# Supplementary material for: Comment on 'Valid molecular dynamics simulations of human hemoglobin require a surprisingly large box size'
Source: eLife. 2019 Jun 20;8:e44718. doi: 10.7554/eLife.44718 (PMC6586461; doi:10.7554/eLife.44718)
Supplement: Figure 2—figure supplement 1—source data 1. — The zip archive contains a README file describing which source files correspond to the different panels. [file elife-44718-fig2-figsupp1-data1.zip › figure2_SI/panel_C/box1/12/msd.xvg]

# This file was created Thu Mar 28 19:03:19 2019
# Created by:
#             :-) GROMACS - gmx msd, 2018.3-dev-20180823-5d5eb38 (-:
# 
# Executable:   /usr/local/gromacs/2018/2018.3-impi2017-fftw337-gcc640-cuda91/bin/gmx
# Data prefix:  /usr/local/gromacs/2018/2018.3-impi2017-fftw337-gcc640-cuda91
# Working dir:  /home/vgapsys/project/hemoglobin/ubq/closed_cube/box1/eq2/diffusion
# Command line:
#   gmx msd -s ../tpr.tpr -f /netmount/energy/vgapsys/hemoglobin/ubq/closed_cube/box1/eq2/traj_comp.xtc -trestart 800 -n index.ndx -o msd.xvg
# gmx msd is part of G R O M A C S:
#
# GRoups of Organic Molecules in ACtion for Science
#
@    title "Mean Square Displacement"
@    xaxis  label "Time (ps)"
@    yaxis  label "MSD (nm\S2\N)"
@TYPE xy
# MSD gathered over 1e+06 ps with 1251 restarts
# Diffusion constants fitted from time 100000 to 900000 ps
# D[  SOL_&_OW] = 5.2004 (+/- 0.0644) (1e-5 cm^2/s)
         0           0
        40     1.33024
        80     2.60605
       120     3.86444
       160     5.12293
       200     6.37846
       240     7.63043
       280     8.89126
       320      10.145
       360     11.3966
       400     12.6416
       440     13.8983
       480     15.1521
       520     16.4033
       560     17.6486
       600     18.9009
       640     20.1444
       680     21.3944
       720      22.651
       760     23.8996
       800     25.1426
       840     26.3944
       880       27.64
       920     28.8903
       960     30.1398
      1000     31.3868
      1040     32.6337
      1080     33.8827
      1120     35.1336
      1160     36.3894
      1200     37.6317
      1240     38.8816
      1280       40.13
      1320     41.3793
      1360     42.6265
      1400     43.8701
      1440     45.1174
      1480      46.365
      1520     47.6221
      1560     48.8691
      1600     50.1159
      1640     51.3684
      1680     52.6143
      1720     53.8683
      1760     55.1207
      1800     56.3685
      1840     57.6076
      1880     58.8597
      1920     60.1054
      1960     61.3693
      2000     62.6088
      2040     63.8525
      2080     65.1117
      2120     66.3643
      2160     67.6123
      2200     68.8635
      2240     70.1073
      2280     71.3583
      2320     72.6199
      2360     73.8602
      2400     75.1097
      2440     76.3666
      2480     77.6131
      2520     78.8663
      2560     80.1215
      2600     81.3652
      2640     82.6046
      2680     83.8532
      2720     85.0966
      2760     86.3597
      2800     87.5946
      2840     88.8408
      2880     90.0949
      2920     91.3505
      2960      92.597
      3000     93.8466
      3040     95.0932
      3080     96.3478
      3120     97.6107
      3160     98.8536
      3200       100.1
      3240     101.356
      3280     102.597
      3320     103.857
      3360     105.117
      3400     106.361
      3440     107.601
      3480     108.847
      3520     110.095
      3560      111.36
      3600     112.591
      3640     113.837
      3680     115.089
      3720     116.342
      3760     117.589
      3800     118.838
      3840     120.079
      3880     121.341
      3920     122.604
      3960     123.842
      4000     125.092
      4040     126.346
      4080      127.59
      4120     128.854
      4160     130.115
      4200     131.354
      4240     132.594
      4280     133.838
      4320     135.087
      4360     136.356
      4400     137.588
      4440     138.831
      4480     140.094
      4520     141.347
      4560      142.59
      4600      143.84
      4640     145.081
      4680     146.344
      4720     147.611
      4760     148.846
      4800     150.093
      4840     151.354
      4880     152.595
      4920     153.857
      4960     155.123
      5000     156.361
      5040     157.597
      5080     158.844
      5120     160.087
      5160     161.363
      5200     162.595
      5240     163.836
      5280     165.096
      5320     166.357
      5360       167.6
      5400     168.851
      5440      170.09
      5480     171.358
      5520     172.621
      5560     173.855
      5600     175.107
      5640     176.368
      5680     177.607
      5720     178.868
      5760     180.138
      5800     181.373
      5840     182.611
      5880     183.855
      5920     185.097
      5960     186.376
      6000     187.609
      6040     188.852
      6080     190.111
      6120      191.37
      6160     192.608
      6200     193.861
      6240     195.096
      6280     196.369
      6320     197.638
      6360     198.864
      6400     200.114
      6440     201.378
      6480     202.611
      6520     203.882
      6560      205.15
      6600     206.379
      6640     207.612
      6680     208.852
      6720     210.095
      6760     211.379
      6800     212.608
      6840     213.845
      6880     215.108
      6920     216.368
      6960     217.601
      7000     218.852
      7040     220.091
      7080     221.372
      7120      222.64
      7160     223.866
      7200     225.115
      7240     226.385
      7280      227.61
      7320     228.878
      7360     230.149
      7400     231.375
      7440     232.605
      7480     233.843
      7520     235.086
      7560     236.375
      7600     237.593
      7640     238.828
      7680     240.095
      7720     241.355
      7760     242.593
      7800     243.843
      7840     245.078
      7880     246.363
      7920     247.633
      7960     248.859
      8000     250.104
      8040     251.378
      8080     252.602
      8120     253.871
      8160     255.145
      8200     256.363
      8240     257.594
      8280     258.832
      8320     260.077
      8360     261.366
      8400     262.586
      8440     263.821
      8480     265.087
      8520     266.348
      8560     267.584
      8600     268.829
      8640     270.067
      8680     271.352
      8720     272.628
      8760     273.852
      8800     275.097
      8840     276.368
      8880     277.588
      8920     278.863
      8960     280.135
      9000     281.352
      9040     282.585
      9080     283.818
      9120     285.061
      9160     286.347
      9200     287.565
      9240     288.799
      9280      290.07
      9320      291.33
      9360     292.572
      9400     293.814
      9440      295.05
      9480     296.335
      9520     297.611
      9560     298.838
      9600     300.081
      9640     301.357
      9680     302.576
      9720     303.848
      9760      305.13
      9800     306.337
      9840     307.567
      9880     308.807
      9920     310.048
      9960      311.34
     10000     312.554
     10040     313.786
     10080     315.062
     10120     316.319
     10160     317.563
     10200     318.803
     10240     320.033
     10280     321.318
     10320     322.599
     10360     323.817
     10400     325.059
     10440     326.341
     10480     327.554
     10520     328.834
     10560      330.12
     10600     331.328
     10640     332.557
     10680     333.797
     10720     335.041
     10760     336.336
     10800     337.551
     10840     338.778
     10880     340.059
     10920     341.319
     10960      342.56
     11000       343.8
     11040      345.03
     11080     346.322
     11120     347.607
     11160     348.822
     11200     350.065
     11240     351.349
     11280     352.557
     11320      353.84
     11360     355.131
     11400     356.334
     11440     357.558
     11480       358.8
     11520     360.049
     11560     361.344
     11600     362.553
     11640     363.782
     11680     365.066
     11720      366.33
     11760     367.568
     11800     368.805
     11840     370.035
     11880      371.33
     11920     372.614
     11960     373.825
     12000     375.073
     12040     376.357
     12080     377.565
     12120     378.846
     12160     380.139
     12200     381.342
     12240     382.572
     12280     383.809
     12320     385.059
     12360     386.353
     12400     387.563
     12440     388.788
     12480     390.073
     12520     391.335
     12560     392.573
     12600     393.809
     12640      395.04
     12680     396.336
     12720     397.623
     12760      398.84
     12800      400.08
     12840     401.375
     12880     402.576
     12920     403.864
     12960     405.161
     13000     406.363
     13040     407.595
     13080     408.829
     13120      410.08
     13160     411.374
     13200     412.582
     13240     413.807
     13280     415.093
     13320     416.357
     13360     417.589
     13400     418.824
     13440     420.053
     13480      421.35
     13520     422.649
     13560     423.858
     13600     425.096
     13640     426.394
     13680     427.593
     13720     428.889
     13760     430.183
     13800     431.378
     13840     432.608
     13880     433.837
     13920     435.089
     13960     436.386
     14000      437.59
     14040     438.813
     14080       440.1
     14120     441.363
     14160     442.602
     14200     443.837
     14240     445.066
     14280     446.366
     14320     447.666
     14360     448.874
     14400     450.113
     14440     451.411
     14480     452.607
     14520     453.907
     14560     455.201
     14600     456.391
     14640      457.62
     14680     458.851
     14720     460.101
     14760     461.402
     14800     462.603
     14840     463.827
     14880     465.115
     14920     466.372
     14960     467.613
     15000     468.848
     15040      470.08
     15080     471.382
     15120     472.689
     15160     473.895
     15200     475.129
     15240     476.433
     15280     477.627
     15320      478.93
     15360     480.222
     15400     481.414
     15440     482.643
     15480     483.873
     15520     485.123
     15560     486.432
     15600     487.626
     15640      488.85
     15680     490.134
     15720     491.399
     15760      492.64
     15800     493.874
     15840     495.103
     15880     496.409
     15920     497.717
     15960     498.922
     16000     500.153
     16040     501.458
     16080     502.654
     16120     503.957
     16160     505.254
     16200     506.439
     16240      507.67
     16280     508.894
     16320     510.149
     16360     511.457
     16400     512.647
     16440     513.873
     16480     515.161
     16520     516.422
     16560     517.662
     16600     518.894
     16640     520.114
     16680     521.426
     16720     522.737
     16760     523.939
     16800     525.175
     16840     526.494
     16880     527.688
     16920      528.99
     16960     530.289
     17000     531.477
     17040     532.703
     17080     533.928
     17120      535.18
     17160     536.491
     17200     537.676
     17240     538.901
     17280     540.192
     17320     541.452
     17360     542.695
     17400      543.93
     17440     545.147
     17480     546.454
     17520     547.771
     17560     548.972
     17600     550.217
     17640     551.537
     17680     552.724
     17720     554.036
     17760     555.333
     17800     556.512
     17840     557.748
     17880     558.969
     17920     560.221
     17960     561.531
     18000     562.718
     18040     563.936
     18080     565.232
     18120     566.503
     18160      567.74
     18200     568.973
     18240     570.189
     18280     571.505
     18320     572.815
     18360     574.014
     18400     575.257
     18440     576.578
     18480     577.764
     18520     579.072
     18560     580.374
     18600     581.561
     18640     582.787
     18680     584.011
     18720     585.265
     18760     586.582
     18800     587.767
     18840     588.986
     18880     590.285
     18920     591.559
     18960     592.796
     19000     594.027
     19040     595.241
     19080     596.556
     19120     597.875
     19160     599.069
     19200     600.309
     19240     601.628
     19280     602.817
     19320     604.127
     19360     605.436
     19400     606.617
     19440     607.837
     19480     609.062
     19520     610.322
     19560     611.645
     19600     612.829
     19640     614.045
     19680     615.351
     19720     616.612
     19760     617.855
     19800     619.086
     19840       620.3
     19880     621.615
     19920     622.933
     19960     624.128
     20000     625.367
     20040     626.694
     20080     627.874
     20120     629.194
     20160     630.499
     20200     631.676
     20240       632.9
     20280     634.126
     20320     635.379
     20360     636.704
     20400     637.893
     20440     639.109
     20480     640.414
     20520     641.676
     20560     642.913
     20600     644.143
     20640     645.355
     20680     646.674
     20720     647.999
     20760     649.191
     20800     650.425
     20840     651.754
     20880     652.936
     20920     654.256
     20960     655.565
     21000     656.745
     21040     657.962
     21080     659.188
     21120      660.44
     21160     661.765
     21200      662.95
     21240     664.165
     21280     665.467
     21320     666.737
     21360     667.977
     21400     669.206
     21440     670.419
     21480     671.736
     21520     673.066
     21560     674.261
     21600      675.49
     21640     676.826
     21680         678
     21720      679.32
     21760     680.628
     21800     681.808
     21840     683.024
     21880     684.251
     21920     685.508
     21960     686.836
     22000     688.015
     22040     689.224
     22080     690.527
     22120       691.8
     22160     693.042
     22200     694.264
     22240     695.481
     22280     696.796
     22320     698.128
     22360     699.322
     22400     700.553
     22440     701.894
     22480     703.067
     22520     704.382
     22560     705.697
     22600     706.872
     22640     708.088
     22680     709.313
     22720     710.575
     22760     711.906
     22800     713.086
     22840      714.29
     22880     715.597
     22920     716.875
     22960     718.122
     23000     719.337
     23040     720.547
     23080     721.871
     23120     723.206
     23160     724.399
     23200     725.622
     23240     726.966
     23280     728.139
     23320      729.46
     23360     730.775
     23400     731.942
     23440     733.158
     23480     734.378
     23520     735.635
     23560     736.971
     23600     738.148
     23640     739.356
     23680     740.666
     23720     741.946
     23760     743.187
     23800     744.407
     23840      745.62
     23880     746.942
     23920     748.278
     23960     749.469
     24000     750.703
     24040     752.039
     24080      753.21
     24120     754.532
     24160     755.847
     24200     757.008
     24240     758.223
     24280     759.445
     24320     760.708
     24360     762.042
     24400     763.218
     24440     764.419
     24480     765.728
     24520     767.006
     24560     768.257
     24600     769.466
     24640      770.68
     24680     772.004
     24720     773.346
     24760     774.526
     24800     775.768
     24840     777.104
     24880     778.272
     24920     779.599
     24960     780.912
     25000     782.067
     25040     783.288
     25080     784.507
     25120     785.767
     25160     787.108
     25200     788.287
     25240      789.49
     25280     790.809
     25320     792.085
     25360     793.338
     25400     794.547
     25440     795.755
     25480     797.075
     25520     798.422
     25560     799.599
     25600     800.839
     25640     802.179
     25680     803.337
     25720     804.667
     25760     805.976
     25800     807.125
     25840     808.346
     25880     809.564
     25920      810.83
     25960     812.169
     26000     813.348
     26040     814.545
     26080      815.87
     26120     817.148
     26160     818.403
     26200     819.604
     26240     820.806
     26280     822.138
     26320     823.487
     26360     824.667
     26400     825.906
     26440      827.25
     26480     828.411
     26520     829.743
     26560     831.052
     26600       832.2
     26640     833.419
     26680     834.634
     26720     835.898
     26760     837.246
     26800     838.417
     26840     839.621
     26880     840.946
     26920     842.219
     26960     843.477
     27000     844.674
     27040     845.876
     27080     847.208
     27120     848.558
     27160     849.738
     27200     850.976
     27240     852.327
     27280     853.485
     27320      854.82
     27360     856.137
     27400     857.281
     27440     858.494
     27480     859.712
     27520     860.976
     27560     862.325
     27600     863.491
     27640     864.691
     27680     866.018
     27720     867.298
     27760     868.556
     27800      869.75
     27840     870.946
     27880     872.284
     27920     873.633
     27960     874.816
     28000     876.052
     28040     877.409
     28080     878.561
     28120     879.899
     28160     881.218
     28200      882.36
     28240     883.571
     28280     884.779
     28320     886.048
     28360     887.396
     28400     888.568
     28440     889.765
     28480     891.091
     28520     892.376
     28560     893.625
     28600     894.823
     28640     896.016
     28680     897.357
     28720     898.699
     28760     899.878
     28800     901.114
     28840     902.467
     28880     903.617
     28920     904.966
     28960     906.279
     29000     907.419
     29040     908.634
     29080     909.836
     29120     911.108
     29160     912.454
     29200     913.621
     29240     914.825
     29280     916.147
     29320     917.435
     29360     918.685
     29400      919.88
     29440     921.079
     29480     922.424
     29520     923.776
     29560     924.945
     29600     926.175
     29640     927.538
     29680     928.679
     29720      930.03
     29760     931.354
     29800     932.494
     29840     933.707
     29880     934.912
     29920     936.181
     29960     937.527
     30000     938.691
     30040     939.888
     30080     941.223
     30120     942.515
     30160      943.76
     30200     944.954
     30240     946.151
     30280     947.495
     30320     948.846
     30360     950.016
     30400     951.249
     30440     952.611
     30480     953.748
     30520     955.104
     30560     956.425
     30600     957.565
     30640     958.774
     30680     959.975
     30720     961.251
     30760     962.589
     30800     963.764
     30840     964.958
     30880     966.284
     30920     967.581
     30960     968.823
     31000     970.014
     31040     971.206
     31080     972.557
     31120     973.907
     31160     975.075
     31200     976.306
     31240     977.672
     31280     978.816
     31320     980.168
     31360     981.494
     31400     982.629
     31440      983.84
     31480     985.044
     31520     986.315
     31560     987.662
     31600     988.831
     31640     990.025
     31680     991.353
     31720     992.655
     31760     993.887
     31800     995.077
     31840     996.274
     31880     997.618
     31920     998.981
     31960     1000.14
     32000     1001.38
     32040     1002.75
     32080     1003.89
     32120     1005.24
     32160     1006.56
     32200      1007.7
     32240     1008.92
     32280     1010.12
     32320      1011.4
     32360     1012.74
     32400     1013.91
     32440      1015.1
     32480     1016.42
     32520     1017.73
     32560     1018.97
     32600     1020.15
     32640     1021.36
     32680      1022.7
     32720     1024.07
     32760     1025.22
     32800     1026.46
     32840     1027.83
     32880     1028.97
     32920     1030.32
     32960     1031.66
     33000     1032.79
     33040        1034
     33080     1035.21
     33120     1036.49
     33160     1037.83
     33200     1038.99
     33240     1040.18
     33280     1041.52
     33320     1042.82
     33360     1044.06
     33400     1045.25
     33440     1046.45
     33480     1047.79
     33520     1049.16
     33560     1050.32
     33600     1051.56
     33640     1052.92
     33680     1054.06
     33720     1055.42
     33760     1056.75
     33800     1057.88
     33840     1059.08
     33880     1060.28
     33920     1061.57
     33960     1062.91
     34000     1064.07
     34040     1065.27
     34080     1066.61
     34120     1067.92
     34160     1069.15
     34200     1070.33
     34240     1071.54
     34280     1072.87
     34320     1074.25
     34360      1075.4
     34400     1076.64
     34440        1078
     34480     1079.14
     34520      1080.5
     34560     1081.82
     34600     1082.95
     34640     1084.16
     34680     1085.36
     34720     1086.64
     34760     1087.99
     34800     1089.15
     34840     1090.35
     34880     1091.68
     34920        1093
     34960     1094.24
     35000     1095.41
     35040     1096.61
     35080     1097.95
     35120     1099.32
     35160     1100.48
     35200     1101.72
     35240     1103.08
     35280     1104.21
     35320     1105.56
     35360     1106.89
     35400     1108.02
     35440     1109.22
     35480     1110.42
     35520      1111.7
     35560     1113.05
     35600     1114.21
     35640     1115.41
     35680     1116.75
     35720     1118.06
     35760      1119.3
     35800     1120.47
     35840     1121.67
     35880     1123.01
     35920     1124.39
     35960     1125.54
     36000     1126.78
     36040     1128.15
     36080     1129.28
     36120     1130.64
     36160     1131.97
     36200      1133.1
     36240      1134.3
     36280     1135.49
     36320     1136.78
     36360     1138.14
     36400     1139.29
     36440     1140.48
     36480     1141.83
     36520     1143.15
     36560     1144.38
     36600     1145.55
     36640     1146.75
     36680     1148.09
     36720     1149.47
     36760     1150.62
     36800     1151.85
     36840     1153.22
     36880     1154.35
     36920     1155.71
     36960     1157.05
     37000     1158.17
     37040     1159.37
     37080     1160.56
     37120     1161.85
     37160      1163.2
     37200     1164.35
     37240     1165.54
     37280     1166.89
     37320     1168.22
     37360     1169.45
     37400     1170.62
     37440     1171.82
     37480     1173.15
     37520     1174.54
     37560      1175.7
     37600     1176.92
     37640      1178.3
     37680     1179.43
     37720     1180.79
     37760     1182.13
     37800     1183.24
     37840     1184.45
     37880     1185.64
     37920     1186.93
     37960     1188.29
     38000     1189.44
     38040     1190.62
     38080     1191.97
     38120      1193.3
     38160     1194.53
     38200     1195.69
     38240     1196.89
     38280     1198.23
     38320     1199.62
     38360     1200.77
     38400        1202
     38440     1203.37
     38480     1204.51
     38520     1205.87
     38560     1207.21
     38600     1208.31
     38640     1209.53
     38680     1210.71
     38720     1212.02
     38760     1213.37
     38800     1214.52
     38840     1215.69
     38880     1217.05
     38920     1218.39
     38960     1219.61
     39000     1220.77
     39040     1221.97
     39080     1223.32
     39120     1224.69
     39160     1225.85
     39200     1227.07
     39240     1228.45
     39280     1229.57
     39320     1230.95
     39360     1232.29
     39400     1233.39
     39440      1234.6
     39480     1235.78
     39520     1237.09
     39560     1238.45
     39600     1239.59
     39640     1240.77
     39680     1242.14
     39720     1243.47
     39760      1244.7
     39800     1245.86
     39840     1247.05
     39880      1248.4
     39920     1249.77
     39960     1250.94
     40000     1252.15
     40040     1253.54
     40080     1254.65
     40120     1256.03
     40160     1257.37
     40200     1258.46
     40240     1259.68
     40280     1260.86
     40320     1262.17
     40360     1263.53
     40400     1264.67
     40440     1265.85
     40480     1267.23
     40520     1268.56
     40560     1269.79
     40600     1270.94
     40640     1272.14
     40680     1273.48
     40720     1274.87
     40760     1276.02
     40800     1277.24
     40840     1278.62
     40880     1279.74
     40920     1281.12
     40960     1282.46
     41000     1283.54
     41040     1284.76
     41080     1285.94
     41120     1287.24
     41160     1288.61
     41200     1289.76
     41240     1290.93
     41280     1292.31
     41320     1293.64
     41360     1294.87
     41400     1296.03
     41440     1297.22
     41480     1298.57
     41520     1299.95
     41560      1301.1
     41600     1302.31
     41640      1303.7
     41680     1304.82
     41720     1306.21
     41760     1307.56
     41800     1308.63
     41840     1309.84
     41880     1311.02
     41920     1312.32
     41960      1313.7
     42000     1314.84
     42040     1316.01
     42080     1317.39
     42120     1318.72
     42160     1319.95
     42200     1321.11
     42240     1322.29
     42280     1323.64
     42320     1325.03
     42360     1326.18
     42400     1327.39
     42440     1328.78
     42480     1329.88
     42520     1331.28
     42560     1332.63
     42600     1333.69
     42640     1334.91
     42680     1336.07
     42720     1337.38
     42760     1338.75
     42800     1339.89
     42840     1341.07
     42880     1342.45
     42920     1343.78
     42960     1344.99
     43000     1346.16
     43040     1347.35
     43080      1348.7
     43120     1350.09
     43160     1351.23
     43200     1352.44
     43240     1353.84
     43280     1354.94
     43320     1356.33
     43360     1357.68
     43400     1358.75
     43440     1359.96
     43480     1361.12
     43520     1362.42
     43560      1363.8
     43600     1364.94
     43640     1366.11
     43680      1367.5
     43720     1368.83
     43760     1370.04
     43800     1371.21
     43840     1372.39
     43880     1373.74
     43920     1375.15
     43960     1376.28
     44000     1377.49
     44040     1378.89
     44080     1379.99
     44120     1381.38
     44160     1382.73
     44200      1383.8
     44240     1385.01
     44280     1386.17
     44320     1387.48
     44360     1388.85
     44400     1389.98
     44440     1391.16
     44480     1392.55
     44520     1393.88
     44560      1395.1
     44600     1396.26
     44640     1397.45
     44680      1398.8
     44720     1400.21
     44760     1401.33
     44800     1402.54
     44840     1403.96
     44880     1405.05
     44920     1406.44
     44960     1407.79
     45000     1408.86
     45040     1410.07
     45080     1411.24
     45120     1412.54
     45160     1413.92
     45200     1415.05
     45240     1416.21
     45280     1417.61
     45320     1418.94
     45360     1420.15
     45400     1421.32
     45440     1422.51
     45480     1423.86
     45520     1425.27
     45560     1426.39
     45600      1427.6
     45640     1429.02
     45680     1430.11
     45720      1431.5
     45760     1432.85
     45800     1433.92
     45840     1435.12
     45880     1436.29
     45920      1437.6
     45960     1438.98
     46000      1440.1
     46040     1441.27
     46080     1442.66
     46120     1443.99
     46160     1445.22
     46200     1446.38
     46240     1447.56
     46280     1448.92
     46320     1450.34
     46360     1451.46
     46400     1452.66
     46440     1454.08
     46480     1455.16
     46520     1456.55
     46560      1457.9
     46600     1458.96
     46640     1460.17
     46680     1461.33
     46720     1462.64
     46760     1464.03
     46800     1465.14
     46840      1466.3
     46880      1467.7
     46920     1469.03
     46960     1470.26
     47000     1471.43
     47040     1472.61
     47080     1473.96
     47120     1475.38
     47160     1476.51
     47200     1477.72
     47240     1479.13
     47280     1480.21
     47320     1481.61
     47360     1482.96
     47400     1484.01
     47440     1485.22
     47480     1486.38
     47520     1487.68
     47560     1489.08
     47600     1490.18
     47640     1491.34
     47680     1492.75
     47720     1494.08
     47760      1495.3
     47800     1496.46
     47840     1497.65
     47880     1498.99
     47920     1500.42
     47960     1501.54
     48000     1502.75
     48040     1504.17
     48080     1505.25
     48120     1506.65
     48160        1508
     48200     1509.05
     48240     1510.25
     48280     1511.42
     48320     1512.72
     48360     1514.13
     48400     1515.23
     48440     1516.39
     48480     1517.81
     48520     1519.14
     48560     1520.36
     48600     1521.52
     48640     1522.71
     48680     1524.05
     48720     1525.48
     48760     1526.61
     48800     1527.82
     48840     1529.22
     48880     1530.31
     48920     1531.71
     48960     1533.05
     49000     1534.11
     49040     1535.31
     49080     1536.47
     49120     1537.78
     49160     1539.19
     49200     1540.29
     49240     1541.45
     49280     1542.86
     49320      1544.2
     49360     1545.42
     49400     1546.58
     49440     1547.77
     49480     1549.12
     49520     1550.56
     49560     1551.68
     49600      1552.9
     49640     1554.29
     49680     1555.38
     49720     1556.78
     49760     1558.13
     49800     1559.18
     49840     1560.38
     49880     1561.54
     49920     1562.85
     49960     1564.26
     50000     1565.35
     50040     1566.51
     50080     1567.93
     50120     1569.27
     50160     1570.49
     50200     1571.64
     50240     1572.84
     50280     1574.18
     50320     1575.63
     50360     1576.76
     50400     1577.96
     50440     1579.36
     50480     1580.45
     50520     1581.85
     50560     1583.19
     50600     1584.24
     50640     1585.44
     50680     1586.59
     50720     1587.91
     50760     1589.32
     50800     1590.41
     50840     1591.57
     50880        1593
     50920     1594.34
     50960     1595.56
     51000      1596.7
     51040      1597.9
     51080     1599.23
     51120     1600.69
     51160     1601.81
     51200     1603.02
     51240     1604.43
     51280     1605.51
     51320     1606.91
     51360     1608.25
     51400      1609.3
     51440     1610.49
     51480     1611.65
     51520     1612.96
     51560     1614.38
     51600     1615.47
     51640     1616.62
     51680     1618.06
     51720      1619.4
     51760     1620.61
     51800     1621.77
     51840     1622.96
     51880      1624.3
     51920     1625.75
     51960     1626.87
     52000     1628.08
     52040      1629.5
     52080     1630.56
     52120     1631.96
     52160     1633.31
     52200     1634.36
     52240     1635.55
     52280     1636.71
     52320     1638.02
     52360     1639.44
     52400     1640.52
     52440     1641.68
     52480     1643.13
     52520     1644.47
     52560     1645.68
     52600     1646.84
     52640     1648.03
     52680     1649.36
     52720     1650.82
     52760     1651.92
     52800     1653.15
     52840     1654.56
     52880     1655.61
     52920     1657.03
     52960     1658.38
     53000     1659.43
     53040     1660.62
     53080     1661.78
     53120     1663.09
     53160     1664.51
     53200      1665.6
     53240     1666.75
     53280      1668.2
     53320     1669.55
     53360     1670.76
     53400     1671.91
     53440      1673.1
     53480     1674.43
     53520      1675.9
     53560        1677
     53600     1678.22
     53640     1679.63
     53680     1680.69
     53720     1682.09
     53760     1683.44
     53800     1684.49
     53840     1685.69
     53880     1686.84
     53920     1688.17
     53960     1689.58
     54000     1690.67
     54040     1691.82
     54080     1693.27
     54120     1694.63
     54160     1695.82
     54200     1696.96
     54240     1698.17
     54280      1699.5
     54320     1700.98
     54360     1702.08
     54400     1703.29
     54440      1704.7
     54480     1705.76
     54520     1707.16
     54560      1708.5
     54600     1709.55
     54640     1710.75
     54680      1711.9
     54720     1713.23
     54760     1714.65
     54800     1715.73
     54840     1716.89
     54880     1718.33
     54920     1719.69
     54960     1720.89
     55000     1722.02
     55040     1723.22
     55080     1724.55
     55120     1726.03
     55160     1727.12
     55200     1728.34
     55240     1729.73
     55280      1730.8
     55320      1732.2
     55360     1733.54
     55400      1734.6
     55440     1735.79
     55480     1736.93
     55520     1738.26
     55560     1739.69
     55600     1740.77
     55640     1741.92
     55680     1743.36
     55720     1744.72
     55760     1745.91
     55800     1747.06
     55840     1748.25
     55880     1749.58
     55920     1751.05
     55960     1752.15
     56000     1753.35
     56040     1754.76
     56080     1755.82
     56120     1757.22
     56160     1758.57
     56200     1759.63
     56240     1760.82
     56280     1761.97
     56320      1763.3
     56360     1764.72
     56400      1765.8
     56440     1766.95
     56480     1768.39
     56520     1769.76
     56560     1770.95
     56600     1772.09
     56640     1773.28
     56680     1774.62
     56720     1776.09
     56760     1777.19
     56800     1778.39
     56840      1779.8
     56880     1780.85
     56920     1782.26
     56960      1783.6
     57000     1784.66
     57040     1785.86
     57080     1786.99
     57120     1788.33
     57160     1789.77
     57200     1790.84
     57240     1791.98
     57280     1793.43
     57320     1794.79
     57360     1795.98
     57400     1797.13
     57440     1798.32
     57480     1799.65
     57520     1801.13
     57560     1802.23
     57600     1803.43
     57640     1804.84
     57680     1805.88
     57720      1807.3
     57760     1808.65
     57800     1809.71
     57840     1810.89
     57880     1812.03
     57920     1813.37
     57960     1814.81
     58000     1815.89
     58040     1817.02
     58080     1818.47
     58120     1819.83
     58160     1821.03
     58200     1822.17
     58240     1823.37
     58280     1824.69
     58320     1826.17
     58360     1827.27
     58400     1828.46
     58440     1829.88
     58480     1830.93
     58520     1832.34
     58560     1833.69
     58600     1834.74
     58640     1835.93
     58680     1837.06
     58720     1838.39
     58760     1839.85
     58800     1840.92
     58840     1842.05
     58880     1843.51
     58920     1844.86
     58960     1846.06
     59000      1847.2
     59040     1848.39
     59080     1849.72
     59120      1851.2
     59160     1852.29
     59200     1853.48
     59240     1854.91
     59280     1855.95
     59320     1857.37
     59360     1858.73
     59400     1859.79
     59440     1860.97
     59480     1862.08
     59520     1863.42
     59560     1864.87
     59600     1865.94
     59640     1867.07
     59680     1868.52
     59720     1869.89
     59760     1871.07
     59800     1872.21
     59840     1873.41
     59880     1874.75
     59920     1876.22
     59960     1877.32
     60000      1878.5
     60040     1879.93
     60080     1880.96
     60120      1882.4
     60160     1883.75
     60200     1884.81
     60240     1885.99
     60280      1887.1
     60320     1888.44
     60360     1889.89
     60400     1890.96
     60440     1892.09
     60480     1893.55
     60520     1894.92
     60560      1896.1
     60600     1897.24
     60640     1898.44
     60680     1899.78
     60720     1901.27
     60760     1902.36
     60800     1903.54
     60840     1904.97
     60880     1906.01
     60920     1907.45
     60960      1908.8
     61000     1909.85
     61040     1911.03
     61080     1912.14
     61120     1913.47
     61160     1914.93
     61200        1916
     61240     1917.12
     61280     1918.59
     61320     1919.95
     61360     1921.13
     61400     1922.27
     61440     1923.48
     61480     1924.82
     61520      1926.3
     61560     1927.41
     61600     1928.58
     61640     1930.01
     61680     1931.04
     61720     1932.47
     61760     1933.83
     61800     1934.89
     61840     1936.06
     61880     1937.18
     61920     1938.51
     61960     1939.97
     62000     1941.04
     62040     1942.16
     62080     1943.63
     62120        1945
     62160     1946.16
     62200     1947.31
     62240     1948.51
     62280     1949.86
     62320     1951.33
     62360     1952.44
     62400     1953.62
     62440     1955.04
     62480     1956.07
     62520      1957.5
     62560     1958.86
     62600      1959.9
     62640      1961.1
     62680     1962.21
     62720     1963.53
     62760        1965
     62800     1966.07
     62840      1967.2
     62880     1968.66
     62920     1970.03
     62960      1971.2
     63000     1972.33
     63040     1973.53
     63080     1974.88
     63120     1976.35
     63160     1977.47
     63200     1978.64
     63240     1980.07
     63280      1981.1
     63320     1982.53
     63360     1983.89
     63400     1984.92
     63440     1986.12
     63480     1987.23
     63520     1988.54
     63560     1990.02
     63600     1991.09
     63640     1992.23
     63680     1993.68
     63720     1995.06
     63760     1996.22
     63800     1997.36
     63840     1998.56
     63880     1999.91
     63920     2001.39
     63960      2002.5
     64000     2003.67
     64040      2005.1
     64080     2006.14
     64120     2007.57
     64160     2008.93
     64200     2009.96
     64240     2011.17
     64280     2012.27
     64320     2013.58
     64360     2015.06
     64400     2016.12
     64440     2017.26
     64480     2018.72
     64520     2020.09
     64560     2021.27
     64600     2022.39
     64640     2023.59
     64680     2024.96
     64720     2026.42
     64760     2027.55
     64800     2028.71
     64840     2030.13
     64880     2031.18
     64920     2032.61
     64960     2033.96
     65000     2034.98
     65040     2036.19
     65080      2037.3
     65120     2038.61
     65160     2040.08
     65200     2041.14
     65240     2042.29
     65280     2043.74
     65320     2045.12
     65360      2046.3
     65400     2047.42
     65440     2048.62
     65480     2049.99
     65520     2051.47
     65560     2052.59
     65600     2053.73
     65640     2055.18
     65680     2056.22
     65720     2057.64
     65760        2059
     65800     2060.01
     65840     2061.22
     65880     2062.34
     65920     2063.63
     65960     2065.11
     66000     2066.16
     66040     2067.31
     66080     2068.77
     66120     2070.14
     66160     2071.32
     66200     2072.45
     66240     2073.64
     66280     2075.02
     66320      2076.5
     66360     2077.61
     66400     2078.76
     66440      2080.2
     66480     2081.23
     66520     2082.67
     66560     2084.02
     66600     2085.02
     66640     2086.25
     66680     2087.34
     66720     2088.65
     66760     2090.14
     66800     2091.18
     66840     2092.32
     66880     2093.78
     66920     2095.16
     66960     2096.33
     67000     2097.46
     67040     2098.66
     67080     2100.03
     67120     2101.51
     67160     2102.62
     67200     2103.77
     67240     2105.23
     67280     2106.25
     67320     2107.69
     67360     2109.04
     67400     2110.04
     67440     2111.27
     67480     2112.37
     67520     2113.66
     67560     2115.16
     67600     2116.19
     67640     2117.34
     67680      2118.8
     67720     2120.17
     67760     2121.36
     67800     2122.48
     67840     2123.66
     67880     2125.04
     67920     2126.53
     67960     2127.64
     68000     2128.78
     68040     2130.24
     68080     2131.26
     68120     2132.71
     68160     2134.05
     68200     2135.06
     68240     2136.28
     68280     2137.39
     68320     2138.69
     68360     2140.19
     68400     2141.23
     68440     2142.36
     68480     2143.82
     68520      2145.2
     68560     2146.38
     68600      2147.5
     68640     2148.69
     68680     2150.07
     68720     2151.56
     68760     2152.67
     68800     2153.82
     68840     2155.27
     68880     2156.29
     68920     2157.74
     68960     2159.09
     69000     2160.11
     69040     2161.32
     69080     2162.41
     69120     2163.72
     69160     2165.23
     69200     2166.26
     69240      2167.4
     69280     2168.85
     69320     2170.24
     69360     2171.41
     69400     2172.54
     69440     2173.72
     69480      2175.1
     69520     2176.59
     69560     2177.69
     69600     2178.85
     69640     2180.31
     69680     2181.33
     69720     2182.78
     69760     2184.15
     69800     2185.14
     69840     2186.36
     69880     2187.45
     69920     2188.74
     69960     2190.26
     70000      2191.3
     70040     2192.42
     70080     2193.88
     70120     2195.27
     70160     2196.43
     70200     2197.57
     70240     2198.75
     70280     2200.13
     70320     2201.61
     70360     2202.72
     70400     2203.88
     70440     2205.34
     70480     2206.36
     70520      2207.8
     70560     2209.19
     70600     2210.17
     70640     2211.39
     70680     2212.48
     70720     2213.77
     70760      2215.3
     70800     2216.32
     70840     2217.45
     70880     2218.92
     70920     2220.31
     70960     2221.47
     71000     2222.61
     71040     2223.79
     71080     2225.17
     71120     2226.64
     71160     2227.76
     71200     2228.92
     71240     2230.38
     71280     2231.39
     71320     2232.83
     71360     2234.23
     71400      2235.2
     71440     2236.41
     71480      2237.5
     71520      2238.8
     71560     2240.33
     71600     2241.36
     71640     2242.49
     71680     2243.95
     71720     2245.34
     71760      2246.5
     71800     2247.63
     71840     2248.81
     71880      2250.2
     71920     2251.68
     71960     2252.79
     72000     2253.95
     72040      2255.4
     72080     2256.43
     72120     2257.86
     72160     2259.26
     72200     2260.22
     72240     2261.44
     72280     2262.52
     72320     2263.81
     72360     2265.35
     72400     2266.36
     72440      2267.5
     72480     2268.95
     72520     2270.35
     72560     2271.51
     72600     2272.63
     72640     2273.82
     72680     2275.21
     72720     2276.68
     72760      2277.8
     72800     2278.95
     72840     2280.41
     72880     2281.43
     72920     2282.86
     72960     2284.26
     73000     2285.22
     73040     2286.44
     73080     2287.52
     73120     2288.81
     73160     2290.35
     73200     2291.36
     73240      2292.5
     73280     2293.95
     73320     2295.35
     73360      2296.5
     73400     2297.63
     73440     2298.82
     73480     2300.22
     73520     2301.68
     73560      2302.8
     73600     2303.96
     73640     2305.42
     73680     2306.43
     73720     2307.87
     73760     2309.28
     73800     2310.24
     73840     2311.45
     73880     2312.54
     73920     2313.83
     73960     2315.37
     74000     2316.37
     74040     2317.51
     74080     2318.95
     74120     2320.37
     74160     2321.52
     74200     2322.63
     74240     2323.83
     74280     2325.22
     74320     2326.69
     74360      2327.8
     74400     2328.97
     74440     2330.43
     74480     2331.43
     74520     2332.86
     74560     2334.28
     74600     2335.24
     74640     2336.45
     74680     2337.53
     74720     2338.82
     74760     2340.37
     74800     2341.36
     74840      2342.5
     74880     2343.94
     74920     2345.36
     74960     2346.52
     75000     2347.62
     75040     2348.82
     75080     2350.21
     75120     2351.68
     75160     2352.78
     75200     2353.95
     75240     2355.43
     75280     2356.42
     75320     2357.84
     75360     2359.27
     75400     2360.24
     75440     2361.43
     75480     2362.51
     75520      2363.8
     75560     2365.36
     75600     2366.35
     75640     2367.48
     75680     2368.94
     75720     2370.36
     75760      2371.5
     75800     2372.62
     75840     2373.83
     75880      2375.2
     75920     2376.68
     75960     2377.77
     76000     2378.94
     76040     2380.43
     76080     2381.42
     76120     2382.85
     76160     2384.29
     76200     2385.23
     76240     2386.42
     76280     2387.51
     76320     2388.82
     76360     2390.38
     76400     2391.36
     76440     2392.48
     76480     2393.94
     76520     2395.36
     76560      2396.5
     76600     2397.62
     76640     2398.82
     76680     2400.19
     76720     2401.67
     76760     2402.77
     76800     2403.93
     76840     2405.44
     76880     2406.43
     76920     2407.85
     76960     2409.29
     77000     2410.23
     77040     2411.41
     77080     2412.51
     77120     2413.81
     77160     2415.38
     77200     2416.35
     77240     2417.47
     77280     2418.92
     77320     2420.35
     77360     2421.47
     77400     2422.61
     77440      2423.8
     77480     2425.17
     77520     2426.67
     77560     2427.76
     77600     2428.92
     77640     2430.44
     77680     2431.41
     77720     2432.83
     77760     2434.28
     77800     2435.22
     77840     2436.41
     77880     2437.49
     77920     2438.78
     77960     2440.38
     78000     2441.34
     78040     2442.46
     78080     2443.92
     78120     2445.35
     78160     2446.48
     78200      2447.6
     78240     2448.79
     78280     2450.18
     78320     2451.68
     78360     2452.76
     78400     2453.92
     78440     2455.44
     78480     2456.43
     78520     2457.84
     78560     2459.29
     78600     2460.24
     78640     2461.42
     78680      2462.5
     78720      2463.8
     78760     2465.38
     78800     2466.35
     78840     2467.45
     78880     2468.92
     78920     2470.36
     78960     2471.48
     79000     2472.61
     79040      2473.8
     79080     2475.17
     79120     2476.67
     79160     2477.75
     79200     2478.92
     79240     2480.45
     79280     2481.42
     79320     2482.84
     79360     2484.29
     79400     2485.24
     79440     2486.41
     79480     2487.49
     79520     2488.79
     79560     2490.38
     79600     2491.34
     79640     2492.45
     79680     2493.92
     79720     2495.36
     79760     2496.49
     79800     2497.61
     79840     2498.81
     79880     2500.17
     79920     2501.68
     79960     2502.74
     80000     2503.92
     80040     2505.46
     80080     2506.43
     80120     2507.84
     80160      2509.3
     80200     2510.24
     80240     2511.42
     80280      2512.5
     80320     2513.81
     80360     2515.41
     80400     2516.35
     80440     2517.46
     80480     2518.93
     80520     2520.37
     80560      2521.5
     80600     2522.61
     80640     2523.81
     80680     2525.17
     80720      2526.7
     80760     2527.76
     80800     2528.93
     80840     2530.48
     80880     2531.45
     80920     2532.87
     80960     2534.33
     81000     2535.27
     81040     2536.44
     81080     2537.53
     81120     2538.83
     81160     2540.43
     81200     2541.37
     81240     2542.48
     81280     2543.96
     81320     2545.39
     81360     2546.53
     81400     2547.64
     81440     2548.85
     81480     2550.21
     81520     2551.74
     81560     2552.79
     81600     2553.97
     81640     2555.53
     81680     2556.49
     81720     2557.92
     81760     2559.38
     81800     2560.32
     81840     2561.48
     81880     2562.57
     81920     2563.87
     81960     2565.48
     82000     2566.42
     82040     2567.52
     82080        2569
     82120     2570.43
     82160     2571.58
     82200     2572.67
     82240     2573.89
     82280     2575.26
     82320     2576.79
     82360     2577.83
     82400     2579.02
     82440     2580.57
     82480     2581.52
     82520     2582.97
     82560     2584.42
     82600     2585.37
     82640     2586.54
     82680     2587.61
     82720     2588.91
     82760     2590.51
     82800     2591.45
     82840     2592.55
     82880     2594.03
     82920     2595.46
     82960     2596.61
     83000     2597.71
     83040     2598.92
     83080     2600.31
     83120     2601.83
     83160     2602.87
     83200     2604.05
     83240     2605.61
     83280     2606.55
     83320     2608.02
     83360     2609.46
     83400      2610.4
     83440     2611.56
     83480     2612.64
     83520     2613.94
     83560     2615.53
     83600     2616.48
     83640     2617.56
     83680     2619.05
     83720      2620.5
     83760     2621.63
     83800     2622.73
     83840     2623.93
     83880     2625.33
     83920     2626.87
     83960      2627.9
     84000     2629.06
     84040     2630.63
     84080     2631.57
     84120     2633.05
     84160      2634.5
     84200     2635.41
     84240     2636.59
     84280     2637.66
     84320     2638.97
     84360     2640.56
     84400     2641.49
     84440     2642.58
     84480     2644.08
     84520     2645.53
     84560     2646.66
     84600     2647.76
     84640     2648.96
     84680     2650.35
     84720     2651.88
     84760     2652.92
     84800     2654.08
     84840     2655.66
     84880     2656.59
     84920     2658.07
     84960     2659.52
     85000     2660.42
     85040     2661.61
     85080     2662.66
     85120        2664
     85160      2665.6
     85200     2666.51
     85240      2667.6
     85280      2669.1
     85320     2670.56
     85360     2671.68
     85400     2672.78
     85440     2673.97
     85480     2675.35
     85520     2676.89
     85560     2677.93
     85600     2679.09
     85640     2680.69
     85680     2681.59
     85720     2683.09
     85760     2684.54
     85800     2685.43
     85840     2686.63
     85880     2687.67
     85920        2689
     85960     2690.61
     86000     2691.53
     86040      2692.6
     86080     2694.11
     86120     2695.58
     86160      2696.7
     86200     2697.79
     86240     2698.99
     86280     2700.36
     86320     2701.92
     86360     2702.94
     86400      2704.1
     86440     2705.68
     86480     2706.59
     86520     2708.12
     86560     2709.54
     86600     2710.44
     86640     2711.64
     86680     2712.68
     86720     2714.01
     86760     2715.62
     86800     2716.53
     86840     2717.61
     86880     2719.11
     86920     2720.59
     86960     2721.71
     87000      2722.8
     87040        2724
     87080     2725.37
     87120     2726.93
     87160     2727.95
     87200     2729.11
     87240     2730.69
     87280     2731.58
     87320     2733.11
     87360     2734.56
     87400     2735.44
     87440     2736.63
     87480     2737.68
     87520        2739
     87560     2740.61
     87600     2741.52
     87640      2742.6
     87680     2744.11
     87720     2745.58
     87760     2746.71
     87800     2747.79
     87840        2749
     87880     2750.36
     87920     2751.92
     87960     2752.95
     88000     2754.11
     88040     2755.69
     88080     2756.59
     88120      2758.1
     88160     2759.56
     88200     2760.43
     88240     2761.61
     88280     2762.66
     88320        2764
     88360      2765.6
     88400     2766.51
     88440      2767.6
     88480     2769.11
     88520     2770.58
     88560     2771.71
     88600     2772.77
     88640        2774
     88680     2775.35
     88720     2776.93
     88760     2777.94
     88800     2779.11
     88840     2780.68
     88880     2781.59
     88920     2783.09
     88960     2784.55
     89000     2785.43
     89040     2786.61
     89080     2787.65
     89120     2788.99
     89160      2790.6
     89200      2791.5
     89240     2792.59
     89280      2794.1
     89320     2795.57
     89360     2796.72
     89400     2797.79
     89440     2798.99
     89480     2800.36
     89520     2801.92
     89560     2802.94
     89600      2804.1
     89640     2805.68
     89680      2806.6
     89720      2808.1
     89760     2809.56
     89800     2810.44
     89840     2811.61
     89880     2812.64
     89920     2813.98
     89960     2815.61
     90000     2816.49
     90040      2817.6
     90080      2819.1
     90120     2820.59
     90160     2821.73
     90200     2822.79
     90240     2824.01
     90280     2825.37
     90320     2826.93
     90360     2827.94
     90400     2829.11
     90440      2830.7
     90480     2831.62
     90520     2833.11
     90560     2834.56
     90600     2835.45
     90640     2836.61
     90680     2837.65
     90720     2838.99
     90760     2840.62
     90800      2841.5
     90840     2842.61
     90880     2844.11
     90920     2845.61
     90960     2846.75
     91000     2847.82
     91040     2849.02
     91080     2850.37
     91120     2851.95
     91160     2852.96
     91200     2854.11
     91240     2855.71
     91280     2856.63
     91320     2858.12
     91360     2859.57
     91400     2860.45
     91440     2861.61
     91480     2862.65
     91520     2863.99
     91560     2865.64
     91600     2866.52
     91640     2867.64
     91680     2869.12
     91720     2870.63
     91760     2871.76
     91800     2872.81
     91840     2874.04
     91880     2875.38
     91920     2876.96
     91960     2877.97
     92000     2879.12
     92040     2880.73
     92080     2881.65
     92120     2883.14
     92160      2884.6
     92200     2885.46
     92240     2886.63
     92280     2887.67
     92320     2889.01
     92360     2890.66
     92400     2891.54
     92440     2892.64
     92480     2894.14
     92520     2895.65
     92560     2896.78
     92600     2897.83
     92640     2899.06
     92680      2900.4
     92720     2901.98
     92760     2903.01
     92800     2904.13
     92840     2905.76
     92880     2906.69
     92920     2908.18
     92960     2909.62
     93000     2910.49
     93040     2911.65
     93080     2912.69
     93120     2914.05
     93160     2915.71
     93200     2916.54
     93240     2917.67
     93280     2919.16
     93320     2920.68
     93360     2921.81
     93400     2922.85
     93440     2924.08
     93480     2925.41
     93520        2927
     93560     2928.02
     93600     2929.15
     93640      2930.8
     93680     2931.71
     93720     2933.21
     93760     2934.65
     93800     2935.51
     93840     2936.68
     93880     2937.71
     93920     2939.08
     93960     2940.74
     94000     2941.58
     94040      2942.7
     94080     2944.19
     94120     2945.71
     94160     2946.82
     94200     2947.88
     94240     2949.11
     94280     2950.44
     94320     2952.04
     94360     2953.05
     94400     2954.18
     94440     2955.83
     94480     2956.74
     94520     2958.25
     94560     2959.69
     94600     2960.54
     94640      2961.7
     94680     2962.75
     94720     2964.12
     94760     2965.77
     94800     2966.61
     94840     2967.73
     94880     2969.22
     94920     2970.74
     94960     2971.87
     95000     2972.92
     95040     2974.13
     95080     2975.47
     95120     2977.07
     95160      2978.1
     95200     2979.22
     95240     2980.88
     95280     2981.78
     95320     2983.29
     95360     2984.74
     95400     2985.57
     95440     2986.74
     95480     2987.79
     95520     2989.15
     95560     2990.83
     95600     2991.65
     95640     2992.78
     95680     2994.28
     95720     2995.79
     95760     2996.92
     95800     2997.97
     95840     2999.18
     95880     3000.51
     95920     3002.12
     95960     3003.14
     96000     3004.26
     96040     3005.92
     96080     3006.82
     96120     3008.33
     96160     3009.78
     96200     3010.62
     96240     3011.77
     96280     3012.83
     96320     3014.19
     96360     3015.86
     96400     3016.69
     96440     3017.82
     96480     3019.29
     96520     3020.83
     96560     3021.95
     96600     3022.99
     96640      3024.2
     96680     3025.55
     96720     3027.16
     96760     3028.16
     96800     3029.28
     96840     3030.93
     96880     3031.84
     96920     3033.35
     96960     3034.81
     97000     3035.63
     97040     3036.78
     97080     3037.85
     97120     3039.21
     97160     3040.88
     97200      3041.7
     97240     3042.84
     97280     3044.31
     97320     3045.83
     97360     3046.98
     97400     3048.01
     97440     3049.21
     97480     3050.56
     97520     3052.19
     97560     3053.17
     97600      3054.3
     97640     3055.95
     97680     3056.86
     97720     3058.36
     97760     3059.82
     97800     3060.65
     97840     3061.79
     97880     3062.86
     97920     3064.22
     97960      3065.9
     98000     3066.72
     98040     3067.85
     98080     3069.33
     98120     3070.84
     98160     3071.98
     98200     3073.03
     98240     3074.21
     98280     3075.58
     98320     3077.19
     98360     3078.17
     98400     3079.31
     98440     3080.97
     98480     3081.89
     98520     3083.36
     98560     3084.84
     98600     3085.67
     98640     3086.81
     98680     3087.89
     98720     3089.24
     98760     3090.91
     98800     3091.73
     98840     3092.88
     98880     3094.34
     98920     3095.85
     98960     3096.99
     99000     3098.04
     99040     3099.24
     99080     3100.59
     99120     3102.22
     99160      3103.2
     99200     3104.32
     99240     3105.98
     99280      3106.9
     99320     3108.39
     99360     3109.88
     99400     3110.69
     99440     3111.83
     99480     3112.92
     99520     3114.27
     99560     3115.94
     99600     3116.75
     99640     3117.91
     99680     3119.37
     99720     3120.88
     99760     3122.02
     99800     3123.05
     99840     3124.27
     99880      3125.6
     99920     3127.24
     99960     3128.21
    100000     3129.34
    100040        3131
    100080     3131.91
    100120     3133.41
    100160     3134.87
    100200     3135.71
    100240     3136.84
    100280     3137.93
    100320     3139.28
    100360     3140.96
    100400     3141.76
    100440     3142.91
    100480     3144.37
    100520      3145.9
    100560     3147.02
    100600     3148.07
    100640     3149.27
    100680     3150.62
    100720     3152.25
    100760     3153.23
    100800     3154.34
    100840     3156.02
    100880     3156.93
    100920     3158.43
    100960     3159.89
    101000     3160.73
    101040     3161.87
    101080     3162.94
    101120     3164.29
    101160     3165.97
    101200     3166.77
    101240     3167.92
    101280     3169.38
    101320      3170.9
    101360     3172.02
    101400     3173.08
    101440     3174.28
    101480     3175.62
    101520     3177.26
    101560     3178.24
    101600     3179.35
    101640     3181.04
    101680     3181.94
    101720     3183.44
    101760      3184.9
    101800     3185.75
    101840     3186.88
    101880     3187.94
    101920      3189.3
    101960     3190.99
    102000     3191.78
    102040     3192.93
    102080     3194.38
    102120      3195.9
    102160     3197.04
    102200     3198.08
    102240     3199.29
    102280     3200.63
    102320     3202.27
    102360     3203.24
    102400     3204.35
    102440     3206.04
    102480     3206.95
    102520     3208.44
    102560      3209.9
    102600     3210.74
    102640     3211.88
    102680     3212.95
    102720      3214.3
    102760     3215.99
    102800     3216.76
    102840     3217.93
    102880     3219.36
    102920     3220.92
    102960     3222.03
    103000     3223.07
    103040     3224.28
    103080     3225.62
    103120     3227.28
    103160     3228.26
    103200     3229.33
    103240     3231.03
    103280     3231.95
    103320     3233.42
    103360     3234.89
    103400     3235.74
    103440     3236.88
    103480     3237.94
    103520     3239.28
    103560     3240.97
    103600     3241.76
    103640     3242.91
    103680     3244.36
    103720      3245.9
    103760     3247.02
    103800     3248.07
    103840     3249.27
    103880      3250.6
    103920     3252.27
    103960     3253.25
    104000     3254.31
    104040     3256.03
    104080     3256.94
    104120     3258.43
    104160      3259.9
    104200     3260.74
    104240     3261.88
    104280     3262.93
    104320     3264.29
    104360     3265.98
    104400     3266.76
    104440     3267.91
    104480     3269.37
    104520     3270.91
    104560     3272.02
    104600     3273.07
    104640     3274.27
    104680      3275.6
    104720     3277.27
    104760     3278.25
    104800      3279.3
    104840     3281.04
    104880     3281.94
    104920     3283.42
    104960     3284.89
    105000     3285.72
    105040     3286.88
    105080     3287.92
    105120     3289.28
    105160     3290.97
    105200     3291.76
    105240     3292.92
    105280     3294.38
    105320      3295.9
    105360     3297.03
    105400     3298.08
    105440     3299.26
    105480     3300.59
    105520     3302.27
    105560     3303.26
    105600      3304.3
    105640     3306.04
    105680     3306.94
    105720     3308.42
    105760     3309.89
    105800     3310.72
    105840     3311.89
    105880      3312.9
    105920     3314.28
    105960     3315.97
    106000     3316.75
    106040     3317.92
    106080     3319.38
    106120     3320.91
    106160     3322.04
    106200     3323.07
    106240     3324.26
    106280     3325.59
    106320     3327.29
    106360     3328.27
    106400      3329.3
    106440     3331.02
    106480     3331.94
    106520     3333.42
    106560      3334.9
    106600     3335.71
    106640     3336.88
    106680     3337.89
    106720     3339.27
    106760     3340.93
    106800     3341.74
    106840     3342.89
    106880     3344.39
    106920     3345.89
    106960     3347.02
    107000     3348.04
    107040     3349.25
    107080     3350.58
    107120     3352.29
    107160     3353.26
    107200      3354.3
    107240     3356.02
    107280     3356.92
    107320     3358.42
    107360      3359.9
    107400     3360.71
    107440     3361.87
    107480     3362.89
    107520     3364.27
    107560     3365.96
    107600     3366.75
    107640     3367.89
    107680      3369.4
    107720      3370.9
    107760     3372.01
    107800     3373.02
    107840     3374.25
    107880     3375.58
    107920     3377.28
    107960     3378.25
    108000     3379.28
    108040     3381.02
    108080     3381.92
    108120     3383.43
    108160      3384.9
    108200     3385.69
    108240     3386.86
    108280     3387.89
    108320     3389.27
    108360     3390.95
    108400     3391.74
    108440     3392.88
    108480      3394.4
    108520     3395.89
    108560     3396.98
    108600     3398.01
    108640     3399.22
    108680     3400.58
    108720     3402.28
    108760     3403.24
    108800     3404.27
    108840     3406.01
    108880     3406.91
    108920     3408.43
    108960      3409.9
    109000     3410.69
    109040     3411.86
    109080     3412.88
    109120     3414.28
    109160     3415.95
    109200     3416.74
    109240     3417.89
    109280      3419.4
    109320      3420.9
    109360        3422
    109400     3423.01
    109440     3424.22
    109480     3425.58
    109520     3427.28
    109560     3428.25
    109600     3429.28
    109640     3431.01
    109680     3431.92
    109720     3433.44
    109760     3434.92
    109800     3435.69
    109840     3436.85
    109880     3437.89
    109920     3439.28
    109960     3440.96
    110000     3441.74
    110040     3442.89
    110080     3444.39
    110120      3445.9
    110160     3447.01
    110200     3448.04
    110240     3449.24
    110280     3450.58
    110320     3452.28
    110360     3453.26
    110400     3454.28
    110440     3456.02
    110480     3456.93
    110520     3458.46
    110560     3459.94
    110600     3460.69
    110640     3461.88
    110680      3462.9
    110720     3464.29
    110760     3465.96
    110800     3466.78
    110840     3467.89
    110880     3469.42
    110920     3470.93
    110960     3472.04
    111000     3473.06
    111040     3474.25
    111080      3475.6
    111120     3477.29
    111160     3478.27
    111200     3479.31
    111240     3481.06
    111280     3481.95
    111320     3483.48
    111360     3484.96
    111400      3485.7
    111440     3486.89
    111480     3487.92
    111520     3489.31
    111560     3490.97
    111600     3491.79
    111640      3492.9
    111680     3494.45
    111720     3495.95
    111760     3497.07
    111800     3498.08
    111840     3499.28
    111880     3500.63
    111920     3502.32
    111960     3503.28
    112000     3504.34
    112040      3506.1
    112080     3506.98
    112120     3508.52
    112160     3509.99
    112200     3510.71
    112240     3511.92
    112280     3512.95
    112320     3514.35
    112360     3516.02
    112400      3516.8
    112440     3517.92
    112480     3519.47
    112520     3520.98
    112560     3522.09
    112600     3523.09
    112640     3524.29
    112680     3525.64
    112720     3527.33
    112760     3528.31
    112800     3529.34
    112840     3531.12
    112880        3532
    112920     3533.53
    112960        3535
    113000     3535.72
    113040     3536.93
    113080     3537.96
    113120     3539.35
    113160     3541.04
    113200     3541.81
    113240     3542.94
    113280     3544.49
    113320     3546.01
    113360      3547.1
    113400      3548.1
    113440     3549.31
    113480     3550.64
    113520     3552.33
    113560     3553.32
    113600     3554.34
    113640     3556.13
    113680     3557.01
    113720     3558.56
    113760     3560.01
    113800     3560.74
    113840     3561.95
    113880     3562.99
    113920     3564.34
    113960     3566.06
    114000     3566.83
    114040     3567.95
    114080      3569.5
    114120     3571.05
    114160     3572.13
    114200     3573.11
    114240     3574.34
    114280     3575.65
    114320     3577.36
    114360     3578.35
    114400     3579.35
    114440     3581.16
    114480     3582.03
    114520     3583.57
    114560     3585.04
    114600     3585.76
    114640     3586.97
    114680        3588
    114720     3589.37
    114760     3591.09
    114800     3591.85
    114840     3592.94
    114880     3594.52
    114920     3596.07
    114960     3597.14
    115000     3598.14
    115040     3599.35
    115080     3600.66
    115120     3602.38
    115160     3603.37
    115200     3604.38
    115240     3606.18
    115280     3607.05
    115320     3608.58
    115360     3610.05
    115400     3610.78
    115440     3611.99
    115480     3613.01
    115520     3614.39
    115560     3616.08
    115600     3616.87
    115640     3617.96
    115680     3619.54
    115720     3621.09
    115760     3622.17
    115800     3623.16
    115840     3624.36
    115880      3625.7
    115920      3627.4
    115960     3628.39
    116000      3629.4
    116040     3631.19
    116080     3632.09
    116120     3633.61
    116160     3635.08
    116200      3635.8
    116240     3637.01
    116280     3638.02
    116320      3639.4
    116360      3641.1
    116400     3641.89
    116440     3642.96
    116480     3644.55
    116520      3646.1
    116560     3647.18
    116600     3648.16
    116640     3649.39
    116680     3650.74
    116720     3652.41
    116760     3653.41
    116800     3654.41
    116840     3656.23
    116880     3657.11
    116920     3658.63
    116960     3660.09
    117000      3660.8
    117040     3662.04
    117080     3663.04
    117120     3664.41
    117160     3666.13
    117200     3666.91
    117240     3667.98
    117280     3669.57
    117320     3671.13
    117360     3672.21
    117400     3673.18
    117440     3674.43
    117480     3675.77
    117520     3677.44
    117560     3678.43
    117600     3679.44
    117640     3681.23
    117680     3682.12
    117720     3683.66
    117760     3685.14
    117800      3685.8
    117840     3687.07
    117880     3688.06
    117920     3689.44
    117960     3691.15
    118000     3691.92
    118040        3693
    118080      3694.6
    118120     3696.16
    118160     3697.25
    118200     3698.22
    118240     3699.47
    118280      3700.8
    118320     3702.48
    118360     3703.45
    118400     3704.47
    118440     3706.28
    118480     3707.15
    118520     3708.67
    118560     3710.17
    118600     3710.82
    118640     3712.09
    118680     3713.08
    118720     3714.47
    118760     3716.17
    118800     3716.94
    118840     3718.02
    118880     3719.63
    118920      3721.2
    118960     3722.28
    119000     3723.25
    119040     3724.48
    119080     3725.84
    119120      3727.5
    119160     3728.49
    119200      3729.5
    119240     3731.32
    119280     3732.18
    119320     3733.71
    119360     3735.23
    119400     3735.85
    119440     3737.12
    119480     3738.13
    119520     3739.51
    119560     3741.23
    119600     3741.98
    119640     3743.04
    119680     3744.66
    119720     3746.23
    119760      3747.3
    119800      3748.3
    119840     3749.53
    119880     3750.87
    119920     3752.55
    119960     3753.51
    120000     3754.54
    120040     3756.38
    120080     3757.21
    120120     3758.76
    120160     3760.28
    120200      3760.9
    120240     3762.16
    120280     3763.18
    120320     3764.56
    120360     3766.28
    120400     3767.02
    120440     3768.11
    120480     3769.72
    120520     3771.29
    120560     3772.37
    120600     3773.37
    120640      3774.6
    120680     3775.95
    120720     3777.62
    120760     3778.57
    120800     3779.61
    120840     3781.43
    120880     3782.28
    120920     3783.82
    120960     3785.34
    121000     3785.96
    121040     3787.23
    121080     3788.27
    121120     3789.62
    121160     3791.36
    121200      3792.1
    121240     3793.18
    121280     3794.79
    121320     3796.36
    121360     3797.46
    121400     3798.46
    121440     3799.69
    121480     3801.03
    121520     3802.72
    121560     3803.68
    121600     3804.68
    121640     3806.53
    121680     3807.37
    121720     3808.91
    121760     3810.42
    121800     3811.05
    121840     3812.32
    121880     3813.35
    121920     3814.71
    121960     3816.43
    122000     3817.17
    122040     3818.26
    122080     3819.88
    122120     3821.45
    122160     3822.56
    122200     3823.56
    122240      3824.8
    122280     3826.13
    122320      3827.8
    122360     3828.77
    122400     3829.78
    122440     3831.63
    122480     3832.45
    122520     3834.01
    122560     3835.51
    122600     3836.15
    122640     3837.41
    122680     3838.45
    122720      3839.8
    122760     3841.56
    122800     3842.29
    122840     3843.36
    122880     3844.98
    122920     3846.56
    122960     3847.65
    123000     3848.67
    123040     3849.89
    123080     3851.24
    123120     3852.91
    123160     3853.87
    123200     3854.88
    123240     3856.72
    123280     3857.55
    123320     3859.12
    123360     3860.61
    123400     3861.25
    123440     3862.51
    123480     3863.55
    123520     3864.92
    123560     3866.66
    123600     3867.38
    123640     3868.46
    123680     3870.08
    123720     3871.67
    123760     3872.76
    123800     3873.77
    123840        3875
    123880     3876.33
    123920     3878.01
    123960     3878.98
    124000        3880
    124040     3881.84
    124080     3882.66
    124120     3884.22
    124160     3885.73
    124200     3886.36
    124240     3887.61
    124280     3888.68
    124320     3890.04
    124360     3891.76
    124400     3892.48
    124440     3893.58
    124480     3895.19
    124520     3896.78
    124560     3897.87
    124600     3898.87
    124640     3900.13
    124680     3901.46
    124720     3903.13
    124760     3904.09
    124800      3905.1
    124840     3906.95
    124880     3907.77
    124920     3909.32
    124960     3910.85
    125000     3911.48
    125040     3912.75
    125080     3913.79
    125120     3915.17
    125160     3916.87
    125200      3917.6
    125240     3918.69
    125280     3920.32
    125320     3921.89
    125360     3922.97
    125400     3923.98
    125440     3925.24
    125480     3926.57
    125520     3928.24
    125560     3929.21
    125600     3930.21
    125640     3932.06
    125680     3932.89
    125720     3934.44
    125760     3935.96
    125800      3936.6
    125840     3937.87
    125880     3938.91
    125920      3940.3
    125960     3941.99
    126000     3942.73
    126040     3943.82
    126080     3945.45
    126120     3947.04
    126160     3948.08
    126200     3949.08
    126240     3950.36
    126280     3951.69
    126320     3953.36
    126360     3954.33
    126400     3955.33
    126440     3957.19
    126480     3958.02
    126520     3959.56
    126560     3961.09
    126600     3961.73
    126640        3963
    126680     3964.04
    126720     3965.43
    126760     3967.11
    126800     3967.85
    126840     3968.93
    126880     3970.57
    126920     3972.15
    126960      3973.2
    127000     3974.22
    127040      3975.5
    127080     3976.82
    127120     3978.49
    127160     3979.46
    127200     3980.45
    127240     3982.34
    127280     3983.15
    127320      3984.7
    127360     3986.25
    127400     3986.85
    127440     3988.13
    127480     3989.16
    127520     3990.54
    127560     3992.25
    127600     3992.97
    127640     3994.07
    127680      3995.7
    127720     3997.27
    127760     3998.33
    127800     3999.37
    127840     4000.63
    127880     4001.95
    127920     4003.62
    127960     4004.59
    128000     4005.58
    128040     4007.47
    128080     4008.27
    128120     4009.84
    128160     4011.38
    128200        4012
    128240     4013.28
    128280     4014.33
    128320      4015.7
    128360     4017.41
    128400     4018.13
    128440     4019.22
    128480     4020.85
    128520     4022.42
    128560     4023.47
    128600     4024.49
    128640     4025.79
    128680     4027.11
    128720     4028.77
    128760     4029.73
    128800     4030.73
    128840     4032.62
    128880     4033.43
    128920     4034.99
    128960     4036.53
    129000     4037.14
    129040     4038.42
    129080     4039.47
    129120     4040.84
    129160     4042.56
    129200      4043.3
    129240     4044.36
    129280        4046
    129320     4047.58
    129360     4048.64
    129400     4049.64
    129440     4050.94
    129480     4052.27
    129520     4053.92
    129560      4054.9
    129600     4055.89
    129640     4057.76
    129680     4058.58
    129720     4060.16
    129760      4061.7
    129800      4062.3
    129840     4063.59
    129880     4064.62
    129920     4065.98
    129960     4067.71
    130000     4068.44
    130040     4069.53
    130080     4071.16
    130120     4072.72
    130160     4073.81
    130200     4074.79
    130240     4076.08
    130280     4077.41
    130320     4079.06
    130360     4080.04
    130400     4081.05
    130440     4082.89
    130480     4083.72
    130520     4085.31
    130560     4086.85
    130600     4087.44
    130640     4088.72
    130680     4089.76
    130720     4091.14
    130760     4092.87
    130800     4093.59
    130840     4094.69
    130880     4096.29
    130920     4097.86
    130960     4098.95
    131000     4099.94
    131040     4101.24
    131080     4102.54
    131120      4104.2
    131160     4105.18
    131200     4106.17
    131240     4108.01
    131280     4108.84
    131320     4110.44
    131360        4112
    131400     4112.56
    131440     4113.86
    131480     4114.88
    131520     4116.27
    131560     4118.01
    131600     4118.72
    131640     4119.83
    131680     4121.43
    131720        4123
    131760     4124.08
    131800     4125.08
    131840     4126.36
    131880     4127.71
    131920     4129.34
    131960     4130.33
    132000     4131.31
    132040     4133.16
    132080     4133.98
    132120     4135.58
    132160     4137.13
    132200     4137.71
    132240     4138.99
    132280     4140.01
    132320     4141.44
    132360     4143.16
    132400     4143.87
    132440     4144.96
    132480     4146.57
    132520     4148.12
    132560     4149.21
    132600     4150.23
    132640     4151.49
    132680     4152.85
    132720     4154.48
    132760     4155.48
    132800     4156.46
    132840      4158.3
    132880     4159.13
    132920     4160.72
    132960     4162.27
    133000     4162.86
    133040     4164.13
    133080     4165.17
    133120     4166.59
    133160     4168.31
    133200        4169
    133240     4170.09
    133280     4171.71
    133320     4173.28
    133360     4174.37
    133400     4175.36
    133440     4176.63
    133480        4178
    133520     4179.62
    133560     4180.61
    133600     4181.58
    133640     4183.45
    133680     4184.26
    133720     4185.85
    133760     4187.41
    133800     4187.98
    133840     4189.26
    133880      4190.3
    133920     4191.74
    133960     4193.45
    134000     4194.16
    134040     4195.22
    134080     4196.86
    134120     4198.43
    134160     4199.51
    134200     4200.52
    134240     4201.77
    134280     4203.16
    134320     4204.77
    134360     4205.76
    134400     4206.75
    134440     4208.62
    134480      4209.4
    134520     4210.99
    134560     4212.56
    134600     4213.15
    134640     4214.41
    134680     4215.45
    134720     4216.88
    134760     4218.59
    134800     4219.34
    134840      4220.4
    134880        4222
    134920     4223.61
    134960     4224.67
    135000     4225.68
    135040     4226.93
    135080     4228.32
    135120     4229.94
    135160     4230.91
    135200     4231.91
    135240      4233.8
    135280     4234.56
    135320     4236.17
    135360     4237.74
    135400      4238.3
    135440     4239.58
    135480     4240.62
    135520     4242.04
    135560     4243.77
    135600     4244.51
    135640     4245.57
    135680     4247.18
    135720     4248.79
    135760     4249.85
    135800     4250.86
    135840     4252.12
    135880     4253.48
    135920      4255.1
    135960     4256.07
    136000      4257.1
    136040     4258.99
    136080     4259.74
    136120     4261.36
    136160      4262.9
    136200      4263.5
    136240     4264.77
    136280      4265.8
    136320     4267.23
    136360     4268.94
    136400     4269.69
    136440     4270.74
    136480     4272.35
    136520     4273.97
    136560     4275.03
    136600     4276.05
    136640      4277.3
    136680     4278.66
    136720     4280.27
    136760     4281.23
    136800     4282.27
    136840     4284.16
    136880     4284.92
    136920     4286.53
    136960     4288.05
    137000     4288.66
    137040     4289.91
    137080     4290.96
    137120     4292.38
    137160      4294.1
    137200     4294.84
    137240      4295.9
    137280     4297.52
    137320     4299.13
    137360     4300.19
    137400     4301.21
    137440     4302.46
    137480     4303.82
    137520     4305.43
    137560     4306.39
    137600     4307.42
    137640     4309.33
    137680     4310.07
    137720     4311.68
    137760     4313.22
    137800     4313.82
    137840     4315.05
    137880     4316.09
    137920     4317.52
    137960     4319.27
    138000     4320.01
    138040     4321.06
    138080     4322.68
    138120     4324.29
    138160     4325.34
    138200     4326.37
    138240     4327.62
    138280     4328.99
    138320     4330.61
    138360     4331.57
    138400     4332.57
    138440     4334.48
    138480     4335.23
    138520     4336.85
    138560     4338.37
    138600     4338.97
    138640     4340.21
    138680     4341.26
    138720     4342.69
    138760     4344.45
    138800     4345.19
    138840     4346.25
    138880     4347.85
    138920     4349.45
    138960      4350.5
    139000     4351.54
    139040     4352.79
    139080     4354.16
    139120     4355.77
    139160     4356.75
    139200     4357.73
    139240     4359.66
    139280     4360.39
    139320     4362.02
    139360     4363.54
    139400     4364.15
    139440     4365.37
    139480     4366.42
    139520     4367.85
    139560      4369.6
    139600     4370.33
    139640     4371.39
    139680        4373
    139720     4374.61
    139760     4375.67
    139800      4376.7
    139840     4377.95
    139880      4379.3
    139920     4380.94
    139960     4381.89
    140000      4382.9
    140040     4384.81
    140080     4385.55
    140120     4387.19
    140160      4388.7
    140200     4389.31
    140240     4390.52
    140280     4391.55
    140320        4393
    140360     4394.76
    140400     4395.47
    140440     4396.54
    140480     4398.14
    140520     4399.77
    140560     4400.81
    140600     4401.84
    140640     4403.11
    140680     4404.47
    140720     4406.07
    140760     4407.03
    140800     4408.06
    140840     4409.97
    140880      4410.7
    140920     4412.34
    140960     4413.85
    141000     4414.45
    141040     4415.64
    141080     4416.69
    141120     4418.16
    141160     4419.91
    141200     4420.64
    141240      4421.7
    141280      4423.3
    141320     4424.93
    141360     4425.98
    141400        4427
    141440     4428.27
    141480     4429.63
    141520     4431.25
    141560     4432.18
    141600      4433.2
    141640     4435.14
    141680     4435.85
    141720      4437.5
    141760     4439.01
    141800     4439.61
    141840      4440.8
    141880     4441.85
    141920     4443.31
    141960     4445.08
    142000     4445.81
    142040     4446.87
    142080     4448.47
    142120      4450.1
    142160     4451.14
    142200     4452.17
    142240     4453.45
    142280     4454.79
    142320     4456.43
    142360     4457.37
    142400     4458.36
    142440     4460.31
    142480        4461
    142520     4462.67
    142560     4464.16
    142600     4464.76
    142640     4465.98
    142680     4467.03
    142720     4468.48
    142760     4470.22
    142800     4470.98
    142840     4472.03
    142880     4473.63
    142920     4475.25
    142960     4476.29
    143000     4477.34
    143040     4478.58
    143080     4479.94
    143120     4481.59
    143160     4482.52
    143200     4483.53
    143240     4485.46
    143280     4486.15
    143320     4487.84
    143360     4489.31
    143400     4489.92
    143440     4491.14
    143480     4492.21
    143520     4493.65
    143560     4495.41
    143600     4496.15
    143640     4497.18
    143680     4498.81
    143720     4500.42
    143760     4501.49
    143800     4502.49
    143840     4503.77
    143880     4505.13
    143920     4506.77
    143960     4507.69
    144000     4508.68
    144040     4510.64
    144080     4511.31
    144120     4513.01
    144160     4514.48
    144200     4515.08
    144240      4516.3
    144280     4517.37
    144320     4518.83
    144360     4520.55
    144400     4521.31
    144440     4522.35
    144480     4523.99
    144520     4525.61
    144560     4526.68
    144600     4527.68
    144640     4528.95
    144680     4530.31
    144720     4531.94
    144760     4532.87
    144800     4533.82
    144840     4535.82
    144880     4536.48
    144920     4538.18
    144960     4539.65
    145000     4540.25
    145040     4541.48
    145080     4542.54
    145120     4543.97
    145160     4545.75
    145200     4546.48
    145240     4547.53
    145280     4549.14
    145320     4550.78
    145360     4551.81
    145400     4552.86
    145440     4554.12
    145480     4555.47
    145520     4557.12
    145560     4558.03
    145600        4559
    145640        4561
    145680     4561.66
    145720     4563.36
    145760      4564.8
    145800     4565.44
    145840     4566.67
    145880     4567.71
    145920     4569.16
    145960     4570.93
    146000     4571.66
    146040     4572.71
    146080     4574.32
    146120     4575.95
    146160     4576.98
    146200     4578.01
    146240     4579.28
    146280     4580.64
    146320      4582.3
    146360      4583.2
    146400     4584.17
    146440     4586.16
    146480     4586.82
    146520     4588.51
    146560     4589.95
    146600      4590.6
    146640     4591.82
    146680     4592.86
    146720     4594.32
    146760     4596.07
    146800     4596.82
    146840     4597.84
    146880     4599.46
    146920     4601.08
    146960     4602.13
    147000     4603.16
    147040      4604.4
    147080     4605.79
    147120     4607.45
    147160     4608.32
    147200     4609.31
    147240     4611.28
    147280     4611.96
    147320     4613.64
    147360     4615.09
    147400     4615.73
    147440     4616.95
    147480     4617.98
    147520     4619.44
    147560     4621.19
    147600     4621.94
    147640     4622.97
    147680     4624.59
    147720     4626.18
    147760     4627.25
    147800     4628.28
    147840     4629.53
    147880     4630.92
    147920     4632.56
    147960     4633.46
    148000     4634.42
    148040     4636.41
    148080     4637.09
    148120     4638.76
    148160      4640.2
    148200     4640.82
    148240     4642.06
    148280     4643.09
    148320     4644.53
    148360      4646.3
    148400     4647.03
    148440     4648.09
    148480      4649.7
    148520     4651.29
    148560     4652.36
    148600     4653.37
    148640     4654.62
    148680     4656.01
    148720     4657.67
    148760     4658.56
    148800     4659.52
    148840     4661.51
    148880     4662.21
    148920     4663.85
    148960     4665.29
    149000     4665.91
    149040     4667.16
    149080     4668.19
    149120     4669.61
    149160      4671.4
    149200     4672.12
    149240     4673.17
    149280     4674.79
    149320     4676.37
    149360     4677.45
    149400     4678.45
    149440     4679.72
    149480     4681.07
    149520     4682.76
    149560     4683.64
    149600     4684.59
    149640     4686.61
    149680     4687.29
    149720     4688.94
    149760     4690.37
    149800     4690.99
    149840     4692.23
    149880     4693.26
    149920     4694.69
    149960     4696.49
    150000      4697.2
    150040     4698.24
    150080     4699.85
    150120     4701.44
    150160     4702.53
    150200     4703.54
    150240     4704.78
    150280     4706.13
    150320     4707.86
    150360     4708.75
    150400     4709.67
    150440      4711.7
    150480     4712.38
    150520     4714.01
    150560     4715.45
    150600     4716.09
    150640     4717.35
    150680     4718.36
    150720     4719.78
    150760     4721.59
    150800     4722.27
    150840     4723.33
    150880     4724.95
    150920     4726.55
    150960     4727.62
    151000     4728.63
    151040     4729.87
    151080     4731.23
    151120     4732.95
    151160     4733.82
    151200     4734.76
    151240      4736.8
    151280     4737.48
    151320     4739.11
    151360     4740.54
    151400     4741.17
    151440     4742.43
    151480     4743.44
    151520     4744.86
    151560      4746.7
    151600     4747.35
    151640     4748.43
    151680     4750.05
    151720     4751.65
    151760      4752.7
    151800     4753.71
    151840     4754.96
    151880     4756.33
    151920     4758.04
    151960     4758.92
    152000     4759.87
    152040     4761.87
    152080     4762.56
    152120     4764.17
    152160      4765.6
    152200     4766.25
    152240     4767.52
    152280     4768.52
    152320     4769.96
    152360     4771.79
    152400     4772.42
    152440     4773.51
    152480     4775.15
    152520     4776.73
    152560     4777.78
    152600     4778.77
    152640        4780
    152680      4781.4
    152720     4783.12
    152760     4783.98
    152800     4784.93
    152840     4786.93
    152880     4787.61
    152920     4789.23
    152960     4790.66
    153000     4791.29
    153040     4792.57
    153080     4793.58
    153120     4795.02
    153160     4796.88
    153200     4797.49
    153240     4798.59
    153280     4800.21
    153320      4801.8
    153360     4802.84
    153400     4803.82
    153440     4805.09
    153480     4806.47
    153520     4808.19
    153560     4809.04
    153600        4810
    153640     4811.99
    153680     4812.67
    153720     4814.29
    153760     4815.72
    153800     4816.36
    153840     4817.63
    153880     4818.63
    153920     4820.07
    153960     4821.95
    154000     4822.54
    154040     4823.65
    154080     4825.27
    154120     4826.89
    154160      4827.9
    154200     4828.88
    154240     4830.15
    154280     4831.51
    154320     4833.29
    154360     4834.11
    154400     4835.07
    154440     4837.06
    154480     4837.74
    154520     4839.38
    154560     4840.79
    154600     4841.44
    154640     4842.69
    154680     4843.69
    154720     4845.16
    154760        4847
    154800     4847.65
    154840     4848.73
    154880     4850.34
    154920     4851.97
    154960     4852.99
    155000     4853.96
    155040     4855.22
    155080     4856.61
    155120     4858.39
    155160      4859.2
    155200     4860.14
    155240     4862.11
    155280     4862.78
    155320     4864.45
    155360     4865.86
    155400     4866.49
    155440     4867.74
    155480     4868.75
    155520     4870.21
    155560     4872.08
    155600     4872.72
    155640     4873.76
    155680      4875.4
    155720     4877.04
    155760     4878.05
    155800     4879.01
    155840     4880.25
    155880     4881.66
    155920     4883.44
    155960     4884.26
    156000     4885.22
    156040     4887.15
    156080      4887.8
    156120     4889.49
    156160     4890.93
    156200     4891.55
    156240     4892.83
    156280     4893.82
    156320     4895.28
    156360     4897.14
    156400     4897.77
    156440     4898.82
    156480     4900.47
    156520     4902.12
    156560     4903.12
    156600     4904.07
    156640     4905.33
    156680     4906.74
    156720      4908.5
    156760     4909.34
    156800     4910.27
    156840     4912.22
    156880     4912.89
    156920     4914.56
    156960     4915.99
    157000      4916.6
    157040     4917.88
    157080     4918.87
    157120     4920.33
    157160     4922.21
    157200     4922.83
    157240     4923.88
    157280     4925.54
    157320     4927.18
    157360     4928.19
    157400     4929.15
    157440     4930.41
    157480     4931.81
    157520     4933.59
    157560     4934.42
    157600     4935.35
    157640     4937.28
    157680     4937.97
    157720     4939.64
    157760     4941.04
    157800     4941.68
    157840     4942.94
    157880     4943.91
    157920     4945.41
    157960     4947.27
    158000     4947.87
    158040     4948.92
    158080      4950.6
    158120     4952.23
    158160     4953.25
    158200     4954.22
    158240     4955.48
    158280     4956.88
    158320     4958.67
    158360     4959.49
    158400     4960.41
    158440     4962.33
    158480     4963.01
    158520      4964.7
    158560     4966.09
    158600     4966.75
    158640        4968
    158680     4968.95
    158720     4970.45
    158760     4972.34
    158800     4972.93
    158840     4974.01
    158880     4975.67
    158920     4977.32
    158960     4978.32
    159000     4979.31
    159040     4980.54
    159080     4981.98
    159120     4983.74
    159160     4984.57
    159200     4985.49
    159240     4987.42
    159280      4988.1
    159320     4989.78
    159360     4991.16
    159400     4991.81
    159440     4993.07
    159480     4994.03
    159520     4995.54
    159560     4997.41
    159600        4998
    159640     4999.08
    159680     5000.75
    159720     5002.38
    159760     5003.39
    159800     5004.37
    159840      5005.6
    159880     5007.04
    159920     5008.82
    159960     5009.65
    160000     5010.54
    160040     5012.49
    160080     5013.16
    160120     5014.85
    160160     5016.23
    160200     5016.86
    160240     5018.13
    160280     5019.08
    160320     5020.57
    160360     5022.46
    160400     5023.06
    160440     5024.12
    160480      5025.8
    160520     5027.44
    160560     5028.43
    160600     5029.42
    160640     5030.65
    160680     5032.08
    160720      5033.9
    160760     5034.71
    160800      5035.6
    160840     5037.55
    160880     5038.23
    160920      5039.9
    160960     5041.31
    161000     5041.91
    161040     5043.19
    161080     5044.15
    161120     5045.62
    161160      5047.5
    161200     5048.12
    161240     5049.17
    161280     5050.87
    161320      5052.5
    161360     5053.51
    161400     5054.51
    161440      5055.7
    161480     5057.17
    161520     5058.97
    161560     5059.76
    161600     5060.69
    161640     5062.63
    161680      5063.3
    161720     5064.98
    161760     5066.37
    161800     5066.96
    161840     5068.21
    161880      5069.2
    161920     5070.65
    161960     5072.56
    162000      5073.2
    162040     5074.21
    162080     5075.92
    162120     5077.53
    162160     5078.54
    162200     5079.57
    162240     5080.75
    162280     5082.22
    162320        5084
    162360     5084.78
    162400     5085.72
    162440     5087.65
    162480     5088.32
    162520     5090.01
    162560     5091.41
    162600     5091.99
    162640     5093.24
    162680     5094.23
    162720     5095.68
    162760      5097.6
    162800     5098.25
    162840     5099.27
    162880     5100.95
    162920     5102.57
    162960     5103.59
    163000     5104.59
    163040     5105.77
    163080     5107.24
    163120     5109.05
    163160      5109.8
    163200     5110.77
    163240     5112.68
    163280     5113.37
    163320     5115.04
    163360     5116.46
    163400     5117.05
    163440     5118.28
    163480     5119.27
    163520     5120.71
    163560     5122.65
    163600     5123.28
    163640      5124.3
    163680     5126.02
    163720     5127.61
    163760     5128.61
    163800     5129.63
    163840     5130.81
    163880     5132.31
    163920      5134.1
    163960     5134.82
    164000     5135.81
    164040     5137.75
    164080      5138.4
    164120     5140.09
    164160     5141.54
    164200      5142.1
    164240     5143.32
    164280      5144.3
    164320     5145.77
    164360      5147.7
    164400      5148.3
    164440     5149.34
    164480     5151.06
    164520     5152.65
    164560     5153.65
    164600     5154.69
    164640     5155.83
    164680     5157.33
    164720     5159.13
    164760     5159.88
    164800     5160.86
    164840      5162.8
    164880     5163.44
    164920     5165.14
    164960     5166.59
    165000     5167.13
    165040     5168.37
    165080     5169.36
    165120     5170.82
    165160     5172.76
    165200     5173.32
    165240     5174.39
    165280     5176.13
    165320     5177.71
    165360     5178.69
    165400     5179.73
    165440     5180.85
    165480      5182.4
    165520     5184.19
    165560     5184.94
    165600     5185.89
    165640     5187.86
    165680     5188.51
    165720     5190.17
    165760     5191.63
    165800     5192.17
    165840     5193.41
    165880     5194.39
    165920     5195.87
    165960      5197.8
    166000     5198.37
    166040     5199.45
    166080     5201.18
    166120     5202.74
    166160     5203.75
    166200     5204.75
    166240     5205.88
    166280     5207.43
    166320     5209.22
    166360     5209.98
    166400     5210.93
    166440     5212.87
    166480     5213.51
    166520     5215.21
    166560     5216.66
    166600     5217.19
    166640     5218.43
    166680      5219.4
    166720     5220.88
    166760     5222.84
    166800     5223.39
    166840     5224.46
    166880     5226.21
    166920     5227.77
    166960     5228.77
    167000     5229.77
    167040     5230.89
    167080     5232.45
    167120     5234.24
    167160        5235
    167200     5235.95
    167240      5237.9
    167280     5238.53
    167320     5240.24
    167360     5241.65
    167400      5242.2
    167440     5243.44
    167480     5244.41
    167520     5245.91
    167560     5247.84
    167600     5248.39
    167640     5249.48
    167680     5251.23
    167720     5252.76
    167760     5253.79
    167800     5254.75
    167840     5255.88
    167880     5257.45
    167920     5259.25
    167960     5259.99
    168000     5260.95
    168040     5262.89
    168080     5263.54
    168120     5265.24
    168160     5266.67
    168200      5267.2
    168240     5268.42
    168280     5269.42
    168320     5270.89
    168360     5272.84
    168400      5273.4
    168440     5274.49
    168480     5276.24
    168520     5277.77
    168560     5278.78
    168600     5279.73
    168640     5280.88
    168680     5282.44
    168720     5284.27
    168760     5285.01
    168800     5285.95
    168840     5287.89
    168880     5288.53
    168920     5290.24
    168960     5291.67
    169000     5292.18
    169040     5293.41
    169080      5294.4
    169120     5295.89
    169160     5297.85
    169200      5298.4
    169240     5299.49
    169280     5301.25
    169320     5302.78
    169360     5303.77
    169400     5304.74
    169440     5305.88
    169480     5307.45
    169520      5309.3
    169560     5310.01
    169600     5310.95
    169640      5312.9
    169680     5313.55
    169720     5315.26
    169760     5316.69
    169800     5317.22
    169840     5318.45
    169880     5319.43
    169920     5320.94
    169960     5322.87
    170000      5323.4
    170040     5324.54
    170080     5326.27
    170120      5327.8
    170160     5328.79
    170200     5329.78
    170240     5330.91
    170280     5332.45
    170320     5334.31
    170360     5335.03
    170400     5335.99
    170440     5337.91
    170480     5338.58
    170520     5340.29
    170560      5341.7
    170600     5342.25
    170640     5343.46
    170680     5344.46
    170720     5345.97
    170760      5347.9
    170800     5348.41
    170840     5349.56
    170880      5351.3
    170920     5352.78
    170960     5353.79
    171000     5354.78
    171040      5355.9
    171080     5357.47
    171120     5359.34
    171160     5360.03
    171200     5360.98
    171240     5362.93
    171280     5363.59
    171320     5365.32
    171360     5366.71
    171400     5367.29
    171440     5368.48
    171480     5369.48
    171520     5370.97
    171560      5372.9
    171600     5373.42
    171640     5374.58
    171680     5376.31
    171720     5377.78
    171760     5378.83
    171800     5379.81
    171840     5380.93
    171880     5382.52
    171920     5384.37
    171960     5385.08
    172000     5386.01
    172040     5387.95
    172080     5388.61
    172120     5390.34
    172160     5391.75
    172200     5392.31
    172240     5393.48
    172280     5394.48
    172320     5395.97
    172360     5397.91
    172400     5398.44
    172440      5399.6
    172480     5401.33
    172520      5402.8
    172560     5403.85
    172600     5404.83
    172640     5405.92
    172680     5407.52
    172720     5409.38
    172760      5410.1
    172800     5411.04
    172840     5412.93
    172880      5413.6
    172920     5415.34
    172960     5416.75
    173000     5417.28
    173040     5418.46
    173080     5419.48
    173120     5420.98
    173160     5422.94
    173200     5423.44
    173240     5424.62
    173280     5426.35
    173320     5427.81
    173360     5428.85
    173400     5429.83
    173440     5430.93
    173480     5432.53
    173520      5434.4
    173560      5435.1
    173600     5436.06
    173640     5437.95
    173680     5438.58
    173720     5440.33
    173760     5441.73
    173800     5442.27
    173840     5443.45
    173880     5444.44
    173920     5445.96
    173960     5447.92
    174000     5448.42
    174040     5449.62
    174080     5451.32
    174120     5452.82
    174160     5453.84
    174200     5454.83
    174240     5455.92
    174280      5457.5
    174320     5459.39
    174360     5460.09
    174400     5461.04
    174440     5462.93
    174480     5463.55
    174520     5465.32
    174560     5466.72
    174600     5467.25
    174640     5468.42
    174680     5469.42
    174720     5470.95
    174760     5472.88
    174800     5473.38
    174840     5474.59
    174880      5476.3
    174920     5477.78
    174960     5478.84
    175000     5479.79
    175040     5480.89
    175080     5482.48
    175120     5484.39
    175160     5485.07
    175200     5486.05
    175240     5487.91
    175280     5488.54
    175320     5490.29
    175360     5491.69
    175400     5492.25
    175440      5493.4
    175480      5494.4
    175520     5495.92
    175560     5497.85
    175600     5498.38
    175640     5499.58
    175680     5501.28
    175720      5502.8
    175760     5503.83
    175800     5504.77
    175840     5505.87
    175880     5507.45
    175920     5509.36
    175960     5510.03
    176000     5511.02
    176040     5512.89
    176080     5513.52
    176120     5515.27
    176160     5516.67
    176200     5517.21
    176240     5518.37
    176280     5519.35
    176320     5520.89
    176360     5522.84
    176400     5523.35
    176440     5524.59
    176480     5526.26
    176520      5527.8
    176560     5528.81
    176600     5529.71
    176640     5530.86
    176680     5532.45
    176720     5534.37
    176760     5535.03
    176800     5535.97
    176840     5537.86
    176880     5538.48
    176920     5540.24
    176960     5541.61
    177000     5542.17
    177040     5543.33
    177080     5544.32
    177120     5545.84
    177160     5547.81
    177200     5548.29
    177240     5549.54
    177280     5551.21
    177320     5552.74
    177360     5553.79
    177400     5554.69
    177440     5555.83
    177480      5557.4
    177520     5559.36
    177560     5559.98
    177600     5560.93
    177640     5562.84
    177680     5563.45
    177720     5565.19
    177760     5566.58
    177800     5567.13
    177840     5568.29
    177880     5569.26
    177920     5570.81
    177960     5572.74
    178000     5573.25
    178040     5574.47
    178080     5576.17
    178120      5577.7
    178160      5578.7
    178200     5579.63
    178240     5580.75
    178280     5582.34
    178320     5584.31
    178360     5584.93
    178400     5585.86
    178440     5587.78
    178480     5588.42
    178520     5590.14
    178560     5591.53
    178600     5592.07
    178640     5593.24
    178680     5594.21
    178720     5595.76
    178760     5597.69
    178800     5598.22
    178840      5599.4
    178880      5601.1
    178920     5602.65
    178960     5603.64
    179000     5604.59
    179040     5605.72
    179080      5607.3
    179120     5609.27
    179160      5609.9
    179200     5610.82
    179240     5612.75
    179280     5613.39
    179320     5615.09
    179360      5616.5
    179400     5617.05
    179440     5618.19
    179480     5619.16
    179520     5620.73
    179560     5622.65
    179600     5623.18
    179640     5624.38
    179680     5626.07
    179720     5627.61
    179760     5628.61
    179800     5629.56
    179840     5630.67
    179880     5632.28
    179920      5634.2
    179960     5634.87
    180000      5635.8
    180040     5637.73
    180080     5638.35
    180120     5640.03
    180160     5641.43
    180200     5641.99
    180240     5643.16
    180280     5644.09
    180320     5645.68
    180360     5647.61
    180400     5648.12
    180440     5649.31
    180480     5651.02
    180520     5652.59
    180560      5653.6
    180600      5654.5
    180640     5655.64
    180680     5657.24
    180720     5659.16
    180760     5659.84
    180800     5660.77
    180840     5662.68
    180880      5663.3
    180920     5665.02
    180960     5666.39
    181000     5666.96
    181040     5668.12
    181080     5669.08
    181120     5670.64
    181160     5672.58
    181200     5673.08
    181240     5674.29
    181280     5675.99
    181320     5677.57
    181360     5678.56
    181400     5679.44
    181440     5680.58
    181480      5682.2
    181520     5684.17
    181560     5684.81
    181600     5685.74
    181640     5687.67
    181680     5688.27
    181720     5689.99
    181760      5691.4
    181800     5691.92
    181840      5693.1
    181880     5694.04
    181920     5695.63
    181960     5697.56
    182000     5698.06
    182040     5699.27
    182080     5700.97
    182120     5702.56
    182160     5703.58
    182200     5704.43
    182240     5705.56
    182280     5707.19
    182320     5709.13
    182360     5709.78
    182400     5710.73
    182440     5712.69
    182480     5713.27
    182520     5714.98
    182560     5716.38
    182600      5716.9
    182640     5718.11
    182680     5719.03
    182720     5720.62
    182760     5722.56
    182800     5723.06
    182840     5724.27
    182880     5725.97
    182920     5727.57
    182960      5728.6
    183000     5729.42
    183040     5730.54
    183080     5732.19
    183120     5734.14
    183160      5734.8
    183200     5735.74
    183240     5737.71
    183280     5738.31
    183320        5740
    183360     5741.42
    183400     5741.94
    183440     5743.12
    183480     5744.03
    183520     5745.67
    183560     5747.59
    183600     5748.08
    183640     5749.28
    183680     5750.99
    183720      5752.6
    183760      5753.6
    183800     5754.44
    183840     5755.54
    183880      5757.2
    183920     5759.18
    183960     5759.83
    184000     5760.78
    184040     5762.75
    184080     5763.32
    184120     5765.01
    184160     5766.44
    184200     5766.93
    184240     5768.14
    184280     5769.07
    184320     5770.71
    184360     5772.58
    184400     5773.11
    184440     5774.29
    184480     5776.01
    184520     5777.63
    184560      5778.6
    184600     5779.45
    184640      5780.6
    184680     5782.22
    184720     5784.21
    184760     5784.87
    184800     5785.82
    184840     5787.76
    184880     5788.37
    184920     5790.05
    184960     5791.48
    185000     5791.95
    185040     5793.15
    185080      5794.1
    185120     5795.74
    185160     5797.56
    185200     5798.12
    185240      5799.3
    185280     5801.03
    185320     5802.62
    185360     5803.61
    185400     5804.48
    185440     5805.63
    185480     5807.25
    185520     5809.26
    185560     5809.88
    185600     5810.83
    185640     5812.77
    185680     5813.39
    185720     5815.08
    185760     5816.51
    185800     5816.96
    185840     5818.14
    185880     5819.12
    185920     5820.75
    185960     5822.61
    186000     5823.15
    186040     5824.31
    186080     5826.06
    186120     5827.65
    186160     5828.63
    186200     5829.48
    186240     5830.65
    186280     5832.26
    186320     5834.28
    186360      5834.9
    186400     5835.82
    186440     5837.79
    186480     5838.41
    186520     5840.06
    186560     5841.51
    186600     5841.95
    186640     5843.16
    186680     5844.13
    186720     5845.75
    186760     5847.61
    186800      5848.2
    186840     5849.31
    186880     5851.08
    186920     5852.69
    186960     5853.63
    187000     5854.46
    187040     5855.65
    187080     5857.28
    187120     5859.31
    187160     5859.95
    187200     5860.85
    187240      5862.8
    187280     5863.45
    187320     5865.09
    187360     5866.56
    187400     5866.98
    187440     5868.16
    187480     5869.17
    187520     5870.77
    187560     5872.64
    187600     5873.22
    187640     5874.32
    187680     5876.12
    187720     5877.71
    187760     5878.67
    187800      5879.5
    187840     5880.65
    187880      5882.3
    187920      5884.3
    187960     5884.99
    188000     5885.84
    188040     5887.82
    188080     5888.45
    188120      5890.1
    188160      5891.6
    188200        5892
    188240     5893.17
    188280      5894.2
    188320     5895.83
    188360     5897.69
    188400     5898.25
    188440     5899.34
    188480     5901.13
    188520     5902.72
    188560     5903.74
    188600     5904.51
    188640     5905.68
    188680     5907.35
    188720     5909.35
    188760     5910.03
    188800     5910.86
    188840     5912.86
    188880     5913.49
    188920     5915.13
    188960     5916.64
    189000     5917.02
    189040      5918.2
    189080     5919.21
    189120     5920.88
    189160     5922.69
    189200     5923.25
    189240      5924.4
    189280     5926.17
    189320     5927.75
    189360     5928.74
    189400     5929.54
    189440     5930.72
    189480     5932.38
    189520     5934.38
    189560     5935.05
    189600     5935.87
    189640     5937.88
    189680      5938.5
    189720     5940.15
    189760     5941.67
    189800     5942.03
    189840     5943.19
    189880     5944.21
    189920     5945.88
    189960      5947.7
    190000     5948.26
    190040     5949.41
    190080      5951.2
    190120     5952.78
    190160     5953.79
    190200     5954.54
    190240     5955.77
    190280     5957.41
    190320     5959.38
    190360     5960.08
    190400     5960.89
    190440     5962.93
    190480     5963.56
    190520      5965.2
    190560      5966.7
    190600     5967.09
    190640     5968.23
    190680     5969.24
    190720     5970.94
    190760     5972.75
    190800     5973.27
    190840     5974.47
    190880     5976.24
    190920     5977.83
    190960     5978.82
    191000      5979.6
    191040     5980.78
    191080     5982.45
    191120      5984.4
    191160      5985.1
    191200     5985.93
    191240     5987.97
    191280     5988.59
    191320     5990.22
    191360     5991.73
    191400     5992.16
    191440     5993.25
    191480     5994.26
    191520     5995.99
    191560     5997.83
    191600      5998.3
    191640     5999.54
    191680     6001.32
    191720     6002.88
    191760     6003.88
    191800     6004.66
    191840     6005.82
    191880     6007.49
    191920     6009.47
    191960     6010.16
    192000     6010.97
    192040     6012.99
    192080     6013.62
    192120      6015.3
    192160      6016.8
    192200     6017.25
    192240     6018.31
    192280     6019.32
    192320     6021.06
    192360     6022.92
    192400     6023.38
    192440     6024.62
    192480     6026.37
    192520     6027.96
    192560     6028.96
    192600     6029.71
    192640     6030.91
    192680     6032.55
    192720     6034.57
    192760     6035.25
    192800     6036.02
    192840     6038.07
    192880     6038.73
    192920     6040.41
    192960     6041.91
    193000     6042.33
    193040     6043.42
    193080     6044.41
    193120     6046.15
    193160     6047.99
    193200     6048.47
    193240      6049.7
    193280     6051.45
    193320     6053.03
    193360     6054.01
    193400     6054.78
    193440     6055.97
    193480     6057.59
    193520     6059.63
    193560     6060.34
    193600     6061.06
    193640     6063.14
    193680     6063.81
    193720     6065.48
    193760     6066.98
    193800     6067.42
    193840     6068.51
    193880      6069.5
    193920     6071.21
    193960     6073.08
    194000     6073.53
    194040     6074.77
    194080     6076.53
    194120      6078.1
    194160     6079.09
    194200     6079.83
    194240     6081.03
    194280     6082.68
    194320     6084.71
    194360     6085.41
    194400      6086.1
    194440     6088.24
    194480     6088.89
    194520     6090.56
    194560     6092.07
    194600     6092.53
    194640     6093.59
    194680     6094.58
    194720     6096.29
    194760     6098.17
    194800     6098.61
    194840     6099.88
    194880     6101.62
    194920     6103.18
    194960     6104.19
    195000     6104.93
    195040     6106.12
    195080     6107.79
    195120     6109.84
    195160     6110.55
    195200     6111.22
    195240     6113.33
    195280     6113.99
    195320     6115.63
    195360     6117.17
    195400      6117.6
    195440     6118.73
    195480     6119.66
    195520     6121.37
    195560     6123.24
    195600     6123.69
    195640     6124.96
    195680      6126.7
    195720     6128.28
    195760     6129.24
    195800     6130.01
    195840     6131.22
    195880      6132.9
    195920     6134.93
    195960     6135.63
    196000     6136.28
    196040     6138.44
    196080     6139.07
    196120     6140.73
    196160     6142.25
    196200      6142.7
    196240     6143.81
    196280     6144.74
    196320     6146.47
    196360     6148.32
    196400     6148.75
    196440     6150.01
    196480     6151.79
    196520     6153.34
    196560     6154.34
    196600     6155.12
    196640     6156.31
    196680     6157.99
    196720     6160.03
    196760     6160.72
    196800     6161.36
    196840     6163.52
    196880      6164.2
    196920     6165.85
    196960     6167.36
    197000     6167.78
    197040     6168.89
    197080     6169.81
    197120     6171.52
    197160     6173.37
    197200     6173.81
    197240     6175.05
    197280     6176.85
    197320     6178.38
    197360     6179.43
    197400     6180.18
    197440     6181.36
    197480     6183.05
    197520     6185.14
    197560      6185.8
    197600     6186.42
    197640     6188.59
    197680     6189.22
    197720     6190.95
    197760     6192.43
    197800      6192.8
    197840     6193.95
    197880     6194.87
    197920     6196.56
    197960     6198.44
    198000     6198.88
    198040     6200.12
    198080     6201.91
    198120     6203.44
    198160     6204.51
    198200     6205.23
    198240     6206.42
    198280     6208.08
    198320     6210.21
    198360     6210.88
    198400     6211.49
    198440     6213.67
    198480     6214.26
    198520     6216.02
    198560     6217.48
    198600     6217.85
    198640     6219.01
    198680     6219.91
    198720     6221.61
    198760     6223.51
    198800     6223.94
    198840     6225.17
    198880     6226.96
    198920     6228.48
    198960     6229.58
    199000     6230.29
    199040     6231.49
    199080     6233.15
    199120     6235.28
    199160     6235.94
    199200     6236.58
    199240     6238.71
    199280     6239.33
    199320      6241.1
    199360     6242.53
    199400     6242.94
    199440     6244.08
    199480     6244.98
    199520     6246.66
    199560     6248.59
    199600     6248.99
    199640     6250.24
    199680     6252.03
    199720     6253.55
    199760     6254.64
    199800     6255.35
    199840     6256.56
    199880     6258.21
    199920     6260.32
    199960     6260.97
    200000     6261.62
    200040     6263.74
    200080     6264.38
    200120     6266.15
    200160     6267.61
    200200     6267.98
    200240     6269.14
    200280     6270.06
    200320     6271.72
    200360     6273.67
    200400     6274.07
    200440     6275.29
    200480     6277.11
    200520      6278.6
    200560     6279.72
    200600     6280.43
    200640     6281.61
    200680     6283.26
    200720     6285.38
    200760     6286.03
    200800     6286.67
    200840     6288.77
    200880     6289.44
    200920     6291.22
    200960     6292.66
    201000     6293.03
    201040     6294.22
    201080     6295.11
    201120     6296.75
    201160     6298.72
    201200     6299.15
    201240     6300.37
    201280     6302.18
    201320     6303.66
    201360     6304.74
    201400     6305.51
    201440      6306.7
    201480     6308.31
    201520     6310.45
    201560     6311.11
    201600     6311.76
    201640     6313.85
    201680     6314.48
    201720     6316.27
    201760     6317.74
    201800     6318.09
    201840     6319.28
    201880     6320.18
    201920     6321.85
    201960     6323.78
    202000      6324.2
    202040     6325.44
    202080     6327.26
    202120     6328.75
    202160     6329.81
    202200     6330.58
    202240     6331.76
    202280     6333.38
    202320     6335.52
    202360     6336.19
    202400     6336.82
    202440     6338.92
    202480     6339.56
    202520     6341.35
    202560      6342.8
    202600     6343.15
    202640     6344.33
    202680     6345.25
    202720     6346.91
    202760     6348.84
    202800     6349.24
    202840     6350.49
    202880      6352.3
    202920     6353.79
    202960     6354.88
    203000     6355.63
    203040     6356.83
    203080     6358.46
    203120     6360.61
    203160     6361.22
    203200     6361.88
    203240     6363.97
    203280      6364.6
    203320     6366.41
    203360     6367.86
    203400     6368.24
    203440     6369.39
    203480     6370.29
    203520     6371.98
    203560     6373.91
    203600      6374.3
    203640     6375.54
    203680     6377.35
    203720     6378.84
    203760     6379.93
    203800     6380.68
    203840     6381.88
    203880      6383.5
    203920     6385.66
    203960     6386.26
    204000      6386.9
    204040     6389.01
    204080     6389.64
    204120     6391.44
    204160     6392.88
    204200     6393.28
    204240     6394.39
    204280     6395.34
    204320     6396.99
    204360     6398.93
    204400     6399.35
    204440     6400.58
    204480     6402.38
    204520     6403.87
    204560     6404.98
    204600     6405.69
    204640     6406.89
    204680     6408.55
    204720     6410.69
    204760     6411.29
    204800     6411.96
    204840     6414.03
    204880      6414.7
    204920     6416.47
    204960     6417.93
    205000     6418.32
    205040     6419.42
    205080     6420.38
    205120     6421.99
    205160     6423.96
    205200     6424.35
    205240      6425.6
    205280     6427.39
    205320     6428.88
    205360     6430.01
    205400     6430.71
    205440     6431.91
    205480     6433.58
    205520      6435.7
    205560     6436.31
    205600     6436.96
    205640     6439.03
    205680      6439.7
    205720     6441.46
    205760     6442.95
    205800     6443.28
    205840      6444.4
    205880     6445.35
    205920     6446.99
    205960     6448.95
    206000     6449.35
    206040      6450.6
    206080      6452.4
    206120     6453.88
    206160     6454.99
    206200     6455.74
    206240     6456.92
    206280     6458.53
    206320     6460.72
    206360     6461.32
    206400     6461.98
    206440     6464.04
    206480     6464.68
    206520     6466.44
    206560     6467.97
    206600     6468.29
    206640     6469.41
    206680     6470.35
    206720        6472
    206760     6473.97
    206800     6474.36
    206840     6475.57
    206880      6477.4
    206920      6478.9
    206960     6479.97
    207000     6480.75
    207040     6481.86
    207080     6483.53
    207120     6485.72
    207160     6486.33
    207200     6486.98
    207240     6489.03
    207280     6489.68
    207320     6491.43
    207360     6492.95
    207400     6493.28
    207440     6494.38
    207480     6495.33
    207520     6496.97
    207560     6498.95
    207600     6499.37
    207640     6500.58
    207680      6502.4
    207720     6503.89
    207760     6504.97
    207800     6505.74
    207840     6506.86
    207880     6508.52
    207920     6510.71
    207960     6511.31
    208000     6511.94
    208040     6514.02
    208080     6514.66
    208120     6516.43
    208160     6517.95
    208200     6518.27
    208240     6519.34
    208280     6520.33
    208320     6521.97
    208360     6523.94
    208400     6524.37
    208440     6525.56
    208480     6527.41
    208520     6528.89
    208560     6529.98
    208600     6530.71
    208640     6531.86
    208680     6533.54
    208720     6535.75
    208760     6536.32
    208800     6536.96
    208840     6539.03
    208880     6539.67
    208920     6541.44
    208960     6542.96
    209000     6543.27
    209040     6544.37
    209080     6545.33
    209120     6546.98
    209160     6548.99
    209200      6549.4
    209240      6550.6
    209280     6552.42
    209320     6553.88
    209360     6555.02
    209400     6555.73
    209440     6556.89
    209480     6558.55
    209520     6560.81
    209560     6561.33
    209600     6562.01
    209640     6564.04
    209680      6564.7
    209720     6566.45
    209760     6567.97
    209800     6568.31
    209840     6569.39
    209880     6570.36
    209920     6572.02
    209960        6574
    210000     6574.43
    210040     6575.62
    210080     6577.45
    210120     6578.93
    210160     6580.04
    210200     6580.76
    210240     6581.91
    210280     6583.55
    210320     6585.82
    210360     6586.35
    210400     6587.06
    210440     6589.09
    210480     6589.72
    210520     6591.47
    210560     6593.02
    210600     6593.33
    210640     6594.43
    210680      6595.4
    210720     6597.07
    210760     6599.02
    210800     6599.49
    210840     6600.64
    210880     6602.52
    210920     6603.99
    210960     6605.07
    211000     6605.82
    211040     6606.97
    211080     6608.57
    211120     6610.85
    211160     6611.36
    211200     6612.08
    211240     6614.11
    211280     6614.74
    211320      6616.5
    211360     6618.05
    211400     6618.32
    211440     6619.44
    211480     6620.42
    211520      6622.1
    211560     6624.05
    211600     6624.53
    211640      6625.7
    211680     6627.55
    211720        6629
    211760     6630.08
    211800     6630.83
    211840     6631.99
    211880     6633.59
    211920     6635.88
    211960     6636.38
    212000     6637.09
    212040     6639.12
    212080     6639.74
    212120     6641.51
    212160     6643.05
    212200     6643.35
    212240     6644.45
    212280     6645.41
    212320     6647.13
    212360      6649.1
    212400     6649.55
    212440     6650.74
    212480     6652.58
    212520     6654.01
    212560      6655.1
    212600     6655.83
    212640        6657
    212680     6658.65
    212720      6660.9
    212760      6661.4
    212800      6662.1
    212840     6664.17
    212880     6664.76
    212920      6666.5
    212960     6668.08
    213000      6668.4
    213040     6669.43
    213080     6670.44
    213120     6672.11
    213160     6674.12
    213200     6674.55
    213240     6675.79
    213280     6677.63
    213320     6679.05
    213360     6680.14
    213400     6680.84
    213440     6682.05
    213480     6683.66
    213520     6685.93
    213560     6686.41
    213600     6687.14
    213640     6689.17
    213680     6689.76
    213720      6691.5
    213760     6693.09
    213800     6693.44
    213840     6694.41
    213880     6695.44
    213920      6697.1
    213960     6699.15
    214000     6699.56
    214040     6700.79
    214080     6702.65
    214120     6704.06
    214160     6705.14
    214200     6705.84
    214240     6707.04
    214280     6708.66
    214320     6710.93
    214360     6711.45
    214400     6712.13
    214440     6714.17
    214480      6714.8
    214520     6716.53
    214560      6718.1
    214600      6718.5
    214640     6719.44
    214680     6720.46
    214720     6722.11
    214760     6724.18
    214800      6724.6
    214840     6725.81
    214880     6727.64
    214920     6729.06
    214960     6730.17
    215000     6730.88
    215040     6732.07
    215080      6733.7
    215120     6735.99
    215160     6736.48
    215200     6737.17
    215240     6739.21
    215280     6739.83
    215320     6741.55
    215360     6743.13
    215400      6743.5
    215440     6744.44
    215480     6745.46
    215520     6747.14
    215560     6749.21
    215600     6749.63
    215640     6750.88
    215680      6752.7
    215720     6754.12
    215760      6755.2
    215800      6755.9
    215840     6757.12
    215880     6758.75
    215920     6761.02
    215960     6761.51
    216000     6762.18
    216040     6764.25
    216080     6764.84
    216120     6766.59
    216160     6768.16
    216200     6768.53
    216240     6769.47
    216280     6770.53
    216320      6772.2
    216360     6774.25
    216400     6774.65
    216440     6775.93
    216480      6777.7
    216520     6779.11
    216560     6780.21
    216600      6780.9
    216640     6782.09
    216680     6783.73
    216720     6786.01
    216760     6786.51
    216800     6787.16
    216840     6789.25
    216880     6789.87
    216920     6791.57
    216960     6793.16
    217000     6793.49
    217040     6794.46
    217080     6795.52
    217120     6797.17
    217160     6799.26
    217200     6799.67
    217240     6800.95
    217280     6802.72
    217320     6804.14
    217360     6805.26
    217400     6805.95
    217440      6807.1
    217480     6808.75
    217520     6811.01
    217560     6811.54
    217600     6812.18
    217640     6814.26
    217680     6814.87
    217720     6816.59
    217760     6818.16
    217800     6818.51
    217840     6819.44
    217880     6820.51
    217920     6822.16
    217960     6824.26
    218000     6824.68
    218040     6825.98
    218080     6827.71
    218120     6829.14
    218160     6830.27
    218200     6830.95
    218240     6832.09
    218280     6833.74
    218320     6836.02
    218360     6836.56
    218400     6837.17
    218440     6839.26
    218480     6839.82
    218520     6841.59
    218560     6843.13
    218600     6843.52
    218640     6844.44
    218680      6845.5
    218720     6847.14
    218760     6849.23
    218800     6849.66
    218840     6850.97
    218880     6852.69
    218920     6854.12
    218960     6855.24
    219000     6855.91
    219040     6857.09
    219080     6858.71
    219120     6861.02
    219160     6861.54
    219200     6862.15
    219240     6864.25
    219280     6864.81
    219320     6866.58
    219360     6868.11
    219400     6868.52
    219440     6869.41
    219480     6870.46
    219520     6872.14
    219560     6874.21
    219600     6874.64
    219640      6875.9
    219680     6877.65
    219720     6879.06
    219760     6880.18
    219800     6880.88
    219840     6882.02
    219880     6883.66
    219920     6885.96
    219960     6886.49
    220000     6887.14
    220040     6889.23
    220080     6889.75
    220120     6891.53
    220160     6893.09
    220200     6893.49
    220240     6894.39
    220280     6895.43
    220320     6897.11
    220360     6899.19
    220400     6899.59
    220440     6900.86
    220480     6902.63
    220520     6904.03
    220560     6905.16
    220600     6905.83
    220640     6906.95
    220680     6908.62
    220720     6910.94
    220760     6911.44
    220800     6912.09
    220840     6914.19
    220880     6914.73
    220920      6916.5
    220960     6918.06
    221000     6918.48
    221040     6919.35
    221080     6920.37
    221120     6922.04
    221160     6924.12
    221200     6924.56
    221240     6925.83
    221280     6927.58
    221320     6928.97
    221360     6930.16
    221400     6930.77
    221440     6931.93
    221480     6933.57
    221520     6935.86
    221560     6936.33
    221600     6937.07
    221640     6939.13
    221680     6939.69
    221720     6941.44
    221760     6943.05
    221800      6943.4
    221840     6944.27
    221880     6945.32
    221920     6946.98
    221960     6949.08
    222000     6949.51
    222040     6950.79
    222080     6952.55
    222120     6953.92
    222160     6955.14
    222200     6955.72
    222240     6956.91
    222280     6958.52
    222320     6960.81
    222360      6961.3
    222400     6962.04
    222440     6964.05
    222480     6964.64
    222520     6966.35
    222560     6967.95
    222600     6968.31
    222640     6969.21
    222680     6970.21
    222720     6971.92
    222760        6974
    222800     6974.43
    222840     6975.72
    222880     6977.48
    222920     6978.85
    222960     6980.08
    223000     6980.64
    223040     6981.82
    223080     6983.45
    223120     6985.74
    223160     6986.21
    223200     6986.98
    223240     6989.01
    223280     6989.55
    223320     6991.31
    223360     6992.93
    223400     6993.26
    223440     6994.15
    223480     6995.14
    223520     6996.86
    223560     6998.92
    223600     6999.33
    223640     7000.64
    223680     7002.39
    223720     7003.75
    223760     7004.97
    223800     7005.52
    223840      7006.7
    223880     7008.37
    223920     7010.64
    223960     7011.13
    224000      7011.9
    224040     7013.91
    224080     7014.44
    224120     7016.19
    224160     7017.81
    224200     7018.17
    224240     7019.03
    224280     7020.05
    224320     7021.76
    224360     7023.86
    224400     7024.24
    224440     7025.54
    224480     7027.26
    224520     7028.65
    224560     7029.87
    224600     7030.41
    224640      7031.6
    224680     7033.29
    224720     7035.54
    224760     7036.05
    224800      7036.8
    224840     7038.85
    224880     7039.35
    224920     7041.12
    224960     7042.75
    225000     7043.08
    225040     7043.94
    225080     7044.96
    225120     7046.65
    225160     7048.78
    225200     7049.15
    225240     7050.43
    225280      7052.2
    225320     7053.59
    225360      7054.8
    225400     7055.32
    225440     7056.55
    225480     7058.24
    225520     7060.48
    225560        7061
    225600     7061.71
    225640     7063.71
    225680     7064.26
    225720     7066.04
    225760     7067.67
    225800     7068.01
    225840     7068.88
    225880     7069.87
    225920     7071.55
    225960     7073.67
    226000     7074.05
    226040     7075.38
    226080     7077.12
    226120     7078.53
    226160     7079.72
    226200     7080.21
    226240     7081.49
    226280     7083.16
    226320     7085.37
    226360     7085.95
    226400     7086.61
    226440     7088.61
    226480     7089.19
    226520     7090.93
    226560     7092.58
    226600     7092.95
    226640     7093.78
    226680     7094.77
    226720     7096.47
    226760     7098.56
    226800        7099
    226840      7100.3
    226880     7102.04
    226920     7103.45
    226960     7104.64
    227000     7105.12
    227040     7106.42
    227080     7108.11
    227120      7110.3
    227160      7110.9
    227200     7111.54
    227240     7113.54
    227280      7114.1
    227320     7115.88
    227360      7117.5
    227400     7117.86
    227440     7118.71
    227480     7119.73
    227520      7121.4
    227560     7123.49
    227600     7123.96
    227640     7125.27
    227680     7126.99
    227720      7128.4
    227760      7129.6
    227800     7130.07
    227840     7131.38
    227880     7133.08
    227920     7135.27
    227960     7135.84
    228000     7136.47
    228040      7138.5
    228080     7139.06
    228120     7140.81
    228160     7142.41
    228200     7142.79
    228240     7143.63
    228280     7144.66
    228320     7146.34
    228360     7148.44
    228400     7148.91
    228440     7150.17
    228480     7151.93
    228520     7153.32
    228560     7154.54
    228600        7155
    228640     7156.32
    228680     7157.98
    228720     7160.22
    228760     7160.76
    228800      7161.4
    228840     7163.44
    228880     7163.98
    228920     7165.78
    228960     7167.36
    229000     7167.73
    229040     7168.58
    229080     7169.58
    229120     7171.27
    229160      7173.4
    229200     7173.84
    229240     7175.09
    229280     7176.89
    229320     7178.24
    229360     7179.48
    229400     7179.97
    229440     7181.29
    229480     7182.91
    229520     7185.19
    229560     7185.71
    229600     7186.36
    229640     7188.37
    229680      7188.9
    229720      7190.7
    229760     7192.29
    229800     7192.65
    229840     7193.52
    229880     7194.52
    229920     7196.22
    229960     7198.32
    230000     7198.77
    230040     7200.04
    230080     7201.84
    230120     7203.23
    230160     7204.43
    230200      7204.9
    230240     7206.24
    230280     7207.84
    230320      7210.1
    230360     7210.68
    230400     7211.29
    230440     7213.33
    230480     7213.84
    230520     7215.62
    230560      7217.2
    230600      7217.6
    230640     7218.45
    230680     7219.43
    230720     7221.18
    230760     7223.27
    230800      7223.7
    230840     7224.97
    230880     7226.75
    230920     7228.16
    230960     7229.38
    231000     7229.81
    231040     7231.18
    231080     7232.77
    231120     7235.03
    231160     7235.63
    231200     7236.24
    231240     7238.26
    231280     7238.79
    231320     7240.59
    231360     7242.15
    231400     7242.56
    231440     7243.39
    231480     7244.37
    231520     7246.12
    231560     7248.18
    231600     7248.65
    231640     7249.91
    231680     7251.71
    231720      7253.1
    231760     7254.31
    231800     7254.73
    231840      7256.1
    231880     7257.72
    231920     7259.99
    231960     7260.58
    232000     7261.21
    232040     7263.18
    232080     7263.69
    232120     7265.53
    232160     7267.06
    232200     7267.48
    232240     7268.34
    232280      7269.3
    232320     7271.07
    232360     7273.12
    232400     7273.59
    232440     7274.86
    232480     7276.66
    232520     7278.06
    232560     7279.27
    232600     7279.66
    232640     7281.08
    232680     7282.66
    232720     7284.98
    232760     7285.54
    232800     7286.13
    232840     7288.12
    232880     7288.67
    232920     7290.43
    232960     7292.03
    233000     7292.42
    233040     7293.26
    233080     7294.26
    233120        7296
    233160     7298.06
    233200     7298.54
    233240     7299.81
    233280     7301.62
    233320     7302.98
    233360     7304.19
    233400     7304.55
    233440     7305.99
    233480      7307.6
    233520     7309.91
    233560     7310.49
    233600     7311.03
    233640     7313.02
    233680     7313.62
    233720     7315.36
    233760     7316.95
    233800     7317.32
    233840     7318.19
    233880     7319.17
    233920     7320.89
    233960        7323
    234000     7323.45
    234040     7324.73
    234080     7326.54
    234120      7327.9
    234160     7329.11
    234200     7329.44
    234240     7330.92
    234280     7332.55
    234320     7334.82
    234360     7335.44
    234400     7335.93
    234440     7337.92
    234480     7338.52
    234520     7340.26
    234560     7341.87
    234600     7342.23
    234640     7343.11
    234680     7344.06
    234720     7345.78
    234760     7347.87
    234800     7348.35
    234840     7349.63
    234880     7351.44
    234920     7352.79
    234960        7354
    235000     7354.33
    235040     7355.78
    235080     7357.45
    235120     7359.72
    235160     7360.31
    235200     7360.83
    235240     7362.81
    235280     7363.39
    235320     7365.11
    235360     7366.71
    235400     7367.12
    235440     7367.95
    235480     7368.94
    235520     7370.64
    235560     7372.75
    235600     7373.18
    235640     7374.47
    235680     7376.33
    235720     7377.64
    235760     7378.84
    235800     7379.22
    235840     7380.64
    235880     7382.34
    235920     7384.54
    235960     7385.16
    236000     7385.69
    236040     7387.69
    236080     7388.25
    236120     7389.98
    236160      7391.6
    236200     7391.99
    236240     7392.77
    236280     7393.77
    236320     7395.52
    236360     7397.58
    236400     7397.98
    236440     7399.32
    236480     7401.19
    236520     7402.46
    236560     7403.67
    236600     7404.08
    236640     7405.48
    236680     7407.17
    236720     7409.41
    236760     7409.97
    236800     7410.53
    236840     7412.53
    236880     7413.07
    236920     7414.83
    236960     7416.42
    237000     7416.82
    237040     7417.55
    237080     7418.61
    237120     7420.33
    237160     7422.42
    237200     7422.82
    237240     7424.16
    237280     7426.04
    237320     7427.34
    237360     7428.49
    237400     7428.91
    237440     7430.31
    237480     7431.95
    237520     7434.24
    237560     7434.79
    237600     7435.39
    237640     7437.35
    237680     7437.89
    237720     7439.64
    237760     7441.23
    237800     7441.66
    237840     7442.35
    237880     7443.46
    237920      7445.1
    237960     7447.21
    238000     7447.65
    238040     7448.95
    238080     7450.83
    238120     7452.16
    238160     7453.31
    238200     7453.71
    238240      7455.1
    238280     7456.77
    238320     7459.11
    238360     7459.59
    238400     7460.21
    238440     7462.17
    238480     7462.71
    238520     7464.45
    238560     7466.03
    238600     7466.47
    238640     7467.16
    238680      7468.3
    238720     7469.95
    238760     7472.05
    238800     7472.47
    238840     7473.76
    238880     7475.64
    238920     7476.98
    238960     7478.15
    239000     7478.49
    239040     7479.89
    239080     7481.58
    239120     7483.94
    239160     7484.39
    239200        7485
    239240     7486.97
    239280      7487.5
    239320     7489.28
    239360     7490.79
    239400     7491.27
    239440     7491.95
    239480     7493.12
    239520     7494.79
    239560     7496.85
    239600     7497.27
    239640     7498.57
    239680     7500.44
    239720     7501.79
    239760     7502.97
    239800     7503.32
    239840     7504.66
    239880     7506.38
    239920     7508.74
    239960     7509.19
    240000     7509.81
    240040     7511.75
    240080      7512.3
    240120     7514.07
    240160     7515.57
    240200     7516.09
    240240     7516.74
    240280     7517.87
    240320     7519.63
    240360     7521.66
    240400     7522.06
    240440     7523.36
    240480     7525.24
    240520     7526.58
    240560     7527.76
    240600     7528.12
    240640     7529.44
    240680     7531.17
    240720     7533.55
    240760     7533.98
    240800     7534.59
    240840     7536.56
    240880      7537.1
    240920     7538.87
    240960     7540.34
    241000     7540.82
    241040     7541.51
    241080     7542.66
    241120      7544.4
    241160     7546.45
    241200     7546.84
    241240     7548.16
    241280     7550.03
    241320     7551.37
    241360     7552.54
    241400      7552.9
    241440     7554.24
    241480     7555.98
    241520     7558.34
    241560     7558.81
    241600     7559.38
    241640     7561.32
    241680     7561.87
    241720     7563.62
    241760     7565.12
    241800     7565.54
    241840     7566.27
    241880     7567.41
    241920     7569.17
    241960     7571.24
    242000     7571.61
    242040     7572.94
    242080     7574.85
    242120     7576.14
    242160     7577.33
    242200     7577.66
    242240     7579.04
    242280     7580.75
    242320     7583.15
    242360     7583.57
    242400     7584.16
    242440     7586.12
    242480     7586.64
    242520     7588.41
    242560     7589.89
    242600     7590.28
    242640     7591.03
    242680     7592.16
    242720     7593.94
    242760     7595.98
    242800     7596.33
    242840     7597.72
    242880      7599.6
    242920     7600.86
    242960      7602.1
    243000     7602.45
    243040     7603.79
    243080     7605.52
    243120     7607.94
    243160     7608.34
    243200     7608.92
    243240     7610.88
    243280     7611.43
    243320     7613.23
    243360     7614.67
    243400      7615.1
    243440     7615.81
    243480     7616.96
    243520     7618.74
    243560     7620.78
    243600      7621.1
    243640     7622.56
    243680      7624.4
    243720     7625.66
    243760     7626.86
    243800     7627.19
    243840     7628.55
    243880     7630.31
    243920     7632.76
    243960     7633.14
    244000     7633.68
    244040     7635.64
    244080     7636.24
    244120     7638.01
    244160     7639.44
    244200     7639.87
    244240      7640.6
    244280     7641.72
    244320     7643.51
    244360     7645.57
    244400     7645.88
    244440      7647.3
    244480     7649.15
    244520     7650.43
    244560     7651.65
    244600     7651.93
    244640     7653.33
    244680     7655.09
    244720     7657.54
    244760     7657.91
    244800     7658.48
    244840     7660.41
    244880        7661
    244920     7662.78
    244960     7664.23
    245000     7664.63
    245040      7665.4
    245080     7666.46
    245120     7668.31
    245160     7670.37
    245200     7670.66
    245240     7672.07
    245280     7673.91
    245320     7675.22
    245360     7676.42
    245400     7676.71
    245440     7678.09
    245480     7679.84
    245520     7682.32
    245560     7682.66
    245600     7683.22
    245640     7685.19
    245680     7685.76
    245720     7687.55
    245760     7688.97
    245800     7689.43
    245840     7690.14
    245880      7691.2
    245920     7693.04
    245960     7695.12
    246000     7695.41
    246040     7696.83
    246080     7698.64
    246120     7700.01
    246160     7701.19
    246200     7701.44
    246240     7702.82
    246280     7704.56
    246320     7707.06
    246360      7707.4
    246400     7707.98
    246440     7709.91
    246480     7710.49
    246520     7712.32
    246560     7713.71
    246600     7714.18
    246640     7714.88
    246680     7715.96
    246720     7717.78
    246760     7719.88
    246800     7720.15
    246840     7721.57
    246880     7723.41
    246920     7724.76
    246960     7725.91
    247000     7726.19
    247040     7727.58
    247080     7729.33
    247120     7731.82
    247160     7732.14
    247200     7732.71
    247240     7734.66
    247280     7735.21
    247320     7737.09
    247360     7738.47
    247400     7738.93
    247440     7739.64
    247480     7740.75
    247520     7742.55
    247560     7744.67
    247600     7744.89
    247640     7746.37
    247680     7748.18
    247720     7749.54
    247760     7750.67
    247800     7750.94
    247840     7752.36
    247880     7754.08
    247920      7756.6
    247960     7756.91
    248000     7757.46
    248040     7759.46
    248080     7759.95
    248120     7761.83
    248160     7763.27
    248200      7763.7
    248240     7764.37
    248280     7765.54
    248320     7767.36
    248360     7769.46
    248400     7769.64
    248440     7771.12
    248480     7772.94
    248520     7774.31
    248560     7775.43
    248600     7775.68
    248640     7777.17
    248680     7778.85
    248720     7781.39
    248760     7781.66
    248800     7782.23
    248840     7784.26
    248880     7784.74
    248920     7786.62
    248960     7787.99
    249000     7788.49
    249040     7789.12
    249080     7790.28
    249120     7792.12
    249160     7794.19
    249200     7794.42
    249240      7795.9
    249280     7797.67
    249320     7799.05
    249360      7800.2
    249400     7800.47
    249440     7801.92
    249480     7803.56
    249520     7806.14
    249560     7806.43
    249600     7806.97
    249640     7808.99
    249680     7809.48
    249720      7811.4
    249760     7812.76
    249800     7813.26
    249840     7813.88
    249880     7815.02
    249920     7816.88
    249960     7818.93
    250000     7819.17
    250040     7820.65
    250080     7822.43
    250120     7823.81
    250160     7824.95
    250200     7825.22
    250240     7826.69
    250280     7828.31
    250320     7830.91
    250360     7831.19
    250400     7831.73
    250440     7833.74
    250480     7834.24
    250520     7836.13
    250560     7837.49
    250600     7838.03
    250640     7838.66
    250680      7839.8
    250720     7841.65
    250760     7843.67
    250800     7843.91
    250840      7845.4
    250880      7847.2
    250920     7848.56
    250960     7849.72
    251000     7849.95
    251040     7851.42
    251080     7853.06
    251120      7855.7
    251160     7855.93
    251200     7856.48
    251240      7858.5
    251280        7859
    251320     7860.88
    251360     7862.23
    251400     7862.79
    251440     7863.42
    251480     7864.53
    251520     7866.39
    251560     7868.42
    251600     7868.65
    251640      7870.1
    251680     7871.96
    251720      7873.3
    251760     7874.45
    251800     7874.73
    251840     7876.13
    251880      7877.8
    251920     7880.44
    251960     7880.69
    252000     7881.24
    252040     7883.24
    252080     7883.74
    252120     7885.61
    252160     7886.95
    252200     7887.56
    252240     7888.16
    252280     7889.27
    252320     7891.08
    252360     7893.14
    252400      7893.4
    252440     7894.82
    252480      7896.7
    252520     7898.07
    252560      7899.2
    252600     7899.49
    252640      7900.9
    252680     7902.52
    252720      7905.2
    252760     7905.45
    252800        7906
    252840     7907.98
    252880     7908.51
    252920     7910.38
    252960     7911.71
    253000     7912.31
    253040     7912.89
    253080     7913.99
    253120     7915.84
    253160     7917.88
    253200     7918.09
    253240     7919.56
    253280     7921.44
    253320     7922.82
    253360     7923.94
    253400     7924.22
    253440     7925.64
    253480     7927.27
    253520     7929.93
    253560     7930.16
    253600     7930.78
    253640     7932.74
    253680     7933.23
    253720     7935.09
    253760     7936.45
    253800     7937.05
    253840      7937.6
    253880     7938.71
    253920     7940.54
    253960     7942.61
    254000     7942.79
    254040     7944.33
    254080     7946.16
    254120     7947.56
    254160     7948.64
    254200     7948.98
    254240      7950.4
    254280     7951.99
    254320     7954.65
    254360     7954.88
    254400     7955.48
    254440     7957.48
    254480        7958
    254520     7959.82
    254560     7961.19
    254600     7961.76
    254640     7962.34
    254680     7963.43
    254720     7965.31
    254760     7967.33
    254800      7967.5
    254840      7969.1
    254880     7970.88
    254920      7972.3
    254960      7973.4
    255000     7973.76
    255040     7975.09
    255080     7976.73
    255120     7979.35
    255160     7979.62
    255200     7980.17
    255240     7982.22
    255280     7982.75
    255320     7984.57
    255360     7985.92
    255400     7986.44
    255440     7987.08
    255480     7988.16
    255520        7990
    255560     7992.05
    255600     7992.26
    255640     7993.85
    255680     7995.62
    255720     7997.04
    255760     7998.12
    255800      7998.5
    255840     7999.84
    255880     8001.44
    255920     8004.12
    255960     8004.35
    256000     8004.92
    256040     8006.98
    256080      8007.5
    256120     8009.28
    256160     8010.62
    256200     8011.12
    256240     8011.83
    256280     8012.88
    256320     8014.75
    256360      8016.8
    256400     8016.96
    256440     8018.57
    256480     8020.34
    256520     8021.77
    256560     8022.82
    256600     8023.19
    256640     8024.58
    256680     8026.15
    256720     8028.83
    256760     8029.07
    256800     8029.61
    256840     8031.75
    256880     8032.25
    256920     8034.02
    256960     8035.36
    257000     8035.86
    257040     8036.56
    257080     8037.61
    257120     8039.49
    257160      8041.6
    257200     8041.69
    257240     8043.32
    257280     8045.06
    257320     8046.54
    257360     8047.56
    257400     8047.95
    257440     8049.33
    257480     8050.95
    257520     8053.56
    257560      8053.8
    257600     8054.37
    257640     8056.52
    257680     8057.01
    257720     8058.78
    257760     8060.08
    257800     8060.61
    257840     8061.31
    257880     8062.39
    257920      8064.3
    257960     8066.38
    258000     8066.45
    258040     8068.12
    258080      8069.8
    258120     8071.31
    258160     8072.33
    258200      8072.7
    258240     8074.08
    258280     8075.72
    258320     8078.33
    258360     8078.59
    258400     8079.14
    258440     8081.26
    258480     8081.75
    258520     8083.55
    258560     8084.85
    258600     8085.37
    258640     8086.08
    258680     8087.17
    258720     8089.03
    258760     8091.14
    258800     8091.19
    258840     8092.85
    258880     8094.52
    258920     8096.13
    258960     8097.11
    259000     8097.46
    259040     8098.88
    259080     8100.48
    259120     8103.08
    259160     8103.36
    259200     8103.94
    259240     8106.03
    259280     8106.52
    259320      8108.3
    259360     8109.63
    259400     8110.16
    259440     8110.88
    259480     8111.91
    259520      8113.8
    259560     8115.93
    259600     8115.98
    259640     8117.61
    259680     8119.27
    259720     8120.89
    259760     8121.89
    259800     8122.25
    259840     8123.64
    259880     8125.27
    259920     8127.88
    259960     8128.16
    260000      8128.7
    260040     8130.75
    260080      8131.3
    260120     8133.07
    260160     8134.43
    260200     8134.97
    260240     8135.63
    260280     8136.69
    260320     8138.58
    260360     8140.69
    260400     8140.76
    260440     8142.38
    260480     8144.07
    260520     8145.68
    260560     8146.66
    260600     8147.08
    260640     8148.45
    260680     8150.12
    260720     8152.68
    260760     8152.99
    260800     8153.48
    260840     8155.54
    260880     8156.05
    260920      8157.9
    260960     8159.19
    261000      8159.8
    261040      8160.4
    261080      8161.5
    261120     8163.35
    261160     8165.48
    261200     8165.54
    261240     8167.22
    261280     8168.87
    261320     8170.48
    261360     8171.45
    261400     8171.85
    261440      8173.2
    261480     8174.92
    261520     8177.48
    261560      8177.8
    261600      8178.3
    261640     8180.31
    261680     8180.85
    261720     8182.71
    261760     8183.98
    261800     8184.57
    261840     8185.17
    261880     8186.29
    261920     8188.15
    261960     8190.29
    262000     8190.33
    262040     8192.04
    262080     8193.63
    262120     8195.28
    262160     8196.22
    262200     8196.66
    262240     8197.99
    262280     8199.71
    262320     8202.24
    262360      8202.6
    262400     8203.11
    262440     8205.12
    262480     8205.62
    262520     8207.49
    262560     8208.77
    262600     8209.35
    262640     8209.92
    262680     8211.09
    262720     8212.92
    262760     8215.13
    262800      8215.1
    262840     8216.88
    262880     8218.43
    262920     8220.08
    262960     8221.02
    263000     8221.43
    263040      8222.8
    263080     8224.45
    263120     8227.08
    263160     8227.38
    263200     8227.88
    263240     8229.92
    263280     8230.42
    263320      8232.3
    263360     8233.59
    263400     8234.14
    263440     8234.72
    263480     8235.85
    263520     8237.74
    263560     8239.92
    263600     8239.88
    263640     8241.68
    263680     8243.22
    263720     8244.88
    263760     8245.84
    263800     8246.22
    263840     8247.59
    263880     8249.25
    263920     8251.86
    263960     8252.21
    264000     8252.67
    264040     8254.68
    264080     8255.19
    264120      8257.1
    264160     8258.35
    264200     8258.93
    264240     8259.48
    264280     8260.63
    264320     8262.51
    264360     8264.68
    264400     8264.58
    264440     8266.47
    264480        8268
    264520     8269.62
    264560     8270.63
    264600     8270.95
    264640     8272.38
    264680     8274.02
    264720     8276.64
    264760        8277
    264800     8277.45
    264840     8279.45
    264880     8279.96
    264920     8281.88
    264960      8283.1
    265000     8283.68
    265040     8284.25
    265080     8285.41
    265120     8287.27
    265160     8289.49
    265200     8289.39
    265240     8291.26
    265280      8292.8
    265320     8294.42
    265360     8295.37
    265400      8295.7
    265440     8297.14
    265480     8298.81
    265520     8301.43
    265560     8301.78
    265600     8302.21
    265640     8304.21
    265680     8304.72
    265720     8306.65
    265760     8307.89
    265800     8308.43
    265840     8309.01
    265880     8310.15
    265920     8312.04
    265960     8314.25
    266000     8314.16
    266040        8316
    266080     8317.53
    266120     8319.18
    266160     8320.17
    266200     8320.47
    266240     8321.88
    266280     8323.59
    266320     8326.26
    266360     8326.55
    266400     8326.93
    266440     8328.98
    266480     8329.46
    266520     8331.39
    266560     8332.65
    266600     8333.23
    266640     8333.77
    266680     8334.95
    266720     8336.79
    266760     8339.01
    266800     8338.94
    266840     8340.76
    266880     8342.29
    266920     8343.93
    266960     8344.93
    267000     8345.24
    267040     8346.63
    267080     8348.31
    267120     8350.99
    267160      8351.3
    267200     8351.71
    267240     8353.77
    267280     8354.26
    267320     8356.17
    267360     8357.43
    267400     8357.97
    267440     8358.53
    267480     8359.75
    267520     8361.58
    267560     8363.76
    267600      8363.7
    267640     8365.53
    267680     8367.07
    267720     8368.66
    267760     8369.69
    267800     8369.99
    267840      8371.4
    267880     8373.08
    267920     8375.73
    267960     8376.07
    268000     8376.44
    268040     8378.48
    268080     8378.98
    268120     8380.92
    268160     8382.17
    268200     8382.73
    268240     8383.26
    268280     8384.48
    268320     8386.32
    268360      8388.5
    268400     8388.45
    268440     8390.31
    268480     8391.81
    268520     8393.38
    268560     8394.45
    268600     8394.75
    268640     8396.16
    268680     8397.79
    268720     8400.49
    268760      8400.8
    268800     8401.15
    268840     8403.25
    268880      8403.7
    268920     8405.67
    268960     8406.94
    269000     8407.48
    269040     8408.01
    269080     8409.24
    269120     8411.08
    269160     8413.25
    269200     8413.17
    269240     8415.07
    269280     8416.56
    269320     8418.19
    269360      8419.2
    269400      8419.5
    269440     8420.94
    269480     8422.56
    269520      8425.2
    269560     8425.57
    269600     8425.88
    269640        8428
    269680     8428.48
    269720     8430.37
    269760     8431.69
    269800     8432.21
    269840     8432.74
    269880     8433.96
    269920      8435.8
    269960     8437.97
    270000     8437.85
    270040      8439.8
    270080     8441.29
    270120     8442.92
    270160     8443.93
    270200      8444.2
    270240     8445.67
    270280     8447.28
    270320     8449.92
    270360     8450.28
    270400     8450.63
    270440     8452.71
    270480     8453.15
    270520     8455.04
    270560     8456.39
    270600     8456.89
    270640      8457.4
    270680     8458.63
    270720     8460.44
    270760     8462.66
    270800     8462.53
    270840      8464.5
    270880     8465.98
    270920     8467.59
    270960     8468.59
    271000     8468.86
    271040     8470.38
    271080     8471.97
    271120     8474.63
    271160        8475
    271200     8475.33
    271240     8477.46
    271280     8477.85
    271320     8479.76
    271360     8481.09
    271400     8481.57
    271440     8482.12
    271480     8483.32
    271520     8485.14
    271560     8487.36
    271600     8487.19
    271640      8489.2
    271680     8490.69
    271720     8492.32
    271760     8493.32
    271800     8493.62
    271840     8495.08
    271880     8496.66
    271920     8499.39
    271960      8499.7
    272000     8500.08
    272040      8502.2
    272080     8502.57
    272120     8504.53
    272160     8505.84
    272200     8506.34
    272240     8506.85
    272280     8508.04
    272320     8509.89
    272360     8512.09
    272400     8511.92
    272440     8513.89
    272480     8515.41
    272520     8517.07
    272560     8518.03
    272600     8518.33
    272640     8519.87
    272680     8521.41
    272720     8524.11
    272760     8524.43
    272800     8524.78
    272840     8526.96
    272880     8527.36
    272920     8529.25
    272960     8530.58
    273000     8531.11
    273040     8531.59
    273080     8532.79
    273120     8534.65
    273160     8536.85
    273200     8536.68
    273240     8538.65
    273280     8540.16
    273320     8541.81
    273360     8542.79
    273400     8543.08
    273440     8544.63
    273480     8546.17
    273520     8548.83
    273560      8549.2
    273600      8549.5
    273640     8551.72
    273680      8552.1
    273720     8553.99
    273760     8555.31
    273800     8555.85
    273840     8556.32
    273880     8557.53
    273920     8559.41
    273960     8561.59
    274000     8561.45
    274040     8563.41
    274080     8564.88
    274120     8566.59
    274160     8567.53
    274200     8567.78
    274240     8569.37
    274280     8570.92
    274320      8573.6
    274360     8573.92
    274400     8574.24
    274440     8576.43
    274480     8576.84
    274520     8578.75
    274560     8580.04
    274600     8580.57
    274640     8581.01
    274680     8582.24
    274720     8584.11
    274760     8586.36
    274800     8586.13
    274840      8588.2
    274880      8589.6
    274920     8591.34
    274960     8592.25
    275000      8592.5
    275040     8594.12
    275080     8595.65
    275120     8598.39
    275160     8598.65
    275200     8598.99
    275240     8601.19
    275280     8601.63
    275320     8603.49
    275360     8604.76
    275400     8605.29
    275440     8605.71
    275480     8606.96
    275520     8608.84
    275560      8611.1
    275600     8610.83
    275640     8612.94
    275680     8614.33
    275720     8616.07
    275760     8616.97
    275800      8617.2
    275840     8618.85
    275880     8620.37
    275920     8623.12
    275960     8623.38
    276000     8623.73
    276040     8625.86
    276080     8626.31
    276120      8628.2
    276160     8629.52
    276200     8629.99
    276240     8630.37
    276280     8631.65
    276320     8633.51
    276360     8635.78
    276400     8635.55
    276440      8637.6
    276480        8639
    276520     8640.75
    276560     8641.67
    276600     8641.88
    276640     8643.55
    276680     8645.03
    276720      8647.8
    276760     8648.06
    276800     8648.41
    276840     8650.59
    276880     8651.02
    276920      8652.9
    276960     8654.23
    277000      8654.7
    277040     8655.09
    277080     8656.36
    277120     8658.17
    277160     8660.53
    277200     8660.24
    277240     8662.26
    277280     8663.68
    277320     8665.47
    277360     8666.38
    277400     8666.58
    277440     8668.26
    277480     8669.76
    277520     8672.55
    277560     8672.76
    277600     8673.17
    277640     8675.28
    277680     8675.74
    277720     8677.65
    277760     8678.96
    277800     8679.43
    277840     8679.82
    277880     8681.08
    277920     8682.92
    277960     8685.31
    278000     8684.96
    278040     8686.95
    278080      8688.4
    278120     8690.18
    278160     8691.13
    278200     8691.35
    278240     8692.98
    278280     8694.47
    278320     8697.31
    278360     8697.53
    278400     8697.93
    278440     8700.02
    278480     8700.47
    278520     8702.41
    278560     8703.73
    278600     8704.17
    278640     8704.56
    278680     8705.81
    278720     8707.67
    278760     8710.05
    278800     8709.72
    278840     8711.69
    278880     8713.14
    278920     8714.91
    278960     8715.89
    279000     8716.14
    279040      8717.7
    279080     8719.25
    279120     8722.07
    279160      8722.3
    279200     8722.68
    279240      8724.8
    279280     8725.22
    279320     8727.16
    279360     8728.48
    279400     8728.95
    279440     8729.32
    279480     8730.56
    279520      8732.4
    279560     8734.75
    279600     8734.45
    279640     8736.43
    279680     8737.91
    279720     8739.65
    279760     8740.63
    279800     8740.89
    279840     8742.46
    279880     8743.99
    279920     8746.82
    279960     8747.08
    280000     8747.42
    280040     8749.57
    280080     8749.99
    280120     8751.92
    280160     8753.22
    280200     8753.67
    280240     8754.06
    280280     8755.29
    280320     8757.15
    280360     8759.52
    280400      8759.2
    280440      8761.2
    280480      8762.7
    280520     8764.43
    280560     8765.42
    280600     8765.66
    280640     8767.21
    280680     8768.75
    280720     8771.57
    280760      8771.8
    280800      8772.2
    280840     8774.33
    280880     8774.76
    280920     8776.68
    280960     8777.95
    281000      8778.4
    281040     8778.79
    281080     8780.02
    281120     8781.96
    281160     8784.28
    281200     8783.95
    281240     8785.93
    281280     8787.42
    281320     8789.22
    281360     8790.13
    281400      8790.4
    281440     8792.02
    281480     8793.54
    281520     8796.29
    281560     8796.55
    281600     8796.94
    281640      8799.1
    281680     8799.49
    281720     8801.41
    281760     8802.69
    281800     8803.09
    281840     8803.52
    281880     8804.72
    281920     8806.69
    281960     8809.01
    282000     8808.67
    282040     8810.65
    282080     8812.15
    282120     8813.92
    282160     8814.85
    282200     8815.19
    282240     8816.76
    282280     8818.26
    282320     8821.03
    282360     8821.29
    282400     8821.68
    282440      8823.8
    282480     8824.19
    282520     8826.07
    282560      8827.4
    282600     8827.76
    282640     8828.24
    282680     8829.41
    282720     8831.42
    282760     8833.72
    282800     8833.35
    282840     8835.33
    282880     8836.81
    282920     8838.61
    282960     8839.54
    283000     8839.88
    283040     8841.42
    283080     8842.96
    283120     8845.72
    283160        8846
    283200     8846.39
    283240      8848.5
    283280     8848.85
    283320     8850.77
    283360     8852.06
    283400     8852.37
    283440     8852.94
    283480     8854.08
    283520     8856.08
    283560     8858.41
    283600     8858.08
    283640     8859.99
    283680     8861.47
    283720     8863.29
    283760     8864.22
    283800     8864.53
    283840     8866.12
    283880     8867.64
    283920     8870.38
    283960     8870.66
    284000     8871.05
    284040     8873.22
    284080     8873.52
    284120     8875.48
    284160     8876.73
    284200        8877
    284240     8877.63
    284280     8878.76
    284320     8880.75
    284360     8883.09
    284400     8882.77
    284440     8884.67
    284480     8886.12
    284520     8887.97
    284560     8888.91
    284600     8889.22
    284640     8890.83
    284680     8892.35
    284720     8895.11
    284760     8895.37
    284800     8895.75
    284840     8897.92
    284880     8898.16
    284920     8900.13
    284960     8901.42
    285000     8901.69
    285040     8902.32
    285080     8903.45
    285120     8905.47
    285160     8907.77
    285200     8907.44
    285240     8909.36
    285280      8910.8
    285320     8912.64
    285360     8913.59
    285400     8913.93
    285440     8915.48
    285480     8917.02
    285520     8919.83
    285560     8920.08
    285600     8920.47
    285640     8922.59
    285680     8922.85
    285720     8924.82
    285760      8926.1
    285800     8926.39
    285840     8926.98
    285880     8928.15
    285920     8930.18
    285960     8932.42
    286000      8932.1
    286040     8934.06
    286080     8935.49
    286120     8937.33
    286160     8938.28
    286200      8938.6
    286240     8940.14
    286280      8941.7
    286320     8944.49
    286360      8944.8
    286400     8945.13
    286440     8947.28
    286480     8947.52
    286520     8949.48
    286560     8950.78
    286600     8951.09
    286640     8951.68
    286680     8952.82
    286720     8954.85
    286760     8957.13
    286800     8956.75
    286840     8958.71
    286880     8960.17
    286920     8962.02
    286960     8962.99
    287000     8963.26
    287040     8964.79
    287080     8966.36
    287120     8969.17
    287160     8969.44
    287200      8969.8
    287240     8971.93
    287280     8972.18
    287320     8974.16
    287360     8975.48
    287400     8975.77
    287440     8976.33
    287480     8977.47
    287520     8979.52
    287560     8981.79
    287600     8981.43
    287640     8983.39
    287680      8984.8
    287720     8986.68
    287760     8987.68
    287800     8987.97
    287840     8989.45
    287880     8991.01
    287920     8993.83
    287960     8994.12
    288000     8994.43
    288040     8996.56
    288080     8996.81
    288120     8998.81
    288160     9000.15
    288200     9000.43
    288240     9001.02
    288280     9002.12
    288320     9004.19
    288360     9006.55
    288400      9006.1
    288440      9008.1
    288480     9009.52
    288520     9011.39
    288560     9012.39
    288600     9012.68
    288640     9014.16
    288680     9015.72
    288720     9018.54
    288760     9018.78
    288800     9019.11
    288840     9021.28
    288880     9021.44
    288920      9023.5
    288960     9024.82
    289000     9025.09
    289040     9025.66
    289080     9026.79
    289120     9028.82
    289160     9031.22
    289200     9030.79
    289240     9032.75
    289280     9034.21
    289320     9036.09
    289360      9037.1
    289400     9037.29
    289440     9038.81
    289480     9040.39
    289520     9043.22
    289560     9043.45
    289600     9043.77
    289640     9046.01
    289680      9046.1
    289720     9048.21
    289760     9049.54
    289800     9049.81
    289840     9050.37
    289880     9051.48
    289920     9053.55
    289960     9055.88
    290000     9055.46
    290040      9057.4
    290080     9058.93
    290120     9060.75
    290160     9061.82
    290200     9061.94
    290240     9063.48
    290280     9065.09
    290320     9067.88
    290360     9068.13
    290400     9068.48
    290440     9070.66
    290480     9070.81
    290520     9072.92
    290560     9074.27
    290600     9074.53
    290640     9075.04
    290680     9076.19
    290720     9078.27
    290760     9080.59
    290800     9080.15
    290840     9082.08
    290880     9083.62
    290920     9085.44
    290960     9086.55
    291000     9086.65
    291040     9088.14
    291080      9089.8
    291120      9092.6
    291160     9092.87
    291200      9093.2
    291240     9095.34
    291280     9095.54
    291320     9097.69
    291360     9098.96
    291400     9099.24
    291440     9099.71
    291480     9100.88
    291520     9102.98
    291560     9105.28
    291600     9104.84
    291640     9106.77
    291680     9108.29
    291720     9110.12
    291760     9111.22
    291800     9111.33
    291840     9112.89
    291880     9114.49
    291920     9117.31
    291960     9117.58
    292000     9117.91
    292040     9120.05
    292080     9120.26
    292120      9122.4
    292160     9123.69
    292200     9123.94
    292240     9124.37
    292280     9125.63
    292320      9127.7
    292360     9129.98
    292400      9129.5
    292440     9131.49
    292480        9133
    292520     9134.78
    292560     9135.92
    292600     9135.99
    292640     9137.61
    292680     9139.22
    292720     9141.96
    292760     9142.27
    292800     9142.52
    292840     9144.76
    292880     9144.94
    292920     9147.05
    292960     9148.38
    293000     9148.62
    293040     9149.06
    293080     9150.31
    293120     9152.41
    293160     9154.69
    293200     9154.21
    293240     9156.22
    293280     9157.75
    293320     9159.48
    293360     9160.61
    293400     9160.63
    293440     9162.33
    293480     9163.93
    293520     9166.67
    293560     9166.96
    293600     9167.25
    293640     9169.45
    293680     9169.64
    293720     9171.74
    293760     9173.11
    293800     9173.34
    293840     9173.74
    293880     9174.99
    293920     9177.11
    293960     9179.36
    294000     9178.92
    294040     9180.96
    294080     9182.49
    294120     9184.19
    294160     9185.32
    294200     9185.38
    294240     9187.02
    294280     9188.66
    294320     9191.43
    294360     9191.65
    294400     9191.99
    294440     9194.17
    294480     9194.35
    294520     9196.48
    294560     9197.82
    294600     9198.07
    294640     9198.43
    294680     9199.73
    294720     9201.85
    294760      9204.1
    294800     9203.66
    294840     9205.69
    294880     9207.22
    294920     9208.97
    294960     9210.05
    295000     9210.12
    295040     9211.71
    295080     9213.37
    295120     9216.19
    295160     9216.36
    295200     9216.69
    295240     9218.86
    295280     9219.13
    295320     9221.16
    295360     9222.54
    295400      9222.8
    295440     9223.17
    295480     9224.46
    295520     9226.58
    295560     9228.88
    295600      9228.4
    295640     9230.46
    295680     9231.95
    295720     9233.71
    295760     9234.84
    295800     9234.87
    295840     9236.44
    295880     9238.13
    295920     9240.95
    295960     9241.11
    296000     9241.45
    296040     9243.61
    296080     9243.92
    296120     9245.88
    296160     9247.31
    296200      9247.6
    296240      9247.9
    296280     9249.19
    296320     9251.32
    296360     9253.68
    296400     9253.15
    296440     9255.21
    296480     9256.73
    296520     9258.47
    296560     9259.61
    296600     9259.66
    296640     9261.21
    296680     9262.92
    296720     9265.68
    296760     9265.91
    296800     9266.25
    296840     9268.35
    296880     9268.61
    296920     9270.67
    296960     9272.11
    297000     9272.34
    297040     9272.66
    297080     9273.94
    297120     9276.12
    297160     9278.45
    297200     9277.92
    297240        9280
    297280     9281.49
    297320     9283.28
    297360     9284.35
    297400     9284.44
    297440     9285.98
    297480     9287.68
    297520     9290.45
    297560     9290.68
    297600     9290.98
    297640     9293.15
    297680     9293.36
    297720     9295.45
    297760     9296.89
    297800     9297.12
    297840     9297.42
    297880     9298.68
    297920     9300.88
    297960     9303.26
    298000     9302.75
    298040     9304.82
    298080     9306.21
    298120     9308.06
    298160     9309.12
    298200      9309.2
    298240     9310.76
    298280     9312.45
    298320     9315.26
    298360      9315.5
    298400     9315.78
    298440     9317.97
    298480     9318.14
    298520     9320.26
    298560     9321.69
    298600     9321.93
    298640     9322.25
    298680     9323.45
    298720     9325.68
    298760      9328.1
    298800      9327.6
    298840      9329.6
    298880     9330.97
    298920     9332.88
    298960     9333.95
    299000        9334
    299040     9335.56
    299080     9337.26
    299120     9340.04
    299160     9340.29
    299200     9340.57
    299240     9342.81
    299280     9342.92
    299320     9345.06
    299360     9346.51
    299400      9346.7
    299440     9347.05
    299480     9348.27
    299520     9350.47
    299560     9352.92
    299600     9352.44
    299640     9354.38
    299680     9355.81
    299720     9357.69
    299760     9358.74
    299800     9358.76
    299840     9360.36
    299880     9362.04
    299920     9364.88
    299960      9365.1
    300000     9365.39
    300040     9367.62
    300080     9367.74
    300120     9369.87
    300160     9371.34
    300200     9371.51
    300240     9371.83
    300280     9373.06
    300320     9375.28
    300360     9377.68
    300400     9377.24
    300440     9379.18
    300480      9380.6
    300520      9382.5
    300560     9383.55
    300600     9383.58
    300640     9385.16
    300680     9386.85
    300720     9389.65
    300760      9389.9
    300800     9390.23
    300840     9392.44
    300880     9392.52
    300920     9394.64
    300960     9396.17
    301000     9396.33
    301040     9396.64
    301080     9397.86
    301120     9400.06
    301160     9402.48
    301200     9402.05
    301240        9404
    301280      9405.4
    301320     9407.27
    301360     9408.35
    301400     9408.37
    301440     9409.95
    301480     9411.66
    301520     9414.43
    301560     9414.74
    301600     9414.97
    301640     9417.26
    301680      9417.3
    301720     9419.44
    301760     9420.99
    301800     9421.16
    301840     9421.41
    301880     9422.67
    301920     9424.84
    301960     9427.25
    302000     9426.84
    302040      9428.8
    302080     9430.18
    302120     9432.15
    302160     9433.17
    302200     9433.17
    302240     9434.75
    302280     9436.45
    302320     9439.27
    302360     9439.57
    302400     9439.78
    302440     9442.08
    302480     9442.08
    302520      9444.3
    302560      9445.8
    302600        9446
    302640     9446.25
    302680     9447.43
    302720     9449.67
    302760     9452.11
    302800     9451.69
    302840      9453.7
    302880     9455.02
    302920     9456.95
    302960     9457.98
    303000     9457.98
    303040     9459.58
    303080      9461.3
    303120     9464.14
    303160     9464.41
    303200     9464.61
    303240     9466.88
    303280     9466.87
    303320     9469.14
    303360      9470.6
    303400     9470.84
    303440     9471.07
    303480     9472.27
    303520     9474.47
    303560     9476.96
    303600      9476.5
    303640     9478.54
    303680     9479.88
    303720     9481.78
    303760     9482.81
    303800     9482.84
    303840     9484.39
    303880     9486.12
    303920        9489
    303960     9489.21
    304000     9489.49
    304040     9491.78
    304080     9491.73
    304120     9494.01
    304160     9495.47
    304200      9495.7
    304240     9495.91
    304280     9497.13
    304320      9499.3
    304360     9501.77
    304400     9501.35
    304440     9503.44
    304480     9504.72
    304520     9506.66
    304560      9507.7
    304600     9507.68
    304640     9509.21
    304680        9511
    304720      9513.9
    304760     9514.09
    304800     9514.28
    304840     9516.62
    304880     9516.55
    304920      9518.9
    304960     9520.28
    305000     9520.57
    305040     9520.72
    305080     9521.98
    305120     9524.11
    305160     9526.64
    305200     9526.18
    305240     9528.33
    305280     9529.59
    305320     9531.53
    305360     9532.59
    305400     9532.52
    305440     9534.06
    305480     9535.86
    305520     9538.75
    305560     9538.92
    305600     9539.15
    305640     9541.47
    305680     9541.36
    305720     9543.79
    305760      9545.1
    305800     9545.39
    305840     9545.55
    305880     9546.74
    305920     9548.94
    305960      9551.5
    306000     9550.99
    306040      9553.2
    306080     9554.41
    306120     9556.37
    306160     9557.41
    306200     9557.35
    306240     9558.87
    306280     9560.69
    306320     9563.61
    306360     9563.75
    306400     9563.95
    306440     9566.27
    306480     9566.18
    306520      9568.6
    306560     9569.96
    306600     9570.21
    306640     9570.41
    306680     9571.56
    306720     9573.75
    306760     9576.31
    306800     9575.81
    306840     9578.07
    306880     9579.24
    306920     9581.22
    306960     9582.24
    307000     9582.15
    307040     9583.66
    307080     9585.54
    307120      9588.4
    307160     9588.51
    307200     9588.76
    307240     9591.09
    307280     9590.99
    307320      9593.4
    307360     9594.76
    307400     9595.04
    307440     9595.22
    307480     9596.33
    307520     9598.54
    307560     9601.15
    307600      9600.6
    307640     9602.93
    307680     9604.07
    307720     9606.01
    307760     9607.05
    307800     9606.96
    307840     9608.44
    307880     9610.38
    307920     9613.22
    307960     9613.38
    308000     9613.57
    308040     9615.92
    308080     9615.82
    308120     9618.22
    308160     9619.59
    308200     9619.84
    308240     9620.03
    308280     9621.16
    308320     9623.36
    308360     9625.99
    308400     9625.42
    308440     9627.76
    308480     9628.86
    308520     9630.85
    308560     9631.87
    308600     9631.79
    308640     9633.31
    308680     9635.22
    308720     9638.07
    308760     9638.23
    308800     9638.41
    308840     9640.74
    308880     9640.65
    308920     9643.03
    308960      9644.4
    309000     9644.65
    309040     9644.85
    309080     9645.94
    309120      9648.2
    309160     9650.83
    309200     9650.24
    309240     9652.62
    309280     9653.69
    309320     9655.71
    309360     9656.65
    309400     9656.64
    309440     9658.18
    309480     9660.06
    309520     9662.93
    309560     9663.06
    309600     9663.21
    309640     9665.56
    309680     9665.48
    309720     9667.83
    309760     9669.21
    309800     9669.49
    309840      9669.7
    309880     9670.74
    309920     9673.03
    309960     9675.66
    310000     9675.03
    310040     9677.45
    310080     9678.52
    310120     9680.52
    310160     9681.45
    310200     9681.42
    310240     9682.97
    310280     9684.83
    310320     9687.77
    310360     9687.92
    310400        9688
    310440     9690.36
    310480     9690.25
    310520     9692.63
    310560     9694.01
    310600     9694.22
    310640     9694.49
    310680     9695.51
    310720     9697.78
    310760      9700.4
    310800     9699.82
    310840     9702.23
    310880     9703.29
    310920     9705.33
    310960     9706.23
    311000     9706.16
    311040     9707.76
    311080      9709.6
    311120     9712.56
    311160     9712.71
    311200     9712.79
    311240     9715.17
    311280     9715.05
    311320     9717.45
    311360     9718.78
    311400     9719.05
    311440     9719.26
    311480     9720.23
    311520     9722.57
    311560     9725.16
    311600     9724.64
    311640     9726.99
    311680     9728.07
    311720     9730.11
    311760     9731.04
    311800     9730.95
    311840     9732.53
    311880     9734.43
    311920     9737.33
    311960     9737.47
    312000     9737.59
    312040     9740.01
    312080     9739.83
    312120     9742.26
    312160     9743.57
    312200     9743.79
    312240     9744.07
    312280     9745.06
    312320      9747.4
    312360     9749.98
    312400     9749.42
    312440     9751.79
    312480     9752.85
    312520      9754.9
    312560     9755.82
    312600     9755.73
    312640     9757.34
    312680      9759.2
    312720     9762.11
    312760      9762.3
    312800     9762.35
    312840     9764.81
    312880     9764.59
    312920     9767.09
    312960      9768.4
    313000     9768.55
    313040     9768.82
    313080     9769.86
    313120     9772.15
    313160     9774.78
    313200     9774.19
    313240     9776.61
    313280     9777.65
    313320     9779.65
    313360     9780.63
    313400      9780.5
    313440     9782.19
    313480        9784
    313520     9786.94
    313560     9787.03
    313600     9787.13
    313640     9789.64
    313680     9789.41
    313720     9791.92
    313760     9793.16
    313800     9793.35
    313840     9793.59
    313880     9794.65
    313920     9796.96
    313960     9799.58
    314000     9799.02
    314040     9801.39
    314080     9802.51
    314120     9804.52
    314160      9805.4
    314200     9805.26
    314240        9807
    314280      9808.8
    314320     9811.72
    314360      9811.8
    314400     9811.91
    314440     9814.42
    314480     9814.25
    314520     9816.71
    314560     9817.91
    314600     9818.12
    314640     9818.39
    314680     9819.44
    314720     9821.73
    314760     9824.36
    314800     9823.78
    314840     9826.22
    314880     9827.25
    314920     9829.32
    314960     9830.23
    315000        9830
    315040     9831.82
    315080     9833.59
    315120     9836.49
    315160     9836.59
    315200     9836.68
    315240     9839.22
    315280     9839.02
    315320     9841.51
    315360     9842.72
    315400      9842.9
    315440     9843.15
    315480     9844.25
    315520     9846.55
    315560      9849.2
    315600     9848.62
    315640     9851.08
    315680     9852.09
    315720     9854.12
    315760     9855.06
    315800     9854.75
    315840     9856.59
    315880     9858.39
    315920     9861.26
    315960     9861.45
    316000     9861.43
    316040     9864.01
    316080     9863.77
    316120      9866.3
    316160      9867.5
    316200     9867.68
    316240     9867.92
    316280     9869.02
    316320     9871.33
    316360     9873.96
    316400     9873.43
    316440     9875.86
    316480     9876.81
    316520     9878.89
    316560     9879.77
    316600     9879.48
    316640     9881.35
    316680     9883.17
    316720     9886.03
    316760     9886.23
    316800     9886.13
    316840     9888.72
    316880      9888.5
    316920     9891.04
    316960      9892.3
    317000     9892.46
    317040     9892.71
    317080     9893.75
    317120     9896.09
    317160     9898.69
    317200     9898.16
    317240     9900.61
    317280     9901.51
    317320     9903.63
    317360     9904.54
    317400     9904.25
    317440     9906.05
    317480     9907.95
    317520     9910.78
    317560     9910.95
    317600     9910.94
    317640     9913.48
    317680     9913.21
    317720     9915.76
    317760     9917.02
    317800     9917.19
    317840     9917.46
    317880     9918.47
    317920     9920.84
    317960     9923.41
    318000     9922.88
    318040     9925.32
    318080     9926.26
    318120     9928.33
    318160     9929.24
    318200        9929
    318240     9930.78
    318280     9932.72
    318320      9935.5
    318360     9935.69
    318400     9935.67
    318440     9938.19
    318480     9937.95
    318520     9940.55
    318560     9941.75
    318600     9941.95
    318640     9942.21
    318680     9943.19
    318720     9945.61
    318760     9948.17
    318800     9947.63
    318840     9950.06
    318880        9951
    318920     9953.06
    318960     9954.03
    319000     9953.75
    319040     9955.55
    319080     9957.51
    319120     9960.28
    319160     9960.41
    319200     9960.42
    319240     9962.98
    319280     9962.66
    319320     9965.33
    319360     9966.49
    319400     9966.72
    319440     9966.94
    319480      9967.9
    319520     9970.35
    319560     9972.88
    319600     9972.33
    319640     9974.83
    319680     9975.71
    319720     9977.82
    319760     9978.79
    319800     9978.45
    319840     9980.29
    319880     9982.26
    319920     9985.07
    319960     9985.18
    320000     9985.16
    320040      9987.7
    320080     9987.41
    320120     9990.03
    320160     9991.23
    320200     9991.48
    320240     9991.78
    320280     9992.68
    320320     9995.12
    320360     9997.64
    320400     9997.07
    320440     9999.57
    320480     10000.4
    320520     10002.6
    320560     10003.5
    320600     10003.2
    320640     10005.1
    320680       10007
    320720     10009.9
    320760       10010
    320800     10009.9
    320840     10012.5
    320880     10012.2
    320920     10014.8
    320960       10016
    321000     10016.2
    321040     10016.5
    321080     10017.4
    321120     10019.9
    321160     10022.4
    321200     10021.9
    321240     10024.4
    321280     10025.2
    321320     10027.4
    321360     10028.3
    321400       10028
    321440     10029.8
    321480     10031.8
    321520     10034.6
    321560     10034.7
    321600     10034.7
    321640     10037.3
    321680       10037
    321720     10039.6
    321760     10040.8
    321800       10041
    321840     10041.3
    321880     10042.2
    321920     10044.7
    321960     10047.2
    322000     10046.6
    322040     10049.2
    322080     10049.9
    322120     10052.2
    322160     10053.1
    322200     10052.7
    322240     10054.6
    322280     10056.6
    322320     10059.4
    322360     10059.4
    322400     10059.5
    322440     10062.1
    322480     10061.8
    322520     10064.4
    322560     10065.6
    322600     10065.9
    322640     10066.1
    322680       10067
    322720     10069.4
    322760       10072
    322800     10071.4
    322840       10074
    322880     10074.8
    322920       10077
    322960     10077.9
    323000     10077.5
    323040     10079.5
    323080     10081.4
    323120     10084.2
    323160     10084.3
    323200     10084.3
    323240     10086.8
    323280     10086.6
    323320     10089.1
    323360     10090.4
    323400     10090.7
    323440     10090.9
    323480     10091.9
    323520     10094.2
    323560     10096.8
    323600     10096.2
    323640     10098.8
    323680     10099.5
    323720     10101.8
    323760     10102.7
    323800     10102.3
    323840     10104.3
    323880     10106.2
    323920     10109.1
    323960       10109
    324000     10109.1
    324040     10111.7
    324080     10111.4
    324120       10114
    324160     10115.2
    324200     10115.5
    324240     10115.8
    324280     10116.7
    324320     10119.1
    324360     10121.7
    324400     10121.1
    324440     10123.6
    324480     10124.3
    324520     10126.5
    324560     10127.5
    324600     10127.1
    324640     10129.1
    324680       10131
    324720     10133.8
    324760     10133.9
    324800       10134
    324840     10136.5
    324880     10136.3
    324920     10138.8
    324960       10140
    325000     10140.3
    325040     10140.6
    325080     10141.4
    325120     10143.9
    325160     10146.5
    325200     10145.8
    325240     10148.5
    325280     10149.1
    325320     10151.3
    325360     10152.3
    325400     10151.9
    325440     10153.9
    325480     10155.8
    325520     10158.6
    325560     10158.7
    325600     10158.7
    325640     10161.3
    325680     10161.1
    325720     10163.5
    325760     10164.8
    325800     10165.1
    325840     10165.4
    325880     10166.3
    325920     10168.7
    325960     10171.3
    326000     10170.6
    326040     10173.3
    326080     10173.9
    326120     10176.1
    326160       10177
    326200     10176.7
    326240     10178.7
    326280     10180.6
    326320     10183.5
    326360     10183.5
    326400     10183.5
    326440     10186.1
    326480     10185.8
    326520     10188.4
    326560     10189.6
    326600     10189.9
    326640     10190.2
    326680     10191.2
    326720     10193.5
    326760     10196.1
    326800     10195.3
    326840     10198.1
    326880     10198.7
    326920       10201
    326960     10201.8
    327000     10201.5
    327040     10203.5
    327080     10205.4
    327120     10208.3
    327160     10208.3
    327200     10208.4
    327240     10210.9
    327280     10210.6
    327320     10213.2
    327360     10214.4
    327400     10214.7
    327440       10215
    327480     10215.9
    327520     10218.2
    327560     10220.9
    327600     10220.1
    327640     10222.8
    327680     10223.5
    327720     10225.7
    327760     10226.7
    327800     10226.3
    327840     10228.3
    327880     10230.1
    327920     10233.1
    327960     10233.1
    328000     10233.2
    328040     10235.7
    328080     10235.4
    328120     10237.9
    328160     10239.2
    328200     10239.4
    328240     10239.7
    328280     10240.7
    328320       10243
    328360     10245.7
    328400     10244.9
    328440     10247.7
    328480     10248.3
    328520     10250.5
    328560     10251.5
    328600     10251.1
    328640       10253
    328680     10254.9
    328720     10257.9
    328760     10257.8
    328800       10258
    328840     10260.4
    328880     10260.1
    328920     10262.6
    328960       10264
    329000     10264.2
    329040     10264.5
    329080     10265.5
    329120     10267.8
    329160     10270.4
    329200     10269.6
    329240     10272.4
    329280       10273
    329320     10275.2
    329360     10276.2
    329400     10275.9
    329440     10277.8
    329480     10279.6
    329520     10282.7
    329560     10282.6
    329600     10282.7
    329640     10285.2
    329680     10284.9
    329720     10287.4
    329760     10288.7
    329800       10289
    329840     10289.3
    329880     10290.2
    329920     10292.5
    329960     10295.2
    330000     10294.4
    330040     10297.2
    330080     10297.7
    330120       10300
    330160     10301.1
    330200     10300.7
    330240     10302.6
    330280     10304.4
    330320     10307.5
    330360     10307.5
    330400     10307.5
    330440     10310.1
    330480     10309.7
    330520     10312.2
    330560     10313.6
    330600     10313.7
    330640     10314.1
    330680     10315.1
    330720     10317.2
    330760       10320
    330800     10319.2
    330840       10322
    330880     10322.5
    330920     10324.8
    330960     10325.9
    331000     10325.5
    331040     10327.4
    331080     10329.2
    331120     10332.3
    331160     10332.2
    331200     10332.4
    331240     10334.8
    331280     10334.4
    331320       10337
    331360     10338.3
    331400     10338.5
    331440     10338.9
    331480     10339.9
    331520       10342
    331560     10344.8
    331600       10344
    331640     10346.8
    331680     10347.3
    331720     10349.6
    331760     10350.7
    331800     10350.3
    331840     10352.1
    331880       10354
    331920     10357.1
    331960     10357.1
    332000     10357.2
    332040     10359.5
    332080     10359.2
    332120     10361.8
    332160       10363
    332200     10363.2
    332240     10363.6
    332280     10364.7
    332320     10366.8
    332360     10369.6
    332400     10368.8
    332440     10371.6
    332480       10372
    332520     10374.3
    332560     10375.4
    332600     10375.1
    332640     10376.9
    332680     10378.8
    332720     10381.9
    332760     10381.8
    332800     10381.9
    332840     10384.3
    332880       10384
    332920     10386.6
    332960     10387.8
    333000     10387.9
    333040     10388.4
    333080     10389.4
    333120     10391.6
    333160     10394.4
    333200     10393.5
    333240     10396.4
    333280     10396.8
    333320     10399.1
    333360     10400.2
    333400     10399.8
    333440     10401.7
    333480     10403.5
    333520     10406.7
    333560     10406.6
    333600     10406.7
    333640       10409
    333680     10408.8
    333720     10411.4
    333760     10412.5
    333800     10412.7
    333840     10413.2
    333880     10414.1
    333920     10416.3
    333960     10419.1
    334000     10418.2
    334040     10421.3
    334080     10421.5
    334120     10423.9
    334160       10425
    334200     10424.6
    334240     10426.6
    334280     10428.3
    334320     10431.5
    334360     10431.4
    334400     10431.5
    334440     10433.8
    334480     10433.6
    334520     10436.2
    334560     10437.3
    334600     10437.5
    334640       10438
    334680     10438.9
    334720     10441.1
    334760     10443.9
    334800     10443.1
    334840       10446
    334880     10446.3
    334920     10448.7
    334960     10449.8
    335000     10449.4
    335040     10451.3
    335080       10453
    335120     10456.2
    335160     10456.2
    335200     10456.2
    335240     10458.6
    335280     10458.3
    335320     10460.9
    335360       10462
    335400     10462.2
    335440     10462.8
    335480     10463.6
    335520     10465.9
    335560     10468.6
    335600     10467.8
    335640     10470.7
    335680       10471
    335720     10473.4
    335760     10474.5
    335800     10474.1
    335840     10476.1
    335880     10477.8
    335920     10480.9
    335960       10481
    336000       10481
    336040     10483.3
    336080     10483.1
    336120     10485.7
    336160     10486.8
    336200       10487
    336240     10487.5
    336280     10488.4
    336320     10490.6
    336360     10493.4
    336400     10492.5
    336440     10495.5
    336480     10495.8
    336520     10498.1
    336560     10499.2
    336600     10498.8
    336640     10500.8
    336680     10502.5
    336720     10505.7
    336760     10505.8
    336800     10505.8
    336840     10508.1
    336880     10507.8
    336920     10510.5
    336960     10511.5
    337000     10511.7
    337040     10512.3
    337080     10513.1
    337120     10515.4
    337160     10518.1
    337200     10517.2
    337240     10520.2
    337280     10520.5
    337320     10522.9
    337360     10523.9
    337400     10523.6
    337440     10525.5
    337480     10527.3
    337520     10530.4
    337560     10530.5
    337600     10530.5
    337640     10532.8
    337680     10532.6
    337720     10535.2
    337760     10536.2
    337800     10536.4
    337840       10537
    337880     10537.8
    337920     10540.1
    337960     10542.8
    338000     10541.9
    338040       10545
    338080     10545.2
    338120     10547.5
    338160     10548.6
    338200     10548.2
    338240     10550.2
    338280       10552
    338320     10555.1
    338360     10555.1
    338400     10555.2
    338440     10557.5
    338480     10557.3
    338520     10559.9
    338560     10560.9
    338600     10561.1
    338640     10561.7
    338680     10562.6
    338720     10564.9
    338760     10567.5
    338800     10566.6
    338840     10569.7
    338880     10569.9
    338920     10572.2
    338960     10573.3
    339000     10572.9
    339040     10574.9
    339080     10576.7
    339120     10579.9
    339160     10579.8
    339200       10580
    339240     10582.3
    339280       10582
    339320     10584.6
    339360     10585.6
    339400     10585.8
    339440     10586.3
    339480     10587.2
    339520     10589.5
    339560     10592.3
    339600     10591.3
    339640     10594.4
    339680     10594.6
    339720     10596.9
    339760       10598
    339800     10597.6
    339840     10599.5
    339880     10601.4
    339920     10604.5
    339960     10604.5
    340000     10604.7
    340040       10607
    340080     10606.7
    340120     10609.4
    340160     10610.3
    340200     10610.5
    340240       10611
    340280     10611.9
    340320     10614.2
    340360       10617
    340400       10616
    340440     10619.2
    340480     10619.3
    340520     10621.7
    340560     10622.7
    340600     10622.4
    340640     10624.2
    340680     10626.1
    340720     10629.2
    340760     10629.3
    340800     10629.4
    340840     10631.8
    340880     10631.4
    340920     10634.1
    340960       10635
    341000     10635.2
    341040     10635.8
    341080     10636.7
    341120     10638.9
    341160     10641.7
    341200     10640.7
    341240     10643.9
    341280       10644
    341320     10646.4
    341360     10647.4
    341400     10647.1
    341440     10648.9
    341480     10650.8
    341520     10653.9
    341560       10654
    341600     10654.2
    341640     10656.5
    341680     10656.2
    341720     10658.9
    341760     10659.7
    341800       10660
    341840     10660.5
    341880     10661.4
    341920     10663.6
    341960     10666.5
    342000     10665.4
    342040     10668.7
    342080     10668.7
    342120     10671.1
    342160     10672.1
    342200     10671.9
    342240     10673.6
    342280     10675.6
    342320     10678.7
    342360     10678.7
    342400       10679
    342440     10681.3
    342480     10680.9
    342520     10683.7
    342560     10684.5
    342600     10684.7
    342640     10685.2
    342680     10686.2
    342720     10688.4
    342760     10691.2
    342800     10690.2
    342840     10693.4
    342880     10693.4
    342920     10695.9
    342960     10696.8
    343000     10696.6
    343040     10698.3
    343080     10700.3
    343120     10703.4
    343160     10703.5
    343200     10703.7
    343240     10706.1
    343280     10705.7
    343320     10708.4
    343360     10709.3
    343400     10709.4
    343440     10709.9
    343480     10710.9
    343520     10713.2
    343560       10716
    343600       10715
    343640     10718.2
    343680     10718.2
    343720     10720.6
    343760     10721.6
    343800     10721.4
    343840     10723.2
    343880       10725
    343920     10728.2
    343960     10728.3
    344000     10728.4
    344040     10730.9
    344080     10730.5
    344120     10733.2
    344160     10734.1
    344200     10734.2
    344240     10734.7
    344280     10735.8
    344320       10738
    344360     10740.8
    344400     10739.8
    344440     10742.9
    344480       10743
    344520     10745.4
    344560     10746.4
    344600     10746.2
    344640     10747.9
    344680     10749.8
    344720     10753.1
    344760     10753.1
    344800     10753.1
    344840     10755.7
    344880     10755.3
    344920       10758
    344960     10758.8
    345000       10759
    345040     10759.6
    345080     10760.5
    345120     10762.8
    345160     10765.6
    345200     10764.6
    345240     10767.7
    345280     10767.8
    345320     10770.2
    345360     10771.2
    345400       10771
    345440     10772.7
    345480     10774.6
    345520     10777.9
    345560     10777.9
    345600       10778
    345640     10780.5
    345680     10780.2
    345720     10782.8
    345760     10783.7
    345800     10783.8
    345840     10784.4
    345880     10785.3
    345920     10787.6
    345960     10790.4
    346000     10789.4
    346040     10792.5
    346080     10792.6
    346120       10795
    346160       10796
    346200     10795.9
    346240     10797.5
    346280     10799.4
    346320     10802.7
    346360     10802.7
    346400     10802.8
    346440     10805.3
    346480       10805
    346520     10807.6
    346560     10808.5
    346600     10808.6
    346640     10809.1
    346680     10810.1
    346720     10812.4
    346760     10815.3
    346800     10814.3
    346840     10817.4
    346880     10817.4
    346920     10819.9
    346960     10820.8
    347000     10820.8
    347040     10822.4
    347080     10824.2
    347120     10827.6
    347160     10827.5
    347200     10827.6
    347240     10830.1
    347280     10829.8
    347320     10832.4
    347360     10833.3
    347400     10833.4
    347440       10834
    347480     10834.9
    347520     10837.2
    347560     10840.1
    347600     10839.1
    347640     10842.2
    347680     10842.2
    347720     10844.7
    347760     10845.6
    347800     10845.6
    347840     10847.2
    347880       10849
    347920     10852.3
    347960     10852.3
    348000     10852.4
    348040     10854.9
    348080     10854.6
    348120     10857.2
    348160     10858.1
    348200     10858.2
    348240     10858.8
    348280     10859.8
    348320     10862.1
    348360     10864.8
    348400     10863.8
    348440       10867
    348480       10867
    348520     10869.5
    348560     10870.5
    348600     10870.4
    348640       10872
    348680     10873.8
    348720     10877.2
    348760     10877.2
    348800     10877.1
    348840     10879.7
    348880     10879.4
    348920       10882
    348960     10882.9
    349000       10883
    349040     10883.7
    349080     10884.6
    349120     10886.9
    349160     10889.7
    349200     10888.7
    349240     10891.9
    349280     10891.8
    349320     10894.3
    349360     10895.3
    349400     10895.2
    349440     10896.9
    349480     10898.6
    349520       10902
    349560       10902
    349600       10902
    349640     10904.5
    349680     10904.2
    349720     10906.8
    349760     10907.8
    349800     10907.9
    349840     10908.4
    349880     10909.4
    349920     10911.7
    349960     10914.5
    350000     10913.5
    350040     10916.7
    350080     10916.7
    350120     10919.2
    350160     10920.1
    350200       10920
    350240     10921.8
    350280     10923.5
    350320     10926.8
    350360     10926.8
    350400     10926.7
    350440     10929.4
    350480     10929.1
    350520     10931.7
    350560     10932.6
    350600     10932.7
    350640     10933.2
    350680     10934.2
    350720     10936.5
    350760     10939.4
    350800     10938.3
    350840     10941.5
    350880     10941.5
    350920       10944
    350960       10945
    351000     10944.8
    351040     10946.6
    351080     10948.3
    351120     10951.7
    351160     10951.7
    351200     10951.5
    351240     10954.2
    351280     10953.9
    351320     10956.5
    351360     10957.5
    351400     10957.6
    351440       10958
    351480       10959
    351520     10961.3
    351560     10964.2
    351600     10963.3
    351640     10966.4
    351680     10966.3
    351720     10968.9
    351760     10969.9
    351800     10969.7
    351840     10971.4
    351880     10973.2
    351920     10976.5
    351960     10976.5
    352000     10976.5
    352040     10979.1
    352080     10978.8
    352120     10981.4
    352160     10982.4
    352200     10982.5
    352240     10982.8
    352280     10983.9
    352320     10986.2
    352360     10989.2
    352400     10988.1
    352440     10991.2
    352480     10991.1
    352520     10993.8
    352560     10994.7
    352600     10994.5
    352640     10996.3
    352680       10998
    352720     11001.4
    352760     11001.4
    352800     11001.3
    352840     11003.9
    352880     11003.7
    352920     11006.2
    352960     11007.2
    353000     11007.4
    353040     11007.7
    353080     11008.8
    353120       11011
    353160       11014
    353200     11012.9
    353240       11016
    353280     11015.9
    353320     11018.6
    353360     11019.6
    353400     11019.3
    353440     11021.2
    353480     11022.9
    353520     11026.2
    353560     11026.2
    353600     11026.2
    353640     11028.7
    353680     11028.4
    353720     11031.1
    353760     11032.1
    353800     11032.2
    353840     11032.6
    353880     11033.7
    353920     11035.8
    353960     11038.9
    354000     11037.7
    354040     11040.9
    354080     11040.8
    354120     11043.5
    354160     11044.5
    354200     11044.1
    354240       11046
    354280     11047.7
    354320     11051.1
    354360     11051.1
    354400     11051.1
    354440     11053.6
    354480     11053.3
    354520       11056
    354560       11057
    354600     11057.1
    354640     11057.4
    354680     11058.5
    354720     11060.7
    354760     11063.7
    354800     11062.6
    354840     11065.8
    354880     11065.7
    354920     11068.3
    354960     11069.3
    355000       11069
    355040       11071
    355080     11072.6
    355120       11076
    355160       11076
    355200       11076
    355240     11078.5
    355280     11078.1
    355320     11080.8
    355360     11081.8
    355400     11081.9
    355440     11082.2
    355480     11083.4
    355520     11085.6
    355560     11088.5
    355600     11087.4
    355640     11090.6
    355680     11090.5
    355720     11093.1
    355760     11094.2
    355800     11093.9
    355840     11095.8
    355880     11097.4
    355920     11100.8
    355960     11100.8
    356000     11100.8
    356040     11103.4
    356080     11102.9
    356120     11105.7
    356160     11106.7
    356200     11106.8
    356240       11107
    356280     11108.3
    356320     11110.4
    356360     11113.3
    356400     11112.3
    356440     11115.4
    356480     11115.3
    356520       11118
    356560       11119
    356600     11118.7
    356640     11120.5
    356680     11122.2
    356720     11125.6
    356760     11125.7
    356800     11125.7
    356840     11128.1
    356880     11127.8
    356920     11130.5
    356960     11131.5
    357000     11131.6
    357040     11131.8
    357080     11133.1
    357120     11135.3
    357160     11138.1
    357200     11137.1
    357240     11140.3
    357280     11140.1
    357320     11142.8
    357360     11143.9
    357400     11143.5
    357440     11145.3
    357480     11147.1
    357520     11150.5
    357560     11150.4
    357600     11150.4
    357640       11153
    357680     11152.6
    357720     11155.4
    357760     11156.3
    357800     11156.4
    357840     11156.6
    357880       11158
    357920     11160.1
    357960       11163
    358000     11161.8
    358040     11165.1
    358080       11165
    358120     11167.7
    358160     11168.7
    358200     11168.3
    358240     11170.2
    358280     11171.9
    358320     11175.4
    358360     11175.4
    358400     11175.3
    358440     11177.8
    358480     11177.5
    358520     11180.1
    358560     11181.2
    358600     11181.2
    358640     11181.4
    358680     11182.8
    358720       11185
    358760     11187.8
    358800     11186.7
    358840       11190
    358880     11189.8
    358920     11192.6
    358960     11193.6
    359000     11193.2
    359040     11195.1
    359080     11196.7
    359120     11200.2
    359160     11200.2
    359200     11200.2
    359240     11202.6
    359280     11202.3
    359320       11205
    359360       11206
    359400     11206.1
    359440     11206.2
    359480     11207.7
    359520     11209.9
    359560     11212.6
    359600     11211.5
    359640     11214.8
    359680     11214.7
    359720     11217.4
    359760     11218.5
    359800       11218
    359840     11219.9
    359880     11221.5
    359920       11225
    359960       11225
    360000       11225
    360040     11227.5
    360080     11227.1
    360120     11229.8
    360160     11230.8
    360200     11230.9
    360240       11231
    360280     11232.5
    360320     11234.7
    360360     11237.5
    360400     11236.3
    360440     11239.6
    360480     11239.5
    360520     11242.2
    360560     11243.3
    360600     11242.8
    360640     11244.7
    360680     11246.3
    360720     11249.8
    360760     11249.8
    360800     11249.8
    360840     11252.2
    360880     11251.8
    360920     11254.6
    360960     11255.6
    361000     11255.7
    361040     11255.7
    361080     11257.3
    361120     11259.4
    361160     11262.2
    361200     11261.1
    361240     11264.4
    361280     11264.2
    361320       11267
    361360     11268.1
    361400     11267.6
    361440     11269.5
    361480     11271.1
    361520     11274.6
    361560     11274.6
    361600     11274.5
    361640     11276.9
    361680     11276.6
    361720     11279.4
    361760     11280.4
    361800     11280.5
    361840     11280.5
    361880       11282
    361920     11284.2
    361960       11287
    362000     11285.9
    362040     11289.2
    362080       11289
    362120     11291.7
    362160     11292.9
    362200     11292.5
    362240     11294.3
    362280       11296
    362320     11299.5
    362360     11299.4
    362400     11299.3
    362440     11301.7
    362480     11301.3
    362520     11304.2
    362560     11305.2
    362600     11305.2
    362640     11305.2
    362680     11306.8
    362720     11308.9
    362760     11311.7
    362800     11310.7
    362840     11313.9
    362880     11313.7
    362920     11316.4
    362960     11317.7
    363000     11317.2
    363040     11319.1
    363080     11320.7
    363120     11324.2
    363160     11324.2
    363200     11324.1
    363240     11326.4
    363280       11326
    363320     11328.9
    363360     11329.9
    363400     11329.9
    363440     11329.9
    363480     11331.6
    363520     11333.7
    363560     11336.5
    363600     11335.4
    363640     11338.7
    363680     11338.5
    363720     11341.2
    363760     11342.5
    363800       11342
    363840     11343.8
    363880     11345.5
    363920     11349.1
    363960       11349
    364000     11348.9
    364040     11351.2
    364080     11350.8
    364120     11353.7
    364160     11354.7
    364200     11354.7
    364240     11354.7
    364280     11356.4
    364320     11358.5
    364360     11361.3
    364400     11360.2
    364440     11363.5
    364480     11363.4
    364520       11366
    364560     11367.3
    364600     11366.8
    364640     11368.6
    364680     11370.3
    364720     11373.8
    364760     11373.7
    364800     11373.7
    364840     11375.9
    364880     11375.5
    364920     11378.5
    364960     11379.5
    365000     11379.5
    365040     11379.4
    365080     11381.2
    365120     11383.2
    365160       11386
    365200     11384.9
    365240     11388.3
    365280     11388.2
    365320     11390.8
    365360       11392
    365400     11391.5
    365440     11393.3
    365480     11395.1
    365520     11398.6
    365560     11398.5
    365600     11398.5
    365640     11400.7
    365680     11400.4
    365720     11403.3
    365760     11404.3
    365800     11404.3
    365840     11404.2
    365880       11406
    365920       11408
    365960     11410.8
    366000     11409.7
    366040     11413.1
    366080       11413
    366120     11415.6
    366160     11416.9
    366200     11416.3
    366240     11418.1
    366280     11419.9
    366320     11423.4
    366360     11423.3
    366400     11423.3
    366440     11425.5
    366480     11425.2
    366520     11428.1
    366560     11429.1
    366600     11429.2
    366640     11429.1
    366680     11430.8
    366720     11432.9
    366760     11435.6
    366800     11434.4
    366840     11437.9
    366880     11437.7
    366920     11440.5
    366960     11441.6
    367000     11441.1
    367040     11442.9
    367080     11444.7
    367120     11448.3
    367160     11448.1
    367200     11448.1
    367240     11450.3
    367280       11450
    367320     11452.9
    367360     11453.9
    367400       11454
    367440     11453.8
    367480     11455.6
    367520     11457.6
    367560     11460.4
    367600     11459.1
    367640     11462.6
    367680     11462.5
    367720     11465.2
    367760     11466.4
    367800       11466
    367840     11467.7
    367880     11469.5
    367920     11473.1
    367960       11473
    368000     11472.8
    368040     11475.1
    368080     11474.8
    368120     11477.6
    368160     11478.8
    368200     11478.7
    368240     11478.6
    368280     11480.3
    368320     11482.4
    368360     11485.1
    368400     11483.9
    368440     11487.5
    368480     11487.3
    368520       11490
    368560     11491.2
    368600     11490.7
    368640     11492.5
    368680     11494.2
    368720     11497.8
    368760     11497.8
    368800     11497.6
    368840     11499.9
    368880     11499.6
    368920     11502.4
    368960     11503.5
    369000     11503.5
    369040     11503.4
    369080       11505
    369120     11507.2
    369160     11509.9
    369200     11508.7
    369240     11512.2
    369280       11512
    369320     11514.8
    369360       11516
    369400     11515.6
    369440     11517.3
    369480       11519
    369520     11522.6
    369560     11522.5
    369600     11522.4
    369640     11524.6
    369680     11524.4
    369720     11527.2
    369760     11528.3
    369800     11528.2
    369840     11528.1
    369880     11529.8
    369920     11531.9
    369960     11534.7
    370000     11533.5
    370040       11537
    370080     11536.8
    370120     11539.6
    370160     11540.8
    370200     11540.3
    370240       11542
    370280     11543.8
    370320     11547.4
    370360     11547.2
    370400     11547.2
    370440     11549.3
    370480     11549.2
    370520     11551.9
    370560     11552.9
    370600       11553
    370640     11552.8
    370680     11554.5
    370720     11556.6
    370760     11559.4
    370800     11558.2
    370840     11561.8
    370880     11561.5
    370920     11564.3
    370960     11565.6
    371000       11565
    371040     11566.7
    371080     11568.5
    371120     11572.1
    371160     11571.9
    371200     11571.9
    371240       11574
    371280     11573.9
    371320     11576.6
    371360     11577.7
    371400     11577.7
    371440     11577.5
    371480     11579.3
    371520     11581.4
    371560     11584.2
    371600     11582.9
    371640     11586.6
    371680     11586.2
    371720     11589.1
    371760     11590.3
    371800     11589.7
    371840     11591.4
    371880     11593.3
    371920     11596.9
    371960     11596.6
    372000     11596.6
    372040     11598.7
    372080     11598.6
    372120     11601.4
    372160     11602.4
    372200     11602.4
    372240     11602.2
    372280     11604.1
    372320     11606.1
    372360     11608.9
    372400     11607.8
    372440     11611.4
    372480     11610.9
    372520     11613.8
    372560       11615
    372600     11614.5
    372640     11616.1
    372680     11618.1
    372720     11621.7
    372760     11621.3
    372800     11621.4
    372840     11623.5
    372880     11623.4
    372920     11626.1
    372960     11627.1
    373000     11627.1
    373040     11626.9
    373080     11628.9
    373120     11630.7
    373160     11633.6
    373200     11632.4
    373240       11636
    373280     11635.6
    373320     11638.4
    373360     11639.7
    373400     11639.1
    373440     11640.8
    373480     11642.8
    373520     11646.4
    373560       11646
    373600     11646.1
    373640     11648.1
    373680     11648.1
    373720     11650.8
    373760     11651.8
    373800     11651.8
    373840     11651.6
    373880     11653.5
    373920     11655.4
    373960     11658.3
    374000     11657.1
    374040     11660.8
    374080     11660.2
    374120     11663.1
    374160     11664.4
    374200     11663.8
    374240     11665.5
    374280     11667.5
    374320     11671.1
    374360     11670.7
    374400     11670.7
    374440     11672.7
    374480     11672.8
    374520     11675.5
    374560     11676.4
    374600     11676.5
    374640     11676.2
    374680     11678.3
    374720     11680.1
    374760       11683
    374800     11681.7
    374840     11685.5
    374880     11684.9
    374920     11687.8
    374960     11689.1
    375000     11688.4
    375040     11690.2
    375080     11692.2
    375120     11695.8
    375160     11695.4
    375200     11695.4
    375240     11697.4
    375280     11697.5
    375320     11700.2
    375360     11701.1
    375400     11701.2
    375440     11700.9
    375480     11702.9
    375520     11704.8
    375560     11707.8
    375600     11706.4
    375640     11710.2
    375680     11709.6
    375720     11712.4
    375760     11713.8
    375800     11713.1
    375840     11714.8
    375880     11716.9
    375920     11720.4
    375960       11720
    376000     11720.1
    376040     11722.1
    376080     11722.2
    376120     11724.8
    376160     11725.8
    376200     11725.8
    376240     11725.6
    376280     11727.6
    376320     11729.6
    376360     11732.4
    376400     11731.1
    376440     11734.9
    376480     11734.3
    376520     11737.1
    376560     11738.5
    376600     11737.7
    376640     11739.5
    376680     11741.6
    376720     11745.2
    376760     11744.7
    376800     11744.7
    376840     11746.8
    376880     11746.8
    376920     11749.5
    376960     11750.4
    377000     11750.4
    377040     11750.2
    377080     11752.3
    377120     11754.2
    377160       11757
    377200     11755.8
    377240     11759.6
    377280     11758.9
    377320     11761.8
    377360     11763.1
    377400     11762.4
    377440     11764.1
    377480     11766.3
    377520     11769.8
    377560     11769.4
    377600     11769.4
    377640     11771.4
    377680     11771.5
    377720     11774.2
    377760     11775.1
    377800     11775.1
    377840     11774.8
    377880       11777
    377920     11778.8
    377960     11781.8
    378000     11780.4
    378040     11784.3
    378080     11783.6
    378120     11786.5
    378160     11787.8
    378200     11787.1
    378240     11788.8
    378280     11790.9
    378320     11794.5
    378360     11794.1
    378400     11794.1
    378440       11796
    378480     11796.1
    378520     11798.9
    378560     11799.8
    378600     11799.8
    378640     11799.5
    378680     11801.6
    378720     11803.5
    378760     11806.5
    378800     11805.1
    378840       11809
    378880     11808.3
    378920     11811.1
    378960     11812.4
    379000     11811.7
    379040     11813.5
    379080     11815.5
    379120     11819.1
    379160     11818.8
    379200     11818.8
    379240     11820.7
    379280     11820.7
    379320     11823.5
    379360     11824.5
    379400     11824.5
    379440     11824.2
    379480     11826.3
    379520     11828.2
    379560     11831.2
    379600     11829.8
    379640     11833.7
    379680       11833
    379720     11835.8
    379760     11837.2
    379800     11836.5
    379840     11838.2
    379880     11840.2
    379920     11843.8
    379960     11843.5
    380000     11843.6
    380040     11845.5
    380080     11845.3
    380120     11848.3
    380160     11849.2
    380200     11849.2
    380240       11849
    380280       11851
    380320     11852.9
    380360     11855.9
    380400     11854.4
    380440     11858.4
    380480     11857.7
    380520     11860.4
    380560       11862
    380600     11861.2
    380640     11862.9
    380680     11864.9
    380720     11868.5
    380760     11868.1
    380800     11868.2
    380840     11870.1
    380880       11870
    380920     11872.9
    380960     11873.9
    381000     11873.9
    381040     11873.6
    381080     11875.7
    381120     11877.6
    381160     11880.5
    381200     11879.1
    381240       11883
    381280     11882.4
    381320     11885.1
    381360     11886.6
    381400     11885.9
    381440     11887.5
    381480     11889.6
    381520     11893.2
    381560     11892.8
    381600     11892.9
    381640     11894.9
    381680     11894.7
    381720     11897.6
    381760     11898.5
    381800     11898.5
    381840     11898.3
    381880     11900.5
    381920     11902.3
    381960     11905.2
    382000     11903.7
    382040     11907.7
    382080     11907.1
    382120     11909.8
    382160     11911.3
    382200     11910.6
    382240     11912.3
    382280     11914.3
    382320     11917.9
    382360     11917.6
    382400     11917.6
    382440     11919.5
    382480     11919.4
    382520     11922.3
    382560     11923.2
    382600     11923.1
    382640     11922.9
    382680     11925.2
    382720     11927.1
    382760     11929.9
    382800     11928.5
    382840     11932.3
    382880     11931.8
    382920     11934.5
    382960       11936
    383000     11935.3
    383040     11936.9
    383080       11939
    383120     11942.6
    383160     11942.3
    383200     11942.2
    383240     11944.2
    383280     11944.1
    383320     11946.9
    383360     11947.9
    383400     11947.8
    383440     11947.7
    383480     11949.8
    383520     11951.8
    383560     11954.6
    383600     11953.1
    383640     11956.9
    383680     11956.4
    383720     11959.2
    383760     11960.6
    383800       11960
    383840     11961.7
    383880     11963.7
    383920     11967.3
    383960       11967
    384000     11966.9
    384040     11968.9
    384080     11968.7
    384120     11971.6
    384160     11972.6
    384200     11972.5
    384240     11972.4
    384280     11974.5
    384320     11976.5
    384360     11979.2
    384400     11977.8
    384440     11981.6
    384480       11981
    384520     11983.9
    384560     11985.2
    384600     11984.6
    384640     11986.4
    384680     11988.3
    384720     11991.9
    384760     11991.7
    384800     11991.6
    384840     11993.6
    384880     11993.4
    384920     11996.3
    384960     11997.3
    385000     11997.1
    385040     11997.1
    385080     11999.1
    385120     12001.2
    385160     12003.9
    385200     12002.5
    385240     12006.2
    385280     12005.7
    385320     12008.6
    385360     12009.9
    385400     12009.3
    385440     12011.1
    385480       12013
    385520     12016.7
    385560     12016.4
    385600     12016.3
    385640     12018.2
    385680     12018.1
    385720       12021
    385760       12022
    385800     12021.8
    385840     12021.8
    385880     12023.8
    385920     12025.9
    385960     12028.6
    386000     12027.2
    386040       12031
    386080     12030.4
    386120     12033.3
    386160     12034.6
    386200       12034
    386240     12035.7
    386280     12037.7
    386320     12041.3
    386360     12041.1
    386400       12041
    386440     12042.8
    386480     12042.8
    386520     12045.8
    386560     12046.8
    386600     12046.5
    386640     12046.5
    386680     12048.5
    386720     12050.6
    386760     12053.3
    386800     12051.8
    386840     12055.6
    386880     12055.2
    386920       12058
    386960     12059.4
    387000     12058.7
    387040     12060.4
    387080     12062.5
    387120       12066
    387160     12065.9
    387200     12065.7
    387240     12067.5
    387280     12067.6
    387320     12070.4
    387360     12071.5
    387400     12071.2
    387440     12071.2
    387480     12073.2
    387520     12075.3
    387560       12078
    387600     12076.5
    387640     12080.3
    387680     12079.7
    387720     12082.7
    387760     12084.1
    387800     12083.4
    387840     12085.1
    387880     12087.2
    387920     12090.6
    387960     12090.6
    388000     12090.3
    388040     12092.3
    388080     12092.3
    388120     12095.1
    388160     12096.1
    388200     12095.9
    388240     12095.9
    388280       12098
    388320       12100
    388360     12102.7
    388400     12101.2
    388440     12105.1
    388480     12104.4
    388520     12107.3
    388560     12108.8
    388600       12108
    388640     12109.8
    388680       12112
    388720     12115.3
    388760     12115.2
    388800       12115
    388840       12117
    388880     12117.1
    388920     12119.8
    388960     12120.8
    389000     12120.5
    389040     12120.5
    389080     12122.6
    389120     12124.7
    389160     12127.3
    389200     12125.9
    389240     12129.9
    389280     12129.2
    389320     12132.1
    389360     12133.5
    389400     12132.7
    389440     12134.4
    389480     12136.7
    389520     12140.1
    389560     12139.9
    389600     12139.7
    389640     12141.7
    389680     12141.8
    389720     12144.5
    389760     12145.6
    389800     12145.2
    389840     12145.2
    389880     12147.4
    389920     12149.5
    389960     12152.1
    390000     12150.8
    390040     12154.6
    390080     12153.9
    390120     12156.9
    390160     12158.3
    390200     12157.4
    390240     12159.2
    390280     12161.5
    390320     12164.9
    390360     12164.7
    390400     12164.5
    390440     12166.5
    390480     12166.5
    390520     12169.2
    390560     12170.4
    390600       12170
    390640       12170
    390680     12172.2
    390720     12174.2
    390760     12176.9
    390800     12175.6
    390840     12179.4
    390880     12178.6
    390920     12181.7
    390960     12183.1
    391000     12182.3
    391040       12184
    391080     12186.3
    391120     12189.6
    391160     12189.4
    391200     12189.3
    391240     12191.2
    391280     12191.3
    391320       12194
    391360     12195.2
    391400     12194.8
    391440     12194.8
    391480       12197
    391520     12199.1
    391560     12201.7
    391600     12200.3
    391640     12204.2
    391680     12203.5
    391720     12206.5
    391760     12207.8
    391800       12207
    391840     12208.8
    391880       12211
    391920     12214.5
    391960     12214.2
    392000     12214.1
    392040       12216
    392080       12216
    392120     12218.8
    392160     12219.9
    392200     12219.6
    392240     12219.6
    392280     12221.8
    392320     12223.9
    392360     12226.5
    392400     12225.1
    392440     12228.9
    392480     12228.2
    392520     12231.2
    392560     12232.6
    392600     12231.7
    392640     12233.5
    392680     12235.8
    392720     12239.2
    392760       12239
    392800     12238.9
    392840     12240.8
    392880     12240.9
    392920     12243.5
    392960     12244.7
    393000     12244.4
    393040     12244.5
    393080     12246.7
    393120     12248.6
    393160     12251.4
    393200     12249.9
    393240     12253.8
    393280     12253.1
    393320     12255.9
    393360     12257.5
    393400     12256.5
    393440     12258.3
    393480     12260.5
    393520       12264
    393560     12263.7
    393600     12263.7
    393640     12265.7
    393680     12265.6
    393720     12268.3
    393760     12269.5
    393800     12269.2
    393840     12269.4
    393880     12271.5
    393920     12273.5
    393960     12276.1
    394000     12274.7
    394040     12278.6
    394080     12277.8
    394120     12280.7
    394160     12282.3
    394200     12281.2
    394240     12283.1
    394280     12285.4
    394320     12288.8
    394360     12288.5
    394400     12288.6
    394440     12290.5
    394480     12290.4
    394520     12293.1
    394560     12294.4
    394600     12293.9
    394640     12294.2
    394680     12296.2
    394720     12298.2
    394760       12301
    394800     12299.4
    394840     12303.5
    394880     12302.6
    394920     12305.6
    394960     12307.1
    395000     12305.9
    395040     12307.9
    395080     12310.2
    395120     12313.6
    395160     12313.4
    395200     12313.4
    395240     12315.3
    395280     12315.2
    395320     12317.9
    395360     12319.2
    395400     12318.8
    395440       12319
    395480       12321
    395520       12323
    395560     12325.8
    395600     12324.3
    395640     12328.3
    395680     12327.4
    395720     12330.4
    395760       12332
    395800     12330.8
    395840     12332.7
    395880     12334.9
    395920     12338.4
    395960     12338.1
    396000     12338.2
    396040     12340.1
    396080       12340
    396120     12342.7
    396160       12344
    396200     12343.6
    396240     12343.8
    396280     12345.7
    396320     12347.9
    396360     12350.6
    396400       12349
    396440     12353.1
    396480     12352.2
    396520     12355.2
    396560     12356.7
    396600     12355.6
    396640     12357.5
    396680     12359.7
    396720     12363.2
    396760     12362.9
    396800       12363
    396840     12364.9
    396880     12364.8
    396920     12367.4
    396960     12368.7
    397000     12368.3
    397040     12368.6
    397080     12370.4
    397120     12372.6
    397160     12375.4
    397200     12373.8
    397240     12377.9
    397280       12377
    397320       12380
    397360     12381.4
    397400     12380.4
    397440     12382.3
    397480     12384.5
    397520       12388
    397560     12387.7
    397600     12387.8
    397640     12389.6
    397680     12389.5
    397720     12392.2
    397760     12393.5
    397800     12393.1
    397840     12393.3
    397880     12395.2
    397920     12397.4
    397960     12400.1
    398000     12398.6
    398040     12402.7
    398080     12401.7
    398120     12404.8
    398160     12406.2
    398200     12405.2
    398240       12407
    398280     12409.2
    398320     12412.7
    398360     12412.4
    398400     12412.4
    398440     12414.3
    398480     12414.3
    398520     12416.9
    398560     12418.3
    398600       12418
    398640     12418.1
    398680     12419.9
    398720     12422.2
    398760     12424.8
    398800     12423.4
    398840     12427.5
    398880     12426.4
    398920     12429.5
    398960       12431
    399000       12430
    399040     12431.8
    399080     12434.1
    399120     12437.5
    399160     12437.2
    399200     12437.3
    399240     12439.2
    399280     12439.1
    399320     12441.8
    399360     12443.1
    399400     12442.8
    399440     12442.9
    399480     12444.8
    399520       12447
    399560     12449.7
    399600     12448.2
    399640     12452.4
    399680     12451.1
    399720     12454.4
    399760     12455.8
    399800     12454.8
    399840     12456.5
    399880     12458.9
    399920     12462.4
    399960       12462
    400000     12462.2
    400040       12464
    400080     12463.9
    400120     12466.6
    400160     12467.9
    400200     12467.6
    400240     12467.7
    400280     12469.6
    400320     12471.8
    400360     12474.5
    400400     12473.1
    400440     12477.3
    400480     12475.9
    400520     12479.2
    400560     12480.6
    400600     12479.6
    400640     12481.3
    400680     12483.7
    400720     12487.3
    400760     12486.9
    400800     12486.9
    400840     12488.8
    400880     12488.7
    400920     12491.3
    400960     12492.7
    401000     12492.3
    401040     12492.5
    401080     12494.4
    401120     12496.6
    401160     12499.4
    401200     12497.8
    401240     12502.1
    401280     12500.6
    401320       12504
    401360     12505.4
    401400     12504.4
    401440     12506.1
    401480     12508.5
    401520     12512.1
    401560     12511.6
    401600     12511.6
    401640     12513.5
    401680     12513.5
    401720     12516.1
    401760     12517.5
    401800     12517.1
    401840     12517.3
    401880     12519.2
    401920     12521.4
    401960     12524.1
    402000     12522.6
    402040       12527
    402080     12525.5
    402120     12528.8
    402160     12530.2
    402200     12529.2
    402240     12530.9
    402280     12533.3
    402320     12536.9
    402360     12536.4
    402400     12536.4
    402440     12538.3
    402480     12538.3
    402520     12540.9
    402560     12542.4
    402600       12542
    402640     12542.2
    402680       12544
    402720     12546.2
    402760     12548.9
    402800     12547.4
    402840     12551.8
    402880     12550.3
    402920     12553.7
    402960       12555
    403000       12554
    403040     12555.7
    403080     12558.1
    403120     12561.8
    403160     12561.3
    403200     12561.3
    403240     12563.2
    403280       12563
    403320     12565.7
    403360     12567.2
    403400     12566.7
    403440       12567
    403480     12568.9
    403520       12571
    403560     12573.8
    403600     12572.3
    403640     12576.6
    403680     12575.1
    403720     12578.4
    403760     12579.8
    403800     12578.8
    403840     12580.5
    403880       12583
    403920     12586.6
    403960     12586.1
    404000     12586.1
    404040     12588.1
    404080     12587.9
    404120     12590.5
    404160     12591.9
    404200     12591.5
    404240     12591.7
    404280     12593.7
    404320     12595.8
    404360     12598.6
    404400     12597.1
    404440     12601.5
    404480     12599.9
    404520     12603.2
    404560     12604.7
    404600     12603.5
    404640     12605.2
    404680     12607.8
    404720     12611.4
    404760     12610.9
    404800       12611
    404840     12612.9
    404880     12612.7
    404920     12615.4
    404960     12616.7
    405000     12616.4
    405040     12616.5
    405080     12618.6
    405120     12620.6
    405160     12623.4
    405200     12621.9
    405240     12626.4
    405280     12624.8
    405320       12628
    405360     12629.6
    405400     12628.4
    405440     12630.1
    405480     12632.6
    405520     12636.4
    405560     12635.7
    405600     12635.8
    405640     12637.8
    405680     12637.6
    405720     12640.3
    405760     12641.6
    405800     12641.2
    405840     12641.4
    405880     12643.4
    405920     12645.4
    405960     12648.3
    406000     12646.8
    406040     12651.1
    406080     12649.6
    406120     12652.9
    406160     12654.5
    406200     12653.2
    406240       12655
    406280     12657.5
    406320     12661.3
    406360     12660.6
    406400     12660.6
    406440     12662.6
    406480     12662.4
    406520     12665.1
    406560     12666.4
    406600     12666.1
    406640     12666.2
    406680     12668.2
    406720     12670.3
    406760       12673
    406800     12671.6
    406840       12676
    406880     12674.5
    406920     12677.7
    406960     12679.3
    407000     12678.1
    407040     12679.8
    407080     12682.3
    407120     12686.1
    407160     12685.4
    407200     12685.5
    407240     12687.3
    407280     12687.2
    407320       12690
    407360     12691.2
    407400     12690.9
    407440       12691
    407480     12693.1
    407520     12695.1
    407560     12697.8
    407600     12696.4
    407640     12700.8
    407680     12699.2
    407720     12702.5
    407760     12704.2
    407800     12702.9
    407840     12704.6
    407880     12707.2
    407920     12710.9
    407960     12710.2
    408000     12710.2
    408040     12712.1
    408080     12712.1
    408120     12714.8
    408160       12716
    408200     12715.7
    408240     12715.7
    408280     12717.9
    408320     12719.9
    408360     12722.6
    408400     12721.1
    408440     12725.5
    408480     12723.9
    408520     12727.3
    408560     12728.9
    408600     12727.6
    408640     12729.3
    408680     12731.9
    408720     12735.6
    408760       12735
    408800     12735.1
    408840     12736.9
    408880     12736.8
    408920     12739.6
    408960     12740.8
    409000     12740.5
    409040     12740.6
    409080     12742.6
    409120     12744.7
    409160     12747.4
    409200     12745.9
    409240     12750.4
    409280     12748.7
    409320     12752.1
    409360     12753.7
    409400     12752.4
    409440     12754.2
    409480     12756.7
    409520     12760.4
    409560     12759.8
    409600     12759.8
    409640     12761.6
    409680     12761.6
    409720     12764.3
    409760     12765.5
    409800     12765.3
    409840     12765.4
    409880     12767.4
    409920     12769.6
    409960     12772.2
    410000     12770.7
    410040     12775.1
    410080     12773.6
    410120     12776.9
    410160     12778.5
    410200     12777.3
    410240       12779
    410280     12781.5
    410320     12785.2
    410360     12784.7
    410400     12784.7
    410440     12786.4
    410480     12786.4
    410520     12789.1
    410560     12790.4
    410600     12790.1
    410640     12790.2
    410680     12792.1
    410720     12794.3
    410760     12796.9
    410800     12795.5
    410840     12799.9
    410880     12798.5
    410920     12801.6
    410960     12803.3
    411000       12802
    411040     12803.7
    411080     12806.3
    411120       12810
    411160     12809.4
    411200     12809.5
    411240     12811.1
    411280     12811.2
    411320     12813.9
    411360     12815.2
    411400     12814.8
    411440       12815
    411480       12817
    411520     12819.1
    411560     12821.7
    411600     12820.3
    411640     12824.7
    411680     12823.2
    411720     12826.4
    411760     12828.1
    411800     12826.8
    411840     12828.5
    411880     12831.2
    411920     12834.8
    411960     12834.3
    412000     12834.2
    412040     12835.9
    412080       12836
    412120     12838.7
    412160       12840
    412200     12839.5
    412240     12839.7
    412280     12841.9
    412320     12843.9
    412360     12846.5
    412400     12845.1
    412440     12849.5
    412480       12848
    412520     12851.2
    412560     12852.9
    412600     12851.6
    412640     12853.3
    412680     12855.9
    412720     12859.5
    412760       12859
    412800       12859
    412840     12860.6
    412880     12860.7
    412920     12863.5
    412960     12864.7
    413000     12864.3
    413040     12864.4
    413080     12866.6
    413120     12868.6
    413160     12871.2
    413200     12869.8
    413240     12874.3
    413280     12872.7
    413320       12876
    413360     12877.6
    413400     12876.3
    413440       12878
    413480     12880.7
    413520     12884.2
    413560     12883.6
    413600     12883.7
    413640     12885.3
    413680     12885.4
    413720     12888.3
    413760     12889.5
    413800       12889
    413840     12889.1
    413880     12891.4
    413920     12893.4
    413960       12896
    414000     12894.5
    414040       12899
    414080     12897.4
    414120     12900.7
    414160     12902.4
    414200       12901
    414240     12902.8
    414280     12905.4
    414320       12909
    414360     12908.4
    414400     12908.4
    414440       12910
    414480     12910.2
    414520       12913
    414560     12914.3
    414600     12913.8
    414640     12913.8
    414680     12916.1
    414720     12918.1
    414760     12920.7
    414800     12919.3
    414840     12923.8
    414880     12922.2
    414920     12925.5
    414960     12927.2
    415000     12925.7
    415040     12927.6
    415080     12930.1
    415120     12933.7
    415160     12933.1
    415200     12933.3
    415240     12934.8
    415280     12934.9
    415320     12937.7
    415360     12939.1
    415400     12938.5
    415440     12938.6
    415480     12940.9
    415520     12942.8
    415560     12945.5
    415600       12944
    415640     12948.5
    415680     12946.9
    415720     12950.1
    415760     12951.9
    415800     12950.5
    415840     12952.3
    415880     12954.8
    415920     12958.3
    415960     12957.8
    416000       12958
    416040     12959.6
    416080     12959.6
    416120     12962.5
    416160     12963.8
    416200     12963.3
    416240     12963.3
    416280     12965.7
    416320     12967.6
    416360     12970.2
    416400     12968.7
    416440     12973.3
    416480     12971.6
    416520     12974.9
    416560     12976.6
    416600     12975.2
    416640       12977
    416680     12979.5
    416720     12983.1
    416760     12982.5
    416800     12982.8
    416840     12984.3
    416880     12984.3
    416920     12987.2
    416960     12988.6
    417000     12988.1
    417040     12988.1
    417080     12990.5
    417120     12992.4
    417160     12994.9
    417200     12993.4
    417240       12998
    417280     12996.4
    417320     12999.7
    417360     13001.4
    417400     12999.9
    417440     13001.7
    417480     13004.2
    417520     13007.8
    417560     13007.3
    417600     13007.5
    417640     13009.1
    417680       13009
    417720       13012
    417760     13013.3
    417800     13012.9
    417840     13012.8
    417880     13015.2
    417920     13017.2
    417960     13019.6
    418000     13018.3
    418040     13022.8
    418080     13021.1
    418120     13024.4
    418160     13026.2
    418200     13024.7
    418240     13026.5
    418280     13028.9
    418320     13032.5
    418360       13032
    418400     13032.3
    418440     13033.9
    418480     13033.7
    418520     13036.8
    418560     13038.1
    418600     13037.6
    418640     13037.6
    418680       13040
    418720     13041.9
    418760     13044.3
    418800     13043.1
    418840     13047.6
    418880     13045.9
    418920     13049.1
    418960       13051
    419000     13049.4
    419040     13051.3
    419080     13053.7
    419120     13057.2
    419160     13056.8
    419200     13057.1
    419240     13058.7
    419280     13058.5
    419320     13061.6
    419360     13062.9
    419400     13062.5
    419440     13062.4
    419480     13064.7
    419520     13066.7
    419560     13069.1
    419600     13067.8
    419640     13072.5
    419680     13070.7
    419720     13073.9
    419760     13075.8
    419800     13074.1
    419840     13076.1
    419880     13078.6
    419920       13082
    419960     13081.6
    420000     13081.8
    420040     13083.5
    420080     13083.3
    420120     13086.4
    420160     13087.7
    420200     13087.3
    420240     13087.2
    420280     13089.4
    420320     13091.5
    420360     13093.9
    420400     13092.6
    420440     13097.2
    420480     13095.4
    420520     13098.7
    420560     13100.6
    420600     13098.8
    420640     13100.8
    420680     13103.3
    420720     13106.7
    420760     13106.3
    420800     13106.6
    420840     13108.2
    420880       13108
    420920     13111.2
    420960     13112.4
    421000     13112.1
    421040     13111.9
    421080     13114.2
    421120     13116.2
    421160     13118.6
    421200     13117.3
    421240     13122.1
    421280     13120.2
    421320     13123.5
    421360     13125.4
    421400     13123.5
    421440     13125.5
    421480     13128.1
    421520     13131.5
    421560     13131.1
    421600     13131.4
    421640       13133
    421680     13132.8
    421720     13135.9
    421760     13137.2
    421800     13136.8
    421840     13136.7
    421880       13139
    421920     13140.9
    421960     13143.4
    422000       13142
    422040     13146.8
    422080     13145.1
    422120     13148.3
    422160     13150.2
    422200     13148.4
    422240     13150.4
    422280     13152.9
    422320     13156.3
    422360     13155.8
    422400     13156.1
    422440     13157.9
    422480     13157.6
    422520     13160.7
    422560       13162
    422600     13161.7
    422640     13161.5
    422680     13163.7
    422720     13165.7
    422760     13168.3
    422800     13166.8
    422840     13171.7
    422880     13169.9
    422920     13173.1
    422960       13175
    423000     13173.2
    423040     13175.1
    423080     13177.7
    423120     13181.1
    423160     13180.6
    423200     13180.9
    423240     13182.7
    423280     13182.4
    423320     13185.4
    423360     13186.8
    423400     13186.4
    423440     13186.4
    423480     13188.5
    423520     13190.4
    423560     13193.1
    423600     13191.6
    423640     13196.5
    423680     13194.7
    423720       13198
    423760     13199.8
    423800       13198
    423840       13200
    423880     13202.5
    423920     13205.8
    423960     13205.4
    424000     13205.7
    424040     13207.5
    424080     13207.2
    424120     13210.2
    424160     13211.6
    424200     13211.3
    424240     13211.4
    424280     13213.2
    424320     13215.4
    424360     13217.9
    424400     13216.5
    424440     13221.3
    424480     13219.4
    424520     13222.9
    424560     13224.6
    424600     13222.9
    424640     13224.8
    424680     13227.3
    424720     13230.7
    424760     13230.1
    424800     13230.5
    424840     13232.3
    424880     13232.1
    424920       13235
    424960     13236.5
    425000     13236.1
    425040     13236.3
    425080       13238
    425120     13240.1
    425160     13242.8
    425200     13241.3
    425240     13246.1
    425280     13244.3
    425320     13247.7
    425360     13249.4
    425400     13247.8
    425440     13249.7
    425480     13252.1
    425520     13255.4
    425560       13255
    425600     13255.4
    425640     13257.1
    425680       13257
    425720     13259.8
    425760     13261.3
    425800     13260.9
    425840     13261.2
    425880     13262.9
    425920       13265
    425960     13267.7
    426000     13266.1
    426040       13271
    426080     13269.3
    426120     13272.5
    426160     13274.3
    426200     13272.6
    426240     13274.5
    426280     13276.9
    426320     13280.2
    426360     13279.8
    426400     13280.2
    426440     13281.9
    426480     13281.8
    426520     13284.6
    426560     13286.1
    426600     13285.7
    426640     13285.9
    426680     13287.7
    426720     13289.8
    426760     13292.5
    426800     13290.9
    426840     13295.8
    426880     13294.1
    426920     13297.3
    426960     13299.1
    427000     13297.5
    427040     13299.3
    427080     13301.7
    427120     13305.1
    427160     13304.6
    427200       13305
    427240     13306.8
    427280     13306.6
    427320     13309.4
    427360     13310.9
    427400     13310.4
    427440     13310.7
    427480     13312.6
    427520     13314.7
    427560     13317.4
    427600     13315.8
    427640     13320.7
    427680     13319.1
    427720     13322.1
    427760       13324
    427800     13322.4
    427840     13324.2
    427880     13326.5
    427920       13330
    427960     13329.4
    428000     13329.9
    428040     13331.6
    428080     13331.5
    428120     13334.3
    428160     13335.8
    428200     13335.4
    428240     13335.6
    428280     13337.4
    428320     13339.5
    428360     13342.3
    428400     13340.7
    428440     13345.5
    428480     13343.9
    428520       13347
    428560     13348.8
    428600     13347.2
    428640       13349
    428680     13351.4
    428720     13354.8
    428760     13354.2
    428800     13354.7
    428840     13356.5
    428880     13356.4
    428920     13359.2
    428960     13360.7
    429000     13360.2
    429040     13360.5
    429080     13362.2
    429120     13364.4
    429160     13367.2
    429200     13365.6
    429240     13370.4
    429280     13368.8
    429320     13371.9
    429360     13373.7
    429400     13372.1
    429440     13373.9
    429480     13376.4
    429520     13379.7
    429560     13379.1
    429600     13379.6
    429640     13381.3
    429680     13381.2
    429720     13384.1
    429760     13385.6
    429800       13385
    429840     13385.4
    429880       13387
    429920     13389.2
    429960     13392.1
    430000     13390.5
    430040     13395.2
    430080     13393.6
    430120     13396.8
    430160     13398.6
    430200       13397
    430240     13398.8
    430280     13401.2
    430320     13404.5
    430360       13404
    430400     13404.4
    430440     13406.2
    430480     13406.2
    430520       13409
    430560     13410.5
    430600     13409.8
    430640     13410.3
    430680       13412
    430720     13414.1
    430760       13417
    430800     13415.4
    430840     13420.1
    430880     13418.5
    430920     13421.7
    430960     13423.5
    431000     13421.9
    431040     13423.7
    431080     13426.2
    431120     13429.4
    431160     13428.9
    431200     13429.4
    431240     13431.1
    431280       13431
    431320     13433.9
    431360     13435.4
    431400     13434.8
    431440     13435.2
    431480       13437
    431520     13439.1
    431560     13441.9
    431600     13440.4
    431640       13445
    431680     13443.4
    431720     13446.6
    431760     13448.4
    431800     13446.8
    431840     13448.6
    431880     13451.1
    431920     13454.3
    431960     13453.8
    432000     13454.3
    432040     13455.9
    432080       13456
    432120     13458.9
    432160     13460.4
    432200     13459.6
    432240     13460.2
    432280     13461.8
    432320       13464
    432360     13466.8
    432400     13465.3
    432440       13470
    432480     13468.4
    432520     13471.5
    432560     13473.3
    432600     13471.7
    432640     13473.5
    432680       13476
    432720     13479.1
    432760     13478.7
    432800     13479.2
    432840     13480.8
    432880     13480.9
    432920     13483.8
    432960     13485.3
    433000     13484.5
    433040     13485.1
    433080     13486.7
    433120     13488.9
    433160     13491.8
    433200     13490.2
    433240     13494.8
    433280     13493.3
    433320     13496.4
    433360     13498.3
    433400     13496.5
    433440     13498.3
    433480     13500.9
    433520       13504
    433560     13503.6
    433600       13504
    433640     13505.8
    433680     13505.9
    433720     13508.8
    433760     13510.2
    433800     13509.4
    433840       13510
    433880     13511.7
    433920     13513.8
    433960     13516.7
    434000     13515.2
    434040     13519.6
    434080     13518.1
    434120     13521.3
    434160     13523.2
    434200     13521.5
    434240     13523.3
    434280     13525.8
    434320       13529
    434360     13528.7
    434400     13528.9
    434440     13530.7
    434480     13530.9
    434520     13533.6
    434560     13535.1
    434600     13534.4
    434640     13534.9
    434680     13536.6
    434720     13538.7
    434760     13541.6
    434800     13540.2
    434840     13544.6
    434880     13543.1
    434920     13546.1
    434960     13548.1
    435000     13546.4
    435040     13548.2
    435080     13550.8
    435120       13554
    435160     13553.6
    435200     13553.9
    435240     13555.6
    435280     13555.9
    435320     13558.5
    435360     13560.1
    435400     13559.4
    435440     13559.9
    435480     13561.6
    435520     13563.6
    435560     13566.6
    435600     13565.1
    435640     13569.5
    435680       13568
    435720     13571.2
    435760       13573
    435800     13571.4
    435840     13573.2
    435880     13575.8
    435920     13578.9
    435960     13578.7
    436000     13578.9
    436040     13580.5
    436080     13580.8
    436120     13583.5
    436160     13584.9
    436200     13584.3
    436240     13584.8
    436280     13586.6
    436320     13588.5
    436360     13591.4
    436400       13590
    436440     13594.4
    436480       13593
    436520     13596.1
    436560       13598
    436600     13596.4
    436640     13598.1
    436680     13600.8
    436720     13603.8
    436760     13603.6
    436800     13603.9
    436840     13605.4
    436880     13605.7
    436920     13608.4
    436960     13609.9
    437000     13609.2
    437040     13609.8
    437080     13611.6
    437120     13613.4
    437160     13616.3
    437200     13614.9
    437240     13619.3
    437280     13617.9
    437320       13621
    437360       13623
    437400     13621.3
    437440       13623
    437480     13625.8
    437520     13628.7
    437560     13628.4
    437600     13628.9
    437640     13630.3
    437680     13630.7
    437720     13633.4
    437760     13634.8
    437800     13634.2
    437840     13634.7
    437880     13636.5
    437920     13638.3
    437960     13641.3
    438000     13639.9
    438040     13644.2
    438080     13642.8
    438120       13646
    438160     13647.9
    438200     13646.3
    438240     13647.9
    438280     13650.7
    438320     13653.7
    438360     13653.4
    438400     13653.8
    438440     13655.1
    438480     13655.5
    438520     13658.3
    438560     13659.8
    438600     13659.1
    438640     13659.6
    438680     13661.4
    438720     13663.3
    438760     13666.2
    438800     13664.8
    438840     13669.2
    438880     13667.6
    438920     13670.8
    438960     13672.8
    439000     13671.2
    439040     13672.8
    439080     13675.6
    439120     13678.6
    439160     13678.3
    439200     13678.7
    439240       13680
    439280     13680.5
    439320     13683.2
    439360     13684.7
    439400     13684.1
    439440     13684.6
    439480     13686.4
    439520     13688.2
    439560       13691
    439600     13689.7
    439640     13694.1
    439680     13692.5
    439720     13695.9
    439760     13697.7
    439800     13696.2
    439840     13697.7
    439880     13700.5
    439920     13703.5
    439960     13703.3
    440000     13703.7
    440040       13705
    440080     13705.4
    440120     13708.2
    440160     13709.7
    440200       13709
    440240     13709.5
    440280     13711.3
    440320     13713.2
    440360       13716
    440400     13714.7
    440440     13719.1
    440480     13717.3
    440520     13720.8
    440560     13722.7
    440600     13721.1
    440640     13722.6
    440680     13725.5
    440720     13728.5
    440760     13728.2
    440800     13728.6
    440840     13729.8
    440880     13730.3
    440920     13733.1
    440960     13734.6
    441000       13734
    441040     13734.5
    441080     13736.1
    441120     13738.1
    441160     13740.8
    441200     13739.6
    441240       13744
    441280     13742.2
    441320     13745.7
    441360     13747.7
    441400     13746.1
    441440     13747.6
    441480     13750.4
    441520     13753.5
    441560     13753.1
    441600     13753.5
    441640     13754.7
    441680     13755.3
    441720       13758
    441760     13759.6
    441800       13759
    441840     13759.4
    441880     13761.1
    441920     13763.1
    441960     13765.8
    442000     13764.6
    442040       13769
    442080     13767.2
    442120     13770.6
    442160     13772.7
    442200       13771
    442240     13772.5
    442280     13775.2
    442320     13778.4
    442360       13778
    442400     13778.5
    442440     13779.7
    442480     13780.1
    442520     13782.9
    442560     13784.6
    442600     13783.9
    442640     13784.4
    442680       13786
    442720     13788.2
    442760     13790.7
    442800     13789.5
    442840     13793.9
    442880     13792.1
    442920     13795.6
    442960     13797.7
    443000       13796
    443040     13797.4
    443080     13800.2
    443120     13803.4
    443160     13802.9
    443200     13803.4
    443240     13804.7
    443280     13805.1
    443320     13807.9
    443360     13809.6
    443400     13808.8
    443440     13809.3
    443480       13811
    443520       13813
    443560     13815.7
    443600     13814.5
    443640     13818.9
    443680       13817
    443720     13820.4
    443760     13822.7
    443800     13820.9
    443840     13822.3
    443880     13825.2
    443920     13828.4
    443960     13827.8
    444000     13828.3
    444040     13829.7
    444080       13830
    444120     13832.8
    444160     13834.5
    444200     13833.7
    444240     13834.2
    444280     13835.9
    444320       13838
    444360     13840.6
    444400     13839.4
    444440     13843.8
    444480       13842
    444520     13845.4
    444560     13847.7
    444600     13845.8
    444640     13847.2
    444680     13850.3
    444720     13853.3
    444760     13852.8
    444800     13853.2
    444840     13854.6
    444880       13855
    444920     13857.7
    444960     13859.4
    445000     13858.7
    445040     13859.1
    445080     13860.8
    445120       13863
    445160     13865.4
    445200     13864.4
    445240     13868.8
    445280       13867
    445320     13870.3
    445360     13872.5
    445400     13870.7
    445440     13872.1
    445480     13875.3
    445520     13878.1
    445560     13877.7
    445600     13878.1
    445640     13879.6
    445680     13879.9
    445720     13882.7
    445760     13884.4
    445800     13883.7
    445840     13884.2
    445880     13885.8
    445920       13888
    445960     13890.4
    446000     13889.3
    446040     13893.8
    446080       13892
    446120     13895.3
    446160     13897.6
    446200     13895.8
    446240     13897.1
    446280     13900.3
    446320     13903.1
    446360     13902.8
    446400     13903.1
    446440     13904.6
    446480     13904.9
    446520     13907.7
    446560     13909.4
    446600     13908.6
    446640     13909.2
    446680     13910.8
    446720     13912.8
    446760     13915.4
    446800     13914.3
    446840     13918.7
    446880     13916.9
    446920     13920.3
    446960     13922.6
    447000     13920.7
    447040     13922.1
    447080     13925.3
    447120     13928.1
    447160     13927.8
    447200     13928.1
    447240     13929.5
    447280     13929.9
    447320     13932.7
    447360     13934.3
    447400     13933.7
    447440     13934.2
    447480     13935.7
    447520     13937.6
    447560     13940.4
    447600     13939.3
    447640     13943.6
    447680     13941.9
    447720     13945.2
    447760     13947.5
    447800     13945.7
    447840       13947
    447880     13950.3
    447920     13953.1
    447960     13952.8
    448000     13953.2
    448040     13954.4
    448080     13954.8
    448120     13957.7
    448160     13959.2
    448200     13958.7
    448240     13959.2
    448280     13960.7
    448320     13962.6
    448360     13965.4
    448400     13964.2
    448440     13968.6
    448480     13966.8
    448520     13970.1
    448560     13972.5
    448600     13970.7
    448640       13972
    448680     13975.2
    448720       13978
    448760     13977.8
    448800     13978.2
    448840     13979.4
    448880     13979.8
    448920     13982.5
    448960     13984.1
    449000     13983.7
    449040       13984
    449080     13985.6
    449120     13987.5
    449160     13990.3
    449200     13989.2
    449240     13993.5
    449280     13991.7
    449320       13995
    449360     13997.4
    449400     13995.6
    449440     13996.9
    449480     14000.2
    449520     14002.9
    449560     14002.8
    449600     14003.1
    449640     14004.4
    449680     14004.8
    449720     14007.5
    449760       14009
    449800     14008.7
    449840       14009
    449880     14010.5
    449920     14012.4
    449960     14015.2
    450000     14014.2
    450040     14018.6
    450080     14016.7
    450120       14020
    450160     14022.4
    450200     14020.4
    450240       14022
    450280     14025.1
    450320     14027.8
    450360     14027.8
    450400       14028
    450440     14029.3
    450480     14029.6
    450520     14032.5
    450560     14033.9
    450600     14033.6
    450640       14034
    450680     14035.6
    450720     14037.4
    450760     14040.2
    450800     14039.1
    450840     14043.6
    450880     14041.7
    450920     14044.9
    450960     14047.3
    451000     14045.4
    451040     14046.9
    451080     14050.1
    451120     14052.8
    451160     14052.7
    451200     14053.1
    451240     14054.2
    451280     14054.6
    451320     14057.4
    451360     14058.8
    451400     14058.5
    451440     14058.9
    451480     14060.6
    451520     14062.4
    451560     14065.2
    451600     14064.1
    451640     14068.6
    451680     14066.5
    451720     14069.9
    451760     14072.3
    451800     14070.3
    451840     14071.8
    451880     14075.1
    451920     14077.7
    451960     14077.7
    452000       14078
    452040     14079.2
    452080     14079.4
    452120     14082.4
    452160     14083.9
    452200     14083.5
    452240     14083.8
    452280     14085.5
    452320     14087.4
    452360     14090.2
    452400     14089.1
    452440     14093.6
    452480     14091.5
    452520     14094.9
    452560     14097.2
    452600     14095.3
    452640     14096.7
    452680       14100
    452720     14102.7
    452760     14102.7
    452800       14103
    452840     14104.1
    452880     14104.3
    452920     14107.4
    452960     14108.8
    453000     14108.6
    453040     14108.7
    453080     14110.6
    453120     14112.4
    453160     14115.2
    453200     14114.2
    453240     14118.6
    453280     14116.5
    453320     14119.8
    453360     14122.1
    453400     14120.1
    453440     14121.7
    453480       14125
    453520     14127.6
    453560     14127.6
    453600       14128
    453640     14129.1
    453680     14129.3
    453720     14132.4
    453760     14133.8
    453800     14133.6
    453840     14133.6
    453880     14135.6
    453920     14137.3
    453960       14140
    454000     14139.1
    454040     14143.6
    454080     14141.4
    454120     14144.7
    454160     14147.2
    454200     14145.1
    454240     14146.7
    454280       14150
    454320     14152.5
    454360     14152.6
    454400     14152.9
    454440       14154
    454480     14154.3
    454520     14157.3
    454560     14158.8
    454600     14158.6
    454640     14158.5
    454680     14160.5
    454720     14162.2
    454760       14165
    454800     14164.1
    454840     14168.5
    454880     14166.4
    454920     14169.8
    454960     14172.2
    455000     14170.1
    455040     14171.6
    455080     14174.9
    455120     14177.5
    455160     14177.5
    455200     14177.9
    455240       14179
    455280     14179.2
    455320     14182.3
    455360     14183.8
    455400     14183.5
    455440     14183.5
    455480     14185.6
    455520     14187.1
    455560       14190
    455600     14189.1
    455640     14193.6
    455680     14191.5
    455720     14194.8
    455760     14197.2
    455800     14195.1
    455840     14196.6
    455880     14199.8
    455920     14202.5
    455960     14202.5
    456000     14202.9
    456040     14203.9
    456080     14204.2
    456120     14207.2
    456160     14208.8
    456200     14208.5
    456240     14208.6
    456280     14210.5
    456320       14212
    456360       14215
    456400       14214
    456440     14218.6
    456480     14216.4
    456520     14219.7
    456560     14222.2
    456600       14220
    456640     14221.6
    456680     14224.7
    456720     14227.5
    456760     14227.5
    456800     14227.8
    456840     14228.9
    456880     14229.2
    456920     14232.1
    456960     14233.9
    457000     14233.5
    457040     14233.5
    457080     14235.5
    457120       14237
    457160       14240
    457200       14239
    457240     14243.5
    457280     14241.4
    457320     14244.7
    457360     14247.2
    457400     14244.9
    457440     14246.5
    457480     14249.7
    457520     14252.6
    457560     14252.4
    457600     14252.7
    457640     14253.8
    457680     14254.2
    457720       14257
    457760     14258.8
    457800     14258.4
    457840     14258.5
    457880     14260.5
    457920     14261.9
    457960       14265
    458000     14263.9
    458040     14268.5
    458080     14266.3
    458120     14269.6
    458160     14272.2
    458200     14269.8
    458240     14271.5
    458280     14274.5
    458320     14277.5
    458360     14277.3
    458400     14277.6
    458440     14278.7
    458480     14279.1
    458520       14282
    458560     14283.7
    458600     14283.4
    458640     14283.5
    458680     14285.5
    458720     14286.8
    458760     14289.9
    458800     14288.8
    458840     14293.4
    458880     14291.2
    458920     14294.5
    458960     14297.2
    459000     14294.7
    459040     14296.5
    459080     14299.5
    459120     14302.3
    459160     14302.1
    459200     14302.5
    459240     14303.6
    459280     14304.1
    459320       14307
    459360     14308.5
    459400     14308.3
    459440     14308.4
    459480     14310.5
    459520     14311.8
    459560     14314.8
    459600     14313.7
    459640     14318.3
    459680     14316.2
    459720     14319.3
    459760     14322.1
    459800     14319.7
    459840     14321.4
    459880     14324.4
    459920     14327.3
    459960       14327
    460000     14327.4
    460040     14328.4
    460080     14328.9
    460120     14331.9
    460160     14333.4
    460200     14333.2
    460240     14333.3
    460280     14335.3
    460320     14336.7
    460360     14339.7
    460400     14338.7
    460440     14343.1
    460480     14341.1
    460520     14344.3
    460560     14346.9
    460600     14344.6
    460640     14346.2
    460680     14349.2
    460720     14352.3
    460760     14351.8
    460800     14352.4
    460840     14353.2
    460880     14353.8
    460920     14356.7
    460960     14358.4
    461000     14358.1
    461040     14358.3
    461080     14360.2
    461120     14361.5
    461160     14364.5
    461200     14363.6
    461240       14368
    461280       14366
    461320     14369.1
    461360     14371.8
    461400     14369.4
    461440     14371.1
    461480       14374
    461520     14377.1
    461560     14376.6
    461600     14377.2
    461640     14378.1
    461680     14378.7
    461720     14381.5
    461760     14383.3
    461800     14382.8
    461840     14383.1
    461880     14384.9
    461920     14386.3
    461960     14389.4
    462000     14388.3
    462040     14392.9
    462080     14390.7
    462120     14393.9
    462160     14396.6
    462200     14394.3
    462240       14396
    462280     14398.8
    462320     14401.9
    462360     14401.5
    462400       14402
    462440     14402.9
    462480     14403.5
    462520     14406.3
    462560     14408.1
    462600     14407.8
    462640       14408
    462680     14409.7
    462720     14411.3
    462760     14414.3
    462800     14413.1
    462840     14417.7
    462880     14415.5
    462920     14418.8
    462960     14421.4
    463000     14419.1
    463040     14420.8
    463080     14423.7
    463120     14426.6
    463160     14426.4
    463200     14426.9
    463240     14427.7
    463280     14428.2
    463320     14431.2
    463360       14433
    463400     14432.6
    463440     14432.9
    463480     14434.6
    463520     14436.2
    463560     14439.2
    463600     14438.1
    463640     14442.6
    463680     14440.4
    463720     14443.6
    463760     14446.3
    463800     14443.9
    463840     14445.8
    463880     14448.5
    463920     14451.5
    463960     14451.1
    464000     14451.6
    464040     14452.6
    464080       14453
    464120       14456
    464160     14457.8
    464200     14457.4
    464240     14457.7
    464280     14459.3
    464320     14460.9
    464360     14463.9
    464400     14462.8
    464440     14467.4
    464480     14465.2
    464520     14468.3
    464560     14471.1
    464600     14468.7
    464640     14470.6
    464680     14473.3
    464720     14476.3
    464760     14475.9
    464800     14476.5
    464840     14477.5
    464880     14477.9
    464920     14480.8
    464960     14482.7
    465000     14482.4
    465040     14482.6
    465080     14484.3
    465120     14485.7
    465160     14488.7
    465200     14487.6
    465240     14492.3
    465280       14490
    465320     14493.2
    465360     14495.9
    465400     14493.6
    465440     14495.5
    465480     14498.1
    465520     14501.2
    465560     14500.7
    465600     14501.4
    465640     14502.3
    465680     14502.9
    465720     14505.6
    465760     14507.6
    465800     14507.2
    465840     14507.3
    465880     14509.1
    465920     14510.5
    465960     14513.7
    466000     14512.5
    466040     14517.1
    466080     14514.9
    466120     14518.1
    466160     14520.7
    466200     14518.4
    466240     14520.4
    466280     14522.9
    466320       14526
    466360     14525.6
    466400     14526.2
    466440     14527.2
    466480     14527.6
    466520     14530.5
    466560     14532.5
    466600       14532
    466640     14532.2
    466680     14533.9
    466720     14535.4
    466760     14538.5
    466800     14537.3
    466840     14541.9
    466880     14539.7
    466920       14543
    466960     14545.6
    467000     14543.2
    467040     14545.2
    467080     14547.7
    467120     14550.8
    467160     14550.5
    467200       14551
    467240     14551.9
    467280     14552.4
    467320     14555.3
    467360     14557.4
    467400       14557
    467440     14557.1
    467480     14558.7
    467520     14560.2
    467560     14563.2
    467600       14562
    467640     14566.6
    467680     14564.5
    467720     14567.8
    467760     14570.3
    467800     14567.9
    467840       14570
    467880     14572.5
    467920     14575.6
    467960     14575.3
    468000     14575.8
    468040     14576.7
    468080     14577.1
    468120     14580.2
    468160     14582.2
    468200     14581.7
    468240     14581.8
    468280     14583.5
    468320       14585
    468360     14587.9
    468400     14586.9
    468440     14591.4
    468480     14589.3
    468520     14592.6
    468560     14595.1
    468600     14592.6
    468640     14594.9
    468680     14597.2
    468720     14600.4
    468760       14600
    468800     14600.6
    468840     14601.5
    468880     14601.8
    468920       14605
    468960       14607
    469000     14606.6
    469040     14606.6
    469080     14608.3
    469120     14609.9
    469160     14612.7
    469200     14611.7
    469240     14616.2
    469280       14614
    469320     14617.5
    469360     14619.9
    469400     14617.4
    469440     14619.7
    469480     14622.1
    469520     14625.1
    469560     14624.8
    469600     14625.4
    469640     14626.3
    469680     14626.7
    469720     14629.9
    469760     14631.9
    469800     14631.4
    469840     14631.4
    469880     14633.1
    469920     14634.6
    469960     14637.5
    470000     14636.4
    470040       14641
    470080     14638.8
    470120     14642.3
    470160     14644.8
    470200     14642.2
    470240     14644.4
    470280     14646.8
    470320       14650
    470360     14649.6
    470400     14650.2
    470440     14651.2
    470480     14651.4
    470520     14654.7
    470560     14656.7
    470600     14656.2
    470640     14656.3
    470680       14658
    470720     14659.4
    470760     14662.3
    470800     14661.2
    470840     14665.7
    470880     14663.6
    470920       14667
    470960     14669.5
    471000       14667
    471040     14669.1
    471080     14671.6
    471120     14674.7
    471160     14674.4
    471200       14675
    471240     14675.9
    471280     14676.1
    471320     14679.5
    471360     14681.4
    471400       14681
    471440       14681
    471480     14682.8
    471520     14684.2
    471560     14687.1
    471600     14685.9
    471640     14690.6
    471680     14688.4
    471720     14691.9
    471760     14694.3
    471800     14691.7
    471840     14693.9
    471880     14696.4
    471920     14699.5
    471960     14699.2
    472000     14699.8
    472040     14700.6
    472080     14700.9
    472120     14704.3
    472160     14706.2
    472200     14705.9
    472240     14705.7
    472280     14707.6
    472320     14708.9
    472360     14711.9
    472400     14710.8
    472440     14715.4
    472480     14713.2
    472520     14716.6
    472560     14719.1
    472600     14716.6
    472640     14718.6
    472680     14721.2
    472720     14724.4
    472760     14724.1
    472800     14724.5
    472840     14725.4
    472880     14725.7
    472920     14729.1
    472960     14730.9
    473000     14730.6
    473040     14730.5
    473080     14732.4
    473120     14733.7
    473160     14736.7
    473200     14735.5
    473240     14740.1
    473280       14738
    473320     14741.4
    473360     14743.8
    473400     14741.3
    473440     14743.4
    473480       14746
    473520     14749.2
    473560     14748.8
    473600     14749.3
    473640     14750.2
    473680     14750.4
    473720     14753.9
    473760     14755.6
    473800     14755.4
    473840     14755.3
    473880     14757.1
    473920     14758.5
    473960     14761.4
    474000     14760.3
    474040     14764.9
    474080     14762.7
    474120     14766.2
    474160     14768.6
    474200       14766
    474240     14768.1
    474280     14770.8
    474320     14773.9
    474360     14773.6
    474400     14773.9
    474440       14775
    474480       14775
    474520     14778.7
    474560     14780.4
    474600     14780.1
    474640       14780
    474680     14781.9
    474720     14783.2
    474760     14786.2
    474800       14785
    474840     14789.6
    474880     14787.5
    474920     14790.9
    474960     14793.3
    475000     14790.9
    475040     14792.8
    475080     14795.5
    475120     14798.7
    475160     14798.3
    475200     14798.6
    475240     14799.7
    475280     14799.8
    475320     14803.5
    475360       14805
    475400     14804.8
    475440     14804.8
    475480     14806.7
    475520     14807.9
    475560     14810.9
    475600     14809.7
    475640     14814.4
    475680     14812.3
    475720     14815.8
    475760     14818.1
    475800     14815.8
    475840     14817.5
    475880     14820.2
    475920     14823.4
    475960     14823.1
    476000     14823.2
    476040     14824.5
    476080     14824.5
    476120     14828.2
    476160     14829.8
    476200     14829.5
    476240     14829.7
    476280     14831.4
    476320     14832.7
    476360     14835.6
    476400     14834.5
    476440     14839.1
    476480       14837
    476520     14840.5
    476560     14842.7
    476600     14840.4
    476640     14842.3
    476680       14845
    476720     14848.1
    476760     14847.9
    476800       14848
    476840     14849.2
    476880     14849.2
    476920       14853
    476960     14854.6
    477000     14854.2
    477040     14854.4
    477080     14856.2
    477120     14857.4
    477160     14860.3
    477200     14859.2
    477240     14863.9
    477280     14861.8
    477320     14865.2
    477360     14867.4
    477400     14865.2
    477440     14867.1
    477480     14869.7
    477520     14872.8
    477560     14872.7
    477600     14872.6
    477640     14873.9
    477680     14873.9
    477720     14877.7
    477760     14879.3
    477800       14879
    477840       14879
    477880     14880.9
    477920     14882.1
    477960       14885
    478000     14883.9
    478040     14888.6
    478080     14886.5
    478120       14890
    478160     14892.1
    478200     14889.9
    478240     14891.8
    478280     14894.4
    478320     14897.5
    478360     14897.3
    478400     14897.3
    478440     14898.7
    478480     14898.6
    478520     14902.5
    478560     14904.2
    478600     14903.8
    478640     14903.7
    478680     14905.7
    478720     14906.7
    478760     14909.7
    478800     14908.6
    478840     14913.4
    478880     14911.2
    478920     14914.8
    478960     14916.8
    479000     14914.6
    479040     14916.6
    479080     14919.1
    479120     14922.2
    479160     14922.1
    479200     14922.1
    479240     14923.6
    479280     14923.4
    479320     14927.3
    479360     14928.8
    479400     14928.5
    479440     14928.6
    479480     14930.5
    479520     14931.5
    479560     14934.5
    479600     14933.3
    479640     14938.1
    479680     14935.9
    479720     14939.6
    479760     14941.5
    479800     14939.5
    479840     14941.5
    479880       14944
    479920     14946.9
    479960     14946.9
    480000     14946.8
    480040     14948.4
    480080     14948.2
    480120     14952.1
    480160     14953.6
    480200     14953.3
    480240     14953.4
    480280     14955.3
    480320     14956.2
    480360     14959.4
    480400     14958.1
    480440     14962.9
    480480     14960.7
    480520     14964.4
    480560     14966.2
    480600     14964.3
    480640     14966.3
    480680     14968.7
    480720     14971.8
    480760     14971.7
    480800     14971.6
    480840     14973.2
    480880       14973
    480920     14976.9
    480960     14978.4
    481000     14978.1
    481040     14978.2
    481080     14979.9
    481120       14981
    481160     14984.3
    481200     14982.9
    481240     14987.6
    481280     14985.5
    481320     14989.2
    481360       14991
    481400     14989.1
    481440     14991.1
    481480     14993.5
    481520     14996.7
    481560     14996.5
    481600     14996.4
    481640       14998
    481680     14997.8
    481720     15001.7
    481760     15003.1
    481800     15002.9
    481840     15002.9
    481880     15004.7
    481920     15005.7
    481960       15009
    482000     15007.6
    482040     15012.4
    482080     15010.3
    482120       15014
    482160     15015.9
    482200     15013.8
    482240     15015.9
    482280     15018.3
    482320     15021.5
    482360     15021.4
    482400     15021.3
    482440       15023
    482480     15022.6
    482520     15026.4
    482560       15028
    482600     15027.7
    482640     15027.7
    482680     15029.6
    482720     15030.4
    482760     15033.8
    482800     15032.5
    482840     15037.1
    482880     15035.1
    482920     15038.8
    482960     15040.7
    483000     15038.6
    483040     15040.7
    483080     15043.1
    483120     15046.2
    483160     15046.3
    483200     15046.2
    483240     15047.6
    483280     15047.5
    483320     15051.2
    483360     15052.7
    483400     15052.5
    483440     15052.5
    483480     15054.3
    483520     15055.1
    483560     15058.6
    483600     15057.3
    483640     15061.9
    483680     15059.9
    483720     15063.4
    483760     15065.5
    483800     15063.4
    483840     15065.5
    483880     15067.8
    483920       15071
    483960       15071
    484000     15070.9
    484040     15072.4
    484080     15072.1
    484120       15076
    484160     15077.5
    484200     15077.3
    484240     15077.3
    484280     15079.1
    484320     15079.9
    484360     15083.3
    484400     15082.1
    484440     15086.6
    484480     15084.6
    484520     15088.1
    484560     15090.2
    484600       15088
    484640     15090.2
    484680     15092.5
    484720     15095.7
    484760     15095.8
    484800     15095.8
    484840     15097.1
    484880     15096.9
    484920     15100.8
    484960     15102.3
    485000     15102.1
    485040       15102
    485080     15103.8
    485120     15104.7
    485160     15108.1
    485200     15106.8
    485240     15111.4
    485280     15109.5
    485320     15112.8
    485360     15114.9
    485400     15112.9
    485440       15115
    485480     15117.2
    485520     15120.5
    485560     15120.6
    485600     15120.5
    485640     15121.9
    485680     15121.7
    485720     15125.5
    485760       15127
    485800     15126.8
    485840     15126.7
    485880     15128.6
    485920     15129.5
    485960     15132.8
    486000     15131.5
    486040       15136
    486080     15134.3
    486120     15137.5
    486160     15139.5
    486200     15137.5
    486240     15139.8
    486280     15141.9
    486320     15145.3
    486360     15145.3
    486400     15145.3
    486440     15146.6
    486480     15146.4
    486520     15150.3
    486560     15151.8
    486600     15151.6
    486640     15151.6
    486680     15153.3
    486720     15154.3
    486760     15157.5
    486800     15156.2
    486840     15160.8
    486880       15159
    486920     15162.2
    486960     15164.3
    487000     15162.3
    487040     15164.5
    487080     15166.6
    487120     15170.1
    487160       15170
    487200       15170
    487240     15171.5
    487280     15171.2
    487320       15175
    487360     15176.5
    487400     15176.3
    487440     15176.3
    487480       15178
    487520     15179.2
    487560     15182.2
    487600       15181
    487640     15185.4
    487680     15183.7
    487720       15187
    487760       15189
    487800       15187
    487840     15189.3
    487880     15191.4
    487920     15194.9
    487960     15194.7
    488000     15194.8
    488040     15196.3
    488080     15195.9
    488120     15199.8
    488160     15201.3
    488200       15201
    488240     15201.1
    488280     15202.7
    488320     15203.9
    488360     15206.9
    488400     15205.8
    488440     15210.3
    488480     15208.5
    488520     15211.8
    488560     15213.8
    488600     15211.9
    488640     15214.1
    488680     15216.3
    488720     15219.6
    488760     15219.6
    488800     15219.6
    488840       15221
    488880     15220.6
    488920     15224.5
    488960     15226.1
    489000     15225.7
    489040     15225.8
    489080     15227.4
    489120     15228.7
    489160     15231.6
    489200     15230.6
    489240       15235
    489280     15233.3
    489320     15236.7
    489360     15238.5
    489400     15236.6
    489440     15238.9
    489480     15241.1
    489520     15244.4
    489560     15244.3
    489600     15244.4
    489640     15245.8
    489680     15245.4
    489720     15249.2
    489760     15250.8
    489800     15250.5
    489840     15250.6
    489880     15252.1
    489920     15253.5
    489960     15256.3
    490000     15255.3
    490040     15259.8
    490080     15257.9
    490120     15261.4
    490160     15263.2
    490200     15261.3
    490240     15263.7
    490280     15265.9
    490320     15269.1
    490360     15269.1
    490400     15269.2
    490440     15270.6
    490480     15270.2
    490520     15274.1
    490560     15275.5
    490600     15275.1
    490640     15275.3
    490680     15276.9
    490720     15278.3
    490760       15281
    490800     15280.2
    490840     15284.5
    490880     15282.7
    490920     15286.2
    490960       15288
    491000     15286.1
    491040     15288.5
    491080     15290.5
    491120     15293.8
    491160     15293.9
    491200       15294
    491240     15295.3
    491280       15295
    491320     15298.8
    491360     15300.3
    491400       15300
    491440     15300.1
    491480     15301.6
    491520     15303.1
    491560     15305.8
    491600       15305
    491640     15309.3
    491680     15307.4
    491720       15311
    491760     15312.8
    491800     15310.8
    491840     15313.2
    491880     15315.3
    491920     15318.4
    491960     15318.7
    492000     15318.7
    492040     15320.1
    492080     15319.8
    492120     15323.6
    492160       15325
    492200     15324.7
    492240     15324.9
    492280     15326.3
    492320     15327.9
    492360     15330.5
    492400     15329.8
    492440     15334.1
    492480     15332.2
    492520     15335.9
    492560     15337.5
    492600     15335.6
    492640       15338
    492680     15340.2
    492720     15343.3
    492760     15343.4
    492800     15343.4
    492840     15344.8
    492880     15344.6
    492920     15348.4
    492960     15349.9
    493000     15349.5
    493040     15349.8
    493080     15351.1
    493120     15352.6
    493160     15355.3
    493200     15354.6
    493240       15359
    493280     15356.9
    493320     15360.7
    493360     15362.3
    493400     15360.3
    493440     15362.8
    493480       15365
    493520     15368.1
    493560     15368.3
    493600     15368.4
    493640     15369.7
    493680     15369.5
    493720     15373.4
    493760     15374.7
    493800     15374.4
    493840     15374.6
    493880     15375.9
    493920     15377.4
    493960     15380.2
    494000     15379.5
    494040     15383.9
    494080     15381.8
    494120     15385.6
    494160     15387.2
    494200     15385.2
    494240     15387.6
    494280     15389.8
    494320       15393
    494360     15393.2
    494400     15393.1
    494440     15394.5
    494480     15394.4
    494520     15398.1
    494560     15399.5
    494600     15399.3
    494640     15399.6
    494680     15400.7
    494720     15402.3
    494760     15405.1
    494800     15404.4
    494840     15408.8
    494880     15406.6
    494920     15410.6
    494960     15412.1
    495000       15410
    495040     15412.5
    495080     15414.6
    495120     15417.8
    495160     15418.1
    495200       15418
    495240     15419.4
    495280     15419.2
    495320       15423
    495360     15424.4
    495400     15424.3
    495440     15424.4
    495480     15425.6
    495520     15427.2
    495560       15430
    495600     15429.1
    495640     15433.6
    495680     15431.6
    495720     15435.5
    495760       15437
    495800     15434.9
    495840     15437.4
    495880     15439.6
    495920     15442.7
    495960     15442.9
    496000     15442.9
    496040     15444.3
    496080     15444.1
    496120     15447.8
    496160     15449.4
    496200     15449.2
    496240     15449.3
    496280     15450.5
    496320     15452.2
    496360     15454.8
    496400       15454
    496440     15458.5
    496480     15456.5
    496520     15460.5
    496560     15461.8
    496600     15459.7
    496640     15462.3
    496680     15464.5
    496720     15467.6
    496760     15467.8
    496800     15467.9
    496840     15469.2
    496880       15469
    496920     15472.8
    496960     15474.3
    497000     15474.1
    497040     15474.2
    497080     15475.4
    497120     15477.1
    497160     15479.8
    497200     15478.9
    497240     15483.4
    497280     15481.4
    497320     15485.4
    497360     15486.6
    497400     15484.6
    497440       15487
    497480     15489.5
    497520     15492.4
    497560     15492.7
    497600     15492.8
    497640     15494.2
    497680       15494
    497720     15497.6
    497760     15499.2
    497800     15499.1
    497840     15499.1
    497880     15500.3
    497920     15501.9
    497960     15504.6
    498000     15503.7
    498040     15508.3
    498080     15506.3
    498120     15510.3
    498160     15511.4
    498200     15509.5
    498240     15511.9
    498280     15514.4
    498320     15517.3
    498360     15517.6
    498400     15517.7
    498440       15519
    498480     15518.7
    498520     15522.6
    498560     15523.9
    498600     15524.1
    498640     15523.8
    498680     15525.1
    498720     15526.7
    498760     15529.4
    498800     15528.6
    498840     15533.2
    498880     15531.3
    498920     15535.3
    498960     15536.3
    499000     15534.3
    499040     15536.8
    499080     15539.4
    499120     15542.3
    499160     15542.5
    499200     15542.5
    499240     15543.8
    499280     15543.6
    499320     15547.5
    499360     15548.7
    499400       15549
    499440     15548.8
    499480       15550
    499520     15551.6
    499560     15554.3
    499600     15553.6
    499640     15558.1
    499680     15556.1
    499720     15560.1
    499760     15561.3
    499800     15559.3
    499840     15561.7
    499880     15564.2
    499920       15567
    499960     15567.4
    500000     15567.5
    500040     15568.8
    500080     15568.5
    500120     15572.4
    500160     15573.5
    500200     15573.8
    500240     15573.7
    500280     15574.9
    500320     15576.4
    500360     15579.3
    500400     15578.5
    500440     15582.9
    500480     15580.9
    500520       15585
    500560     15586.1
    500600       15584
    500640     15586.5
    500680     15589.2
    500720     15591.8
    500760     15592.3
    500800     15592.4
    500840     15593.7
    500880     15593.3
    500920     15597.3
    500960     15598.3
    501000     15598.7
    501040     15598.6
    501080     15599.9
    501120     15601.3
    501160     15604.2
    501200     15603.4
    501240     15607.8
    501280     15605.8
    501320     15609.8
    501360       15611
    501400     15608.9
    501440     15611.3
    501480       15614
    501520     15616.7
    501560     15617.2
    501600     15617.4
    501640     15618.6
    501680     15618.2
    501720     15622.3
    501760     15623.1
    501800     15623.6
    501840     15623.6
    501880     15624.8
    501920     15626.2
    501960     15629.1
    502000     15628.3
    502040     15632.7
    502080     15630.7
    502120     15634.7
    502160     15635.8
    502200     15633.8
    502240     15636.3
    502280       15639
    502320     15641.7
    502360     15642.1
    502400     15642.4
    502440     15643.5
    502480     15643.1
    502520     15647.1
    502560     15648.1
    502600     15648.5
    502640     15648.4
    502680     15649.9
    502720     15651.1
    502760       15654
    502800     15653.3
    502840     15657.6
    502880     15655.6
    502920     15659.6
    502960     15660.7
    503000     15658.7
    503040     15661.2
    503080     15663.9
    503120     15666.6
    503160       15667
    503200     15667.4
    503240     15668.4
    503280       15668
    503320     15672.2
    503360     15673.1
    503400     15673.4
    503440     15673.3
    503480     15674.7
    503520     15675.9
    503560     15678.9
    503600     15678.3
    503640     15682.5
    503680     15680.5
    503720     15684.5
    503760     15685.6
    503800     15683.6
    503840       15686
    503880     15688.8
    503920     15691.4
    503960     15691.9
    504000     15692.3
    504040     15693.2
    504080     15692.9
    504120     15697.1
    504160     15698.1
    504200     15698.2
    504240     15698.3
    504280     15699.7
    504320     15700.8
    504360     15703.8
    504400     15703.2
    504440     15707.5
    504480     15705.4
    504520     15709.4
    504560     15710.5
    504600     15708.5
    504640     15710.8
    504680     15713.8
    504720     15716.2
    504760     15716.7
    504800     15717.1
    504840     15718.2
    504880     15717.8
    504920     15722.1
    504960       15723
    505000     15723.1
    505040     15723.1
    505080     15724.5
    505120     15725.7
    505160     15728.6
    505200       15728
    505240     15732.3
    505280     15730.4
    505320     15734.2
    505360     15735.3
    505400     15733.4
    505440     15735.8
    505480     15738.6
    505520     15741.1
    505560     15741.5
    505600       15742
    505640       15743
    505680     15742.7
    505720     15746.9
    505760     15747.7
    505800     15747.9
    505840       15748
    505880     15749.4
    505920     15750.6
    505960     15753.6
    506000     15752.9
    506040       15757
    506080     15755.3
    506120     15759.1
    506160     15760.2
    506200     15758.3
    506240     15760.6
    506280     15763.5
    506320       15766
    506360     15766.4
    506400     15766.9
    506440       15768
    506480     15767.6
    506520     15771.7
    506560     15772.5
    506600     15772.8
    506640     15772.9
    506680     15774.3
    506720     15775.5
    506760     15778.5
    506800     15777.8
    506840       15782
    506880     15780.2
    506920     15784.1
    506960       15785
    507000     15783.2
    507040     15785.5
    507080     15788.4
    507120     15790.9
    507160     15791.3
    507200     15791.9
    507240     15792.9
    507280     15792.4
    507320     15796.7
    507360     15797.5
    507400     15797.7
    507440       15798
    507480     15799.3
    507520     15800.4
    507560     15803.4
    507600     15802.6
    507640       15807
    507680     15805.1
    507720       15809
    507760     15809.8
    507800     15808.2
    507840     15810.3
    507880     15813.4
    507920     15815.8
    507960     15816.2
    508000     15816.8
    508040     15817.8
    508080     15817.2
    508120     15821.6
    508160     15822.3
    508200     15822.4
    508240     15822.9
    508280     15824.1
    508320     15825.2
    508360     15828.3
    508400     15827.5
    508440       15832
    508480       15830
    508520     15833.9
    508560     15834.7
    508600     15833.1
    508640     15835.2
    508680     15838.3
    508720     15840.8
    508760     15841.1
    508800     15841.6
    508840     15842.8
    508880     15842.1
    508920     15846.5
    508960     15847.3
    509000     15847.4
    509040       15848
    509080     15849.1
    509120     15850.2
    509160     15853.3
    509200     15852.3
    509240       15857
    509280     15854.8
    509320     15858.8
    509360     15859.7
    509400     15857.9
    509440     15860.1
    509480     15863.1
    509520     15865.6
    509560       15866
    509600     15866.5
    509640     15867.7
    509680       15867
    509720     15871.2
    509760     15872.1
    509800     15872.2
    509840     15872.9
    509880     15873.9
    509920     15875.2
    509960     15878.2
    510000     15877.1
    510040     15881.8
    510080     15879.7
    510120     15883.7
    510160     15884.5
    510200     15882.7
    510240     15884.9
    510280       15888
    510320     15890.5
    510360     15890.8
    510400     15891.3
    510440     15892.6
    510480     15891.9
    510520     15896.1
    510560       15897
    510600     15897.2
    510640     15897.6
    510680     15898.9
    510720     15900.1
    510760     15903.1
    510800       15902
    510840     15906.5
    510880     15904.5
    510920     15908.6
    510960     15909.3
    511000     15907.7
    511040     15909.7
    511080     15912.9
    511120     15915.3
    511160     15915.6
    511200     15916.2
    511240     15917.5
    511280     15916.7
    511320     15920.8
    511360     15921.9
    511400     15921.9
    511440     15922.6
    511480     15923.8
    511520     15924.9
    511560       15928
    511600     15926.9
    511640     15931.4
    511680     15929.3
    511720     15933.4
    511760     15934.2
    511800     15932.6
    511840     15934.5
    511880     15937.7
    511920     15940.3
    511960     15940.4
    512000     15941.1
    512040     15942.4
    512080     15941.6
    512120     15945.8
    512160     15946.7
    512200     15946.8
    512240     15947.5
    512280     15948.6
    512320     15949.8
    512360     15952.8
    512400     15951.8
    512440     15956.3
    512480     15954.2
    512520     15958.3
    512560     15959.1
    512600     15957.4
    512640     15959.3
    512680     15962.6
    512720     15965.2
    512760     15965.3
    512800     15965.9
    512840     15967.3
    512880     15966.5
    512920     15970.7
    512960     15971.6
    513000     15971.6
    513040     15972.4
    513080     15973.6
    513120     15974.6
    513160     15977.7
    513200     15976.5
    513240     15981.1
    513280       15979
    513320     15983.1
    513360     15983.9
    513400     15982.3
    513440     15984.3
    513480     15987.5
    513520     15990.2
    513560     15990.3
    513600     15990.8
    513640     15992.2
    513680     15991.2
    513720     15995.6
    513760     15996.6
    513800     15996.4
    513840     15997.2
    513880     15998.5
    513920     15999.5
    513960     16002.6
    514000     16001.5
    514040       16006
    514080     16003.8
    514120     16008.1
    514160     16008.9
    514200     16007.2
    514240     16009.2
    514280     16012.4
    514320     16015.1
    514360     16015.4
    514400     16015.6
    514440     16017.2
    514480     16016.1
    514520     16020.5
    514560     16021.5
    514600     16021.4
    514640     16022.1
    514680     16023.3
    514720     16024.3
    514760     16027.4
    514800     16026.4
    514840     16030.9
    514880     16028.7
    514920       16033
    514960     16033.8
    515000     16032.1
    515040     16034.2
    515080     16037.2
    515120     16039.9
    515160     16040.2
    515200     16040.6
    515240       16042
    515280     16040.9
    515320     16045.3
    515360     16046.4
    515400     16046.3
    515440       16047
    515480     16048.1
    515520     16049.3
    515560     16052.3
    515600     16051.3
    515640     16055.8
    515680     16053.6
    515720     16057.9
    515760     16058.7
    515800     16057.1
    515840       16059
    515880     16062.2
    515920     16064.8
    515960     16065.2
    516000     16065.4
    516040     16066.9
    516080     16065.8
    516120     16070.3
    516160     16071.2
    516200     16071.1
    516240     16071.8
    516280       16073
    516320     16074.1
    516360     16077.1
    516400       16076
    516440     16080.7
    516480     16078.4
    516520     16082.7
    516560     16083.6
    516600     16081.9
    516640     16083.7
    516680       16087
    516720     16089.7
    516760       16090
    516800     16090.3
    516840     16091.6
    516880     16090.6
    516920     16095.2
    516960     16096.1
    517000       16096
    517040     16096.7
    517080       16098
    517120       16099
    517160       16102
    517200     16100.9
    517240     16105.6
    517280     16103.4
    517320     16107.7
    517360     16108.4
    517400     16106.7
    517440     16108.5
    517480     16111.8
    517520     16114.6
    517560       16115
    517600     16115.1
    517640     16116.5
    517680     16115.5
    517720       16120
    517760       16121
    517800     16120.9
    517840     16121.5
    517880     16122.9
    517920     16123.9
    517960     16126.9
    518000     16125.8
    518040     16130.5
    518080     16128.3
    518120     16132.6
    518160     16133.2
    518200     16131.6
    518240     16133.4
    518280     16136.6
    518320     16139.5
    518360     16139.8
    518400     16140.1
    518440     16141.3
    518480     16140.4
    518520     16144.9
    518560     16145.9
    518600     16145.9
    518640     16146.3
    518680     16147.8
    518720       16149
    518760     16151.7
    518800     16150.7
    518840     16155.4
    518880     16153.3
    518920     16157.5
    518960     16158.2
    519000     16156.4
    519040     16158.1
    519080     16161.5
    519120     16164.3
    519160     16164.6
    519200     16164.9
    519240     16166.2
    519280     16165.3
    519320     16169.8
    519360     16170.7
    519400     16170.9
    519440     16171.2
    519480     16172.5
    519520     16173.7
    519560     16176.6
    519600     16175.6
    519640     16180.2
    519680       16178
    519720     16182.3
    519760       16183
    519800     16181.2
    519840     16182.9
    519880     16186.3
    519920     16189.1
    519960     16189.4
    520000     16189.6
    520040       16191
    520080       16190
    520120     16194.6
    520160     16195.5
    520200     16195.6
    520240     16196.1
    520280     16197.4
    520320     16198.6
    520360     16201.5
    520400     16200.4
    520440       16205
    520480     16202.8
    520520     16207.2
    520560     16207.8
    520600       16206
    520640     16207.7
    520680     16210.9
    520720     16214.1
    520760     16214.2
    520800     16214.4
    520840       16216
    520880     16214.8
    520920     16219.4
    520960     16220.4
    521000     16220.4
    521040     16220.9
    521080     16222.2
    521120     16223.4
    521160     16226.3
    521200     16225.3
    521240       16230
    521280     16227.7
    521320     16231.9
    521360     16232.6
    521400     16230.8
    521440     16232.5
    521480     16235.7
    521520     16238.8
    521560       16239
    521600     16239.2
    521640     16240.7
    521680     16239.6
    521720     16244.2
    521760     16245.2
    521800     16245.3
    521840     16245.7
    521880     16246.9
    521920     16248.3
    521960     16251.2
    522000     16250.1
    522040     16254.8
    522080     16252.7
    522120     16256.7
    522160     16257.3
    522200     16255.6
    522240     16257.3
    522280     16260.6
    522320     16263.7
    522360     16263.9
    522400     16264.1
    522440     16265.7
    522480     16264.4
    522520     16269.2
    522560     16269.9
    522600     16270.2
    522640     16270.7
    522680     16271.8
    522720     16273.1
    522760     16276.1
    522800       16275
    522840     16279.7
    522880     16277.4
    522920     16281.5
    522960     16282.3
    523000     16280.4
    523040     16282.2
    523080     16285.4
    523120     16288.4
    523160     16288.7
    523200     16288.9
    523240     16290.4
    523280     16289.2
    523320     16294.1
    523360     16294.7
    523400     16295.1
    523440     16295.6
    523480     16296.7
    523520     16297.9
    523560     16300.9
    523600     16299.6
    523640     16304.5
    523680     16302.3
    523720     16306.6
    523760     16307.2
    523800     16305.2
    523840       16307
    523880     16310.3
    523920     16313.1
    523960     16313.6
    524000     16313.8
    524040     16315.3
    524080     16314.2
    524120       16319
    524160     16319.5
    524200       16320
    524240     16320.3
    524280     16321.7
    524320     16322.8
    524360     16325.8
    524400     16324.5
    524440     16329.5
    524480     16327.1
    524520     16331.4
    524560     16332.1
    524600     16330.1
    524640     16331.9
    524680     16335.2
    524720       16338
    524760     16338.5
    524800     16338.6
    524840     16340.2
    524880     16339.2
    524920     16343.8
    524960     16344.3
    525000     16344.9
    525040     16345.1
    525080     16346.4
    525120     16347.7
    525160     16350.6
    525200     16349.4
    525240     16354.4
    525280     16351.9
    525320     16356.4
    525360       16357
    525400       16355
    525440     16356.7
    525480       16360
    525520     16362.8
    525560     16363.5
    525600     16363.4
    525640     16365.1
    525680     16364.1
    525720     16368.7
    525760     16369.2
    525800     16369.8
    525840       16370
    525880     16371.3
    525920     16372.5
    525960     16375.3
    526000     16374.3
    526040     16379.1
    526080     16376.8
    526120     16381.3
    526160     16381.9
    526200     16379.9
    526240     16381.5
    526280     16384.7
    526320     16387.8
    526360     16388.3
    526400     16388.2
    526440     16389.9
    526480     16388.9
    526520     16393.5
    526560       16394
    526600     16394.6
    526640     16394.9
    526680     16396.1
    526720     16397.4
    526760     16400.1
    526800     16399.2
    526840       16404
    526880     16401.5
    526920     16406.1
    526960     16406.7
    527000     16404.7
    527040     16406.4
    527080     16409.5
    527120     16412.5
    527160     16413.1
    527200     16413.1
    527240     16414.8
    527280     16413.6
    527320     16418.3
    527360     16418.9
    527400     16419.4
    527440     16419.9
    527480       16421
    527520     16422.3
    527560       16425
    527600     16424.1
    527640     16428.8
    527680     16426.5
    527720       16431
    527760     16431.5
    527800     16429.5
    527840     16431.3
    527880     16434.4
    527920     16437.3
    527960     16437.9
    528000       16438
    528040     16439.7
    528080     16438.5
    528120     16443.3
    528160     16443.7
    528200     16444.3
    528240     16444.9
    528280     16445.8
    528320     16447.1
    528360     16449.9
    528400       16449
    528440     16453.7
    528480     16451.4
    528520     16455.7
    528560     16456.3
    528600     16454.2
    528640     16456.1
    528680     16459.2
    528720     16462.2
    528760     16462.9
    528800       16463
    528840     16464.6
    528880     16463.4
    528920       16468
    528960     16468.6
    529000     16469.1
    529040     16469.9
    529080     16470.5
    529120       16472
    529160     16474.7
    529200     16473.8
    529240     16478.5
    529280     16476.3
    529320     16480.4
    529360     16481.2
    529400     16479.1
    529440       16481
    529480     16484.1
    529520     16487.2
    529560     16487.8
    529600       16488
    529640     16489.6
    529680     16488.3
    529720       16493
    529760     16493.5
    529800     16493.9
    529840     16494.8
    529880     16495.3
    529920       16497
    529960     16499.7
    530000     16498.7
    530040     16503.4
    530080     16501.3
    530120     16505.3
    530160       16506
    530200       16504
    530240       16506
    530280     16509.1
    530320     16512.2
    530360     16512.7
    530400     16512.8
    530440     16514.4
    530480     16513.1
    530520     16517.9
    530560     16518.4
    530600     16518.7
    530640     16519.6
    530680     16520.2
    530720     16521.8
    530760     16524.5
    530800     16523.7
    530840     16528.2
    530880     16526.2
    530920     16530.1
    530960     16530.8
    531000     16528.8
    531040     16530.8
    531080     16533.9
    531120     16537.2
    531160     16537.6
    531200     16537.8
    531240     16539.3
    531280       16538
    531320     16542.8
    531360     16543.2
    531400     16543.6
    531440     16544.4
    531480       16545
    531520     16546.5
    531560     16549.4
    531600     16548.5
    531640     16553.2
    531680     16551.1
    531720       16555
    531760     16555.8
    531800     16553.7
    531840     16555.7
    531880     16558.9
    531920       16562
    531960     16562.5
    532000     16562.6
    532040     16564.1
    532080     16562.8
    532120     16567.5
    532160     16568.1
    532200     16568.4
    532240     16569.2
    532280       16570
    532320     16571.4
    532360     16574.2
    532400     16573.4
    532440       16578
    532480       16576
    532520     16579.8
    532560     16580.7
    532600     16578.4
    532640     16580.5
    532680     16583.8
    532720       16587
    532760     16587.4
    532800     16587.6
    532840     16588.9
    532880     16587.8
    532920     16592.5
    532960     16592.8
    533000     16593.3
    533040     16594.1
    533080     16594.8
    533120     16596.2
    533160     16599.1
    533200     16598.3
    533240     16602.8
    533280     16600.8
    533320     16604.8
    533360     16605.7
    533400     16603.3
    533440     16605.4
    533480     16608.8
    533520       16612
    533560     16612.2
    533600     16612.4
    533640     16613.7
    533680     16612.7
    533720     16617.4
    533760     16617.8
    533800     16618.2
    533840       16619
    533880     16619.8
    533920     16621.2
    533960       16624
    534000     16623.2
    534040     16627.7
    534080     16625.7
    534120     16629.6
    534160     16630.6
    534200     16628.1
    534240     16630.3
    534280     16633.7
    534320     16636.7
    534360       16637
    534400     16637.2
    534440     16638.6
    534480     16637.6
    534520     16642.3
    534560     16642.7
    534600       16643
    534640     16643.8
    534680     16644.7
    534720       16646
    534760     16648.9
    534800       16648
    534840     16652.6
    534880     16650.7
    534920     16654.6
    534960     16655.5
    535000       16653
    535040       16655
    535080     16658.6
    535120     16661.6
    535160     16662.1
    535200       16662
    535240     16663.4
    535280     16662.5
    535320     16667.3
    535360     16667.7
    535400       16668
    535440     16668.7
    535480     16669.8
    535520       16671
    535560     16673.8
    535600     16672.9
    535640     16677.5
    535680     16675.7
    535720     16679.5
    535760     16680.4
    535800       16678
    535840     16679.9
    535880     16683.6
    535920     16686.5
    535960     16687.1
    536000       16687
    536040     16688.3
    536080     16687.4
    536120     16692.2
    536160     16692.7
    536200     16692.9
    536240     16693.5
    536280     16694.7
    536320     16695.9
    536360     16698.8
    536400     16697.8
    536440     16702.4
    536480     16700.6
    536520     16704.5
    536560     16705.4
    536600     16702.7
    536640     16704.8
    536680     16708.6
    536720     16711.4
    536760     16712.2
    536800     16711.8
    536840     16713.2
    536880     16712.4
    536920     16717.1
    536960     16717.8
    537000     16717.8
    537040     16718.4
    537080     16719.5
    537120     16720.8
    537160     16723.7
    537200     16722.8
    537240     16727.3
    537280     16725.5
    537320     16729.3
    537360     16730.3
    537400     16727.7
    537440     16729.8
    537480     16733.6
    537520     16736.2
    537560     16737.2
    537600     16736.8
    537640     16738.2
    537680     16737.4
    537720     16741.9
    537760     16742.7
    537800     16742.7
    537840     16743.3
    537880     16744.5
    537920     16745.8
    537960     16748.7
    538000     16747.8
    538040     16752.3
    538080     16750.4
    538120     16754.2
    538160     16755.4
    538200     16752.5
    538240     16754.8
    538280     16758.4
    538320     16761.2
    538360     16762.1
    538400     16761.7
    538440       16763
    538480     16762.2
    538520     16766.9
    538560     16767.6
    538600     16767.3
    538640     16768.2
    538680     16769.4
    538720     16770.7
    538760     16773.6
    538800     16772.7
    538840     16777.3
    538880     16775.3
    538920     16779.2
    538960     16780.3
    539000     16777.3
    539040     16779.6
    539080     16783.3
    539120     16786.1
    539160     16787.1
    539200     16786.7
    539240     16787.8
    539280       16787
    539320     16791.7
    539360     16792.6
    539400     16792.1
    539440     16793.2
    539480     16794.3
    539520     16795.5
    539560     16798.4
    539600     16797.6
    539640     16802.2
    539680     16800.2
    539720     16804.1
    539760     16805.2
    539800     16802.2
    539840     16804.5
    539880     16808.1
    539920     16810.9
    539960     16812.1
    540000     16811.6
    540040     16812.6
    540080       16812
    540120     16816.6
    540160     16817.4
    540200     16816.9
    540240     16818.1
    540280     16819.1
    540320     16820.3
    540360     16823.1
    540400     16822.5
    540440     16827.2
    540480     16825.1
    540520       16829
    540560     16830.1
    540600       16827
    540640     16829.4
    540680     16832.8
    540720       16836
    540760       16837
    540800     16836.5
    540840     16837.3
    540880     16836.8
    540920     16841.4
    540960     16842.2
    541000     16841.7
    541040       16843
    541080       16844
    541120       16845
    541160     16847.9
    541200     16847.3
    541240     16852.1
    541280       16850
    541320     16853.7
    541360     16854.9
    541400     16851.7
    541440     16854.1
    541480     16857.6
    541520       16861
    541560     16861.7
    541600     16861.3
    541640     16862.2
    541680     16861.6
    541720     16866.3
    541760     16867.1
    541800     16866.4
    541840     16867.9
    541880     16868.9
    541920     16869.7
    541960     16872.8
    542000       16872
    542040     16876.9
    542080     16874.8
    542120     16878.6
    542160     16879.6
    542200     16876.6
    542240       16879
    542280     16882.3
    542320     16885.9
    542360     16886.6
    542400     16886.2
    542440     16886.9
    542480     16886.5
    542520     16891.2
    542560     16891.9
    542600     16891.2
    542640     16892.9
    542680     16893.8
    542720     16894.5
    542760     16897.6
    542800     16896.9
    542840     16901.8
    542880     16899.7
    542920     16903.5
    542960     16904.5
    543000     16901.5
    543040     16903.9
    543080     16907.1
    543120     16910.8
    543160     16911.4
    543200     16911.1
    543240     16911.8
    543280     16911.3
    543320     16916.2
    543360     16916.8
    543400       16916
    543440     16917.8
    543480     16918.6
    543520     16919.4
    543560     16922.5
    543600     16921.8
    543640     16926.6
    543680     16924.5
    543720     16928.4
    543760     16929.3
    543800     16926.2
    543840     16928.7
    543880       16932
    543920     16935.6
    543960     16936.3
    544000     16935.9
    544040     16936.8
    544080     16936.3
    544120       16941
    544160     16941.6
    544200     16940.9
    544240     16942.6
    544280     16943.4
    544320     16944.3
    544360     16947.2
    544400     16946.6
    544440     16951.4
    544480     16949.5
    544520     16953.4
    544560     16954.1
    544600       16951
    544640     16953.5
    544680     16956.9
    544720     16960.5
    544760     16961.3
    544800     16960.9
    544840     16961.6
    544880     16961.1
    544920     16965.9
    544960     16966.4
    545000     16965.6
    545040     16967.4
    545080     16968.3
    545120       16969
    545160     16972.2
    545200     16971.5
    545240     16976.2
    545280     16974.3
    545320     16978.3
    545360     16979.1
    545400     16975.7
    545440     16978.3
    545480     16981.8
    545520     16985.3
    545560     16986.1
    545600     16985.7
    545640     16986.3
    545680     16985.8
    545720     16990.8
    545760     16991.2
    545800     16990.6
    545840     16992.2
    545880     16993.1
    545920     16993.8
    545960     16997.1
    546000     16996.3
    546040       17001
    546080     16999.1
    546120     17003.2
    546160     17004.1
    546200     17000.6
    546240     17003.2
    546280     17006.6
    546320     17010.1
    546360     17010.8
    546400     17010.6
    546440       17011
    546480     17010.6
    546520     17015.6
    546560     17016.2
    546600     17015.3
    546640     17017.1
    546680       17018
    546720     17018.6
    546760     17021.9
    546800     17021.2
    546840       17026
    546880     17024.1
    546920     17027.9
    546960     17028.8
    547000     17025.4
    547040       17028
    547080     17031.4
    547120     17035.1
    547160     17035.6
    547200     17035.4
    547240     17035.9
    547280     17035.4
    547320     17040.4
    547360     17041.1
    547400     17040.1
    547440     17041.9
    547480     17042.9
    547520     17043.6
    547560     17046.6
    547600       17046
    547640     17050.9
    547680       17049
    547720     17052.8
    547760     17053.6
    547800     17050.3
    547840     17052.8
    547880     17056.2
    547920     17059.9
    547960     17060.5
    548000     17060.3
    548040     17060.7
    548080     17060.3
    548120     17065.3
    548160     17066.1
    548200       17065
    548240       17067
    548280     17067.6
    548320     17068.4
    548360     17071.5
    548400     17070.8
    548440     17075.9
    548480     17073.9
    548520     17077.8
    548560     17078.4
    548600     17075.2
    548640     17077.8
    548680     17081.1
    548720     17084.7
    548760     17085.4
    548800     17085.1
    548840     17085.6
    548880     17085.2
    548920     17090.2
    548960       17091
    549000       17090
    549040     17091.9
    549080     17092.6
    549120     17093.2
    549160     17096.3
    549200     17095.7
    549240     17100.6
    549280     17098.8
    549320     17102.7
    549360     17103.3
    549400     17100.2
    549440     17102.7
    549480     17105.9
    549520     17109.5
    549560     17110.2
    549600       17110
    549640     17110.5
    549680       17110
    549720     17115.1
    549760     17115.9
    549800     17114.9
    549840     17116.8
    549880     17117.5
    549920       17118
    549960     17121.2
    550000     17120.6
    550040     17125.5
    550080     17123.6
    550120     17127.7
    550160     17128.2
    550200       17125
    550240     17127.6
    550280     17130.8
    550320     17134.4
    550360       17135
    550400     17134.9
    550440     17135.2
    550480     17134.8
    550520       17140
    550560     17140.7
    550600     17139.8
    550640     17141.8
    550680     17142.4
    550720     17142.8
    550760     17145.9
    550800     17145.6
    550840     17150.5
    550880     17148.6
    550920     17152.5
    550960     17153.1
    551000     17149.9
    551040     17152.3
    551080     17155.7
    551120     17159.4
    551160     17159.9
    551200     17159.8
    551240     17160.1
    551280     17159.7
    551320       17165
    551360     17165.6
    551400     17164.8
    551440     17166.6
    551480     17167.4
    551520     17167.9
    551560     17170.8
    551600     17170.5
    551640     17175.5
    551680     17173.6
    551720     17177.4
    551760     17178.1
    551800     17174.9
    551840     17177.2
    551880     17180.5
    551920     17184.4
    551960     17184.8
    552000     17184.6
    552040     17185.1
    552080     17184.6
    552120     17189.8
    552160     17190.5
    552200     17189.8
    552240     17191.7
    552280     17192.3
    552320     17192.7
    552360     17195.8
    552400     17195.5
    552440     17200.3
    552480     17198.6
    552520     17202.3
    552560     17202.9
    552600     17199.8
    552640     17202.1
    552680     17205.6
    552720     17209.3
    552760     17209.8
    552800     17209.5
    552840     17210.1
    552880     17209.7
    552920     17214.5
    552960     17215.4
    553000     17214.7
    553040     17216.7
    553080     17217.1
    553120     17217.6
    553160     17220.6
    553200     17220.5
    553240     17225.3
    553280     17223.7
    553320     17227.2
    553360     17227.8
    553400     17224.8
    553440     17227.1
    553480     17230.5
    553520     17234.3
    553560     17234.7
    553600     17234.4
    553640       17235
    553680     17234.5
    553720     17239.4
    553760     17240.4
    553800     17239.7
    553840     17241.6
    553880       17242
    553920     17242.3
    553960     17245.6
    554000     17245.3
    554040     17250.1
    554080     17248.6
    554120       17252
    554160     17252.7
    554200     17249.8
    554240     17251.9
    554280     17255.3
    554320     17259.2
    554360     17259.7
    554400     17259.3
    554440     17259.9
    554480     17259.4
    554520     17264.3
    554560     17265.3
    554600     17264.5
    554640     17266.5
    554680     17266.9
    554720     17267.2
    554760     17270.4
    554800     17270.2
    554840     17274.9
    554880     17273.5
    554920     17276.9
    554960     17277.6
    555000     17274.6
    555040     17276.7
    555080     17280.2
    555120     17284.2
    555160     17284.7
    555200     17284.2
    555240       17285
    555280     17284.3
    555320     17289.3
    555360     17290.1
    555400     17289.4
    555440     17291.5
    555480       17292
    555520     17292.1
    555560     17295.4
    555600     17295.1
    555640     17299.9
    555680     17298.5
    555720       17302
    555760     17302.7
    555800     17299.4
    555840     17301.9
    555880     17305.2
    555920     17309.1
    555960     17309.7
    556000     17309.1
    556040       17310
    556080     17309.2
    556120     17314.2
    556160     17314.9
    556200     17314.3
    556240     17316.3
    556280     17316.8
    556320     17317.1
    556360     17320.2
    556400     17320.1
    556440     17324.8
    556480     17323.4
    556520       17327
    556560     17327.6
    556600     17324.4
    556640     17326.8
    556680     17330.1
    556720       17334
    556760     17334.7
    556800       17334
    556840     17334.8
    556880       17334
    556920     17339.2
    556960     17339.9
    557000     17339.3
    557040     17341.1
    557080     17341.8
    557120     17341.9
    557160     17345.1
    557200       17345
    557240     17349.7
    557280     17348.2
    557320       17352
    557360     17352.6
    557400     17349.2
    557440     17351.7
    557480       17355
    557520     17358.9
    557560     17359.7
    557600     17358.6
    557640     17359.9
    557680     17358.9
    557720     17364.1
    557760     17364.7
    557800     17364.1
    557840       17366
    557880     17366.7
    557920     17366.8
    557960     17370.1
    558000     17369.8
    558040     17374.6
    558080     17373.2
    558120     17376.8
    558160     17377.4
    558200       17374
    558240     17376.5
    558280     17379.9
    558320     17383.7
    558360     17384.6
    558400     17383.7
    558440     17384.7
    558480     17383.8
    558520       17389
    558560     17389.5
    558600     17388.9
    558640     17390.9
    558680     17391.6
    558720     17391.6
    558760     17394.9
    558800     17394.6
    558840     17399.4
    558880     17397.9
    558920     17401.7
    558960     17402.3
    559000     17398.8
    559040     17401.4
    559080     17404.8
    559120     17408.6
    559160     17409.4
    559200     17408.5
    559240     17409.6
    559280     17408.7
    559320     17413.8
    559360     17414.4
    559400     17413.9
    559440     17415.7
    559480     17416.5
    559520     17416.4
    559560     17419.8
    559600     17419.5
    559640     17424.3
    559680     17422.8
    559720     17426.5
    559760     17426.9
    559800     17423.5
    559840     17426.2
    559880     17429.5
    559920     17433.4
    559960     17434.3
    560000     17433.1
    560040     17434.3
    560080     17433.5
    560120     17438.7
    560160     17439.3
    560200     17438.8
    560240     17440.6
    560280     17441.4
    560320     17441.4
    560360     17444.7
    560400     17444.4
    560440     17449.1
    560480     17447.8
    560520     17451.5
    560560     17451.9
    560600     17448.4
    560640     17451.1
    560680     17454.5
    560720     17458.2
    560760     17459.1
    560800     17457.9
    560840     17459.3
    560880     17458.3
    560920     17463.7
    560960     17464.2
    561000     17463.8
    561040     17465.4
    561080     17466.3
    561120     17466.5
    561160     17469.6
    561200     17469.2
    561240       17474
    561280     17472.6
    561320     17476.4
    561360     17476.9
    561400     17473.3
    561440     17475.9
    561480     17479.5
    561520     17483.1
    561560     17483.9
    561600     17482.7
    561640     17484.2
    561680     17483.3
    561720     17488.6
    561760     17489.1
    561800     17488.6
    561840     17490.4
    561880     17491.3
    561920     17491.4
    561960     17494.6
    562000     17494.1
    562040     17498.8
    562080     17497.4
    562120     17501.3
    562160     17501.8
    562200     17498.2
    562240     17500.9
    562280     17504.4
    562320     17507.9
    562360     17508.9
    562400     17507.6
    562440     17509.2
    562480       17508
    562520     17513.5
    562560     17513.9
    562600     17513.6
    562640     17515.2
    562680     17516.2
    562720     17516.3
    562760     17519.6
    562800     17519.1
    562840     17523.7
    562880     17522.3
    562920     17526.2
    562960     17526.5
    563000     17523.2
    563040     17525.8
    563080     17529.3
    563120     17532.8
    563160     17533.8
    563200     17532.5
    563240     17534.1
    563280     17532.8
    563320     17538.2
    563360     17538.8
    563400     17538.4
    563440     17540.1
    563480     17541.1
    563520     17541.1
    563560     17544.4
    563600     17543.7
    563640     17548.5
    563680     17547.3
    563720     17551.1
    563760     17551.4
    563800     17548.1
    563840     17550.6
    563880     17554.2
    563920     17557.7
    563960     17558.6
    564000     17557.3
    564040     17558.9
    564080     17557.5
    564120     17563.2
    564160     17563.7
    564200     17563.2
    564240     17564.8
    564280     17565.9
    564320     17565.9
    564360     17569.1
    564400     17568.5
    564440     17573.3
    564480       17572
    564520       17576
    564560     17576.2
    564600     17573.1
    564640     17575.4
    564680     17578.9
    564720     17582.6
    564760     17583.6
    564800     17582.3
    564840     17583.6
    564880     17582.3
    564920     17588.1
    564960     17588.6
    565000     17588.1
    565040     17589.7
    565080     17590.7
    565120     17590.8
    565160     17593.9
    565200     17593.4
    565240     17598.2
    565280     17596.8
    565320     17600.8
    565360     17601.1
    565400       17598
    565440     17600.2
    565480     17603.8
    565520     17607.4
    565560     17608.5
    565600     17607.1
    565640     17608.6
    565680     17607.2
    565720     17612.9
    565760     17613.5
    565800     17612.9
    565840     17614.5
    565880     17615.4
    565920     17615.6
    565960     17618.8
    566000     17618.1
    566040     17622.9
    566080     17621.6
    566120     17625.7
    566160     17625.8
    566200     17622.8
    566240     17625.1
    566280     17628.6
    566320     17632.1
    566360     17633.3
    566400       17632
    566440     17633.4
    566480       17632
    566520     17637.7
    566560     17638.2
    566600     17637.6
    566640     17639.3
    566680     17640.2
    566720     17640.4
    566760     17643.6
    566800     17643.1
    566840     17647.6
    566880     17646.4
    566920     17650.5
    566960     17650.6
    567000     17647.7
    567040       17650
    567080     17653.4
    567120       17657
    567160     17658.1
    567200     17656.7
    567240     17658.2
    567280     17656.8
    567320     17662.4
    567360     17663.1
    567400     17662.3
    567440     17664.1
    567480       17665
    567520     17665.2
    567560     17668.3
    567600     17667.7
    567640     17672.4
    567680     17671.1
    567720     17675.3
    567760     17675.5
    567800     17672.6
    567840     17674.6
    567880     17678.1
    567920     17681.9
    567960     17682.9
    568000     17681.4
    568040       17683
    568080     17681.6
    568120     17687.2
    568160     17687.9
    568200     17687.1
    568240     17688.9
    568280     17689.8
    568320       17690
    568360       17693
    568400     17692.6
    568440       17697
    568480     17695.9
    568520     17700.1
    568560     17700.3
    568600     17697.4
    568640     17699.4
    568680     17703.1
    568720     17706.7
    568760     17707.6
    568800     17706.1
    568840     17707.8
    568880     17706.3
    568920       17712
    568960     17712.7
    569000     17711.8
    569040     17713.6
    569080     17714.6
    569120     17714.9
    569160     17717.8
    569200     17717.4
    569240     17721.8
    569280     17720.7
    569320     17724.9
    569360       17725
    569400     17722.3
    569440     17724.2
    569480     17727.9
    569520     17731.6
    569560     17732.4
    569600     17730.9
    569640     17732.7
    569680     17731.2
    569720     17736.9
    569760     17737.6
    569800     17736.7
    569840     17738.4
    569880     17739.3
    569920     17739.7
    569960     17742.7
    570000     17742.2
    570040     17746.8
    570080     17745.4
    570120     17749.6
    570160     17749.8
    570200     17747.1
    570240     17749.2
    570280     17752.7
    570320     17756.3
    570360     17757.4
    570400     17755.7
    570440     17757.5
    570480       17756
    570520     17761.8
    570560     17762.3
    570600     17761.4
    570640     17763.2
    570680     17764.1
    570720     17764.4
    570760     17767.6
    570800       17767
    570840     17771.7
    570880       17770
    570920     17774.3
    570960     17774.7
    571000     17771.9
    571040       17774
    571080     17777.4
    571120     17781.2
    571160     17782.2
    571200     17780.6
    571240     17782.3
    571280     17780.8
    571320     17786.4
    571360     17787.1
    571400     17786.2
    571440     17787.9
    571480     17788.8
    571520     17789.3
    571560     17792.3
    571600     17791.7
    571640     17796.4
    571680     17794.8
    571720     17799.1
    571760     17799.4
    571800     17796.7
    571840     17798.6
    571880     17802.3
    571920     17805.9
    571960     17807.1
    572000     17805.4
    572040     17807.3
    572080     17805.3
    572120     17811.2
    572160     17811.8
    572200     17810.7
    572240     17812.6
    572280     17813.5
    572320     17814.1
    572360     17817.2
    572400     17816.4
    572440     17821.1
    572480     17819.6
    572520     17823.8
    572560     17824.2
    572600     17821.4
    572640     17823.3
    572680     17827.2
    572720     17830.6
    572760     17831.8
    572800     17830.3
    572840     17831.9
    572880     17830.1
    572920       17836
    572960     17836.6
    573000     17835.5
    573040     17837.5
    573080     17838.2
    573120     17838.9
    573160     17841.9
    573200     17841.2
    573240     17845.9
    573280     17844.4
    573320     17848.6
    573360     17848.9
    573400     17846.1
    573440     17848.1
    573480       17852
    573520     17855.5
    573560     17856.6
    573600     17855.2
    573640     17856.7
    573680     17854.8
    573720     17860.9
    573760     17861.4
    573800     17860.2
    573840     17862.3
    573880     17863.1
    573920     17863.7
    573960     17866.8
    574000     17865.9
    574040     17870.7
    574080     17869.3
    574120     17873.5
    574160     17873.6
    574200     17870.7
    574240     17872.8
    574280     17876.9
    574320     17880.2
    574360     17881.3
    574400     17880.2
    574440     17881.5
    574480     17879.6
    574520     17885.7
    574560       17886
    574600       17885
    574640     17886.9
    574680     17887.9
    574720     17888.4
    574760     17891.6
    574800     17890.6
    574840     17895.4
    574880       17894
    574920     17898.1
    574960     17898.3
    575000     17895.4
    575040     17897.5
    575080     17901.5
    575120     17904.9
    575160     17906.1
    575200       17905
    575240     17906.4
    575280     17904.5
    575320     17910.5
    575360     17910.9
    575400     17909.9
    575440     17911.8
    575480     17912.7
    575520     17913.3
    575560     17916.4
    575600     17915.4
    575640     17920.3
    575680     17918.9
    575720     17922.9
    575760     17923.1
    575800     17920.3
    575840     17922.3
    575880     17926.4
    575920     17929.8
    575960       17931
    576000     17929.8
    576040     17931.3
    576080     17929.3
    576120     17935.4
    576160     17935.7
    576200     17934.8
    576240     17936.6
    576280     17937.6
    576320     17938.2
    576360     17941.3
    576400     17940.2
    576440     17945.3
    576480     17943.8
    576520     17947.8
    576560     17948.1
    576600       17945
    576640     17947.1
    576680     17951.3
    576720     17954.7
    576760       17956
    576800     17954.8
    576840     17956.2
    576880     17954.3
    576920     17960.2
    576960     17960.5
    577000     17959.7
    577040     17961.5
    577080     17962.5
    577120     17963.2
    577160     17966.1
    577200     17965.1
    577240     17970.1
    577280     17968.8
    577320     17972.7
    577360       17973
    577400     17969.8
    577440       17972
    577480     17976.1
    577520     17979.6
    577560       17981
    577600     17979.6
    577640     17981.1
    577680     17979.1
    577720     17985.1
    577760     17985.6
    577800     17984.5
    577840     17986.5
    577880     17987.4
    577920     17988.1
    577960       17991
    578000       17990
    578040     17995.3
    578080     17993.8
    578120     17997.7
    578160       17998
    578200     17994.8
    578240       17997
    578280     18001.1
    578320     18004.6
    578360       18006
    578400     18004.7
    578440       18006
    578480     18004.1
    578520     18010.1
    578560     18010.6
    578600     18009.6
    578640     18011.4
    578680     18012.5
    578720     18012.9
    578760     18015.9
    578800       18015
    578840     18020.2
    578880     18018.8
    578920     18022.7
    578960     18023.1
    579000     18019.8
    579040       18022
    579080       18026
    579120     18029.7
    579160       18031
    579200     18029.8
    579240       18031
    579280     18029.2
    579320     18035.2
    579360     18035.5
    579400     18034.7
    579440     18036.4
    579480     18037.5
    579520     18038.1
    579560     18040.9
    579600       18040
    579640     18045.1
    579680     18043.8
    579720     18047.7
    579760     18048.2
    579800     18044.8
    579840     18046.9
    579880     18051.1
    579920     18054.6
    579960     18055.8
    580000     18054.8
    580040     18055.8
    580080     18054.1
    580120     18060.3
    580160     18060.7
    580200     18059.8
    580240     18061.5
    580280     18062.5
    580320       18063
    580360       18066
    580400     18064.9
    580440     18070.1
    580480     18068.8
    580520     18072.9
    580560     18073.2
    580600     18069.8
    580640     18071.9
    580680     18076.2
    580720     18079.7
    580760     18080.7
    580800     18079.8
    580840     18080.9
    580880     18079.2
    580920     18085.2
    580960     18085.7
    581000     18084.7
    581040     18086.7
    581080     18087.5
    581120       18088
    581160     18091.1
    581200     18089.9
    581240     18095.2
    581280     18093.8
    581320       18098
    581360     18098.2
    581400     18094.8
    581440     18096.7
    581480     18101.1
    581520     18104.7
    581560     18105.7
    581600     18104.8
    581640       18106
    581680     18104.2
    581720     18110.3
    581760     18110.6
    581800     18109.7
    581840     18111.7
    581880     18112.7
    581920     18112.8
    581960     18116.3
    582000     18114.9
    582040     18120.3
    582080       18119
    582120       18123
    582160     18123.3
    582200     18119.8
    582240     18121.7
    582280     18126.2
    582320     18129.6
    582360     18130.8
    582400       18130
    582440     18131.1
    582480     18129.2
    582520     18135.4
    582560     18135.7
    582600       18135
    582640     18136.8
    582680     18137.7
    582720       18138
    582760     18141.3
    582800       18140
    582840     18145.4
    582880       18144
    582920     18148.1
    582960     18148.5
    583000     18144.7
    583040     18146.8
    583080     18151.2
    583120     18154.7
    583160     18155.8
    583200       18155
    583240     18156.3
    583280     18154.3
    583320     18160.5
    583360     18160.9
    583400     18160.1
    583440       18162
    583480     18162.9
    583520     18163.1
    583560     18166.4
    583600     18165.1
    583640     18170.6
    583680     18169.1
    583720     18173.1
    583760     18173.5
    583800     18169.9
    583840       18172
    583880     18176.3
    583920     18179.8
    583960       18181
    584000     18180.2
    584040     18181.5
    584080     18179.4
    584120     18185.8
    584160       18186
    584200     18185.3
    584240     18187.1
    584280     18188.2
    584320     18188.1
    584360     18191.6
    584400     18190.4
    584440     18195.9
    584480     18194.2
    584520     18198.3
    584560     18198.5
    584600     18195.1
    584640     18197.2
    584680     18201.6
    584720     18205.2
    584760     18205.9
    584800     18205.3
    584840     18206.7
    584880     18204.4
    584920       18211
    584960     18211.2
    585000     18210.6
    585040     18212.2
    585080     18213.4
    585120     18213.3
    585160     18216.8
    585200     18215.3
    585240     18221.2
    585280     18219.4
    585320     18223.6
    585360     18223.8
    585400     18220.3
    585440     18222.4
    585480     18226.8
    585520     18230.4
    585560     18231.1
    585600     18230.6
    585640     18231.8
    585680     18229.7
    585720     18236.3
    585760     18236.5
    585800     18235.7
    585840     18237.6
    585880     18238.7
    585920     18238.4
    585960     18242.1
    586000     18240.7
    586040     18246.4
    586080     18244.7
    586120     18248.9
    586160       18249
    586200     18245.4
    586240     18247.7
    586280       18252
    586320     18255.8
    586360     18256.2
    586400     18255.7
    586440       18257
    586480       18255
    586520     18261.4
    586560     18261.6
    586600       18261
    586640     18262.8
    586680     18263.8
    586720     18263.6
    586760     18267.2
    586800     18265.9
    586840     18271.6
    586880     18269.9
    586920     18274.1
    586960     18274.2
    587000     18270.6
    587040     18272.7
    587080     18277.1
    587120       18281
    587160     18281.4
    587200     18280.8
    587240     18282.1
    587280       18280
    587320     18286.5
    587360     18286.7
    587400     18286.1
    587440     18287.9
    587480     18289.1
    587520     18288.9
    587560     18292.4
    587600       18291
    587640     18296.6
    587680     18295.1
    587720     18299.3
    587760     18299.3
    587800     18295.8
    587840     18297.9
    587880     18302.3
    587920     18306.1
    587960     18306.5
    588000     18305.8
    588040     18307.4
    588080     18305.2
    588120     18311.8
    588160     18311.8
    588200     18311.4
    588240     18313.1
    588280     18314.2
    588320     18314.1
    588360     18317.6
    588400     18316.2
    588440     18321.7
    588480     18320.1
    588520     18324.5
    588560     18324.4
    588600     18320.9
    588640     18323.1
    588680     18327.5
    588720     18331.4
    588760     18331.6
    588800     18330.8
    588840     18332.5
    588880     18330.3
    588920       18337
    588960       18337
    589000     18336.6
    589040     18338.2
    589080     18339.4
    589120     18339.2
    589160     18342.8
    589200     18341.4
    589240     18346.8
    589280     18345.3
    589320     18349.6
    589360     18349.6
    589400     18346.3
    589440     18348.1
    589480     18352.7
    589520     18356.5
    589560     18356.7
    589600     18356.1
    589640     18357.6
    589680     18355.3
    589720     18362.1
    589760     18362.3
    589800     18361.8
    589840     18363.3
    589880     18364.6
    589920     18364.5
    589960     18367.9
    590000     18366.6
    590040       18372
    590080     18370.4
    590120     18374.9
    590160     18374.9
    590200     18371.5
    590240     18373.3
    590280     18377.8
    590320     18381.7
    590360     18381.9
    590400     18381.3
    590440     18382.7
    590480     18380.4
    590520     18387.3
    590560     18387.7
    590600     18386.9
    590640     18388.4
    590680     18389.7
    590720     18389.5
    590760     18393.1
    590800       18392
    590840     18397.1
    590880     18395.6
    590920     18400.1
    590960     18400.1
    591000     18396.6
    591040     18398.5
    591080     18402.9
    591120     18406.9
    591160       18407
    591200     18406.3
    591240       18408
    591280     18405.5
    591320     18412.5
    591360     18412.8
    591400     18412.1
    591440     18413.4
    591480     18414.8
    591520     18414.7
    591560     18418.3
    591600     18417.1
    591640     18422.1
    591680     18420.6
    591720     18425.3
    591760     18425.3
    591800     18421.8
    591840     18423.7
    591880     18427.9
    591920     18431.9
    591960     18432.2
    592000     18431.4
    592040     18433.3
    592080     18430.8
    592120     18437.5
    592160       18438
    592200     18437.2
    592240     18438.7
    592280     18439.9
    592320     18439.9
    592360     18443.6
    592400     18442.2
    592440     18447.2
    592480     18445.8
    592520     18450.4
    592560     18450.5
    592600       18447
    592640     18448.8
    592680       18453
    592720       18457
    592760     18457.3
    592800     18456.6
    592840     18458.3
    592880     18455.9
    592920     18462.6
    592960     18463.2
    593000     18462.5
    593040     18463.7
    593080       18465
    593120       18465
    593160     18468.7
    593200     18467.4
    593240     18472.4
    593280     18470.9
    593320     18475.5
    593360     18475.5
    593400     18472.2
    593440     18473.9
    593480     18478.1
    593520     18482.2
    593560     18482.3
    593600     18481.5
    593640     18483.3
    593680     18481.2
    593720     18487.7
    593760     18488.2
    593800     18487.6
    593840     18488.8
    593880     18490.1
    593920     18490.2
    593960       18494
    594000     18492.5
    594040     18497.5
    594080       18496
    594120     18500.7
    594160     18500.5
    594200     18497.3
    594240       18499
    594280     18503.4
    594320     18507.2
    594360     18507.3
    594400     18506.6
    594440     18508.4
    594480     18506.5
    594520     18512.9
    594560     18513.3
    594600     18512.8
    594640     18513.9
    594680     18515.4
    594720     18515.4
    594760     18519.1
    594800     18517.7
    594840     18522.7
    594880     18521.1
    594920       18526
    594960     18525.7
    595000     18522.4
    595040     18524.2
    595080     18528.6
    595120     18532.2
    595160     18532.5
    595200     18531.7
    595240     18533.3
    595280     18531.5
    595320     18538.1
    595360     18538.3
    595400     18537.9
    595440       18539
    595480     18540.7
    595520     18540.6
    595560     18544.3
    595600     18542.9
    595640     18547.7
    595680     18546.2
    595720       18551
    595760       18551
    595800     18547.6
    595840     18549.4
    595880     18553.8
    595920     18557.3
    595960     18557.7
    596000     18556.6
    596040     18558.7
    596080     18556.8
    596120     18563.2
    596160     18563.4
    596200     18563.2
    596240     18564.2
    596280     18565.8
    596320     18565.7
    596360     18569.5
    596400     18568.2
    596440       18573
    596480     18571.3
    596520     18576.3
    596560     18576.2
    596600     18572.8
    596640     18574.6
    596680     18578.9
    596720     18582.6
    596760     18582.9
    596800     18581.7
    596840     18583.8
    596880     18581.8
    596920     18588.2
    596960     18588.6
    597000     18588.3
    597040     18589.3
    597080       18591
    597120     18590.8
    597160     18594.7
    597200     18593.2
    597240     18598.1
    597280     18596.4
    597320     18601.4
    597360     18601.3
    597400     18597.8
    597440     18599.7
    597480       18604
    597520     18607.7
    597560     18607.9
    597600     18606.7
    597640     18608.9
    597680       18607
    597720     18613.3
    597760     18613.8
    597800     18613.5
    597840     18614.5
    597880     18616.1
    597920     18615.9
    597960     18619.9
    598000     18618.3
    598040     18623.2
    598080     18621.4
    598120     18626.3
    598160     18626.3
    598200       18623
    598240     18624.8
    598280     18629.1
    598320     18632.8
    598360       18633
    598400     18631.9
    598440       18634
    598480     18632.2
    598520     18638.4
    598560     18638.8
    598600     18638.7
    598640     18639.5
    598680     18641.2
    598720       18641
    598760     18644.9
    598800     18643.3
    598840     18648.4
    598880     18646.6
    598920     18651.6
    598960     18651.4
    599000     18648.1
    599040       18650
    599080     18654.3
    599120     18657.9
    599160     18658.3
    599200     18657.2
    599240     18659.2
    599280     18657.3
    599320     18663.5
    599360     18664.1
    599400     18663.8
    599440     18664.8
    599480     18666.4
    599520     18666.1
    599560     18670.1
    599600     18668.6
    599640     18673.5
    599680     18671.8
    599720     18676.8
    599760     18676.7
    599800     18673.3
    599840     18675.1
    599880     18679.4
    599920     18682.9
    599960     18683.3
    600000     18682.4
    600040     18684.4
    600080     18682.4
    600120     18688.6
    600160     18689.4
    600200       18689
    600240       18690
    600280     18691.7
    600320     18691.3
    600360     18695.4
    600400     18693.8
    600440     18698.6
    600480       18697
    600520     18702.1
    600560     18701.9
    600600     18698.4
    600640     18700.3
    600680     18704.5
    600720     18708.1
    600760     18708.4
    600800     18707.6
    600840     18709.6
    600880     18707.5
    600920     18713.9
    600960     18714.6
    601000     18714.2
    601040     18715.2
    601080       18717
    601120     18716.6
    601160     18720.7
    601200     18719.1
    601240     18723.7
    601280     18722.1
    601320     18727.3
    601360     18727.2
    601400     18723.6
    601440     18725.5
    601480     18729.7
    601520     18733.1
    601560     18733.6
    601600     18732.8
    601640     18734.9
    601680     18732.7
    601720     18739.1
    601760     18739.7
    601800     18739.5
    601840     18740.4
    601880     18742.2
    601920     18742.1
    601960       18746
    602000     18744.3
    602040     18748.9
    602080     18747.1
    602120     18752.6
    602160     18752.3
    602200     18748.7
    602240     18750.7
    602280     18754.9
    602320     18758.4
    602360     18758.6
    602400     18758.2
    602440     18760.2
    602480       18758
    602520     18764.3
    602560     18764.8
    602600     18764.7
    602640     18765.8
    602680     18767.3
    602720     18767.3
    602760     18771.2
    602800     18769.6
    602840     18774.2
    602880     18772.2
    602920     18777.8
    602960     18777.4
    603000     18773.9
    603040     18775.9
    603080     18780.2
    603120     18783.6
    603160     18783.7
    603200     18783.5
    603240     18785.4
    603280     18783.3
    603320     18789.7
    603360     18789.9
    603400     18789.9
    603440     18791.2
    603480     18792.7
    603520     18792.6
    603560     18796.5
    603600     18794.8
    603640     18799.5
    603680     18797.4
    603720     18803.1
    603760     18802.8
    603800     18799.1
    603840     18801.2
    603880     18805.5
    603920     18808.9
    603960       18809
    604000     18808.6
    604040     18810.7
    604080     18808.8
    604120     18814.9
    604160       18815
    604200     18815.1
    604240     18816.4
    604280       18818
    604320       18818
    604360     18821.7
    604400       18820
    604440     18824.7
    604480     18822.6
    604520     18828.3
    604560       18828
    604600     18824.5
    604640     18826.3
    604680     18830.7
    604720     18834.1
    604760     18834.2
    604800     18834.1
    604840     18836.1
    604880     18834.1
    604920     18840.2
    604960     18840.2
    605000     18840.4
    605040     18841.8
    605080     18843.3
    605120     18843.3
    605160       18847
    605200     18845.3
    605240       18850
    605280     18847.9
    605320     18853.6
    605360     18853.3
    605400     18849.7
    605440     18851.5
    605480       18856
    605520     18859.4
    605560     18859.4
    605600     18859.5
    605640     18861.5
    605680     18859.3
    605720     18865.5
    605760     18865.6
    605800     18865.8
    605840     18867.1
    605880     18868.6
    605920     18868.6
    605960     18872.5
    606000     18870.8
    606040     18875.4
    606080     18873.1
    606120     18878.8
    606160     18878.5
    606200     18875.2
    606240     18876.8
    606280     18881.3
    606320     18884.7
    606360     18884.8
    606400     18884.9
    606440     18886.9
    606480     18884.5
    606520     18890.9
    606560     18890.9
    606600     18891.2
    606640     18892.3
    606680     18893.8
    606720     18893.9
    606760     18897.8
    606800     18896.2
    606840     18900.6
    606880     18898.4
    606920     18904.1
    606960     18903.8
    607000     18900.4
    607040     18902.1
    607080     18906.7
    607120     18909.8
    607160     18910.1
    607200     18910.1
    607240     18912.1
    607280     18909.8
    607320     18916.3
    607360     18916.3
    607400     18916.5
    607440     18917.6
    607480     18919.1
    607520     18919.3
    607560     18923.3
    607600     18921.5
    607640       18926
    607680     18923.9
    607720     18929.4
    607760     18929.2
    607800     18925.8
    607840     18927.5
    607880     18932.2
    607920     18935.2
    607960     18935.5
    608000     18935.5
    608040     18937.3
    608080     18935.1
    608120     18941.8
    608160     18941.7
    608200     18941.8
    608240     18942.9
    608280     18944.5
    608320     18944.6
    608360     18948.6
    608400     18946.9
    608440     18951.5
    608480     18949.2
    608520     18954.8
    608560     18954.7
    608600     18951.3
    608640     18952.7
    608680     18957.6
    608720     18960.5
    608760     18960.8
    608800     18960.7
    608840     18962.5
    608880     18960.3
    608920     18967.2
    608960       18967
    609000     18967.2
    609040     18968.3
    609080     18969.8
    609120     18969.9
    609160     18973.9
    609200     18972.1
    609240     18976.8
    609280     18974.6
    609320     18980.1
    609360     18980.1
    609400     18976.5
    609440     18977.9
    609480     18982.9
    609520     18985.8
    609560     18986.2
    609600     18985.9
    609640     18987.8
    609680     18985.5
    609720     18992.3
    609760     18992.5
    609800     18992.5
    609840     18993.7
    609880     18995.2
    609920     18995.3
    609960     18999.3
    610000     18997.2
    610040     19002.2
    610080       19000
    610120     19005.3
    610160     19005.5
    610200     19001.7
    610240     19003.2
    610280       19008
    610320     19011.3
    610360     19011.4
    610400     19011.2
    610440     19013.1
    610480     19010.8
    610520     19017.6
    610560     19017.7
    610600     19017.8
    610640     19019.1
    610680     19020.3
    610720     19020.5
    610760     19024.6
    610800     19022.4
    610840     19027.5
    610880     19025.2
    610920     19030.5
    610960       19031
    611000       19027
    611040     19028.5
    611080     19033.5
    611120     19036.6
    611160     19036.7
    611200     19036.5
    611240     19038.3
    611280     19036.1
    611320     19042.9
    611360     19043.2
    611400     19043.1
    611440     19044.3
    611480     19045.5
    611520     19045.9
    611560       19050
    611600     19047.8
    611640     19052.7
    611680     19050.6
    611720     19055.8
    611760     19056.2
    611800     19052.3
    611840     19053.7
    611880     19058.6
    611920       19062
    611960       19062
    612000     19061.9
    612040     19063.7
    612080     19061.2
    612120     19068.3
    612160     19068.4
    612200     19068.3
    612240     19069.6
    612280     19070.8
    612320     19071.1
    612360     19075.1
    612400     19072.9
    612440       19078
    612480     19075.9
    612520     19080.9
    612560     19081.3
    612600     19077.6
    612640     19078.9
    612680     19083.9
    612720     19087.2
    612760     19087.3
    612800     19087.2
    612840       19089
    612880     19086.5
    612920     19093.5
    612960     19093.8
    613000     19093.5
    613040       19095
    613080     19095.9
    613120     19096.3
    613160     19100.5
    613200     19098.3
    613240     19103.2
    613280     19101.1
    613320     19106.1
    613360     19106.6
    613400     19102.8
    613440     19104.2
    613480     19109.1
    613520     19112.5
    613560     19112.6
    613600     19112.4
    613640     19114.2
    613680     19111.5
    613720     19118.8
    613760       19119
    613800     19118.6
    613840     19120.3
    613880       19121
    613920     19121.5
    613960     19125.6
    614000     19123.7
    614040     19128.4
    614080     19126.6
    614120     19131.3
    614160     19131.9
    614200     19128.2
    614240     19129.2
    614280     19134.3
    614320     19137.9
    614360     19137.9
    614400     19137.5
    614440     19139.6
    614480     19136.9
    614520     19144.2
    614560     19144.2
    614600     19143.8
    614640     19145.7
    614680     19146.4
    614720     19146.8
    614760     19150.7
    614800     19148.7
    614840     19153.6
    614880     19151.8
    614920     19156.6
    614960     19157.2
    615000     19153.5
    615040     19154.4
    615080     19159.6
    615120     19163.3
    615160     19163.3
    615200     19162.7
    615240     19164.9
    615280     19162.3
    615320     19169.4
    615360     19169.6
    615400     19169.1
    615440       19171
    615480     19171.5
    615520     19172.1
    615560     19176.1
    615600     19173.8
    615640     19178.8
    615680     19177.1
    615720     19181.9
    615760     19182.8
    615800     19178.7
    615840     19179.8
    615880     19184.9
    615920     19188.5
    615960     19188.5
    616000       19188
    616040     19190.2
    616080     19187.4
    616120     19194.6
    616160     19194.8
    616200     19194.3
    616240     19196.2
    616280     19196.7
    616320     19197.4
    616360     19201.5
    616400     19199.1
    616440     19204.2
    616480     19202.1
    616520     19207.1
    616560       19208
    616600     19204.2
    616640       19205
    616680       19210
    616720     19213.7
    616760     19213.7
    616800     19213.2
    616840     19215.5
    616880     19212.7
    616920     19219.9
    616960     19220.2
    617000     19219.4
    617040     19221.5
    617080       19222
    617120     19222.7
    617160     19226.7
    617200     19224.4
    617240     19229.5
    617280     19227.7
    617320     19232.5
    617360     19233.2
    617400     19229.4
    617440     19230.4
    617480     19235.3
    617520       19239
    617560     19239.1
    617600     19238.4
    617640     19240.8
    617680     19237.8
    617720     19245.1
    617760     19245.5
    617800     19244.7
    617840     19246.7
    617880     19247.2
    617920     19247.9
    617960     19251.9
    618000     19249.6
    618040     19254.6
    618080     19253.1
    618120     19257.8
    618160     19258.5
    618200     19254.6
    618240     19255.7
    618280     19260.5
    618320     19264.3
    618360     19264.3
    618400     19263.4
    618440     19266.1
    618480       19263
    618520     19270.2
    618560     19270.8
    618600     19269.9
    618640     19271.8
    618680     19272.4
    618720     19273.3
    618760     19277.4
    618800     19274.9
    618840       19280
    618880     19278.3
    618920       19283
    618960     19283.9
    619000       19280
    619040       19281
    619080     19285.7
    619120     19289.5
    619160     19289.6
    619200     19288.8
    619240     19291.2
    619280     19288.3
    619320     19295.5
    619360       19296
    619400     19295.2
    619440       19297
    619480     19297.5
    619520     19298.6
    619560     19302.6
    619600     19300.2
    619640     19305.4
    619680     19303.6
    619720     19308.2
    619760     19309.1
    619800     19305.3
    619840     19306.4
    619880       19311
    619920     19314.8
    619960       19315
    620000     19314.1
    620040     19316.5
    620080     19313.5
    620120     19320.9
    620160     19321.3
    620200     19320.6
    620240     19322.2
    620280     19322.9
    620320       19324
    620360     19328.1
    620400     19325.4
    620440     19330.7
    620480       19329
    620520     19333.7
    620560     19334.6
    620600     19330.6
    620640     19331.7
    620680     19336.4
    620720     19340.3
    620760     19340.5
    620800     19339.5
    620840       19342
    620880     19338.9
    620920     19346.4
    620960     19346.7
    621000     19345.8
    621040     19347.6
    621080     19348.3
    621120     19349.4
    621160     19353.6
    621200     19350.7
    621240     19356.2
    621280     19354.4
    621320     19359.1
    621360     19359.9
    621400     19356.2
    621440       19357
    621480     19361.7
    621520     19365.7
    621560       19366
    621600     19364.9
    621640     19367.7
    621680     19364.4
    621720     19371.8
    621760     19372.2
    621800     19371.1
    621840       19373
    621880     19373.9
    621920     19374.7
    621960       19379
    622000     19376.2
    622040     19381.6
    622080     19379.7
    622120     19384.5
    622160     19385.3
    622200     19381.6
    622240     19382.3
    622280     19387.1
    622320     19391.2
    622360     19391.4
    622400     19390.3
    622440     19393.1
    622480       19390
    622520     19397.1
    622560     19397.5
    622600     19396.4
    622640     19398.3
    622680     19399.4
    622720     19400.1
    622760     19404.4
    622800     19401.5
    622840     19407.1
    622880     19405.1
    622920     19409.7
    622960     19410.8
    623000     19406.9
    623040     19407.7
    623080     19412.6
    623120     19416.6
    623160     19416.8
    623200     19415.7
    623240     19418.4
    623280     19415.4
    623320     19422.5
    623360     19422.8
    623400     19421.8
    623440     19423.6
    623480     19424.7
    623520     19425.5
    623560     19429.9
    623600     19426.8
    623640     19432.5
    623680     19430.4
    623720     19434.8
    623760     19436.3
    623800     19432.4
    623840     19432.8
    623880     19437.9
    623920     19442.1
    623960       19442
    624000     19440.9
    624040     19443.7
    624080     19440.7
    624120     19447.7
    624160     19448.1
    624200     19447.3
    624240     19448.8
    624280     19450.2
    624320       19451
    624360     19455.3
    624400     19452.1
    624440     19457.7
    624480     19455.6
    624520       19460
    624560     19461.5
    624600     19457.6
    624640     19457.9
    624680     19463.3
    624720     19467.4
    624760     19467.1
    624800     19466.4
    624840     19469.1
    624880     19465.7
    624920     19473.1
    624960     19473.4
    625000     19472.5
    625040     19474.1
    625080     19475.3
    625120     19476.3
    625160     19480.6
    625200     19477.4
    625240     19482.9
    625280     19480.9
    625320     19485.5
    625360     19486.8
    625400     19482.8
    625440     19483.2
    625480     19488.6
    625520     19492.7
    625560     19492.2
    625600     19491.7
    625640     19494.3
    625680       19491
    625720     19498.3
    625760     19498.6
    625800     19497.8
    625840     19499.2
    625880     19500.3
    625920     19501.6
    625960     19505.8
    626000     19502.6
    626040     19508.2
    626080     19506.3
    626120     19510.7
    626160     19512.1
    626200     19508.1
    626240     19508.6
    626280       19514
    626320       19518
    626360     19517.5
    626400     19516.8
    626440     19519.6
    626480     19516.4
    626520     19523.4
    626560     19523.9
    626600     19523.1
    626640     19524.4
    626680     19525.5
    626720       19527
    626760       19531
    626800     19527.8
    626840     19533.5
    626880     19531.6
    626920       19536
    626960     19537.4
    627000     19533.4
    627040     19533.7
    627080     19539.2
    627120       19543
    627160     19542.7
    627200     19542.2
    627240     19545.1
    627280     19541.6
    627320     19548.7
    627360     19549.1
    627400     19548.2
    627440     19549.7
    627480     19550.8
    627520     19552.4
    627560     19556.4
    627600     19553.1
    627640     19558.9
    627680       19557
    627720     19561.3
    627760     19562.7
    627800     19558.6
    627840     19558.9
    627880     19564.5
    627920     19568.4
    627960     19567.8
    628000     19567.4
    628040     19570.4
    628080     19566.9
    628120       19574
    628160     19574.4
    628200     19573.3
    628240     19574.9
    628280       19576
    628320     19577.7
    628360     19581.7
    628400     19578.3
    628440     19584.2
    628480     19582.2
    628520     19586.7
    628560     19587.7
    628600     19583.8
    628640     19584.1
    628680     19589.7
    628720     19593.6
    628760     19593.1
    628800     19592.9
    628840     19595.6
    628880     19591.9
    628920     19599.1
    628960     19599.6
    629000     19598.6
    629040     19600.2
    629080     19601.2
    629120     19603.1
    629160     19606.9
    629200     19603.7
    629240     19609.4
    629280     19607.5
    629320       19612
    629360       19613
    629400     19609.2
    629440     19609.3
    629480       19615
    629520       19619
    629560     19618.5
    629600     19618.1
    629640     19621.1
    629680     19617.2
    629720     19624.5
    629760     19624.9
    629800       19624
    629840     19625.4
    629880     19626.6
    629920     19628.5
    629960     19632.3
    630000       19629
    630040     19634.8
    630080     19632.8
    630120     19637.2
    630160     19638.3
    630200     19634.4
    630240     19634.4
    630280     19640.4
    630320     19644.3
    630360     19643.8
    630400     19643.4
    630440     19646.1
    630480     19642.4
    630520     19649.7
    630560     19650.2
    630600     19649.2
    630640     19650.6
    630680     19651.8
    630720     19653.9
    630760     19657.6
    630800     19654.2
    630840     19660.3
    630880     19658.1
    630920     19662.4
    630960     19663.5
    631000     19659.6
    631040     19659.7
    631080     19665.8
    631120     19669.4
    631160       19669
    631200     19668.8
    631240     19671.5
    631280     19667.7
    631320     19674.8
    631360     19675.6
    631400     19674.4
    631440     19675.8
    631480       19677
    631520     19679.2
    631560     19682.9
    631600     19679.6
    631640     19685.5
    631680     19683.4
    631720     19687.6
    631760     19688.8
    631800     19684.9
    631840       19685
    631880     19691.2
    631920     19694.8
    631960     19694.4
    632000     19694.1
    632040     19696.8
    632080       19693
    632120     19700.1
    632160     19700.8
    632200     19699.5
    632240     19701.1
    632280     19702.4
    632320     19704.4
    632360     19708.4
    632400     19704.9
    632440     19710.9
    632480     19708.5
    632520     19712.9
    632560     19714.1
    632600     19710.2
    632640     19710.3
    632680     19716.6
    632720     19720.1
    632760     19719.6
    632800     19719.2
    632840     19722.1
    632880     19718.4
    632920     19725.4
    632960     19726.2
    633000     19724.8
    633040     19726.4
    633080     19727.5
    633120     19729.7
    633160     19733.6
    633200     19730.1
    633240     19736.3
    633280     19733.7
    633320     19738.1
    633360     19739.3
    633400     19735.4
    633440     19735.7
    633480       19742
    633520     19745.2
    633560     19744.8
    633600     19744.2
    633640     19747.2
    633680     19743.6
    633720     19750.9
    633760     19751.3
    633800     19750.1
    633840     19751.8
    633880     19752.9
    633920     19754.9
    633960     19758.8
    634000     19755.3
    634040     19761.6
    634080     19758.9
    634120     19763.6
    634160     19764.6
    634200     19760.7
    634240     19760.7
    634280     19767.2
    634320     19770.4
    634360     19770.1
    634400     19769.4
    634440     19772.5
    634480     19769.1
    634520     19776.1
    634560     19776.5
    634600     19775.2
    634640       19777
    634680     19778.1
    634720     19780.3
    634760     19784.1
    634800     19780.6
    634840     19786.9
    634880     19784.2
    634920     19789.1
    634960     19789.9
    635000     19785.9
    635040     19786.1
    635080     19792.5
    635120     19795.9
    635160     19795.3
    635200     19794.8
    635240     19797.9
    635280     19794.4
    635320     19801.4
    635360     19801.9
    635400     19800.7
    635440     19802.4
    635480     19803.4
    635520     19805.6
    635560     19809.6
    635600     19805.8
    635640     19812.2
    635680     19809.6
    635720     19814.5
    635760     19815.2
    635800     19811.1
    635840     19811.4
    635880     19817.7
    635920     19821.2
    635960     19820.7
    636000     19820.2
    636040     19823.1
    636080     19819.6
    636120     19826.6
    636160     19827.2
    636200     19825.9
    636240     19827.6
    636280     19828.6
    636320     19830.9
    636360     19834.7
    636400       19831
    636440     19837.3
    636480     19834.8
    636520     19839.9
    636560     19840.4
    636600     19836.2
    636640     19836.7
    636680     19842.9
    636720     19846.5
    636760     19846.1
    636800     19845.3
    636840     19848.4
    636880     19844.9
    636920     19851.8
    636960     19852.6
    637000     19851.2
    637040     19852.9
    637080     19853.7
    637120     19856.1
    637160       19860
    637200     19856.2
    637240     19862.6
    637280       19860
    637320       19865
    637360     19865.5
    637400     19861.5
    637440     19861.8
    637480     19868.2
    637520     19871.8
    637560     19871.2
    637600     19870.7
    637640     19873.5
    637680     19869.9
    637720     19876.9
    637760       19878
    637800     19876.4
    637840     19878.1
    637880     19879.1
    637920     19881.2
    637960       19885
    638000     19881.4
    638040     19887.8
    638080     19885.3
    638120     19890.3
    638160     19890.8
    638200     19886.6
    638240     19887.1
    638280     19893.5
    638320       19897
    638360     19896.4
    638400     19896.2
    638440     19898.7
    638480     19895.1
    638520     19902.1
    638560     19903.2
    638600     19901.7
    638640     19903.3
    638680     19904.2
    638720     19906.3
    638760     19910.3
    638800     19906.5
    638840     19912.8
    638880     19910.4
    638920     19915.4
    638960       19916
    639000       19912
    639040     19912.1
    639080     19918.7
    639120     19922.3
    639160     19921.5
    639200     19921.4
    639240     19924.1
    639280     19920.2
    639320     19927.3
    639360     19928.3
    639400     19926.9
    639440     19928.5
    639480     19929.5
    639520     19931.4
    639560     19935.4
    639600     19931.7
    639640     19938.2
    639680     19935.8
    639720     19940.6
    639760     19941.3
    639800     19937.4
    639840     19937.4
    639880       19944
    639920     19947.6
    639960     19946.5
    640000     19946.4
    640040     19949.2
    640080     19945.2
    640120     19952.3
    640160     19953.4
    640200     19952.1
    640240     19953.7
    640280     19954.6
    640320     19956.5
    640360     19960.6
    640400     19956.7
    640440     19963.4
    640480     19960.9
    640520     19965.8
    640560     19966.4
    640600     19962.7
    640640     19962.5
    640680     19969.2
    640720     19972.5
    640760     19971.8
    640800     19971.5
    640840     19974.2
    640880     19970.5
    640920     19977.2
    640960     19978.5
    641000     19977.4
    641040     19978.8
    641080     19979.6
    641120     19981.7
    641160     19985.6
    641200     19981.8
    641240     19988.4
    641280     19986.1
    641320     19990.8
    641360     19991.6
    641400     19987.7
    641440     19987.7
    641480     19994.3
    641520     19997.5
    641560     19996.8
    641600     19996.5
    641640     19999.5
    641680     19995.5
    641720     20002.3
    641760     20003.5
    641800     20002.5
    641840       20004
    641880     20004.7
    641920     20006.9
    641960     20010.8
    642000     20006.8
    642040     20013.4
    642080     20011.1
    642120       20016
    642160     20016.8
    642200     20012.9
    642240     20012.9
    642280     20019.3
    642320     20022.6
    642360     20021.9
    642400     20021.7
    642440     20024.6
    642480     20020.7
    642520     20027.5
    642560     20028.7
    642600     20027.7
    642640     20029.2
    642680     20029.8
    642720       20032
    642760     20035.8
    642800       20032
    642840     20038.6
    642880       20036
    642920     20041.2
    642960     20042.1
    643000     20037.8
    643040     20037.9
    643080     20044.5
    643120     20047.8
    643160     20047.2
    643200     20046.9
    643240     20049.8
    643280     20045.8
    643320     20052.8
    643360     20053.9
    643400     20052.8
    643440     20054.5
    643480     20055.1
    643520     20057.3
    643560     20061.1
    643600     20057.3
    643640     20063.9
    643680       20061
    643720     20066.4
    643760     20067.4
    643800       20063
    643840     20063.2
    643880     20069.7
    643920       20073
    643960     20072.4
    644000     20072.2
    644040     20075.1
    644080       20071
    644120     20078.1
    644160       20079
    644200       20078
    644240     20079.6
    644280     20080.7
    644320     20082.4
    644360     20086.3
    644400     20082.5
    644440       20089
    644480     20086.4
    644520     20091.3
    644560     20092.6
    644600     20088.1
    644640     20088.3
    644680       20095
    644720     20098.4
    644760     20097.5
    644800     20097.5
    644840     20100.2
    644880     20096.3
    644920     20103.4
    644960     20104.1
    645000     20103.1
    645040     20104.8
    645080     20105.9
    645120     20107.5
    645160     20111.6
    645200     20107.8
    645240     20114.3
    645280     20111.7
    645320     20116.4
    645360     20117.8
    645400     20113.3
    645440     20113.6
    645480     20120.3
    645520     20123.3
    645560     20122.5
    645600     20122.7
    645640     20125.4
    645680     20121.7
    645720     20128.6
    645760     20129.4
    645800     20128.4
    645840       20130
    645880     20130.9
    645920     20132.8
    645960     20136.9
    646000     20133.1
    646040     20139.4
    646080     20136.9
    646120     20141.7
    646160       20143
    646200     20138.6
    646240     20138.7
    646280     20145.4
    646320     20148.6
    646360     20147.8
    646400     20147.9
    646440     20150.5
    646480     20146.8
    646520     20153.5
    646560     20154.4
    646600     20153.6
    646640     20155.2
    646680       20156
    646720     20157.9
    646760     20162.1
    646800     20158.1
    646840     20164.5
    646880     20162.1
    646920     20166.8
    646960     20168.1
    647000     20163.8
    647040     20163.7
    647080     20170.6
    647120     20173.8
    647160       20173
    647200       20173
    647240     20175.6
    647280     20172.2
    647320     20178.7
    647360     20179.4
    647400     20178.7
    647440     20180.3
    647480     20181.3
    647520     20183.2
    647560       20187
    647600     20183.2
    647640     20189.7
    647680     20187.3
    647720       20192
    647760     20193.2
    647800     20188.9
    647840     20188.9
    647880     20195.8
    647920       20199
    647960     20198.3
    648000     20198.4
    648040     20200.8
    648080     20197.1
    648120     20203.9
    648160     20204.5
    648200     20203.7
    648240     20205.6
    648280     20206.5
    648320     20208.2
    648360       20212
    648400     20208.4
    648440     20214.8
    648480     20212.5
    648520     20217.1
    648560     20218.3
    648600     20214.1
    648640     20214.3
    648680     20221.4
    648720     20224.5
    648760     20223.5
    648800     20223.5
    648840     20226.1
    648880     20222.5
    648920     20229.3
    648960     20229.8
    649000     20228.9
    649040     20230.9
    649080     20231.7
    649120     20233.4
    649160     20237.2
    649200     20233.5
    649240       20240
    649280     20237.8
    649320     20242.3
    649360     20243.6
    649400       20239
    649440     20239.3
    649480     20246.6
    649520     20249.6
    649560       20249
    649600     20248.7
    649640     20251.2
    649680     20247.8
    649720     20254.6
    649760       20255
    649800     20254.2
    649840     20256.2
    649880     20257.1
    649920     20258.7
    649960     20262.5
    650000     20258.6
    650040     20265.3
    650080       20263
    650120     20267.7
    650160     20268.9
    650200     20264.3
    650240     20264.7
    650280     20271.9
    650320     20274.6
    650360     20274.4
    650400       20274
    650440     20276.4
    650480     20273.1
    650520     20279.8
    650560     20280.2
    650600     20279.2
    650640     20281.4
    650680     20282.1
    650720     20283.9
    650760     20287.6
    650800     20283.7
    650840     20290.5
    650880       20288
    650920     20292.8
    650960     20294.3
    651000     20289.5
    651040     20289.7
    651080     20297.2
    651120     20299.7
    651160     20299.5
    651200     20299.2
    651240     20301.5
    651280       20298
    651320     20304.9
    651360     20305.2
    651400     20304.3
    651440     20306.4
    651480     20307.1
    651520       20309
    651560     20312.7
    651600     20308.9
    651640     20315.6
    651680     20313.1
    651720     20317.9
    651760     20319.3
    651800     20314.5
    651840     20315.1
    651880     20322.1
    651920     20324.9
    651960     20324.7
    652000     20324.4
    652040     20326.6
    652080     20322.9
    652120       20330
    652160     20330.5
    652200     20329.4
    652240     20331.3
    652280     20332.2
    652320     20334.2
    652360     20337.8
    652400       20334
    652440     20340.8
    652480     20338.2
    652520     20343.2
    652560     20344.6
    652600     20339.3
    652640     20340.1
    652680     20347.6
    652720       20350
    652760     20349.6
    652800     20349.6
    652840     20351.8
    652880       20348
    652920     20355.1
    652960     20355.4
    653000     20354.8
    653040     20356.5
    653080     20357.4
    653120     20359.4
    653160       20363
    653200     20359.2
    653240     20365.9
    653280     20363.3
    653320     20368.3
    653360     20369.6
    653400     20364.4
    653440     20365.3
    653480     20372.8
    653520     20375.3
    653560       20375
    653600     20374.7
    653640     20376.9
    653680     20373.3
    653720     20380.4
    653760     20380.5
    653800     20379.9
    653840     20381.8
    653880     20382.4
    653920     20384.5
    653960     20388.1
    654000     20384.5
    654040     20390.9
    654080     20388.3
    654120     20393.3
    654160     20394.7
    654200     20389.6
    654240     20390.4
    654280       20398
    654320     20400.4
    654360     20400.3
    654400     20399.9
    654440     20402.2
    654480     20398.5
    654520     20405.5
    654560     20405.4
    654600     20405.1
    654640     20406.7
    654680     20407.6
    654720     20409.6
    654760     20413.4
    654800     20409.6
    654840     20415.8
    654880     20413.6
    654920     20418.5
    654960       20420
    655000     20414.9
    655040     20415.6
    655080     20422.9
    655120     20425.5
    655160     20425.6
    655200       20425
    655240     20427.3
    655280     20423.6
    655320     20430.6
    655360     20430.5
    655400     20430.2
    655440     20431.8
    655480     20432.8
    655520     20434.7
    655560     20438.4
    655600     20434.7
    655640     20440.9
    655680     20438.9
    655720     20443.7
    655760     20445.3
    655800     20440.3
    655840     20440.9
    655880     20448.1
    655920     20450.8
    655960     20450.8
    656000       20450
    656040     20452.5
    656080     20448.7
    656120     20455.8
    656160     20455.7
    656200     20455.4
    656240       20457
    656280     20457.8
    656320     20460.1
    656360     20463.7
    656400     20459.7
    656440       20466
    656480     20464.2
    656520       20469
    656560     20470.8
    656600     20465.4
    656640     20465.8
    656680     20473.3
    656720     20475.8
    656760     20476.3
    656800     20475.4
    656840     20477.9
    656880     20473.9
    656920     20481.1
    656960       20481
    657000     20480.4
    657040       20482
    657080       20483
    657120     20485.4
    657160       20489
    657200       20485
    657240     20491.3
    657280     20489.2
    657320     20494.1
    657360       20496
    657400     20490.6
    657440       20491
    657480     20498.4
    657520       20501
    657560     20501.7
    657600     20500.4
    657640     20503.2
    657680       20499
    657720     20506.2
    657760     20506.1
    657800     20505.7
    657840     20507.2
    657880     20508.2
    657920     20510.6
    657960     20514.2
    658000     20510.2
    658040     20516.5
    658080     20514.3
    658120     20519.4
    658160     20520.9
    658200     20515.6
    658240     20516.2
    658280     20523.8
    658320     20526.1
    658360     20526.8
    658400     20525.7
    658440     20528.5
    658480     20524.3
    658520     20531.4
    658560     20531.1
    658600     20530.9
    658640     20532.3
    658680     20533.2
    658720     20535.9
    658760     20539.2
    658800     20535.4
    658840     20541.7
    658880     20539.6
    658920     20544.5
    658960     20546.1
    659000     20540.5
    659040     20541.5
    659080     20549.1
    659120     20551.5
    659160     20551.9
    659200     20550.8
    659240     20553.7
    659280     20549.3
    659320     20556.3
    659360     20556.4
    659400       20556
    659440     20557.4
    659480     20558.3
    659520     20561.1
    659560     20564.3
    659600     20560.4
    659640     20566.9
    659680     20564.9
    659720     20569.5
    659760     20571.3
    659800     20565.8
    659840     20566.6
    659880     20574.1
    659920     20576.6
    659960     20576.9
    660000     20575.8
    660040     20578.8
    660080     20574.3
    660120     20581.5
    660160     20581.5
    660200       20581
    660240     20582.4
    660280     20583.1
    660320     20586.1
    660360       20589
    660400     20585.4
    660440     20592.2
    660480     20589.9
    660520     20594.6
    660560     20596.3
    660600     20591.1
    660640     20591.6
    660680     20599.1
    660720     20601.6
    660760       20602
    660800     20600.8
    660840     20603.8
    660880     20599.4
    660920     20606.4
    660960     20606.6
    661000       20606
    661040     20607.4
    661080     20608.1
    661120     20611.2
    661160     20614.1
    661200     20610.3
    661240     20617.3
    661280     20614.9
    661320     20619.7
    661360     20621.4
    661400     20616.3
    661440     20616.7
    661480     20624.2
    661520     20626.6
    661560     20626.9
    661600     20625.5
    661640     20628.8
    661680     20624.3
    661720     20631.6
    661760     20631.7
    661800     20631.1
    661840     20632.3
    661880       20633
    661920     20636.4
    661960     20639.1
    662000     20635.5
    662040     20642.3
    662080     20640.2
    662120     20644.7
    662160     20646.5
    662200     20641.5
    662240     20641.7
    662280     20649.2
    662320     20651.9
    662360       20652
    662400     20650.5
    662440     20654.1
    662480     20649.5
    662520       20657
    662560     20656.6
    662600       20656
    662640     20657.2
    662680     20657.9
    662720     20661.3
    662760     20664.1
    662800     20660.5
    662840     20667.2
    662880     20665.4
    662920     20669.8
    662960     20671.5
    663000     20666.4
    663040     20666.8
    663080     20674.3
    663120     20676.9
    663160       20677
    663200     20675.4
    663240     20679.1
    663280     20674.3
    663320     20682.1
    663360     20681.7
    663400     20681.1
    663440       20682
    663480     20682.9
    663520     20686.3
    663560       20689
    663600     20685.7
    663640     20692.3
    663680     20690.5
    663720     20694.6
    663760     20696.8
    663800     20691.5
    663840     20691.8
    663880     20699.3
    663920     20701.9
    663960       20702
    664000     20700.2
    664040     20704.1
    664080     20699.5
    664120     20707.1
    664160     20706.6
    664200     20706.2
    664240     20707.1
    664280       20708
    664320     20711.1
    664360     20713.9
    664400     20710.6
    664440     20717.2
    664480     20715.7
    664520     20719.6
    664560     20721.6
    664600     20716.4
    664640     20716.9
    664680     20724.4
    664720       20727
    664760     20726.8
    664800     20725.2
    664840     20729.2
    664880     20724.3
    664920     20731.9
    664960     20731.5
    665000     20731.2
    665040     20732.1
    665080     20732.9
    665120     20735.9
    665160     20738.8
    665200     20735.6
    665240     20742.1
    665280     20740.6
    665320     20744.6
    665360     20746.6
    665400     20741.4
    665440     20742.1
    665480     20749.5
    665520     20751.8
    665560     20751.6
    665600     20750.1
    665640       20754
    665680     20749.2
    665720     20756.9
    665760     20756.4
    665800     20756.1
    665840       20757
    665880     20757.9
    665920     20760.7
    665960     20763.6
    666000     20760.4
    666040     20767.1
    666080     20765.4
    666120     20769.6
    666160     20771.5
    666200     20766.3
    666240     20766.9
    666280     20774.4
    666320     20776.8
    666360     20776.3
    666400       20775
    666440     20779.1
    666480       20774
    666520     20781.7
    666560     20781.4
    666600     20780.9
    666640     20782.1
    666680     20782.9
    666720     20785.5
    666760     20788.5
    666800     20785.3
    666840       20792
    666880     20790.1
    666920     20794.4
    666960     20796.4
    667000     20791.3
    667040     20791.9
    667080     20799.1
    667120     20801.8
    667160     20801.1
    667200       20800
    667240     20803.9
    667280       20799
    667320     20806.4
    667360     20806.3
    667400     20805.9
    667440       20807
    667480     20807.7
    667520     20810.3
    667560     20813.3
    667600     20810.3
    667640     20817.2
    667680       20815
    667720     20819.5
    667760     20821.4
    667800     20816.2
    667840     20816.7
    667880       20824
    667920     20826.8
    667960       20826
    668000       20825
    668040     20828.9
    668080     20823.8
    668120     20831.3
    668160     20831.3
    668200     20830.9
    668240       20832
    668280     20832.4
    668320     20835.3
    668360     20838.2
    668400     20835.2
    668440     20842.1
    668480     20839.9
    668520     20844.5
    668560     20846.2
    668600     20841.1
    668640     20841.7
    668680     20849.1
    668720     20851.8
    668760       20851
    668800     20850.1
    668840       20854
    668880     20848.9
    668920     20856.2
    668960     20856.4
    669000       20856
    669040     20856.9
    669080     20857.5
    669120     20860.4
    669160     20863.2
    669200     20860.5
    669240     20867.2
    669280     20864.9
    669320     20869.4
    669360     20871.2
    669400     20866.2
    669440     20866.7
    669480     20873.9
    669520     20876.7
    669560       20876
    669600     20875.2
    669640     20878.9
    669680     20873.8
    669720     20881.2
    669760     20881.3
    669800       20881
    669840       20882
    669880     20882.6
    669920     20885.5
    669960     20888.1
    670000     20885.5
    670040     20892.1
    670080     20889.6
    670120     20894.3
    670160       20896
    670200     20891.4
    670240     20891.6
    670280       20899
    670320     20901.7
    670360     20901.2
    670400     20900.2
    670440     20904.2
    670480     20898.6
    670520     20906.2
    670560     20906.4
    670600       20906
    670640     20907.1
    670680     20907.8
    670720     20910.7
    670760     20913.1
    670800     20910.7
    670840     20917.1
    670880     20914.5
    670920     20919.5
    670960     20920.9
    671000     20916.4
    671040     20916.7
    671080       20924
    671120     20926.4
    671160     20926.2
    671200     20925.4
    671240       20929
    671280     20923.6
    671320     20931.2
    671360     20931.3
    671400     20931.1
    671440     20931.9
    671480     20932.6
    671520     20935.7
    671560     20938.3
    671600     20935.7
    671640     20942.1
    671680     20939.4
    671720     20944.7
    671760     20946.2
    671800     20941.5
    671840     20941.6
    671880       20949
    671920     20951.6
    671960     20951.2
    672000     20950.3
    672040     20954.1
    672080     20948.5
    672120     20956.1
    672160     20956.3
    672200     20955.9
    672240       20957
    672280     20957.4
    672320     20960.7
    672360     20963.3
    672400     20960.7
    672440     20966.9
    672480     20964.5
    672520     20969.4
    672560     20971.1
    672600     20966.5
    672640     20966.7
    672680     20973.9
    672720     20976.5
    672760     20976.3
    672800     20975.5
    672840     20979.2
    672880     20973.3
    672920     20981.3
    672960     20981.2
    673000     20980.8
    673040     20981.9
    673080     20982.4
    673120     20985.7
    673160     20988.2
    673200     20985.8
    673240       20992
    673280     20989.5
    673320     20994.4
    673360     20995.9
    673400     20991.5
    673440     20991.7
    673480       20999
    673520     21001.4
    673560     21001.3
    673600     21000.6
    673640       21004
    673680     20998.6
    673720     21006.1
    673760     21005.8
    673800     21005.8
    673840       21007
    673880     21007.2
    673920     21010.7
    673960       21013
    674000     21010.9
    674040     21017.1
    674080     21014.5
    674120     21019.4
    674160     21020.9
    674200     21016.4
    674240     21016.7
    674280       21024
    674320     21026.4
    674360     21026.3
    674400     21025.5
    674440     21029.1
    674480     21023.7
    674520       21031
    674560     21030.6
    674600     21030.8
    674640       21032
    674680     21032.2
    674720     21035.4
    674760       21038
    674800     21035.9
    674840       21042
    674880     21039.6
    674920     21044.5
    674960     21045.9
    675000     21041.5
    675040     21041.8
    675080     21048.9
    675120     21051.6
    675160     21051.3
    675200     21050.4
    675240     21054.2
    675280     21048.4
    675320     21055.9
    675360     21055.6
    675400     21055.6
    675440     21057.1
    675480       21057
    675520     21060.5
    675560     21062.7
    675600     21060.7
    675640     21066.9
    675680     21064.3
    675720     21069.2
    675760     21070.7
    675800     21066.2
    675840     21066.7
    675880       21074
    675920     21076.6
    675960     21076.3
    676000     21075.3
    676040     21079.2
    676080     21073.4
    676120     21080.7
    676160     21080.4
    676200     21080.5
    676240     21082.2
    676280     21082.1
    676320     21085.6
    676360     21087.7
    676400     21085.6
    676440     21091.9
    676480     21089.4
    676520     21094.1
    676560     21095.6
    676600     21091.2
    676640     21091.7
    676680     21098.7
    676720     21101.6
    676760     21101.2
    676800     21100.3
    676840     21104.4
    676880     21098.5
    676920     21105.6
    676960     21105.6
    677000     21105.4
    677040       21107
    677080       21107
    677120     21110.6
    677160     21112.7
    677200     21110.8
    677240     21116.9
    677280     21114.5
    677320     21119.1
    677360     21120.7
    677400     21116.1
    677440     21116.7
    677480     21123.6
    677520     21126.4
    677560     21126.1
    677600     21125.2
    677640     21129.2
    677680     21123.6
    677720     21130.4
    677760     21130.7
    677800     21130.4
    677840       21132
    677880     21131.9
    677920     21135.4
    677960     21137.7
    678000     21135.5
    678040     21141.9
    678080     21139.5
    678120     21143.9
    678160     21145.3
    678200     21140.8
    678240     21141.7
    678280     21148.5
    678320     21151.4
    678360     21151.1
    678400     21150.1
    678440     21154.2
    678480     21148.3
    678520     21155.4
    678560     21155.6
    678600     21155.2
    678640       21157
    678680     21156.8
    678720     21160.2
    678760     21162.7
    678800     21160.2
    678840     21166.7
    678880     21164.2
    678920     21168.9
    678960     21170.2
    679000       21166
    679040     21166.5
    679080     21173.5
    679120     21176.3
    679160       21176
    679200     21175.1
    679240     21179.2
    679280     21173.1
    679320     21180.2
    679360     21180.4
    679400     21180.1
    679440       21182
    679480     21181.6
    679520     21185.1
    679560     21187.5
    679600     21185.2
    679640     21191.7
    679680     21188.9
    679720     21193.7
    679760       21195
    679800     21190.6
    679840     21191.4
    679880     21198.1
    679920       21201
    679960     21201.1
    680000     21199.8
    680040     21203.9
    680080       21198
    680120     21205.3
    680160     21205.3
    680200     21204.9
    680240     21206.6
    680280     21206.6
    680320     21209.9
    680360     21212.3
    680400     21209.8
    680440     21216.8
    680480     21213.7
    680520     21218.7
    680560     21219.9
    680600     21215.5
    680640     21216.3
    680680     21222.9
    680720     21225.8
    680760     21225.9
    680800     21224.7
    680840     21228.5
    680880       21223
    680920     21230.3
    680960       21230
    681000     21229.7
    681040     21231.7
    681080     21231.7
    681120     21234.7
    681160     21237.4
    681200     21234.7
    681240     21241.9
    681280     21238.8
    681320     21243.8
    681360     21244.8
    681400     21240.5
    681440     21241.5
    681480     21248.1
    681520     21250.8
    681560     21250.8
    681600     21249.7
    681640     21253.7
    681680     21248.1
    681720     21255.4
    681760     21255.3
    681800     21254.6
    681840       21257
    681880     21256.6
    681920     21259.4
    681960     21262.6
    682000     21259.7
    682040     21267.2
    682080     21263.8
    682120     21268.9
    682160     21269.8
    682200     21265.5
    682240     21266.5
    682280     21273.3
    682320     21275.5
    682360     21275.8
    682400     21274.7
    682440     21278.8
    682480     21273.3
    682520     21280.2
    682560     21280.3
    682600     21279.7
    682640     21282.1
    682680     21281.7
    682720     21284.3
    682760     21287.6
    682800       21285
    682840     21292.1
    682880     21288.9
    682920     21293.9
    682960     21294.9
    683000     21290.5
    683040     21291.6
    683080     21298.4
    683120     21300.4
    683160       21301
    683200     21299.6
    683240       21304
    683280     21298.2
    683320     21305.2
    683360     21305.3
    683400     21304.6
    683440     21307.2
    683480       21307
    683520     21309.4
    683560     21312.7
    683600       21310
    683640     21316.9
    683680     21313.8
    683720     21319.1
    683760     21319.9
    683800     21315.3
    683840     21316.5
    683880     21323.5
    683920     21325.4
    683960       21326
    684000     21324.6
    684040     21328.9
    684080     21323.2
    684120     21330.1
    684160     21330.2
    684200     21329.5
    684240     21332.3
    684280     21331.8
    684320     21334.4
    684360     21337.5
    684400     21334.7
    684440     21342.1
    684480     21338.7
    684520       21344
    684560     21344.9
    684600     21340.4
    684640     21341.3
    684680     21348.5
    684720     21350.2
    684760     21351.2
    684800     21349.5
    684840     21353.7
    684880     21348.1
    684920     21355.1
    684960     21355.1
    685000     21354.5
    685040     21357.3
    685080     21356.8
    685120     21359.3
    685160     21362.6
    685200     21359.8
    685240     21367.2
    685280     21363.6
    685320     21369.1
    685360     21370.2
    685400     21365.2
    685440     21366.4
    685480     21373.5
    685520     21375.3
    685560       21376
    685600     21374.4
    685640     21378.8
    685680     21373.4
    685720       21380
    685760     21380.3
    685800     21379.4
    685840     21382.6
    685880     21381.7
    685920     21384.5
    685960     21387.7
    686000       21385
    686040     21392.4
    686080     21388.8
    686120     21394.1
    686160     21395.2
    686200     21390.3
    686240     21391.5
    686280     21398.5
    686320     21400.2
    686360     21401.1
    686400     21399.8
    686440     21403.8
    686480     21398.4
    686520     21405.1
    686560     21405.3
    686600     21404.5
    686640     21407.9
    686680     21406.8
    686720     21409.5
    686760     21412.8
    686800     21410.1
    686840     21417.5
    686880     21413.8
    686920     21419.1
    686960     21420.2
    687000     21415.4
    687040     21416.5
    687080     21423.9
    687120     21425.2
    687160     21426.4
    687200     21424.9
    687240     21428.9
    687280     21423.4
    687320     21429.9
    687360     21430.3
    687400     21429.6
    687440       21433
    687480     21431.7
    687520     21434.2
    687560     21437.8
    687600     21435.2
    687640     21442.2
    687680     21438.9
    687720     21444.2
    687760     21445.4
    687800     21440.4
    687840     21441.5
    687880     21448.9
    687920     21450.3
    687960     21451.3
    688000     21449.8
    688040     21453.7
    688080     21448.5
    688120     21454.8
    688160     21455.2
    688200     21454.6
    688240       21458
    688280     21456.8
    688320     21459.2
    688360       21463
    688400     21460.1
    688440     21467.1
    688480     21463.7
    688520       21469
    688560     21470.3
    688600     21465.5
    688640     21466.5
    688680       21474
    688720     21475.2
    688760     21476.2
    688800     21474.8
    688840     21478.9
    688880     21473.5
    688920     21480.1
    688960     21480.3
    689000     21479.6
    689040     21482.9
    689080     21481.9
    689120     21484.3
    689160     21487.9
    689200     21485.1
    689240     21492.3
    689280     21488.8
    689320     21494.3
    689360     21495.5
    689400     21490.5
    689440     21491.6
    689480     21499.1
    689520     21500.3
    689560     21501.1
    689600     21499.6
    689640     21503.9
    689680     21498.6
    689720     21505.3
    689760       21505
    689800     21504.1
    689840     21507.9
    689880     21506.9
    689920     21509.3
    689960       21513
    690000       21510
    690040       21517
    690080     21513.5
    690120     21519.1
    690160     21520.2
    690200     21515.6
    690240     21516.7
    690280     21524.1
    690320     21525.1
    690360     21526.3
    690400     21524.7
    690440     21528.7
    690480     21523.5
    690520       21530
    690560     21530.1
    690600       21529
    690640     21532.9
    690680     21531.8
    690720     21534.3
    690760     21538.1
    690800     21534.9
    690840     21541.8
    690880     21538.3
    690920     21544.2
    690960     21545.3
    691000     21540.6
    691040     21541.7
    691080     21549.1
    691120     21549.8
    691160     21551.3
    691200     21549.7
    691240     21553.7
    691280     21548.3
    691320     21554.9
    691360     21555.1
    691400     21553.7
    691440     21557.8
    691480     21556.8
    691520     21559.3
    691560     21563.3
    691600     21559.9
    691640     21566.9
    691680     21563.2
    691720     21569.2
    691760     21570.1
    691800     21565.5
    691840     21566.8
    691880     21574.3
    691920     21575.1
    691960     21576.2
    692000     21574.6
    692040     21578.6
    692080     21573.3
    692120     21579.9
    692160     21580.2
    692200     21578.4
    692240     21582.9
    692280     21582.2
    692320     21584.4
    692360     21588.6
    692400       21585
    692440       21592
    692480       21588
    692520     21594.1
    692560     21595.1
    692600     21590.7
    692640     21591.6
    692680     21599.3
    692720     21599.9
    692760     21601.3
    692800     21599.6
    692840     21603.5
    692880     21598.1
    692920     21605.1
    692960     21605.2
    693000     21603.4
    693040       21608
    693080       21607
    693120     21609.4
    693160     21613.3
    693200     21610.1
    693240     21617.1
    693280     21612.9
    693320     21619.2
    693360     21620.1
    693400     21615.8
    693440     21616.7
    693480     21624.6
    693520     21624.9
    693560     21626.3
    693600     21624.6
    693640     21628.6
    693680     21623.1
    693720     21630.1
    693760     21630.2
    693800     21628.4
    693840     21633.1
    693880       21632
    693920     21634.5
    693960     21638.3
    694000     21635.3
    694040     21642.1
[truncated: 175,928 more chars]
