# Supplementary material for: Comment on 'Valid molecular dynamics simulations of human hemoglobin require a surprisingly large box size'
Source: eLife. 2019 Jun 20;8:e44718. doi: 10.7554/eLife.44718 (PMC6586461; doi:10.7554/eLife.44718)
Supplement: Figure 2—figure supplement 1—source data 1. — The zip archive contains a README file describing which source files correspond to the different panels. [file elife-44718-fig2-figsupp1-data1.zip › figure2_SI/panel_C/box1/20/msd.xvg]

# This file was created Thu Mar 28 20:36:50 2019
# Created by:
#             :-) GROMACS - gmx msd, 2018.3-dev-20180823-5d5eb38 (-:
# 
# Executable:   /usr/local/gromacs/2018/2018.3-impi2017-fftw337-gcc640-cuda91/bin/gmx
# Data prefix:  /usr/local/gromacs/2018/2018.3-impi2017-fftw337-gcc640-cuda91
# Working dir:  /home/vgapsys/project/hemoglobin/ubq/closed_cube/box1/eq10/diffusion
# Command line:
#   gmx msd -s ../tpr.tpr -f /netmount/energy/vgapsys/hemoglobin/ubq/closed_cube/box1/eq10/traj_comp.xtc -trestart 800 -n index.ndx -o msd.xvg
# gmx msd is part of G R O M A C S:
#
# Georgetown Riga Oslo Madrid Amsterdam Chisinau Stockholm
#
@    title "Mean Square Displacement"
@    xaxis  label "Time (ps)"
@    yaxis  label "MSD (nm\S2\N)"
@TYPE xy
# MSD gathered over 1e+06 ps with 1251 restarts
# Diffusion constants fitted from time 100000 to 900000 ps
# D[  SOL_&_OW] = 5.2324 (+/- 0.0015) (1e-5 cm^2/s)
         0           0
        40     1.32993
        80     2.60883
       120     3.87479
       160     5.13826
       200     6.40279
       240     7.66417
       280     8.92462
       320     10.1773
       360     11.4311
       400     12.6872
       440     13.9486
       480      15.196
       520     16.4547
       560     17.7069
       600     18.9626
       640     20.2175
       680     21.4649
       720     22.7179
       760     23.9697
       800     25.2303
       840     26.4816
       880     27.7398
       920     28.9875
       960     30.2507
      1000     31.5011
      1040     32.7593
      1080      34.011
      1120     35.2599
      1160     36.5069
      1200     37.7546
      1240     39.0158
      1280     40.2569
      1320     41.5168
      1360     42.7676
      1400     44.0276
      1440     45.2837
      1480     46.5271
      1520     47.7729
      1560     49.0211
      1600     50.2819
      1640      51.536
      1680     52.7917
      1720     54.0382
      1760     55.3066
      1800     56.5571
      1840     57.8183
      1880     59.0656
      1920     60.3107
      1960     61.5574
      2000     62.8062
      2040     64.0705
      2080     65.3107
      2120     66.5768
      2160     67.8232
      2200     69.0877
      2240     70.3419
      2280     71.5851
      2320     72.8264
      2360     74.0687
      2400     75.3319
      2440     76.5883
      2480     77.8352
      2520     79.0804
      2560     80.3512
      2600      81.594
      2640     82.8691
      2680     84.1122
      2720     85.3624
      2760     86.6028
      2800     87.8539
      2840     89.1235
      2880     90.3558
      2920     91.6234
      2960     92.8658
      3000     94.1391
      3040     95.3931
      3080     96.6312
      3120     97.8761
      3160     99.1132
      3200     100.374
      3240     101.634
      3280      102.88
      3320      104.12
      3360     105.393
      3400     106.631
      3440     107.906
      3480     109.152
      3520       110.4
      3560      111.64
      3600     112.892
      3640     114.171
      3680     115.394
      3720      116.66
      3760     117.903
      3800     119.174
      3840     120.433
      3880     121.669
      3920      122.91
      3960     124.147
      4000     125.413
      4040     126.667
      4080     127.909
      4120     129.143
      4160     130.429
      4200     131.664
      4240      132.94
      4280     134.189
      4320     135.441
      4360      136.68
      4400     137.927
      4440     139.207
      4480     140.424
      4520     141.696
      4560     142.936
      4600     144.211
      4640     145.474
      4680     146.704
      4720     147.943
      4760     149.174
      4800     150.445
      4840     151.698
      4880     152.942
      4920     154.176
      4960     155.466
      5000     156.699
      5040     157.981
      5080     159.221
      5120     160.472
      5160      161.71
      5200      162.96
      5240     164.249
      5280     165.462
      5320     166.736
      5360     167.973
      5400     169.254
      5440     170.519
      5480     171.755
      5520      172.99
      5560      174.22
      5600     175.486
      5640     176.748
      5680     177.988
      5720     179.224
      5760     180.519
      5800     181.748
      5840     183.038
      5880     184.276
      5920     185.531
      5960     186.757
      6000      188.01
      6040     189.304
      6080     190.515
      6120      191.79
      6160     193.026
      6200     194.312
      6240     195.578
      6280     196.807
      6320     198.039
      6360      199.27
      6400     200.542
      6440     201.805
      6480      203.04
      6520     204.278
      6560     205.573
      6600     206.801
      6640      208.09
      6680     209.329
      6720     210.583
      6760     211.805
      6800      213.06
      6840     214.361
      6880     215.566
      6920     216.841
      6960     218.071
      7000      219.36
      7040      220.63
      7080     221.863
      7120       223.1
      7160      224.33
      7200     225.609
      7240     226.871
      7280     228.104
      7320     229.335
      7360     230.636
      7400     231.864
      7440     233.162
      7480     234.399
      7520     235.654
      7560     236.876
      7600     238.132
      7640     239.443
      7680     240.639
      7720     241.913
      7760     243.141
      7800     244.436
      7840     245.709
      7880      246.94
      7920     248.175
      7960     249.401
      8000      250.68
      8040     251.946
      8080      253.18
      8120     254.411
      8160     255.715
      8200      256.93
      8240     258.239
      8280     259.476
      8320     260.725
      8360     261.944
      8400     263.197
      8440     264.509
      8480     265.703
      8520      266.98
      8560     268.208
      8600     269.514
      8640     270.787
      8680     272.013
      8720      273.25
      8760     274.474
      8800     275.751
      8840      277.02
      8880     278.256
      8920     279.483
      8960      280.79
      9000     282.003
      9040     283.317
      9080     284.542
      9120     285.797
      9160     287.012
      9200     288.271
      9240     289.583
      9280     290.775
      9320     292.056
      9360     293.284
      9400     294.591
      9440     295.871
      9480      297.09
      9520     298.322
      9560     299.546
      9600     300.836
      9640     302.098
      9680      303.33
      9720     304.553
      9760     305.865
      9800     307.075
      9840     308.393
      9880      309.62
      9920     310.878
      9960     312.087
     10000     313.342
     10040     314.658
     10080     315.842
     10120     317.127
     10160     318.349
     10200     319.665
     10240     320.941
     10280     322.159
     10320     323.393
     10360     324.611
     10400     325.906
     10440     327.165
     10480     328.396
     10520     329.617
     10560     330.931
     10600     332.134
     10640     333.455
     10680     334.676
     10720     335.933
     10760     337.139
     10800      338.39
     10840     339.715
     10880     340.893
     10920      342.18
     10960     343.406
     11000     344.722
     11040     345.997
     11080     347.213
     11120     348.442
     11160     349.663
     11200     350.948
     11240     352.213
     11280     353.438
     11320     354.658
     11360     355.974
     11400     357.172
     11440     358.501
     11480     359.715
     11520     360.974
     11560     362.168
     11600      363.41
     11640     364.745
     11680     365.919
     11720     367.203
     11760     368.426
     11800     369.749
     11840     371.031
     11880      372.24
     11920     373.467
     11960     374.684
     12000     375.973
     12040     377.234
     12080     378.456
     12120     379.678
     12160     380.999
     12200     382.189
     12240     383.517
     12280      384.73
     12320     385.994
     12360     387.189
     12400     388.438
     12440     389.776
     12480     390.936
     12520      392.23
     12560     393.452
     12600     394.771
     12640     396.056
     12680     397.262
     12720     398.483
     12760     399.704
     12800     400.996
     12840     402.267
     12880     403.484
     12920     404.705
     12960     406.029
     13000      407.21
     13040     408.549
     13080     409.762
     13120     411.027
     13160     412.216
     13200     413.466
     13240     414.811
     13280     415.974
     13320     417.259
     13360     418.481
     13400     419.802
     13440     421.091
     13480     422.287
     13520     423.514
     13560     424.728
     13600     426.024
     13640     427.301
     13680     428.519
     13720     429.739
     13760     431.064
     13800     432.253
     13840     433.586
     13880     434.796
     13920     436.068
     13960     437.252
     14000     438.504
     14040      439.85
     14080     441.004
     14120     442.296
     14160     443.512
     14200     444.838
     14240     446.129
     14280     447.322
     14320     448.536
     14360     449.754
     14400     451.051
     14440     452.333
     14480     453.549
     14520     454.771
     14560     456.096
     14600     457.274
     14640     458.614
     14680     459.822
     14720     461.088
     14760     462.265
     14800     463.516
     14840     464.872
     14880     466.025
     14920     467.311
     14960     468.524
     15000     469.852
     15040     471.136
     15080     472.334
     15120     473.548
     15160     474.762
     15200     476.064
     15240      477.35
     15280     478.565
     15320     479.788
     15360     481.118
     15400     482.289
     15440     483.634
     15480      484.84
     15520     486.109
     15560     487.276
     15600     488.525
     15640     489.888
     15680     491.035
     15720     492.327
     15760     493.539
     15800     494.862
     15840     496.153
     15880     497.348
     15920     498.549
     15960     499.769
     16000      501.07
     16040     502.361
     16080     503.576
     16120     504.794
     16160     506.128
     16200     507.283
     16240     508.642
     16280     509.837
     16320     511.108
     16360     512.273
     16400     513.521
     16440      514.89
     16480     516.032
     16520     517.323
     16560     518.534
     16600     519.861
     16640     521.151
     16680      522.34
     16720     523.546
     16760     524.757
     16800      526.06
     16840     527.349
     16880     528.556
     16920     529.775
     16960     531.113
     17000     532.266
     17040     533.629
     17080     534.829
     17120       536.1
     17160     537.256
     17200     538.503
     17240     539.881
     17280     541.021
     17320     542.312
     17360     543.522
     17400     544.854
     17440     546.146
     17480     547.334
     17520     548.532
     17560     549.742
     17600     551.046
     17640     552.338
     17680     553.544
     17720     554.761
     17760     556.102
     17800     557.252
     17840     558.619
     17880     559.812
     17920     561.086
     17960     562.238
     18000     563.485
     18040     564.868
     18080     566.005
     18120     567.298
     18160     568.509
     18200     569.838
     18240     571.135
     18280     572.324
     18320     573.524
     18360     574.736
     18400     576.052
     18440     577.337
     18480     578.547
     18520     579.758
     18560     581.104
     18600     582.253
     18640     583.621
     18680     584.816
     18720     586.084
     18760     587.236
     18800     588.476
     18840     589.863
     18880     591.002
     18920      592.29
     18960     593.493
     19000     594.833
     19040     596.131
     19080     597.318
     19120     598.518
     19160     599.731
     19200     601.041
     19240     602.332
     19280     603.543
     19320     604.753
     19360     606.106
     19400     607.247
     19440     608.634
     19480     609.816
     19520     611.086
     19560     612.237
     19600     613.477
     19640     614.868
     19680     616.001
     19720     617.287
     19760     618.491
     19800     619.837
     19840     621.135
     19880     622.315
     19920     623.516
     19960     624.729
     20000     626.048
     20040     627.339
     20080     628.548
     20120     629.748
     20160     631.108
     20200     632.248
     20240     633.636
     20280     634.816
     20320     636.089
     20360     637.234
     20400     638.478
     20440      639.88
     20480      641.01
     20520     642.296
     20560     643.499
     20600     644.844
     20640     646.151
     20680     647.332
     20720     648.531
     20760     649.751
     20800     651.064
     20840     652.357
     20880     653.564
     20920     654.766
     20960     656.132
     21000     657.265
     21040     658.662
     21080     659.837
     21120     661.107
     21160     662.249
     21200     663.493
     21240       664.9
     21280     666.021
     21320     667.319
     21360      668.52
     21400     669.872
     21440     671.172
     21480     672.352
     21520      673.55
     21560     674.772
     21600     676.094
     21640     677.389
     21680     678.583
     21720     679.789
     21760     681.153
     21800     682.278
     21840     683.687
     21880      684.86
     21920      686.13
     21960     687.265
     22000     688.513
     22040     689.924
     22080     691.042
     22120     692.342
     22160     693.542
     22200     694.903
     22240     696.195
     22280     697.373
     22320     698.578
     22360       699.8
     22400     701.123
     22440     702.428
     22480     703.621
     22520     704.818
     22560     706.186
     22600     707.316
     22640      708.72
     22680     709.895
     22720     711.166
     22760     712.298
     22800     713.545
     22840      714.97
     22880     716.079
     22920     717.385
     22960     718.575
     23000     719.943
     23040     721.231
     23080     722.404
     23120     723.604
     23160      724.83
     23200      726.15
     23240     727.457
     23280     728.649
     23320      729.84
     23360     731.209
     23400     732.335
     23440     733.755
     23480     734.928
     23520     736.196
     23560     737.312
     23600      738.57
     23640         740
     23680     741.104
     23720     742.414
     23760       743.6
     23800      744.97
     23840     746.271
     23880     747.437
     23920     748.633
     23960     749.852
     24000     751.178
     24040     752.482
     24080     753.672
     24120     754.869
     24160     756.239
     24200     757.358
     24240     758.782
     24280     759.954
     24320     761.217
     24360     762.336
     24400     763.588
     24440     765.031
     24480     766.127
     24520     767.444
     24560     768.626
     24600     769.999
     24640     771.296
     24680     772.457
     24720     773.655
     24760     774.875
     24800     776.201
     24840      777.51
     24880     778.701
     24920     779.896
     24960     781.271
     25000     782.384
     25040     783.821
     25080     784.989
     25120     786.256
     25160     787.372
     25200     788.626
     25240      790.07
     25280     791.163
     25320     792.479
     25360     793.662
     25400      795.03
     25440     796.338
     25480     797.488
     25520     798.692
     25560     799.911
     25600     801.244
     25640     802.556
     25680     803.741
     25720     804.934
     25760     806.312
     25800     807.426
     25840     808.866
     25880     810.032
     25920     811.301
     25960      812.42
     26000     813.667
     26040     815.122
     26080     816.214
     26120     817.533
     26160      818.71
     26200     820.081
     26240     821.391
     26280     822.537
     26320     823.739
     26360     824.949
     26400     826.287
     26440     827.598
     26480     828.777
     26520     829.975
     26560     831.356
     26600     832.466
     26640     833.914
     26680     835.077
     26720     836.346
     26760     837.458
     26800     838.716
     26840     840.171
     26880     841.257
     26920     842.578
     26960      843.75
     27000     845.122
     27040     846.433
     27080     847.576
     27120     848.778
     27160     849.981
     27200     851.318
     27240     852.633
     27280     853.817
     27320     855.009
     27360     856.402
     27400     857.508
     27440     858.959
     27480     860.131
     27520     861.402
     27560     862.514
     27600     863.771
     27640     865.234
     27680     866.313
     27720     867.632
     27760       868.8
     27800     870.186
     27840     871.493
     27880     872.633
     27920     873.828
     27960     875.036
     28000     876.375
     28040     877.691
     28080     878.875
     28120     880.067
     28160     881.464
     28200     882.564
     28240     884.018
     28280     885.192
     28320     886.456
     28360     887.567
     28400     888.822
     28440     890.288
     28480     891.367
     28520     892.687
     28560     893.854
     28600     895.246
     28640     896.555
     28680     897.687
     28720     898.877
     28760     900.085
     28800     901.431
     28840     902.748
     28880     903.925
     28920     905.114
     28960     906.511
     29000     907.614
     29040     909.074
     29080     910.238
     29120     911.516
     29160     912.618
     29200     913.871
     29240     915.345
     29280     916.423
     29320     917.746
     29360     918.914
     29400     920.309
     29440      921.62
     29480     922.743
     29520     923.933
     29560     925.134
     29600     926.479
     29640     927.801
     29680     928.982
     29720     930.169
     29760     931.563
     29800     932.658
     29840     934.132
     29880     935.293
     29920     936.569
     29960     937.669
     30000     938.932
     30040     940.409
     30080     941.487
     30120     942.802
     30160     943.975
     30200     945.378
     30240     946.681
     30280     947.808
     30320     948.989
     30360     950.195
     30400      951.54
     30440     952.866
     30480     954.043
     30520     955.229
     30560     956.633
     30600     957.727
     30640     959.201
     30680      960.36
     30720     961.636
     30760      962.74
     30800     963.999
     30840     965.481
     30880     966.554
     30920     967.866
     30960     969.041
     31000     970.452
     31040     971.763
     31080     972.886
     31120     974.067
     31160     975.271
     31200     976.622
     31240     977.941
     31280     979.116
     31320     980.302
     31360     981.711
     31400     982.802
     31440     984.281
     31480     985.434
     31520     986.716
     31560     987.815
     31600     989.072
     31640      990.56
     31680     991.628
     31720     992.939
     31760     994.115
     31800     995.533
     31840     996.846
     31880     997.962
     31920     999.143
     31960     1000.35
     32000      1001.7
     32040     1003.02
     32080     1004.18
     32120     1005.37
     32160     1006.78
     32200     1007.87
     32240     1009.36
     32280      1010.5
     32320     1011.79
     32360     1012.88
     32400     1014.13
     32440     1015.63
     32480     1016.69
     32520        1018
     32560     1019.17
     32600     1020.59
     32640     1021.91
     32680     1023.02
     32720      1024.2
     32760     1025.41
     32800     1026.75
     32840     1028.08
     32880     1029.24
     32920     1030.43
     32960     1031.85
     33000     1032.93
     33040     1034.42
     33080     1035.56
     33120     1036.85
     33160     1037.93
     33200     1039.19
     33240     1040.69
     33280     1041.74
     33320     1043.06
     33360     1044.23
     33400     1045.65
     33440     1046.97
     33480     1048.07
     33520     1049.25
     33560     1050.46
     33600     1051.81
     33640     1053.13
     33680      1054.3
     33720     1055.49
     33760      1056.9
     33800     1057.97
     33840     1059.47
     33880     1060.62
     33920      1061.9
     33960     1062.98
     34000     1064.24
     34040     1065.74
     34080     1066.79
     34120     1068.11
     34160     1069.27
     34200      1070.7
     34240     1072.01
     34280     1073.12
     34320      1074.3
     34360      1075.5
     34400     1076.86
     34440     1078.17
     34480     1079.34
     34520     1080.53
     34560     1081.94
     34600     1083.01
     34640     1084.53
     34680     1085.67
     34720     1086.94
     34760     1088.02
     34800     1089.28
     34840     1090.78
     34880     1091.83
     34920     1093.15
     34960     1094.31
     35000     1095.74
     35040     1097.06
     35080     1098.16
     35120     1099.34
     35160     1100.55
     35200     1101.91
     35240     1103.24
     35280      1104.4
     35320     1105.58
     35360        1107
     35400     1108.05
     35440     1109.58
     35480     1110.72
     35520     1111.99
     35560     1113.06
     35600     1114.33
     35640     1115.83
     35680     1116.87
     35720     1118.19
     35760     1119.35
     35800     1120.78
     35840      1122.1
     35880      1123.2
     35920     1124.38
     35960     1125.59
     36000     1126.95
     36040     1128.28
     36080     1129.43
     36120     1130.62
     36160     1132.04
     36200     1133.09
     36240     1134.62
     36280     1135.76
     36320     1137.03
     36360      1138.1
     36400     1139.37
     36440     1140.86
     36480     1141.91
     36520     1143.24
     36560      1144.4
     36600     1145.84
     36640     1147.16
     36680     1148.25
     36720     1149.42
     36760     1150.63
     36800        1152
     36840     1153.33
     36880     1154.48
     36920     1155.66
     36960     1157.09
     37000     1158.13
     37040     1159.67
     37080      1160.8
     37120     1162.08
     37160     1163.15
     37200     1164.41
     37240     1165.91
     37280     1166.96
     37320     1168.28
     37360     1169.44
     37400     1170.88
     37440     1172.21
     37480     1173.28
     37520     1174.46
     37560     1175.67
     37600     1177.04
     37640     1178.37
     37680     1179.52
     37720     1180.71
     37760     1182.14
     37800     1183.17
     37840     1184.72
     37880     1185.84
     37920     1187.11
     37960     1188.18
     38000     1189.45
     38040     1190.95
     38080     1191.99
     38120     1193.31
     38160     1194.46
     38200      1195.9
     38240     1197.23
     38280      1198.3
     38320     1199.49
     38360     1200.69
     38400     1202.05
     38440      1203.4
     38480     1204.54
     38520     1205.72
     38560     1207.16
     38600     1208.19
     38640     1209.75
     38680     1210.86
     38720     1212.14
     38760      1213.2
     38800     1214.47
     38840     1215.98
     38880     1217.01
     38920     1218.33
     38960     1219.48
     39000     1220.93
     39040     1222.26
     39080     1223.32
     39120     1224.51
     39160     1225.72
     39200     1227.08
     39240     1228.43
     39280     1229.57
     39320     1230.75
     39360      1232.2
     39400     1233.22
     39440     1234.78
     39480     1235.89
     39520     1237.17
     39560     1238.22
     39600      1239.5
     39640     1241.01
     39680     1242.03
     39720     1243.35
     39760     1244.49
     39800     1245.95
     39840     1247.28
     39880     1248.34
     39920     1249.52
     39960     1250.74
     40000      1252.1
     40040     1253.45
     40080     1254.59
     40120     1255.77
     40160     1257.22
     40200     1258.24
     40240     1259.81
     40280     1260.91
     40320     1262.18
     40360     1263.23
     40400     1264.51
     40440     1266.03
     40480     1267.04
     40520     1268.36
     40560     1269.49
     40600     1270.96
     40640      1272.3
     40680     1273.36
     40720     1274.53
     40760     1275.75
     40800     1277.11
     40840     1278.46
     40880     1279.58
     40920     1280.77
     40960     1282.23
     41000     1283.23
     41040     1284.81
     41080     1285.92
     41120     1287.18
     41160     1288.23
     41200     1289.51
     41240     1291.03
     41280     1292.04
     41320     1293.35
     41360     1294.49
     41400     1295.95
     41440     1297.29
     41480     1298.35
     41520     1299.53
     41560     1300.74
     41600     1302.12
     41640     1303.46
     41680     1304.59
     41720     1305.78
     41760     1307.23
     41800     1308.24
     41840     1309.82
     41880     1310.92
     41920     1312.19
     41960     1313.23
     42000     1314.52
     42040     1316.05
     42080     1317.03
     42120     1318.35
     42160     1319.49
     42200     1320.95
     42240     1322.29
     42280     1323.35
     42320     1324.52
     42360     1325.74
     42400     1327.11
     42440     1328.46
     42480     1329.58
     42520     1330.77
     42560     1332.22
     42600     1333.22
     42640     1334.81
     42680     1335.91
     42720     1337.18
     42760     1338.22
     42800      1339.5
     42840     1341.05
     42880     1342.02
     42920     1343.35
     42960     1344.49
     43000     1345.95
     43040     1347.29
     43080     1348.34
     43120     1349.52
     43160     1350.73
     43200     1352.11
     43240     1353.45
     43280     1354.59
     43320     1355.78
     43360     1357.24
     43400     1358.22
     43440     1359.82
     43480     1360.93
     43520     1362.19
     43560     1363.23
     43600     1364.51
     43640     1366.06
     43680     1367.03
     43720     1368.36
     43760     1369.49
     43800     1370.95
     43840      1372.3
     43880     1373.34
     43920     1374.52
     43960     1375.73
     44000     1377.11
     44040     1378.46
     44080      1379.6
     44120     1380.79
     44160     1382.25
     44200     1383.23
     44240     1384.83
     44280     1385.94
     44320     1387.21
     44360     1388.23
     44400     1389.51
     44440     1391.06
     44480     1392.04
     44520     1393.38
     44560      1394.5
     44600     1395.97
     44640     1397.31
     44680     1398.35
     44720     1399.54
     44760     1400.74
     44800     1402.13
     44840     1403.49
     44880     1404.61
     44920      1405.8
     44960     1407.27
     45000     1408.25
     45040     1409.85
     45080     1410.95
     45120     1412.22
     45160     1413.25
     45200     1414.53
     45240     1416.08
     45280     1417.05
     45320     1418.38
     45360     1419.51
     45400     1420.98
     45440     1422.33
     45480     1423.37
     45520     1424.55
     45560     1425.75
     45600     1427.15
     45640      1428.5
     45680     1429.62
     45720      1430.8
     45760     1432.29
     45800     1433.26
     45840     1434.87
     45880     1435.96
     45920     1437.22
     45960     1438.25
     46000     1439.52
     46040     1441.09
     46080     1442.04
     46120     1443.38
     46160     1444.51
     46200     1445.99
     46240     1447.34
     46280     1448.37
     46320     1449.55
     46360     1450.75
     46400     1452.14
     46440     1453.49
     46480     1454.61
     46520     1455.78
     46560     1457.29
     46600     1458.25
     46640     1459.86
     46680     1460.95
     46720     1462.21
     46760     1463.23
     46800     1464.51
     46840     1466.07
     46880     1467.03
     46920     1468.37
     46960      1469.5
     47000     1470.98
     47040     1472.32
     47080     1473.36
     47120     1474.54
     47160     1475.73
     47200     1477.12
     47240     1478.49
     47280      1479.6
     47320     1480.78
     47360     1482.28
     47400     1483.24
     47440     1484.86
     47480     1485.94
     47520     1487.21
     47560     1488.22
     47600      1489.5
     47640     1491.08
     47680     1492.03
     47720     1493.36
     47760     1494.49
     47800     1495.97
     47840     1497.32
     47880     1498.36
     47920     1499.53
     47960     1500.73
     48000     1502.12
     48040     1503.49
     48080      1504.6
     48120     1505.77
     48160     1507.28
     48200     1508.23
     48240     1509.86
     48280     1510.95
     48320     1512.21
     48360     1513.21
     48400      1514.5
     48440     1516.08
     48480     1517.02
     48520     1518.36
     48560     1519.49
     48600     1520.97
     48640     1522.32
     48680     1523.36
     48720     1524.52
     48760     1525.72
     48800     1527.12
     48840     1528.49
     48880     1529.59
     48920     1530.76
     48960     1532.26
     49000     1533.21
     49040     1534.84
     49080     1535.92
     49120     1537.18
     49160     1538.19
     49200     1539.48
     49240     1541.06
     49280     1542.01
     49320     1543.34
     49360     1544.48
     49400     1545.96
     49440     1547.31
     49480     1548.34
     49520     1549.51
     49560      1550.7
     49600     1552.11
     49640     1553.48
     49680     1554.58
     49720     1555.75
     49760     1557.25
     49800     1558.21
     49840     1559.84
     49880     1560.92
     49920     1562.18
     49960     1563.19
     50000     1564.48
     50040     1566.07
     50080        1567
     50120     1568.35
     50160     1569.46
     50200     1570.95
     50240     1572.31
     50280     1573.34
     50320     1574.51
     50360     1575.71
     50400     1577.12
     50440     1578.48
     50480     1579.59
     50520     1580.75
     50560     1582.25
     50600      1583.2
     50640     1584.85
     50680     1585.92
     50720     1587.18
     50760     1588.19
     50800     1589.47
     50840     1591.07
     50880        1592
     50920     1593.35
     50960     1594.46
     51000     1595.95
     51040     1597.32
     51080     1598.33
     51120     1599.51
     51160     1600.71
     51200     1602.12
     51240     1603.49
     51280      1604.6
     51320     1605.75
     51360     1607.25
     51400      1608.2
     51440     1609.86
     51480     1610.92
     51520     1612.18
     51560     1613.18
     51600     1614.47
     51640     1616.07
     51680        1617
     51720     1618.35
     51760     1619.45
     51800     1620.95
     51840     1622.32
     51880     1623.33
     51920      1624.5
     51960      1625.7
     52000     1627.13
     52040     1628.49
     52080      1629.6
     52120     1630.75
     52160     1632.24
     52200     1633.18
     52240     1634.85
     52280     1635.91
     52320     1637.17
     52360     1638.17
     52400     1639.46
     52440     1641.06
     52480     1641.99
     52520     1643.33
     52560     1644.43
     52600     1645.94
     52640      1647.3
     52680     1648.31
     52720     1649.49
     52760      1650.7
     52800     1652.12
     52840     1653.49
     52880     1654.59
     52920     1655.73
     52960     1657.23
     53000     1658.17
     53040     1659.84
     53080     1660.89
     53120     1662.15
     53160     1663.15
     53200     1664.44
     53240     1666.06
     53280     1666.98
     53320     1668.32
     53360     1669.41
     53400     1670.93
     53440     1672.29
     53480     1673.31
     53520     1674.49
     53560     1675.69
     53600     1677.11
     53640     1678.48
     53680     1679.59
     53720     1680.72
     53760     1682.23
     53800     1683.16
     53840     1684.84
     53880     1685.89
     53920     1687.14
     53960     1688.13
     54000     1689.43
     54040     1691.05
     54080     1691.97
     54120     1693.32
     54160     1694.41
     54200     1695.92
     54240     1697.29
     54280      1698.3
     54320     1699.47
     54360     1700.67
     54400     1702.11
     54440     1703.48
     54480     1704.58
     54520     1705.71
     54560     1707.22
     54600     1708.16
     54640     1709.84
     54680     1710.88
     54720     1712.13
     54760     1713.12
     54800     1714.43
     54840     1716.05
     54880     1716.96
     54920     1718.31
     54960      1719.4
     55000     1720.92
     55040     1722.28
     55080     1723.31
     55120     1724.49
     55160     1725.69
     55200     1727.12
     55240     1728.49
     55280     1729.59
     55320     1730.71
     55360     1732.24
     55400     1733.17
     55440     1734.85
     55480      1735.9
     55520     1737.15
     55560     1738.14
     55600     1739.44
     55640     1741.07
     55680     1741.97
     55720     1743.33
     55760     1744.41
     55800     1745.94
     55840     1747.31
     55880     1748.33
     55920     1749.51
     55960     1750.72
     56000     1752.14
     56040     1753.51
     56080     1754.62
     56120     1755.73
     56160     1757.26
     56200     1758.19
     56240     1759.89
     56280     1760.91
     56320     1762.17
     56360     1763.16
     56400     1764.45
     56440     1766.09
     56480     1766.99
     56520     1768.35
     56560     1769.44
     56600     1770.97
     56640     1772.34
     56680     1773.36
     56720     1774.54
     56760     1775.75
     56800     1777.18
     56840     1778.55
     56880     1779.65
     56920     1780.77
     56960     1782.29
     57000     1783.22
     57040     1784.93
     57080     1785.95
     57120      1787.2
     57160     1788.19
     57200     1789.49
     57240     1791.13
     57280     1792.03
     57320     1793.39
     57360     1794.48
     57400     1796.02
     57440     1797.38
     57480     1798.41
     57520     1799.58
     57560      1800.8
     57600     1802.23
     57640     1803.58
     57680     1804.69
     57720     1805.82
     57760     1807.34
     57800     1808.25
     57840     1809.98
     57880     1810.99
     57920     1812.25
     57960     1813.23
     58000     1814.53
     58040     1816.18
     58080     1817.06
     58120     1818.42
     58160     1819.51
     58200     1821.06
     58240     1822.42
     58280     1823.45
     58320     1824.62
     58360     1825.83
     58400     1827.26
     58440     1828.64
     58480     1829.73
     58520     1830.84
     58560     1832.38
     58600      1833.3
     58640     1835.03
     58680     1836.04
     58720     1837.29
     58760     1838.27
     58800     1839.58
     58840     1841.24
     58880     1842.11
     58920     1843.47
     58960     1844.56
     59000      1846.1
     59040     1847.47
     59080     1848.49
     59120     1849.65
     59160     1850.88
     59200     1852.31
     59240     1853.69
     59280     1854.77
     59320      1855.9
     59360     1857.43
     59400     1858.34
     59440     1860.09
     59480      1861.1
     59520     1862.34
     59560     1863.33
     59600     1864.63
     59640      1866.3
     59680     1867.17
     59720     1868.53
     59760     1869.61
     59800     1871.17
     59840     1872.54
     59880     1873.55
     59920     1874.71
     59960     1875.93
     60000     1877.38
     60040     1878.75
     60080     1879.85
     60120     1880.96
     60160      1882.5
     60200     1883.42
     60240     1885.16
     60280     1886.16
     60320     1887.41
     60360      1888.4
     60400     1889.69
     60440     1891.37
     60480     1892.25
     60520      1893.6
     60560     1894.68
     60600     1896.24
     60640      1897.6
     60680     1898.63
     60720     1899.79
     60760     1901.01
     60800     1902.45
     60840     1903.83
     60880     1904.91
     60920     1906.03
     60960     1907.57
     61000     1908.48
     61040     1910.23
     61080     1911.23
     61120     1912.49
     61160     1913.46
     61200     1914.77
     61240     1916.45
     61280     1917.32
     61320     1918.68
     61360     1919.75
     61400     1921.31
     61440     1922.68
     61480      1923.7
     61520     1924.86
     61560     1926.08
     61600     1927.54
     61640     1928.91
     61680     1929.99
     61720      1931.1
     61760     1932.64
     61800     1933.54
     61840      1935.3
     61880      1936.3
     61920     1937.56
     61960     1938.52
     62000     1939.84
     62040     1941.53
     62080     1942.39
     62120     1943.75
     62160     1944.82
     62200     1946.38
     62240     1947.75
     62280     1948.77
     62320     1949.92
     62360     1951.14
     62400      1952.6
     62440     1953.98
     62480     1955.06
     62520     1956.17
     62560      1957.7
     62600      1958.6
     62640     1960.37
     62680     1961.36
     62720     1962.62
     62760     1963.59
     62800     1964.91
     62840      1966.6
     62880     1967.46
     62920     1968.82
     62960     1969.89
     63000     1971.45
     63040     1972.82
     63080     1973.83
     63120     1974.99
     63160     1976.21
     63200     1977.67
     63240     1979.05
     63280     1980.12
     63320     1981.23
     63360     1982.76
     63400     1983.67
     63440     1985.44
     63480     1986.43
     63520     1987.68
     63560     1988.65
     63600     1989.99
     63640     1991.67
     63680     1992.54
     63720      1993.9
     63760     1994.96
     63800     1996.54
     63840     1997.92
     63880     1998.92
     63920     2000.08
     63960      2001.3
     64000     2002.76
     64040     2004.13
     64080      2005.2
     64120     2006.32
     64160     2007.84
     64200     2008.75
     64240     2010.53
     64280     2011.51
     64320     2012.76
     64360     2013.73
     64400     2015.06
     64440     2016.76
     64480     2017.62
     64520     2018.98
     64560     2020.05
     64600     2021.61
     64640     2023.01
     64680     2024.01
     64720     2025.17
     64760     2026.39
     64800     2027.85
     64840     2029.22
     64880     2030.29
     64920     2031.41
     64960     2032.94
     65000     2033.83
     65040     2035.63
     65080     2036.61
     65120     2037.86
     65160     2038.83
     65200     2040.16
     65240     2041.87
     65280     2042.71
     65320     2044.09
     65360     2045.16
     65400     2046.71
     65440     2048.12
     65480     2049.12
     65520     2050.28
     65560     2051.49
     65600     2052.96
     65640     2054.33
     65680     2055.39
     65720     2056.51
     65760     2058.04
     65800     2058.93
     65840     2060.72
     65880     2061.72
     65920     2062.97
     65960     2063.93
     66000     2065.26
     66040     2066.98
     66080     2067.82
     66120      2069.2
     66160     2070.25
     66200     2071.83
     66240     2073.22
     66280     2074.23
     66320     2075.39
     66360     2076.59
     66400     2078.07
     66440     2079.44
     66480     2080.49
     66520     2081.62
     66560     2083.16
     66600     2084.04
     66640     2085.84
     66680     2086.84
     66720     2088.07
     66760     2089.04
     66800     2090.37
     66840      2092.1
     66880     2092.93
     66920     2094.31
     66960     2095.36
     67000     2096.94
     67040     2098.34
     67080     2099.35
     67120     2100.51
     67160     2101.71
     67200     2103.19
     67240     2104.55
     67280     2105.61
     67320     2106.74
     67360     2108.26
     67400     2109.15
     67440     2110.96
     67480     2111.95
     67520     2113.18
     67560     2114.15
     67600     2115.48
     67640     2117.21
     67680     2118.04
     67720     2119.41
     67760     2120.47
     67800     2122.05
     67840     2123.45
     67880     2124.46
     67920     2125.62
     67960     2126.82
     68000     2128.29
     68040     2129.66
     68080     2130.72
     68120     2131.84
     68160     2133.36
     68200     2134.27
     68240     2136.08
     68280     2137.06
     68320     2138.29
     68360     2139.25
     68400     2140.59
     68440     2142.31
     68480     2143.16
     68520     2144.53
     68560     2145.57
     68600     2147.16
     68640     2148.56
     68680     2149.57
     68720     2150.73
     68760     2151.93
     68800      2153.4
     68840     2154.78
     68880     2155.83
     68920     2156.96
     68960     2158.47
     69000     2159.38
     69040     2161.21
     69080     2162.18
     69120      2163.4
     69160     2164.36
     69200      2165.7
     69240     2167.43
     69280     2168.28
     69320     2169.64
     69360     2170.69
     69400     2172.28
     69440     2173.67
     69480     2174.69
     69520     2175.86
     69560     2177.05
     69600     2178.53
     69640      2179.9
     69680     2180.97
     69720     2182.09
     69760     2183.61
     69800     2184.51
     69840     2186.34
     69880     2187.31
     69920     2188.54
     69960      2189.5
     70000     2190.83
     70040     2192.57
     70080     2193.41
     70120     2194.78
     70160     2195.81
     70200     2197.41
     70240      2198.8
     70280     2199.81
     70320     2200.98
     70360     2202.17
     70400     2203.65
     70440     2205.03
     70480     2206.09
     70520     2207.21
     70560     2208.74
     70600     2209.63
     70640     2211.46
     70680     2212.43
     70720     2213.66
     70760     2214.62
     70800     2215.96
     70840     2217.69
     70880     2218.54
     70920     2219.91
     70960     2220.93
     71000     2222.54
     71040     2223.93
     71080     2224.94
     71120      2226.1
     71160     2227.29
     71200     2228.77
     71240     2230.16
     71280     2231.23
     71320     2232.34
     71360     2233.87
     71400     2234.75
     71440      2236.6
     71480     2237.56
     71520     2238.79
     71560     2239.74
     71600     2241.09
     71640     2242.85
     71680     2243.68
     71720     2245.05
     71760     2246.07
     71800     2247.67
     71840     2249.06
     71880     2250.07
     71920     2251.23
     71960     2252.43
     72000      2253.9
     72040      2255.3
     72080     2256.35
     72120     2257.46
     72160        2259
     72200     2259.88
     72240     2261.74
     72280      2262.7
     72320     2263.93
     72360     2264.87
     72400     2266.22
     72440     2267.98
     72480     2268.81
     72520     2270.19
     72560     2271.21
     72600     2272.81
     72640      2274.2
     72680     2275.21
     72720     2276.35
     72760     2277.56
     72800     2279.04
     72840     2280.44
     72880      2281.5
     72920     2282.59
     72960     2284.14
     73000     2285.01
     73040     2286.87
     73080     2287.83
     73120     2289.06
     73160        2290
     73200     2291.35
     73240     2293.11
     73280     2293.94
     73320     2295.31
     73360     2296.33
     73400     2297.94
     73440     2299.33
     73480     2300.33
     73520     2301.48
     73560      2302.7
     73600     2304.19
     73640     2305.57
     73680     2306.62
     73720     2307.75
     73760      2309.3
     73800     2310.15
     73840     2312.03
     73880     2312.97
     73920      2314.2
     73960     2315.13
     74000     2316.48
     74040     2318.23
     74080     2319.08
     74120     2320.46
     74160     2321.45
     74200     2323.09
     74240     2324.47
     74280     2325.44
     74320     2326.61
     74360     2327.82
     74400     2329.33
     74440      2330.7
     74480     2331.76
     74520     2332.87
     74560     2334.42
     74600     2335.29
     74640     2337.18
     74680     2338.11
     74720     2339.34
     74760     2340.27
     74800     2341.62
     74840     2343.38
     74880      2344.2
     74920      2345.6
     74960      2346.6
     75000     2348.24
     75040     2349.61
     75080     2350.58
     75120     2351.76
     75160     2352.96
     75200     2354.46
     75240     2355.84
     75280     2356.89
     75320        2358
     75360     2359.56
     75400     2360.42
     75440     2362.31
     75480     2363.25
     75520     2364.48
     75560     2365.43
     75600     2366.76
     75640     2368.53
     75680     2369.34
     75720     2370.75
     75760     2371.74
     75800     2373.38
     75840     2374.77
     75880     2375.72
     75920      2376.9
     75960     2378.11
     76000     2379.61
     76040        2381
     76080     2382.04
     76120     2383.14
     76160     2384.72
     76200     2385.58
     76240     2387.47
     76280     2388.42
     76320     2389.64
     76360     2390.57
     76400     2391.92
     76440      2393.7
     76480     2394.49
     76520     2395.89
     76560     2396.89
     76600     2398.53
     76640     2399.93
     76680     2400.86
     76720     2402.05
     76760     2403.27
     76800     2404.77
     76840     2406.15
     76880     2407.18
     76920     2408.29
     76960     2409.87
     77000     2410.72
     77040     2412.63
     77080     2413.57
     77120      2414.8
     77160     2415.73
     77200     2417.06
     77240     2418.85
     77280     2419.65
     77320     2421.03
     77360     2422.03
     77400     2423.67
     77440     2425.08
     77480        2426
     77520      2427.2
     77560     2428.41
     77600     2429.91
     77640     2431.29
     77680     2432.32
     77720     2433.43
     77760     2435.01
     77800     2435.86
     77840     2437.77
     77880     2438.71
     77920     2439.93
     77960     2440.85
     78000     2442.19
     78040     2443.98
     78080     2444.78
     78120     2446.18
     78160     2447.16
     78200      2448.8
     78240     2450.22
     78280     2451.14
     78320     2452.34
     78360     2453.54
     78400     2455.05
     78440     2456.42
     78480     2457.46
     78520     2458.56
     78560     2460.14
     78600     2460.98
     78640     2462.88
     78680     2463.84
     78720     2465.04
     78760     2465.96
     78800     2467.29
     78840      2469.1
     78880      2469.9
     78920     2471.29
     78960     2472.26
     79000      2473.9
     79040     2475.33
     79080     2476.27
     79120     2477.45
     79160     2478.65
     79200     2480.15
     79240     2481.53
     79280     2482.57
     79320     2483.67
     79360     2485.26
     79400     2486.09
     79440     2487.99
     79480     2488.94
     79520     2490.16
     79560     2491.06
     79600      2492.4
     79640     2494.21
     79680     2495.01
     79720      2496.4
     79760     2497.37
     79800     2499.01
     79840     2500.45
     79880     2501.38
     79920     2502.56
     79960     2503.76
     80000     2505.27
     80040     2506.63
     80080     2507.66
     80120     2508.76
     80160     2510.35
     80200     2511.18
     80240     2513.08
     80280     2514.03
     80320     2515.25
     80360     2516.15
     80400     2517.49
     80440     2519.31
     80480      2520.1
     80520     2521.49
     80560     2522.46
     80600      2524.1
     80640     2525.54
     80680     2526.46
     80720     2527.64
     80760     2528.84
     80800     2530.35
     80840     2531.73
     80880     2532.76
     80920     2533.85
     80960     2535.43
     81000     2536.25
     81040     2538.16
     81080      2539.1
     81120     2540.32
     81160     2541.22
     81200     2542.56
     81240     2544.39
     81280     2545.17
     81320     2546.55
     81360     2547.52
     81400     2549.19
     81440     2550.61
     81480     2551.52
     81520     2552.71
     81560      2553.9
     81600     2555.41
     81640     2556.79
     81680     2557.82
     81720      2558.9
     81760      2560.5
     81800     2561.32
     81840     2563.22
     81880     2564.17
     81920     2565.38
     81960     2566.27
     82000     2567.61
     82040     2569.44
     82080     2570.22
     82120     2571.61
     82160     2572.58
     82200     2574.24
     82240     2575.68
     82280     2576.58
     82320     2577.77
     82360     2578.96
     82400     2580.47
     82440     2581.86
     82480     2582.89
     82520     2583.96
     82560     2585.57
     82600      2586.4
     82640     2588.28
     82680     2589.23
     82720     2590.45
     82760     2591.34
     82800     2592.68
     82840     2594.52
     82880      2595.3
     82920     2596.69
     82960     2597.66
     83000     2599.33
     83040     2600.78
     83080     2601.67
     83120     2602.86
     83160     2604.04
     83200     2605.56
     83240     2606.95
     83280     2607.97
     83320     2609.03
     83360     2610.66
     83400     2611.48
     83440     2613.37
     83480     2614.31
     83520     2615.53
     83560     2616.42
     83600     2617.77
     83640     2619.62
     83680     2620.38
     83720     2621.78
     83760     2622.74
     83800     2624.42
     83840     2625.88
     83880     2626.75
     83920     2627.95
     83960     2629.13
     84000     2630.64
     84040     2632.03
     84080     2633.05
     84120     2634.11
     84160     2635.76
     84200     2636.56
     84240     2638.47
     84280     2639.41
     84320     2640.62
     84360      2641.5
     84400     2642.86
     84440     2644.72
     84480     2645.48
     84520     2646.89
     84560     2647.82
     84600     2649.51
     84640     2650.98
     84680     2651.84
     84720     2653.03
     84760     2654.23
     84800     2655.73
     84840     2657.14
     84880     2658.14
     84920     2659.21
     84960     2660.87
     85000     2661.67
     85040     2663.58
     85080     2664.51
     85120     2665.73
     85160     2666.59
     85200     2667.96
     85240     2669.82
     85280     2670.58
     85320     2671.98
     85360     2672.93
     85400     2674.61
     85440     2676.09
     85480     2676.94
     85520     2678.13
     85560     2679.33
     85600     2680.83
     85640     2682.23
     85680     2683.23
     85720      2684.3
     85760     2685.97
     85800     2686.75
     85840     2688.68
     85880     2689.61
     85920     2690.81
     85960     2691.69
     86000     2693.06
     86040     2694.92
     86080     2695.67
     86120     2697.09
     86160     2698.02
     86200     2699.72
     86240     2701.21
     86280     2702.04
     86320     2703.23
     86360     2704.42
     86400     2705.94
     86440     2707.33
     86480     2708.34
     86520     2709.42
     86560     2711.09
     86600     2711.86
     86640     2713.79
     86680     2714.72
     86720     2715.92
     86760     2716.78
     86800     2718.16
     86840     2720.02
     86880     2720.76
     86920     2722.21
     86960     2723.14
     87000     2724.85
     87040     2726.32
     87080     2727.15
     87120     2728.35
     87160     2729.54
     87200     2731.06
     87240     2732.45
     87280     2733.46
     87320     2734.54
     87360      2736.2
     87400     2736.98
     87440      2738.9
     87480     2739.83
     87520     2741.04
     87560     2741.89
     87600     2743.27
     87640     2745.14
     87680     2745.88
     87720      2747.3
     87760     2748.24
     87800     2749.96
     87840     2751.43
     87880     2752.26
     87920     2753.47
     87960     2754.65
     88000     2756.17
     88040     2757.57
     88080     2758.57
     88120     2759.64
     88160     2761.31
     88200     2762.09
     88240     2764.04
     88280     2764.97
     88320     2766.16
     88360     2767.02
     88400      2768.4
     88440     2770.28
     88480     2771.02
     88520     2772.44
     88560     2773.39
     88600      2775.1
     88640     2776.57
     88680      2777.4
     88720      2778.6
     88760     2779.79
     88800     2781.32
     88840     2782.71
     88880     2783.71
     88920     2784.79
     88960     2786.44
     89000     2787.22
     89040     2789.18
     89080      2790.1
     89120      2791.3
     89160     2792.14
     89200     2793.53
     89240     2795.42
     89280     2796.17
     89320     2797.58
     89360     2798.52
     89400     2800.23
     89440      2801.7
     89480     2802.52
     89520     2803.72
     89560     2804.93
     89600     2806.44
     89640     2807.86
     89680     2808.85
     89720     2809.92
     89760     2811.59
     89800     2812.37
     89840     2814.33
     89880     2815.25
     89920     2816.43
     89960     2817.28
     90000     2818.68
     90040     2820.55
     90080      2821.3
     90120     2822.72
     90160     2823.67
     90200     2825.38
     90240     2826.85
     90280     2827.66
     90320     2828.87
     90360     2830.06
     90400     2831.58
     90440     2833.01
     90480     2833.99
     90520     2835.05
     90560     2836.74
     90600      2837.5
     90640     2839.47
     90680      2840.4
     90720     2841.57
     90760     2842.41
     90800     2843.82
     90840      2845.7
     90880     2846.42
     90920     2847.86
     90960     2848.79
     91000     2850.51
     91040     2851.97
     91080     2852.78
     91120     2853.99
     91160     2855.18
     91200      2856.7
     91240     2858.12
     91280     2859.11
     91320     2860.16
     91360     2861.86
     91400     2862.62
     91440     2864.58
     91480      2865.5
     91520     2866.68
     91560     2867.52
     91600     2868.92
     91640      2870.8
     91680     2871.52
     91720     2872.97
     91760     2873.89
     91800     2875.61
     91840     2877.08
     91880     2877.88
     91920      2879.1
     91960     2880.29
     92000      2881.8
     92040     2883.24
     92080     2884.21
     92120     2885.27
     92160     2886.97
     92200     2887.74
     92240      2889.7
     92280     2890.64
     92320     2891.79
     92360     2892.64
     92400     2894.04
     92440     2895.92
     92480     2896.63
     92520     2898.08
     92560        2899
     92600     2900.74
     92640      2902.2
     92680        2903
     92720     2904.23
     92760     2905.42
     92800     2906.92
     92840     2908.37
     92880     2909.35
     92920      2910.4
     92960     2912.11
     93000     2912.87
     93040     2914.82
     93080     2915.77
     93120     2916.91
     93160     2917.75
     93200     2919.17
     93240     2921.06
     93280     2921.76
     93320     2923.22
     93360     2924.13
     93400     2925.87
     93440     2927.33
     93480     2928.13
     93520     2929.37
     93560     2930.55
     93600     2932.06
     93640     2933.52
     93680     2934.48
     93720     2935.55
     93760     2937.26
     93800     2938.01
     93840     2939.96
     93880     2940.91
     93920     2942.05
     93960     2942.89
     94000     2944.31
     94040      2946.2
     94080      2946.9
     94120     2948.35
     94160     2949.26
     94200     2951.02
     94240     2952.47
     94280     2953.26
     94320     2954.52
     94360     2955.69
     94400      2957.2
     94440     2958.67
     94480      2959.6
     94520     2960.68
     94560      2962.4
     94600     2963.15
     94640     2965.12
     94680     2966.06
     94720     2967.21
     94760     2968.03
     94800     2969.45
     94840     2971.36
     94880     2972.05
     94920      2973.5
     94960     2974.41
     95000     2976.15
     95040      2977.6
     95080     2978.39
     95120     2979.64
     95160     2980.83
     95200     2982.35
     95240     2983.82
     95280     2984.73
     95320     2985.82
     95360     2987.53
     95400     2988.28
     95440     2990.26
     95480     2991.21
     95520     2992.35
     95560     2993.18
     95600     2994.59
     95640     2996.52
     95680     2997.19
     95720     2998.66
     95760     2999.55
     95800     3001.29
     95840     3002.76
     95880     3003.54
     95920      3004.8
     95960     3005.99
     96000     3007.51
     96040     3008.96
     96080     3009.89
     96120     3010.98
     96160     3012.69
     96200     3013.43
     96240     3015.42
     96280     3016.36
     96320     3017.51
     96360     3018.34
     96400     3019.74
     96440     3021.68
     96480     3022.34
     96520     3023.81
     96560      3024.7
     96600     3026.45
     96640     3027.92
     96680      3028.7
     96720     3029.95
     96760     3031.13
     96800     3032.66
     96840     3034.12
     96880     3035.03
     96920     3036.11
     96960     3037.84
     97000     3038.57
     97040     3040.57
     97080     3041.51
     97120     3042.66
     97160     3043.49
     97200     3044.88
     97240     3046.81
     97280     3047.47
     97320     3048.95
     97360     3049.85
     97400     3051.59
     97440     3053.06
     97480     3053.84
     97520     3055.09
     97560     3056.27
     97600     3057.81
     97640     3059.26
     97680     3060.18
     97720     3061.25
     97760     3062.99
     97800      3063.7
     97840     3065.69
     97880     3066.65
     97920     3067.79
     97960     3068.62
     98000     3070.01
     98040     3071.94
     98080      3072.6
     98120     3074.09
     98160     3074.97
     98200     3076.72
     98240     3078.19
     98280     3078.97
     98320     3080.22
     98360     3081.39
     98400     3082.92
     98440     3084.39
     98480      3085.3
     98520     3086.38
     98560     3088.11
     98600     3088.82
     98640     3090.83
     98680     3091.79
     98720     3092.91
     98760     3093.73
     98800     3095.13
     98840     3097.06
     98880     3097.73
     98920     3099.22
     98960      3100.1
     99000     3101.83
     99040     3103.32
     99080     3104.08
     99120     3105.33
     99160     3106.52
     99200     3108.06
     99240     3109.51
     99280     3110.44
     99320     3111.49
     99360     3113.23
     99400     3113.93
     99440     3115.95
     99480     3116.91
     99520     3118.02
     99560     3118.83
     99600     3120.25
     99640     3122.18
     99680     3122.84
     99720     3124.33
     99760     3125.19
     99800     3126.95
     99840     3128.44
     99880     3129.19
     99920     3130.45
     99960     3131.64
    100000     3133.17
    100040     3134.61
    100080     3135.55
    100120      3136.6
    100160     3138.34
    100200     3139.05
    100240     3141.07
    100280     3142.04
    100320     3143.15
    100360     3143.95
    100400     3145.37
    100440     3147.31
    100480     3147.97
    100520     3149.45
    100560     3150.31
    100600     3152.07
    100640     3153.56
    100680     3154.31
    100720     3155.56
    100760     3156.75
    100800     3158.29
    100840     3159.74
    100880     3160.66
    100920     3161.72
    100960     3163.47
    101000     3164.19
    101040     3166.21
    101080     3167.17
    101120     3168.27
    101160     3169.08
    101200     3170.48
    101240     3172.44
    101280     3173.09
    101320     3174.58
    101360     3175.42
    101400      3177.2
    101440     3178.69
    101480     3179.45
    101520     3180.69
    101560     3181.86
    101600     3183.42
    101640     3184.86
    101680      3185.8
    101720     3186.84
    101760     3188.61
    101800      3189.3
    101840     3191.32
    101880      3192.3
    101920      3193.4
    101960      3194.2
    102000      3195.6
    102040     3197.57
    102080      3198.2
    102120     3199.71
    102160     3200.54
    102200     3202.31
    102240      3203.8
    102280     3204.57
    102320     3205.81
    102360     3206.97
    102400     3208.54
    102440     3209.98
    102480     3210.93
    102520     3211.96
    102560     3213.75
    102600     3214.42
    102640     3216.45
    102680     3217.43
    102720     3218.54
    102760     3219.31
    102800     3220.72
    102840     3222.71
    102880     3223.32
    102920     3224.83
    102960     3225.67
    103000     3227.44
    103040     3228.94
    103080     3229.69
    103120     3230.94
    103160      3232.1
    103200     3233.67
    103240     3235.11
    103280     3236.07
    103320      3237.1
    103360     3238.87
    103400     3239.55
    103440     3241.58
    103480     3242.56
    103520     3243.66
    103560     3244.42
    103600     3245.85
    103640     3247.82
    103680     3248.45
    103720     3249.96
    103760     3250.78
    103800     3252.56
    103840     3254.08
    103880     3254.81
    103920     3256.07
    103960     3257.23
    104000     3258.78
    104040     3260.22
    104080      3261.2
    104120     3262.21
    104160        3264
    104200     3264.67
    104240     3266.72
    104280     3267.69
    104320     3268.78
    104360     3269.56
    104400     3270.97
    104440     3272.96
    104480     3273.57
    104520     3275.08
    104560     3275.91
    104600     3277.68
    104640      3279.2
    104680     3279.93
    104720     3281.19
    104760     3282.36
    104800     3283.91
    104840     3285.35
    104880     3286.34
    104920     3287.33
    104960     3289.13
    105000     3289.81
    105040     3291.86
    105080     3292.82
    105120     3293.92
    105160     3294.68
    105200     3296.09
    105240      3298.1
    105280      3298.7
    105320     3300.24
    105360     3301.05
    105400     3302.81
    105440     3304.33
    105480     3305.06
    105520     3306.33
    105560      3307.5
    105600     3309.05
    105640     3310.49
    105680     3311.48
    105720     3312.49
    105760     3314.28
    105800     3314.95
    105840     3317.01
    105880     3317.97
    105920     3319.06
    105960     3319.81
    106000     3321.24
    106040     3323.26
    106080     3323.84
    106120     3325.39
    106160     3326.18
    106200     3327.96
    106240     3329.48
    106280     3330.21
    106320     3331.49
    106360     3332.65
    106400     3334.18
    106440     3335.65
    106480     3336.64
    106520     3337.63
    106560     3339.42
    106600     3340.09
    106640     3342.17
    106680     3343.11
    106720     3344.21
    106760     3344.95
    106800     3346.39
    106840      3348.4
    106880     3348.98
    106920     3350.53
    106960     3351.32
    107000     3353.11
    107040     3354.62
    107080     3355.33
    107120     3356.62
    107160     3357.78
    107200     3359.32
    107240     3360.79
    107280     3361.76
    107320     3362.75
    107360     3364.54
    107400     3365.22
    107440     3367.31
    107480     3368.25
    107520     3369.34
    107560     3370.08
    107600     3371.51
    107640     3373.53
    107680     3374.11
    107720     3375.66
    107760     3376.46
    107800     3378.23
    107840     3379.75
    107880     3380.46
    107920     3381.74
    107960     3382.91
    108000     3384.46
    108040     3385.92
    108080     3386.88
    108120     3387.88
    108160     3389.68
    108200     3390.36
    108240     3392.45
    108280     3393.39
    108320     3394.49
    108360      3395.2
    108400     3396.64
    108440     3398.68
    108480     3399.24
    108520      3400.8
    108560     3401.59
    108600     3403.36
    108640     3404.87
    108680      3405.6
    108720     3406.86
    108760     3408.04
    108800     3409.59
    108840     3411.05
    108880     3412.01
    108920     3412.99
    108960     3414.81
    109000     3415.47
    109040     3417.58
    109080     3418.51
    109120     3419.61
    109160     3420.34
    109200     3421.77
    109240     3423.83
    109280     3424.35
    109320     3425.92
    109360     3426.72
    109400      3428.5
    109440     3429.99
    109480     3430.72
    109520     3431.99
    109560     3433.17
    109600     3434.73
    109640      3436.2
    109680     3437.14
    109720     3438.14
    109760     3439.95
    109800     3440.62
    109840     3442.73
    109880     3443.67
    109920     3444.77
    109960     3445.49
    110000     3446.92
    110040     3448.98
    110080      3449.5
    110120     3451.06
    110160     3451.86
    110200     3453.65
    110240     3455.14
    110280     3455.87
    110320     3457.13
    110360     3458.32
    110400     3459.89
    110440     3461.36
    110480     3462.28
    110520     3463.28
    110560     3465.09
    110600     3465.76
    110640     3467.89
    110680     3468.81
    110720     3469.93
    110760     3470.64
    110800     3472.07
    110840     3474.12
    110880     3474.65
    110920     3476.22
    110960        3477
    111000      3478.8
    111040     3480.29
    111080     3481.03
    111120     3482.27
    111160     3483.46
    111200     3485.03
    111240     3486.49
    111280     3487.42
    111320     3488.41
    111360     3490.22
    111400      3490.9
    111440     3493.04
    111480     3493.95
    111520     3495.06
    111560     3495.78
    111600     3497.21
    111640     3499.26
    111680     3499.78
    111720     3501.35
    111760     3502.11
    111800     3503.92
    111840     3505.42
    111880     3506.15
    111920      3507.4
    111960     3508.59
    112000     3510.16
    112040     3511.62
    112080     3512.54
    112120     3513.54
    112160     3515.37
    112200     3516.02
    112240     3518.17
    112280     3519.08
    112320     3520.18
    112360      3520.9
    112400     3522.34
    112440     3524.39
    112480      3524.9
    112520     3526.47
    112560     3527.23
    112600     3529.04
    112640     3530.53
    112680     3531.27
    112720     3532.51
    112760      3533.7
    112800     3535.26
    112840     3536.73
    112880     3537.66
    112920     3538.66
    112960     3540.49
    113000     3541.14
    113040     3543.29
    113080     3544.19
    113120      3545.3
    113160     3546.02
    113200     3547.44
    113240     3549.52
    113280     3550.04
    113320     3551.58
    113360     3552.33
    113400     3554.15
    113440     3555.66
    113480     3556.38
    113520     3557.63
    113560     3558.81
    113600     3560.37
    113640     3561.87
    113680     3562.76
    113720     3563.77
    113760     3565.62
    113800     3566.25
    113840     3568.41
    113880     3569.31
    113920     3570.42
    113960     3571.12
    114000     3572.56
    114040     3574.63
    114080     3575.16
    114120     3576.69
    114160     3577.44
    114200     3579.26
    114240     3580.76
    114280     3581.49
    114320     3582.76
    114360     3583.94
    114400      3585.5
    114440     3587.02
    114480     3587.89
    114520     3588.91
    114560     3590.77
    114600     3591.39
    114640     3593.56
    114680     3594.45
    114720     3595.55
    114760     3596.27
    114800      3597.7
    114840     3599.76
    114880      3600.3
    114920     3601.81
    114960     3602.56
    115000     3604.39
    115040      3605.9
    115080     3606.62
    115120      3607.9
    115160     3609.08
    115200     3610.63
    115240     3612.15
    115280     3613.01
    115320     3614.04
    115360     3615.89
    115400     3616.52
    115440     3618.68
    115480     3619.59
    115520     3620.68
    115560      3621.4
    115600     3622.83
    115640     3624.91
    115680     3625.43
    115720     3626.94
    115760     3627.67
    115800     3629.53
    115840     3631.04
    115880     3631.74
    115920     3633.03
    115960      3634.2
    116000     3635.76
    116040     3637.29
    116080     3638.15
    116120     3639.16
    116160     3641.01
    116200     3641.64
    116240     3643.81
    116280      3644.7
    116320     3645.82
    116360     3646.51
    116400     3647.93
    116440     3650.04
    116480     3650.55
    116520     3652.06
    116560     3652.79
    116600     3654.65
    116640     3656.15
    116680     3656.86
    116720     3658.14
    116760     3659.31
    116800     3660.88
    116840     3662.39
    116880     3663.27
    116920     3664.29
    116960     3666.12
    117000     3666.76
    117040     3668.94
    117080     3669.81
    117120     3670.94
    117160     3671.64
    117200     3673.05
    117240     3675.17
    117280     3675.67
    117320     3677.19
    117360      3677.9
    117400     3679.78
    117440     3681.28
    117480        3682
    117520     3683.26
    117560     3684.44
    117600     3686.01
    117640     3687.52
    117680      3688.4
    117720      3689.4
    117760     3691.24
    117800     3691.88
    117840     3694.07
    117880     3694.94
    117920     3696.05
    117960     3696.75
    118000     3698.19
    118040      3700.3
    118080     3700.79
    118120     3702.32
    118160     3703.01
    118200      3704.9
    118240      3706.4
    118280     3707.11
    118320     3708.37
    118360     3709.55
    118400     3711.12
    118440     3712.65
    118480     3713.52
    118520     3714.51
    118560     3716.37
    118600        3717
    118640     3719.19
    118680     3720.08
    118720     3721.17
    118760     3721.87
    118800      3723.3
    118840     3725.41
    118880      3725.9
    118920     3727.43
    118960      3728.1
    119000     3730.01
    119040     3731.52
    119080      3732.2
    119120     3733.46
    119160     3734.65
    119200     3736.22
    119240     3737.76
    119280     3738.63
    119320     3739.61
    119360     3741.45
    119400     3742.09
    119440     3744.28
    119480     3745.19
    119520     3746.26
    119560     3746.94
    119600     3748.39
    119640      3750.5
    119680        3751
    119720     3752.54
    119760      3753.2
    119800     3755.11
    119840     3756.62
    119880      3757.3
    119920     3758.56
    119960     3759.77
    120000     3761.32
    120040     3762.87
    120080     3763.76
    120120     3764.73
    120160     3766.56
    120200     3767.18
    120240      3769.4
    120280      3770.3
    120320     3771.37
    120360     3772.03
    120400      3773.5
    120440      3775.6
    120480      3776.1
    120520     3777.65
    120560     3778.31
    120600     3780.22
    120640     3781.71
    120680     3782.41
    120720     3783.67
    120760     3784.87
    120800     3786.41
    120840     3787.96
    120880     3788.86
    120920     3789.82
    120960     3791.65
    121000     3792.27
    121040      3794.5
    121080     3795.41
    121120     3796.47
    121160     3797.13
    121200      3798.6
    121240      3800.7
    121280      3801.2
    121320     3802.74
    121360      3803.4
    121400     3805.33
    121440     3806.81
    121480     3807.51
    121520     3808.77
    121560     3809.98
    121600     3811.51
    121640     3813.08
    121680     3813.96
    121720     3814.93
    121760     3816.75
    121800     3817.38
    121840     3819.61
    121880      3820.5
    121920     3821.56
    121960     3822.24
    122000     3823.69
    122040     3825.79
    122080     3826.32
    122120     3827.84
    122160     3828.49
    122200     3830.43
    122240     3831.91
    122280     3832.62
    122320     3833.86
    122360     3835.08
    122400     3836.61
    122440     3838.18
    122480     3839.08
    122520     3840.02
    122560     3841.85
    122600     3842.48
    122640     3844.72
    122680     3845.61
    122720     3846.67
    122760     3847.35
    122800     3848.78
    122840     3850.89
    122880     3851.41
    122920     3852.92
    122960     3853.59
    123000     3855.53
    123040        3857
    123080     3857.72
    123120     3858.96
    123160     3860.17
    123200     3861.71
    123240     3863.27
    123280     3864.15
    123320     3865.11
    123360     3866.92
    123400     3867.57
    123440     3869.82
    123480     3870.73
    123520     3871.77
    123560     3872.45
    123600     3873.87
    123640     3875.98
    123680     3876.49
    123720     3878.01
    123760     3878.66
    123800     3880.61
    123840     3882.09
    123880     3882.78
    123920     3884.05
    123960     3885.25
    124000     3886.79
    124040     3888.35
    124080     3889.24
    124120     3890.19
    124160        3892
    124200     3892.65
    124240     3894.91
    124280     3895.81
    124320     3896.86
    124360     3897.53
    124400     3898.94
    124440     3901.08
    124480     3901.57
    124520     3903.08
    124560     3903.74
    124600     3905.69
    124640     3907.16
    124680     3907.87
    124720     3909.13
    124760     3910.32
    124800     3911.87
    124840     3913.42
    124880     3914.31
    124920     3915.27
    124960     3917.07
    125000     3917.71
    125040        3920
    125080     3920.88
    125120     3921.93
    125160      3922.6
    125200     3924.01
    125240     3926.14
    125280     3926.64
    125320     3928.15
    125360     3928.81
    125400     3930.74
    125440     3932.24
    125480     3932.93
    125520      3934.2
    125560     3935.37
    125600     3936.91
    125640     3938.48
    125680     3939.36
    125720     3940.33
    125760     3942.13
    125800     3942.74
    125840     3945.04
    125880     3945.93
    125920     3946.99
    125960     3947.64
    126000     3949.09
    126040     3951.18
    126080     3951.69
    126120      3953.2
    126160     3953.87
    126200      3955.8
    126240     3957.29
    126280        3958
    126320     3959.26
    126360     3960.42
    126400     3961.96
    126440     3963.55
    126480     3964.42
    126520      3965.4
    126560     3967.19
    126600     3967.81
    126640      3970.1
    126680     3970.99
    126720     3972.07
    126760     3972.69
    126800     3974.15
    126840     3976.24
    126880     3976.75
    126920     3978.28
    126960     3978.94
    127000     3980.89
    127040     3982.36
    127080     3983.07
    127120     3984.34
    127160     3985.49
    127200     3987.03
    127240     3988.63
    127280     3989.49
    127320     3990.46
    127360     3992.28
    127400     3992.88
    127440     3995.16
    127480     3996.07
    127520     3997.14
    127560     3997.75
    127600     3999.19
    127640      4001.3
    127680      4001.8
    127720     4003.32
    127760     4004.01
    127800     4005.94
    127840     4007.43
    127880     4008.13
    127920     4009.41
    127960     4010.56
    128000      4012.1
    128040     4013.69
    128080     4014.56
    128120     4015.53
    128160     4017.36
    128200     4017.95
    128240     4020.25
    128280     4021.15
    128320     4022.21
    128360     4022.83
    128400     4024.27
    128440     4026.37
    128480     4026.86
    128520     4028.41
    128560     4029.08
    128600     4031.01
    128640     4032.51
    128680      4033.2
    128720     4034.47
    128760     4035.63
    128800     4037.18
    128840     4038.77
    128880     4039.65
    128920     4040.64
    128960     4042.44
    129000     4043.04
    129040     4045.32
    129080     4046.23
    129120      4047.3
    129160     4047.92
    129200     4049.36
    129240     4051.46
    129280     4051.95
    129320     4053.49
    129360     4054.16
    129400     4056.08
    129440      4057.6
    129480     4058.29
    129520     4059.57
    129560     4060.71
    129600     4062.25
    129640     4063.88
    129680     4064.73
    129720     4065.72
    129760     4067.52
    129800     4068.12
    129840     4070.42
    129880     4071.31
    129920     4072.38
    129960        4073
    130000     4074.44
    130040     4076.56
    130080     4077.04
    130120     4078.58
    130160     4079.24
    130200     4081.17
    130240     4082.69
    130280     4083.39
    130320     4084.67
    130360     4085.79
    130400     4087.31
    130440     4088.96
    130480     4089.82
    130520      4090.8
    130560     4092.61
    130600     4093.21
    130640     4095.52
    130680     4096.41
    130720     4097.48
    130760     4098.07
    130800     4099.52
    130840     4101.63
    130880     4102.12
    130920     4103.64
    130960     4104.32
    131000     4106.26
    131040     4107.77
    131080     4108.46
    131120     4109.75
    131160     4110.86
    131200      4112.4
    131240     4114.02
    131280     4114.87
    131320     4115.86
    131360     4117.68
    131400     4118.28
    131440     4120.59
    131480     4121.46
    131520     4122.53
    131560     4123.13
    131600     4124.59
    131640     4126.68
    131680     4127.18
    131720      4128.7
    131760     4129.36
    131800     4131.32
    131840     4132.83
    131880     4133.49
    131920     4134.79
    131960     4135.91
    132000     4137.45
    132040     4139.08
    132080      4139.9
    132120     4140.89
    132160     4142.74
    132200     4143.31
    132240     4145.63
    132280     4146.52
    132320     4147.59
    132360     4148.17
    132400     4149.62
    132440     4151.72
    132480     4152.23
    132520     4153.75
    132560     4154.39
    132600     4156.37
    132640     4157.89
    132680     4158.56
    132720     4159.86
    132760     4160.95
    132800      4162.5
    132840     4164.13
    132880     4164.93
    132920     4165.92
    132960     4167.79
    133000     4168.34
    133040     4170.66
    133080     4171.55
    133120     4172.64
    133160     4173.21
    133200     4174.68
    133240     4176.74
    133280     4177.26
    133320     4178.78
    133360     4179.42
    133400     4181.41
    133440     4182.91
    133480     4183.58
    133520     4184.87
    133560     4185.98
    133600     4187.52
    133640     4189.16
    133680     4189.98
    133720     4190.92
    133760     4192.81
    133800     4193.35
    133840      4195.7
    133880     4196.59
    133920     4197.66
    133960     4198.25
    134000     4199.69
    134040     4201.78
    134080     4202.28
    134120     4203.82
    134160     4204.44
    134200     4206.45
    134240     4207.94
    134280     4208.63
    134320      4209.9
    134360     4211.01
    134400     4212.57
    134440     4214.21
    134480     4215.02
    134520     4215.95
    134560     4217.84
    134600     4218.39
    134640     4220.76
    134680     4221.62
    134720     4222.71
    134760     4223.27
    134800     4224.71
    134840      4226.8
    134880     4227.31
    134920     4228.85
    134960     4229.47
    135000     4231.47
    135040     4232.98
    135080     4233.66
    135120     4234.94
    135160     4236.03
    135200     4237.61
    135240     4239.24
    135280     4240.05
    135320     4240.96
    135360     4242.86
    135400     4243.41
    135440     4245.77
    135480     4246.64
    135520     4247.73
    135560      4248.3
    135600     4249.74
    135640     4251.82
    135680     4252.35
    135720     4253.89
    135760     4254.49
    135800      4256.5
    135840     4258.03
    135880     4258.69
    135920     4259.98
    135960     4261.06
    136000     4262.64
    136040     4264.26
    136080     4265.06
    136120     4265.99
    136160      4267.9
    136200     4268.43
    136240     4270.78
    136280     4271.67
    136320     4272.76
    136360     4273.32
    136400     4274.74
    136440     4276.84
    136480     4277.36
    136520     4278.89
    136560     4279.49
    136600      4281.5
    136640     4283.03
    136680     4283.71
    136720     4284.99
    136760     4286.08
    136800     4287.63
    136840     4289.27
    136880     4290.06
    136920        4291
    136960     4292.91
    137000     4293.43
    137040     4295.77
    137080     4296.67
    137120     4297.75
    137160      4298.3
    137200     4299.74
    137240     4301.84
    137280     4302.35
    137320     4303.88
    137360     4304.49
    137400     4306.51
    137440     4308.02
    137480     4308.72
    137520     4309.98
    137560     4311.09
    137600     4312.64
    137640     4314.25
    137680     4315.06
    137720        4316
    137760     4317.91
    137800     4318.42
    137840     4320.77
    137880     4321.67
    137920     4322.75
    137960     4323.28
    138000     4324.76
    138040     4326.85
    138080     4327.34
    138120     4328.87
    138160     4329.48
    138200     4331.52
    138240     4333.03
    138280     4333.71
    138320     4334.96
    138360     4336.09
    138400     4337.63
    138440     4339.24
    138480     4340.05
    138520     4340.98
    138560      4342.9
    138600      4343.4
    138640     4345.77
    138680     4346.65
    138720     4347.73
    138760     4348.28
    138800     4349.74
    138840     4351.81
    138880     4352.32
    138920     4353.85
    138960     4354.45
    139000      4356.5
    139040     4358.03
    139080     4358.72
    139120     4359.96
    139160     4361.07
    139200     4362.62
    139240     4364.22
    139280     4365.03
    139320     4365.97
    139360     4367.89
    139400     4368.39
    139440     4370.75
    139480     4371.65
    139520     4372.72
    139560     4373.27
    139600     4374.73
    139640     4376.81
    139680      4377.3
    139720     4378.83
    139760     4379.41
    139800     4381.49
    139840     4383.01
    139880     4383.71
    139920     4384.95
    139960     4386.05
    140000     4387.63
    140040     4389.22
    140080     4390.02
    140120     4390.98
    140160      4392.9
    140200     4393.39
    140240     4395.75
    140280     4396.64
    140320     4397.73
    140360     4398.27
    140400     4399.74
    140440     4401.83
    140480     4402.31
    140520     4403.82
    140560      4404.4
    140600      4406.5
    140640     4408.02
    140680     4408.72
    140720     4409.95
    140760     4411.06
    140800     4412.64
    140840     4414.22
    140880     4415.01
    140920     4415.97
    140960     4417.89
    141000     4418.38
    141040     4420.76
    141080     4421.65
    141120     4422.72
    141160     4423.26
    141200     4424.74
    141240     4426.82
    141280     4427.31
    141320     4428.81
    141360      4429.4
    141400      4431.5
    141440     4433.02
    141480     4433.72
    141520     4434.96
    141560     4436.06
    141600     4437.62
    141640      4439.2
    141680     4439.99
    141720     4440.95
    141760     4442.89
    141800     4443.37
    141840     4445.76
    141880     4446.66
    141920     4447.72
    141960     4448.26
    142000     4449.73
    142040     4451.82
    142080     4452.31
    142120     4453.83
    142160     4454.41
    142200      4456.5
    142240     4458.03
    142280     4458.73
    142320     4459.98
    142360     4461.05
    142400     4462.61
    142440     4464.19
    142480     4464.97
    142520     4465.97
    142560     4467.89
    142600     4468.37
    142640     4470.74
    142680     4471.66
    142720     4472.72
    142760     4473.27
    142800     4474.75
    142840     4476.83
    142880     4477.31
    142920     4478.83
    142960      4479.4
    143000      4481.5
    143040     4483.03
    143080     4483.74
    143120        4485
    143160     4486.05
    143200     4487.63
    143240      4489.2
    143280     4489.98
    143320     4490.96
    143360      4492.9
    143400     4493.36
    143440     4495.75
    143480     4496.66
    143520     4497.71
    143560     4498.26
    143600     4499.75
    143640     4501.81
    143680     4502.29
    143720     4503.82
    143760     4504.39
    143800     4506.51
    143840     4508.02
    143880     4508.71
    143920     4509.96
    143960     4511.02
    144000     4512.63
    144040     4514.23
    144080     4514.98
    144120     4515.96
    144160      4517.9
    144200     4518.36
    144240     4520.74
    144280     4521.65
    144320     4522.71
    144360     4523.24
    144400     4524.73
    144440     4526.83
    144480     4527.29
    144520     4528.81
    144560     4529.39
    144600     4531.52
    144640     4533.03
    144680     4533.72
    144720     4534.96
    144760     4536.04
    144800     4537.63
    144840     4539.23
    144880     4539.98
    144920     4540.97
    144960     4542.92
    145000     4543.38
    145040     4545.75
    145080     4546.66
    145120     4547.73
    145160     4548.26
    145200     4549.76
    145240     4551.85
    145280     4552.31
    145320     4553.82
    145360     4554.41
    145400     4556.55
    145440     4558.04
    145480     4558.73
    145520     4559.98
    145560     4561.06
    145600     4562.65
    145640     4564.23
    145680     4564.99
    145720     4565.97
    145760     4567.92
    145800     4568.39
    145840     4570.76
    145880     4571.66
    145920     4572.77
    145960     4573.26
    146000     4574.76
    146040     4576.87
    146080     4577.32
    146120     4578.82
    146160     4579.42
    146200     4581.55
    146240     4583.05
    146280     4583.74
    146320     4584.97
    146360     4586.05
    146400     4587.65
    146440     4589.23
    146480     4590.01
    146520     4590.99
    146560     4592.93
    146600     4593.38
    146640     4595.77
    146680     4596.68
    146720     4597.78
    146760     4598.28
    146800     4599.75
    146840     4601.87
    146880     4602.32
    146920     4603.83
    146960     4604.42
    147000     4606.55
    147040     4608.07
    147080     4608.74
    147120        4610
    147160     4611.05
    147200     4612.64
    147240     4614.25
    147280     4615.01
    147320     4615.99
    147360     4617.94
    147400     4618.39
    147440     4620.76
    147480     4621.69
    147520      4622.8
    147560     4623.27
    147600     4624.77
    147640     4626.88
    147680     4627.34
    147720     4628.84
    147760     4629.41
    147800     4631.56
    147840     4633.06
    147880     4633.75
    147920     4634.99
    147960     4636.06
    148000     4637.64
    148040     4639.27
    148080     4640.01
    148120        4641
    148160     4642.92
    148200     4643.39
    148240     4645.77
    148280     4646.69
    148320      4647.8
    148360     4648.27
    148400     4649.77
    148440      4651.9
    148480     4652.36
    148520     4653.84
    148560     4654.41
    148600     4656.58
    148640     4658.05
    148680     4658.73
    148720        4660
    148760     4661.05
    148800     4662.65
    148840     4664.28
    148880     4665.02
    148920     4666.01
    148960     4667.94
    149000     4668.38
    149040     4670.79
    149080      4671.7
    149120      4672.8
    149160     4673.28
    149200     4674.75
    149240     4676.91
    149280     4677.36
    149320     4678.84
    149360     4679.43
    149400     4681.59
    149440     4683.07
    149480     4683.74
    149520     4684.99
    149560     4686.05
    149600     4687.65
    149640     4689.29
    149680     4690.04
    149720     4691.01
    149760     4692.96
    149800     4693.39
    149840     4695.81
    149880     4696.71
    149920     4697.82
    149960     4698.27
    150000     4699.76
    150040     4701.91
    150080     4702.36
    150120     4703.85
    150160     4704.43
    150200      4706.6
    150240     4708.08
    150280     4708.73
    150320     4709.99
    150360     4711.05
    150400     4712.67
    150440     4714.31
    150480     4715.07
    150520     4716.01
    150560     4717.98
    150600     4718.38
    150640     4720.84
    150680     4721.73
    150720     4722.84
    150760     4723.28
    150800     4724.77
    150840     4726.92
    150880     4727.38
    150920     4728.88
    150960     4729.43
    151000     4731.61
    151040     4733.11
    151080     4733.72
    151120        4735
    151160     4736.04
    151200     4737.68
    151240     4739.33
    151280     4740.06
    151320     4741.03
    151360     4743.01
    151400      4743.4
    151440     4745.86
    151480     4746.77
    151520     4747.85
    151560     4748.29
    151600      4749.8
    151640     4751.93
    151680     4752.39
    151720     4753.88
    151760     4754.47
    151800     4756.64
    151840     4758.13
    151880     4758.77
    151920     4760.02
    151960     4761.05
    152000     4762.71
    152040     4764.37
    152080     4765.11
    152120     4766.04
    152160     4768.05
    152200     4768.43
    152240      4770.9
    152280     4771.82
    152320     4772.89
    152360      4773.3
    152400     4774.83
    152440     4776.98
    152480     4777.42
    152520     4778.92
    152560     4779.49
    152600     4781.68
    152640     4783.15
    152680     4783.81
    152720     4785.05
    152760     4786.08
    152800     4787.73
    152840      4789.4
    152880     4790.13
    152920     4791.08
    152960     4793.07
    153000     4793.46
    153040     4795.91
    153080     4796.86
    153120      4797.9
    153160     4798.33
    153200     4799.86
    153240     4802.01
    153280     4802.47
    153320     4803.97
    153360     4804.53
    153400     4806.72
    153440     4808.18
    153480     4808.83
    153520     4810.11
    153560     4811.12
    153600     4812.78
    153640     4814.44
    153680     4815.18
    153720     4816.14
    153760     4818.11
    153800     4818.51
    153840     4820.93
    153880      4821.9
    153920     4822.93
    153960     4823.36
    154000     4824.89
    154040     4827.06
    154080     4827.51
    154120        4829
    154160     4829.58
    154200     4831.77
    154240     4833.23
    154280     4833.88
    154320     4835.17
    154360     4836.18
    154400     4837.82
    154440     4839.49
    154480     4840.22
    154520     4841.18
    154560     4843.13
    154600     4843.55
    154640     4845.97
    154680     4846.93
    154720     4847.95
    154760     4848.41
    154800     4849.93
    154840     4852.12
    154880     4852.55
    154920     4854.06
    154960     4854.63
    155000     4856.83
    155040     4858.29
    155080     4858.92
    155120     4860.22
    155160     4861.24
    155200     4862.89
    155240     4864.56
    155280     4865.29
    155320     4866.27
    155360     4868.19
    155400     4868.59
    155440     4871.05
    155480        4872
    155520     4873.02
    155560     4873.48
    155600     4875.01
    155640     4877.19
    155680     4877.63
    155720     4879.13
    155760      4879.7
    155800      4881.9
    155840     4883.37
    155880     4883.99
    155920      4885.3
    155960     4886.33
    156000     4887.96
    156040     4889.66
    156080     4890.37
    156120     4891.34
    156160     4893.26
    156200     4893.67
    156240     4896.15
    156280     4897.07
    156320     4898.11
    156360     4898.55
    156400     4900.08
    156440     4902.27
    156480     4902.72
    156520     4904.25
    156560      4904.8
    156600     4906.99
    156640     4908.48
    156680     4909.08
    156720     4910.39
    156760     4911.41
    156800     4913.03
    156840     4914.74
    156880     4915.45
    156920     4916.44
    156960     4918.35
    157000     4918.77
    157040     4921.27
    157080     4922.16
    157120      4923.2
    157160     4923.66
    157200     4925.18
    157240     4927.38
    157280      4927.8
    157320     4929.35
    157360     4929.89
    157400     4932.08
    157440     4933.56
    157480     4934.18
    157520     4935.48
    157560     4936.51
    157600     4938.14
    157640     4939.85
    157680     4940.54
    157720     4941.55
    157760     4943.48
    157800     4943.86
    157840     4946.38
    157880     4947.24
    157920      4948.3
    157960     4948.77
    158000     4950.26
    158040     4952.49
    158080     4952.92
    158120     4954.47
    158160     4954.99
    158200     4957.19
    158240     4958.65
    158280     4959.28
    158320     4960.57
    158360     4961.63
    158400     4963.22
    158440     4964.96
    158480     4965.65
    158520     4966.65
    158560     4968.58
    158600     4968.96
    158640     4971.49
    158680     4972.34
    158720     4973.41
    158760     4973.88
    158800     4975.33
    158840     4977.57
    158880     4978.04
    158920     4979.56
    158960     4980.08
    159000     4982.29
    159040     4983.75
    159080     4984.38
    159120     4985.66
    159160     4986.73
    159200     4988.35
    159240     4990.08
    159280     4990.76
    159320     4991.75
    159360     4993.69
    159400     4994.09
    159440      4996.6
    159480     4997.46
    159520     4998.51
    159560     4998.99
    159600     5000.45
    159640     5002.69
    159680     5003.14
    159720     5004.67
    159760     5005.19
    159800     5007.41
    159840     5008.86
    159880     5009.49
    159920     5010.77
    159960     5011.85
    160000     5013.47
    160040     5015.17
    160080     5015.88
    160120     5016.85
    160160     5018.81
    160200     5019.21
    160240     5021.72
    160280     5022.56
    160320     5023.63
    160360     5024.09
    160400     5025.57
    160440      5027.8
    160480     5028.24
    160520     5029.76
    160560     5030.32
    160600     5032.52
    160640     5033.97
    160680     5034.58
    160720     5035.89
    160760     5036.95
    160800     5038.58
    160840      5040.3
    160880     5040.98
    160920     5041.95
    160960     5043.93
    161000     5044.32
    161040     5046.84
    161080     5047.67
    161120     5048.73
    161160      5049.2
    161200     5050.65
    161240     5052.89
    161280     5053.34
    161320     5054.87
    161360      5055.4
    161400     5057.63
    161440     5059.04
    161480     5059.66
    161520     5060.95
    161560     5062.04
    161600     5063.67
    161640     5065.39
    161680     5066.07
    161720     5067.04
    161760     5069.02
    161800     5069.39
    161840     5071.91
    161880     5072.78
    161920     5073.81
    161960     5074.27
    162000     5075.75
    162040     5077.98
    162080     5078.42
    162120     5079.96
    162160     5080.49
    162200     5082.71
    162240     5084.16
    162280     5084.75
    162320     5086.04
    162360     5087.13
    162400     5088.75
    162440     5090.49
    162480     5091.17
    162520     5092.14
    162560     5094.14
    162600     5094.48
    162640     5097.02
    162680     5097.89
    162720     5098.93
    162760     5099.36
    162800     5100.86
    162840     5103.09
    162880     5103.53
    162920     5105.06
    162960     5105.62
    163000     5107.83
    163040     5109.26
    163080     5109.84
    163120     5111.16
    163160     5112.24
    163200     5113.84
    163240     5115.61
    163280     5116.32
    163320     5117.27
    163360     5119.27
    163400     5119.58
    163440     5122.14
    163480     5123.03
    163520     5124.04
    163560     5124.47
    163600     5125.97
    163640     5128.22
    163680     5128.64
    163720     5130.18
    163760     5130.72
    163800     5132.97
    163840     5134.39
    163880     5134.96
    163920     5136.28
    163960     5137.34
    164000     5138.98
    164040     5140.71
    164080     5141.42
    164120      5142.4
    164160     5144.39
    164200     5144.69
    164240     5147.27
    164280     5148.12
    164320     5149.15
    164360     5149.57
    164400     5151.07
    164440     5153.33
    164480     5153.76
    164520      5155.3
    164560     5155.83
    164600     5158.09
    164640     5159.49
    164680     5160.06
    164720      5161.4
    164760     5162.45
    164800     5164.09
    164840     5165.83
    164880     5166.52
    164920      5167.5
    164960      5169.5
    165000     5169.81
    165040     5172.36
    165080     5173.22
    165120     5174.25
    165160     5174.68
    165200     5176.17
    165240     5178.44
    165280     5178.87
    165320     5180.41
    165360     5180.94
    165400     5183.21
    165440     5184.61
    165480     5185.14
    165520     5186.51
    165560     5187.58
    165600     5189.22
    165640     5190.94
    165680     5191.61
    165720     5192.59
    165760     5194.64
    165800     5194.92
    165840     5197.48
    165880     5198.35
    165920     5199.37
    165960     5199.78
    166000      5201.3
    166040     5203.56
    166080     5203.98
    166120     5205.51
    166160     5206.03
    166200     5208.31
    166240     5209.72
    166280     5210.25
    166320      5211.6
    166360     5212.65
    166400     5214.32
    166440     5216.06
    166480     5216.71
    166520     5217.69
    166560     5219.73
    166600     5220.01
    166640     5222.58
    166680     5223.44
    166720     5224.47
    166760     5224.89
    166800     5226.39
    166840     5228.67
    166880     5229.07
    166920     5230.64
    166960     5231.12
    167000     5233.43
    167040     5234.83
    167080     5235.34
    167120     5236.73
    167160     5237.76
    167200     5239.42
    167240     5241.17
    167280     5241.82
    167320     5242.78
    167360     5244.83
    167400     5245.12
    167440      5247.7
    167480     5248.53
    167520     5249.57
    167560     5250.01
    167600      5251.5
    167640     5253.77
    167680     5254.17
    167720     5255.74
    167760     5256.24
    167800     5258.53
    167840     5259.95
    167880     5260.45
    167920     5261.84
    167960     5262.84
    168000     5264.52
    168040     5266.27
    168080     5266.97
    168120     5267.88
    168160     5269.93
    168200     5270.21
    168240     5272.79
    168280     5273.65
    168320     5274.67
    168360     5275.11
    168400      5276.6
    168440      5278.9
    168480     5279.28
    168520     5280.85
    168560     5281.34
    168600     5283.65
    168640      5285.1
    168680      5285.6
    168720     5286.98
    168760        5288
    168800     5289.65
    168840     5291.42
    168880     5292.09
    168920     5293.01
    168960     5295.07
    169000     5295.34
    169040     5297.91
    169080     5298.78
    169120      5299.8
    169160     5300.25
    169200     5301.75
    169240        5304
    169280     5304.39
    169320     5305.97
    169360     5306.49
    169400     5308.78
    169440     5310.22
    169480     5310.75
    169520     5312.11
    169560     5313.14
    169600     5314.78
    169640     5316.54
    169680     5317.22
    169720     5318.11
    169760     5320.18
    169800     5320.47
    169840     5323.05
    169880     5323.89
    169920     5324.92
    169960     5325.36
    170000     5326.85
    170040     5329.11
    170080     5329.51
    170120      5331.1
    170160     5331.59
    170200      5333.9
    170240     5335.33
    170280     5335.88
    170320     5337.21
    170360     5338.21
    170400     5339.86
    170440     5341.65
    170480     5342.32
    170520     5343.21
    170560     5345.31
    170600     5345.56
    170640     5348.17
    170680     5348.98
    170720     5350.02
    170760     5350.45
    170800     5351.95
    170840     5354.23
    170880     5354.61
    170920     5356.18
    170960     5356.68
    171000     5359.01
    171040     5360.43
    171080     5360.99
    171120      5362.3
    171160     5363.33
    171200     5364.97
    171240     5366.75
    171280     5367.43
    171320      5368.3
    171360     5370.42
    171400     5370.67
    171440     5373.29
    171480     5374.11
    171520     5375.13
    171560     5375.55
    171600     5377.06
    171640     5379.36
    171680     5379.72
    171720      5381.3
    171760     5381.81
    171800     5384.09
    171840     5385.53
    171880      5386.1
    171920     5387.39
    171960     5388.44
    172000     5390.08
    172040     5391.84
    172080     5392.55
    172120     5393.39
    172160     5395.53
    172200     5395.73
    172240     5398.41
    172280     5399.22
    172320      5400.2
    172360     5400.65
    172400     5402.16
    172440     5404.46
    172480     5404.83
    172520      5406.4
    172560     5406.89
    172600     5409.19
    172640     5410.64
    172680     5411.21
    172720     5412.45
    172760      5413.5
    172800     5415.18
    172840     5416.96
    172880     5417.63
    172920     5418.47
    172960     5420.63
    173000     5420.84
    173040      5423.5
    173080      5424.3
    173120     5425.29
    173160     5425.73
    173200     5427.25
    173240     5429.55
    173280      5429.9
    173320     5431.48
    173360     5431.97
    173400     5434.29
    173440     5435.73
    173480     5436.27
    173520     5437.57
    173560      5438.6
    173600     5440.28
    173640     5442.05
    173680     5442.71
    173720     5443.57
    173760     5445.72
    173800     5445.93
    173840      5448.6
    173880      5449.4
    173920     5450.38
    173960     5450.79
    174000     5452.35
    174040     5454.66
    174080     5454.98
    174120     5456.56
    174160     5457.04
    174200     5459.38
    174240     5460.81
    174280     5461.35
    174320     5462.67
    174360     5463.68
    174400     5465.36
    174440     5467.12
    174480     5467.78
    174520     5468.63
    174560     5470.77
    174600     5470.95
    174640     5473.64
    174680     5474.46
    174720     5475.43
    174760     5475.84
    174800      5477.4
    174840     5479.71
    174880     5480.02
    174920     5481.62
    174960     5482.06
    175000     5484.43
    175040     5485.86
    175080     5486.39
    175120      5487.7
    175160     5488.73
    175200      5490.4
    175240     5492.17
    175280     5492.81
    175320      5493.7
    175360     5495.81
    175400     5495.98
    175440      5498.7
    175480      5499.5
    175520     5500.51
    175560     5500.86
    175600     5502.42
    175640     5504.74
    175680     5505.04
    175720     5506.63
    175760     5507.09
    175800     5509.48
    175840     5510.92
    175880     5511.43
    175920     5512.73
    175960     5513.76
    176000     5515.44
    176040     5517.26
    176080     5517.85
    176120     5518.74
    176160     5520.85
    176200     5521.01
    176240     5523.72
    176280     5524.54
    176320     5525.53
    176360     5525.87
    176400     5527.45
    176440     5529.77
    176480      5530.1
    176520      5531.7
    176560     5532.16
    176600     5534.52
    176640     5535.95
    176680     5536.47
    176720     5537.78
    176760     5538.78
    176800     5540.48
    176840     5542.28
    176880     5542.88
    176920     5543.79
    176960      5545.9
    177000     5546.06
    177040     5548.78
    177080      5549.6
    177120      5550.6
    177160     5550.91
    177200     5552.51
    177240     5554.82
    177280     5555.17
    177320     5556.74
    177360      5557.2
    177400     5559.56
    177440        5561
    177480      5561.5
    177520     5562.84
    177560     5563.82
    177600     5565.52
    177640     5567.32
    177680     5567.93
    177720     5568.82
    177760     5570.96
    177800     5571.12
    177840     5573.83
    177880     5574.66
    177920     5575.64
    177960     5575.95
    178000     5577.56
    178040     5579.87
    178080      5580.2
    178120     5581.79
    178160     5582.24
    178200      5584.6
    178240     5586.05
    178280     5586.55
    178320      5587.9
    178360     5588.86
    178400     5590.57
    178440     5592.38
    178480     5592.96
    178520     5593.89
    178560        5596
    178600     5596.15
    178640     5598.89
    178680     5599.71
    178720     5600.67
    178760     5600.99
    178800      5602.6
    178840      5604.9
    178880     5605.23
    178920     5606.84
    178960     5607.27
    179000     5609.63
    179040     5611.05
    179080     5611.55
    179120     5612.94
    179160     5613.91
    179200     5615.59
    179240     5617.44
    179280     5617.99
    179320     5618.93
    179360     5621.03
    179400     5621.17
    179440     5623.91
    179480     5624.73
    179520     5625.73
    179560     5626.01
    179600     5627.62
    179640      5629.9
    179680     5630.25
    179720     5631.83
    179760     5632.31
    179800     5634.64
    179840     5636.11
    179880     5636.57
    179920     5637.98
    179960     5638.96
    180000     5640.64
    180040     5642.44
    180080        5643
    180120     5643.94
    180160     5646.04
    180200     5646.22
    180240     5648.95
    180280     5649.74
    180320     5650.77
    180360     5651.04
    180400     5652.62
    180440     5654.92
    180480     5655.27
    180520     5656.86
    180560     5657.34
    180600     5659.66
    180640      5661.1
    180680     5661.57
    180720     5662.99
    180760     5663.97
    180800     5665.68
    180840     5667.47
    180880     5668.02
    180920     5668.95
    180960     5671.08
    181000     5671.22
    181040     5673.96
    181080     5674.76
    181120      5675.8
    181160     5676.07
    181200     5677.62
    181240     5679.98
    181280     5680.31
    181320      5681.9
    181360     5682.38
    181400     5684.71
    181440     5686.12
    181480     5686.58
    181520     5688.02
    181560     5688.97
    181600     5690.71
    181640     5692.49
    181680     5693.03
    181720     5693.99
    181760      5696.1
    181800     5696.23
    181840     5698.97
    181880     5699.79
    181920     5700.83
    181960     5701.08
    182000     5702.62
    182040     5704.98
    182080     5705.26
    182120     5706.91
    182160     5707.38
    182200     5709.71
    182240     5711.12
    182280     5711.59
    182320     5713.01
    182360     5713.97
    182400     5715.68
    182440      5717.5
    182480        5718
    182520     5718.97
    182560     5721.07
    182600      5721.2
    182640     5723.93
    182680     5724.75
    182720     5725.81
    182760     5726.06
    182800     5727.58
    182840     5729.93
    182880     5730.19
    182920     5731.87
    182960     5732.32
    183000     5734.65
    183040     5736.08
    183080     5736.52
    183120     5737.98
    183160     5738.92
    183200     5740.68
    183240     5742.48
    183280     5742.96
    183320     5743.95
    183360     5746.04
    183400     5746.18
    183440      5748.9
    183480     5749.72
    183520      5750.8
    183560     5751.03
    183600     5752.54
    183640      5754.9
    183680     5755.18
    183720     5756.82
    183760     5757.28
    183800     5759.65
    183840     5761.05
    183880      5761.5
    183920     5762.92
    183960     5763.87
    184000     5765.65
    184040     5767.47
    184080     5767.92
    184120      5768.9
    184160     5771.03
    184200     5771.15
    184240     5773.92
    184280     5774.71
    184320     5775.75
    184360     5776.02
    184400     5777.54
    184440      5779.9
    184480     5780.16
    184520     5781.82
    184560     5782.27
    184600     5784.64
    184640     5786.06
    184680      5786.5
    184720     5787.91
    184760     5788.86
    184800     5790.63
    184840     5792.47
    184880      5792.9
    184920     5793.87
    184960     5796.01
    185000     5796.15
    185040      5798.9
    185080     5799.71
    185120     5800.73
    185160        5801
    185200     5802.49
    185240     5804.91
    185280     5805.15
    185320     5806.81
    185360     5807.25
    185400     5809.62
    185440     5811.06
    185480     5811.46
    185520     5812.92
    185560     5813.87
    185600     5815.64
    185640     5817.49
    185680     5817.91
    185720      5818.9
    185760     5821.03
    185800     5821.17
    185840     5823.92
    185880     5824.72
    185920     5825.72
    185960     5825.99
    186000     5827.48
    186040     5829.88
    186080     5830.15
    186120     5831.83
    186160     5832.27
    186200     5834.62
    186240     5836.06
    186280     5836.44
    186320     5837.89
    186360     5838.86
    186400     5840.64
    186440     5842.47
    186480     5842.88
    186520     5843.89
    186560        5846
    186600     5846.16
    186640      5848.9
    186680     5849.74
    186720      5850.7
    186760     5850.97
    186800     5852.47
    186840     5854.86
    186880     5855.16
    186920     5856.83
    186960     5857.26
    187000     5859.63
    187040     5861.08
    187080     5861.45
    187120     5862.92
    187160     5863.86
    187200     5865.64
    187240     5867.47
    187280     5867.88
    187320     5868.91
    187360     5871.01
    187400     5871.16
    187440     5873.88
    187480     5874.74
    187520     5875.69
    187560     5875.96
    187600     5877.49
    187640     5879.88
    187680     5880.14
    187720     5881.82
    187760     5882.23
    187800     5884.61
    187840     5886.07
    187880     5886.47
    187920     5887.91
    187960     5888.82
    188000     5890.65
    188040     5892.48
    188080     5892.88
    188120     5893.89
    188160     5895.99
    188200     5896.15
    188240     5898.88
    188280     5899.72
    188320     5900.69
    188360     5900.94
    188400     5902.49
    188440     5904.87
    188480      5905.1
    188520     5906.81
    188560     5907.23
    188600      5909.6
    188640     5911.06
    188680     5911.47
    188720     5912.92
    188760     5913.79
    188800     5915.62
    188840     5917.45
    188880     5917.83
    188920     5918.84
    188960     5920.96
    189000     5921.15
    189040     5923.82
    189080      5924.7
    189120     5925.64
    189160     5925.91
    189200     5927.46
    189240     5929.84
    189280     5930.08
    189320      5931.8
    189360     5932.21
    189400     5934.56
    189440     5936.03
    189480     5936.42
    189520     5937.87
    189560     5938.72
    189600     5940.58
    189640     5942.42
    189680     5942.78
    189720     5943.82
    189760     5945.94
    189800      5946.1
    189840     5948.82
    189880     5949.65
    189920     5950.63
    189960     5950.88
    190000     5952.43
    190040     5954.81
    190080     5955.06
    190120     5956.77
    190160     5957.18
    190200     5959.54
    190240     5960.99
    190280      5961.4
    190320     5962.85
    190360     5963.68
    190400     5965.58
    190440     5967.38
    190480     5967.73
    190520     5968.75
    190560     5970.94
    190600      5971.1
    190640      5973.8
    190680     5974.66
    190720     5975.61
    190760     5975.83
    190800     5977.39
    190840     5979.79
    190880     5980.05
    190920     5981.76
    190960     5982.16
    191000     5984.55
    191040     5985.96
    191080     5986.37
    191120     5987.85
    191160     5988.66
    191200     5990.54
    191240     5992.38
    191280     5992.68
    191320     5993.71
    191360     5995.92
    191400     5996.08
    191440     5998.77
    191480     5999.64
    191520     6000.61
    191560     6000.78
    191600     6002.35
    191640     6004.74
    191680        6005
    191720     6006.73
    191760     6007.12
    191800     6009.49
    191840     6010.92
    191880     6011.35
    191920      6012.8
    191960     6013.61
    192000     6015.51
    192040     6017.36
    192080     6017.67
    192120     6018.69
    192160      6020.9
    192200     6021.04
    192240     6023.74
    192280     6024.63
    192320     6025.57
    192360     6025.73
    192400     6027.33
    192440     6029.72
    192480     6029.93
    192520     6031.65
    192560     6032.08
    192600     6034.44
    192640      6035.9
    192680     6036.32
    192720     6037.78
    192760     6038.58
    192800     6040.49
    192840     6042.33
    192880     6042.64
    192920     6043.65
    192960     6045.86
    193000     6046.01
    193040     6048.72
    193080     6049.59
    193120     6050.53
    193160     6050.74
    193200      6052.3
    193240      6054.7
    193280     6054.94
    193320     6056.65
    193360     6057.09
    193400     6059.45
    193440     6060.91
    193480     6061.34
    193520     6062.76
    193560     6063.56
    193600      6065.5
    193640     6067.35
    193680     6067.65
    193720     6068.62
    193760     6070.84
    193800     6071.01
    193840     6073.73
    193880     6074.61
    193920     6075.55
    193960     6075.73
    194000      6077.3
    194040     6079.72
    194080     6079.94
    194120     6081.64
    194160     6082.11
    194200     6084.46
    194240     6085.92
    194280     6086.32
    194320     6087.76
    194360     6088.55
    194400     6090.48
    194440     6092.35
    194480     6092.67
    194520     6093.65
    194560     6095.85
    194600     6096.02
    194640     6098.76
    194680      6099.6
    194720     6100.54
    194760     6100.73
    194800     6102.33
    194840     6104.77
    194880     6104.96
    194920     6106.66
    194960     6107.13
    195000     6109.47
    195040     6110.94
    195080     6111.31
    195120     6112.76
    195160     6113.54
    195200     6115.47
    195240     6117.33
    195280      6117.7
    195320     6118.66
    195360     6120.84
    195400     6121.03
    195440     6123.74
    195480     6124.59
    195520     6125.53
    195560     6125.71
    195600     6127.33
    195640     6129.78
    195680     6129.95
    195720     6131.66
    195760     6132.14
    195800     6134.46
    195840     6135.96
    195880     6136.33
    195920     6137.74
    195960     6138.59
    196000     6140.46
    196040      6142.3
    196080     6142.69
    196120     6143.66
    196160     6145.83
    196200     6145.99
    196240     6148.75
    196280     6149.57
    196320     6150.54
    196360     6150.69
    196400     6152.28
    196440     6154.79
    196480     6154.92
    196520     6156.65
    196560     6157.12
    196600     6159.46
    196640     6160.94
    196680     6161.32
    196720     6162.73
    196760     6163.54
    196800     6165.46
    196840     6167.27
    196880     6167.67
    196920     6168.63
    196960      6170.8
    197000     6170.94
    197040     6173.72
    197080     6174.56
    197120     6175.53
    197160     6175.65
    197200     6177.25
    197240     6179.76
    197280     6179.87
    197320      6181.6
    197360     6182.08
    197400     6184.44
    197440     6185.94
    197480     6186.29
    197520     6187.71
    197560     6188.56
    197600     6190.42
    197640     6192.23
    197680     6192.64
    197720     6193.61
    197760      6195.8
    197800      6195.9
    197840     6198.71
    197880     6199.52
    197920     6200.49
    197960     6200.63
    198000     6202.21
    198040     6204.72
    198080     6204.82
    198120     6206.58
    198160     6207.07
    198200     6209.41
    198240     6210.91
    198280     6211.24
    198320     6212.67
    198360     6213.53
    198400     6215.34
    198440     6217.19
    198480     6217.57
    198520     6218.58
    198560     6220.78
    198600     6220.87
    198640     6223.65
    198680     6224.52
    198720     6225.42
    198760     6225.57
    198800     6227.14
    198840     6229.68
    198880     6229.76
    198920     6231.52
    198960     6232.03
    199000     6234.37
    199040     6235.86
    199080     6236.15
    199120     6237.62
    199160      6238.5
    199200     6240.31
    199240     6242.12
    199280     6242.52
    199320     6243.55
    199360     6245.72
    199400     6245.83
    199440     6248.65
    199480     6249.48
    199520     6250.39
    199560     6250.54
    199600     6252.09
    199640     6254.67
    199680     6254.74
    199720     6256.49
    199760     6257.01
    199800     6259.33
    199840     6260.81
    199880     6261.13
    199920     6262.58
    199960     6263.45
    200000     6265.27
    200040     6267.07
    200080     6267.47
    200120     6268.49
    200160     6270.66
    200200     6270.75
    200240     6273.57
    200280     6274.44
    200320      6275.3
    200360     6275.49
    200400     6277.02
    200440     6279.61
    200480     6279.69
    200520     6281.46
    200560     6281.94
    200600     6284.25
    200640     6285.74
    200680     6286.03
    200720     6287.53
    200760     6288.38
    200800     6290.23
    200840     6292.01
    200880      6292.4
    200920     6293.39
    200960     6295.58
    201000     6295.65
    201040     6298.51
    201080     6299.36
    201120     6300.25
    201160     6300.38
    201200     6301.93
    201240     6304.54
    201280     6304.62
    201320     6306.38
    201360     6306.87
    201400     6309.19
    201440     6310.66
    201480     6310.98
    201520     6312.46
    201560     6313.29
    201600     6315.13
    201640     6316.94
    201680     6317.32
    201720      6318.3
    201760     6320.52
    201800     6320.57
    201840     6323.42
    201880     6324.29
    201920      6325.2
    201960     6325.33
    202000     6326.89
    202040     6329.52
    202080     6329.56
    202120     6331.34
    202160     6331.85
    202200     6334.12
    202240     6335.61
    202280     6335.94
    202320      6337.4
    202360      6338.2
    202400     6340.11
    202440     6341.91
    202480     6342.26
    202520     6343.26
    202560     6345.48
    202600     6345.51
    202640     6348.37
    202680     6349.23
    202720     6350.15
    202760     6350.26
    202800     6351.85
    202840     6354.47
    202880      6354.5
    202920     6356.27
    202960     6356.77
    203000     6359.03
    203040      6360.5
    203080     6360.87
    203120     6362.32
    203160     6363.12
    203200     6365.05
    203240     6366.84
    203280     6367.17
    203320     6368.19
    203360     6370.41
    203400     6370.44
    203440      6373.3
    203480      6374.2
    203520     6375.07
    203560     6375.18
    203600     6376.78
    203640      6379.4
    203680     6379.41
    203720     6381.22
    203760     6381.71
    203800     6383.96
    203840     6385.43
    203880     6385.78
    203920     6387.23
    203960     6388.06
    204000     6389.99
    204040     6391.82
    204080     6392.13
    204120     6393.13
    204160     6395.34
    204200     6395.42
    204240     6398.25
    204280     6399.17
    204320     6400.05
    204360     6400.16
    204400     6401.72
    204440     6404.35
    204480     6404.37
    204520     6406.17
    204560     6406.68
    204600     6408.93
    204640     6410.38
    204680     6410.77
    204720      6412.2
    204760     6413.01
    204800     6414.97
    204840     6416.79
    204880      6417.1
    204920     6418.09
    204960      6420.3
    205000     6420.35
    205040     6423.19
    205080     6424.12
    205120     6425.01
    205160     6425.13
    205200     6426.67
    205240      6429.3
    205280      6429.3
    205320      6431.1
    205360     6431.59
    205400     6433.88
    205440     6435.32
    205480     6435.72
    205520     6437.16
    205560        6438
    205600     6439.92
    205640     6441.76
    205680     6442.06
    205720     6443.05
    205760     6445.25
    205800     6445.31
    205840     6448.19
    205880      6449.1
    205920     6449.96
    205960     6450.07
    206000     6451.63
    206040     6454.27
    206080     6454.26
    206120     6456.04
    206160     6456.53
    206200     6458.81
    206240     6460.26
    206280     6460.66
    206320     6462.13
    206360     6462.96
    206400     6464.88
    206440     6466.72
    206480     6467.04
    206520        6468
    206560     6470.21
    206600     6470.27
    206640     6473.14
    206680     6474.07
    206720     6474.93
    206760     6475.04
    206800     6476.58
    206840     6479.22
    206880     6479.22
    206920     6481.03
    206960      6481.5
    207000     6483.79
    207040     6485.22
    207080     6485.64
    207120     6487.09
    207160     6487.94
    207200     6489.91
    207240     6491.69
    207280     6492.03
    207320     6492.96
    207360     6495.18
    207400     6495.26
    207440     6498.09
    207480     6499.02
    207520     6499.88
    207560     6499.99
    207600     6501.55
    207640     6504.19
    207680     6504.18
    207720     6505.98
    207760     6506.48
    207800     6508.76
    207840     6510.17
    207880     6510.63
    207920     6512.05
    207960      6512.9
    208000     6514.85
    208040     6516.64
    208080     6517.01
    208120     6517.91
    208160     6520.16
    208200     6520.23
    208240     6523.04
    208280     6523.99
    208320     6524.88
    208360     6524.93
    208400      6526.5
    208440     6529.19
    208480     6529.14
    208520     6530.98
    208560     6531.42
    208600     6533.74
    208640     6535.12
    208680     6535.64
    208720     6537.03
    208760     6537.86
    208800     6539.83
    208840     6541.61
    208880     6541.99
    208920     6542.88
    208960      6545.1
    209000      6545.2
    209040     6547.99
    209080     6548.98
    209120     6549.85
    209160     6549.86
    209200     6551.48
    209240     6554.17
    209280     6554.12
    209320     6555.96
    209360     6556.39
    209400      6558.7
    209440     6560.08
    209480      6560.6
    209520     6562.01
    209560     6562.85
    209600     6564.82
    209640     6566.59
    209680     6566.98
    209720     6567.84
    209760     6570.11
    209800     6570.17
    209840     6572.98
    209880     6573.98
    209920     6574.86
    209960     6574.87
    210000     6576.46
    210040     6579.15
    210080     6579.07
    210120     6580.93
    210160     6581.38
    210200     6583.67
    210240     6585.05
    210280     6585.58
    210320     6586.98
    210360      6587.8
    210400      6589.8
    210440     6591.57
    210480     6591.95
    210520     6592.83
    210560     6595.11
    210600     6595.15
    210640        6598
    210680     6598.93
    210720     6599.81
    210760     6599.86
    210800      6601.4
    210840     6604.15
    210880     6604.02
    210920     6605.91
    210960     6606.35
    211000     6608.63
    211040     6610.03
    211080     6610.55
    211120     6611.97
    211160     6612.78
    211200     6614.78
    211240     6616.53
    211280     6616.91
    211320     6617.79
    211360     6620.08
    211400     6620.12
    211440     6622.96
    211480      6623.9
    211520     6624.78
    211560     6624.82
    211600     6626.38
    211640      6629.1
    211680     6628.97
    211720     6630.85
    211760     6631.31
    211800     6633.56
    211840        6635
    211880     6635.54
    211920     6636.92
    211960     6637.76
    212000     6639.77
    212040     6641.52
    212080     6641.88
    212120     6642.77
    212160     6645.05
    212200      6645.1
    212240     6647.94
    212280     6648.88
    212320     6649.79
    212360     6649.79
    212400     6651.36
    212440     6654.08
    212480     6653.94
    212520      6655.8
    212560     6656.29
    212600     6658.53
    212640     6659.96
    212680     6660.47
    212720     6661.89
    212760     6662.72
    212800     6664.77
    212840     6666.46
    212880     6666.85
    212920     6667.73
    212960     6670.04
    213000     6670.08
    213040     6672.93
    213080     6673.87
    213120     6674.76
    213160     6674.75
    213200     6676.32
    213240     6679.03
    213280     6678.86
    213320     6680.75
    213360     6681.26
    213400     6683.53
    213440     6684.96
    213480     6685.46
    213520     6686.91
    213560      6687.7
    213600     6689.77
    213640      6691.4
    213680     6691.81
    213720     6692.68
    213760     6695.03
    213800     6695.05
    213840     6697.91
    213880     6698.83
    213920     6699.75
    213960     6699.72
    214000     6701.32
    214040     6704.01
    214080     6703.83
    214120     6705.74
    214160     6706.25
    214200      6708.5
    214240     6709.93
    214280     6710.45
    214320      6711.9
    214360     6712.68
    214400     6714.75
    214440     6716.39
    214480     6716.77
    214520     6717.67
    214560     6720.01
    214600     6720.04
    214640     6722.89
    214680     6723.82
    214720     6724.71
    214760     6724.69
    214800     6726.32
    214840     6728.99
    214880      6728.8
    214920      6730.7
    214960     6731.22
    215000     6733.47
    215040     6734.94
    215080     6735.48
    215120     6736.89
    215160     6737.68
    215200     6739.76
    215240     6741.39
    215280     6741.75
    215320     6742.67
    215360     6745.03
    215400     6745.03
    215440     6747.88
    215480     6748.83
    215520     6749.73
    215560      6749.7
    215600     6751.32
    215640        6754
    215680      6753.8
    215720     6755.65
    215760     6756.21
    215800     6758.48
    215840     6759.95
    215880     6760.46
    215920     6761.88
    215960     6762.67
    216000     6764.76
    216040      6766.4
    216080     6766.75
    216120     6767.69
    216160     6770.02
    216200     6770.04
    216240      6772.9
    216280      6773.8
    216320     6774.71
    216360     6774.71
    216400     6776.31
    216440     6779.02
    216480     6778.79
    216520     6780.62
    216560     6781.18
    216600     6783.49
    216640     6784.94
    216680     6785.45
    216720     6786.88
    216760     6787.65
    216800     6789.74
    216840     6791.41
    216880     6791.71
    216920     6792.66
    216960     6794.99
    217000     6795.04
    217040     6797.85
    217080     6798.77
    217120     6799.68
    217160      6799.7
    217200     6801.29
    217240     6804.03
    217280     6803.76
    217320      6805.6
    217360     6806.19
    217400      6808.5
    217440     6809.89
    217480     6810.41
    217520     6811.89
    217560     6812.66
    217600     6814.77
    217640     6816.44
    217680     6816.74
    217720      6817.7
    217760     6819.99
    217800     6820.05
    217840     6822.87
    217880     6823.78
    217920     6824.66
    217960      6824.7
    218000      6826.3
    218040     6829.03
    218080     6828.78
    218120     6830.61
    218160      6831.2
    218200     6833.51
    218240     6834.87
    218280      6835.4
    218320     6836.88
    218360     6837.66
    218400     6839.76
    218440     6841.47
    218480     6841.77
    218520     6842.68
    218560     6844.98
    218600     6844.98
    218640      6847.9
    218680     6848.73
    218720     6849.64
    218760     6849.71
    218800     6851.32
    218840     6854.03
    218880     6853.77
    218920      6855.6
    218960     6856.18
    219000     6858.55
    219040     6859.89
    219080     6860.37
    219120     6861.86
    219160     6862.63
    219200     6864.73
    219240     6866.45
    219280     6866.74
    219320     6867.65
    219360     6869.97
    219400     6869.97
    219440     6872.91
    219480     6873.74
    219520      6874.6
    219560      6874.7
    219600     6876.32
    219640     6879.04
    219680     6878.76
    219720      6880.6
    219760     6881.17
    219800     6883.53
    219840     6884.88
    219880     6885.36
    219920     6886.84
    219960      6887.6
    220000     6889.71
    220040     6891.44
    220080     6891.74
    220120     6892.67
    220160     6894.95
    220200     6894.96
    220240     6897.93
    220280      6898.7
    220320     6899.62
    220360     6899.68
    220400     6901.31
    220440     6904.02
    220480     6903.73
    220520      6905.6
    220560     6906.16
    220600     6908.54
    220640     6909.88
    220680     6910.35
    220720     6911.83
    220760     6912.59
    220800      6914.7
    220840     6916.42
    220880     6916.73
    220920     6917.64
    220960     6919.94
    221000     6919.94
    221040     6922.92
    221080     6923.73
    221120     6924.62
    221160     6924.67
    221200     6926.29
    221240     6929.03
    221280      6928.7
    221320     6930.59
    221360     6931.15
    221400     6933.55
    221440     6934.87
    221480     6935.34
    221520     6936.79
    221560     6937.59
    221600     6939.68
    221640     6941.44
    221680     6941.73
    221720     6942.57
    221760      6944.9
    221800     6944.95
    221840     6947.91
    221880     6948.71
    221920     6949.61
    221960     6949.64
    222000     6951.24
    222040     6953.99
    222080     6953.67
    222120     6955.55
    222160     6956.12
    222200     6958.55
    222240     6959.88
    222280     6960.31
    222320     6961.77
    222360     6962.56
    222400     6964.63
    222440     6966.43
    222480      6966.7
    222520     6967.52
    222560     6969.91
    222600     6969.92
    222640      6972.9
    222680     6973.68
    222720     6974.61
    222760     6974.65
    222800     6976.22
    222840     6978.97
    222880     6978.64
    222920     6980.52
    222960     6981.12
    223000     6983.54
    223040     6984.89
    223080     6985.29
    223120     6986.75
    223160     6987.53
    223200     6989.61
    223240     6991.45
    223280     6991.71
    223320     6992.52
    223360     6994.92
    223400     6994.89
    223440     6997.91
    223480     6998.68
    223520     6999.62
    223560     6999.65
    223600     7001.23
    223640     7003.97
    223680     7003.64
    223720     7005.54
    223760      7006.1
    223800     7008.54
    223840      7009.9
    223880     7010.33
    223920     7011.79
    223960     7012.56
    224000     7014.65
    224040     7016.42
    224080     7016.73
    224120     7017.52
    224160     7019.95
    224200     7019.93
    224240     7022.93
    224280      7023.7
    224320     7024.62
    224360     7024.65
    224400     7026.25
    224440     7028.98
    224480     7028.64
    224520     7030.52
    224560      7031.1
    224600     7033.54
    224640     7034.92
    224680     7035.34
    224720     7036.77
    224760     7037.55
    224800     7039.68
    224840     7041.47
    224880     7041.76
    224920     7042.57
    224960     7044.97
    225000     7044.97
    225040        7048
    225080     7048.73
    225120     7049.63
    225160     7049.65
    225200     7051.26
    225240     7053.96
    225280     7053.66
    225320     7055.54
    225360     7056.09
    225400     7058.52
    225440     7059.92
    225480     7060.33
    225520     7061.79
    225560     7062.55
    225600     7064.69
    225640     7066.47
    225680     7066.75
    225720     7067.58
    225760     7069.95
    225800        7070
    225840     7072.96
    225880     7073.75
    225920     7074.65
    225960     7074.65
    226000     7076.29
    226040     7078.97
    226080     7078.71
    226120     7080.51
    226160     7081.09
    226200     7083.54
    226240     7084.96
    226280     7085.35
    226320     7086.81
    226360     7087.56
    226400     7089.69
    226440      7091.5
    226480     7091.73
    226520      7092.6
    226560     7094.94
    226600     7095.01
    226640     7097.98
    226680     7098.74
    226720     7099.64
    226760     7099.66
    226800     7101.32
    226840     7104.01
    226880     7103.71
    226920     7105.52
    226960     7106.09
    227000     7108.53
    227040     7109.99
    227080     7110.38
    227120     7111.82
    227160     7112.57
    227200     7114.69
    227240      7116.5
    227280     7116.77
    227320     7117.61
    227360     7119.94
    227400     7120.07
    227440     7123.04
    227480     7123.76
    227520     7124.66
    227560      7124.7
    227600     7126.35
    227640     7129.03
    227680     7128.76
    227720     7130.57
    227760     7131.15
    227800     7133.57
    227840     7135.02
    227880      7135.4
    227920     7136.87
    227960     7137.61
    228000     7139.72
    228040     7141.52
    228080     7141.79
    228120     7142.64
    228160     7144.96
    228200     7145.14
    228240     7148.07
    228280     7148.77
    228320     7149.67
    228360     7149.72
    228400     7151.38
    228440     7154.07
    228480     7153.77
    228520      7155.6
    228560     7156.14
    228600     7158.61
    228640     7160.05
    228680     7160.42
    228720      7161.9
    228760     7162.61
    228800     7164.75
    228840     7166.55
    228880     7166.81
    228920     7167.62
    228960     7169.97
    229000     7170.17
    229040     7173.09
    229080      7173.8
    229120     7174.69
    229160     7174.79
    229200     7176.41
    229240     7179.12
    229280     7178.79
    229320     7180.64
    229360     7181.15
    229400     7183.66
    229440     7185.09
    229480     7185.44
    229520      7186.9
    229560     7187.66
    229600     7189.77
    229640     7191.59
    229680     7191.85
    229720     7192.66
    229760     7195.01
    229800      7195.2
    229840     7198.14
    229880     7198.83
    229920     7199.73
    229960     7199.81
    230000     7201.43
    230040     7204.13
    230080     7203.84
    230120     7205.66
    230160     7206.17
    230200     7208.67
    230240     7210.12
    230280     7210.48
    230320     7211.95
    230360     7212.69
    230400     7214.81
    230440     7216.65
    230480     7216.92
    230520     7217.71
    230560     7220.05
    230600     7220.27
    230640     7223.18
    230680     7223.89
    230720     7224.81
    230760     7224.87
    230800     7226.48
    230840      7229.2
    230880     7228.89
    230920     7230.72
    230960     7231.22
    231000     7233.69
    231040      7235.2
    231080     7235.53
    231120     7237.01
    231160     7237.75
    231200     7239.88
    231240     7241.73
    231280     7241.98
    231320     7242.74
    231360     7245.13
    231400     7245.36
    231440     7248.27
    231480     7248.94
    231520     7249.89
    231560     7249.91
    231600     7251.56
    231640     7254.27
    231680     7253.97
    231720     7255.78
    231760      7256.3
    231800     7258.78
    231840     7260.27
    231880     7260.62
    231920     7262.09
    231960     7262.81
    232000     7264.93
    232040     7266.82
    232080     7267.05
    232120     7267.83
    232160     7270.21
    232200     7270.46
    232240     7273.39
    232280     7274.03
    232320     7274.95
    232360        7275
    232400     7276.65
    232440     7279.31
    232480     7279.09
    232520     7280.83
    232560     7281.39
    232600     7283.85
    232640     7285.37
    232680     7285.74
    232720     7287.18
    232760      7287.9
    232800        7290
    232840     7291.86
    232880     7292.17
    232920     7292.96
    232960     7295.33
    233000     7295.56
    233040     7298.49
    233080     7299.15
    233120     7300.08
    233160     7300.04
    233200      7301.7
    233240     7304.38
    233280     7304.19
    233320     7305.91
    233360     7306.52
    233400     7308.93
    233440     7310.46
    233480     7310.83
    233520     7312.25
    233560     7313.01
    233600     7315.05
    233640     7316.96
    233680     7317.21
    233720     7318.08
    233760     7320.44
    233800     7320.66
    233840     7323.62
    233880     7324.28
    233920     7325.18
    233960     7325.12
    234000     7326.78
    234040     7329.44
    234080     7329.27
    234120     7331.02
    234160     7331.62
    234200     7334.02
    234240     7335.54
    234280     7335.93
    234320     7337.33
    234360     7338.08
    234400     7340.12
    234440     7342.05
    234480     7342.32
    234520     7343.18
    234560     7345.54
    234600     7345.74
    234640     7348.73
    234680      7349.4
    234720     7350.26
    234760     7350.21
    234800     7351.86
    234840     7354.54
    234880     7354.34
    234920     7356.12
    234960     7356.69
    235000      7359.1
    235040     7360.63
    235080     7361.03
    235120     7362.43
    235160     7363.15
    235200      7365.2
    235240     7367.12
    235280     7367.41
    235320     7368.31
    235360     7370.63
    235400     7370.84
    235440     7373.81
    235480     7374.47
    235520     7375.35
    235560     7375.28
    235600     7376.96
    235640     7379.67
    235680     7379.47
    235720     7381.24
    235760     7381.78
    235800     7384.18
    235840     7385.72
    235880     7386.11
    235920     7387.52
    235960     7388.26
    236000     7390.32
    236040     7392.24
    236080     7392.54
    236120     7393.43
    236160     7395.76
    236200     7395.94
    236240     7398.93
    236280     7399.61
    236320     7400.49
    236360     7400.41
    236400     7402.06
    236440     7404.77
    236480      7404.6
    236520     7406.39
    236560     7406.91
    236600     7409.34
    236640     7410.85
    236680     7411.23
    236720     7412.66
    236760     7413.42
    236800     7415.48
    236840     7417.38
    236880     7417.65
    236920     7418.54
    236960     7420.88
    237000     7421.07
    237040     7424.03
    237080     7424.74
    237120     7425.63
    237160     7425.53
    237200     7427.15
    237240      7429.9
    237280     7429.73
    237320     7431.47
    237360        7432
    237400     7434.47
    237440     7435.98
    237480     7436.34
    237520     7437.78
    237560     7438.52
    237600     7440.58
    237640     7442.53
    237680     7442.74
    237720     7443.67
    237760        7446
    237800     7446.17
    237840     7449.14
    237880     7449.85
    237920     7450.73
    237960     7450.62
    238000     7452.27
    238040     7454.97
    238080     7454.83
    238120      7456.6
    238160     7457.14
    238200     7459.57
    238240     7461.11
    238280     7461.47
    238320     7462.91
    238360     7463.62
    238400     7465.71
    238440     7467.65
    238480     7467.87
    238520     7468.82
    238560     7471.12
    238600     7471.28
    238640     7474.27
    238680     7474.95
    238720     7475.87
    238760     7475.72
    238800     7477.39
    238840     7480.09
    238880     7479.95
    238920      7481.7
    238960     7482.26
    239000     7484.65
    239040     7486.22
    239080     7486.58
    239120     7488.05
    239160     7488.73
    239200     7490.85
    239240     7492.76
    239280     7492.94
    239320     7493.93
    239360     7496.21
    239400     7496.38
    239440     7499.39
    239480     7500.09
    239520     7500.98
    239560      7500.8
    239600     7502.52
    239640      7505.2
    239680     7505.04
    239720     7506.76
    239760     7507.36
    239800      7509.7
    239840     7511.33
    239880     7511.64
    239920     7513.16
    239960     7513.84
    240000     7515.98
    240040     7517.86
    240080     7518.07
    240120     7519.03
    240160      7521.3
    240200     7521.49
    240240     7524.48
    240280     7525.16
    240320     7526.07
    240360     7525.88
    240400      7527.6
    240440     7530.29
    240480     7530.12
    240520     7531.87
    240560     7532.45
    240600     7534.75
    240640     7536.38
    240680     7536.69
    240720     7538.23
    240760      7538.9
    240800     7541.03
    240840     7542.96
    240880     7543.18
    240920      7544.1
    240960     7546.35
    241000     7546.58
    241040     7549.59
    241080     7550.26
    241120     7551.16
    241160     7550.98
    241200     7552.69
    241240     7555.41
    241280     7555.21
    241320     7556.98
    241360     7557.55
    241400     7559.85
    241440     7561.44
    241480     7561.75
    241520     7563.34
    241560     7563.97
    241600     7566.11
    241640     7568.04
    241680     7568.27
    241720     7569.23
    241760     7571.45
    241800     7571.63
    241840     7574.72
    241880     7575.36
    241920     7576.25
    241960     7576.08
    242000     7577.82
    242040     7580.49
    242080     7580.32
    242120      7582.1
    242160     7582.63
    242200     7584.94
    242240     7586.52
    242280     7586.82
    242320     7588.42
    242360     7589.06
    242400     7591.17
    242440     7593.13
    242480     7593.37
    242520     7594.33
    242560     7596.56
    242600     7596.69
    242640     7599.82
    242680     7600.45
    242720     7601.33
    242760     7601.17
    242800     7602.91
    242840     7605.57
    242880     7605.42
    242920     7607.19
    242960     7607.74
    243000     7610.04
    243040     7611.62
    243080      7611.9
    243120     7613.52
    243160     7614.16
    243200     7616.29
    243240     7618.23
    243280     7618.44
    243320     7619.43
    243360     7621.67
    243400     7621.79
    243440     7624.89
    243480     7625.54
    243520     7626.44
    243560     7626.27
    243600     7627.98
    243640     7630.64
    243680     7630.52
    243720     7632.31
    243760     7632.82
    243800     7635.12
    243840      7636.7
    243880     7636.96
    243920      7638.6
    243960     7639.22
    244000     7641.37
    244040     7643.32
    244080     7643.52
    244120      7644.5
    244160     7646.71
    244200     7646.84
    244240     7649.96
    244280     7650.62
    244320     7651.52
    244360     7651.33
    244400     7653.04
    244440     7655.72
    244480     7655.56
    244520      7657.4
    244560     7657.89
    244600     7660.16
    244640     7661.78
    244680     7662.07
    244720     7663.66
    244760     7664.26
    244800     7666.46
    244840     7668.41
    244880     7668.58
    244920     7669.57
    244960     7671.78
    245000      7671.9
    245040     7675.01
    245080     7675.68
    245120     7676.59
    245160     7676.38
    245200     7678.14
    245240     7680.77
    245280     7680.62
    245320     7682.41
    245360     7682.95
    245400     7685.24
    245440     7686.83
    245480     7687.08
    245520     7688.73
    245560     7689.32
    245600      7691.5
    245640     7693.47
    245680     7693.65
    245720      7694.6
    245760     7696.85
    245800     7696.99
    245840     7700.09
    245880     7700.76
    245920     7701.69
    245960     7701.44
    246000     7703.21
    246040     7705.87
    246080     7705.75
    246120     7707.51
    246160     7708.02
    246200     7710.37
    246240     7711.91
    246280     7712.16
    246320     7713.84
    246360     7714.38
    246400     7716.61
    246440     7718.57
    246480     7718.73
    246520     7719.65
    246560     7721.92
    246600     7722.04
    246640     7725.15
    246680     7725.85
    246720     7726.77
    246760     7726.52
    246800     7728.27
    246840     7730.94
    246880      7730.8
    246920     7732.57
    246960     7733.11
    247000     7735.47
    247040     7736.97
    247080     7737.23
    247120     7738.87
    247160     7739.45
    247200     7741.69
    247240     7743.66
    247280      7743.8
    247320     7744.69
    247360     7746.99
    247400     7747.11
    247440     7750.26
    247480     7750.91
    247520     7751.89
    247560     7751.63
    247600     7753.36
    247640     7756.02
    247680     7755.89
    247720     7757.63
    247760     7758.19
    247800     7760.54
    247840     7762.02
    247880     7762.28
    247920     7763.96
    247960     7764.52
    248000     7766.77
    248040     7768.74
    248080     7768.85
    248120     7769.77
    248160     7772.07
    248200     7772.19
    248240     7775.29
    248280     7775.99
    248320     7776.96
    248360     7776.73
    248400     7778.47
    248440      7781.1
    248480     7780.94
    248520     7782.74
    248560     7783.27
    248600     7785.64
    248640      7787.1
    248680     7787.35
    248720     7789.05
    248760     7789.63
    248800     7791.87
    248840     7793.83
    248880     7793.97
    248920     7794.86
    248960     7797.15
    249000     7797.19
    249040     7800.39
    249080     7801.04
    249120     7802.05
    249160     7801.83
    249200     7803.59
    249240      7806.2
    249280     7806.02
    249320     7807.84
    249360     7808.35
    249400     7810.75
    249440     7812.19
    249480     7812.45
    249520     7814.16
    249560     7814.74
    249600     7816.97
    249640     7818.89
    249680     7819.05
    249720     7819.93
    249760     7822.22
    249800     7822.26
    249840      7825.5
    249880     7826.13
    249920     7827.15
    249960     7826.91
    250000     7828.65
    250040     7831.31
    250080     7831.09
    250120     7832.89
    250160     7833.38
    250200     7835.82
    250240     7837.27
    250280     7837.54
    250320     7839.27
    250360     7839.81
    250400     7842.06
    250440        7844
    250480     7844.16
    250520     7844.99
    250560      7847.3
    250600      7847.3
    250640     7850.56
    250680     7851.17
    250720     7852.19
    250760     7851.98
    250800      7853.7
    250840     7856.37
    250880     7856.16
    250920     7857.96
    250960     7858.44
    251000     7860.89
    251040     7862.35
    251080     7862.59
    251120     7864.36
    251160     7864.88
    251200     7867.14
    251240      7869.1
    251280     7869.26
    251320     7870.09
    251360      7872.4
    251400     7872.35
    251440     7875.64
    251480     7876.23
    251520     7877.24
    251560     7877.04
    251600     7878.77
    251640     7881.42
    251680     7881.22
    251720     7883.06
    251760     7883.48
    251800     7885.95
    251840     7887.41
    251880     7887.67
    251920     7889.43
    251960     7889.94
    252000     7892.25
    252040     7894.21
    252080     7894.29
    252120     7895.16
    252160     7897.47
    252200      7897.4
    252240     7900.69
    252280     7901.28
    252320     7902.32
    252360     7902.12
    252400     7903.79
    252440     7906.48
    252480     7906.29
    252520     7908.13
    252560     7908.51
    252600     7910.99
    252640     7912.47
    252680     7912.72
    252720     7914.47
    252760     7915.01
    252800     7917.34
    252840     7919.26
    252880     7919.38
    252920     7920.21
    252960     7922.55
    253000     7922.44
    253040      7925.7
    253080     7926.35
    253120     7927.37
    253160     7927.15
    253200     7928.86
    253240     7931.57
    253280     7931.36
    253320     7933.15
    253360     7933.56
    253400     7936.03
    253440     7937.54
    253480     7937.78
    253520     7939.56
    253560     7940.08
    253600     7942.38
    253640     7944.38
    253680     7944.42
    253720     7945.26
    253760     7947.61
    253800     7947.52
    253840     7950.78
    253880     7951.41
    253920     7952.45
    253960     7952.22
    254000     7953.94
    254040     7956.62
    254080     7956.46
    254120     7958.21
    254160     7958.59
    254200     7961.11
    254240     7962.63
    254280     7962.84
    254320     7964.65
    254360     7965.12
    254400     7967.46
    254440     7969.46
    254480     7969.49
    254520     7970.33
    254560     7972.67
    254600      7972.6
    254640     7975.83
    254680     7976.48
    254720     7977.47
    254760     7977.25
    254800     7978.99
    254840     7981.67
    254880     7981.52
    254920      7983.3
    254960     7983.65
    255000     7986.17
    255040     7987.67
    255080     7987.89
    255120     7989.69
    255160     7990.18
    255200     7992.52
    255240     7994.52
    255280     7994.58
    255320     7995.37
    255360     7997.72
    255400     7997.72
    255440     8000.89
    255480     8001.56
    255520     8002.54
    255560     8002.33
    255600     8004.08
    255640     8006.72
    255680     8006.59
    255720     8008.35
    255760     8008.73
    255800     8011.25
    255840     8012.74
    255880     8012.94
    255920     8014.78
    255960     8015.27
    256000     8017.58
    256040     8019.63
    256080     8019.66
    256120     8020.42
    256160      8022.8
    256200     8022.84
    256240     8025.96
    256280     8026.66
    256320     8027.65
    256360     8027.37
    256400     8029.15
    256440     8031.81
    256480     8031.71
    256520     8033.49
    256560     8033.82
    256600     8036.32
    256640     8037.78
    256680     8038.01
    256720     8039.86
    256760     8040.34
    256800     8042.69
    256840     8044.72
    256880     8044.73
    256920     8045.45
    256960     8047.88
    257000     8047.86
    257040     8051.07
    257080     8051.71
    257120     8052.71
    257160     8052.46
    257200     8054.23
    257240     8056.88
    257280     8056.79
    257320     8058.54
    257360     8058.86
    257400     8061.37
    257440     8062.83
    257480      8063.1
    257520     8064.93
    257560     8065.41
    257600     8067.75
    257640      8069.8
    257680     8069.77
    257720     8070.54
    257760     8072.94
    257800     8072.92
    257840     8076.12
    257880     8076.72
    257920     8077.78
    257960     8077.49
    258000     8079.33
    258040     8081.98
    258080     8081.88
    258120     8083.61
    258160     8083.92
    258200     8086.41
    258240     8087.88
    258280     8088.15
    258320     8090.02
    258360     8090.46
    258400      8092.8
    258440     8094.87
    258480     8094.83
    258520     8095.63
    258560     8098.02
    258600     8097.99
    258640     8101.17
    258680      8101.8
    258720     8102.86
    258760     8102.55
    258800     8104.42
    258840     8107.06
    258880     8106.91
    258920     8108.68
    258960     8108.97
    259000     8111.48
    259040     8112.93
    259080     8113.19
    259120     8115.09
    259160     8115.52
    259200     8117.84
    259240     8119.93
    259280     8119.91
    259320     8120.68
    259360     8123.11
    259400     8123.04
    259440     8126.25
    259480      8126.9
    259520     8127.92
    259560     8127.64
    259600     8129.49
    259640     8132.14
    259680     8131.95
    259720     8133.76
    259760     8134.02
    259800     8136.58
    259840     8138.01
    259880     8138.22
    259920     8140.16
    259960     8140.63
    260000     8142.92
    260040     8145.03
    260080     8144.97
    260120     8145.74
    260160      8148.2
    260200      8148.1
    260240      8151.3
    260280     8151.96
    260320        8153
    260360      8152.7
    260400     8154.53
    260440     8157.18
    260480     8156.97
    260520     8158.84
    260560      8159.1
    260600     8161.66
    260640     8163.04
    260680      8163.3
    260720     8165.22
    260760     8165.71
    260800     8167.99
    260840      8170.1
    260880     8170.02
    260920     8170.76
    260960     8173.27
    261000     8173.15
    261040     8176.35
    261080     8177.02
    261120     8178.04
    261160     8177.71
    261200     8179.53
    261240     8182.21
    261280     8181.97
    261320     8183.85
    261360     8184.15
    261400      8186.7
    261440     8188.06
    261480     8188.31
    261520     8190.26
    261560     8190.73
    261600     8193.04
    261640      8195.1
    261680        8195
    261720     8195.82
    261760     8198.28
    261800     8198.14
    261840      8201.4
    261880     8202.05
    261920      8203.1
    261960     8202.71
    262000     8204.53
    262040     8207.25
    262080     8206.98
    262120      8208.9
    262160     8209.17
    262200     8211.73
    262240     8213.13
    262280     8213.33
    262320      8215.3
    262360     8215.75
    262400     8218.08
    262440     8220.15
    262480     8220.02
    262520     8220.87
    262560     8223.31
    262600     8223.17
    262640     8226.46
    262680     8227.09
    262720     8228.15
    262760     8227.77
    262800     8229.57
    262840     8232.29
    262880     8232.07
    262920     8233.94
    262960      8234.2
    263000      8236.8
    263040     8238.21
    263080     8238.39
    263120     8240.38
    263160      8240.8
    263200     8243.16
    263240     8245.24
    263280     8245.14
    263320     8245.91
    263360     8248.36
    263400     8248.23
    263440     8251.54
    263480      8252.2
    263520     8253.27
    263560     8252.87
    263600     8254.67
    263640     8257.38
    263680     8257.18
    263720     8259.02
    263760     8259.25
    263800     8261.87
    263840      8263.3
    263880     8263.43
    263920     8265.48
    263960     8265.88
    264000     8268.28
    264040     8270.34
    264080     8270.21
    264120     8271.01
    264160     8273.43
    264200     8273.35
    264240     8276.63
    264280     8277.34
    264320     8278.34
    264360     8277.97
    264400     8279.77
    264440     8282.47
    264480     8282.26
    264520     8284.09
    264560     8284.29
    264600     8286.94
    264640     8288.33
    264680     8288.52
    264720     8290.53
    264760     8290.93
    264800     8293.33
    264840     8295.43
    264880     8295.32
    264920     8296.09
    264960     8298.51
    265000     8298.46
    265040     8301.75
    265080     8302.47
    265120     8303.46
    265160     8303.08
    265200     8304.87
    265240     8307.58
    265280     8307.36
    265320     8309.25
    265360     8309.41
    265400     8312.01
    265440     8313.41
    265480     8313.59
    265520     8315.63
    265560     8316.04
    265600     8318.47
    265640     8320.53
    265680     8320.42
    265720     8321.21
    265760     8323.56
    265800     8323.54
    265840     8326.89
    265880     8327.54
    265920     8328.56
    265960     8328.15
    266000     8329.98
    266040      8332.7
    266080     8332.51
    266120     8334.29
    266160     8334.46
    266200     8337.09
    266240     8338.51
    266280     8338.69
    266320     8340.75
    266360     8341.14
    266400     8343.58
    266440     8345.65
    266480     8345.48
    266520     8346.27
    266560     8348.65
    266600     8348.64
    266640     8352.02
    266680     8352.63
    266720     8353.66
    266760     8353.24
    266800     8355.07
    266840      8357.8
    266880     8357.59
    266920     8359.37
    266960     8359.58
    267000     8362.19
    267040     8363.62
    267080     8363.83
    267120     8365.84
    267160     8366.25
    267200     8368.71
    267240     8370.78
    267280     8370.58
    267320     8371.42
    267360     8373.76
    267400     8373.75
    267440     8377.18
    267480     8377.76
    267520     8378.81
    267560     8378.34
    267600     8380.17
    267640     8382.89
    267680     8382.72
    267720     8384.42
    267760     8384.69
    267800      8387.3
    267840     8388.76
    267880     8388.91
    267920     8390.96
    267960     8391.35
    268000     8393.84
    268040     8395.86
    268080      8395.7
    268120     8396.54
    268160     8398.83
    268200     8398.88
    268240     8402.24
    268280     8402.84
    268320     8403.96
    268360     8403.43
    268400     8405.29
    268440     8408.02
    268480     8407.79
    268520     8409.53
    268560     8409.82
    268600     8412.42
    268640     8413.86
    268680     8414.06
    268720     8416.09
    268760     8416.42
    268800     8418.94
    268840     8420.96
    268880     8420.83
    268920     8421.64
    268960     8423.95
    269000     8423.95
    269040     8427.36
    269080     8427.99
    269120     8429.07
    269160      8428.5
    269200     8430.41
    269240     8433.15
    269280     8432.91
    269320     8434.67
    269360     8434.92
    269400     8437.53
    269440        8439
    269480     8439.19
    269520     8441.19
    269560      8441.5
    269600     8444.04
    269640     8446.06
    269680     8445.94
    269720     8446.75
    269760     8449.13
    269800     8449.08
    269840     8452.49
    269880     8453.14
    269920      8454.2
    269960     8453.62
    270000     8455.54
    270040      8458.3
    270080     8458.02
    270120     8459.82
    270160     8460.03
    270200     8462.63
    270240     8464.14
    270280     8464.27
    270320     8466.33
    270360     8466.63
    270400     8469.19
    270440     8471.18
    270480     8471.07
    270520     8471.91
    270560     8474.25
    270600     8474.24
    270640     8477.65
    270680      8478.3
    270720     8479.31
    270760      8478.8
    270800     8480.72
    270840     8483.48
    270880     8483.15
    270920     8484.97
    270960     8485.18
    271000     8487.82
    271040     8489.32
    271080     8489.42
    271120     8491.47
    271160     8491.77
    271200     8494.38
    271240     8496.35
    271280     8496.22
    271320     8497.09
    271360     8499.42
    271400      8499.4
    271440     8502.83
    271480     8503.48
    271520     8504.43
    271560        8504
    271600     8505.87
    271640     8508.61
    271680     8508.31
    271720     8510.13
    271760     8510.35
    271800     8512.98
    271840     8514.51
    271880     8514.62
    271920     8516.68
    271960     8516.94
    272000     8519.57
    272040      8521.5
    272080     8521.38
    272120     8522.22
    272160     8524.63
    272200     8524.52
    272240        8528
    272280     8528.64
    272320     8529.61
    272360     8529.17
    272400     8531.05
    272440     8533.78
    272480      8533.5
    272520     8535.28
    272560     8535.53
    272600     8538.18
    272640     8539.71
    272680      8539.8
    272720     8541.87
    272760     8542.09
    272800     8544.79
    272840     8546.67
    272880     8546.52
    272920     8547.42
    272960     8549.81
    273000     8549.71
    273040     8553.17
    273080     8553.79
    273120     8554.76
    273160     8554.37
    273200     8556.25
    273240     8558.99
    273280     8558.64
    273320     8560.45
    273360     8560.74
    273400     8563.34
    273440     8564.89
    273480     8565.01
    273520     8567.03
    273560     8567.23
    273600     8569.98
    273640     8571.87
    273680     8571.71
    273720     8572.58
    273760     8575.02
    273800     8574.88
    273840     8578.33
    273880     8578.99
    273920     8579.93
    273960     8579.55
    274000     8581.38
    274040     8584.15
    274080     8583.81
    274120     8585.66
    274160     8585.88
    274200      8588.5
    274240     8590.07
    274280     8590.17
    274320     8592.18
    274360      8592.4
    274400     8595.11
    274440     8597.04
    274480     8596.88
    274520     8597.77
    274560      8600.2
    274600     8600.07
    274640     8603.53
    274680     8604.21
    274720     8605.07
    274760     8604.72
    274800     8606.52
    274840     8609.34
    274880     8608.96
    274920     8610.81
    274960     8611.08
    275000     8613.66
    275040     8615.24
    275080     8615.34
    275120     8617.34
    275160     8617.56
    275200     8620.29
    275240     8622.25
    275280     8622.07
    275320     8622.96
    275360     8625.43
    275400     8625.26
    275440     8628.66
    275480     8629.41
    275520     8630.24
    275560     8629.88
    275600     8631.72
    275640     8634.52
    275680     8634.15
    275720     8636.02
    275760     8636.32
    275800     8638.85
    275840     8640.45
    275880     8640.53
    275920     8642.49
    275960      8642.8
    276000     8645.49
    276040     8647.46
    276080     8647.24
    276120     8648.18
    276160     8650.64
    276200     8650.44
    276240     8653.89
    276280     8654.67
    276320     8655.44
    276360     8655.06
    276400     8656.95
    276440     8659.71
    276480     8659.36
    276520     8661.23
    276560     8661.55
    276600      8664.1
    276640     8665.67
    276680     8665.73
    276720     8667.71
    276760     8667.99
    276800     8670.67
    276840     8672.64
    276880     8672.39
    276920     8673.34
    276960     8675.85
    277000     8675.62
    277040     8679.12
    277080     8679.89
    277120     8680.63
    277160     8680.25
    277200     8682.18
    277240     8684.92
    277280     8684.56
    277320     8686.47
    277360     8686.78
    277400     8689.33
    277440     8690.86
    277480     8690.88
    277520      8692.9
    277560     8693.19
    277600     8695.92
    277640     8697.88
    277680     8697.58
    277720     8698.59
    277760     8701.08
    277800      8700.8
    277840      8704.3
    277880     8705.11
    277920     8705.89
    277960     8705.44
    278000     8707.41
    278040     8710.14
    278080      8709.8
    278120     8711.68
    278160     8711.98
    278200     8714.54
    278240     8716.11
    278280     8716.09
    278320     8718.12
    278360     8718.42
    278400     8721.14
    278440     8723.16
    278480     8722.85
    278520     8723.83
    278560     8726.37
    278600     8726.07
    278640     8729.52
    278680     8730.35
    278720     8731.11
    278760     8730.67
    278800     8732.63
    278840     8735.37
    278880     8735.01
    278920     8736.93
    278960     8737.18
    279000     8739.79
    279040     8741.35
    279080     8741.34
    279120     8743.34
    279160     8743.61
    279200     8746.39
    279240     8748.38
    279280     8748.07
    279320        8749
    279360     8751.62
    279400     8751.34
    279440     8754.81
    279480     8755.57
    279520     8756.33
    279560     8755.96
    279600      8757.9
    279640     8760.55
    279680     8760.29
    279720     8762.21
    279760     8762.42
    279800     8765.05
    279840     8766.61
    279880     8766.58
    279920     8768.58
    279960     8768.88
    280000     8771.64
    280040     8773.64
    280080     8773.33
    280120     8774.26
    280160     8776.89
    280200     8776.61
    280240     8780.02
    280280     8780.83
    280320     8781.56
    280360      8781.2
    280400     8783.13
    280440     8785.77
    280480     8785.51
    280520     8787.46
    280560      8787.6
    280600     8790.32
    280640     8791.84
    280680     8791.84
    280720     8793.84
    280760     8794.12
    280800     8796.87
    280840     8798.92
    280880     8798.63
    280920     8799.49
    280960     8802.09
    281000     8801.86
    281040     8805.24
    281080      8806.1
    281120     8806.82
    281160     8806.43
    281200     8808.37
    281240     8811.03
    281280     8810.75
    281320     8812.68
    281360     8812.87
    281400     8815.52
    281440     8817.07
    281480     8817.05
    281520     8819.08
    281560     8819.41
    281600     8822.11
    281640      8824.2
    281680      8823.9
    281720     8824.78
    281760     8827.34
    281800     8827.14
    281840      8830.5
    281880     8831.38
    281920      8832.1
    281960     8831.66
    282000     8833.61
    282040     8836.35
    282080     8835.99
    282120     8837.95
    282160     8838.13
    282200     8840.76
    282240     8842.32
    282280     8842.31
    282320     8844.28
    282360     8844.68
    282400     8847.36
    282440     8849.46
    282480     8849.17
    282520     8850.02
    282560      8852.6
    282600     8852.39
    282640     8855.76
    282680     8856.62
    282720     8857.38
    282760     8856.92
    282800     8858.85
    282840     8861.62
    282880     8861.25
    282920      8863.2
    282960     8863.41
    283000     8866.03
    283040     8867.59
    283080     8867.48
    283120     8869.53
    283160     8869.93
    283200     8872.63
    283240     8874.74
    283280     8874.45
    283320     8875.28
    283360     8877.85
    283400     8877.63
    283440     8881.09
    283480     8881.88
    283520     8882.67
    283560     8882.18
    283600     8884.14
    283640     8886.91
    283680     8886.49
    283720     8888.46
    283760      8888.7
    283800     8891.27
    283840     8892.86
    283880     8892.72
    283920     8894.73
    283960     8895.18
    284000     8897.89
    284040     8899.99
    284080     8899.69
    284120     8900.56
    284160     8903.08
    284200      8902.9
    284240     8906.36
    284280     8907.08
    284320     8907.93
    284360     8907.47
    284400      8909.4
    284440     8912.17
    284480     8911.73
    284520     8913.69
    284560     8913.94
    284600     8916.55
    284640     8918.08
    284680     8918.03
    284720     8919.95
    284760     8920.44
    284800     8923.14
    284840     8925.26
    284880     8924.91
    284920     8925.82
    284960     8928.31
    285000     8928.13
    285040     8931.62
    285080     8932.35
    285120     8933.16
    285160     8932.71
    285200     8934.66
    285240     8937.41
    285280     8936.97
    285320     8938.91
    285360     8939.19
    285400     8941.82
    285440     8943.33
    285480     8943.32
    285520     8945.18
    285560     8945.77
    285600     8948.42
    285640      8950.5
    285680     8950.15
    285720     8951.07
    285760     8953.62
    285800     8953.46
    285840     8956.86
    285880     8957.56
    285920     8958.42
    285960     8958.02
    286000      8959.9
    286040     8962.64
    286080     8962.18
    286120     8964.16
    286160     8964.44
    286200     8967.04
    286240     8968.59
    286280     8968.55
    286320     8970.39
    286360     8971.03
    286400     8973.65
    286440     8975.75
    286480     8975.36
    286520     8976.29
    286560     8978.87
    286600      8978.7
    286640     8982.12
    286680     8982.86
    286720     8983.66
    286760     8983.25
    286800     8985.15
    286840     8987.92
    286880     8987.43
    286920     8989.37
    286960      8989.7
    287000      8992.3
    287040     8993.87
    287080     8993.79
    287120     8995.65
    287160     8996.28
    287200     8998.89
    287240        9001
    287280     9000.57
    287320     9001.55
    287360     9004.14
    287400     9003.91
    287440     9007.38
    287480     9008.02
    287520     9008.92
    287560      9008.5
    287600     9010.39
    287640     9013.16
    287680     9012.67
    287720     9014.64
    287760     9014.95
    287800     9017.52
    287840     9019.11
    287880     9019.01
    287920     9020.94
    287960     9021.51
    288000     9024.18
    288040      9026.3
    288080     9025.82
    288120     9026.78
    288160     9029.45
    288200     9029.19
    288240     9032.67
    288280      9033.3
    288320     9034.18
    288360     9033.77
    288400     9035.65
    288440     9038.46
    288480     9037.96
    288520     9039.92
    288560     9040.24
    288600     9042.78
    288640     9044.37
    288680      9044.3
    288720     9046.26
    288760      9046.8
    288800      9049.4
    288840     9051.53
    288880     9051.06
    288920     9052.04
    288960     9054.68
    289000     9054.43
    289040     9057.96
    289080     9058.61
    289120      9059.5
    289160     9059.05
    289200     9060.93
    289240     9063.75
    289280     9063.27
    289320     9065.21
    289360     9065.54
    289400     9068.06
    289440     9069.62
    289480     9069.58
    289520     9071.54
    289560     9072.09
    289600     9074.74
    289640     9076.81
    289680     9076.34
    289720     9077.31
    289760     9079.96
    289800     9079.71
    289840     9083.26
    289880     9083.92
    289920     9084.77
    289960     9084.27
    290000     9086.22
    290040     9089.02
    290080     9088.55
    290120     9090.48
    290160     9090.79
    290200     9093.32
    290240     9094.88
    290280     9094.84
    290320     9096.79
    290360     9097.35
    290400     9099.95
    290440     9102.09
    290480      9101.6
    290520      9102.6
    290560     9105.26
    290600     9105.05
    290640     9108.52
    290680     9109.24
    290720     9110.06
    290760     9109.57
    290800      9111.5
    290840     9114.25
    290880     9113.82
    290920      9115.8
    290960     9116.09
    291000      9118.6
    291040     9120.16
    291080     9120.08
    291120     9122.08
    291160     9122.65
    291200     9125.26
    291240      9127.4
    291280     9126.83
    291320     9127.85
    291360     9130.51
    291400     9130.31
    291440     9133.85
    291480     9134.54
    291520     9135.34
    291560     9134.87
    291600     9136.74
    291640     9139.52
    291680     9139.11
    291720     9141.01
    291760     9141.37
    291800     9143.88
    291840      9145.4
    291880     9145.29
    291920     9147.36
    291960     9147.87
    292000     9150.47
    292040     9152.66
    292080     9152.08
    292120     9153.05
    292160     9155.73
    292200     9155.57
    292240     9159.13
    292280     9159.77
    292320     9160.59
    292360     9160.15
    292400     9161.97
    292440     9164.73
    292480     9164.33
    292520     9166.28
    292560     9166.61
    292600      9169.1
    292640     9170.66
    292680     9170.49
    292720     9172.59
    292760     9173.16
    292800     9175.69
    292840     9177.92
    292880     9177.28
    292920     9178.27
    292960     9180.95
    293000     9180.79
    293040     9184.33
    293080        9185
    293120     9185.79
    293160     9185.34
    293200     9187.15
    293240     9189.98
    293280     9189.57
    293320      9191.5
    293360     9191.85
    293400     9194.29
    293440     9195.87
    293480      9195.7
    293520     9197.82
    293560     9198.35
    293600     9200.94
    293640     9203.15
    293680     9202.47
    293720     9203.47
    293760      9206.2
    293800     9205.99
    293840     9209.55
    293880     9210.24
    293920     9211.01
    293960     9210.53
    294000     9212.32
    294040     9215.23
    294080     9214.79
    294120     9216.66
    294160     9217.07
    294200     9219.53
    294240      9221.1
    294280     9220.94
    294320     9223.01
    294360     9223.55
    294400     9226.18
    294440      9228.4
    294480     9227.65
    294520     9228.73
    294560     9231.44
    294600      9231.2
    294640     9234.75
    294680     9235.45
    294720     9236.26
    294760     9235.71
    294800     9237.51
    294840     9240.44
    294880     9240.01
    294920     9241.88
    294960     9242.25
    295000     9244.73
    295040     9246.29
    295080     9246.13
    295120     9248.24
    295160     9248.75
    295200     9251.38
    295240     9253.57
    295280     9252.84
    295320     9253.95
    295360     9256.68
    295400      9256.4
    295440     9259.97
    295480     9260.66
    295520      9261.5
    295560     9260.92
    295600      9262.7
    295640      9265.7
    295680     9265.26
    295720     9267.07
    295760     9267.46
    295800     9269.91
    295840      9271.5
    295880     9271.38
    295920     9273.45
    295960     9273.97
    296000     9276.63
    296040     9278.79
    296080     9278.04
    296120     9279.16
    296160     9281.89
    296200     9281.63
    296240     9285.15
    296280     9285.84
    296320     9286.71
    296360      9286.1
    296400     9287.95
    296440     9290.92
    296480     9290.47
    296520     9292.28
    296560     9292.65
    296600     9295.14
    296640     9296.72
    296680     9296.58
    296720     9298.66
    296760     9299.18
    296800     9301.82
    296840     9303.99
    296880     9303.19
    296920     9304.35
    296960     9307.08
    297000     9306.83
    297040     9310.39
    297080     9311.06
    297120     9311.91
    297160     9311.29
    297200     9313.13
    297240     9316.11
    297280     9315.72
    297320     9317.47
    297360     9317.86
    297400     9320.31
    297440     9321.91
    297480     9321.75
    297520     9323.88
    297560     9324.39
    297600     9327.02
    297640      9329.2
    297680     9328.42
    297720     9329.59
    297760     9332.28
    297800        9332
    297840     9335.57
    297880     9336.26
    297920     9337.11
    297960     9336.46
    298000     9338.35
    298040      9341.3
    298080     9340.91
    298120     9342.66
    298160     9343.04
    298200      9345.5
    298240     9347.13
    298280     9346.94
    298320     9349.11
    298360     9349.54
    298400     9352.21
    298440     9354.41
    298480     9353.65
    298520     9354.76
    298560     9357.47
    298600     9357.21
    298640      9360.8
    298680     9361.46
    298720     9362.28
    298760     9361.64
    298800     9363.53
    298840     9366.47
    298880     9366.06
    298920     9367.86
    298960     9368.17
    299000     9370.66
    299040     9372.35
    299080     9372.11
    299120     9374.26
    299160     9374.74
    299200     9377.41
    299240     9379.61
    299280     9378.84
    299320     9379.97
    299360     9382.64
    299400     9382.45
    299440     9385.96
    299480     9386.64
    299520     9387.49
    299560     9386.83
    299600     9388.75
    299640     9391.67
    299680     9391.25
    299720     9393.07
    299760     9393.33
    299800     9395.81
    299840     9397.53
    299880      9397.3
    299920     9399.43
    299960     9399.89
    300000      9402.6
    300040     9404.86
    300080     9404.04
    300120     9405.16
    300160     9407.84
    300200     9407.66
    300240     9411.12
    300280     9411.83
    300320     9412.67
    300360     9412.02
    300400     9413.96
    300440     9416.89
    300480     9416.42
    300520     9418.26
    300560     9418.57
    300600     9421.03
    300640     9422.68
    300680     9422.51
    300720     9424.65
    300760     9425.12
    300800     9427.86
    300840     9430.07
    300880     9429.25
    300920     9430.33
    300960     9433.06
    301000     9432.89
    301040     9436.36
    301080     9437.02
    301120     9437.92
    301160     9437.24
    301200     9439.19
    301240     9442.14
    301280     9441.62
    301320     9443.42
    301360      9443.8
    301400     9446.22
    301440     9447.86
    301480     9447.71
    301520     9449.87
    301560     9450.34
    301600     9453.06
    301640     9455.23
    301680     9454.47
    301720     9455.56
    301760     9458.34
    301800     9458.07
    301840     9461.59
    301880     9462.25
    301920     9463.13
    301960     9462.45
    302000     9464.42
    302040     9467.38
    302080     9466.82
    302120     9468.64
    302160     9469.03
    302200     9471.39
    302240     9473.09
    302280     9472.89
    302320     9475.11
    302360     9475.56
    302400     9478.32
    302440     9480.51
    302480     9479.75
    302520     9480.75
    302560     9483.59
    302600     9483.25
    302640     9486.85
    302680      9487.5
    302720     9488.38
    302760     9487.71
    302800     9489.67
    302840     9492.62
    302880     9492.09
    302920     9493.87
    302960     9494.26
    303000     9496.65
    303040     9498.34
    303080     9498.13
    303120     9500.35
    303160     9500.75
    303200     9503.51
    303240     9505.75
    303280     9504.99
    303320     9505.97
    303360     9508.83
    303400     9508.49
    303440     9512.09
    303480     9512.79
    303520     9513.62
    303560     9512.91
    303600      9514.9
    303640     9517.89
    303680      9517.3
    303720     9519.12
    303760     9519.46
    303800     9521.86
    303840     9523.58
    303880     9523.35
    303920     9525.57
    303960     9526.02
    304000     9528.77
    304040     9530.97
    304080     9530.19
    304120     9531.18
    304160     9534.03
    304200     9533.72
    304240     9537.31
    304280        9538
    304320      9538.9
    304360     9538.14
    304400     9540.13
    304440      9543.1
    304480     9542.48
    304520     9544.32
    304560     9544.66
    304600     9547.05
    304640     9548.78
    304680     9548.51
    304720      9550.8
    304760     9551.21
    304800        9554
    304840     9556.18
    304880     9555.41
    304920     9556.39
    304960     9559.19
    305000     9558.92
    305040     9562.54
    305080      9563.2
    305120     9564.11
    305160     9563.32
    305200     9565.35
    305240     9568.28
    305280      9567.7
    305320     9569.51
    305360     9569.86
    305400     9572.22
    305440        9574
    305480     9573.66
    305520     9575.99
    305560      9576.4
    305600     9579.22
    305640     9581.38
    305680     9580.59
    305720     9581.61
    305760      9584.4
    305800     9584.16
    305840     9587.76
    305880     9588.44
    305920     9589.36
    305960     9588.55
    306000     9590.52
    306040     9593.47
    306080     9592.92
    306120     9594.76
    306160     9595.11
    306200     9597.39
    306240     9599.21
    306280     9598.81
    306320     9601.24
    306360     9601.63
    306400     9604.45
    306440     9606.62
    306480     9605.82
    306520     9606.79
    306560      9609.6
    306600     9609.39
    306640     9612.98
    306680     9613.59
    306720     9614.56
    306760     9613.78
    306800     9615.78
    306840     9618.69
    306880     9618.09
    306920     9619.99
    306960     9620.25
    307000     9622.56
    307040     9624.42
    307080     9624.04
    307120     9626.43
    307160     9626.77
    307200     9629.63
    307240     9631.83
    307280     9630.98
    307320     9632.01
    307360     9634.77
    307400     9634.53
    307440     9638.18
    307480     9638.78
    307520     9639.76
    307560     9638.96
    307600     9640.91
    307640     9643.93
    307680     9643.27
    307720     9645.16
    307760     9645.42
    307800      9647.7
    307840     9649.62
    307880     9649.21
    307920     9651.64
    307960     9651.96
    308000     9654.81
    308040     9657.03
    308080     9656.15
    308120     9657.15
    308160     9659.94
    308200     9659.69
    308240     9663.38
    308280     9663.97
    308320     9664.92
    308360     9664.07
    308400     9666.06
    308440     9669.08
    308480     9668.43
    308520     9670.29
    308560     9670.62
    308600     9672.86
    308640     9674.79
    308680     9674.39
    308720     9676.84
    308760     9677.17
    308800     9679.98
    308840     9682.18
    308880     9681.28
    308920      9682.3
    308960     9685.13
    309000     9684.84
    309040     9688.58
    309080     9689.15
    309120     9690.13
    309160      9689.2
    309200     9691.21
    309240     9694.23
    309280     9693.65
    309320     9695.43
    309360     9695.75
    309400     9698.01
    309440     9699.94
    309480     9699.55
    309520     9701.98
    309560     9702.32
    309600     9705.12
    309640     9707.33
    309680      9706.4
    309720     9707.43
    309760     9710.29
    309800     9709.97
    309840     9713.76
    309880      9714.3
    309920     9715.27
    309960     9714.33
    310000     9716.35
    310040     9719.38
    310080     9718.81
    310120     9720.52
    310160     9720.84
    310200     9723.18
    310240     9725.09
    310280     9724.66
    310320     9727.18
    310360     9727.48
    310400     9730.28
    310440     9732.49
    310480     9731.59
    310520     9732.62
    310560     9735.39
    310600     9735.09
    310640      9738.9
    310680     9739.41
    310720     9740.42
    310760     9739.46
    310800     9741.47
    310840     9744.54
    310880     9743.97
    310920     9745.71
    310960     9746.01
    311000     9748.35
    311040     9750.27
    311080     9749.77
    311120     9752.33
    311160     9752.62
    311200     9755.44
    311240     9757.64
    311280     9756.75
    311320     9757.74
    311360     9760.53
    311400      9760.2
    311440     9764.04
    311480     9764.59
    311520     9765.54
    311560     9764.63
    311600     9766.58
    311640     9769.67
    311680     9769.12
    311720     9770.89
    311760      9771.2
    311800     9773.51
    311840     9775.39
    311880     9774.89
    311920     9777.46
    311960     9777.74
    312000     9780.59
    312040     9782.83
    312080     9781.87
    312120     9782.83
    312160     9785.67
    312200     9785.26
    312240     9789.19
    312280      9789.7
    312320     9790.69
    312360     9789.74
    312400     9791.73
    312440     9794.83
    312480     9794.24
    312520     9796.03
    312560     9796.32
    312600     9798.67
    312640     9800.56
    312680     9800.01
    312720      9802.6
    312760     9802.85
    312800     9805.75
    312840        9808
    312880     9807.04
    312920        9808
    312960     9810.81
    313000     9810.39
    313040     9814.37
    313080     9814.88
    313120     9815.88
    313160      9814.9
    313200     9816.92
    313240     9820.01
    313280     9819.44
    313320     9821.24
    313360     9821.56
    313400     9823.84
    313440     9825.71
    313480     9825.15
    313520     9827.79
    313560     9827.99
    313600     9830.94
    313640     9833.12
    313680     9832.23
    313720     9833.21
    313760     9835.96
    313800     9835.57
    313840     9839.53
    313880     9840.12
    313920     9841.07
    313960     9840.07
    314000      9842.1
    314040     9845.21
    314080     9844.63
    314120     9846.39
    314160     9846.75
    314200     9849.09
    314240     9850.92
    314280     9850.35
    314320     9852.99
    314360     9853.17
    314400     9856.09
    314440     9858.27
    314480      9857.4
    314520     9858.38
    314560      9861.1
    314600     9860.72
    314640     9864.71
    314680     9865.28
    314720     9866.25
    314760     9865.25
    314800     9867.17
    314840     9870.39
    314880      9869.8
    314920     9871.49
    314960     9871.98
    315000      9874.3
    315040     9876.12
    315080     9875.54
    315120     9878.13
    315160     9878.33
    315200     9881.23
    315240     9883.45
    315280     9882.59
    315320     9883.54
    315360     9886.31
    315400     9885.92
    315440     9889.87
    315480     9890.42
    315520     9891.41
    315560     9890.42
    315600     9892.36
    315640     9895.61
    315680     9895.01
    315720     9896.69
    315760     9897.22
    315800     9899.51
    315840     9901.34
    315880     9900.72
    315920     9903.31
    315960     9903.53
    316000     9906.49
    316040     9908.66
    316080      9907.8
    316120     9908.73
    316160     9911.51
    316200     9911.08
    316240     9915.07
    316280     9915.59
    316320     9916.66
    316360      9915.6
    316400     9917.55
    316440     9920.83
    316480     9920.23
    316520     9921.91
    316560     9922.42
    316600     9924.72
    316640     9926.55
    316680     9925.92
    316720     9928.52
    316760     9928.73
    316800     9931.67
    316840     9933.91
    316880     9933.03
    316920     9933.95
    316960     9936.74
    317000     9936.28
    317040     9940.27
    317080      9940.7
    317120     9941.88
    317160     9940.79
    317200     9942.74
    317240     9946.01
    317280     9945.45
    317320     9947.13
    317360     9947.65
    317400     9949.92
    317440     9951.77
    317480     9951.09
    317520     9953.71
    317560     9953.96
    317600     9956.89
    317640     9959.15
    317680     9958.21
    317720     9959.19
    317760      9961.9
    317800     9961.45
    317840      9965.5
    317880     9965.88
    317920      9967.1
    317960     9966.03
    318000     9967.97
    318040     9971.19
    318080     9970.69
    318120     9972.31
    318160     9972.84
    318200     9975.11
    318240     9976.96
    318280     9976.31
    318320     9978.88
    318360     9979.19
    318400      9982.1
    318440     9984.35
    318480     9983.37
    318520     9984.39
    318560     9987.14
    318600     9986.63
    318640     9990.67
    318680     9991.08
    318720     9992.32
    318760     9991.21
    318800     9993.19
    318840     9996.38
    318880     9995.87
    318920     9997.52
    318960     9998.07
    319000     10000.3
    319040     10002.1
    319080     10001.5
    319120     10004.1
    319160     10004.4
    319200     10007.3
    319240     10009.6
    319280     10008.6
    319320     10009.6
    319360     10012.4
    319400     10011.9
    319440     10015.8
    319480     10016.3
    319520     10017.5
    319560     10016.4
    319600     10018.4
    319640     10021.6
    319680     10021.1
    319720     10022.7
    319760     10023.3
    319800     10025.6
    319840     10027.4
    319880     10026.7
    319920     10029.3
    319960     10029.5
    320000     10032.5
    320040     10034.9
    320080     10033.7
    320120     10034.8
    320160     10037.6
    320200       10037
    320240       10041
    320280     10041.5
    320320     10042.8
    320360     10041.6
    320400     10043.6
    320440     10046.8
    320480     10046.3
    320520     10047.9
    320560     10048.5
    320600     10050.8
    320640     10052.6
    320680     10051.8
    320720     10054.4
    320760     10054.7
    320800     10057.7
    320840     10060.1
    320880     10058.9
    320920     10060.1
    320960     10062.8
    321000     10062.2
    321040     10066.2
    321080     10066.7
    321120       10068
    321160     10066.8
    321200     10068.8
    321240       10072
    321280     10071.4
    321320     10073.1
    321360     10073.7
    321400     10076.1
    321440     10077.8
    321480       10077
    321520     10079.6
    321560     10079.8
    321600     10082.9
    321640     10085.3
    321680     10084.2
    321720     10085.3
    321760       10088
    321800     10087.4
    321840     10091.4
    321880       10092
    321920     10093.2
    321960       10092
    322000       10094
    322040     10097.2
    322080     10096.6
    322120     10098.3
    322160     10098.8
    322200     10101.2
    322240       10103
    322280     10102.2
    322320     10104.8
    322360       10105
    322400     10108.1
    322440     10110.5
    322480     10109.4
    322520     10110.5
    322560     10113.2
    322600     10112.6
    322640     10116.6
    322680     10117.1
    322720     10118.4
    322760     10117.2
    322800     10119.2
    322840     10122.3
    322880     10121.9
    322920     10123.5
    322960     10124.1
    323000     10126.4
    323040     10128.2
    323080     10127.4
    323120       10130
    323160     10130.2
    323200     10133.3
    323240     10135.6
    323280     10134.6
    323320     10135.7
    323360     10138.3
    323400     10137.7
    323440     10141.8
    323480     10142.3
    323520     10143.6
    323560     10142.4
    323600     10144.3
    323640     10147.5
    323680       10147
    323720     10148.7
    323760     10149.1
    323800     10151.6
    323840     10153.4
    323880     10152.5
    323920     10155.1
    323960     10155.4
    324000     10158.4
    324040     10160.8
    324080     10159.8
    324120     10160.8
    324160     10163.5
    324200     10162.9
    324240       10167
    324280     10167.5
    324320     10168.7
    324360     10167.6
    324400     10169.5
    324440     10172.7
    324480     10172.2
    324520     10173.8
    324560     10174.3
    324600     10176.7
    324640     10178.6
    324680     10177.6
    324720     10180.3
    324760     10180.6
    324800     10183.6
    324840       10186
    324880     10184.9
    324920       10186
    324960     10188.7
    325000     10188.1
    325040     10192.2
    325080     10192.7
    325120       10194
    325160     10192.7
    325200     10194.7
    325240     10197.9
    325280     10197.3
    325320       10199
    325360     10199.4
    325400     10201.9
    325440     10203.8
    325480     10202.8
    325520     10205.5
    325560     10205.8
    325600     10208.8
    325640     10211.1
    325680     10210.1
    325720     10211.2
    325760     10213.8
    325800     10213.2
    325840     10217.3
    325880     10217.8
    325920     10219.1
    325960     10217.9
    326000     10219.9
    326040       10223
    326080     10222.5
    326120     10224.2
    326160     10224.6
    326200     10227.1
    326240     10228.9
    326280       10228
    326320     10230.6
    326360     10230.9
    326400       10234
    326440     10236.3
    326480     10235.3
    326520     10236.3
    326560       10239
    326600     10238.4
    326640     10242.6
    326680       10243
    326720     10244.3
    326760       10243
    326800       10245
    326840     10248.2
    326880     10247.6
    326920     10249.3
    326960     10249.8
    327000     10252.3
    327040     10254.1
    327080     10253.2
    327120     10255.8
    327160     10256.1
    327200     10259.1
    327240     10261.5
    327280     10260.4
    327320     10261.5
    327360     10264.1
    327400     10263.5
    327440     10267.8
    327480     10268.2
    327520     10269.5
    327560     10268.2
    327600     10270.2
    327640     10273.4
    327680     10272.8
    327720     10274.6
    327760       10275
    327800     10277.5
    327840     10279.3
    327880     10278.4
    327920     10280.9
    327960     10281.3
    328000     10284.4
    328040     10286.7
    328080     10285.6
    328120     10286.8
    328160     10289.3
    328200     10288.8
    328240       10293
    328280     10293.4
    328320     10294.7
    328360     10293.4
    328400     10295.4
    328440     10298.6
    328480       10298
    328520     10299.8
    328560     10300.2
    328600     10302.7
    328640     10304.5
    328680     10303.6
    328720     10306.1
    328760     10306.5
    328800     10309.6
    328840     10311.9
    328880     10310.8
    328920       10312
    328960     10314.5
    329000       10314
    329040     10318.2
    329080     10318.5
    329120     10319.9
    329160     10318.6
    329200     10320.7
    329240     10323.8
    329280     10323.2
    329320     10324.9
    329360     10325.4
    329400     10327.9
    329440     10329.7
    329480     10328.8
    329520     10331.4
    329560     10331.6
    329600     10334.8
    329640     10337.1
    329680       10336
    329720     10337.2
    329760     10339.7
    329800     10339.1
    329840     10343.4
    329880     10343.8
    329920     10345.1
    329960     10343.8
    330000     10345.8
    330040       10349
    330080     10348.4
    330120     10350.1
    330160     10350.6
    330200     10353.1
    330240     10354.9
    330280       10354
    330320     10356.6
    330360     10356.8
    330400     10359.9
    330440     10362.4
    330480     10361.3
    330520     10362.4
    330560       10365
    330600     10364.4
    330640     10368.6
    330680       10369
    330720     10370.3
    330760       10369
    330800     10371.1
    330840     10374.2
    330880     10373.6
    330920     10375.3
    330960     10375.8
    331000     10378.4
    331040     10380.2
    331080     10379.3
    331120     10381.8
    331160     10382.1
    331200     10385.2
    331240     10387.6
    331280     10386.6
    331320     10387.6
    331360     10390.2
    331400     10389.6
    331440     10393.9
    331480     10394.2
    331520     10395.6
    331560     10394.3
    331600     10396.3
    331640     10399.4
    331680     10398.9
    331720     10400.6
    331760     10401.1
    331800     10403.6
    331840     10405.4
    331880     10404.5
    331920     10407.1
    331960     10407.4
    332000     10410.5
    332040     10412.9
    332080     10411.8
    332120     10412.9
    332160     10415.5
    332200     10414.8
    332240     10419.2
    332280     10419.4
    332320     10420.8
    332360     10419.5
    332400     10421.6
    332440     10424.6
    332480     10424.1
    332520     10425.9
    332560     10426.3
    332600     10428.9
    332640     10430.7
    332680     10429.7
    332720     10432.3
    332760     10432.6
    332800     10435.7
    332840     10438.2
    332880       10437
    332920     10438.1
    332960     10440.7
    333000       10440
    333040     10444.5
    333080     10444.6
    333120     10446.1
    333160     10444.7
    333200     10446.8
    333240     10449.9
    333280     10449.4
    333320     10451.1
    333360     10451.5
    333400     10454.1
    333440       10456
    333480       10455
    333520     10457.5
    333560     10457.8
    333600       10461
    333640     10463.4
    333680     10462.2
    333720     10463.3
    333760       10466
    333800     10465.2
    333840     10469.7
    333880     10469.8
    333920     10471.4
    333960     10469.9
    334000       10472
    334040     10475.1
    334080     10474.6
    334120     10476.3
    334160     10476.7
    334200     10479.3
    334240     10481.1
    334280     10480.2
    334320     10482.8
    334360       10483
    334400     10486.2
    334440     10488.6
    334480     10487.4
    334520     10488.5
    334560     10491.2
    334600     10490.4
    334640     10494.8
    334680       10495
    334720     10496.5
    334760     10495.1
    334800     10497.2
    334840     10500.2
    334880     10499.7
    334920     10501.4
    334960     10501.9
    335000     10504.5
    335040     10506.2
    335080     10505.3
    335120     10507.9
    335160     10508.1
    335200     10511.4
    335240     10513.8
    335280     10512.6
    335320     10513.6
    335360     10516.4
    335400     10515.6
    335440       10520
    335480     10520.2
    335520     10521.7
    335560     10520.3
    335600     10522.3
    335640     10525.4
    335680     10524.9
    335720     10526.6
    335760     10527.1
    335800     10529.6
    335840     10531.4
    335880     10530.4
    335920     10533.1
    335960     10533.3
    336000     10536.5
    336040       10539
    336080     10537.7
    336120     10538.8
    336160     10541.5
    336200     10540.8
    336240     10545.2
    336280     10545.3
    336320     10546.9
    336360     10545.5
    336400     10547.5
    336440     10550.6
    336480       10550
    336520     10551.8
    336560     10552.2
    336600     10554.8
    336640     10556.5
    336680     10555.6
    336720     10558.2
    336760     10558.4
    336800     10561.6
    336840     10564.1
    336880     10562.8
    336920     10563.9
    336960     10566.7
    337000       10566
    337040     10570.5
    337080     10570.5
    337120     10572.1
    337160     10570.6
    337200     10572.7
    337240     10575.8
    337280     10575.2
    337320     10576.9
    337360     10577.4
    337400       10580
    337440     10581.7
    337480     10580.7
    337520     10583.4
    337560     10583.5
    337600     10586.8
    337640     10589.3
    337680       10588
    337720       10589
    337760     10591.8
    337800     10591.1
    337840     10595.6
    337880     10595.6
    337920     10597.2
    337960     10595.8
    338000     10597.8
    338040     10600.9
    338080     10600.4
    338120     10602.1
    338160     10602.6
    338200     10605.2
    338240     10606.9
    338280     10605.8
    338320     10608.6
    338360     10608.7
    338400       10612
    338440     10614.5
    338480     10613.2
    338520     10614.2
    338560       10617
    338600     10616.3
    338640     10620.7
    338680     10620.8
    338720     10622.4
    338760       10621
    338800     10622.9
    338840     10626.2
    338880     10625.5
    338920     10627.2
    338960     10627.8
    339000     10630.3
    339040     10632.1
    339080     10630.9
    339120     10633.8
    339160     10633.9
    339200     10637.1
    339240     10639.7
    339280     10638.4
    339320     10639.3
    339360     10642.2
    339400     10641.5
    339440     10645.9
    339480     10645.9
    339520     10647.6
    339560     10646.2
    339600     10648.2
    339640     10651.4
    339680     10650.7
    339720     10652.4
    339760       10653
    339800     10655.5
    339840     10657.3
    339880     10656.1
    339920       10659
    339960     10659.1
    340000     10662.3
    340040     10664.9
    340080     10663.6
    340120     10664.5
    340160     10667.4
    340200     10666.7
    340240     10671.1
    340280     10671.1
    340320     10672.8
    340360     10671.3
    340400     10673.3
    340440     10676.6
    340480     10675.9
    340520     10677.5
    340560     10678.2
    340600     10680.7
    340640     10682.4
    340680     10681.3
    340720     10684.1
    340760     10684.3
    340800     10687.5
    340840     10690.1
    340880     10688.8
    340920     10689.7
    340960     10692.6
    341000       10692
    341040     10696.3
    341080     10696.4
    341120       10698
    341160     10696.5
    341200     10698.5
    341240     10701.7
    341280       10701
    341320     10702.7
    341360     10703.4
    341400     10705.9
    341440     10707.6
    341480     10706.5
    341520     10709.3
    341560     10709.4
    341600     10712.6
    341640     10715.3
    341680       10714
    341720     10714.9
    341760     10717.8
    341800     10717.2
    341840     10721.5
    341880     10721.6
    341920     10723.2
    341960     10721.7
    342000     10723.7
    342040       10727
    342080     10726.1
    342120     10727.9
    342160     10728.6
    342200       10731
    342240     10732.8
    342280     10731.7
    342320     10734.5
    342360     10734.6
    342400     10737.8
    342440     10740.5
    342480     10739.1
    342520     10740.1
    342560       10743
    342600     10742.3
    342640     10746.7
    342680     10746.8
    342720     10748.4
    342760     10746.9
    342800     10748.9
    342840     10752.1
    342880     10751.3
    342920     10753.1
    342960     10753.8
    343000     10756.3
    343040       10758
    343080     10756.8
    343120     10759.7
    343160     10759.8
    343200     10763.1
    343240     10765.6
    343280     10764.3
    343320     10765.4
    343360     10768.2
    343400     10767.5
    343440     10771.9
    343480     10771.9
    343520     10773.6
    343560     10772.1
    343600     10774.1
    343640     10777.3
    343680     10776.5
    343720     10778.3
    343760       10779
    343800     10781.4
    343840     10783.2
    343880       10782
    343920     10784.9
    343960     10784.9
    344000     10788.2
    344040     10790.7
    344080     10789.5
    344120     10790.5
    344160     10793.3
    344200     10792.7
    344240     10797.1
    344280     10797.1
    344320     10798.7
    344360     10797.3
    344400     10799.3
    344440     10802.5
    344480     10801.7
    344520     10803.5
    344560     10804.1
    344600     10806.7
    344640     10808.4
    344680     10807.2
    344720     10810.1
    344760     10810.1
    344800     10813.3
    344840     10815.9
    344880     10814.7
    344920     10815.7
    344960     10818.5
    345000     10817.9
    345040     10822.3
    345080     10822.2
    345120     10823.9
    345160     10822.4
    345200     10824.5
    345240     10827.7
    345280     10826.8
    345320     10828.5
    345360     10829.3
    345400     10831.8
    345440     10833.5
    345480     10832.4
    345520     10835.2
    345560     10835.2
    345600     10838.5
    345640       10841
    345680     10839.8
    345720     10840.9
    345760     10843.6
    345800       10843
    345840     10847.4
    345880     10847.3
    345920     10849.1
    345960     10847.6
    346000     10849.7
    346040     10852.9
    346080       10852
    346120     10853.7
    346160     10854.5
    346200       10857
    346240     10858.6
    346280     10857.5
    346320     10860.3
    346360     10860.4
    346400     10863.7
    346440     10866.2
    346480     10864.9
    346520       10866
    346560     10868.8
    346600     10868.2
    346640     10872.5
    346680     10872.5
    346720     10874.2
    346760     10872.7
    346800     10874.9
    346840     10878.1
    346880     10877.2
    346920     10878.8
    346960     10879.7
    347000     10882.2
    347040     10883.7
    347080     10882.6
    347120     10885.5
    347160     10885.6
    347200     10888.9
    347240     10891.3
    347280     10890.1
    347320     10891.1
    347360       10894
    347400     10893.4
    347440     10897.8
    347480     10897.7
    347520     10899.4
    347560     10897.9
    347600     10900.1
    347640     10903.3
    347680     10902.4
    347720     10903.9
    347760     10904.9
    347800     10907.3
    347840     10908.9
    347880     10907.8
    347920     10910.6
    347960     10910.8
    348000       10914
    348040     10916.6
    348080     10915.3
    348120     10916.2
    348160     10919.1
    348200     10918.6
    348240     10922.9
    348280     10922.8
    348320     10924.5
    348360     10923.1
    348400     10925.3
    348440     10928.5
    348480     10927.6
    348520     10929.1
    348560     10930.1
    348600     10932.5
    348640     10934.1
    348680     10932.9
    348720     10935.9
    348760     10935.9
    348800     10939.2
    348840     10941.8
    348880     10940.5
    348920     10941.4
    348960     10944.3
    349000     10943.8
    349040     10948.1
    349080       10948
    349120     10949.6
    349160     10948.3
    349200     10950.3
    349240     10953.6
    349280     10952.8
    349320     10954.2
    349360     10955.2
    349400     10957.7
    349440     10959.2
    349480     10958.1
    349520     10961.1
    349560     10961.1
    349600     10964.4
    349640       10967
    349680     10965.7
    349720     10966.6
    349760     10969.5
    349800     10968.9
    349840     10973.3
    349880     10973.2
    349920     10974.8
    349960     10973.4
    350000     10975.5
    350040     10978.8
    350080     10977.9
    350120     10979.4
    350160     10980.4
    350200     10982.8
    350240     10984.3
    350280     10983.3
    350320     10986.2
    350360     10986.3
    350400     10989.6
    350440     10992.2
    350480     10990.9
    350520     10991.9
    350560     10994.7
    350600     10994.1
    350640     10998.5
    350680     10998.4
    350720       11000
    350760     10998.6
    350800     11000.8
    350840       11004
    350880     11003.1
    350920     11004.6
    350960     11005.7
    351000       11008
    351040     11009.6
    351080     11008.4
    351120     11011.4
    351160     11011.4
    351200     11014.8
    351240     11017.5
    351280     11016.1
    351320     11017.2
    351360       11020
    351400     11019.3
    351440     11023.8
    351480     11023.6
    351520     11025.2
    351560     11023.9
    351600       11026
    351640     11029.2
    351680     11028.3
    351720     11029.9
    351760     11030.9
    351800     11033.3
    351840     11034.8
    351880     11033.7
    351920     11036.7
    351960     11036.7
    352000     11040.1
    352040     11042.7
    352080     11041.3
    352120     11042.4
    352160     11045.2
    352200     11044.6
    352240       11049
    352280     11048.8
    352320     11050.4
    352360     11049.1
    352400     11051.2
    352440     11054.4
    352480     11053.5
    352520     11055.1
    352560     11056.1
    352600     11058.5
    352640       11060
    352680       11059
    352720     11061.9
    352760       11062
    352800     11065.4
    352840       11068
    352880     11066.5
    352920     11067.6
    352960     11070.4
    353000     11069.8
    353040     11074.2
    353080       11074
    353120     11075.6
    353160     11074.2
    353200     11076.5
    353240     11079.6
    353280     11078.6
    353320     11080.2
    353360     11081.3
    353400     11083.7
    353440     11085.2
    353480     11084.1
    353520     11087.2
    353560     11087.2
    353600     11090.5
    353640     11093.2
    353680     11091.7
    353720     11092.8
    353760     11095.6
    353800       11095
    353840     11099.4
    353880     11099.2
    353920     11100.8
    353960     11099.5
    354000     11101.6
    354040     11104.8
    354080     11103.8
    354120     11105.4
    354160     11106.6
    354200     11108.9
    354240     11110.5
    354280     11109.3
    354320     11112.3
    354360     11112.4
    354400     11115.7
    354440     11118.4
    354480     11116.9
    354520     11118.1
    354560     11120.8
    354600     11120.2
    354640     11124.6
    354680     11124.4
    354720     11125.9
    354760     11124.7
    354800     11126.9
    354840     11129.9
    354880       11129
    354920     11130.5
    354960     11131.7
    355000     11134.1
    355040     11135.6
    355080     11134.5
    355120     11137.5
    355160     11137.5
    355200     11140.8
    355240     11143.5
    355280     11142.1
    355320     11143.1
    355360     11145.9
    355400     11145.4
    355440     11149.8
    355480     11149.6
    355520     11151.1
    355560     11149.9
    355600     11152.1
    355640     11155.1
    355680     11154.2
    355720     11155.7
    355760       11157
    355800     11159.2
    355840     11160.8
    355880     11159.7
    355920     11162.7
    355960     11162.7
    356000       11166
    356040     11168.7
    356080     11167.2
    356120     11168.3
    356160     11171.1
    356200     11170.6
    356240     11174.9
    356280     11174.8
    356320     11176.2
    356360     11175.1
    356400     11177.3
    356440     11180.3
    356480     11179.4
    356520     11180.8
    356560     11182.2
    356600     11184.4
    356640       11186
    356680     11184.8
    356720     11187.8
    356760     11187.9
    356800     11191.2
    356840     11193.9
    356880     11192.4
    356920     11193.5
    356960     11196.3
    357000     11195.8
    357040     11200.1
    357080       11200
    357120     11201.4
    357160     11200.2
    357200     11202.4
    357240     11205.5
    357280     11204.6
    357320     11206.1
    357360     11207.3
    357400     11209.6
    357440     11211.2
    357480     11210.1
    357520       11213
    357560       11213
    357600     11216.4
    357640     11219.1
    357680     11217.6
    357720     11218.7
    357760     11221.5
    357800       11221
    357840     11225.2
    357880     11225.2
    357920     11226.6
    357960     11225.4
    358000     11227.6
    358040     11230.7
    358080     11229.8
    358120     11231.3
    358160     11232.5
    358200     11234.7
    358240     11236.3
    358280     11235.2
    358320     11238.2
    358360     11238.2
    358400     11241.6
    358440     11244.3
    358480     11242.7
    358520     11243.9
    358560     11246.7
    358600     11246.2
    358640     11250.4
    358680     11250.4
    358720     11251.8
    358760     11250.6
    358800     11252.8
    358840     11255.9
    358880     11254.9
    358920     11256.4
    358960     11257.6
    359000     11259.9
    359040     11261.5
    359080     11260.4
    359120     11263.4
    359160     11263.3
    359200     11266.7
    359240     11269.4
    359280     11267.9
    359320     11269.1
    359360     11271.8
    359400     11271.3
    359440     11275.6
    359480     11275.5
    359520       11277
    359560     11275.7
    359600       11278
    359640     11281.1
    359680       11280
    359720     11281.5
    359760     11282.7
    359800     11285.1
    359840     11286.6
    359880     11285.5
    359920     11288.5
    359960     11288.4
    360000     11291.9
    360040     11294.6
    360080       11293
    360120     11294.2
    360160       11297
    360200     11296.4
    360240     11300.7
    360280     11300.6
    360320     11302.1
    360360     11300.9
    360400     11303.2
    360440     11306.2
    360480     11305.2
    360520     11306.6
    360560     11307.9
    360600     11310.3
    360640     11311.8
    360680     11310.7
    360720     11313.6
    360760     11313.6
    360800       11317
    360840     11319.8
    360880     11318.1
    360920     11319.4
    360960     11322.1
    361000     11321.6
    361040     11325.9
    361080     11325.7
    361120     11327.3
    361160       11326
    361200     11328.2
    361240     11331.4
    361280     11330.3
    361320     11331.9
    361360     11333.1
    361400     11335.5
    361440     11336.9
    361480     11335.9
    361520     11338.8
    361560     11338.7
    361600     11342.2
    361640     11344.9
    361680     11343.3
    361720     11344.5
    361760     11347.3
    361800     11346.7
    361840       11351
    361880     11350.9
    361920     11352.4
    361960     11351.1
    362000     11353.4
    362040     11356.6
    362080     11355.5
    362120       11357
    362160     11358.3
    362200     11360.7
    362240     11362.1
    362280     11361.1
    362320       11364
    362360     11363.9
    362400     11367.3
    362440     11370.1
    362480     11368.5
    362520     11369.7
    362560     11372.4
    362600     11371.8
    362640     11376.2
    362680       11376
    362720     11377.5
    362760     11376.3
    362800     11378.6
    362840     11381.8
    362880     11380.7
    362920     11382.2
    362960     11383.4
    363000     11385.9
    363040     11387.2
    363080     11386.2
    363120     11389.2
    363160       11389
    363200     11392.5
    363240     11395.2
    363280     11393.7
    363320     11394.8
    363360     11397.6
    363400     11396.9
    363440     11401.3
    363480     11401.1
    363520     11402.7
    363560     11401.4
    363600     11403.7
    363640       11407
    363680     11405.9
    363720     11407.4
    363760     11408.6
    363800     11411.1
    363840     11412.5
    363880     11411.4
    363920     11414.4
    363960     11414.2
    364000     11417.7
    364040     11420.4
    364080     11418.9
    364120       11420
    364160     11422.8
    364200       11422
    364240     11426.5
    364280     11426.3
    364320     11427.8
    364360     11426.6
    364400     11428.9
    364440     11432.1
    364480     11431.1
    364520     11432.5
    364560     11433.9
    364600     11436.2
    364640     11437.7
    364680     11436.6
    364720     11439.6
    364760     11439.4
    364800     11442.9
    364840     11445.6
    364880     11444.1
    364920     11445.2
    364960       11448
    365000     11447.3
    365040     11451.7
    365080     11451.5
    365120       11453
    365160     11451.9
    365200       11454
    365240     11457.4
    365280     11456.2
    365320     11457.8
    365360       11459
    365400     11461.4
    365440     11462.9
    365480     11461.8
    365520     11464.8
    365560     11464.5
    365600     11468.1
    365640     11470.8
    365680     11469.3
    365720     11470.4
    365760     11473.2
    365800     11472.5
    365840     11476.9
    365880     11476.7
    365920     11478.2
    365960       11477
    366000     11479.3
    366040     11482.6
    366080     11481.5
    366120       11483
    366160     11484.1
    366200     11486.6
    366240     11488.1
    366280       11487
    366320     11490.1
    366360     11489.7
    366400     11493.3
    366440     11496.1
    366480     11494.5
    366520     11495.6
    366560     11498.4
    366600     11497.6
    366640     11502.1
    366680     11501.9
    366720     11503.4
    366760     11502.2
    366800     11504.5
    366840     11507.8
    366880     11506.7
    366920     11508.1
    366960     11509.3
    367000     11511.8
    367040     11513.3
    367080     11512.2
    367120     11515.3
    367160     11514.9
    367200     11518.5
    367240     11521.3
    367280     11519.7
    367320     11520.8
    367360     11523.6
    367400     11522.8
    367440     11527.3
    367480     11527.1
    367520     11528.6
    367560     11527.4
    367600     11529.7
    367640       11533
    367680     11531.9
    367720     11533.4
    367760     11534.6
    367800       11537
    367840     11538.5
    367880     11537.4
    367920     11540.5
    367960     11540.2
    368000     11543.7
    368040     11546.5
    368080     11544.9
    368120     11545.9
    368160     11548.7
    368200     11547.9
    368240     11552.4
    368280     11552.3
    368320     11553.8
    368360     11552.6
    368400     11554.9
    368440     11558.2
    368480     11557.1
    368520     11558.6
    368560     11559.8
    368600     11562.2
    368640     11563.7
    368680     11562.5
    368720     11565.7
    368760     11565.4
    368800     11568.8
    368840     11571.6
    368880     11570.1
    368920     11571.1
    368960     11573.9
    369000     11573.1
    369040     11577.6
    369080     11577.5
    369120     11578.9
    369160     11577.7
    369200     11580.2
    369240     11583.3
    369280     11582.2
    369320     11583.8
    369360       11585
    369400     11587.4
    369440     11588.8
    369480     11587.7
    369520     11590.8
    369560     11590.5
    369600       11594
    369640     11596.8
    369680     11595.2
    369720     11596.3
    369760     11599.1
    369800     11598.3
    369840     11602.7
    369880     11602.7
    369920       11604
    369960     11602.9
    370000     11605.3
    370040     11608.5
    370080     11607.3
    370120     11608.9
    370160       11610
    370200     11612.5
    370240       11614
    370280     11612.8
    370320       11616
    370360     11615.6
    370400     11619.1
    370440     11621.9
    370480     11620.3
    370520     11621.4
    370560     11624.2
    370600     11623.5
    370640     11627.9
    370680     11627.8
    370720     11629.2
    370760     11628.1
    370800     11630.5
    370840     11633.6
    370880     11632.4
    370920       11634
    370960     11635.2
    371000     11637.7
    371040     11639.1
    371080     11637.9
    371120     11641.1
    371160     11640.7
    371200     11644.3
    371240     11647.1
    371280     11645.5
    371320     11646.5
    371360     11649.4
    371400     11648.6
    371440       11653
    371480     11652.9
    371520     11654.3
    371560     11653.2
    371600     11655.6
    371640     11658.8
    371680     11657.6
    371720     11659.2
    371760     11660.3
    371800     11662.8
    371840     11664.2
    371880       11663
    371920     11666.3
    371960     11665.8
    372000     11669.4
    372040     11672.2
    372080     11670.6
    372120     11671.6
    372160     11674.5
    372200     11673.8
    372240     11678.2
    372280     11678.1
    372320     11679.4
    372360     11678.3
    372400     11680.8
    372440     11683.9
    372480     11682.7
    372520     11684.3
    372560     11685.4
    372600     11687.9
    372640     11689.3
    372680     11688.2
    372720     11691.4
    372760     11690.9
    372800     11694.5
    372840     11697.3
    372880     11695.7
    372920     11696.8
    372960     11699.7
    373000     11698.8
    373040     11703.3
    373080     11703.1
    373120     11704.5
    373160     11703.4
    373200     11705.9
    373240     11709.1
    373280     11707.8
    373320     11709.5
    373360     11710.5
    373400       11713
    373440     11714.5
    373480     11713.3
    373520     11716.5
    373560     11716.1
    373600     11719.6
    373640     11722.3
    373680     11720.9
    373720     11721.9
    373760     11724.8
    373800     11723.9
    373840     11728.5
    373880     11728.2
    373920     11729.6
    373960     11728.5
    374000       11731
    374040     11734.2
    374080     11732.9
    374120     11734.5
    374160     11735.6
    374200     11738.1
    374240     11739.5
    374280     11738.3
    374320     11741.5
    374360     11741.2
    374400     11744.6
    374440     11747.5
    374480     11745.9
    374520       11747
    374560     11749.9
    374600       11749
    374640     11753.5
    374680     11753.3
    374720     11754.7
    374760     11753.7
    374800     11756.1
    374840     11759.2
    374880       11758
    374920     11759.6
    374960     11760.7
    375000     11763.2
    375040     11764.6
    375080     11763.4
    375120     11766.6
    375160     11766.3
    375200     11769.7
    375240     11772.6
    375280       11771
    375320       11772
    375360       11775
    375400     11774.1
    375440     11778.6
    375480     11778.4
    375520     11779.7
    375560     11778.7
    375600     11781.1
    375640     11784.3
    375680       11783
    375720     11784.7
    375760     11785.7
    375800     11788.3
    375840     11789.6
    375880     11788.4
    375920     11791.6
    375960     11791.3
    376000     11794.8
    376040     11797.6
    376080       11796
    376120     11797.1
    376160       11800
    376200     11799.1
    376240     11803.6
    376280     11803.5
    376320     11804.9
    376360     11803.8
    376400     11806.1
    376440     11809.4
    376480     11808.1
    376520     11809.7
    376560     11810.7
    376600     11813.3
    376640     11814.6
    376680     11813.5
    376720     11816.7
    376760     11816.4
    376800     11819.8
    376840     11822.7
    376880     11821.2
    376920     11822.1
    376960       11825
    377000     11824.2
    377040     11828.7
    377080     11828.6
    377120     11829.9
    377160     11828.8
    377200     11831.2
    377240     11834.5
    377280     11833.1
    377320     11834.8
    377360     11835.8
    377400     11838.4
    377440     11839.6
    377480     11838.6
    377520     11841.8
    377560     11841.5
    377600     11844.9
    377640     11847.7
    377680     11846.3
    377720     11847.2
    377760     11850.1
    377800     11849.2
    377840     11853.8
    377880     11853.6
    377920     11855.1
    377960     11853.9
    378000     11856.3
    378040     11859.6
    378080     11858.3
    378120     11859.9
    378160     11860.8
    378200     11863.5
    378240     11864.6
    378280     11863.7
    378320     11866.9
    378360     11866.6
    378400       11870
    378440     11872.8
    378480     11871.4
    378520     11872.3
    378560     11875.2
    378600     11874.2
    378640     11878.8
    378680     11878.7
    378720     11880.2
    378760       11879
    378800     11881.3
    378840     11884.7
    378880     11883.3
    378920       11885
    378960     11885.9
    379000     11888.5
    379040     11889.7
    379080     11888.8
    379120       11892
    379160     11891.6
    379200     11895.1
    379240     11897.8
    379280     11896.4
    379320     11897.3
    379360     11900.2
    379400     11899.3
    379440     11903.9
    379480     11903.8
    379520     11905.3
    379560       11904
    379600     11906.4
    379640     11909.8
    379680     11908.4
    379720       11910
    379760     11911.1
    379800     11913.5
    379840     11914.8
    379880     11913.8
    379920       11917
    379960     11916.7
    380000     11920.2
    380040     11922.9
    380080     11921.5
    380120     11922.4
    380160     11925.3
    380200     11924.4
    380240       11929
    380280     11928.9
    380320     11930.5
    380360     11929.1
    380400     11931.5
    380440     11934.9
    380480     11933.4
    380520     11935.1
    380560     11936.2
    380600     11938.6
    380640     11939.8
    380680     11938.8
    380720     11942.1
    380760     11941.8
    380800     11945.2
    380840     11947.9
    380880     11946.5
    380920     11947.4
    380960     11950.3
    381000     11949.4
    381040     11954.1
    381080       11954
    381120     11955.6
    381160     11954.3
    381200     11956.5
    381240       11960
    381280     11958.5
    381320     11960.2
    381360     11961.3
    381400     11963.8
    381440     11964.9
    381480     11963.9
    381520     11967.2
    381560     11966.8
    381600     11970.3
    381640       11973
    381680     11971.5
    381720     11972.4
    381760     11975.3
    381800     11974.4
    381840     11979.2
    381880       11979
    381920     11980.7
    381960     11979.3
    382000     11981.6
    382040       11985
    382080     11983.6
    382120     11985.1
    382160     11986.3
    382200     11988.8
    382240       11990
    382280       11989
    382320     11992.3
    382360     11991.8
    382400     11995.3
    382440       11998
    382480     11996.6
    382520     11997.4
    382560     12000.4
    382600     11999.5
    382640     12004.3
    382680     12003.9
    382720     12005.7
    382760     12004.4
    382800     12006.7
    382840       12010
    382880     12008.7
    382920     12010.2
    382960     12011.4
    383000     12013.9
    383040     12015.1
    383080       12014
    383120     12017.4
    383160     12016.9
    383200     12020.4
    383240       12023
    383280     12021.6
    383320     12022.4
    383360     12025.4
    383400     12024.5
    383440     12029.3
    383480       12029
    383520     12030.8
    383560     12029.4
    383600     12031.8
    383640     12035.1
    383680     12033.7
    383720     12035.3
    383760     12036.5
    383800       12039
    383840     12040.1
    383880     12039.1
    383920     12042.5
    383960       12042
    384000     12045.5
    384040     12048.1
    384080     12046.6
    384120     12047.5
    384160     12050.4
    384200     12049.6
    384240     12054.4
    384280     12054.1
    384320     12055.8
    384360     12054.5
    384400     12056.8
    384440     12060.2
    384480     12058.7
    384520     12060.3
    384560     12061.5
    384600       12064
    384640     12065.2
    384680     12064.1
    384720     12067.5
    384760     12067.1
    384800     12070.5
    384840     12073.1
    384880     12071.7
    384920     12072.6
    384960     12075.5
    385000     12074.6
    385040     12079.4
    385080     12079.2
    385120     12080.9
    385160     12079.5
    385200     12081.8
    385240     12085.3
    385280     12083.8
    385320     12085.3
    385360     12086.5
    385400     12089.1
    385440     12090.3
    385480     12089.2
    385520     12092.6
    385560     12092.1
    385600     12095.6
    385640     12098.2
    385680     12096.7
    385720     12097.6
    385760     12100.6
    385800     12099.7
    385840     12104.4
    385880     12104.2
    385920       12106
    385960     12104.6
    386000       12107
    386040     12110.3
    386080     12108.9
    386120     12110.3
    386160     12111.6
    386200     12114.1
    386240     12115.4
    386280     12114.3
    386320     12117.7
    386360     12117.2
    386400     12120.5
    386440     12123.3
    386480     12121.8
    386520     12122.6
    386560     12125.6
    386600     12124.8
    386640     12129.5
    386680     12129.3
    386720       12131
    386760     12129.7
    386800       12132
    386840     12135.3
    386880     12133.9
    386920     12135.3
    386960     12136.7
    387000     12139.1
    387040     12140.5
    387080     12139.3
    387120     12142.8
    387160     12142.2
    387200     12145.6
    387240     12148.3
    387280     12146.7
    387320     12147.7
    387360     12150.7
    387400     12149.8
    387440     12154.6
    387480     12154.5
    387520     12156.1
    387560     12154.7
    387600     12157.1
    387640     12160.5
    387680     12158.9
    387720     12160.4
    387760     12161.8
    387800     12164.1
    387840     12165.4
    387880     12164.4
    387920     12167.9
    387960     12167.3
    388000     12170.6
    388040     12173.4
    388080     12171.9
    388120     12172.8
    388160     12175.7
    388200     12174.9
    388240     12179.7
    388280     12179.5
    388320     12181.2
    388360     12179.7
    388400     12182.2
    388440     12185.5
    388480     12184.1
    388520     12185.5
    388560     12186.9
    388600     12189.2
    388640     12190.5
    388680     12189.4
    388720       12193
    388760     12192.4
    388800     12195.7
    388840     12198.5
    388880       12197
    388920     12197.9
    388960     12200.8
    389000       12200
    389040     12204.8
    389080     12204.6
    389120     12206.3
    389160     12204.8
    389200     12207.3
    389240     12210.7
    389280     12209.2
    389320     12210.7
    389360     12212.1
    389400     12214.3
    389440     12215.7
    389480     12214.5
    389520     12218.1
    389560     12217.6
    389600     12220.8
    389640     12223.6
    389680     12222.1
    389720       12223
    389760     12225.9
    389800     12225.1
    389840     12229.9
    389880     12229.7
    389920     12231.4
    389960     12229.9
    390000     12232.4
    390040     12235.8
    390080     12234.4
    390120     12235.8
    390160     12237.2
    390200     12239.5
    390240     12240.8
    390280     12239.7
    390320     12243.2
    390360     12242.7
    390400       12246
    390440     12248.8
    390480     12247.3
    390520     12248.2
    390560     12251.1
    390600     12250.3
    390640     12255.2
    390680     12254.9
    390720     12256.6
    390760     12255.1
    390800     12257.5
    390840     12260.9
    390880     12259.6
    390920     12260.9
    390960     12262.3
    391000     12264.7
    391040       12266
    391080     12264.8
    391120     12268.3
    391160     12267.8
    391200     12271.1
    391240     12273.9
    391280     12272.4
    391320     12273.4
    391360     12276.3
    391400     12275.5
    391440     12280.3
    391480     12280.1
    391520     12281.8
    391560     12280.2
    391600     12282.7
    391640     12286.1
    391680     12284.8
    391720     12286.1
    391760     12287.4
    391800     12289.9
    391840     12291.1
    391880       12290
    391920     12293.5
    391960       12293
    392000     12296.3
    392040     12299.1
    392080     12297.5
    392120     12298.5
    392160     12301.5
    392200     12300.5
    392240     12305.5
    392280     12305.2
    392320     12306.9
    392360     12305.5
    392400     12307.8
    392440     12311.3
    392480     12309.9
    392520     12311.2
    392560     12312.5
    392600       12315
    392640     12316.3
    392680     12315.2
    392720     12318.7
    392760     12318.2
    392800     12321.4
    392840     12324.3
    392880     12322.8
    392920     12323.8
    392960     12326.7
    393000     12325.7
    393040     12330.6
    393080     12330.4
    393120     12332.1
    393160     12330.7
    393200       12333
    393240     12336.4
    393280     12335.1
    393320     12336.4
    393360     12337.6
    393400     12340.2
    393440     12341.4
    393480     12340.4
    393520     12343.8
    393560     12343.4
    393600     12346.6
    393640     12349.5
    393680     12347.9
    393720       12349
    393760     12351.9
    393800     12350.8
    393840     12355.9
    393880     12355.7
    393920     12357.4
    393960     12355.9
    394000     12358.1
    394040     12361.7
    394080     12360.4
    394120     12361.5
    394160     12362.8
    394200     12365.4
    394240     12366.7
    394280     12365.6
    394320     12369.1
    394360     12368.6
    394400     12371.8
    394440     12374.7
    394480     12373.2
    394520     12374.2
    394560     12377.2
    394600     12376.1
    394640     12381.1
    394680     12380.9
    394720     12382.7
    394760     12381.2
    394800     12383.4
    394840       12387
    394880     12385.7
    394920     12386.7
    394960       12388
    395000     12390.6
    395040     12391.9
    395080     12390.8
    395120     12394.3
    395160     12393.9
    395200       12397
    395240       12400
    395280     12398.4
    395320     12399.4
    395360     12402.4
    395400     12401.3
    395440     12406.3
    395480     12406.1
    395520     12407.9
    395560     12406.4
    395600     12408.5
    395640     12412.2
    395680     12410.9
    395720     12411.9
    395760     12413.3
    395800     12415.7
    395840     12417.2
    395880       12416
    395920     12419.6
    395960     12419.2
    396000     12422.2
    396040     12425.2
    396080     12423.7
    396120     12424.7
    396160     12427.6
    396200     12426.5
    396240     12431.6
    396280     12431.4
    396320     12433.2
    396360     12431.6
    396400     12433.7
    396440     12437.4
    396480     12436.1
    396520     12437.2
    396560     12438.6
    396600     12440.9
    396640     12442.4
    396680     12441.3
    396720     12444.9
    396760     12444.4
    396800     12447.4
    396840     12450.4
    396880       12449
    396920       12450
    396960     12452.9
    397000     12451.8
    397040     12456.8
    397080     12456.6
    397120     12458.5
    397160     12456.9
    397200     12458.9
    397240     12462.7
    397280     12461.4
    397320     12462.5
    397360     12463.9
    397400     12466.1
    397440     12467.6
    397480     12466.5
    397520     12470.2
    397560     12469.7
    397600     12472.6
    397640     12475.7
    397680     12474.2
    397720     12475.1
    397760     12478.1
    397800     12477.1
    397840     12482.1
    397880     12481.8
    397920     12483.7
    397960     12482.1
    398000     12484.2
    398040       12488
    398080     12486.6
    398120     12487.7
    398160     12489.1
    398200     12491.4
    398240     12492.8
    398280     12491.7
    398320     12495.4
    398360     12494.9
    398400     12497.8
    398440     12500.9
    398480     12499.5
    398520     12500.4
    398560     12503.4
    398600     12502.3
    398640     12507.3
    398680       12507
    398720       12509
    398760     12507.3
    398800     12509.5
    398840     12513.2
    398880       12512
    398920       12513
    398960     12514.4
    399000     12516.6
    399040     12518.1
    399080       12517
    399120     12520.6
    399160     12520.2
    399200     12523.1
    399240     12526.1
    399280     12524.7
    399320     12525.6
    399360     12528.6
    399400     12527.6
    399440     12532.6
    399480     12532.3
    399520     12534.2
    399560     12532.5
    399600     12534.7
    399640     12538.5
    399680     12537.3
    399720     12538.2
    399760     12539.6
    399800     12541.9
    399840     12543.4
    399880     12542.3
    399920     12545.8
    399960     12545.4
    400000     12548.4
    400040     12551.3
    400080       12550
    400120       12551
    400160     12553.8
    400200     12552.9
    400240     12557.9
    400280     12557.6
    400320     12559.5
    400360     12557.9
    400400       12560
    400440     12563.7
    400480     12562.6
    400520     12563.5
    400560     12564.9
    400600     12567.2
    400640     12568.7
    400680     12567.7
    400720     12571.1
    400760     12570.7
    400800     12573.8
    400840     12576.7
    400880     12575.4
    400920     12576.4
    400960     12579.2
    401000     12578.1
    401040     12583.2
    401080     12582.8
    401120     12584.9
    401160     12583.1
    401200     12585.2
    401240       12589
    401280     12587.9
    401320     12588.8
    401360     12590.1
    401400     12592.5
    401440       12594
    401480     12592.8
    401520     12596.3
    401560       12596
    401600       12599
    401640     12601.9
    401680     12600.6
    401720     12601.6
    401760     12604.4
    401800     12603.3
    401840     12608.4
    401880     12608.1
    401920     12610.1
    401960     12608.4
    402000     12610.4
    402040     12614.3
    402080     12613.1
    402120     12614.1
    402160     12615.4
    402200     12617.7
    402240     12619.2
    402280       12618
    402320     12621.5
    402360     12621.2
    402400     12624.2
    402440     12627.2
    402480     12625.9
    402520     12626.8
    402560     12629.7
    402600     12628.5
    402640     12633.6
    402680     12633.3
    402720     12635.3
    402760     12633.7
    402800     12635.7
    402840     12639.5
    402880     12638.4
    402920     12639.3
    402960     12640.7
    403000     12642.9
    403040     12644.5
    403080     12643.3
    403120     12646.8
    403160     12646.4
    403200     12649.4
    403240     12652.4
    403280     12651.1
    403320       12652
    403360       12655
    403400     12653.7
    403440     12658.8
    403480     12658.5
    403520     12660.6
    403560       12659
    403600       12661
    403640     12664.7
    403680     12663.5
    403720     12664.6
    403760       12666
    403800     12668.1
    403840     12669.8
    403880     12668.6
    403920     12672.1
    403960     12671.6
    404000     12674.8
    404040     12677.5
    404080     12676.3
    404120     12677.3
    404160     12680.2
    404200     12678.9
    404240       12684
    404280     12683.8
    404320     12685.8
    404360     12684.2
    404400     12686.2
    404440     12689.9
    404480     12688.8
    404520     12689.8
    404560     12691.2
    404600     12693.3
    404640     12694.9
    404680     12693.8
    404720     12697.4
    404760     12696.9
    404800       12700
    404840     12702.8
    404880     12701.6
    404920     12702.6
    404960     12705.4
    405000     12704.2
    405040     12709.3
    405080       12709
    405120       12711
    405160     12709.4
    405200     12711.4
    405240     12715.2
    405280       12714
    405320       12715
    405360     12716.5
    405400     12718.6
    405440     12720.1
    405480       12719
    405520     12722.6
    405560     12722.1
    405600     12725.1
    405640       12728
    405680     12726.8
    405720     12727.9
    405760     12730.7
    405800     12729.3
    405840     12734.4
    405880     12734.2
    405920     12736.3
    405960     12734.7
    406000     12736.6
    406040     12740.4
    406080     12739.2
    406120     12740.2
    406160     12741.7
    406200     12743.8
    406240     12745.3
    406280     12744.2
    406320     12747.8
    406360     12747.4
    406400     12750.2
    406440     12753.2
    406480       12752
    406520     12753.1
    406560     12755.8
    406600     12754.5
    406640     12759.7
    406680     12759.5
    406720     12761.5
    406760       12760
    406800     12761.8
    406840     12765.6
    406880     12764.4
    406920     12765.4
    406960     12766.9
    407000     12769.1
    407040     12770.5
    407080     12769.5
    407120     12773.1
    407160     12772.6
    407200     12775.4
    407240     12778.4
    407280     12777.2
    407320     12778.3
    407360       12781
    407400     12779.6
    407440     12784.9
    407480     12784.7
    407520     12786.7
    407560     12785.2
    407600     12787.1
    407640     12790.8
    407680     12789.6
    407720     12790.6
    407760     12792.1
    407800     12794.3
    407840     12795.8
    407880     12794.7
    407920     12798.3
    407960     12797.8
    408000     12800.6
    408040     12803.6
    408080     12802.5
    408120     12803.5
    408160     12806.3
    408200     12804.9
    408240     12810.1
    408280     12809.8
    408320     12811.9
    408360     12810.4
    408400     12812.2
    408440       12816
    408480     12814.7
    408520     12815.7
    408560     12817.4
    408600     12819.6
    408640     12820.9
    408680     12819.9
    408720     12823.6
    408760       12823
    408800     12825.7
    408840     12828.8
    408880     12827.7
    408920     12828.8
    408960     12831.5
    409000     12830.2
    409040     12835.3
    409080     12835.1
    409120       12837
    409160     12835.6
    409200     12837.5
    409240     12841.2
    409280     12839.9
    409320       12841
    409360     12842.6
    409400     12844.8
    409440     12846.1
    409480       12845
    409520     12848.8
    409560     12848.2
    409600     12850.9
    409640     12854.1
    409680       12853
    409720     12854.1
    409760     12856.8
    409800     12855.3
    409840     12860.6
    409880     12860.2
    409920     12862.2
    409960     12860.8
    410000     12862.7
    410040     12866.5
    410080     12865.1
    410120     12866.1
    410160     12867.8
    410200     12869.9
    410240     12871.3
    410280     12870.2
    410320       12874
    410360     12873.5
    410400     12876.1
    410440     12879.3
    410480     12878.1
    410520     12879.3
    410560       12882
    410600     12880.5
    410640     12885.8
    410680     12885.4
    410720     12887.4
    410760       12886
    410800       12888
    410840     12891.7
    410880     12890.3
    410920     12891.3
    410960       12893
    411000       12895
    411040     12896.5
    411080     12895.5
    411120     12899.2
    411160     12898.7
    411200     12901.4
    411240     12904.4
    411280     12903.3
    411320     12904.5
    411360     12907.2
    411400     12905.7
    411440       12911
    411480     12910.7
    411520     12912.6
    411560     12911.2
    411600     12913.2
    411640     12916.9
    411680     12915.5
    411720     12916.5
    411760     12918.3
    411800     12920.3
    411840     12921.8
    411880     12920.7
    411920     12924.5
    411960     12923.8
    412000     12926.7
    412040     12929.6
    412080     12928.6
    412120     12929.8
    412160     12932.5
    412200       12931
    412240     12936.2
    412280     12935.9
    412320     12937.8
    412360     12936.5
    412400     12938.4
    412440     12942.2
    412480     12940.8
    412520     12941.8
    412560     12943.5
    412600     12945.6
    412640       12947
    412680       12946
    412720     12949.7
    412760     12949.1
    412800     12951.9
    412840     12954.9
    412880     12953.8
    412920     12954.9
    412960     12957.7
    413000     12956.2
    413040     12961.4
    413080     12961.2
    413120     12963.1
    413160     12961.8
    413200     12963.6
    413240     12967.5
    413280     12966.1
    413320       12967
    413360     12968.7
    413400     12970.8
    413440     12972.2
    413480     12971.2
    413520     12974.8
    413560     12974.3
    413600     12977.2
    413640     12980.1
    413680       12979
    413720     12980.1
    413760     12982.9
    413800     12981.4
    413840     12986.7
    413880     12986.4
    413920     12988.3
    413960       12987
    414000     12988.8
    414040     12992.7
    414080     12991.3
    414120     12992.1
    414160     12993.9
    414200       12996
    414240     12997.4
    414280     12996.3
    414320     13000.1
    414360     12999.5
    414400     13002.3
    414440     13005.3
    414480     13004.2
    414520     13005.3
    414560       13008
    414600     13006.6
    414640     13011.9
    414680     13011.5
    414720     13013.5
    414760     13012.2
    414800     13013.9
    414840     13017.9
    414880     13016.5
    414920     13017.3
    414960     13019.1
    415000     13021.2
    415040     13022.6
    415080     13021.6
    415120     13025.3
    415160     13024.7
    415200     13027.5
    415240     13030.5
    415280     13029.4
    415320     13030.5
    415360     13033.3
    415400     13031.9
    415440     13037.2
    415480     13036.8
    415520     13038.7
    415560     13037.4
    415600     13039.1
    415640     13043.1
    415680     13041.8
    415720     13042.6
    415760     13044.5
    415800     13046.4
    415840     13047.9
    415880     13046.8
    415920     13050.5
    415960       13050
    416000     13052.8
    416040     13055.8
    416080     13054.6
    416120     13055.7
    416160     13058.6
    416200       13057
    416240     13062.4
    416280       13062
    416320     13063.9
    416360     13062.6
    416400     13064.4
    416440     13068.4
    416480       13067
    416520     13067.9
    416560     13069.7
    416600     13071.6
    416640       13073
    416680     13072.1
    416720     13075.7
    416760     13075.2
    416800       13078
    416840       13081
    416880     13079.7
    416920     13080.9
    416960     13083.9
    417000     13082.1
    417040     13087.7
    417080     13087.3
    417120     13089.1
    417160     13087.8
    417200     13089.6
    417240     13093.6
    417280     13092.2
    417320     13093.1
    417360     13094.9
    417400     13096.8
    417440     13098.1
    417480     13097.2
    417520     13100.9
    417560     13100.4
    417600     13103.2
    417640     13106.2
    417680     13104.8
    417720     13106.2
    417760     13109.1
    417800     13107.3
    417840     13112.9
    417880     13112.6
    417920     13114.3
    417960     13113.1
    418000     13114.9
    418040     13118.8
    418080     13117.5
    418120     13118.4
    418160     13120.1
    418200     13122.1
    418240     13123.4
    418280     13122.5
    418320     13126.1
    418360     13125.6
    418400     13128.5
    418440     13131.4
    418480     13130.1
    418520     13131.5
    418560     13134.4
    418600     13132.5
    418640     13138.1
    418680     13137.9
    418720     13139.6
    418760     13138.3
    418800     13140.2
    418840       13144
    418880     13142.8
    418920     13143.6
    418960     13145.4
    419000     13147.4
    419040     13148.7
    419080     13147.8
    419120     13151.5
    419160     13150.9
    419200     13153.8
    419240     13156.7
    419280     13155.4
    419320     13156.7
    419360     13159.8
    419400     13157.8
    419440     13163.4
    419480     13163.1
    419520     13164.9
    419560     13163.6
    419600     13165.6
    419640     13169.3
    419680       13168
    419720       13169
    419760     13170.7
    419800     13172.8
    419840       13174
    419880     13173.2
    419920     13176.7
    419960     13176.2
    420000     13179.2
    420040       13182
    420080     13180.8
    420120       13182
    420160     13185.1
    420200     13183.1
    420240     13188.6
    420280     13188.4
    420320     13190.2
    420360       13189
    420400     13190.8
    420440     13194.6
    420480     13193.3
    420520     13194.2
    420560       13196
    420600     13198.1
    420640     13199.3
    420680     13198.5
    420720       13202
    420760     13201.4
    420800     13204.5
    420840     13207.3
    420880     13206.1
    420920     13207.4
    420960     13210.4
    421000     13208.5
    421040     13213.9
    421080     13213.7
    421120     13215.5
    421160     13214.3
    421200     13216.2
    421240     13219.9
    421280     13218.6
    421320     13219.5
    421360     13221.3
    421400     13223.5
    421440     13224.6
    421480     13223.8
    421520     13227.4
    421560     13226.8
    421600     13229.8
    421640     13232.6
    421680     13231.4
    421720     13232.6
    421760     13235.7
    421800     13233.7
    421840     13239.3
    421880       13239
    421920     13240.8
    421960     13239.5
    422000     13241.4
    422040     13245.2
    422080     13243.9
    422120     13244.8
    422160     13246.7
    422200     13248.8
    422240     13249.9
    422280     13249.2
    422320     13252.7
    422360       13252
    422400     13255.1
    422440     13257.9
    422480     13256.7
    422520       13258
    422560     13261.1
    422600       13259
    422640     13264.6
    422680     13264.2
    422720     13266.1
    422760     13264.8
    422800     13266.6
    422840     13270.5
    422880     13269.2
    422920     13270.1
    422960       13272
    423000     13274.1
    423040     13275.2
    423080     13274.5
    423120     13277.9
    423160     13277.4
    423200     13280.3
    423240     13283.2
    423280       13282
    423320     13283.3
    423360     13286.3
    423400     13284.3
    423440     13289.8
    423480     13289.5
    423520     13291.4
    423560     13290.1
    423600     13291.9
    423640     13295.8
    423680     13294.5
    423720     13295.3
    423760     13297.2
    423800     13299.5
    423840     13300.6
    423880     13299.9
    423920     13303.2
    423960     13302.7
    424000     13305.6
    424040     13308.4
    424080     13307.2
    424120     13308.5
    424160     13311.5
    424200     13309.5
    424240     13315.1
    424280     13314.8
    424320     13316.7
    424360     13315.4
    424400     13317.1
    424440       13321
    424480     13319.7
    424520     13320.6
    424560     13322.6
    424600     13324.8
    424640     13325.8
    424680     13325.1
    424720     13328.4
    424760     13327.9
    424800     13330.9
    424840     13333.7
    424880     13332.4
    424920     13333.8
    424960     13336.7
    425000     13334.8
    425040     13340.3
    425080       13340
    425120       13342
    425160     13340.7
    425200     13342.5
    425240     13346.2
    425280     13345.1
    425320     13345.9
    425360     13347.9
    425400     13350.1
    425440     13351.2
    425480     13350.4
    425520     13353.7
    425560     13353.1
    425600     13356.2
    425640     13358.9
    425680     13357.7
    425720     13359.2
    425760       13362
    425800     13360.1
    425840     13365.6
    425880     13365.4
    425920     13367.3
    425960     13366.1
    426000     13367.7
    426040     13371.5
    426080     13370.4
    426120     13371.3
    426160     13373.2
    426200     13375.4
    426240     13376.5
    426280     13375.7
    426320     13378.9
    426360     13378.4
    426400     13381.4
    426440     13384.2
    426480       13383
    426520     13384.5
    426560     13387.3
    426600     13385.4
    426640     13390.9
    426680     13390.6
    426720     13392.6
    426760     13391.3
    426800       13393
    426840     13396.8
    426880     13395.6
    426920     13396.5
    426960     13398.5
    427000     13400.7
    427040     13401.7
    427080       13401
    427120     13404.1
    427160     13403.7
    427200     13406.7
    427240     13409.4
    427280     13408.3
    427320     13409.8
    427360     13412.5
    427400     13410.6
    427440     13416.2
    427480     13415.9
    427520     13417.8
    427560     13416.5
    427600     13418.1
    427640       13422
    427680     13420.9
    427720     13421.9
    427760     13423.7
    427800     13425.9
    427840       13427
    427880     13426.2
    427920     13429.4
    427960     13428.9
    428000       13432
    428040     13434.5
    428080     13433.5
    428120       13435
    428160     13437.7
    428200     13435.9
    428240     13441.5
    428280     13441.1
    428320       13443
    428360     13441.8
    428400     13443.4
    428440     13447.3
    428480     13446.1
    428520     13447.2
    428560     13448.9
    428600     13451.3
    428640     13452.2
    428680     13451.4
    428720     13454.6
    428760     13454.1
    428800     13457.3
    428840     13459.7
    428880     13458.7
    428920     13460.2
    428960     13462.9
    429000     13461.1
    429040     13466.6
    429080     13466.3
    429120     13468.2
    429160       13467
    429200     13468.6
    429240     13472.5
    429280     13471.2
    429320     13472.4
    429360     13474.1
    429400     13476.4
    429440     13477.4
    429480     13476.6
    429520     13479.7
    429560     13479.2
    429600     13482.4
    429640     13484.9
    429680     13483.9
    429720     13485.4
    429760     13488.1
    429800     13486.3
    429840     13491.8
    429880     13491.6
    429920     13493.4
    429960     13492.1
    430000     13493.8
    430040     13497.8
    430080     13496.4
    430120     13497.5
    430160     13499.2
    430200     13501.5
    430240     13502.6
    430280     13501.8
    430320     13504.9
    430360     13504.4
    430400     13507.6
    430440       13510
    430480     13509.1
    430520     13510.6
    430560     13513.2
    430600     13511.5
    430640       13517
    430680     13516.9
    430720     13518.5
    430760     13517.3
    430800       13519
    430840       13523
    430880     13521.6
    430920     13522.7
    430960     13524.4
    431000     13526.7
    431040     13527.8
    431080       13527
    431120     13530.1
    431160     13529.6
    431200     13532.8
    431240     13535.2
    431280     13534.3
    431320     13535.8
    431360     13538.4
    431400     13536.7
    431440     13542.2
    431480     13542.1
    431520     13543.8
    431560     13542.4
    431600     13544.3
    431640     13548.2
    431680     13546.8
    431720     13547.9
    431760     13549.4
    431800       13552
    431840       13553
    431880     13552.2
    431920     13555.2
    431960     13554.8
    432000       13558
    432040     13560.4
    432080     13559.5
    432120       13561
    432160     13563.6
    432200     13561.9
    432240     13567.3
    432280     13567.3
    432320     13568.9
    432360     13567.7
    432400     13569.4
    432440     13573.4
    432480     13571.9
    432520     13573.1
    432560     13574.6
    432600     13577.2
    432640     13578.1
    432680     13577.3
    432720     13580.4
    432760       13580
    432800     13583.2
    432840     13585.6
    432880     13584.7
    432920     13586.2
    432960     13588.7
    433000       13587
    433040     13592.5
    433080     13592.4
    433120       13594
    433160     13592.8
    433200     13594.6
    433240     13598.6
    433280     13597.1
    433320     13598.3
    433360     13599.8
    433400     13602.3
    433440     13603.2
    433480     13602.4
    433520     13605.5
    433560     13605.2
    433600     13608.3
    433640     13610.8
    433680     13609.9
    433720     13611.4
    433760       13614
    433800     13612.2
    433840     13617.7
    433880     13617.6
    433920     13619.3
    433960       13618
    434000     13619.7
    434040     13623.7
    434080     13622.2
    434120     13623.5
    434160       13625
    434200     13627.4
    434240     13628.4
    434280     13627.6
    434320     13630.6
    434360     13630.4
    434400     13633.4
    434440     13635.9
    434480       13635
    434520     13636.6
    434560     13639.2
    434600     13637.4
    434640     13642.8
    434680     13642.8
    434720     13644.5
    434760     13643.2
    434800     13644.9
    434840     13648.9
    434880     13647.3
    434920     13648.6
    434960     13650.2
    435000     13652.6
    435040     13653.5
    435080     13652.7
    435120     13655.8
    435160     13655.6
    435200     13658.6
    435240     13661.1
    435280     13660.2
    435320     13661.8
    435360     13664.3
    435400     13662.5
    435440       13668
    435480     13667.9
    435520     13669.7
    435560     13668.5
    435600       13670
    435640       13674
    435680     13672.4
    435720     13673.8
    435760     13675.3
    435800     13677.7
    435840     13678.8
    435880     13677.8
    435920       13681
    435960     13680.7
    436000     13683.7
    436040     13686.2
    436080     13685.3
    436120       13687
    436160     13689.5
    436200     13687.7
    436240     13693.3
    436280     13693.2
    436320     13694.9
    436360     13693.5
    436400     13695.2
    436440     13699.2
    436480     13697.5
    436520       13699
    436560     13700.4
    436600     13702.9
    436640     13704.1
    436680     13702.9
    436720     13706.2
    436760     13705.9
    436800     13708.9
    436840     13711.4
    436880     13710.6
    436920     13712.1
    436960     13714.7
    437000     13712.8
    437040     13718.4
    437080     13718.3
    437120     13720.2
    437160     13718.7
    437200     13720.4
    437240     13724.4
    437280     13722.7
    437320     13724.2
    437360     13725.7
    437400     13728.1
    437440     13729.3
    437480     13728.1
    437520     13731.4
    437560     13731.1
    437600     13734.1
    437640     13736.6
    437680     13735.7
    437720     13737.3
    437760     13739.8
    437800     13738.1
    437840     13743.7
    437880     13743.6
    437920     13745.4
    437960     13743.9
    438000     13745.5
    438040     13749.6
    438080     13747.8
    438120     13749.4
    438160     13750.9
    438200     13753.3
    438240     13754.4
    438280     13753.3
    438320     13756.7
    438360     13756.2
    438400     13759.3
    438440     13761.7
    438480     13760.9
    438520     13762.5
    438560       13765
    438600     13763.2
    438640     13768.8
    438680     13768.7
    438720     13770.5
    438760     13769.1
    438800     13770.6
    438840     13774.8
    438880     13772.9
    438920     13774.6
    438960     13776.1
    439000     13778.5
    439040     13779.5
    439080     13778.4
    439120     13781.8
    439160     13781.4
    439200     13784.5
    439240     13786.9
    439280       13786
    439320     13787.7
    439360     13790.1
    439400     13788.5
    439440     13793.9
    439480     13793.8
    439520     13795.7
    439560     13794.2
    439600     13795.8
    439640     13799.9
    439680       13798
    439720     13799.8
    439760     13801.2
    439800     13803.6
    439840     13804.6
    439880     13803.5
    439920       13807
    439960     13806.5
    440000     13809.5
    440040       13812
    440080       13811
    440120     13812.7
    440160     13815.2
    440200     13813.6
    440240       13819
    440280     13818.9
    440320     13820.8
    440360     13819.2
    440400       13821
    440440     13825.1
    440480     13823.2
    440520     13824.9
    440560     13826.4
    440600     13828.7
    440640     13829.7
    440680     13828.6
    440720     13832.2
    440760     13831.6
    440800     13834.6
    440840     13837.2
    440880     13836.1
    440920     13837.8
    440960     13840.4
    441000     13838.8
    441040     13844.2
    441080       13844
    441120     13845.9
    441160     13844.4
    441200     13846.1
    441240     13850.3
    441280     13848.3
    441320       13850
    441360     13851.6
    441400     13853.8
    441440     13854.8
    441480     13853.7
    441520     13857.3
    441560     13856.8
    441600     13859.8
    441640     13862.4
    441680     13861.2
    441720     13862.9
    441760     13865.5
    441800     13863.9
    441840     13869.3
    441880     13869.2
    441920       13871
    441960     13869.5
    442000     13871.2
    442040     13875.5
    442080     13873.3
    442120     13875.1
    442160     13876.6
    442200     13878.9
    442240     13879.9
    442280     13878.8
    442320     13882.3
    442360     13881.8
    442400     13884.8
    442440     13887.4
    442480     13886.3
    442520       13888
    442560     13890.6
    442600     13889.1
    442640     13894.5
    442680     13894.2
    442720       13896
    442760     13894.6
    442800     13896.3
    442840     13900.6
    442880     13898.4
    442920     13900.2
    442960     13901.7
    443000       13904
    443040     13904.9
    443080     13903.9
    443120     13907.4
    443160       13907
    443200     13909.9
    443240     13912.5
    443280     13911.3
    443320       13913
    443360     13915.6
    443400     13914.2
    443440     13919.6
    443480     13919.2
    443520     13921.1
    443560     13919.7
    443600     13921.4
    443640     13925.6
    443680     13923.4
    443720     13925.2
    443760     13926.8
    443800     13929.1
    443840     13929.9
    443880       13929
    443920     13932.4
    443960       13932
    444000     13934.9
    444040     13937.5
    444080     13936.4
    444120     13938.2
    444160     13940.6
    444200     13939.3
    444240     13944.7
    444280     13944.3
    444320     13946.2
    444360     13944.7
    444400     13946.4
    444440     13950.7
    444480     13948.4
    444520     13950.2
    444560     13951.9
    444600     13954.1
    444640       13955
    444680       13954
    444720     13957.5
    444760     13957.1
    444800       13960
    444840     13962.5
    444880     13961.5
    444920     13963.2
    444960     13965.7
    445000     13964.4
    445040     13969.7
    445080     13969.4
    445120     13971.4
    445160     13969.8
    445200     13971.5
    445240     13975.7
    445280     13973.5
    445320     13975.2
    445360       13977
    445400     13979.1
    445440     13980.1
    445480     13979.1
    445520     13982.5
    445560     13982.2
    445600     13985.1
    445640     13987.6
    445680     13986.6
    445720     13988.3
    445760     13990.8
    445800     13989.4
    445840     13994.7
    445880     13994.5
    445920     13996.4
    445960     13994.9
    446000     13996.5
    446040     14000.8
    446080     13998.6
    446120     14000.2
    446160       14002
    446200     14004.2
    446240     14005.2
    446280     14004.1
    446320     14007.5
    446360     14007.2
    446400     14010.1
    446440     14012.6
    446480     14011.6
    446520     14013.3
    446560     14015.9
    446600     14014.3
    446640     14019.8
    446680     14019.7
    446720     14021.5
    446760       14020
    446800     14021.5
    446840     14025.9
    446880     14023.7
    446920     14025.3
    446960     14027.1
    447000     14029.3
    447040     14030.2
    447080     14029.2
    447120     14032.6
    447160     14032.2
    447200     14035.1
    447240     14037.8
    447280     14036.7
    447320     14038.4
    447360     14040.9
    447400     14039.5
    447440     14044.8
    447480     14044.8
    447520     14046.5
    447560       14045
    447600     14046.7
    447640       14051
    447680     14048.7
    447720     14050.4
    447760     14052.2
    447800     14054.5
    447840     14055.2
    447880     14054.2
    447920     14057.6
    447960     14057.4
    448000     14060.1
    448040     14062.9
    448080     14061.8
    448120     14063.5
    448160       14066
    448200     14064.5
    448240     14069.9
    448280     14069.8
    448320     14071.6
    448360     14070.1
    448400     14071.7
    448440     14076.1
    448480     14073.7
    448520     14075.4
    448560     14077.3
    448600     14079.6
    448640     14080.3
    448680     14079.3
    448720     14082.8
    448760     14082.5
    448800     14085.2
    448840     14087.9
    448880     14086.8
    448920     14088.7
    448960     14091.1
    449000     14089.6
    449040     14094.9
    449080       14095
    449120     14096.7
    449160     14095.2
    449200     14096.8
    449240     14101.2
    449280     14098.8
    449320     14100.5
    449360     14102.4
    449400     14104.7
    449440     14105.5
    449480     14104.4
    449520     14107.8
    449560     14107.6
    449600     14110.4
    449640       14113
    449680     14111.8
    449720     14113.9
    449760     14116.2
    449800     14114.7
    449840       14120
    449880     14120.1
    449920     14121.8
    449960     14120.3
    450000     14121.8
    450040     14126.3
    450080     14123.8
    450120     14125.6
    450160     14127.6
    450200     14129.8
    450240     14130.5
    450280     14129.5
    450320       14133
    450360     14132.7
    450400     14135.5
    450440     14138.1
    450480       14137
    450520       14139
    450560     14141.3
    450600     14139.9
    450640     14145.1
    450680     14145.2
    450720     14146.9
    450760     14145.4
    450800     14146.9
    450840     14151.3
    450880     14148.9
    450920     14150.7
    450960     14152.8
    451000     14154.9
    451040     14155.7
    451080     14154.6
    451120     14158.1
    451160     14157.8
    451200     14160.7
    451240     14163.2
    451280       14162
    451320     14164.2
    451360     14166.4
    451400     14164.9
    451440     14170.3
    451480     14170.3
    451520     14172.1
    451560     14170.5
    451600     14172.1
    451640     14176.5
    451680       14174
    451720     14175.8
    451760     14177.9
    451800     14179.9
    451840     14180.8
    451880     14179.7
    451920     14183.3
    451960     14182.9
    452000     14185.8
    452040     14188.3
    452080       14187
    452120     14189.3
    452160     14191.4
    452200     14190.1
    452240     14195.4
    452280     14195.3
    452320     14197.2
    452360     14195.7
    452400     14197.3
    452440     14201.6
    452480     14199.1
    452520       14201
    452560       14203
    452600     14204.9
    452640     14205.9
    452680     14204.9
    452720     14208.4
    452760       14208
    452800     14210.9
    452840     14213.4
    452880     14212.1
    452920     14214.4
    452960     14216.5
    453000     14215.2
    453040     14220.5
    453080     14220.4
    453120     14222.3
    453160     14220.8
    453200     14222.3
    453240     14226.7
    453280     14224.2
    453320       14226
    453360     14228.1
    453400       14230
    453440       14231
    453480     14229.9
    453520     14233.5
    453560     14233.2
    453600       14236
    453640     14238.5
    453680     14237.2
    453720     14239.5
    453760     14241.6
    453800     14240.3
    453840     14245.7
    453880     14245.4
    453920     14247.3
    453960     14245.9
    454000     14247.4
    454040     14251.8
    454080     14249.3
    454120     14251.2
    454160     14253.3
    454200     14255.2
    454240     14256.1
    454280       14255
    454320     14258.8
    454360     14258.3
    454400     14261.2
    454440     14263.6
    454480     14262.3
    454520     14264.5
    454560     14266.8
    454600     14265.5
    454640     14270.8
    454680     14270.6
    454720     14272.5
    454760       14271
    454800     14272.4
    454840     14276.9
    454880     14274.4
    454920     14276.2
    454960     14278.5
    455000     14280.2
    455040     14281.2
    455080     14280.1
    455120     14283.8
    455160     14283.4
    455200     14286.3
    455240     14288.8
    455280     14287.5
    455320     14289.6
    455360       14292
    455400     14290.5
    455440       14296
    455480     14295.7
    455520     14297.6
    455560     14296.2
    455600     14297.6
    455640     14302.1
    455680     14299.4
    455720     14301.3
    455760     14303.7
    455800     14305.4
    455840     14306.3
    455880     14305.3
    455920     14309.1
    455960     14308.6
    456000     14311.5
    456040     14313.9
    456080     14312.6
    456120     14314.8
    456160     14317.1
    456200     14315.7
    456240     14321.2
    456280     14320.9
    456320     14322.7
    456360     14321.3
    456400     14322.8
    456440     14327.2
    456480     14324.5
    456520     14326.4
    456560     14328.9
    456600     14330.5
    456640     14331.3
    456680     14330.5
    456720     14334.1
    456760     14333.8
    456800     14336.5
    456840     14338.9
    456880     14337.8
    456920       14340
    456960     14342.3
    457000     14340.8
    457040     14346.4
    457080       14346
    457120     14347.9
    457160     14346.4
    457200     14347.9
    457240     14352.3
    457280     14349.7
    457320     14351.6
    457360     14354.1
    457400     14355.6
    457440     14356.6
    457480     14355.6
    457520     14359.2
    457560       14359
    457600     14361.7
    457640     14364.1
    457680       14363
    457720     14365.2
    457760     14367.5
    457800       14366
    457840     14371.6
    457880     14371.3
    457920     14373.1
    457960     14371.4
    458000       14373
    458040     14377.6
    458080     14374.9
    458120     14376.8
    458160     14379.3
    458200     14380.8
    458240     14381.8
    458280     14380.9
    458320     14384.3
    458360     14384.2
    458400     14386.9
    458440     14389.3
    458480     14388.2
    458520     14390.3
    458560     14392.8
    458600     14391.2
    458640     14396.8
    458680     14396.5
    458720     14398.3
    458760     14396.7
    458800     14398.2
    458840     14402.8
    458880       14400
    458920       14402
    458960     14404.4
    459000     14405.8
    459040       14407
    459080     14406.1
    459120     14409.5
    459160     14409.3
    459200     14412.1
    459240     14414.4
    459280     14413.4
    459320     14415.6
    459360     14417.9
    459400     14416.4
    459440     14422.1
    459480     14421.7
    459520     14423.6
    459560     14421.8
    459600     14423.4
    459640     14427.8
    459680     14425.1
    459720     14427.1
    459760     14429.5
    459800     14430.9
    459840     14432.1
    459880     14431.2
    459920     14434.8
    459960     14434.5
    460000     14437.3
    460040     14439.5
    460080     14438.5
    460120     14440.8
    460160       14443
    460200     14441.6
    460240     14447.3
    460280     14446.8
    460320     14448.7
    460360     14446.9
    460400     14448.5
    460440     14452.9
    460480     14450.3
    460520     14452.3
    460560     14454.7
    460600     14456.1
    460640     14457.3
    460680     14456.5
    460720     14459.9
    460760     14459.6
    460800     14462.4
    460840     14464.7
    460880     14463.7
    460920       14466
    460960     14468.2
    461000     14466.7
    461040     14472.4
    461080       14472
    461120     14473.8
    461160     14472.1
    461200     14473.7
    461240       14478
    461280     14475.5
    461320     14477.5
    461360     14479.9
    461400     14481.2
    461440     14482.5
    461480     14481.6
    461520     14485.2
    461560     14484.8
    461600     14487.7
    461640     14489.9
    461680       14489
    461720     14491.2
    461760     14493.3
    461800     14491.8
    461840     14497.5
    461880     14497.2
    461920       14499
    461960     14497.2
    462000     14498.9
    462040     14503.2
    462080     14500.7
    462120     14502.6
    462160       14505
    462200     14506.4
    462240     14507.6
    462280     14506.8
    462320     14510.3
    462360       14510
    462400     14512.8
    462440     14515.1
    462480     14514.2
    462520     14516.3
    462560     14518.5
    462600       14517
    462640     14522.7
    462680     14522.4
    462720     14524.1
    462760     14522.3
    462800     14524.1
    462840     14528.3
    462880     14525.9
    462920     14527.8
    462960     14530.1
    463000     14531.6
    463040     14532.8
    463080     14531.9
    463120     14535.4
    463160     14535.2
    463200     14537.9
    463240     14540.3
    463280     14539.3
    463320     14541.5
    463360     14543.6
    463400     14542.2
    463440     14547.8
    463480     14547.6
    463520     14549.3
    463560     14547.4
    463600     14549.3
    463640     14553.4
    463680     14551.1
    463720     14552.9
    463760     14555.3
    463800     14556.7
    463840     14557.9
    463880     14557.1
    463920     14560.5
    463960     14560.4
    464000     14563.1
    464040     14565.4
    464080     14564.5
    464120     14566.6
    464160     14568.6
    464200     14567.3
    464240     14572.8
    464280     14572.7
    464320     14574.4
    464360     14572.5
    464400     14574.5
    464440     14578.6
    464480     14576.3
    464520     14578.1
    464560     14580.4
    464600     14581.8
    464640       14583
    464680     14582.2
    464720     14585.6
    464760     14585.4
    464800     14588.2
    464840     14590.6
    464880     14589.8
    464920     14591.7
    464960     14593.9
    465000     14592.5
    465040     14597.9
    465080     14597.9
    465120     14599.6
    465160     14597.6
    465200     14599.7
    465240     14603.7
    465280     14601.5
    465320     14603.2
    465360     14605.5
    465400     14606.7
    465440     14608.1
    465480     14607.4
    465520     14610.8
    465560     14610.6
    465600     14613.3
    465640     14615.8
    465680     14614.8
    465720     14616.9
    465760     14619.1
    465800     14617.6
    465840     14623.1
    465880     14623.1
    465920     14624.7
    465960     14622.8
    466000     14624.9
    466040     14628.9
    466080     14626.7
    466120     14628.4
    466160     14630.8
    466200     14631.8
    466240     14633.1
    466280     14632.5
    466320     14635.9
    466360     14635.9
    466400     14638.5
    466440     14640.9
    466480       14640
    466520       14642
    466560     14644.2
    466600     14642.8
    466640     14648.3
    466680     14648.3
    466720     14649.9
    466760       14648
    466800     14650.1
    466840     14654.2
    466880     14651.8
    466920     14653.6
    466960       14656
    467000     14657.1
    467040     14658.3
    467080     14657.8
    467120     14661.2
    467160     14661.2
    467200     14663.7
    467240     14666.1
    467280     14665.2
    467320     14667.2
    467360     14669.4
    467400       14668
    467440     14673.5
    467480     14673.5
    467520     14675.1
    467560     14673.2
    467600     14675.3
    467640     14679.3
    467680     14677.1
    467720     14678.7
    467760     14681.2
    467800     14682.5
    467840     14683.5
    467880     14683.1
    467920     14686.3
    467960     14686.3
    468000     14688.8
    468040     14691.4
    468080     14690.3
    468120     14692.4
    468160     14694.7
    468200     14693.2
    468240     14698.6
    468280     14698.6
    468320     14700.3
    468360     14698.4
    468400     14700.6
    468440     14704.5
    468480     14702.2
    468520       14704
    468560     14706.4
    468600     14707.6
    468640     14708.6
    468680     14708.2
    468720     14711.5
    468760     14711.4
    468800       14714
    468840     14716.4
    468880     14715.5
    468920     14717.5
    468960     14719.9
    469000     14718.4
    469040     14723.8
    469080     14723.7
    469120     14725.5
    469160     14723.7
    469200     14725.7
    469240     14729.6
    469280     14727.4
    469320     14729.1
    469360     14731.5
    469400     14732.8
    469440     14733.8
    469480     14733.4
    469520     14736.7
    469560     14736.5
    469600     14739.1
    469640     14741.6
    469680     14740.6
    469720     14742.7
    469760       14745
    469800     14743.6
    469840     14748.9
    469880       14749
    469920     14750.7
    469960       14749
    470000     14750.9
    470040     14754.9
    470080     14752.5
    470120     14754.3
    470160     14756.7
    470200       14758
    470240       14759
    470280     14758.6
    470320       14762
    470360     14761.8
    470400     14764.3
    470440     14766.8
    470480     14765.8
    470520     14767.8
    470560     14770.2
    470600     14768.7
    470640     14774.1
    470680     14774.1
    470720     14775.9
    470760     14774.2
    470800     14776.1
    470840     14780.1
    470880     14777.8
    470920     14779.5
    470960     14781.9
    471000     14783.1
    471040     14784.2
    471080     14783.8
    471120     14787.1
    471160       14787
    471200     14789.5
    471240       14792
    471280     14790.9
    471320     14793.1
    471360     14795.4
    471400     14793.9
    471440     14799.3
    471480     14799.3
    471520     14801.1
    471560     14799.3
    471600     14801.3
    471640     14805.4
    471680       14803
    471720     14804.8
    471760     14807.1
    471800     14808.2
    471840     14809.4
    471880       14809
    471920     14812.4
    471960     14812.1
    472000     14814.7
    472040     14817.2
    472080     14816.1
    472120     14818.2
    472160     14820.7
    472200       14819
    472240     14824.4
    472280     14824.5
    472320     14826.2
    472360     14824.5
    472400     14826.4
    472440     14830.6
    472480     14828.2
    472520       14830
    472560     14832.3
    472600     14833.4
    472640     14834.6
    472680     14834.2
    472720     14837.6
    472760     14837.3
    472800     14839.9
    472840     14842.4
    472880     14841.2
    472920     14843.4
    472960     14845.9
    473000     14844.3
    473040     14849.6
    473080     14849.7
    473120     14851.4
    473160     14849.8
    473200     14851.6
    473240     14855.7
    473280     14853.4
    473320     14855.2
    473360     14857.5
    473400     14858.7
    473440     14859.8
    473480     14859.5
    473520     14862.7
    473560     14862.4
    473600       14865
    473640     14867.6
    473680     14866.4
    473720     14868.6
    473760     14871.1
    473800     14869.4
    473840     14874.8
    473880     14874.8
    473920     14876.7
    473960     14874.8
    474000     14876.7
    474040     14880.9
    474080     14878.5
    474120     14880.4
    474160     14882.7
    474200     14883.8
    474240     14884.9
    474280     14884.7
    474320     14887.8
    474360     14887.5
    474400     14890.2
    474440     14892.7
    474480     14891.6
    474520     14893.7
    474560     14896.3
    474600     14894.5
    474640     14899.9
    474680       14900
    474720     14901.7
    474760       14900
    474800       14902
    474840     14906.2
    474880     14903.6
    474920     14905.6
    474960     14907.9
    475000       14909
    475040       14910
    475080     14909.8
    475120       14913
    475160     14912.7
    475200     14915.4
    475240     14917.9
    475280     14916.9
    475320     14918.8
    475360     14921.6
    475400     14919.7
    475440     14925.2
    475480     14925.2
    475520       14927
    475560     14925.3
    475600     14927.2
    475640     14931.4
    475680     14928.9
    475720     14930.8
    475760     14933.1
    475800     14934.2
    475840     14935.2
    475880     14935.1
    475920     14938.1
    475960     14937.8
    476000     14940.6
    476040       14943
    476080     14942.1
    476120       14944
    476160     14946.7
    476200     14944.9
    476240     14950.4
    476280     14950.4
    476320     14952.2
    476360     14950.5
    476400     14952.4
    476440     14956.5
    476480     14954.1
    476520     14955.9
    476560     14958.2
    476600     14959.3
    476640     14960.3
    476680     14960.2
    476720     14963.2
    476760       14963
    476800     14965.8
    476840     14968.2
    476880     14967.3
    476920     14969.1
    476960     14971.9
    477000       14970
    477040     14975.6
    477080     14975.6
    477120     14977.3
    477160     14975.6
    477200     14977.5
    477240     14981.7
    477280     14979.3
    477320       14981
    477360     14983.3
    477400     14984.5
    477440     14985.4
    477480     14985.3
    477520     14988.4
    477560     14988.1
    477600       14991
    477640     14993.4
    477680     14992.4
    477720     14994.2
    477760     14997.1
    477800     14995.2
    477840     15000.8
    477880     15000.8
    477920     15002.4
    477960     15000.7
    478000     15002.7
    478040     15006.9
    478080     15004.5
    478120     15006.3
    478160     15008.6
    478200     15009.7
    478240     15010.5
    478280     15010.6
    478320     15013.6
    478360     15013.3
    478400     15016.1
    478440     15018.5
    478480     15017.6
    478520     15019.4
    478560     15022.2
    478600     15020.4
    478640       15026
    478680     15025.8
    478720     15027.6
    478760     15025.9
    478800     15027.9
    478840       15032
    478880     15029.5
    478920     15031.4
    478960     15033.7
    479000     15034.8
    479040     15035.7
    479080     15035.6
    479120     15038.7
    479160     15038.5
    479200     15041.2
    479240     15043.7
    479280     15042.8
    479320     15044.5
    479360     15047.3
    479400     15045.7
    479440     15051.2
    479480     15050.9
    479520     15052.8
    479560     15050.9
    479600       15053
    479640       15057
    479680     15054.8
    479720     15056.4
    479760     15058.9
    479800     15059.9
    479840     15060.8
    479880     15060.7
    479920     15063.9
    479960     15063.7
    480000     15066.3
    480040     15068.7
    480080       15068
    480120     15069.7
    480160     15072.3
    480200     15070.8
    480240     15076.2
    480280     15075.9
    480320     15077.9
    480360       15076
    480400     15078.1
    480440     15082.2
    480480     15079.8
    480520     15081.5
    480560     15083.9
    480600     15085.1
    480640     15085.9
    480680     15085.8
    480720       15089
    480760     15088.8
    480800     15091.5
    480840     15093.7
    480880     15093.1
    480920     15094.8
    480960     15097.4
    481000     15095.7
    481040     15101.5
    481080     15100.9
    481120     15103.1
    481160     15101.1
    481200     15103.2
    481240     15107.2
    481280       15105
    481320     15106.6
    481360       15109
    481400     15110.2
    481440       15111
    481480     15110.9
    481520     15114.1
    481560     15113.8
    481600     15116.6
    481640     15118.9
    481680     15118.2
    481720     15119.9
    481760     15122.5
    481800     15120.7
    481840     15126.6
    481880       15126
    481920     15128.2
    481960     15126.2
    482000     15128.4
    482040     15132.3
    482080     15130.1
    482120     15131.8
    482160     15134.1
    482200     15135.4
    482240     15136.2
    482280     15135.9
    482320     15139.3
    482360       15139
    482400     15141.6
    482440     15143.9
    482480     15143.4
    482520       15145
    482560     15147.6
    482600     15145.8
    482640     15151.7
    482680     15151.2
    482720     15153.4
    482760     15151.3
    482800     15153.5
    482840     15157.5
    482880     15155.2
    482920     15156.8
    482960     15159.2
    483000     15160.6
    483040     15161.4
    483080     15161.1
    483120     15164.4
    483160     15164.1
    483200     15166.8
    483240     15169.1
    483280     15168.6
    483320     15170.2
    483360     15172.8
    483400       15171
    483440     15176.9
    483480     15176.3
    483520     15178.5
    483560     15176.3
    483600     15178.5
    483640     15182.6
    483680     15180.4
    483720     15181.9
    483760     15184.3
    483800     15185.7
    483840     15186.5
    483880     15186.3
    483920     15189.5
    483960     15189.2
    484000       15192
    484040     15194.3
    484080     15193.8
    484120     15195.4
    484160     15197.9
    484200     15196.1
    484240       15202
    484280     15201.4
    484320     15203.6
    484360     15201.4
    484400     15203.6
    484440     15207.6
    484480     15205.4
    484520       15207
    484560     15209.4
    484600     15210.7
    484640     15211.6
    484680     15211.4
    484720     15214.6
    484760     15214.3
    484800     15217.1
    484840     15219.4
    484880       15219
    484920     15220.3
    484960     15223.1
    485000     15221.2
    485040     15227.1
    485080     15226.5
    485120     15228.9
    485160     15226.5
    485200     15228.8
    485240     15232.7
    485280     15230.6
    485320     15232.2
    485360     15234.6
    485400     15235.9
    485440     15236.8
    485480     15236.6
    485520     15239.8
    485560     15239.5
    485600     15242.2
    485640     15244.6
    485680     15244.1
    485720     15245.5
    485760     15248.3
    485800     15246.2
    485840     15252.3
    485880     15251.4
    485920     15253.9
    485960     15251.7
    486000       15254
    486040       15258
    486080     15255.7
    486120     15257.3
    486160     15259.6
    486200     15260.9
    486240       15262
    486280     15261.7
    486320     15264.8
    486360     15264.6
    486400     15267.3
    486440     15269.7
    486480     15269.2
    486520     15270.6
    486560     15273.4
    486600     15271.3
    486640     15277.4
    486680     15276.6
    486720     15279.1
    486760     15276.9
    486800     15279.1
    486840       15283
    486880     15280.8
    486920     15282.3
    486960     15284.8
    487000     15286.1
    487040     15287.1
    487080     15286.9
    487120     15289.9
    487160     15289.8
    487200     15292.4
    487240     15294.8
    487280     15294.4
    487320     15295.6
    487360     15298.5
    487400     15296.3
    487440     15302.5
    487480     15301.7
    487520     15304.2
    487560       15302
    487600     15304.2
    487640     15308.2
    487680     15305.9
    487720     15307.5
    487760     15309.9
    487800     15311.1
    487840     15312.2
    487880       15312
    487920       15315
    487960       15315
    488000     15317.4
    488040     15319.9
    488080     15319.4
    488120     15320.9
    488160     15323.7
    488200     15321.3
    488240     15327.6
    488280     15326.9
    488320     15329.4
    488360     15327.1
    488400     15329.3
    488440     15333.3
    488480     15330.9
    488520     15332.6
    488560       15335
    488600     15336.3
    488640     15337.2
    488680     15337.1
    488720       15340
    488760     15340.1
    488800     15342.6
    488840     15345.1
    488880     15344.6
    488920     15346.1
    488960     15348.8
    489000     15346.5
    489040     15352.6
    489080       15352
    489120     15354.4
    489160     15352.2
    489200     15354.4
    489240     15358.5
    489280       15356
    489320     15357.7
    489360     15360.2
    489400     15361.5
    489440     15362.3
    489480     15362.2
    489520     15365.1
    489560     15365.2
    489600     15367.7
    489640     15370.1
    489680     15369.6
    489720     15371.1
    489760     15373.9
    489800     15371.4
    489840     15377.7
    489880     15377.1
    489920     15379.7
    489960     15377.1
    490000     15379.5
    490040     15383.4
    490080       15381
    490120     15382.8
    490160     15385.2
    490200     15386.5
    490240     15387.5
    490280     15387.1
    490320     15390.2
    490360     15390.2
    490400     15392.8
    490440     15395.1
    490480     15394.6
    490520     15396.3
    490560     15399.1
    490600     15396.5
    490640     15402.8
    490680     15402.1
    490720     15404.7
    490760     15402.3
    490800     15404.6
    490840     15408.5
    490880     15406.1
    490920     15407.9
    490960     15410.2
    491000     15411.6
    491040     15412.5
    491080     15412.2
    491120     15415.3
    491160     15415.3
    491200     15417.9
    491240     15420.2
    491280     15419.7
    491320     15421.5
    491360     15424.2
    491400     15421.5
    491440     15427.9
    491480     15427.2
    491520     15429.7
    491560     15427.4
    491600     15429.7
    491640     15433.6
    491680     15431.2
    491720     15432.9
    491760     15435.3
    491800     15436.7
    491840     15437.7
    491880     15437.2
    491920     15440.3
    491960     15440.3
    492000     15443.1
    492040     15445.1
    492080     15444.7
    492120     15446.5
    492160     15449.1
    492200     15446.5
    492240       15453
    492280     15452.3
    492320     15454.8
    492360     15452.5
    492400     15454.8
    492440     15458.7
    492480     15456.2
    492520     15458.1
    492560     15460.3
    492600     15461.8
    492640     15462.8
    492680     15462.3
    492720     15465.4
    492760     15465.3
    492800     15468.2
    492840     15470.1
    492880     15469.9
    492920     15471.6
    492960     15474.2
    493000     15471.6
    493040     15478.1
    493080     15477.3
    493120     15479.9
    493160     15477.7
    493200     15479.9
    493240     15483.8
    493280     15481.2
    493320     15483.2
    493360     15485.4
    493400       15487
    493440     15487.9
    493480     15487.3
    493520     15490.4
    493560     15490.3
    493600     15493.2
    493640     15495.2
    493680     15494.9
    493720     15496.6
    493760     15499.3
    493800     15496.7
    493840     15503.1
    493880     15502.4
    493920     15505.1
    493960     15502.7
    494000       15505
    494040     15508.9
    494080     15506.3
    494120     15508.3
    494160     15510.5
    494200       15512
    494240       15513
    494280     15512.3
    494320     15515.4
    494360     15515.4
    494400     15518.3
    494440     15520.3
    494480     15519.9
    494520     15521.7
    494560     15524.3
    494600     15521.8
    494640     15528.2
    494680     15527.5
    494720       15530
    494760     15527.8
    494800       15530
    494840       15534
    494880     15531.4
    494920     15533.4
    494960     15535.5
    495000       15537
    495040       15538
    495080     15537.3
    495120     15540.5
    495160     15540.4
    495200     15543.3
    495240     15545.4
    495280       15545
    495320     15546.7
    495360     15549.4
    495400     15546.9
    495440     15553.3
    495480     15552.6
    495520     15555.1
    495560     15552.8
    495600     15555.2
    495640     15559.3
    495680     15556.5
    495720     15558.4
    495760     15560.6
    495800       15562
    495840     15563.1
    495880     15562.4
    495920     15565.6
    495960     15565.5
    496000     15568.4
    496040     15570.4
    496080     15570.1
    496120     15571.9
    496160     15574.4
    496200     15572.1
    496240     15578.4
    496280     15577.7
    496320     15580.3
    496360     15577.8
    496400     15580.2
    496440     15584.3
    496480     15581.7
    496520     15583.6
    496560     15585.8
    496600     15587.1
    496640     15588.2
    496680     15587.4
    496720     15590.6
    496760     15590.6
    496800     15593.4
    496840     15595.5
    496880     15595.2
    496920       15597
    496960     15599.4
    497000     15597.2
    497040     15603.4
    497080     15602.9
    497120     15605.4
    497160     15602.9
    497200     15605.3
    497240     15609.3
    497280     15606.9
    497320     15608.6
    497360     15610.9
    497400     15612.2
    497440     15613.4
    497480     15612.5
    497520     15615.9
    497560     15615.6
    497600     15618.5
    497640     15620.7
    497680     15620.4
    497720     15622.1
    497760     15624.5
    497800     15622.3
    497840     15628.5
    497880       15628
    497920     15630.5
    497960     15627.9
    498000     15630.3
    498040     15634.5
    498080     15632.1
    498120     15633.8
    498160     15635.9
    498200     15637.2
    498240     15638.6
    498280     15637.6
    498320       15641
    498360     15640.7
    498400     15643.6
    498440     15645.9
    498480     15645.6
    498520     15647.2
    498560     15649.7
    498600     15647.5
    498640     15653.7
    498680     15653.1
    498720     15655.7
    498760     15653.1
    498800     15655.5
    498840     15659.7
    498880     15657.2
    498920     15658.8
    498960     15661.1
    499000     15662.3
    499040     15663.6
    499080     15662.7
    499120     15666.1
    499160     15665.9
    499200     15668.8
    499240       15671
    499280     15670.7
    499320     15672.3
    499360     15674.8
    499400     15672.5
    499440     15678.9
    499480     15678.3
    499520     15680.8
    499560     15678.2
    499600     15680.7
    499640     15684.9
    499680     15682.2
    499720     15683.9
    499760     15686.1
    499800     15687.4
    499840     15688.7
    499880     15687.8
    499920     15691.2
    499960       15691
    500000       15694
    500040     15696.2
    500080       15696
    500120     15697.5
    500160     15699.9
    500200     15697.6
    500240       15704
    500280     15703.5
    500320       15706
    500360     15703.3
    500400     15705.9
    500440     15709.9
    500480     15707.4
    500520     15709.1
    500560     15711.4
    500600     15712.6
    500640     15713.9
    500680     15712.8
    500720     15716.3
    500760     15716.1
    500800       15719
    500840     15721.4
    500880     15720.9
    500920     15722.7
    500960     15725.1
    501000     15722.8
    501040     15729.2
    501080     15728.7
    501120       15731
    501160     15728.4
    501200     15730.9
    501240       15735
    501280     15732.5
    501320     15734.2
    501360     15736.6
    501400     15737.6
    501440     15738.9
    501480       15738
    501520     15741.4
    501560     15741.1
    501600     15744.1
    501640     15746.4
    501680     15746.1
    501720     15747.9
    501760     15750.3
    501800     15747.8
    501840     15754.2
    501880     15753.8
    501920     15756.3
    501960     15753.7
    502000       15756
    502040     15760.1
    502080     15757.6
    502120     15759.3
    502160     15761.8
    502200     15762.8
    502240     15764.1
    502280       15763
    502320     15766.5
    502360     15766.3
    502400     15769.2
    502440     15771.6
    502480     15771.3
    502520       15773
    502560     15775.4
    502600       15773
    502640     15779.2
    502680     15778.9
    502720     15781.4
    502760     15778.9
    502800     15781.1
    502840     15785.2
    502880     15782.7
    502920     15784.6
    502960     15786.9
    503000     15787.9
    503040     15789.2
    503080     15788.1
    503120     15791.7
    503160     15791.5
    503200     15794.3
    503240     15796.8
    503280     15796.4
    503320     15798.2
    503360     15800.6
    503400     15798.1
    503440     15804.5
    503480       15804
    503520     15806.5
    503560       15804
    503600     15806.1
    503640     15810.4
    503680     15807.7
    503720     15809.8
    503760     15812.2
    503800     15813.1
    503840     15814.4
    503880     15813.2
    503920     15816.8
    503960     15816.6
    504000     15819.4
    504040     15821.9
    504080     15821.6
    504120     15823.2
    504160     15825.8
    504200     15823.2
    504240     15829.7
    504280       15829
    504320     15831.6
    504360     15829.2
    504400     15831.2
    504440     15835.4
    504480     15832.9
    504520     15834.9
    504560     15837.3
    504600     15838.2
    504640     15839.5
    504680     15838.4
    504720     15841.8
    504760     15841.7
    504800     15844.5
    504840       15847
    504880     15846.7
    504920     15848.4
    504960     15850.8
    505000     15848.3
    505040     15854.9
    505080     15854.1
    505120     15856.8
    505160     15854.2
    505200     15856.3
    505240     15860.6
    505280       15858
    505320       15860
    505360     15862.4
    505400     15863.3
    505440     15864.7
    505480     15863.5
    505520       15867
    505560     15866.9
    505600     15869.7
    505640     15872.1
    505680     15871.8
    505720     15873.5
    505760     15876.1
    505800     15873.3
    505840       15880
    505880     15879.3
    505920     15881.9
    505960     15879.3
    506000     15881.4
    506040     15885.6
    506080       15883
    506120     15885.2
    506160     15887.7
    506200     15888.5
    506240     15889.8
    506280     15888.6
    506320     15892.1
    506360     15892.1
    506400     15894.7
    506440     15897.2
    506480       15897
    506520     15898.7
    506560     15901.1
    506600     15898.4
    506640     15905.2
    506680     15904.4
    506720       15907
    506760     15904.4
    506800     15906.5
    506840     15910.7
    506880     15908.2
    506920     15910.2
    506960     15912.8
    507000     15913.6
    507040     15914.9
    507080     15913.6
    507120     15917.2
    507160     15917.2
    507200     15919.8
    507240     15922.3
    507280     15922.1
    507320     15923.8
    507360     15926.2
    507400     15923.3
    507440     15930.2
    507480     15929.5
    507520     15932.1
    507560     15929.4
    507600     15931.6
    507640     15935.9
    507680     15933.3
    507720     15935.2
    507760     15937.9
    507800     15938.7
    507840       15940
    507880     15938.7
    507920     15942.3
    507960     15942.4
    508000     15944.8
    508040     15947.4
    508080     15947.1
    508120     15948.8
    508160     15951.2
    508200     15948.3
    508240     15955.2
    508280     15954.5
    508320     15957.2
    508360     15954.3
    508400     15956.6
    508440       15961
    508480     15958.4
    508520     15960.3
    508560       15963
    508600     15963.7
    508640     15965.1
    508680     15963.7
    508720     15967.3
    508760     15967.4
    508800       15970
    508840     15972.4
    508880     15972.2
    508920     15973.7
    508960     15976.2
    509000     15973.3
    509040     15980.1
    509080     15979.5
    509120     15982.1
    509160     15979.4
    509200     15981.5
    509240     15985.9
    509280     15983.5
    509320     15985.2
    509360       15988
    509400     15988.7
    509440     15990.1
    509480     15988.7
    509520     15992.1
    509560     15992.4
    509600       15995
    509640     15997.5
    509680     15997.3
    509720     15998.7
    509760     16001.1
    509800     15998.3
    509840     16005.1
    509880     16004.4
    509920       16007
    509960     16004.3
    510000     16006.5
    510040       16011
    510080     16008.5
    510120     16010.2
    510160       16013
    510200     16013.7
    510240       16015
    510280     16013.8
    510320     16017.1
    510360     16017.5
    510400     16019.9
    510440     16022.4
    510480     16022.2
    510520     16023.6
    510560     16026.1
    510600     16023.4
    510640     16030.1
    510680     16029.4
    510720     16032.1
    510760     16029.3
    510800     16031.6
    510840     16035.9
    510880     16033.5
    510920     16035.3
    510960       16038
    511000     16038.9
    511040       16040
    511080     16038.7
    511120     16042.1
    511160     16042.4
    511200     16044.9
    511240     16047.4
    511280     16047.2
    511320     16048.7
    511360     16051.1
    511400     16048.4
    511440     16055.2
    511480     16054.3
    511520     16057.1
    511560     16054.2
    511600     16056.7
    511640     16061.1
    511680     16058.5
    511720     16060.4
    511760     16063.1
    511800     16063.9
    511840       16065
    511880     16063.7
    511920     16067.2
    511960     16067.5
    512000       16070
    512040     16072.4
    512080     16072.2
    512120     16073.7
    512160       16076
    512200     16073.5
    512240     16080.3
    512280     16079.4
    512320     16082.2
    512360     16079.3
    512400     16081.8
    512440     16086.1
    512480     16083.6
    512520     16085.5
    512560     16088.1
    512600     16088.9
    512640     16089.9
    512680     16088.6
    512720     16092.2
    512760     16092.5
    512800     16094.9
    512840     16097.4
    512880     16097.2
    512920     16098.7
    512960     16100.9
    513000     16098.4
    513040     16105.3
    513080     16104.4
    513120     16107.2
    513160     16104.4
    513200     16106.8
    513240     16111.1
    513280     16108.5
    513320     16110.4
    513360     16113.1
    513400       16114
    513440     16114.8
    513480     16113.6
    513520     16117.2
    513560     16117.5
    513600       16120
    513640     16122.3
    513680     16122.1
    513720     16123.8
    513760     16125.8
    513800     16123.4
    513840     16130.3
    513880     16129.4
    513920     16132.2
    513960     16129.3
    514000     16131.7
    514040     16136.1
    514080     16133.4
    514120     16135.3
    514160     16138.1
    514200     16138.9
    514240     16139.9
    514280     16138.7
    514320     16142.3
    514360     16142.5
    514400       16145
    514440     16147.3
    514480       16147
    514520     16148.7
    514560     16150.8
    514600     16148.3
    514640     16155.2
    514680     16154.4
    514720     16157.2
    514760     16154.3
    514800     16156.5
    514840     16161.1
    514880     16158.4
    514920     16160.3
    514960     16163.1
    515000     16163.9
    515040     16164.8
    515080     16163.7
    515120     16167.4
    515160     16167.4
    515200       16170
    515240     16172.3
    515280     16171.8
    515320     16173.7
    515360     16175.8
    515400     16173.2
    515440     16180.1
    515480     16179.3
    515520     16182.1
    515560     16179.2
    515600     16181.5
    515640     16186.1
    515680     16183.5
    515720     16185.1
    515760       16188
    515800     16188.8
    515840     16189.8
    515880     16188.6
    515920     16192.5
    515960     16192.5
    516000     16194.9
    516040     16197.4
    516080     16196.7
    516120     16198.6
    516160     16200.8
    516200     16198.2
    516240     16205.1
    516280     16204.3
    516320     16207.2
    516360     16204.3
    516400     16206.4
    516440     16210.9
    516480     16208.6
    516520     16210.1
    516560     16212.9
    516600     16213.8
    516640     16214.5
    516680     16213.7
    516720     16217.5
    516760     16217.3
    516800     16219.9
    516840     16222.5
    516880     16221.7
    516920     16223.7
    516960     16225.8
    517000     16223.2
    517040       16230
    517080     16229.2
    517120     16232.2
    517160     16229.3
    517200     16231.4
    517240     16235.9
    517280     16233.5
    517320     16235.1
    517360     16237.9
    517400     16238.8
    517440     16239.5
    517480     16238.7
    517520     16242.5
    517560     16242.3
    517600     16244.9
    517640     16247.5
    517680     16246.6
    517720     16248.6
    517760     16250.8
    517800     16248.2
    517840     16255.1
    517880     16254.2
    517920     16257.2
    517960     16254.3
    518000     16256.3
    518040     16260.9
    518080     16258.6
    518120     16260.1
    518160     16262.9
    518200     16263.9
    518240     16264.4
    518280     16263.7
    518320     16267.6
    518360     16267.2
    518400     16269.8
    518440     16272.5
    518480     16271.5
    518520     16273.4
    518560     16275.7
    518600     16273.1
    518640       16280
    518680     16279.1
    518720     16282.1
    518760     16279.3
    518800     16281.4
    518840     16285.8
    518880     16283.5
    518920       16285
    518960     16287.8
    519000     16288.8
    519040     16289.3
    519080     16288.6
    519120     16292.5
    519160     16292.2
    519200     16294.7
    519240     16297.5
    519280     16296.5
    519320     16298.3
    519360     16300.6
    519400     16298.1
    519440       16305
    519480       16304
    519520     16307.1
    519560     16304.3
    519600     16306.4
    519640     16310.7
    519680     16308.3
    519720     16309.8
    519760     16312.7
    519800     16313.8
    519840     16314.3
    519880     16313.6
    519920     16317.5
    519960     16317.1
    520000     16319.6
    520040     16322.3
    520080     16321.3
    520120     16323.4
    520160     16325.6
    520200     16323.1
    520240     16329.9
    520280     16328.9
    520320       16332
    520360     16329.2
    520400     16331.3
    520440     16335.6
    520480     16333.4
    520520     16334.7
    520560     16337.7
    520600     16338.7
    520640     16339.2
    520680     16338.5
    520720     16342.4
    520760     16341.8
    520800     16344.5
    520840     16347.2
    520880     16346.2
    520920     16348.2
    520960     16350.4
    521000     16347.9
    521040     16354.8
    521080     16353.7
    521120     16356.8
    521160       16354
    521200     16356.1
    521240     16360.5
    521280     16358.2
    521320     16359.4
    521360     16362.5
    521400     16363.6
    521440       16364
    521480     16363.3
    521520     16367.2
    521560     16366.6
    521600     16369.3
    521640     16372.1
    521680     16371.1
    521720       16373
    521760     16375.1
    521800     16372.7
    521840     16379.6
    521880     16378.5
    521920     16381.5
    521960     16378.8
    522000       16381
    522040     16385.5
    522080     16382.9
    522120     16384.4
    522160     16387.3
    522200     16388.4
    522240     16388.9
    522280     16388.2
    522320       16392
    522360     16391.5
    522400     16394.2
    522440     16396.9
    522480     16395.9
    522520     16397.9
    522560     16400.1
    522600     16397.5
    522640     16404.4
    522680     16403.3
    522720     16406.4
    522760     16403.8
    522800     16405.7
    522840     16410.4
    522880     16407.7
    522920     16409.3
    522960     16412.2
    523000     16413.5
    523040     16413.8
    523080     16413.1
    523120     16416.9
    523160     16416.3
    523200     16419.2
    523240     16421.7
    523280     16420.8
    523320     16422.8
    523360     16424.9
    523400     16422.4
    523440     16429.5
    523480     16428.2
    523520     16431.3
    523560     16428.8
    523600     16430.6
    523640     16435.2
    523680     16432.7
    523720     16434.2
    523760     16437.2
    523800     16438.4
    523840     16438.7
    523880     16438.1
    523920       16442
    523960     16441.4
    524000     16444.1
    524040     16446.8
    524080     16445.9
    524120     16447.7
    524160     16449.9
    524200     16447.3
    524240     16454.4
    524280     16453.1
    524320     16456.4
    524360     16453.7
    524400     16455.5
    524440     16460.1
    524480     16457.6
    524520       16459
    524560     16462.1
    524600     16463.4
    524640     16463.7
    524680     16462.9
    524720       16467
    524760     16466.3
    524800     16469.1
    524840     16471.8
    524880     16470.9
    524920     16472.7
    524960     16474.9
    525000     16472.3
    525040     16479.4
    525080     16478.1
    525120     16481.3
    525160     16478.7
    525200     16480.4
    525240     16484.9
    525280     16482.5
    525320       16484
    525360     16487.1
    525400     16488.3
    525440     16488.6
    525480     16487.9
    525520     16491.9
    525560     16491.2
    525600       16494
    525640     16496.6
    525680     16495.9
    525720     16497.6
    525760     16499.8
    525800     16497.2
    525840     16504.4
    525880     16503.1
    525920     16506.3
    525960     16503.6
    526000     16505.3
    526040     16509.9
    526080     16507.5
    526120     16508.9
    526160       16512
    526200     16513.3
    526240     16513.6
    526280       16513
    526320     16516.9
    526360     16516.3
    526400       16519
    526440     16521.5
    526480     16520.9
    526520     16522.6
    526560     16524.7
    526600     16522.1
    526640     16529.4
    526680     16528.1
    526720     16531.2
    526760     16528.7
    526800     16530.2
    526840     16534.8
    526880     16532.5
    526920       16534
    526960       16537
    527000     16538.2
    527040     16538.6
    527080     16537.9
    527120     16541.8
    527160     16541.3
    527200       16544
    527240     16546.5
    527280     16545.9
    527320     16547.5
    527360     16549.7
    527400       16547
    527440     16554.3
    527480     16553.1
    527520     16556.2
    527560     16553.7
    527600       16555
    527640     16559.7
    527680     16557.5
    527720     16558.9
    527760     16561.9
    527800     16563.2
    527840     16563.7
    527880     16562.8
    527920     16566.8
    527960     16566.2
    528000       16569
    528040     16571.4
    528080     16570.9
    528120     16572.4
    528160     16574.6
    528200     16571.9
    528240     16579.2
    528280       16578
    528320     16581.1
    528360     16578.6
    528400     16580.1
    528440     16584.7
    528480     16582.4
    528520     16583.8
    528560     16586.9
    528600     16588.1
    528640     16588.6
    528680     16587.7
    528720     16591.7
    528760     16591.1
    528800       16594
    528840     16596.3
    528880     16595.9
    528920     16597.4
    528960     16599.4
    529000     16596.7
    529040     16604.1
    529080       16603
    529120     16605.9
    529160     16603.5
    529200     16604.9
    529240     16609.6
    529280     16607.4
    529320     16608.6
    529360     16611.8
    529400     16613.1
    529440     16613.5
    529480     16612.6
    529520     16616.6
    529560       16616
    529600       16619
    529640     16621.3
    529680     16620.9
    529720     16622.3
    529760     16624.4
    529800     16621.6
    529840       16629
    529880       16628
    529920     16630.9
    529960     16628.3
    530000     16629.8
    530040     16634.4
    530080     16632.1
    530120     16633.5
    530160     16636.8
    530200       16638
    530240     16638.3
    530280     16637.5
    530320     16641.5
    530360     16640.8
    530400     16643.8
    530440     16646.3
    530480     16645.9
    530520     16647.1
    530560     16649.2
    530600     16646.5
    530640     16653.8
    530680     16652.9
    530720     16655.9
    530760     16653.3
    530800     16654.7
    530840     16659.2
    530880       16657
    530920     16658.5
    530960     16661.9
    531000       16663
    531040     16663.1
    531080     16662.3
    531120     16666.3
    531160     16665.7
    531200     16668.7
    531240     16671.2
    531280     16670.7
    531320     16672.1
    531360     16674.2
    531400     16671.4
    531440     16678.7
    531480     16677.8
    531520     16680.8
    531560     16678.1
    531600     16679.7
    531640     16684.1
    531680       16682
    531720     16683.4
    531760     16686.8
    531800     16687.8
    531840       16688
    531880     16687.2
    531920     16691.1
    531960     16690.7
    532000     16693.7
    532040     16696.2
    532080     16695.7
    532120       16697
    532160     16699.1
    532200     16696.3
    532240     16703.8
    532280     16702.8
    532320     16705.8
    532360     16703.1
    532400     16704.6
    532440     16709.1
    532480     16707.1
    532520     16708.4
    532560     16711.7
    532600     16712.9
    532640       16713
    532680     16712.3
    532720     16716.1
    532760     16715.8
    532800     16718.7
    532840     16720.9
    532880     16720.5
    532920     16722.1
    532960       16724
    533000     16721.2
    533040     16728.7
    533080     16727.7
    533120     16730.7
    533160     16728.2
    533200     16729.7
    533240       16734
    533280     16731.8
    533320     16733.3
    533360     16736.7
    533400       16738
    533440       16738
    533480     16737.2
    533520     16741.1
    533560     16740.8
    533600     16743.7
    533640     16745.9
    533680     16745.5
    533720     16747.1
    533760     16749.1
    533800       16746
    533840     16753.7
    533880     16752.7
    533920     16755.8
    533960     16753.1
    534000     16754.6
    534040       16759
    534080     16756.7
    534120     16758.2
    534160     16761.6
    534200     16762.9
    534240       16763
    534280     16762.2
    534320       16766
    534360     16765.7
    534400     16768.6
    534440     16770.8
    534480     16770.4
    534520     16771.9
    534560     16773.9
    534600     16770.9
    534640     16778.6
    534680     16777.6
    534720     16780.7
    534760     16777.9
    534800     16779.5
    534840     16783.9
    534880     16781.5
    534920     16783.1
    534960     16786.6
    535000     16787.7
    535040     16787.9
    535080     16787.2
    535120     16790.9
    535160     16790.6
    535200     16793.5
    535240     16795.6
    535280     16795.3
    535320     16796.9
    535360       16799
    535400     16795.8
    535440     16803.6
    535480     16802.4
    535520     16805.6
    535560     16802.8
    535600     16804.5
    535640     16808.8
    535680     16806.6
    535720     16808.1
    535760     16811.6
    535800     16812.6
    535840     16812.8
    535880     16812.2
    535920     16815.8
    535960     16815.5
    536000     16818.4
    536040     16820.6
    536080     16820.3
    536120     16821.8
    536160     16823.9
    536200     16820.8
    536240     16828.6
    536280     16827.3
    536320     16830.5
    536360     16827.8
    536400     16829.4
    536440     16833.7
    536480     16831.5
    536520       16833
    536560     16836.4
    536600     16837.4
    536640     16837.7
    536680     16837.1
    536720     16840.6
    536760     16840.4
    536800     16843.2
    536840     16845.5
    536880     16845.2
    536920     16846.6
    536960     16848.7
    537000     16845.7
    537040     16853.6
    537080     16852.2
    537120     16855.4
    537160     16852.6
    537200     16854.4
    537240     16858.6
    537280     16856.4
    537320     16857.9
    537360     16861.2
    537400     16862.3
    537440     16862.5
    537480     16861.9
    537520     16865.5
    537560     16865.3
    537600       16868
    537640     16870.5
    537680       16870
    537720     16871.5
    537760     16873.6
    537800     16870.6
    537840     16878.5
    537880     16877.1
    537920     16880.4
    537960     16877.6
    538000     16879.1
    538040     16883.5
    538080     16881.1
    538120     16882.8
    538160     16886.2
    538200     16887.2
    538240     16887.3
    538280     16886.9
    538320     16890.3
    538360     16890.1
    538400     16893.1
    538440     16895.4
    538480     16894.9
    538520     16896.4
    538560     16898.4
    538600     16895.5
    538640     16903.5
    538680     16901.9
    538720     16905.2
    538760     16902.5
    538800     16903.9
    538840     16908.5
    538880     16906.1
    538920     16907.5
    538960       16911
    539000     16912.1
    539040     16912.2
    539080     16911.6
    539120     16915.2
    539160     16915.1
    539200     16917.9
    539240     16920.3
    539280     16919.8
    539320     16921.3
    539360     16923.3
    539400     16920.4
    539440     16928.3
    539480     16926.9
    539520     16930.1
    539560     16927.3
    539600     16928.7
    539640     16933.5
    539680     16930.9
    539720     16932.4
    539760       16936
    539800     16937.1
    539840     16937.1
    539880     16936.4
    539920       16940
    539960       16940
    540000     16942.8
    540040     16945.1
    540080     16944.7
    540120     16946.2
    540160     16948.3
    540200     16945.4
    540240     16953.1
    540280     16951.8
    540320     16955.1
    540360     16952.2
    540400     16953.7
    540440     16958.4
    540480     16955.7
    540520     16957.4
    540560     16960.9
    540600     16962.1
    540640     16962.1
    540680     16961.3
    540720     16964.8
    540760       16965
    540800     16967.7
    540840       16970
    540880     16969.6
    540920     16971.2
    540960     16973.3
    541000     16970.3
    541040     16978.1
    541080     16976.7
    541120       16980
    541160     16977.2
    541200     16978.6
    541240     16983.3
    541280     16980.7
    541320     16982.4
    541360       16986
    541400       16987
    541440       16987
    541480     16986.4
    541520     16989.9
    541560     16989.9
    541600     16992.7
    541640     16995.1
    541680     16994.5
    541720     16996.1
    541760     16998.3
    541800     16995.2
    541840       17003
    541880     17001.6
    541920     17005.1
    541960     17002.3
    542000     17003.5
    542040     17008.4
    542080     17005.6
    542120     17007.3
    542160     17010.9
    542200     17011.9
    542240       17012
    542280     17011.4
    542320     17014.8
    542360     17014.7
    542400     17017.6
    542440     17020.1
    542480     17019.5
    542520     17021.2
    542560     17023.2
    542600     17020.1
    542640     17027.9
    542680     17026.5
    542720     17030.1
    542760     17027.1
    542800     17028.5
    542840     17033.4
    542880     17030.5
    542920     17032.1
    542960     17035.9
    543000       17037
    543040     17036.9
    543080     17036.4
    543120     17039.9
    543160     17039.6
    543200     17042.6
    543240     17045.1
    543280     17044.4
    543320     17046.1
    543360     17048.2
    543400       17045
    543440     17052.8
    543480     17051.4
    543520     17054.9
    543560     17052.2
    543600     17053.5
    543640     17058.4
    543680     17055.5
    543720       17057
    543760     17060.9
    543800     17062.1
    543840     17061.8
    543880     17061.4
    543920     17064.8
    543960     17064.7
    544000     17067.7
    544040     17070.1
    544080     17069.4
    544120     17071.1
    544160     17073.2
    544200       17070
    544240     17077.9
    544280     17076.3
    544320       17080
    544360     17077.2
    544400     17078.4
    544440     17083.5
    544480     17080.4
    544520       17082
    544560     17086.1
    544600     17086.9
    544640     17086.8
    544680     17086.4
    544720     17089.7
    544760     17089.7
    544800     17092.6
    544840     17095.1
    544880     17094.4
    544920     17095.9
    544960     17098.2
    545000       17095
    545040     17102.9
    545080     17101.4
    545120     17105.1
    545160     17102.3
    545200     17103.3
    545240     17108.5
    545280     17105.4
    545320     17107.1
    545360     17111.1
    545400     17111.7
    545440     17111.9
    545480     17111.4
    545520     17114.6
    545560     17114.8
    545600     17117.6
    545640     17120.2
    545680     17119.4
    545720       17121
    545760     17123.3
    545800     17120.1
    545840     17127.9
    545880     17126.4
    545920     17130.2
    545960     17127.4
    546000     17128.2
    546040     17133.4
    546080     17130.5
    546120       17132
    546160       17136
    546200     17136.6
    546240     17136.9
    546280     17136.3
    546320     17139.6
    546360     17139.8
    546400     17142.6
    546440     17145.1
    546480     17144.4
    546520     17145.9
    546560     17148.4
    546600       17145
    546640       17153
    546680     17151.3
    546720     17155.2
    546760     17152.6
    546800     17153.3
    546840     17158.4
    546880     17155.4
    546920       17157
    546960     17161.1
    547000     17161.5
    547040       17162
    547080     17161.4
    547120     17164.6
    547160     17164.7
    547200     17167.7
    547240     17170.1
    547280     17169.4
    547320     17170.9
    547360     17173.4
    547400     17170.1
    547440     17178.1
    547480     17176.3
    547520     17180.4
    547560     17177.7
    547600     17178.4
    547640     17183.5
    547680     17180.5
    547720       17182
    547760     17186.1
    547800     17186.8
    547840       17187
    547880     17186.4
    547920     17189.7
    547960     17189.8
    548000     17192.7
    548040     17195.2
    548080     17194.5
    548120       17196
    548160     17198.4
    548200     17195.1
    548240     17203.1
    548280     17201.5
    548320     17205.5
    548360     17202.6
    548400     17203.6
    548440     17208.6
    548480     17205.6
    548520     17207.1
    548560     17211.1
    548600     17211.9
    548640       17212
    548680     17211.4
    548720     17214.7
    548760       17215
    548800     17217.7
    548840     17220.3
    548880     17219.4
    548920     17221.1
    548960     17223.4
    549000       17220
    549040     17228.1
    549080     17226.5
    549120     17230.5
    549160     17227.5
    549200     17228.5
    549240     17233.7
    549280     17230.7
    549320     17232.2
    549360     17236.2
    549400     17236.9
    549440     17237.1
    549480     17236.6
    549520     17239.9
    549560     17239.9
    549600     17242.7
    549640     17245.3
    549680     17244.5
    549720     17246.1
    549760     17248.4
    549800     17245.1
    549840     17253.1
    549880     17251.5
    549920     17255.6
    549960     17252.5
    550000     17253.7
    550040     17258.5
    550080     17255.8
    550120     17257.3
    550160     17261.1
    550200     17261.9
    550240       17262
    550280     17261.6
    550320     17264.8
    550360       17265
    550400     17267.7
    550440     17270.3
    550480     17269.4
    550520     17271.2
    550560     17273.5
    550600     17270.1
    550640     17278.1
    550680     17276.6
    550720     17280.6
    550760     17277.5
    550800     17278.9
    550840     17283.5
    550880     17280.9
    550920     17282.4
    550960     17286.2
    551000     17286.9
    551040       17287
    551080     17286.5
    551120     17289.8
    551160     17290.1
    551200     17292.8
    551240     17295.3
    551280     17294.5
    551320     17296.2
    551360     17298.5
    551400     17295.3
    551440     17303.1
    551480     17301.7
    551520     17305.6
    551560     17302.4
    551600     17303.9
    551640     17308.4
    551680     17305.8
    551720     17307.3
    551760     17311.2
    551800     17312.1
    551840     17312.1
    551880     17311.6
    551920     17314.8
    551960       17315
    552000     17317.9
    552040     17320.4
    552080     17319.5
    552120     17321.2
    552160     17323.6
    552200     17320.2
    552240     17328.3
    552280     17326.9
    552320     17330.5
    552360     17327.4
    552400     17328.9
    552440     17333.5
    552480     17330.9
    552520     17332.5
    552560     17336.4
    552600       17337
    552640     17337.2
    552680     17336.6
    552720     17339.8
    552760     17339.9
    552800     17342.9
    552840     17345.4
    552880     17344.4
    552920     17346.1
    552960     17348.6
    553000     17345.3
    553040     17353.3
    553080       17352
    553120     17355.4
    553160     17352.4
    553200     17353.9
    553240     17358.6
    553280     17355.9
    553320     17357.5
    553360     17361.4
    553400       17362
    553440     17362.3
    553480     17361.5
    553520     17364.8
    553560     17364.9
    553600     17367.9
    553640     17370.4
    553680     17369.4
    553720       17371
    553760     17373.5
    553800     17370.1
    553840     17378.2
    553880       17377
    553920     17380.3
    553960     17377.3
    554000     17378.9
    554040     17383.6
    554080     17380.9
    554120     17382.3
    554160     17386.4
    554200     17386.9
    554240     17387.1
    554280     17386.4
    554320     17389.8
    554360     17389.9
    554400     17392.8
    554440     17395.4
    554480     17394.4
    554520     17395.9
    554560     17398.5
    554600     17395.2
    554640     17403.1
    554680     17402.1
    554720     17405.3
    554760     17402.3
    554800     17403.9
    554840     17408.5
    554880       17406
    554920     17407.3
    554960     17411.4
    555000       17412
    555040     17412.1
    555080     17411.4
    555120     17414.7
    555160     17414.8
    555200     17417.8
    555240     17420.4
    555280     17419.3
    555320     17420.9
    555360     17423.4
    555400     17420.1
    555440     17428.2
    555480       17427
    555520     17430.4
    555560     17427.4
    555600     17428.9
    555640     17433.5
    555680     17430.9
    555720     17432.2
    555760     17436.5
    555800     17436.9
    555840     17437.1
    555880     17436.3
    555920     17439.8
    555960     17439.8
    556000     17442.9
    556040     17445.4
    556080     17444.4
    556120     17445.9
    556160     17448.6
    556200     17445.2
    556240     17453.2
    556280       17452
    556320     17455.4
    556360     17452.5
    556400       17454
    556440     17458.6
    556480     17455.9
    556520     17457.3
    556560     17461.4
    556600       17462
    556640     17462.1
    556680     17461.4
    556720     17464.7
    556760     17464.8
    556800     17467.8
    556840     17470.5
    556880     17469.5
    556920     17470.7
    556960     17473.7
    557000     17470.2
    557040     17478.1
    557080     17476.8
    557120     17480.3
    557160     17477.3
    557200     17478.9
    557240     17483.6
    557280     17480.8
    557320     17482.1
    557360     17486.5
    557400     17487.1
    557440     17487.1
    557480     17486.6
    557520     17489.7
    557560     17489.8
    557600     17492.9
    557640     17495.5
    557680     17494.4
    557720     17495.7
    557760     17498.6
    557800     17495.2
    557840       17503
    557880     17501.7
    557920     17505.3
    557960     17502.3
    558000       17504
    558040     17508.4
    558080     17505.8
    558120       17507
    558160     17511.3
    558200     17511.9
    558240     17511.9
    558280     17511.5
    558320     17514.7
    558360     17514.7
    558400     17517.9
    558440     17520.4
    558480     17519.4
    558520     17520.4
    558560     17523.4
    558600     17520.1
    558640     17527.9
    558680     17526.6
    558720     17530.2
    558760     17527.3
    558800     17528.9
    558840     17533.3
    558880     17530.8
    558920       17532
    558960     17536.3
    559000       17537
    559040       17537
    559080     17536.5
    559120     17539.7
    559160     17539.6
    559200     17542.9
    559240     17545.3
    559280     17544.4
    559320     17545.4
    559360     17548.3
    559400     17544.9
    559440     17552.8
    559480     17551.5
    559520       17555
    559560     17552.4
    559600     17553.7
    559640     17558.2
    559680     17555.8
    559720     17556.8
    559760     17561.3
    559800       17562
    559840       17562
    559880     17561.5
    559920     17564.8
    559960     17564.4
    560000       17568
    560040     17570.3
    560080     17569.3
    560120     17570.3
    560160     17573.3
    560200     17569.7
    560240     17577.7
    560280     17576.5
    560320       17580
    560360     17577.2
    560400     17578.6
    560440     17583.1
    560480     17580.7
    560520     17581.6
    560560     17586.1
    560600     17586.9
    560640     17586.9
    560680     17586.4
    560720     17589.6
    560760     17589.4
    560800     17592.7
    560840     17595.1
    560880     17594.3
    560920     17595.3
    560960     17598.3
    561000     17594.5
    561040     17602.6
    561080     17601.5
    561120       17605
    561160     17602.3
    561200     17603.5
    561240       17608
    561280     17605.6
    561320     17606.5
    561360     17611.1
    561400     17611.8
    561440       17612
    561480     17611.3
    561520     17614.6
    561560     17614.3
    561600     17617.7
    561640       17620
    561680     17619.3
    561720     17620.2
    561760     17623.2
    561800     17619.5
    561840     17627.5
    561880     17626.5
    561920     17630.1
    561960     17627.1
    562000     17628.4
    562040       17633
    562080     17630.4
    562120     17631.5
    562160       17636
    562200     17636.8
    562240     17636.9
    562280     17636.2
    562320     17639.5
    562360     17639.3
    562400     17642.7
    562440     17645.1
    562480     17644.1
    562520     17645.1
    562560     17648.2
    562600     17644.4
    562640     17652.5
    562680     17651.5
    562720     17654.9
    562760       17652
    562800     17653.3
    562840     17658.1
    562880     17655.2
    562920     17656.3
    562960       17661
    563000     17661.9
    563040     17661.8
    563080     17661.1
    563120     17664.3
    563160     17664.1
    563200     17667.6
    563240     17669.8
    563280     17668.9
    563320     17669.8
    563360       17673
    563400     17669.2
    563440     17677.4
    563480     17676.3
    563520     17679.8
    563560     17676.9
    563600     17678.1
    563640       17683
    563680     17680.1
    563720     17681.2
    563760     17685.8
    563800     17686.7
    563840     17686.6
    563880       17686
    563920     17689.4
    563960     17688.9
    564000     17692.4
    564040     17694.6
    564080     17693.6
    564120     17694.6
    564160     17697.8
    564200     17694.1
    564240     17702.2
    564280     17701.2
    564320     17704.5
    564360     17701.7
    564400     17702.9
    564440     17707.9
    564480       17705
    564520     17706.1
    564560     17710.7
    564600     17711.5
    564640     17711.5
    564680     17710.8
    564720     17714.2
    564760     17713.7
    564800     17717.3
    564840     17719.5
    564880     17718.5
    564920     17719.4
    564960     17722.6
    565000     17718.8
    565040     17727.1
    565080     17726.1
    565120     17729.5
    565160     17726.7
    565200     17727.7
    565240     17732.9
    565280     17729.9
    565320     17730.9
    565360     17735.6
    565400     17736.3
    565440     17736.3
    565480     17735.6
    565520     17739.1
    565560     17738.6
    565600     17742.1
    565640     17744.4
    565680     17743.4
    565720     17744.2
    565760     17747.4
    565800     17743.5
    565840       17752
    565880       17751
    565920     17754.4
    565960     17751.5
    566000     17752.4
    566040     17757.8
    566080     17754.8
    566120     17755.8
    566160     17760.5
    566200     17761.2
    566240       17761
    566280     17760.4
    566320     17763.9
    566360     17763.5
    566400     17766.9
    566440     17769.2
    566480     17768.2
    566520       17769
    566560     17772.1
    566600     17768.3
    566640     17776.9
    566680     17775.8
    566720     17779.2
    566760     17776.3
    566800     17777.1
    566840     17782.7
    566880     17779.4
    566920     17780.7
    566960     17785.2
    567000     17786.1
    567040     17785.8
    567080     17785.3
    567120     17788.6
    567160     17788.2
    567200     17791.7
    567240     17794.1
    567280     17792.9
    567320       17794
    567360     17796.8
    567400       17793
    567440     17801.7
    567480     17800.6
    567520       17804
    567560       17801
    567600     17801.9
    567640     17807.6
    567680     17804.2
    567720     17805.5
    567760     17810.1
    567800     17810.9
    567840     17810.6
    567880     17810.1
    567920     17813.4
    567960     17813.1
    568000     17816.6
    568040       17819
    568080     17817.8
    568120     17818.8
    568160     17821.5
    568200     17817.9
    568240     17826.5
    568280     17825.4
    568320     17828.9
    568360     17825.9
    568400     17826.9
    568440     17832.4
    568480     17828.9
    568520     17830.3
    568560       17835
    568600     17835.8
    568640     17835.5
    568680       17835
    568720     17838.3
    568760     17837.9
    568800     17841.5
    568840       17844
    568880     17842.7
    568920     17843.7
    568960     17846.3
    569000     17842.7
    569040     17851.4
    569080     17850.2
    569120     17853.8
    569160     17850.7
    569200     17851.7
    569240     17857.4
    569280     17853.7
    569320     17855.1
    569360     17859.9
    569400     17860.8
    569440     17860.4
    569480     17859.9
    569520     17863.1
    569560     17862.8
    569600     17866.3
    569640     17868.9
    569680     17867.4
    569720     17868.6
    569760     17871.4
    569800     17867.5
    569840     17876.3
    569880     17875.1
    569920     17878.6
    569960     17875.5
    570000     17876.6
    570040     17882.4
    570080     17878.5
    570120       17880
    570160     17884.7
    570200     17885.7
    570240     17885.2
    570280     17884.9
    570320     17887.9
    570360     17887.6
    570400     17891.2
    570440     17893.6
    570480     17892.2
    570520     17893.7
    570560     17896.3
    570600     17892.4
    570640     17901.2
    570680     17899.9
    570720     17903.3
    570760     17900.4
    570800     17901.5
    570840     17907.2
    570880     17903.2
    570920     17904.8
    570960     17909.5
    571000     17910.6
    571040     17910.1
    571080     17909.7
    571120     17912.8
    571160     17912.5
    571200     17916.1
    571240     17918.6
    571280     17917.1
    571320     17918.5
    571360     17921.3
    571400     17917.2
    571440     17926.1
    571480     17924.7
    571520     17928.3
    571560     17925.2
    571600     17926.4
    571640       17932
    571680     17927.9
    571720     17929.7
    571760     17934.5
    571800     17935.4
    571840     17934.9
    571880     17934.5
    571920     17937.8
    571960     17937.3
    572000     17941.1
    572040     17943.4
    572080       17942
    572120     17943.4
    572160     17946.2
    572200     17942.1
    572240     17951.1
    572280     17949.5
    572320     17953.2
    572360     17950.1
    572400     17951.3
    572440     17956.9
    572480     17952.8
    572520     17954.6
    572560     17959.2
    572600     17960.3
    572640     17959.7
    572680     17959.4
    572720     17962.6
    572760     17962.1
    572800       17966
    572840     17968.3
    572880     17966.9
    572920     17968.4
    572960     17971.1
    573000     17967.2
    573040       17976
    573080     17974.4
    573120     17978.1
    573160       17975
    573200     17976.3
    573240     17981.8
    573280     17977.7
    573320     17979.4
    573360       17984
    573400     17985.3
    573440     17984.5
    573480     17984.3
    573520     17987.5
    573560     17986.9
    573600       17991
    573640     17993.4
    573680     17991.8
    573720     17993.4
    573760       17996
    573800     17992.1
    573840     18001.1
    573880     17999.4
    573920       18003
    573960       18000
    574000     18001.3
    574040     18006.7
    574080     18002.6
    574120     18004.5
    574160     18008.8
    574200     18010.2
    574240     18009.6
    574280       18009
    574320     18012.6
    574360       18012
    574400     18015.8
    574440     18018.3
    574480     18016.8
    574520     18018.2
    574560     18020.9
    574600       18017
    574640       18026
    574680     18024.3
    574720     18028.1
    574760     18024.9
    574800     18026.3
    574840     18031.7
    574880     18027.4
    574920     18029.5
    574960     18033.8
    575000     18035.1
    575040     18034.7
    575080       18034
    575120     18037.6
    575160     18036.9
    575200     18040.8
    575240     18043.1
    575280     18041.9
    575320     18043.2
    575360     18045.7
    575400     18041.8
    575440     18051.1
    575480     18049.2
    575520       18053
    575560     18049.9
    575600     18051.2
    575640     18056.5
    575680     18052.4
    575720     18054.5
    575760     18058.5
    575800       18060
    575840     18059.6
    575880     18058.9
    575920     18062.5
    575960     18061.7
    576000     18065.8
    576040       18068
    576080     18066.8
    576120     18068.2
    576160     18070.6
    576200     18066.7
    576240       18076
    576280     18074.2
    576320     18077.9
    576360     18074.9
    576400     18076.1
    576440     18081.5
    576480     18077.4
    576520     18079.4
    576560     18083.6
    576600       18085
    576640     18084.6
    576680     18083.8
    576720     18087.5
    576760     18086.5
    576800     18090.5
    576840       18093
    576880     18091.8
    576920     18093.2
    576960     18095.6
    577000     18091.7
    577040     18100.9
    577080       18099
    577120       18103
    577160     18099.6
    577200     18101.2
    577240     18106.4
    577280     18102.4
    577320     18104.5
    577360     18108.6
    577400     18109.9
    577440     18109.5
    577480     18108.8
    577520     18112.5
    577560     18111.4
    577600     18115.3
    577640       18118
    577680     18116.6
    577720     18118.2
    577760     18120.5
    577800     18116.7
    577840     18125.8
    577880       18124
    577920       18128
    577960     18124.5
    578000       18126
    578040     18131.2
    578080     18127.3
    578120     18129.4
    578160     18133.5
    578200     18134.8
    578240     18134.5
    578280     18133.8
    578320     18137.4
    578360     18136.3
    578400     18140.3
    578440       18143
    578480     18141.4
    578520     18143.2
    578560     18145.4
    578600     18141.5
    578640     18150.8
    578680     18148.8
    578720     18153.2
    578760     18149.6
    578800     18151.1
    578840     18156.2
    578880     18152.3
    578920     18154.2
    578960     18158.4
    579000     18159.8
    579040     18159.6
    579080     18158.7
    579120     18162.2
    579160     18161.3
    579200     18165.3
    579240       18168
    579280     18166.2
    579320       18168
    579360     18170.3
    579400     18166.4
    579440     18175.6
    579480     18173.7
    579520     18178.2
    579560     18174.4
    579600       18176
    579640       18181
    579680     18177.2
    579720       18179
    579760     18183.4
    579800     18184.8
    579840     18184.4
    579880     18183.6
    579920       18187
    579960     18186.3
    580000     18190.1
    580040     18192.9
    580080     18191.1
    580120     18192.9
    580160     18195.1
    580200     18191.2
    580240     18200.6
    580280     18198.7
    580320       18203
    580360     18199.2
    580400     18200.8
    580440     18205.9
    580480     18202.1
    580520     18203.9
    580560     18208.1
    580600     18209.5
    580640     18209.5
    580680     18208.3
    580720     18211.9
    580760     18211.2
    580800     18215.1
    580840     18217.7
    580880       18216
    580920     18217.9
    580960       18220
    581000     18216.1
    581040     18225.6
    581080     18223.6
    581120     18227.9
    581160     18224.1
    581200     18225.6
    581240     18230.8
    581280       18227
    581320     18228.7
    581360     18232.9
    581400     18234.5
    581440     18234.3
    581480     18233.2
    581520     18236.9
    581560     18236.3
    581600     18239.8
    581640     18242.6
    581680     18240.7
    581720     18242.6
    581760     18244.9
    581800       18241
    581840     18250.4
    581880     18248.5
    581920     18252.8
    581960     18248.9
    582000     18250.5
    582040     18255.6
    582080     18251.9
    582120     18253.6
    582160     18257.8
    582200     18259.4
    582240     18259.2
    582280     18258.1
    582320     18261.9
    582360     18261.2
    582400     18264.6
    582440     18267.4
    582480     18265.6
    582520     18267.4
    582560     18269.8
    582600     18265.6
    582640     18275.4
    582680     18273.3
    582720     18277.7
    582760     18273.8
    582800     18275.2
    582840     18280.3
    582880     18276.8
    582920     18278.6
    582960     18282.6
    583000     18284.3
    583040       18284
    583080     18282.9
    583120     18286.7
    583160     18286.1
    583200     18289.4
    583240     18292.2
    583280     18290.5
    583320     18292.3
    583360     18294.6
    583400     18290.4
    583440     18300.1
    583480     18298.1
    583520     18302.6
    583560     18298.7
    583600       18300
    583640     18305.2
    583680     18301.5
    583720     18303.3
    583760     18307.4
    583800     18309.3
    583840     18308.9
    583880     18307.7
    583920     18311.6
    583960     18310.9
    584000     18314.3
    584040     18317.3
    584080     18315.5
    584120       18317
    584160     18319.4
    584200     18315.1
    584240     18324.7
    584280       18323
    584320     18327.4
    584360     18323.4
    584400       18325
    584440     18330.1
    584480     18326.3
    584520     18328.1
    584560     18332.1
    584600     18334.2
    584640     18333.9
    584680     18332.5
    584720     18336.5
    584760     18335.9
    584800     18339.1
    584840     18342.1
    584880     18340.3
    584920       18342
    584960     18344.3
    585000     18340.1
    585040     18349.6
    585080     18347.8
    585120     18352.3
    585160     18348.2
    585200     18349.9
    585240     18355.1
    585280     18351.1
    585320     18352.9
    585360     18356.9
    585400       18359
    585440     18358.8
    585480     18357.2
    585520     18361.2
    585560     18360.7
    585600       18364
    585640     18366.9
    585680     18365.1
    585720     18366.9
    585760     18369.2
    585800       18365
    585840     18374.6
    585880     18372.7
    585920     18377.2
    585960       18373
    586000     18374.7
    586040     18379.9
    586080     18376.1
    586120     18377.8
    586160     18381.9
    586200     18383.8
    586240     18383.6
    586280     18381.9
    586320       18386
    586360     18385.5
    586400     18388.9
    586440     18391.8
    586480       18390
    586520     18391.8
    586560       18394
    586600     18389.9
    586640     18399.5
    586680     18397.5
    586720       18402
    586760     18397.8
    586800     18399.6
    586840     18404.9
    586880     18401.1
    586920     18402.6
    586960     18406.8
    587000     18408.6
    587040     18408.6
    587080     18406.8
    587120     18410.9
    587160     18410.3
    587200     18413.6
    587240     18416.7
    587280     18414.8
    587320     18416.6
    587360     18418.9
    587400     18414.8
    587440     18424.3
    587480     18422.4
    587520     18426.9
    587560     18422.9
    587600     18424.5
    587640     18429.8
    587680       18426
    587720     18427.6
    587760     18431.7
    587800     18433.5
    587840     18433.5
    587880     18431.8
    587920     18435.8
    587960     18435.2
    588000     18438.5
    588040     18441.7
    588080     18439.6
    588120     18441.3
    588160     18443.8
    588200     18439.8
    588240     18449.1
    588280     18447.5
    588320       18452
    588360     18447.8
    588400     18449.4
    588440     18454.7
    588480     18450.7
    588520     18452.5
    588560     18456.6
    588600     18458.4
    588640     18458.3
    588680     18456.8
    588720     18460.8
    588760     18460.1
    588800     18463.5
    588840     18466.7
    588880     18464.5
    588920     18466.3
    588960     18468.8
    589000     18464.6
    589040     18473.9
    589080     18472.5
    589120     18476.8
    589160     18472.7
    589200     18474.2
    589240     18479.8
    589280     18475.7
    589320     18477.4
    589360     18481.6
    589400     18483.5
    589440     18483.2
    589480     18481.7
    589520     18485.8
    589560       18485
    589600     18488.6
    589640     18491.5
    589680     18489.4
    589720     18491.5
    589760     18493.8
    589800     18489.4
    589840     18498.8
    589880     18497.4
    589920     18501.7
    589960     18497.6
    590000     18499.2
    590040     18504.8
    590080     18500.8
    590120     18502.5
    590160     18506.5
    590200     18508.3
    590240     18508.1
    590280     18506.6
    590320     18510.8
    590360     18509.9
    590400     18513.5
    590440     18516.6
    590480     18514.4
    590520     18516.3
    590560     18518.6
    590600     18514.2
    590640     18523.9
    590680     18522.4
    590720     18526.7
    590760     18522.5
    590800     18524.1
    590840     18529.8
    590880     18525.6
    590920     18527.4
    590960     18531.5
    591000     18533.4
    591040       18533
    591080     18531.4
    591120     18535.7
    591160     18534.8
    591200     18538.5
    591240     18541.6
    591280     18539.4
    591320     18541.3
    591360     18543.4
    591400     18539.1
    591440     18548.8
    591480     18547.3
    591520     18551.7
    591560     18547.6
    591600     18549.1
    591640     18554.7
    591680     18550.5
    591720     18552.2
    591760     18556.5
    591800     18558.3
    591840     18557.9
    591880     18556.4
    591920     18560.7
    591960     18559.6
    592000     18563.4
    592040     18566.6
    592080     18564.3
    592120     18566.1
    592160     18568.2
    592200     18564.1
    592240     18573.9
    592280     18572.2
    592320     18576.7
    592360     18572.5
    592400     18573.9
    592440     18579.8
    592480     18575.5
    592520     18576.9
    592560     18581.5
    592600     18583.2
    592640     18582.8
    592680     18581.4
    592720     18585.4
    592760     18584.6
    592800     18588.3
    592840     18591.6
    592880     18589.4
    592920       18591
    592960     18593.1
    593000       18589
    593040       18599
    593080     18597.2
    593120     18601.7
    593160     18597.6
    593200     18598.9
    593240     18604.6
    593280     18600.3
    593320     18601.9
    593360     18606.4
    593400     18608.2
    593440     18607.9
    593480     18606.4
    593520     18610.3
    593560     18609.4
    593600     18613.3
    593640     18616.5
    593680     18614.5
    593720       18616
    593760     18618.1
    593800       18614
    593840     18624.1
    593880     18622.2
    593920     18626.5
    593960     18622.5
    594000     18623.7
    594040     18629.5
    594080     18625.2
    594120     18626.7
    594160     18631.4
    594200     18633.4
    594240     18632.8
    594280     18631.3
    594320     18635.3
    594360     18634.5
    594400     18638.3
    594440     18641.6
    594480     18639.5
    594520       18641
    594560     18643.1
    594600     18638.8
    594640     18648.9
    594680     18647.2
    594720     18651.5
    594760     18647.5
    594800     18648.6
    594840     18654.5
    594880     18650.2
    594920     18651.7
    594960     18656.4
    595000     18658.1
    595040     18657.7
    595080     18656.2
    595120     18660.2
    595160     18659.4
    595200     18663.2
    595240     18666.4
    595280     18664.5
    595320     18665.9
    595360     18668.1
    595400       18664
    595440     18673.9
    595480     18672.1
    595520     18676.5
    595560     18672.4
    595600     18673.6
    595640     18679.5
    595680     18675.1
    595720     18676.7
    595760     18681.5
    595800     18683.1
    595840     18682.7
    595880     18681.1
    595920     18685.3
    595960     18684.4
    596000     18688.1
    596040     18691.4
    596080     18689.6
    596120     18690.8
    596160     18693.1
    596200       18689
    596240       18699
    596280       18697
    596320     18701.6
    596360     18697.6
    596400     18698.8
    596440     18704.5
    596480       18700
    596520     18701.7
    596560     18706.5
    596600     18708.1
    596640     18707.8
    596680     18706.1
    596720     18710.4
    596760     18709.3
    596800     18713.1
    596840     18716.4
    596880     18714.7
    596920     18716.1
    596960     18718.1
    597000       18714
    597040     18724.1
    597080     18722.1
    597120     18726.6
    597160     18722.6
    597200     18723.8
    597240     18729.4
    597280     18724.9
    597320     18726.8
    597360     18731.5
    597400     18733.2
    597440     18732.9
    597480     18731.1
    597520     18735.3
    597560     18734.3
    597600     18738.1
    597640     18741.3
    597680     18739.7
    597720     18741.3
    597760       18743
    597800     18738.9
    597840     18749.2
    597880     18747.2
    597920     18751.7
    597960     18747.7
    598000     18748.7
    598040     18754.5
    598080       18750
    598120     18751.9
    598160     18756.8
    598200     18758.3
    598240     18757.9
    598280     18756.2
    598320     18760.2
    598360     18759.2
    598400     18763.1
    598440     18766.3
    598480     18764.8
    598520     18766.2
    598560     18768.1
    598600       18764
    598640     18774.2
    598680     18772.3
    598720     18776.8
    598760     18772.8
    598800     18773.8
    598840     18779.6
    598880     18775.1
    598920       18777
    598960     18781.9
    599000     18783.2
    599040       18783
    599080     18781.4
    599120     18785.4
    599160     18784.6
    599200     18788.1
    599240     18791.5
    599280     18789.9
    599320     18791.3
    599360     18793.2
    599400       18789
    599440     18799.5
    599480     18797.3
    599520     18801.8
    599560     18797.7
    599600     18798.9
    599640     18804.7
    599680     18800.2
    599720     18801.9
    599760     18807.1
    599800     18808.2
    599840       18808
    599880     18806.4
    599920     18810.5
    599960     18809.8
    600000     18813.1
    600040     18816.6
    600080     18815.1
    600120     18816.5
    600160     18818.3
    600200     18814.1
    600240     18824.3
    600280     18822.4
    600320     18826.9
    600360     18822.8
    600400     18824.3
    600440     18829.7
    600480     18825.2
    600520       18827
    600560       18832
    600600     18833.3
    600640     18833.1
    600680     18831.2
    600720     18835.6
    600760     18834.9
    600800     18838.2
    600840     18841.8
    600880     18840.1
    600920     18841.6
    600960     18843.5
    601000     18839.3
    601040     18849.5
    601080     18847.7
    601120       18852
    601160     18847.9
    601200     18849.4
    601240     18854.7
    601280     18850.2
    601320     18852.1
    601360       18857
    601400     18858.4
    601440     18858.1
    601480     18856.3
    601520     18860.7
    601560     18859.8
    601600     18863.2
    601640     18866.8
    601680     18865.3
    601720     18866.7
    601760     18868.5
    601800     18864.4
    601840     18874.7
    601880     18872.7
    601920       18877
    601960     18872.9
    602000     18874.4
    602040     18879.6
    602080     18875.3
    602120     18877.2
    602160     18882.1
    602200     18883.5
    602240     18883.2
    602280     18881.5
    602320     18885.8
    602360       18885
    602400     18888.2
    602440       18892
    602480     18890.4
    602520     18891.8
    602560     18893.6
    602600     18889.5
    602640     18899.8
    602680     18897.8
    602720     18902.1
    602760     18897.9
    602800     18899.4
    602840     18904.6
    602880     18900.5
    602920     18902.3
    602960     18907.3
    603000     18908.4
    603040     18908.2
    603080     18906.5
    603120     18910.8
    603160     18910.1
    603200     18913.3
    603240       18917
    603280     18915.5
    603320     18916.8
    603360     18918.7
    603400     18914.7
    603440     18924.9
    603480       18923
    603520     18927.2
    603560     18923.1
    603600     18924.4
    603640     18929.7
    603680     18925.6
    603720     18927.5
    603760     18932.4
    603800     18933.5
    603840     18933.4
    603880     18931.7
    603920     18935.9
    603960       18935
    604000     18938.5
    604040     18942.2
    604080     18940.5
    604120     18941.8
    604160     18943.9
    604200     18939.8
    604240     18950.1
    604280     18947.9
    604320     18952.2
    604360     18948.3
    604400     18949.7
    604440     18954.7
    604480     18950.7
    604520     18952.5
    604560     18957.5
    604600     18958.6
    604640     18958.4
    604680     18956.8
    604720       18961
    604760     18960.1
    604800     18963.5
    604840     18967.4
    604880     18965.6
    604920     18966.9
    604960       18969
    605000     18964.9
    605040     18975.2
    605080     18972.9
    605120     18977.3
    605160     18973.4
    605200     18974.8
    605240     18979.7
    605280     18975.6
    605320     18977.5
    605360     18982.5
    605400     18983.6
    605440     18983.6
    605480     18981.9
    605520     18986.2
    605560       18985
    605600     18988.5
    605640     18992.4
    605680     18990.7
    605720     18991.9
    605760     18994.1
    605800     18990.1
    605840     19000.2
    605880     18998.2
    605920     19002.3
    605960     18998.4
    606000       19000
    606040     19004.9
    606080     19000.7
    606120     19002.6
    606160     19007.6
    606200     19008.6
    606240     19008.7
    606280     19006.9
    606320     19011.2
    606360     19009.9
    606400     19013.5
    606440     19017.4
    606480     19015.8
    606520       19017
    606560     19019.2
    606600       19015
    606640     19025.4
    606680     19023.4
    606720     19027.3
    606760     19023.6
    606800       19025
    606840     19029.8
    606880     19025.8
    606920     19027.7
    606960     19032.7
    607000     19033.7
    607040     19033.8
    607080       19032
    607120     19036.4
    607160     19034.9
    607200     19038.6
    607240     19042.4
    607280     19040.8
    607320     19042.2
    607360     19044.1
    607400     19040.2
    607440     19050.4
    607480     19048.3
    607520     19052.4
    607560     19048.8
    607600     19050.1
    607640     19054.9
    607680     19050.8
    607720     19052.8
    607760     19057.7
    607800     19058.7
    607840     19058.7
    607880     19057.1
    607920     19061.3
    607960     19059.9
    608000     19063.6
    608040     19067.3
    608080     19065.8
    608120     19066.9
    608160     19069.2
    608200     19065.2
    608240     19075.5
    608280     19073.4
    608320     19077.3
    608360     19073.8
    608400     19075.3
    608440       19080
    608480     19075.8
    608520     19077.7
    608560     19082.8
    608600     19083.7
    608640     19083.8
    608680       19082
    608720     19086.3
    608760     19085.1
    608800     19088.4
    608840     19092.3
    608880     19090.8
    608920     19092.1
    608960     19094.3
    609000       19090
    609040     19100.4
    609080     19098.5
    609120     19102.5
    609160     19098.8
    609200     19100.3
    609240     19104.9
    609280     19100.9
    609320     19102.7
    609360     19107.8
    609400     19108.6
    609440     19108.6
    609480     19107.1
    609520     19111.3
    609560     19110.1
    609600     19113.2
    609640     19117.3
    609680       19116
    609720     19117.2
    609760     19119.4
    609800     19115.1
    609840     19125.4
    609880     19123.5
    609920     19127.5
    609960     19123.8
    610000     19125.6
    610040       19130
    610080       19126
    610120     19127.8
    610160     19132.8
    610200     19133.8
    610240     19133.7
    610280     19132.1
    610320     19136.6
    610360     19135.3
    610400     19138.2
    610440     19142.3
    610480     19141.1
    610520     19142.2
    610560     19144.5
    610600     19140.2
    610640     19150.4
    610680     19148.6
    610720     19152.5
    610760     19148.7
    610800     19150.6
    610840       19155
    610880     19151.2
    610920     19152.9
    610960     19157.9
    611000       19159
    611040     19158.8
    611080     19157.1
    611120     19161.6
    611160     19160.4
    611200     19163.4
    611240     19167.4
    611280     19166.1
    611320     19167.3
    611360     19169.7
    611400     19165.4
    611440     19175.6
    611480     19173.7
    611520     19177.5
    611560     19173.7
    611600     19175.6
    611640     19180.1
    611680     19176.1
    611720     19178.1
    611760     19182.8
    611800     19184.1
    611840       19184
    611880     19182.2
    611920     19186.7
    611960     19185.5
    612000     19188.4
    612040     19192.4
    612080       19191
    612120     19192.5
    612160     19194.9
    612200     19190.5
    612240     19200.8
    612280       19199
    612320     19202.6
    612360     19198.7
    612400     19200.7
    612440     19205.3
    612480       19201
    612520     19203.2
    612560     19207.9
    612600     19209.1
    612640       19209
    612680     19207.2
    612720     19211.9
    612760     19210.7
    612800     19213.7
    612840     19217.3
    612880       19216
    612920     19217.5
    612960     19219.9
    613000     19215.6
    613040     19225.9
    613080       19224
    613120     19227.8
    613160     19223.8
    613200     19225.8
    613240     19230.3
    613280     19226.1
    613320     19228.2
    613360     19233.1
    613400     19234.3
    613440     19234.1
    613480     19232.4
    613520     19236.9
    613560     19235.9
    613600     19238.7
    613640     19242.5
    613680     19241.1
    613720     19242.7
    613760     19245.1
    613800     19240.6
    613840     19251.2
    613880     19249.2
    613920     19252.8
    613960       19249
    614000     19250.9
    614040     19255.2
    614080     19251.2
    614120     19253.2
    614160     19258.3
    614200     19259.2
    614240     19259.1
    614280     19257.6
    614320     19262.1
    614360     19260.8
    614400     19263.7
    614440     19267.5
    614480     19266.4
    614520     19267.8
    614560     19270.1
    614600     19265.9
    614640     19276.3
    614680     19274.4
    614720     19277.9
    614760     19274.3
    614800       19276
    614840     19280.5
    614880     19276.4
    614920     19278.5
    614960     19283.5
    615000     19284.3
    615040     19284.1
    615080     19282.8
    615120     19287.3
    615160     19285.9
    615200     19288.7
    615240     19292.9
    615280     19291.8
    615320     19292.9
    615360     19295.5
    615400     19291.1
    615440     19301.4
    615480     19299.6
    615520     19303.1
    615560     19299.6
    615600     19301.2
    615640     19305.7
    615680     19301.7
    615720     19303.6
    615760     19308.6
    615800     19309.4
    615840     19309.3
    615880       19308
    615920     19312.5
    615960     19311.1
    616000     19313.8
    616040     19318.1
    616080     19316.9
    616120       19318
    616160     19320.6
    616200     19316.3
    616240     19326.3
    616280     19324.7
    616320     19328.4
    616360     19324.7
    616400     19326.4
    616440     19330.9
    616480     19326.9
    616520     19328.8
    616560     19333.7
    616600     19334.7
    616640     19334.3
    616680       19333
    616720     19337.8
    616760     19336.3
    616800     19339.1
    616840     19343.3
    616880     19342.1
    616920       19343
    616960     19345.8
    617000     19341.6
    617040     19351.5
    617080     19349.9
    617120     19353.6
    617160     19349.9
    617200     19351.4
    617240     19356.2
    617280     19352.1
    617320       19354
    617360     19358.8
    617400     19359.9
    617440     19359.3
    617480     19358.1
    617520     19362.9
    617560     19361.5
    617600     19364.2
    617640     19368.5
    617680     19367.4
    617720     19368.2
    617760       19371
    617800     19366.9
    617840     19376.7
    617880     19375.1
    617920     19378.8
    617960       19375
    618000     19376.5
    618040     19381.4
    618080     19377.4
    618120     19379.1
    618160       19384
    618200     19385.1
    618240     19384.6
    618280     19383.4
    618320     19388.2
    618360     19386.6
    618400     19389.5
    618440     19393.7
    618480     19392.7
    618520     19393.3
    618560     19396.1
    618600     19392.1
    618640     19402.1
    618680     19400.3
    618720       19404
    618760     19400.4
    618800     19401.8
    618840     19406.5
    618880     19402.7
    618920     19404.4
    618960     19409.2
    619000     19410.3
    619040     19409.8
    619080     19408.5
    619120     19413.6
    619160     19411.5
    619200     19414.8
    619240     19418.8
    619280     19417.9
    619320     19418.3
    619360     19421.3
    619400     19417.1
    619440       19427
    619480     19425.5
    619520     19429.2
    619560     19425.7
    619600     19427.1
    619640     19431.8
    619680     19427.9
    619720       19430
    619760     19434.4
    619800     19435.6
    619840     19435.1
    619880     19433.7
    619920     19438.9
    619960     19436.7
    620000       19440
    620040     19444.1
    620080     19443.2
    620120     19443.6
    620160     19446.6
    620200     19442.3
    620240     19452.2
    620280     19450.9
    620320     19454.6
    620360     19450.9
    620400     19452.2
    620440       19457
    620480     19453.1
    620520     19455.3
    620560     19459.6
    620600     19460.8
    620640     19460.2
    620680       19459
    620720       19464
    620760       19462
    620800     19465.3
    620840     19469.3
    620880     19468.3
    620920     19468.9
    620960     19471.7
    621000     19467.6
    621040     19477.4
    621080       19476
    621120     19479.8
    621160     19476.1
    621200     19477.5
    621240     19482.2
    621280     19478.4
    621320     19480.5
    621360     19484.8
    621400     19486.1
    621440     19485.4
    621480     19484.3
    621520     19489.2
    621560     19487.1
    621600     19490.7
    621640     19494.6
    621680     19493.6
    621720       19494
    621760     19496.9
    621800     19493.1
    621840     19502.7
    621880     19501.2
    621920       19505
    621960     19501.2
    622000     19502.8
    622040     19507.4
    622080     19503.6
    622120     19505.7
    622160       19510
    622200     19511.3
    622240     19510.6
    622280     19509.2
    622320     19514.3
    622360     19512.4
    622400     19516.1
    622440     19519.9
    622480     19518.9
    622520     19519.4
    622560     19522.1
    622600     19518.3
    622640     19527.9
    622680     19526.5
    622720     19530.3
    622760     19526.4
    622800     19527.9
    622840     19532.5
    622880     19528.8
    622920     19530.8
    622960     19535.1
    623000     19536.5
    623040     19535.7
    623080     19534.5
    623120     19539.6
    623160     19537.6
    623200     19541.4
    623240       19545
    623280     19543.8
    623320     19544.7
    623360     19547.3
    623400     19543.4
    623440       19553
    623480     19551.9
    623520     19555.6
    623560     19551.6
    623600     19553.2
    623640     19557.6
    623680       19554
    623720     19555.9
    623760     19560.2
    623800     19561.9
    623840       19561
    623880     19559.7
    623920     19564.8
    623960     19562.9
    624000     19566.8
    624040     19570.3
    624080     19568.9
    624120     19569.8
    624160     19572.5
    624200     19568.7
    624240     19578.3
    624280       19577
    624320     19580.9
    624360     19576.8
    624400     19578.2
    624440     19582.9
    624480     19579.2
    624520     19580.9
    624560     19585.6
    624600     19587.1
    624640     19586.1
    624680     19584.9
    624720     19589.9
    624760     19588.1
    624800     19592.1
    624840     19595.6
    624880     19594.1
    624920     19595.4
    624960     19597.8
    625000     19594.1
    625040     19603.6
    625080     19602.2
    625120     19606.2
    625160     19601.7
    625200     19603.5
    625240     19608.1
    625280     19604.3
    625320     19606.1
    625360     19610.7
    625400     19612.2
    625440     19611.4
    625480       19610
    625520     19615.2
    625560     19613.3
    625600     19617.4
    625640     19620.9
    625680     19619.3
    625720     19620.5
    625760       19623
    625800     19619.3
    625840     19628.8
    625880     19627.3
    625920     19631.3
    625960     19626.7
    626000     19628.4
    626040     19633.3
    626080     19629.5
    626120     19631.2
    626160     19635.8
    626200     19637.4
    626240     19636.8
    626280     19635.2
    626320     19640.4
    626360     19638.5
    626400     19642.6
    626440     19646.1
    626480     19644.5
    626520     19645.7
    626560     19648.2
    626600     19644.4
    626640       19654
    626680     19652.6
    626720     19656.6
    626760     19651.7
    626800     19653.5
    626840     19658.7
    626880     19654.7
    626920     19656.3
    626960     19661.1
    627000     19662.6
    627040     19661.7
    627080     19660.4
    627120     19665.7
    627160     19663.6
    627200       19668
    627240     19671.2
    627280     19669.7
    627320     19670.8
    627360     19673.5
    627400     19669.6
    627440     19679.2
    627480     19677.9
    627520     19681.8
    627560     19677.1
    627600     19678.7
    627640       19684
    627680       19680
    627720     19681.5
    627760     19686.2
    627800     19687.9
    627840     19687.1
    627880     19685.6
    627920       19691
    627960     19688.7
    628000     19693.3
    628040     19696.4
    628080     19694.8
    628120     19696.2
    628160     19698.5
    628200     19694.8
    628240     19704.3
    628280     19703.2
    628320     19706.9
    628360     19702.2
    628400       19704
    628440     19709.1
    628480     19705.3
    628520     19706.8
    628560     19711.4
    628600       19713
    628640     19712.4
    628680     19710.8
    628720     19716.2
    628760     19713.6
    628800     19718.6
    628840     19721.7
    628880     19720.1
    628920     19721.4
    628960     19723.8
    629000     19719.8
    629040     19729.6
    629080     19728.5
    629120     19732.4
    629160     19727.5
    629200     19729.2
    629240     19734.4
    629280     19730.7
    629320       19732
    629360     19736.6
    629400     19738.2
    629440     19737.5
    629480     19736.1
    629520     19741.5
    629560     19738.8
    629600     19743.5
    629640       19747
    629680     19745.4
    629720     19746.9
    629760     19749.2
    629800     19745.1
    629840     19754.9
    629880     19753.7
    629920     19757.7
    629960     19752.9
    630000     19754.5
    630040     19759.7
    630080     19755.9
    630120     19757.1
    630160     19761.9
    630200     19763.6
    630240     19762.9
    630280     19761.4
    630320     19766.8
    630360     19764.1
    630400     19768.7
    630440     19772.2
    630480     19770.7
    630520     19772.5
    630560     19774.6
    630600     19770.4
    630640     19780.1
    630680     19779.2
    630720     19783.1
    630760     19778.3
    630800     19779.7
    630840     19784.8
    630880     19781.3
    630920     19782.4
    630960     19787.2
    631000     19788.9
    631040     19787.9
    631080     19786.5
    631120     19792.1
    631160     19789.3
    631200       19794
    631240     19797.3
    631280     19795.9
    631320     19797.8
    631360       19800
    631400     19795.7
    631440     19805.5
    631480     19804.6
    631520     19808.2
    631560     19803.5
    631600     19804.9
    631640     19810.1
    631680     19806.6
    631720     19807.9
    631760     19812.4
    631800     19814.3
    631840     19813.2
    631880     19811.6
    631920     19817.5
    631960     19814.5
    632000     19819.3
    632040     19822.7
    632080     19821.2
    632120     19823.1
    632160     19825.4
    632200     19820.9
    632240     19830.9
    632280     19829.9
    632320     19833.5
    632360     19828.6
    632400     19830.2
    632440     19835.3
    632480     19832.1
    632520     19833.2
    632560     19837.8
    632600     19839.7
    632640     19838.4
    632680       19837
    632720     19842.7
    632760     19839.9
    632800     19844.5
    632840     19847.9
    632880     19846.4
    632920     19848.3
    632960     19850.7
    633000     19846.5
    633040     19856.2
    633080     19855.1
    633120     19858.8
    633160     19853.9
    633200     19855.5
    633240     19860.6
    633280     19857.4
    633320     19858.5
    633360     19863.2
    633400       19865
    633440     19863.7
    633480     19862.4
    633520     19868.1
    633560     19865.2
    633600     19869.7
    633640     19873.1
    633680     19871.6
    633720     19873.6
    633760     19876.3
    633800     19871.6
    633840     19881.6
    633880       19880
    633920     19884.3
    633960     19879.3
    634000     19880.9
    634040     19885.8
    634080     19882.8
    634120     19883.8
    634160     19888.4
    634200     19890.4
    634240     19889.2
    634280     19887.9
    634320     19893.3
    634360     19890.6
    634400       19895
    634440     19898.4
    634480     19896.8
    634520     19898.9
    634560     19901.5
    634600     19896.9
    634640     19907.1
    634680     19905.2
    634720     19909.6
    634760     19904.5
    634800     19905.9
    634840       19911
    634880     19908.2
    634920     19909.1
    634960     19913.6
    635000     19915.8
    635040     19914.5
    635080     19913.1
    635120     19918.6
    635160     19915.8
    635200     19920.1
    635240     19923.8
    635280     19922.1
    635320     19924.2
    635360     19926.7
    635400     19922.2
    635440     19932.5
    635480     19930.3
    635520     19934.8
    635560     19929.6
    635600     19931.1
    635640     19936.2
    635680     19933.5
    635720     19934.4
    635760       19939
    635800     19940.9
    635840     19939.8
    635880     19938.4
    635920     19943.9
    635960       19941
    636000     19945.5
    636040       19949
    636080     19947.6
    636120     19949.6
    636160       19952
    636200     19947.5
    636240     19957.7
    636280     19955.8
    636320     19960.2
    636360       19955
    636400     19956.2
    636440     19961.3
    636480     19958.8
    636520     19959.6
    636560     19963.9
    636600     19966.2
    636640     19965.1
    636680     19963.7
    636720     19969.1
    636760     19966.3
    636800     19970.8
    636840     19974.4
    636880       19973
    636920     19974.7
    636960     19977.2
    637000     19972.8
    637040       19983
    637080     19981.1
    637120     19985.5
    637160     19980.3
    637200     19981.6
    637240     19986.5
    637280     19984.1
    637320     19984.7
    637360     19989.1
    637400     19991.5
    637440     19990.4
    637480       19989
    637520     19994.3
    637560     19991.7
    637600     19996.1
    637640     19999.7
    637680     19998.1
    637720       20000
    637760     20002.5
    637800     19998.2
    637840     20008.5
    637880     20006.4
    637920     20010.8
    637960     20005.9
    638000       20007
    638040       20012
    638080     20009.5
    638120     20010.1
    638160     20014.4
    638200     20017.1
    638240     20015.8
    638280     20014.4
    638320     20019.6
    638360     20017.1
    638400     20021.4
    638440     20024.9
    638480     20023.3
    638520     20025.4
    638560     20027.7
    638600     20023.5
    638640     20033.7
    638680     20031.8
    638720     20036.2
    638760     20031.3
    638800     20032.4
    638840     20037.2
    638880     20034.9
    638920     20035.7
    638960     20039.9
    639000     20042.4
    639040     20041.2
    639080     20039.7
    639120     20045.1
    639160     20042.5
    639200     20046.8
    639240     20050.3
    639280     20048.6
    639320     20050.7
    639360     20053.1
    639400       20049
    639440       20059
    639480     20057.3
    639520     20061.6
    639560     20056.6
    639600     20057.8
    639640     20062.5
    639680     20060.3
    639720     20060.9
    639760     20065.5
    639800     20068.1
    639840     20066.7
    639880       20065
    639920     20070.4
    639960     20067.7
    640000     20072.3
    640040     20075.6
    640080       20074
    640120     20076.1
    640160     20078.5
    640200     20074.4
    640240     20084.6
    640280     20082.6
    640320       20087
    640360     20082.1
    640400     20083.3
    640440     20087.8
    640480     20085.7
    640520     20086.3
    640560     20090.8
    640600     20093.5
    640640     20092.1
    640680     20090.5
    640720     20095.8
    640760     20093.1
    640800     20097.6
    640840     20101.1
    640880     20099.4
    640920     20101.5
    640960       20104
    641000       20100
    641040       20110
    641080     20108.3
    641120     20112.5
    641160     20107.6
    641200     20108.8
    641240       20113
    641280     20111.4
    641320     20111.7
    641360     20116.2
    641400     20118.9
    641440     20117.7
    641480       20116
    641520     20121.4
    641560     20118.3
    641600       20123
    641640     20126.6
    641680     20124.9
    641720       20127
    641760     20129.3
    641800     20125.5
    641840     20135.6
    641880     20133.7
    641920       20138
    641960     20132.9
    642000     20134.1
    642040     20138.5
    642080     20136.9
    642120     20137.2
    642160     20141.6
    642200     20144.4
    642240     20143.1
    642280     20141.4
    642320       20147
    642360     20144.1
    642400     20148.5
    642440     20152.2
    642480     20150.2
    642520     20152.3
    642560     20154.8
    642600     20151.2
    642640     20161.1
    642680     20159.3
    642720     20163.4
    642760     20158.2
    642800     20159.6
    642840     20163.9
    642880     20162.3
    642920     20162.8
    642960       20167
    643000     20169.8
    643040     20168.5
    643080     20166.9
    643120     20172.4
    643160     20169.6
    643200     20173.9
    643240     20177.5
    643280     20175.6
    643320     20177.6
    643360     20180.2
    643400     20176.8
    643440     20186.5
    643480     20184.9
    643520     20189.2
    643560     20183.5
    643600       20185
    643640     20189.2
    643680     20187.6
    643720     20188.4
    643760     20192.5
    643800     20195.3
    643840     20193.9
    643880     20192.4
    643920     20197.7
    643960     20195.2
    644000     20199.4
    644040     20202.9
    644080       20201
    644120     20203.1
    644160     20205.5
    644200     20202.2
    644240     20211.8
    644280     20210.5
    644320     20214.5
    644360     20208.8
    644400     20210.6
    644440     20214.7
    644480     20213.3
    644520       20214
    644560       20218
    644600     20220.8
    644640     20219.3
    644680     20217.9
    644720     20223.2
    644760     20220.7
    644800       20225
    644840     20228.2
    644880     20226.6
    644920     20228.6
    644960     20230.9
    645000     20227.8
    645040     20237.3
    645080     20235.9
    645120     20239.9
    645160     20234.1
    645200     20236.2
    645240     20240.4
    645280     20238.9
    645320     20239.4
    645360     20243.4
    645400     20246.4
    645440     20244.6
    645480     20243.3
    645520     20248.7
    645560     20246.1
    645600     20250.5
    645640     20253.6
    645680     20252.1
    645720     20253.9
    645760     20256.2
    645800     20253.2
    645840     20262.8
    645880     20261.3
    645920     20265.3
    645960     20259.4
    646000     20261.5
    646040     20265.8
    646080     20264.2
    646120     20264.8
    646160     20268.9
    646200     20271.8
    646240     20269.9
    646280     20268.7
    646320       20274
    646360     20271.3
    646400     20275.9
    646440     20278.9
    646480     20277.4
    646520     20279.4
    646560     20281.6
    646600     20278.6
    646640     20288.3
    646680     20286.7
    646720     20290.6
    646760     20284.7
    646800     20286.6
    646840     20291.1
    646880     20289.4
    646920     20290.1
    646960     20294.1
    647000     20297.1
    647040     20295.3
    647080     20293.8
    647120     20299.7
    647160     20296.6
    647200     20301.2
    647240     20304.3
    647280     20302.6
    647320     20304.7
    647360     20306.9
    647400     20303.9
    647440     20313.6
    647480     20312.2
    647520     20315.9
    647560     20310.1
    647600     20312.1
    647640     20316.6
    647680     20314.5
    647720     20315.4
    647760     20319.4
    647800     20322.5
    647840     20320.7
    647880     20318.9
    647920       20325
    647960     20321.9
    648000     20326.5
    648040     20329.7
    648080     20328.1
    648120       20330
    648160     20332.2
    648200     20329.2
    648240     20338.9
    648280     20337.7
    648320     20341.2
    648360     20335.3
    648400     20337.2
    648440     20341.7
    648480     20339.9
    648520     20340.5
    648560     20344.4
    648600     20347.6
    648640     20345.8
    648680     20344.1
    648720     20350.5
    648760     20347.2
    648800     20351.8
    648840     20354.9
    648880     20353.3
    648920     20355.4
    648960     20357.4
    649000     20354.5
    649040     20364.5
    649080     20363.1
    649120     20366.5
    649160     20360.5
    649200     20362.5
    649240     20367.3
    649280       20365
    649320     20365.9
    649360     20369.6
    649400     20372.9
    649440     20371.2
    649480     20369.5
    649520     20375.7
    649560     20372.4
    649600     20376.9
    649640     20380.1
    649680     20378.7
    649720     20380.6
    649760     20382.6
    649800     20379.6
    649840       20390
    649880     20388.5
    649920     20391.9
    649960     20385.7
    650000       20388
    650040     20392.5
    650080     20390.3
    650120     20391.2
    650160     20394.9
    650200     20398.2
    650240     20396.5
    650280     20394.7
    650320     20401.1
    650360     20397.6
    650400     20402.2
    650440     20405.3
    650480     20403.9
    650520     20405.9
    650560     20407.9
    650600     20404.6
    650640     20415.2
    650680     20413.9
    650720     20417.3
    650760     20411.1
    650800     20413.2
    650840     20417.9
    650880     20415.7
    650920     20416.3
    650960     20420.2
    651000     20423.5
    651040     20421.8
    651080     20419.9
    651120     20426.4
    651160     20422.8
    651200     20427.7
    651240     20430.6
    651280     20429.2
    651320     20431.1
    651360     20433.1
    651400     20429.7
    651440     20440.5
    651480     20439.4
    651520     20442.6
    651560     20436.4
    651600     20438.4
    651640     20443.4
    651680     20440.9
    651720     20441.5
    651760     20445.5
    651800     20448.8
    651840       20447
    651880       20445
    651920     20451.5
    651960       20448
    652000     20452.8
    652040     20455.8
    652080     20454.5
    652120     20456.3
    652160     20458.3
    652200       20455
    652240     20465.5
    652280     20464.7
    652320     20467.9
    652360     20461.7
    652400     20463.6
    652440     20468.8
    652480     20466.2
    652520     20466.8
    652560     20470.6
    652600     20474.1
    652640     20472.2
    652680     20470.5
    652720     20476.8
    652760     20473.3
    652800     20478.2
    652840     20481.3
    652880     20479.9
    652920     20481.6
    652960     20483.7
    653000     20480.3
    653040     20490.6
    653080     20489.9
    653120     20493.2
    653160     20487.1
    653200     20488.9
    653240     20494.1
    653280     20491.6
    653320     20491.9
    653360     20495.6
    653400     20499.3
    653440     20497.6
    653480     20495.8
    653520       20502
    653560     20498.7
    653600     20503.6
    653640     20506.3
    653680     20505.1
    653720     20507.2
    653760     20509.1
    653800     20505.6
    653840     20515.9
    653880     20515.2
    653920     20518.5
    653960     20512.4
    654000     20514.2
    654040     20519.3
    654080     20516.9
    654120     20517.1
    654160       20521
    654200     20524.8
    654240     20522.9
    654280     20521.1
    654320     20527.2
    654360     20523.9
    654400     20528.8
    654440     20531.7
    654480     20530.4
    654520     20532.5
    654560     20534.4
    654600       20531
    654640     20541.3
    654680     20540.4
    654720     20543.8
    654760     20537.7
    654800     20539.6
    654840     20544.7
    654880     20542.2
    654920     20542.5
    654960     20546.4
    655000     20550.3
    655040     20548.2
    655080     20546.3
    655120     20552.6
    655160       20549
    655200     20554.2
    655240     20556.9
    655280     20555.6
    655320     20557.8
    655360     20559.9
    655400     20556.3
    655440     20566.8
    655480     20565.6
    655520     20569.1
    655560     20563.1
    655600     20564.7
    655640     20570.1
    655680     20567.7
    655720     20567.8
    655760     20571.6
    655800     20575.4
    655840     20573.4
    655880     20571.6
    655920     20577.9
    655960     20574.4
    656000     20579.8
    656040     20581.9
    656080       20581
    656120     20583.2
    656160     20585.4
    656200     20581.7
    656240     20592.1
    656280       20591
    656320     20594.4
    656360     20588.4
    656400     20590.1
    656440     20595.4
    656480     20592.9
    656520     20593.2
    656560     20596.9
    656600     20600.7
    656640     20598.7
    656680     20596.9
    656720     20603.3
    656760     20599.8
    656800       20605
    656840     20607.2
    656880     20606.2
    656920     20608.5
    656960     20610.8
    657000       20607
    657040     20617.2
    657080     20616.2
    657120     20619.7
    657160     20613.8
    657200     20615.4
    657240     20620.8
    657280     20618.3
    657320     20618.6
    657360     20622.1
    657400     20626.1
    657440       20624
    657480     20622.2
    657520     20628.6
    657560     20625.1
    657600     20630.3
    657640     20632.3
    657680     20631.4
    657720     20633.8
    657760     20636.1
    657800     20632.1
    657840     20642.5
    657880     20641.8
    657920     20644.9
    657960       20639
    658000     20640.7
    658040     20645.9
    658080     20643.7
    658120     20643.7
    658160     20647.4
    658200     20651.2
    658240     20649.1
    658280     20647.4
    658320     20653.8
    658360     20650.2
    658400     20655.5
    658440     20657.6
    658480     20656.8
    658520     20658.9
    658560     20661.4
    658600     20657.2
    658640     20667.8
    658680       20667
    658720     20670.1
    658760     20664.3
    658800     20665.9
    658840     20671.3
    658880     20668.9
    658920       20669
    658960     20672.5
    659000     20676.3
    659040     20674.3
    659080     20672.6
    659120       20679
    659160     20675.3
    659200     20680.9
    659240     20682.8
    659280       20682
    659320     20684.1
    659360     20686.6
    659400     20682.6
    659440     20693.1
    659480     20692.1
    659520     20695.4
    659560     20689.6
    659600     20691.1
    659640     20696.5
    659680     20694.2
    659720       20694
    659760     20697.7
    659800     20701.6
    659840     20699.1
    659880     20697.8
    659920     20704.4
    659960     20700.6
    660000     20705.9
    660040     20708.2
    660080     20707.2
    660120     20709.3
    660160       20712
    660200     20707.8
    660240     20718.3
    660280     20717.3
    660320     20720.6
    660360       20715
    660400     20716.3
    660440     20721.8
    660480     20719.5
    660520       20719
    660560     20722.7
    660600     20726.9
    660640     20724.1
    660680       20723
    660720     20729.5
    660760     20725.9
    660800     20730.9
    660840     20733.2
    660880     20732.4
    660920     20734.7
    660960     20737.3
    661000       20733
    661040     20743.5
    661080     20742.2
    661120     20745.8
    661160     20740.3
    661200     20741.6
    661240     20747.1
    661280     20744.7
    661320     20744.1
    661360       20748
    661400     20752.2
    661440     20749.4
    661480       20748
    661520     20754.6
    661560     20751.1
    661600     20756.2
    661640     20758.5
    661680     20757.7
    661720     20759.8
    661760     20762.1
    661800     20758.3
    661840     20768.7
    661880     20767.2
    661920     20770.9
    661960     20765.6
    662000     20766.8
    662040     20772.4
    662080       20770
    662120     20769.2
    662160     20773.2
    662200     20777.3
    662240     20774.5
    662280     20773.2
    662320     20779.6
    662360     20776.4
    662400     20781.4
    662440     20783.9
    662480       20783
    662520     20784.8
    662560     20787.4
    662600     20783.5
    662640     20794.1
    662680     20792.6
    662720     20796.3
    662760     20790.9
    662800     20792.1
    662840     20797.7
    662880     20795.3
    662920     20794.4
    662960     20798.7
    663000     20802.6
    663040       20800
    663080     20798.5
    663120     20804.7
    663160     20801.8
    663200     20806.8
    663240     20809.1
    663280     20808.4
    663320     20810.1
    663360     20812.6
    663400     20808.4
    663440     20819.3
    663480     20817.7
    663520     20821.6
    663560     20815.9
    663600     20817.4
    663640     20823.1
    663680     20820.2
    663720     20819.6
    663760     20823.9
    663800     20827.7
    663840     20825.2
    663880     20823.7
    663920     20829.9
    663960       20827
    664000     20832.1
    664040     20834.3
    664080     20833.5
    664120     20835.3
    664160     20837.9
    664200     20833.7
    664240     20844.5
    664280     20842.8
    664320     20846.8
    664360       20841
    664400     20842.6
    664440     20848.3
    664480     20845.6
    664520     20845.1
    664560     20849.2
    664600     20853.1
    664640     20850.6
    664680     20848.9
    664720     20855.3
    664760     20852.3
    664800     20857.4
    664840     20859.5
    664880     20858.8
    664920     20860.6
    664960       20863
    665000     20859.1
    665040     20869.7
    665080     20868.2
    665120     20872.2
    665160     20866.1
    665200     20867.9
    665240     20873.4
    665280     20870.9
    665320     20870.1
    665360     20874.4
    665400     20878.2
    665440     20875.7
    665480     20874.3
    665520     20880.5
    665560     20877.5
    665600     20882.8
    665640     20884.9
    665680     20883.9
    665720     20885.8
    665760     20888.1
    665800     20884.2
    665840     20895.2
    665880     20893.7
    665920     20897.4
    665960     20891.5
    666000     20892.9
    666040     20898.7
    666080     20896.3
    666120     20895.6
    666160     20899.8
    666200     20903.7
    666240       20901
    666280     20899.7
    666320     20905.6
    666360     20902.7
    666400     20908.2
    666440     20910.2
    666480     20909.1
    666520     20910.9
    666560     20913.6
    666600     20909.2
    666640     20920.6
    666680       20919
    666720     20922.7
    666760     20916.6
    666800     20918.4
    666840     20923.9
    666880     20921.5
    666920     20920.9
    666960       20925
    667000     20928.9
    667040     20926.4
    667080     20925.2
    667120     20930.8
    667160     20928.1
    667200     20933.7
    667240     20935.5
    667280     20934.4
    667320       20936
    667360       20939
    667400     20934.7
    667440     20946.1
    667480     20944.1
    667520     20947.8
    667560       20942
    667600     20943.6
    667640     20949.3
    667680     20946.9
    667720     20946.2
    667760     20950.5
    667800     20954.3
    667840     20951.5
    667880     20950.5
    667920     20956.2
    667960     20953.6
    668000     20958.9
    668040     20960.8
    668080     20959.6
    668120     20961.2
    668160     20964.1
    668200       20960
    668240     20971.3
    668280     20969.3
    668320     20972.9
    668360     20967.1
    668400     20968.7
    668440     20974.7
    668480     20972.1
    668520     20971.4
    668560     20975.7
    668600     20979.4
    668640     20976.9
    668680     20975.7
    668720     20981.5
    668760     20978.9
    668800     20984.1
    668840     20986.2
    668880     20984.9
    668920     20986.4
    668960     20989.4
    669000     20985.2
    669040     20996.7
    669080     20994.3
    669120     20997.9
    669160     20992.3
    669200     20993.9
    669240     20999.9
    669280     20997.3
    669320     20996.8
    669360     21000.8
    669400     21004.7
    669440       21002
    669480       21001
    669520     21006.7
    669560     21004.1
    669600     21009.2
    669640     21011.3
    669680     21010.2
    669720     21011.4
    669760     21014.6
    669800     21010.3
    669840       21022
    669880     21019.5
    669920       21023
    669960     21017.4
    670000     21019.1
    670040     21025.1
    670080     21022.6
    670120       21022
    670160     21025.9
    670200     21029.9
    670240     21027.2
    670280     21026.5
    670320     21031.8
    670360     21029.1
    670400     21034.6
    670440     21036.5
    670480     21035.5
    670520     21036.6
    670560     21039.6
    670600     21035.3
    670640     21047.2
    670680     21044.5
    670720     21048.2
    670760     21042.7
    670800     21044.3
    670840     21049.9
    670880     21047.8
    670920     21047.2
    670960     21051.1
    671000     21054.9
    671040     21052.2
    671080     21051.6
    671120       21057
    671160     21054.3
    671200     21059.6
    671240     21061.5
    671280     21060.5
    671320     21061.7
    671360     21064.6
    671400     21060.4
    671440     21072.3
    671480     21069.5
    671520     21073.4
    671560     21067.8
    671600     21069.3
    671640     21075.2
    671680       21073
    671720     21072.1
    671760       21076
    671800     21079.9
    671840     21077.3
    671880     21076.5
    671920     21082.2
    671960     21079.6
    672000     21084.8
    672040     21086.7
    672080     21085.8
    672120     21087.1
    672160     21089.8
    672200     21085.5
    672240     21097.3
    672280     21094.5
    672320     21098.6
    672360     21092.9
    672400     21094.4
    672440     21100.6
    672480     21098.1
    672520     21097.2
    672560     21101.3
    672600       21105
    672640     21102.4
    672680     21101.7
    672720     21107.4
    672760     21104.7
    672800       21110
    672840     21111.9
    672880     21111.1
    672920     21112.1
    672960     21114.9
    673000     21110.7
    673040     21122.5
    673080     21119.6
    673120     21123.7
    673160     21118.2
    673200     21119.4
    673240     21126.1
    673280     21123.2
    673320     21122.5
    673360     21126.2
    673400     21130.1
    673440     21127.6
    673480     21126.9
    673520     21132.7
    673560     21129.9
    673600     21135.1
    673640     21137.1
    673680     21136.2
    673720     21137.4
    673760     21140.1
    673800     21135.7
    673840     21147.7
    673880     21144.8
    673920       21149
    673960     21143.4
    674000     21144.4
    674040     21151.1
    674080     21148.3
    674120     21147.6
    674160     21151.4
    674200     21155.4
    674240     21152.7
    674280       21152
    674320     21157.8
    674360     21154.9
    674400     21160.1
    674440     21162.4
    674480     21161.3
    674520     21162.4
    674560     21165.3
    674600     21161.1
    674640     21172.9
    674680     21169.8
    674720     21174.2
    674760     21168.5
    674800     21169.6
    674840     21176.1
    674880     21173.4
    674920     21172.9
    674960     21176.8
    675000     21180.7
    675040     21177.8
    675080     21177.5
    675120     21183.1
    675160       21180
    675200     21185.5
    675240     21187.4
    675280     21186.6
    675320     21187.4
    675360     21190.8
    675400     21186.2
    675440       21198
    675480       21195
    675520     21199.5
    675560     21193.5
    675600     21194.9
    675640     21201.2
    675680     21198.7
    675720       21198
    675760     21201.9
    675800     21205.9
    675840     21202.9
    675880     21202.6
    675920     21208.5
    675960     21205.3
    676000     21210.9
    676040       21213
    676080     21211.6
    676120     21212.6
    676160     21215.9
    676200     21211.5
    676240     21223.2
    676280     21220.4
    676320     21224.6
    676360     21218.5
    676400     21220.3
    676440     21226.5
    676480       21224
    676520     21223.3
    676560     21227.2
    676600     21230.9
    676640     21228.2
    676680     21227.9
    676720     21233.4
    676760     21230.4
    676800     21236.1
    676840     21238.4
    676880     21236.6
    676920     21237.8
    676960     21241.2
    677000     21236.8
    677040     21248.5
    677080     21245.7
    677120     21249.9
    677160     21243.5
    677200     21245.5
    677240     21251.6
    677280       21249
    677320     21248.6
    677360     21252.3
    677400     21256.4
    677440     21253.6
    677480     21253.2
    677520     21258.6
    677560     21255.7
    677600     21261.1
    677640     21263.6
    677680       21262
    677720     21263.3
    677760     21266.4
    677800     21262.2
    677840     21273.8
    677880     21271.1
    677920     21275.1
    677960     21268.5
    678000     21270.5
    678040     21276.9
    678080     21274.2
    678120     21273.6
    678160     21277.2
    678200     21281.5
    678240     21278.8
    678280     21278.5
    678320       21284
    678360     21280.7
    678400     21286.4
    678440     21288.9
    678480     21286.9
    678520     21288.5
    678560     21291.5
    678600     21287.5
    678640     21299.2
    678680     21296.5
    678720     21300.3
    678760     21293.6
    678800     21295.7
    678840     21301.9
    678880     21299.3
    678920       21299
    678960     21302.4
    679000     21306.5
    679040     21303.9
    679080     21303.7
    679120     21309.2
    679160     21305.9
    679200     21311.3
    679240     21313.8
    679280     21312.2
    679320     21313.5
    679360     21316.6
    679400     21312.6
    679440     21324.2
    679480     21321.8
    679520     21325.5
    679560     21318.9
    679600       21321
    679640       21327
    679680     21324.6
    679720     21324.2
    679760     21327.7
    679800     21331.6
    679840       21329
    679880     21328.8
    679920     21334.4
    679960     21331.1
    680000     21336.5
    680040       21339
    680080     21337.3
    680120     21338.7
    680160     21341.7
    680200     21337.8
    680240     21349.4
    680280     21347.1
    680320     21350.7
    680360       21344
    680400     21346.1
    680440     21352.3
    680480     21349.8
    680520     21349.6
    680560     21352.7
    680600     21356.6
    680640     21354.2
    680680     21353.7
    680720     21359.5
    680760     21356.1
    680800     21361.5
    680840     21364.1
    680880     21362.4
    680920     21363.9
    680960       21367
    681000       21363
    681040     21374.9
    681080     21372.2
    681120     21375.7
    681160     21369.4
    681200     21371.1
    681240     21377.6
    681280     21374.9
    681320     21374.8
    681360     21377.8
    681400     21381.8
    681440     21379.2
    681480     21378.9
    681520     21384.7
    681560     21380.9
    681600     21386.6
    681640     21389.1
    681680     21387.4
    681720       21389
    681760     21392.3
    681800     21388.1
    681840     21399.8
    681880     21397.5
    681920     21400.7
    681960     21394.4
    682000     21396.2
    682040     21402.8
    682080     21399.9
    682120     21399.9
    682160     21402.8
    682200     21406.8
    682240     21404.2
    682280     21403.8
    682320     21409.7
    682360     21405.9
    682400     21411.7
    682440     21414.2
    682480     21412.5
    682520     21414.2
    682560     21417.5
    682600     21413.4
    682640     21424.8
    682680     21422.8
    682720     21425.9
    682760     21419.3
    682800     21421.3
    682840     21427.8
    682880     21424.8
    682920     21424.9
    682960     21428.1
    683000       21432
    683040     21429.5
    683080     21428.9
    683120       21435
    683160       21431
    683200     21436.7
    683240     21439.6
    683280     21437.8
    683320     21439.4
    683360     21442.8
    683400     21438.6
    683440     21450.1
    683480     21448.1
    683520     21450.9
    683560     21444.4
    683600     21446.5
    683640       21453
    683680     21449.8
    683720     21450.2
    683760     21453.4
    683800     21457.2
    683840     21454.6
    683880       21454
    683920     21460.1
    683960     21455.9
    684000     21461.7
    684040     21464.7
    684080     21462.9
    684120     21464.4
    684160     21467.9
    684200     21463.6
    684240     21475.3
    684280     21472.9
    684320     21475.9
    684360     21469.6
    684400     21471.8
    684440       21478
    684480     21475.2
    684520       21475
    684560     21478.6
    684600     21482.2
    684640     21479.4
    684680     21478.9
    684720     21485.2
    684760     21480.9
    684800     21486.6
    684840     21489.8
    684880       21488
    684920     21489.1
    684960     21493.1
    685000     21488.8
    685040     21500.4
    685080     21497.9
    685120     21500.7
    685160     21494.7
    685200     21497.1
    685240     21503.1
    685280     21500.4
    685320       21500
    685360     21503.8
    685400     21507.2
    685440     21504.7
    685480     21504.1
    685520     21510.2
    685560       21506
    685600     21511.5
    685640     21514.9
    685680     21512.9
    685720     21514.2
    685760     21518.1
    685800     21513.9
    685840     21525.6
    685880       21523
    685920     21525.8
    685960       21520
    686000       21522
    686040     21527.9
    686080     21525.4
    686120     21525.2
    686160     21528.9
    686200     21532.2
    686240     21529.7
    686280       21529
    686320     21535.3
    686360       21531
    686400     21536.4
    686440       21540
    686480     21538.1
    686520     21539.4
    686560       21543
    686600       21539
    686640       21551
    686680       21548
    686720       21551
    686760       21545
    686800     21546.9
    686840     21553.1
    686880     21550.4
    686920     21550.1
    686960     21554.1
    687000     21557.6
    687040     21554.7
    687080     21554.1
    687120     21560.8
    687160     21556.3
    687200     21561.4
    687240     21565.5
    687280     21563.2
    687320     21564.3
    687360     21568.3
    687400     21564.1
    687440     21576.1
    687480     21573.4
    687520     21576.2
    687560     21570.1
    687600     21572.1
    687640     21578.4
    687680     21575.5
    687720     21575.3
    687760     21579.4
    687800     21582.8
    687840     21579.9
    687880     21579.1
    687920       21586
    687960     21581.5
    688000     21586.8
    688040     21590.8
    688080     21588.1
    688120     21589.7
    688160     21593.4
    688200     21589.5
    688240     21601.2
    688280     21598.5
    688320     21601.1
    688360     21595.1
    688400     21597.1
    688440     21603.4
    688480       21601
    688520     21600.7
    688560     21604.3
    688600     21607.8
    688640       21605
    688680     21604.3
    688720     21611.1
    688760     21606.7
    688800     21611.9
    688840     21615.9
    688880     21613.3
    688920     21614.7
    688960     21618.7
    689000     21614.6
    689040     21626.4
    689080     21623.6
    689120     21626.2
    689160     21620.4
    689200     21622.3
    689240     21628.6
    689280     21626.1
    689320       21626
    689360     21629.3
    689400     21632.9
    689440     21629.9
    689480     21629.5
    689520     21636.2
    689560     21631.5
    689600     21637.4
    689640     21640.9
    689680     21638.4
    689720     21639.8
    689760     21643.9
    689800     21639.9
    689840     21651.5
    689880     21648.5
    689920     21651.5
    689960     21645.3
    690000     21647.3
    690040     21653.9
    690080     21651.2
    690120     21651.1
    690160     21654.4
    690200       21658
    690240     21655.2
    690280     21654.7
    690320     21661.4
    690360     21656.8
    690400     21662.5
    690440     21666.2
    690480     21663.7
    690520     21664.9
    690560     21668.9
    690600     21664.9
    690640     21676.6
    690680     21673.8
    690720     21676.9
    690760     21670.5
    690800     21672.7
    690840     21679.2
    690880     21676.3
    690920     21676.4
    690960     21679.6
    691000     21683.2
    691040     21680.2
    691080     21680.2
    691120     21686.7
    691160     21681.8
    691200     21687.8
    691240     21691.5
    691280     21688.8
    691320     21690.2
    691360       21694
    691400     21690.3
    691440     21701.8
    691480       21699
    691520     21702.2
    691560     21695.7
    691600     21697.8
    691640     21704.4
    691680     21701.6
    691720     21701.2
    691760     21704.9
    691800     21708.3
    691840     21705.6
    691880     21705.6
    691920     21712.1
    691960     21706.9
    692000       21713
    692040     21716.8
    692080     21714.5
    692120     21715.4
    692160     21719.3
    692200     21715.5
    692240     21726.9
    692280     21724.3
    692320     21727.4
    692360     21721.1
    692400     21722.9
    692440     21729.8
    692480       21727
    692520     21726.5
    692560     21729.9
    692600     21733.5
    692640     21730.7
    692680     21730.9
    692720     21737.2
    692760     21732.1
    692800     21738.3
    692840     21741.9
    692880     21739.4
    692920     21740.8
    692960     21744.7
    693000     21740.9
    693040     21752.2
    693080     21749.4
    693120     21752.9
    693160     21746.4
    693200     21748.2
    693240       21755
    693280     21752.1
    693320     21751.6
    693360     21755.1
    693400     21758.8
    693440       21756
    693480       21756
    693520     21762.4
    693560     21757.4
    693600     21763.6
    693640     21766.8
    693680     21764.4
    693720       21766
    693760     21769.9
    693800     21765.9
    693840     21777.6
    693880     21774.8
    693920       21778
    693960     21771.7
    694000     21773.1
[truncated: 175,951 more chars]
