# Supplementary material for: Comment on 'Valid molecular dynamics simulations of human hemoglobin require a surprisingly large box size'
Source: eLife. 2019 Jun 20;8:e44718. doi: 10.7554/eLife.44718 (PMC6586461; doi:10.7554/eLife.44718)
Supplement: Figure 2—figure supplement 1—source data 1. — The zip archive contains a README file describing which source files correspond to the different panels. [file elife-44718-fig2-figsupp1-data1.zip › figure2_SI/panel_C/box1/11/msd.xvg]

# This file was created Thu Mar 28 18:50:01 2019
# Created by:
#             :-) GROMACS - gmx msd, 2018.3-dev-20180823-5d5eb38 (-:
# 
# Executable:   /usr/local/gromacs/2018/2018.3-impi2017-fftw337-gcc640-cuda91/bin/gmx
# Data prefix:  /usr/local/gromacs/2018/2018.3-impi2017-fftw337-gcc640-cuda91
# Working dir:  /home/vgapsys/project/hemoglobin/ubq/closed_cube/box1/eq1/diffusion
# Command line:
#   gmx msd -s ../tpr.tpr -f /netmount/energy/vgapsys/hemoglobin/ubq/closed_cube/box1/eq1/traj_comp.xtc -trestart 800 -n index.ndx -o msd.xvg
# gmx msd is part of G R O M A C S:
#
# Gyas ROwers Mature At Cryogenic Speed
#
@    title "Mean Square Displacement"
@    xaxis  label "Time (ps)"
@    yaxis  label "MSD (nm\S2\N)"
@TYPE xy
# MSD gathered over 1e+06 ps with 1251 restarts
# Diffusion constants fitted from time 100000 to 900000 ps
# D[  SOL_&_OW] = 5.1254 (+/- 0.0536) (1e-5 cm^2/s)
         0           0
        40        1.33
        80     2.60157
       120     3.86674
       160     5.13509
       200     6.39443
       240     7.65325
       280     8.91797
       320     10.1701
       360     11.4253
       400     12.6838
       440     13.9362
       480     15.1968
       520     16.4505
       560     17.7021
       600     18.9505
       640      20.207
       680     21.4665
       720     22.7142
       760     23.9639
       800     25.2194
       840     26.4773
       880     27.7303
       920     28.9754
       960     30.2361
      1000     31.4848
      1040     32.7398
      1080      33.999
      1120      35.237
      1160     36.4908
      1200     37.7476
      1240     38.9962
      1280     40.2474
      1320     41.5059
      1360     42.7611
      1400     44.0084
      1440     45.2664
      1480     46.5276
      1520     47.7773
      1560     49.0239
      1600     50.2748
      1640     51.5394
      1680     52.7901
      1720     54.0343
      1760     55.2946
      1800       56.54
      1840     57.7909
      1880     59.0589
      1920      60.291
      1960     61.5524
      2000     62.8066
      2040     64.0553
      2080      65.312
      2120     66.5625
      2160     67.8337
      2200     69.0788
      2240     70.3274
      2280      71.586
      2320     72.8381
      2360     74.0838
      2400     75.3383
      2440     76.5976
      2480     77.8509
      2520     79.0906
      2560      80.359
      2600     81.6021
      2640     82.8507
      2680     84.1207
      2720     85.3467
      2760     86.6043
      2800     87.8589
      2840      89.111
      2880     90.3614
      2920     91.6112
      2960     92.8894
      3000      94.125
      3040     95.3705
      3080     96.6347
      3120     97.8894
      3160     99.1288
      3200     100.381
      3240     101.647
      3280     102.898
      3320     104.136
      3360     105.405
      3400     106.641
      3440     107.887
      3480     109.161
      3520     110.387
      3560     111.644
      3600     112.897
      3640     114.148
      3680     115.406
      3720     116.655
      3760     117.938
      3800     119.168
      3840     120.413
      3880     121.673
      3920     122.926
      3960      124.17
      4000     125.421
      4040     126.687
      4080     127.937
      4120     129.176
      4160     130.448
      4200      131.68
      4240     132.925
      4280     134.204
      4320     135.428
      4360     136.683
      4400     137.939
      4440     139.191
      4480     140.446
      4520     141.694
      4560     142.986
      4600     144.217
      4640     145.453
      4680     146.715
      4720     147.968
      4760       149.2
      4800     150.454
      4840     151.726
      4880     152.973
      4920     154.212
      4960     155.488
      5000     156.713
      5040     157.955
      5080     159.242
      5120     160.458
      5160     161.714
      5200     162.973
      5240     164.231
      5280     165.479
      5320     166.732
      5360     168.029
      5400     169.256
      5440      170.49
      5480     171.747
      5520     172.997
      5560     174.228
      5600     175.484
      5640     176.761
      5680     178.005
      5720     179.243
      5760      180.53
      5800     181.743
      5840     182.989
      5880     184.279
      5920     185.492
      5960     186.748
      6000     188.011
      6040     189.269
      6080     190.517
      6120     191.768
      6160     193.067
      6200     194.288
      6240     195.523
      6280     196.776
      6320     198.025
      6360     199.257
      6400     200.507
      6440     201.791
      6480     203.036
      6520     204.269
      6560     205.558
      6600     206.774
      6640     208.012
      6680     209.311
      6720     210.522
      6760     211.773
      6800     213.037
      6840     214.299
      6880     215.544
      6920     216.795
      6960     218.103
      7000     219.318
      7040     220.544
      7080     221.795
      7120     223.047
      7160     224.269
      7200     225.522
      7240     226.804
      7280     228.051
      7320      229.28
      7360      230.57
      7400     231.785
      7440     233.029
      7480     234.328
      7520      235.53
      7560     236.788
      7600     238.056
      7640     239.321
      7680     240.565
      7720     241.812
      7760     243.128
      7800     244.348
      7840     245.571
      7880     246.825
      7920     248.081
      7960     249.299
      8000     250.547
      8040     251.834
      8080     253.081
      8120     254.311
      8160     255.611
      8200      256.82
      8240     258.062
      8280     259.368
      8320     260.569
      8360     261.827
      8400     263.094
      8440     264.361
      8480     265.604
      8520     266.852
      8560     268.172
      8600     269.389
      8640     270.609
      8680     271.864
      8720     273.116
      8760     274.327
      8800     275.577
      8840     276.865
      8880     278.107
      8920     279.338
      8960     280.643
      9000     281.842
      9040     283.081
      9080     284.393
      9120     285.585
      9160     286.846
      9200      288.12
      9240     289.379
      9280     290.625
      9320     291.873
      9360     293.206
      9400     294.407
      9440     295.626
      9480     296.878
      9520     298.134
      9560     299.334
      9600     300.582
      9640     301.872
      9680     303.113
      9720     304.347
      9760     305.656
      9800     306.852
      9840     308.094
      9880      309.41
      9920     310.592
      9960     311.854
     10000     313.128
     10040     314.392
     10080     315.638
     10120     316.883
     10160     318.219
     10200     319.418
     10240     320.632
     10280     321.886
     10320      323.14
     10360     324.336
     10400     325.591
     10440     326.879
     10480     328.122
     10520      329.35
     10560     330.667
     10600     331.856
     10640       333.1
     10680     334.419
     10720     335.595
     10760     336.854
     10800     338.121
     10840     339.389
     10880      340.63
     10920     341.876
     10960      343.22
     11000     344.409
     11040     345.621
     11080     346.878
     11120      348.13
     11160     349.323
     11200     350.576
     11240     351.874
     11280     353.112
     11320     354.339
     11360     355.654
     11400     356.847
     11440     358.091
     11480     359.414
     11520     360.581
     11560     361.842
     11600     363.115
     11640     364.376
     11680     365.621
     11720      366.86
     11760     368.212
     11800     369.398
     11840     370.605
     11880     371.862
     11920     373.116
     11960     374.306
     12000     375.559
     12040     376.864
     12080     378.094
     12120     379.325
     12160     380.645
     12200     381.836
     12240     383.075
     12280     384.408
     12320     385.568
     12360     386.825
     12400     388.099
     12440     389.363
     12480     390.599
     12520      391.84
     12560     393.195
     12600     394.372
     12640     395.582
     12680     396.837
     12720     398.087
     12760     399.276
     12800      400.53
     12840      401.84
     12880     403.074
     12920     404.297
     12960      405.62
     13000     406.804
     13040     408.046
     13080     409.387
     13120     410.541
     13160     411.794
     13200     413.079
     13240     414.336
     13280     415.576
     13320      416.81
     13360     418.172
     13400     419.342
     13440     420.545
     13480     421.805
     13520      423.06
     13560     424.245
     13600     425.498
     13640     426.815
     13680     428.043
     13720     429.266
     13760     430.592
     13800     431.772
     13840     433.009
     13880     434.354
     13920     435.502
     13960     436.762
     14000     438.035
     14040       439.3
     14080     440.535
     14120     441.772
     14160     443.134
     14200     444.297
     14240     445.503
     14280     446.763
     14320     448.021
     14360     449.205
     14400     450.457
     14440      451.77
     14480     453.002
     14520     454.219
     14560     455.543
     14600     456.728
     14640     457.964
     14680     459.315
     14720     460.461
     14760      461.72
     14800     462.997
     14840     464.264
     14880     465.501
     14920     466.729
     14960     468.096
     15000     469.253
     15040     470.457
     15080     471.721
     15120     472.977
     15160     474.158
     15200     475.413
     15240      476.73
     15280     477.962
     15320     479.178
     15360     480.507
     15400     481.681
     15440     482.926
     15480     484.282
     15520     485.422
     15560     486.674
     15600     487.955
     15640     489.222
     15680     490.464
     15720     491.687
     15760     493.064
     15800     494.221
     15840     495.422
     15880      496.68
     15920     497.941
     15960     499.118
     16000     500.374
     16040     501.691
     16080      502.92
     16120     504.132
     16160     505.466
     16200     506.642
     16240     507.884
     16280     509.246
     16320     510.382
     16360     511.636
     16400     512.915
     16440     514.186
     16480     515.427
     16520     516.645
     16560     518.031
     16600     519.184
     16640     520.383
     16680     521.639
     16720     522.894
     16760     524.066
     16800     525.323
     16840     526.642
     16880      527.87
     16920     529.079
     16960     530.422
     17000     531.595
     17040      532.84
     17080     534.207
     17120     535.336
     17160     536.589
     17200     537.874
     17240     539.146
     17280     540.393
     17320     541.612
     17360     543.002
     17400     544.147
     17440     545.345
     17480     546.607
     17520     547.859
     17560     549.021
     17600     550.277
     17640     551.599
     17680     552.828
     17720     554.038
     17760      555.38
     17800     556.556
     17840     557.798
     17880     559.173
     17920     560.297
     17960     561.553
     18000     562.842
     18040     564.111
     18080     565.356
     18120     566.571
     18160     567.965
     18200     569.106
     18240     570.296
     18280     571.561
     18320     572.807
     18360     573.963
     18400     575.219
     18440     576.547
     18480     577.776
     18520     578.986
     18560     580.334
     18600     581.508
     18640     582.751
     18680      584.13
     18720     585.252
     18760     586.504
     18800     587.795
     18840      589.07
     18880     590.313
     18920     591.526
     18960     592.928
     19000     594.062
     19040     595.251
     19080     596.512
     19120     597.763
     19160     598.915
     19200     600.169
     19240     601.501
     19280     602.731
     19320     603.937
     19360     605.291
     19400     606.463
     19440     607.701
     19480     609.082
     19520     610.198
     19560     611.455
     19600      612.74
     19640     614.017
     19680     615.265
     19720     616.469
     19760     617.877
     19800     619.013
     19840     620.196
     19880     621.461
     19920     622.708
     19960     623.854
     20000     625.111
     20040     626.441
     20080     627.678
     20120      628.88
     20160     630.244
     20200     631.406
     20240     632.646
     20280     634.035
     20320     635.141
     20360     636.403
     20400     637.685
     20440     638.969
     20480     640.214
     20520      641.42
     20560     642.839
     20600     643.968
     20640     645.145
     20680      646.41
     20720      647.66
     20760     648.795
     20800     650.054
     20840     651.385
     20880     652.617
     20920     653.818
     20960     655.195
     21000     656.358
     21040     657.593
     21080     658.982
     21120     660.084
     21160     661.342
     21200     662.631
     21240     663.917
     21280     665.162
     21320     666.363
     21360      667.79
     21400     668.911
     21440     670.084
     21480     671.343
     21520     672.595
     21560     673.731
     21600     674.988
     21640     676.323
     21680     677.551
     21720     678.749
     21760     680.138
     21800     681.296
     21840     682.529
     21880      683.92
     21920     685.021
     21960     686.282
     22000      687.57
     22040     688.858
     22080     690.097
     22120     691.301
     22160     692.731
     22200     693.851
     22240     695.017
     22280     696.281
     22320     697.535
     22360     698.662
     22400     699.917
     22440     701.255
     22480     702.491
     22520     703.688
     22560      705.08
     22600     706.234
     22640     707.464
     22680     708.866
     22720     709.955
     22760     711.204
     22800     712.503
     22840     713.794
     22880     715.028
     22920     716.233
     22960     717.671
     23000      718.78
     23040     719.945
     23080     721.208
     23120      722.46
     23160     723.587
     23200     724.844
     23240     726.187
     23280     727.422
     23320     728.615
     23360      730.01
     23400     731.161
     23440     732.395
     23480     733.799
     23520     734.888
     23560     736.139
     23600     737.434
     23640     738.733
     23680     739.963
     23720     741.164
     23760      742.61
     23800     743.707
     23840     744.876
     23880     746.141
     23920     747.389
     23960      748.51
     24000     749.767
     24040     751.115
     24080      752.35
     24120     753.541
     24160     754.933
     24200     756.091
     24240     757.319
     24280     758.725
     24320     759.804
     24360     761.059
     24400     762.353
     24440     763.654
     24480     764.887
     24520     766.084
     24560     767.541
     24600     768.632
     24640     769.801
     24680     771.065
     24720     772.318
     24760      773.44
     24800     774.686
     24840     776.048
     24880      777.28
     24920     778.467
     24960     779.861
     25000     781.013
     25040     782.238
     25080     783.642
     25120     784.719
     25160     785.978
     25200     787.268
     25240     788.571
     25280     789.807
     25320     791.006
     25360     792.466
     25400     793.556
     25440     794.723
     25480     795.986
     25520     797.241
     25560     798.357
     25600     799.606
     25640     800.968
     25680     802.194
     25720     803.386
     25760     804.786
     25800     805.941
     25840     807.161
     25880     808.568
     25920     809.639
     25960     810.898
     26000     812.187
     26040     813.495
     26080     814.726
     26120      815.93
     26160     817.395
     26200     818.479
     26240     819.643
     26280      820.91
     26320     822.166
     26360     823.272
     26400     824.528
     26440     825.888
     26480     827.118
     26520     828.303
     26560     829.712
     26600     830.864
     26640     832.082
     26680     833.493
     26720     834.556
     26760     835.818
     26800     837.116
     26840      838.42
     26880     839.653
     26920     840.848
     26960     842.325
     27000       843.4
     27040     844.562
     27080      845.83
     27120     847.083
     27160     848.191
     27200     849.448
     27240      850.82
     27280     852.049
     27320     853.231
     27360     854.641
     27400     855.789
     27440     857.014
     27480     858.435
     27520     859.489
     27560     860.749
     27600     862.046
     27640     863.351
     27680     864.584
     27720     865.777
     27760      867.26
     27800     868.331
     27840     869.496
     27880     870.763
     27920     872.017
     27960     873.118
     28000      874.38
     28040     875.761
     28080     876.985
     28120     878.168
     28160     879.587
     28200     880.732
     28240     881.948
     28280     883.381
     28320     884.426
     28360     885.685
     28400     886.984
     28440     888.291
     28480     889.525
     28520     890.716
     28560     892.209
     28600     893.274
     28640     894.432
     28680     895.703
     28720     896.953
     28760     898.044
     28800     899.312
     28840     900.696
     28880     901.918
     28920     903.097
     28960     904.517
     29000     905.656
     29040     906.876
     29080      908.31
     29120     909.346
     29160     910.611
     29200     911.905
     29240     913.221
     29280     914.447
     29320     915.637
     29360     917.138
     29400     918.194
     29440     919.349
     29480     920.622
     29520     921.871
     29560     922.955
     29600     924.229
     29640     925.617
     29680     926.843
     29720     928.028
     29760      929.44
     29800      930.58
     29840     931.795
     29880     933.237
     29920     934.262
     29960     935.518
     30000     936.816
     30040     938.135
     30080      939.36
     30120     940.554
     30160     942.056
     30200     943.112
     30240     944.258
     30280     945.535
     30320     946.786
     30360     947.862
     30400     949.138
     30440     950.532
     30480     951.761
     30520     952.943
     30560     954.362
     30600       955.5
     30640     956.713
     30680     958.159
     30720     959.177
     30760     960.429
     30800     961.732
     30840     963.049
     30880     964.281
     30920     965.473
     30960     966.988
     31000     968.039
     31040     969.183
     31080      970.46
     31120     971.706
     31160     972.785
     31200     974.064
     31240      975.46
     31280     976.686
     31320     977.866
     31360     979.287
     31400     980.429
     31440     981.637
     31480     983.086
     31520       984.1
     31560     985.351
     31600     986.652
     31640     987.975
     31680     989.204
     31720     990.398
     31760     991.915
     31800     992.958
     31840     994.103
     31880     995.379
     31920     996.631
     31960     997.701
     32000     998.975
     32040     1000.37
     32080      1001.6
     32120     1002.78
     32160      1004.2
     32200     1005.35
     32240     1006.55
     32280     1008.01
     32320     1009.02
     32360     1010.27
     32400     1011.57
     32440      1012.9
     32480     1014.12
     32520     1015.32
     32560     1016.84
     32600     1017.87
     32640     1019.01
     32680     1020.29
     32720     1021.54
     32760     1022.61
     32800     1023.89
     32840     1025.29
     32880     1026.52
     32920     1027.69
     32960     1029.12
     33000     1030.26
     33040     1031.46
     33080     1032.92
     33120     1033.92
     33160     1035.16
     33200     1036.47
     33240      1037.8
     33280     1039.03
     33320     1040.22
     33360     1041.75
     33400     1042.78
     33440     1043.92
     33480      1045.2
     33520     1046.44
     33560     1047.52
     33600     1048.79
     33640      1050.2
     33680     1051.43
     33720     1052.61
     33760     1054.03
     33800     1055.19
     33840     1056.38
     33880     1057.85
     33920     1058.84
     33960     1060.09
     34000      1061.4
     34040     1062.73
     34080     1063.95
     34120     1065.14
     34160     1066.67
     34200      1067.7
     34240     1068.83
     34280     1070.11
     34320     1071.37
     34360     1072.44
     34400     1073.71
     34440     1075.12
     34480     1076.36
     34520     1077.53
     34560     1078.96
     34600     1080.11
     34640      1081.3
     34680     1082.78
     34720     1083.77
     34760     1085.01
     34800     1086.32
     34840     1087.65
     34880     1088.87
     34920     1090.07
     34960     1091.61
     35000     1092.63
     35040     1093.77
     35080     1095.05
     35120      1096.3
     35160     1097.37
     35200     1098.63
     35240     1100.05
     35280     1101.29
     35320     1102.46
     35360     1103.89
     35400     1105.03
     35440     1106.22
     35480      1107.7
     35520     1108.69
     35560     1109.93
     35600     1111.24
     35640     1112.58
     35680      1113.8
     35720        1115
     35760     1116.53
     35800     1117.55
     35840     1118.68
     35880     1119.97
     35920     1121.22
     35960     1122.28
     36000     1123.55
     36040     1124.98
     36080     1126.21
     36120     1127.38
     36160     1128.82
     36200     1129.96
     36240     1131.14
     36280     1132.62
     36320     1133.61
     36360     1134.86
     36400     1136.16
     36440     1137.51
     36480     1138.73
     36520     1139.92
     36560     1141.46
     36600     1142.48
     36640     1143.61
     36680      1144.9
     36720     1146.16
     36760     1147.22
     36800     1148.47
     36840      1149.9
     36880     1151.14
     36920     1152.31
     36960     1153.75
     37000     1154.89
     37040     1156.07
     37080     1157.56
     37120     1158.53
     37160     1159.78
     37200     1161.09
     37240     1162.43
     37280     1163.64
     37320     1164.84
     37360     1166.39
     37400      1167.4
     37440     1168.53
     37480     1169.81
     37520     1171.07
     37560     1172.12
     37600     1173.38
     37640     1174.82
     37680     1176.05
     37720     1177.22
     37760     1178.66
     37800      1179.8
     37840     1180.98
     37880     1182.48
     37920     1183.44
     37960     1184.69
     38000        1186
     38040     1187.34
     38080     1188.56
     38120     1189.75
     38160      1191.3
     38200     1192.31
     38240     1193.43
     38280     1194.72
     38320     1195.97
     38360     1197.03
     38400     1198.29
     38440     1199.74
     38480     1200.97
     38520     1202.13
     38560     1203.58
     38600     1204.72
     38640     1205.88
     38680     1207.39
     38720     1208.34
     38760      1209.6
     38800     1210.91
     38840     1212.26
     38880     1213.47
     38920     1214.67
     38960     1216.22
     39000     1217.23
     39040     1218.35
     39080     1219.64
     39120     1220.89
     39160     1221.94
     39200      1223.2
     39240     1224.65
     39280     1225.88
     39320     1227.04
     39360     1228.49
     39400     1229.63
     39440     1230.79
     39480     1232.31
     39520     1233.25
     39560     1234.51
     39600     1235.81
     39640     1237.16
     39680     1238.38
     39720     1239.57
     39760     1241.13
     39800     1242.14
     39840     1243.25
     39880     1244.54
     39920      1245.8
     39960     1246.84
     40000      1248.1
     40040     1249.55
     40080     1250.79
     40120     1251.94
     40160      1253.4
     40200     1254.54
     40240     1255.69
     40280     1257.22
     40320     1258.15
     40360     1259.41
     40400     1260.72
     40440     1262.07
     40480     1263.29
     40520     1264.47
     40560     1266.05
     40600     1267.05
     40640     1268.16
     40680     1269.46
     40720     1270.72
     40760     1271.76
     40800     1273.01
     40840     1274.47
     40880     1275.71
     40920     1276.86
     40960     1278.31
     41000     1279.46
     41040      1280.6
     41080     1282.15
     41120     1283.07
     41160     1284.33
     41200     1285.65
     41240        1287
     41280     1288.22
     41320      1289.4
     41360     1290.98
     41400     1291.98
     41440     1293.08
     41480     1294.39
     41520     1295.64
     41560     1296.69
     41600     1297.94
     41640     1299.41
     41680     1300.65
     41720     1301.79
     41760     1303.25
     41800      1304.4
     41840     1305.54
     41880     1307.09
     41920     1308.01
     41960     1309.27
     42000     1310.59
     42040     1311.94
     42080     1313.15
     42120     1314.34
     42160     1315.92
     42200     1316.91
     42240     1318.01
     42280     1319.32
     42320     1320.57
     42360     1321.61
     42400     1322.86
     42440     1324.34
     42480     1325.58
     42520     1326.72
     42560     1328.18
     42600     1329.32
     42640     1330.46
     42680     1332.03
     42720     1332.94
     42760      1334.2
     42800     1335.52
     42840     1336.87
     42880     1338.08
     42920     1339.26
     42960     1340.85
     43000     1341.84
     43040     1342.93
     43080     1344.24
     43120      1345.5
     43160     1346.54
     43200     1347.78
     43240     1349.27
     43280      1350.5
     43320     1351.64
     43360      1353.1
     43400     1354.25
     43440     1355.38
     43480     1356.95
     43520     1357.86
     43560     1359.11
     43600     1360.44
     43640     1361.79
     43680        1363
     43720     1364.18
     43760     1365.78
     43800     1366.76
     43840     1367.86
     43880     1369.17
     43920     1370.42
     43960     1371.46
     44000      1372.7
     44040     1374.19
     44080     1375.42
     44120     1376.57
     44160     1378.03
     44200     1379.18
     44240      1380.3
     44280     1381.88
     44320     1382.77
     44360     1384.03
     44400     1385.35
     44440     1386.71
     44480     1387.92
     44520     1389.08
     44560      1390.7
     44600     1391.68
     44640     1392.78
     44680     1394.08
     44720     1395.33
     44760     1396.36
     44800      1397.6
     44840     1399.08
     44880     1400.33
     44920     1401.47
     44960     1402.94
     45000     1404.08
     45040     1405.21
     45080     1406.79
     45120     1407.66
     45160     1408.92
     45200     1410.25
     45240     1411.61
     45280     1412.82
     45320     1413.99
     45360      1415.6
     45400     1416.58
     45440     1417.68
     45480     1418.98
     45520     1420.24
     45560     1421.26
     45600     1422.51
     45640        1424
     45680     1425.25
     45720     1426.37
     45760     1427.83
     45800     1428.98
     45840      1430.1
     45880     1431.68
     45920     1432.56
     45960     1433.83
     46000     1435.16
     46040     1436.51
     46080     1437.73
     46120      1438.9
     46160     1440.52
     46200      1441.5
     46240      1442.6
     46280      1443.9
     46320     1445.15
     46360     1446.18
     46400     1447.42
     46440     1448.91
     46480     1450.15
     46520     1451.28
     46560     1452.75
     46600     1453.89
     46640     1455.01
     46680      1456.6
     46720     1457.47
     46760     1458.73
     46800     1460.07
     46840     1461.43
     46880     1462.65
     46920     1463.82
     46960     1465.45
     47000     1466.43
     47040     1467.51
     47080     1468.82
     47120     1470.07
     47160     1471.09
     47200     1472.33
     47240     1473.83
     47280     1475.07
     47320     1476.18
     47360     1477.66
     47400      1478.8
     47440     1479.92
     47480     1481.51
     47520     1482.38
     47560     1483.65
     47600     1484.99
     47640     1486.34
     47680     1487.56
     47720     1488.73
     47760     1490.37
     47800     1491.34
     47840     1492.42
     47880     1493.73
     47920     1494.97
     47960     1495.99
     48000     1497.23
     48040     1498.73
     48080     1499.98
     48120     1501.08
     48160     1502.56
     48200      1503.7
     48240     1504.82
     48280     1506.41
     48320     1507.28
     48360     1508.55
     48400     1509.89
     48440     1511.25
     48480     1512.46
     48520     1513.63
     48560     1515.27
     48600     1516.24
     48640     1517.32
     48680     1518.63
     48720     1519.86
     48760     1520.88
     48800     1522.12
     48840     1523.63
     48880     1524.88
     48920     1525.98
     48960     1527.47
     49000     1528.59
     49040     1529.71
     49080     1531.31
     49120     1532.19
     49160     1533.44
     49200     1534.78
     49240     1536.15
     49280     1537.35
     49320     1538.53
     49360     1540.17
     49400     1541.14
     49440     1542.21
     49480     1543.53
     49520     1544.77
     49560     1545.79
     49600     1547.03
     49640     1548.54
     49680     1549.78
     49720     1550.89
     49760     1552.37
     49800      1553.5
     49840     1554.62
     49880     1556.22
     49920     1557.09
     49960     1558.34
     50000     1559.68
     50040     1561.05
     50080     1562.24
     50120     1563.43
     50160     1565.07
     50200     1566.03
     50240      1567.1
     50280     1568.42
     50320     1569.67
     50360     1570.69
     50400     1571.92
     50440     1573.44
     50480     1574.68
     50520     1575.79
     50560     1577.28
     50600     1578.41
     50640     1579.53
     50680     1581.14
     50720     1581.99
     50760     1583.25
     50800     1584.59
     50840     1585.97
     50880     1587.16
     50920     1588.34
     50960     1589.99
     51000     1590.95
     51040     1592.02
     51080     1593.35
     51120     1594.59
     51160     1595.61
     51200     1596.84
     51240     1598.38
     51280     1599.61
     51320     1600.72
     51360     1602.21
     51400     1603.34
     51440     1604.45
     51480     1606.07
     51520     1606.92
     51560     1608.17
     51600     1609.52
     51640      1610.9
     51680     1612.09
     51720     1613.27
     51760     1614.93
     51800     1615.88
     51840     1616.95
     51880     1618.28
     51920     1619.51
     51960     1620.54
     52000     1621.77
     52040     1623.31
     52080     1624.55
     52120     1625.65
     52160     1627.15
     52200     1628.27
     52240     1629.39
     52280     1631.01
     52320     1631.85
     52360      1633.1
     52400     1634.45
     52440     1635.83
     52480     1637.02
     52520     1638.19
     52560     1639.87
     52600     1640.82
     52640     1641.88
     52680     1643.21
     52720     1644.45
     52760     1645.47
     52800     1646.69
     52840     1648.24
     52880     1649.48
     52920     1650.59
     52960     1652.09
     53000     1653.21
     53040     1654.32
     53080     1655.96
     53120     1656.79
     53160     1658.03
     53200     1659.39
     53240     1660.77
     53280     1661.95
     53320     1663.13
     53360     1664.82
     53400     1665.76
     53440     1666.81
     53480     1668.15
     53520     1669.38
     53560     1670.41
     53600     1671.61
     53640     1673.18
     53680     1674.41
     53720     1675.52
     53760     1677.02
     53800     1678.14
     53840     1679.27
     53880     1680.89
     53920     1681.73
     53960     1682.96
     54000     1684.33
     54040      1685.7
     54080     1686.88
     54120     1688.06
     54160     1689.76
     54200     1690.69
     54240     1691.75
     54280     1693.08
     54320     1694.31
     54360     1695.34
     54400     1696.54
     54440     1698.11
     54480     1699.34
     54520     1700.45
     54560     1701.95
     54600     1703.07
     54640     1704.19
     54680     1705.82
     54720     1706.66
     54760     1707.89
     54800     1709.25
     54840     1710.63
     54880     1711.82
     54920     1712.99
     54960     1714.69
     55000     1715.63
     55040     1716.68
     55080     1718.01
     55120     1719.25
     55160     1720.26
     55200     1721.47
     55240     1723.05
     55280     1724.28
     55320     1725.39
     55360     1726.89
     55400     1728.01
     55440     1729.12
     55480     1730.76
     55520      1731.6
     55560     1732.84
     55600     1734.21
     55640     1735.57
     55680     1736.76
     55720     1737.93
     55760     1739.64
     55800     1740.58
     55840     1741.63
     55880     1742.96
     55920      1744.2
     55960     1745.21
     56000     1746.42
     56040     1747.99
     56080     1749.22
     56120     1750.32
     56160     1751.84
     56200     1752.96
     56240     1754.06
     56280      1755.7
     56320     1756.52
     56360     1757.77
     56400     1759.13
     56440     1760.51
     56480      1761.7
     56520     1762.87
     56560     1764.59
     56600     1765.52
     56640     1766.56
     56680     1767.89
     56720     1769.14
     56760     1770.15
     56800     1771.35
     56840     1772.94
     56880     1774.16
     56920     1775.25
     56960     1776.77
     57000     1777.89
     57040        1779
     57080     1780.65
     57120     1781.45
     57160     1782.69
     57200     1784.06
     57240     1785.43
     57280     1786.63
     57320     1787.79
     57360     1789.52
     57400     1790.46
     57440     1791.49
     57480     1792.82
     57520     1794.07
     57560     1795.07
     57600     1796.27
     57640     1797.86
     57680     1799.07
     57720     1800.17
     57760     1801.69
     57800     1802.81
     57840     1803.92
     57880     1805.58
     57920     1806.37
     57960     1807.62
     58000     1808.99
     58040     1810.36
     58080     1811.56
     58120     1812.72
     58160     1814.46
     58200     1815.39
     58240     1816.42
     58280     1817.76
     58320     1819.01
     58360        1820
     58400      1821.2
     58440      1822.8
     58480     1823.99
     58520     1825.11
     58560     1826.62
     58600     1827.75
     58640     1828.84
     58680     1830.53
     58720      1831.3
     58760     1832.55
     58800     1833.91
     58840      1835.3
     58880     1836.49
     58920     1837.65
     58960      1839.4
     59000     1840.32
     59040     1841.35
     59080      1842.7
     59120     1843.95
     59160     1844.93
     59200     1846.14
     59240     1847.73
     59280     1848.93
     59320     1850.03
     59360     1851.55
     59400     1852.67
     59440     1853.78
     59480     1855.45
     59520     1856.22
     59560     1857.47
     59600     1858.84
     59640     1860.22
     59680     1861.41
     59720     1862.57
     59760     1864.33
     59800     1865.24
     59840     1866.27
     59880     1867.62
     59920     1868.88
     59960     1869.84
     60000     1871.05
     60040     1872.64
     60080     1873.85
     60120     1874.94
     60160     1876.46
     60200     1877.58
     60240     1878.69
     60280     1880.36
     60320     1881.14
     60360     1882.39
     60400     1883.75
     60440     1885.14
     60480     1886.33
     60520     1887.48
     60560     1889.24
     60600     1890.16
     60640     1891.18
     60680     1892.53
     60720     1893.78
     60760     1894.75
     60800     1895.95
     60840     1897.56
     60880     1898.76
     60920     1899.85
     60960     1901.38
     61000     1902.48
     61040     1903.59
     61080     1905.27
     61120     1906.05
     61160     1907.29
     61200     1908.66
     61240     1910.05
     61280     1911.24
     61320     1912.37
     61360     1914.15
     61400     1915.07
     61440     1916.09
     61480     1917.44
     61520      1918.7
     61560     1919.65
     61600     1920.86
     61640     1922.48
     61680     1923.68
     61720     1924.77
     61760      1926.3
     61800      1927.4
     61840      1928.5
     61880     1930.19
     61920     1930.97
     61960     1932.21
     62000     1933.57
     62040     1934.96
     62080     1936.15
     62120     1937.29
     62160     1939.06
     62200     1939.98
     62240     1941.01
     62280     1942.35
     62320     1943.62
     62360     1944.56
     62400     1945.77
     62440     1947.39
     62480     1948.59
     62520     1949.69
     62560     1951.23
     62600     1952.33
     62640     1953.42
     62680     1955.12
     62720     1955.88
     62760     1957.12
     62800     1958.49
     62840     1959.89
     62880     1961.07
     62920     1962.22
     62960        1964
     63000     1964.91
     63040     1965.93
     63080     1967.28
     63120     1968.55
     63160      1969.5
     63200     1970.69
     63240     1972.33
     63280     1973.53
     63320     1974.62
     63360     1976.15
     63400     1977.26
     63440     1978.36
     63480     1980.06
     63520     1980.81
     63560     1982.04
     63600     1983.41
     63640     1984.81
     63680     1985.99
     63720     1987.14
     63760     1988.92
     63800     1989.83
     63840     1990.84
     63880      1992.2
     63920     1993.45
     63960      1994.4
     64000      1995.6
     64040     1997.24
     64080     1998.44
     64120     1999.53
     64160     2001.06
     64200     2002.18
     64240     2003.25
     64280     2004.96
     64320     2005.71
     64360     2006.95
     64400     2008.31
     64440     2009.72
     64480     2010.91
     64520     2012.04
     64560     2013.83
     64600     2014.74
     64640     2015.75
     64680      2017.1
     64720     2018.36
     64760      2019.3
     64800      2020.5
     64840     2022.15
     64880     2023.36
     64920     2024.44
     64960     2025.97
     65000     2027.08
     65040     2028.16
     65080     2029.88
     65120     2030.61
     65160     2031.85
     65200      2033.2
     65240     2034.62
     65280     2035.81
     65320     2036.94
     65360     2038.75
     65400     2039.65
     65440     2040.65
     65480     2042.01
     65520     2043.26
     65560     2044.21
     65600      2045.4
     65640     2047.06
     65680     2048.27
     65720     2049.34
     65760     2050.88
     65800     2051.99
     65840     2053.08
     65880     2054.79
     65920     2055.51
     65960     2056.76
     66000     2058.11
     66040     2059.54
     66080     2060.72
     66120     2061.87
     66160     2063.68
     66200     2064.57
     66240     2065.56
     66280     2066.93
     66320     2068.18
     66360     2069.13
     66400     2070.32
     66440     2071.98
     66480     2073.18
     66520     2074.26
     66560     2075.79
     66600     2076.91
     66640        2078
     66680     2079.72
     66720     2080.42
     66760     2081.68
     66800     2083.03
     66840     2084.46
     66880     2085.64
     66920      2086.8
     66960      2088.6
     67000     2089.48
     67040     2090.49
     67080     2091.85
     67120     2093.09
     67160     2094.04
     67200     2095.23
     67240      2096.9
     67280     2098.09
     67320     2099.19
     67360     2100.72
     67400     2101.83
     67440     2102.91
     67480     2104.65
     67520     2105.34
     67560     2106.61
     67600     2107.96
     67640     2109.38
     67680     2110.57
     67720     2111.71
     67760     2113.53
     67800     2114.39
     67840      2115.4
     67880     2116.78
     67920     2118.01
     67960     2118.96
     68000     2120.16
     68040     2121.83
     68080     2123.02
     68120     2124.11
     68160     2125.65
     68200     2126.75
     68240     2127.83
     68280     2129.57
     68320     2130.25
     68360     2131.53
     68400     2132.88
     68440      2134.3
     68480     2135.48
     68520     2136.62
     68560     2138.45
     68600     2139.32
     68640     2140.32
     68680      2141.7
     68720     2142.94
     68760     2143.88
     68800     2145.07
     68840     2146.76
     68880     2147.94
     68920     2149.03
     68960     2150.57
     69000     2151.68
     69040     2152.75
     69080      2154.5
     69120     2155.17
     69160     2156.45
     69200     2157.79
     69240     2159.22
     69280      2160.4
     69320     2161.54
     69360     2163.38
     69400     2164.24
     69440     2165.24
     69480     2166.62
     69520     2167.86
     69560      2168.8
     69600        2170
     69640     2171.68
     69680     2172.85
     69720     2173.95
     69760     2175.48
     69800     2176.58
     69840     2177.66
     69880      2179.4
     69920     2180.08
     69960     2181.35
     70000      2182.7
     70040     2184.13
     70080      2185.3
     70120     2186.44
     70160     2188.29
     70200     2189.15
     70240     2190.15
     70280     2191.53
     70320     2192.76
     70360     2193.71
     70400     2194.89
     70440      2196.6
     70480     2197.76
     70520     2198.86
     70560      2200.4
     70600      2201.5
     70640     2202.57
     70680     2204.32
     70720     2204.98
     70760     2206.28
     70800     2207.63
     70840     2209.05
     70880     2210.21
     70920     2211.35
     70960      2213.2
     71000     2214.07
     71040     2215.05
     71080     2216.44
     71120     2217.68
     71160     2218.62
     71200      2219.8
     71240     2221.51
     71280     2222.67
     71320     2223.77
     71360     2225.32
     71400      2226.4
     71440     2227.47
     71480     2229.23
     71520     2229.89
     71560     2231.18
     71600     2232.54
     71640     2233.96
     71680     2235.13
     71720     2236.27
     71760     2238.13
     71800        2239
     71840     2239.96
     71880     2241.36
     71920     2242.59
     71960     2243.54
     72000     2244.72
     72040     2246.44
     72080      2247.6
     72120      2248.7
     72160     2250.24
     72200     2251.32
     72240      2252.4
     72280     2254.15
     72320      2254.8
     72360     2256.09
     72400     2257.45
     72440     2258.89
     72480     2260.06
     72520     2261.19
     72560     2263.07
     72600     2263.93
     72640     2264.89
     72680     2266.29
     72720     2267.53
     72760     2268.48
     72800     2269.66
     72840     2271.39
     72880     2272.55
     72920     2273.64
     72960     2275.19
     73000     2276.27
     73040     2277.34
     73080      2279.1
     73120     2279.75
     73160     2281.04
     73200      2282.4
     73240     2283.84
     73280     2285.01
     73320     2286.14
     73360     2288.02
     73400     2288.88
     73440     2289.84
     73480     2291.25
     73520     2292.48
     73560     2293.41
     73600     2294.59
     73640     2296.33
     73680     2297.48
     73720     2298.58
     73760     2300.12
     73800     2301.21
     73840     2302.28
     73880     2304.04
     73920     2304.67
     73960     2305.97
     74000     2307.33
     74040     2308.78
     74080     2309.93
     74120     2311.08
     74160     2312.96
     74200     2313.81
     74240     2314.77
     74280     2316.19
     74320     2317.42
     74360     2318.34
     74400     2319.52
     74440     2321.26
     74480     2322.42
     74520      2323.5
     74560     2325.06
     74600     2326.14
     74640     2327.21
     74680     2328.97
     74720      2329.6
     74760      2330.9
     74800     2332.26
     74840     2333.71
     74880     2334.86
     74920     2335.99
     74960     2337.89
     75000     2338.74
     75040     2339.72
     75080     2341.13
     75120     2342.35
     75160     2343.28
     75200     2344.46
     75240     2346.21
     75280     2347.37
     75320     2348.44
     75360        2350
     75400     2351.08
     75440     2352.14
     75480     2353.91
     75520     2354.54
     75560     2355.83
     75600     2357.19
     75640     2358.64
     75680     2359.79
     75720     2360.92
     75760     2362.83
     75800     2363.68
     75840     2364.64
     75880     2366.07
     75920     2367.29
     75960     2368.21
     76000      2369.4
     76040     2371.15
     76080     2372.31
     76120     2373.37
     76160     2374.94
     76200     2376.02
     76240     2377.07
     76280     2378.84
     76320     2379.48
     76360     2380.78
     76400     2382.14
     76440     2383.58
     76480     2384.73
     76520     2385.85
     76560     2387.78
     76600     2388.62
     76640     2389.57
     76680     2390.99
     76720     2392.23
     76760     2393.16
     76800     2394.34
     76840     2396.09
     76880     2397.27
     76920     2398.32
     76960      2399.9
     77000     2400.99
     77040     2402.03
     77080      2403.8
     77120     2404.42
     77160     2405.72
     77200      2407.1
     77240     2408.53
     77280     2409.68
     77320      2410.8
     77360     2412.73
     77400     2413.57
     77440     2414.52
     77480     2415.96
     77520     2417.18
     77560     2418.12
     77600      2419.3
     77640     2421.07
     77680     2422.24
     77720     2423.29
     77760     2424.86
     77800     2425.96
     77840     2426.99
     77880     2428.76
     77920     2429.38
     77960     2430.68
     78000     2432.07
     78040     2433.49
     78080     2434.65
     78120     2435.76
     78160     2437.71
     78200     2438.55
     78240     2439.49
     78280     2440.93
     78320     2442.15
     78360     2443.07
     78400     2444.25
     78440     2446.04
     78480      2447.2
     78520     2448.26
     78560     2449.84
     78600     2450.93
     78640     2451.95
     78680     2453.73
     78720     2454.35
     78760     2455.64
     78800     2457.04
     78840     2458.46
     78880     2459.61
     78920     2460.73
     78960     2462.69
     79000     2463.51
     79040     2464.45
     79080     2465.89
     79120     2467.12
     79160     2468.04
     79200     2469.21
     79240     2471.01
     79280     2472.16
     79320     2473.22
     79360      2474.8
     79400     2475.88
     79440     2476.91
     79480     2478.69
     79520      2479.3
     79560     2480.61
     79600     2481.99
     79640     2483.42
     79680     2484.57
     79720     2485.68
     79760     2487.65
     79800     2488.46
     79840     2489.41
     79880     2490.85
     79920     2492.07
     79960     2492.98
     80000     2494.17
     80040     2495.97
     80080     2497.12
     80120     2498.17
     80160     2499.76
     80200     2500.83
     80240     2501.85
     80280     2503.64
     80320     2504.26
     80360     2505.55
     80400     2506.94
     80440     2508.36
     80480     2509.51
     80520     2510.63
     80560     2512.62
     80600     2513.42
     80640     2514.36
     80680     2515.81
     80720     2517.02
     80760     2517.94
     80800     2519.12
     80840     2520.92
     80880     2522.07
     80920     2523.12
     80960     2524.71
     81000     2525.77
     81040      2526.8
     81080     2528.59
     81120      2529.2
     81160      2530.5
     81200      2531.9
     81240     2533.32
     81280     2534.49
     81320     2535.58
     81360      2537.6
     81400     2538.38
     81440     2539.32
     81480     2540.77
     81520     2541.98
     81560     2542.91
     81600     2544.08
     81640      2545.9
     81680     2547.03
     81720     2548.09
     81760     2549.67
     81800     2550.72
     81840     2551.77
     81880     2553.56
     81920     2554.18
     81960     2555.46
     82000     2556.88
     82040      2558.3
     82080     2559.45
     82120     2560.57
     82160     2562.58
     82200     2563.37
     82240      2564.3
     82280     2565.75
     82320     2566.96
     82360     2567.88
     82400     2569.05
     82440     2570.86
     82480     2572.01
     82520     2573.06
     82560     2574.64
     82600     2575.68
     82640     2576.75
     82680     2578.52
     82720     2579.14
     82760     2580.43
     82800     2581.84
     82840     2583.28
     82880     2584.43
     82920     2585.54
     82960     2587.56
     83000     2588.35
     83040     2589.27
     83080     2590.72
     83120     2591.93
     83160     2592.85
     83200     2594.03
     83240     2595.84
     83280     2596.99
     83320     2598.04
     83360     2599.64
     83400     2600.67
     83440     2601.74
     83480      2603.5
     83520     2604.12
     83560     2605.42
     83600     2606.82
     83640     2608.28
     83680     2609.41
     83720     2610.51
     83760     2612.54
     83800     2613.33
     83840     2614.25
     83880     2615.69
     83920     2616.91
     83960     2617.82
     84000        2619
     84040     2620.82
     84080     2621.96
     84120     2623.01
     84160     2624.62
     84200     2625.65
     84240     2626.72
     84280     2628.48
     84320      2629.1
     84360      2630.4
     84400      2631.8
     84440     2633.25
     84480     2634.39
     84520      2635.5
     84560     2637.53
     84600     2638.31
     84640     2639.22
     84680     2640.67
     84720     2641.89
     84760     2642.81
     84800     2643.99
     84840     2645.79
     84880     2646.95
     84920     2647.99
     84960     2649.61
     85000     2650.65
     85040     2651.71
     85080     2653.47
     85120     2654.09
     85160     2655.38
     85200     2656.78
     85240     2658.25
     85280     2659.37
     85320     2660.48
     85360     2662.51
     85400      2663.3
     85440      2664.2
     85480     2665.65
     85520     2666.87
     85560     2667.79
     85600     2668.95
     85640     2670.77
     85680     2671.92
     85720     2672.98
     85760     2674.59
     85800     2675.64
     85840      2676.7
     85880     2678.45
     85920     2679.07
     85960     2680.36
     86000     2681.79
     86040     2683.25
     86080     2684.36
     86120     2685.47
     86160     2687.51
     86200      2688.3
     86240     2689.18
     86280     2690.64
     86320     2691.85
     86360     2692.77
     86400     2693.93
     86440     2695.77
     86480     2696.92
     86520     2697.96
     86560     2699.59
     86600     2700.65
     86640      2701.7
     86680     2703.46
     86720     2704.06
     86760     2705.36
     86800     2706.79
     86840     2708.24
     86880     2709.36
     86920     2710.46
     86960     2712.51
     87000      2713.3
     87040     2714.19
     87080     2715.63
     87120     2716.84
     87160     2717.75
     87200     2718.92
     87240     2720.76
     87280      2721.9
     87320     2722.95
     87360     2724.57
     87400     2725.65
     87440     2726.68
     87480     2728.44
     87520     2729.04
     87560     2730.35
     87600     2731.76
     87640     2733.23
     87680     2734.35
     87720     2735.44
     87760      2737.5
     87800     2738.28
     87840     2739.17
     87880     2740.62
     87920     2741.81
     87960     2742.73
     88000     2743.91
     88040     2745.75
     88080     2746.88
     88120     2747.93
     88160     2749.55
     88200     2750.63
     88240     2751.66
     88280     2753.41
     88320     2754.02
     88360     2755.33
     88400     2756.73
     88440     2758.19
     88480     2759.33
     88520      2760.4
     88560     2762.49
     88600     2763.25
     88640     2764.12
     88680     2765.58
     88720     2766.79
     88760      2767.7
     88800     2768.88
     88840     2770.72
     88880     2771.85
     88920     2772.89
     88960     2774.51
     89000     2775.61
     89040     2776.63
     89080     2778.37
     89120     2778.99
     89160      2780.3
     89200      2781.7
     89240     2783.17
     89280     2784.31
     89320     2785.39
     89360     2787.47
     89400     2788.22
     89440     2789.11
     89480     2790.56
     89520     2791.76
     89560     2792.66
     89600     2793.85
     89640     2795.69
     89680     2796.83
     89720     2797.85
     89760     2799.48
     89800     2800.58
     89840     2801.62
     89880     2803.36
     89920     2803.97
     89960     2805.27
     90000     2806.67
     90040     2808.15
     90080     2809.29
     90120     2810.37
     90160     2812.45
     90200     2813.21
     90240     2814.09
     90280     2815.52
     90320     2816.75
     90360     2817.63
     90400     2818.82
     90440     2820.67
     90480     2821.81
     90520     2822.83
     90560     2824.46
     90600     2825.54
     90640     2826.61
     90680     2828.34
     90720     2828.94
     90760     2830.25
     90800     2831.66
     90840     2833.11
     90880     2834.26
     90920     2835.35
     90960     2837.44
     91000      2838.2
     91040     2839.06
     91080     2840.52
     91120     2841.73
     91160      2842.6
     91200     2843.79
     91240     2845.64
     91280     2846.78
     91320     2847.79
     91360     2849.44
     91400     2850.52
     91440     2851.57
     91480     2853.31
     91520     2853.91
     91560     2855.21
     91600     2856.63
     91640      2858.1
     91680     2859.24
     91720     2860.33
     91760     2862.42
     91800     2863.18
     91840     2864.03
     91880     2865.49
     91920     2866.72
     91960     2867.57
     92000     2868.78
     92040     2870.64
     92080     2871.77
     92120     2872.78
     92160     2874.43
     92200     2875.51
     92240     2876.56
     92280     2878.31
     92320      2878.9
     92360     2880.22
     92400     2881.62
     92440     2883.09
     92480     2884.23
     92520     2885.33
     92560     2887.42
     92600     2888.17
     92640     2889.02
     92680     2890.48
     92720     2891.71
     92760     2892.56
     92800     2893.76
     92840     2895.64
     92880     2896.76
     92920     2897.77
     92960     2899.42
     93000     2900.51
     93040     2901.55
     93080     2903.31
     93120     2903.88
     93160     2905.21
     93200     2906.62
     93240     2908.08
     93280     2909.23
     93320     2910.32
     93360     2912.42
     93400     2913.17
     93440     2914.01
     93480     2915.49
     93520     2916.72
     93560     2917.55
     93600     2918.76
     93640     2920.63
     93680     2921.75
     93720     2922.75
     93760     2924.42
     93800      2925.5
     93840     2926.55
     93880      2928.3
     93920     2928.88
     93960      2930.2
     94000     2931.61
     94040     2933.08
     94080     2934.22
     94120     2935.32
     94160     2937.44
     94200     2938.18
     94240        2939
     94280     2940.48
     94320     2941.72
     94360     2942.54
     94400     2943.76
     94440     2945.62
     94480     2946.75
     94520     2947.75
     94560     2949.43
     94600     2950.51
     94640     2951.55
     94680      2953.3
     94720     2953.88
     94760      2955.2
     94800     2956.61
     94840     2958.08
     94880     2959.21
     94920      2960.3
     94960     2962.43
     95000     2963.17
     95040        2964
     95080     2965.48
     95120      2966.7
     95160     2967.55
     95200     2968.75
     95240     2970.63
     95280     2971.74
     95320     2972.73
     95360     2974.42
     95400     2975.51
     95440     2976.54
     95480     2978.29
     95520     2978.85
     95560     2980.19
     95600     2981.62
     95640     2983.07
     95680     2984.19
     95720     2985.26
     95760     2987.43
     95800     2988.16
     95840     2988.97
     95880     2990.47
     95920      2991.7
     95960     2992.53
     96000     2993.73
     96040     2995.63
     96080     2996.74
     96120     2997.74
     96160     2999.42
     96200     3000.51
     96240     3001.51
     96280     3003.27
     96320     3003.83
     96360     3005.16
     96400      3006.6
     96440     3008.06
     96480     3009.18
     96520     3010.24
     96560     3012.42
     96600     3013.15
     96640     3013.96
     96680     3015.46
     96720     3016.67
     96760     3017.51
     96800      3018.7
     96840     3020.62
     96880     3021.73
     96920     3022.74
     96960     3024.41
     97000     3025.51
     97040     3026.51
     97080     3028.26
     97120     3028.82
     97160     3030.16
     97200     3031.59
     97240     3033.05
     97280     3034.17
     97320     3035.23
     97360     3037.41
     97400     3038.14
     97440     3038.96
     97480     3040.46
     97520     3041.69
     97560     3042.52
     97600      3043.7
     97640     3045.63
     97680     3046.72
     97720     3047.73
     97760     3049.41
     97800      3050.5
     97840      3051.5
     97880     3053.27
     97920     3053.82
     97960     3055.17
     98000     3056.59
     98040     3058.06
     98080     3059.16
     98120     3060.22
     98160     3062.43
     98200     3063.14
     98240     3063.95
     98280     3065.46
     98320     3066.69
     98360     3067.51
     98400     3068.69
     98440     3070.62
     98480     3071.69
     98520      3072.7
     98560     3074.38
     98600     3075.48
     98640     3076.48
     98680     3078.25
     98720     3078.79
     98760     3080.14
     98800     3081.58
     98840     3083.03
     98880     3084.13
     98920      3085.2
     98960     3087.42
     99000     3088.12
     99040     3088.93
     99080     3090.44
     99120     3091.69
     99160      3092.5
     99200     3093.69
     99240     3095.61
     99280     3096.68
     99320     3097.69
     99360     3099.36
     99400     3100.48
     99440     3101.48
     99480     3103.24
     99520     3103.78
     99560     3105.14
     99600     3106.56
     99640     3108.01
     99680     3109.13
     99720     3110.18
     99760     3112.43
     99800     3113.11
     99840     3113.91
     99880     3115.43
     99920     3116.67
     99960     3117.49
    100000     3118.69
    100040     3120.61
    100080     3121.69
    100120      3122.7
    100160     3124.37
    100200     3125.48
    100240     3126.48
    100280     3128.25
    100320     3128.76
    100360     3130.15
    100400     3131.56
    100440     3133.02
    100480     3134.13
    100520     3135.18
    100560     3137.44
    100600     3138.11
    100640     3138.92
    100680     3140.44
    100720     3141.68
    100760      3142.5
    100800     3143.69
    100840     3145.61
    100880     3146.69
    100920      3147.7
    100960     3149.38
    101000     3150.49
    101040      3151.5
    101080     3153.26
    101120     3153.76
    101160     3155.14
    101200     3156.55
    101240     3158.03
    101280     3159.14
    101320     3160.18
    101360     3162.45
    101400     3163.11
    101440     3163.93
    101480     3165.45
    101520     3166.69
    101560      3167.5
    101600      3168.7
    101640     3170.62
    101680     3171.68
    101720     3172.68
    101760     3174.38
    101800     3175.47
    101840      3176.5
    101880     3178.25
    101920     3178.73
    101960     3180.12
    102000     3181.53
    102040     3183.01
    102080     3184.11
    102120     3185.17
    102160     3187.44
    102200      3188.1
    102240     3188.91
    102280     3190.42
    102320     3191.64
    102360     3192.47
    102400     3193.66
    102440     3195.61
    102480     3196.65
    102520     3197.66
    102560     3199.35
    102600     3200.46
    102640     3201.48
    102680     3203.22
    102720      3203.7
    102760     3205.11
    102800     3206.51
    102840        3208
    102880      3209.1
    102920     3210.16
    102960     3212.42
    103000     3213.09
    103040     3213.89
    103080     3215.41
    103120     3216.62
    103160     3217.47
    103200     3218.64
    103240      3220.6
    103280     3221.66
    103320     3222.64
    103360     3224.36
    103400     3225.47
    103440     3226.46
    103480     3228.22
    103520     3228.69
    103560      3230.1
    103600      3231.5
    103640     3232.99
    103680     3234.08
    103720     3235.14
    103760     3237.41
    103800     3238.08
    103840     3238.89
    103880      3240.4
    103920     3241.62
    103960     3242.45
    104000     3243.62
    104040     3245.59
    104080     3246.65
    104120     3247.63
    104160     3249.34
    104200     3250.44
    104240     3251.45
    104280      3253.2
    104320     3253.66
    104360     3255.07
    104400     3256.48
    104440     3257.96
    104480     3259.06
    104520      3260.1
    104560      3262.4
    104600     3263.07
    104640     3263.87
    104680     3265.38
    104720     3266.59
    104760     3267.42
    104800      3268.6
    104840     3270.57
    104880     3271.63
    104920      3272.6
    104960     3274.33
    105000     3275.42
    105040     3276.43
    105080      3278.2
    105120     3278.66
    105160     3280.05
    105200     3281.46
    105240     3282.96
    105280     3284.05
    105320     3285.07
    105360     3287.39
    105400     3288.06
    105440     3288.86
    105480     3290.36
    105520     3291.58
    105560      3292.4
    105600     3293.58
    105640     3295.56
    105680     3296.64
    105720     3297.59
    105760     3299.32
    105800     3300.42
    105840     3301.42
    105880      3303.2
    105920     3303.65
    105960     3305.05
    106000     3306.47
    106040     3307.95
    106080     3309.04
    106120     3310.07
    106160     3312.39
    106200     3313.05
    106240     3313.84
    106280     3315.34
    106320     3316.58
    106360      3317.4
    106400     3318.56
    106440     3320.56
    106480     3321.63
    106520     3322.58
    106560      3324.3
    106600     3325.42
    106640     3326.41
    106680     3328.19
    106720     3328.63
    106760     3330.03
    106800     3331.46
    106840     3332.94
    106880     3334.04
    106920     3335.06
    106960     3337.39
    107000     3338.06
    107040     3338.84
    107080     3340.34
    107120     3341.57
    107160      3342.4
    107200     3343.54
    107240     3345.57
    107280     3346.64
    107320     3347.58
    107360     3349.31
    107400     3350.42
    107440     3351.42
    107480     3353.21
    107520     3353.63
    107560     3355.02
    107600     3356.46
    107640     3357.95
    107680     3359.03
    107720     3360.06
    107760     3362.39
    107800     3363.06
    107840     3363.83
    107880     3365.34
    107920     3366.56
    107960      3367.4
    108000     3368.55
    108040     3370.56
    108080     3371.65
    108120     3372.59
    108160     3374.32
    108200     3375.42
    108240     3376.41
    108280     3378.19
    108320      3378.6
    108360        3380
    108400     3381.44
    108440     3382.93
    108480     3384.01
    108520     3385.04
    108560     3387.39
    108600     3388.04
    108640     3388.81
    108680     3390.33
    108720     3391.55
    108760     3392.38
    108800     3393.52
    108840     3395.54
    108880     3396.63
    108920     3397.57
    108960     3399.31
    109000     3400.41
    109040     3401.39
    109080     3403.18
    109120     3403.57
    109160     3404.99
    109200     3406.43
    109240     3407.91
    109280        3409
    109320     3410.02
    109360     3412.36
    109400     3413.02
    109440     3413.79
    109480     3415.31
    109520     3416.54
    109560     3417.36
    109600     3418.51
    109640     3420.54
    109680     3421.62
    109720     3422.54
    109760     3424.29
    109800      3425.4
    109840     3426.37
    109880     3428.15
    109920     3428.55
    109960     3429.97
    110000      3431.4
    110040     3432.89
    110080     3433.99
    110120     3434.99
    110160     3437.35
    110200     3438.02
    110240     3438.76
    110280      3440.3
    110320     3441.52
    110360     3442.34
    110400     3443.49
    110440     3445.52
    110480     3446.61
    110520     3447.53
    110560     3449.27
    110600     3450.38
    110640     3451.36
    110680     3453.14
    110720     3453.54
    110760     3454.95
    110800     3456.39
    110840     3457.88
    110880     3458.96
    110920     3459.96
    110960     3462.31
    111000     3462.97
    111040     3463.73
    111080     3465.26
    111120      3466.5
    111160      3467.3
    111200     3468.46
    111240     3470.49
    111280     3471.57
    111320     3472.51
    111360     3474.25
    111400     3475.36
    111440     3476.34
    111480     3478.12
    111520     3478.52
    111560     3479.93
    111600     3481.35
    111640     3482.86
    111680     3483.94
    111720     3484.93
    111760      3487.3
    111800     3487.96
    111840     3488.69
    111880     3490.23
    111920     3491.48
    111960     3492.28
    112000     3493.45
    112040     3495.46
    112080     3496.56
    112120     3497.49
    112160     3499.23
    112200     3500.35
    112240      3501.3
    112280     3503.09
    112320     3503.49
    112360      3504.9
    112400     3506.33
    112440     3507.81
    112480      3508.9
    112520     3509.89
    112560     3512.28
    112600     3512.93
    112640     3513.66
    112680      3515.2
    112720     3516.47
    112760     3517.24
    112800     3518.43
    112840     3520.43
    112880     3521.54
    112920     3522.45
    112960      3524.2
    113000     3525.32
    113040     3526.26
    113080     3528.06
    113120     3528.47
    113160     3529.86
    113200     3531.29
    113240     3532.79
    113280     3533.88
    113320     3534.86
    113360     3537.27
    113400     3537.92
    113440     3538.62
    113480     3540.16
    113520     3541.43
    113560     3542.22
    113600     3543.39
    113640     3545.39
    113680     3546.49
    113720     3547.39
    113760     3549.15
    113800     3550.28
    113840     3551.22
    113880     3553.01
    113920     3553.42
    113960     3554.81
    114000     3556.26
    114040     3557.74
    114080     3558.83
    114120     3559.78
    114160     3562.23
    114200     3562.86
    114240     3563.55
    114280     3565.09
    114320     3566.37
    114360     3567.13
    114400     3568.33
    114440     3570.32
    114480     3571.42
    114520     3572.31
    114560     3574.09
    114600     3575.22
    114640     3576.16
    114680     3577.96
    114720     3578.34
    114760     3579.74
    114800     3581.18
    114840     3582.67
    114880     3583.77
    114920     3584.71
    114960     3587.18
    115000     3587.77
    115040     3588.48
    115080     3590.02
    115120      3591.3
    115160     3592.07
    115200     3593.27
    115240     3595.25
    115280     3596.37
    115320     3597.25
    115360     3599.04
    115400     3600.16
    115440     3601.09
    115480     3602.89
    115520     3603.27
    115560     3604.68
    115600     3606.12
    115640     3607.61
    115680      3608.7
    115720     3609.66
    115760     3612.12
    115800      3612.7
    115840      3613.4
    115880     3614.96
    115920     3616.22
    115960     3616.99
    116000      3618.2
    116040     3620.18
    116080      3621.3
    116120     3622.16
    116160     3623.96
    116200      3625.1
    116240     3626.03
    116280     3627.84
    116320     3628.21
    116360     3629.62
    116400     3631.06
    116440     3632.56
    116480     3633.64
    116520      3634.6
    116560     3637.05
    116600     3637.64
    116640     3638.34
    116680     3639.88
    116720     3641.14
    116760     3641.93
    116800     3643.13
    116840     3645.11
    116880     3646.25
    116920     3647.09
    116960      3648.9
    117000     3650.02
    117040     3650.94
    117080     3652.78
    117120     3653.12
    117160     3654.54
    117200     3655.98
    117240     3657.49
    117280     3658.58
    117320     3659.52
    117360     3661.99
    117400     3662.56
    117440     3663.26
    117480      3664.8
    117520     3666.07
    117560     3666.83
    117600     3668.03
    117640     3670.03
    117680     3671.19
    117720     3672.03
    117760     3673.83
    117800     3674.96
    117840     3675.88
    117880     3677.72
    117920     3678.05
    117960     3679.47
    118000     3680.91
    118040     3682.43
    118080     3683.51
    118120     3684.46
    118160     3686.93
    118200     3687.51
    118240      3688.2
    118280     3689.74
    118320        3691
    118360     3691.76
    118400     3692.97
    118440     3694.98
    118480     3696.12
    118520     3696.96
    118560     3698.76
    118600     3699.89
    118640      3700.8
    118680     3702.65
    118720     3702.98
    118760      3704.4
    118800     3705.87
    118840     3707.36
    118880     3708.47
    118920     3709.37
    118960     3711.86
    119000     3712.46
    119040     3713.13
    119080     3714.69
    119120     3715.95
    119160     3716.71
    119200     3717.91
    119240     3719.91
    119280     3721.06
    119320     3721.91
    119360     3723.69
    119400     3724.83
    119440     3725.75
    119480     3727.59
    119520     3727.94
    119560     3729.35
    119600     3730.81
    119640      3732.3
    119680     3733.41
    119720     3734.32
    119760     3736.81
    119800     3737.41
    119840     3738.07
    119880     3739.64
    119920     3740.91
    119960     3741.66
    120000     3742.86
    120040     3744.87
    120080     3746.01
    120120     3746.86
    120160     3748.67
    120200     3749.79
    120240      3750.7
    120280     3752.56
    120320     3752.91
    120360     3754.31
    120400      3755.8
    120440     3757.27
    120480     3758.39
    120520     3759.29
    120560     3761.79
    120600     3762.39
    120640     3763.04
    120680     3764.63
    120720     3765.89
    120760     3766.65
    120800     3767.83
    120840     3769.85
    120880        3771
    120920     3771.84
    120960     3773.63
    121000     3774.77
    121040     3775.69
    121080     3777.53
    121120     3777.88
    121160     3779.28
    121200     3780.76
    121240     3782.25
    121280     3783.36
    121320     3784.26
    121360     3786.76
    121400     3787.37
    121440     3787.99
    121480     3789.58
    121520     3790.86
    121560     3791.63
    121600     3792.79
    121640     3794.83
    121680     3795.98
    121720     3796.81
    121760     3798.59
    121800     3799.76
    121840     3800.66
    121880     3802.51
    121920     3802.84
    121960     3804.26
    122000     3805.73
    122040     3807.21
    122080     3808.32
    122120     3809.23
    122160     3811.73
    122200     3812.33
    122240     3812.95
    122280     3814.55
    122320     3815.82
    122360      3816.6
    122400     3817.75
    122440     3819.79
    122480     3820.95
    122520     3821.77
    122560     3823.55
    122600     3824.71
    122640     3825.61
    122680     3827.44
    122720     3827.78
    122760     3829.21
    122800     3830.68
    122840     3832.16
    122880     3833.28
    122920      3834.2
    122960     3836.71
    123000      3837.3
    123040     3837.92
    123080      3839.5
    123120     3840.77
    123160     3841.56
    123200     3842.71
    123240     3844.75
    123280      3845.9
    123320      3846.7
    123360      3848.5
    123400     3849.66
    123440     3850.56
    123480      3852.4
    123520     3852.72
    123560     3854.15
    123600     3855.63
    123640     3857.13
    123680     3858.23
    123720     3859.15
    123760     3861.67
    123800     3862.27
    123840     3862.88
    123880     3864.48
    123920     3865.73
    123960     3866.53
    124000     3867.67
    124040     3869.71
    124080     3870.87
    124120     3871.66
    124160     3873.47
    124200     3874.64
    124240     3875.53
    124280     3877.38
    124320      3877.7
    124360     3879.12
    124400      3880.6
    124440      3882.1
    124480      3883.2
    124520     3884.12
    124560     3886.65
    124600     3887.26
    124640     3887.86
    124680     3889.45
    124720     3890.71
    124760     3891.52
    124800     3892.65
    124840      3894.7
    124880     3895.86
    124920     3896.63
    124960     3898.46
    125000     3899.62
    125040     3900.51
    125080     3902.36
    125120     3902.68
    125160     3904.08
    125200     3905.56
    125240     3907.08
    125280     3908.18
    125320      3909.1
    125360     3911.64
    125400     3912.24
    125440     3912.84
    125480     3914.42
    125520     3915.69
    125560     3916.52
    125600     3917.64
    125640     3919.69
    125680     3920.84
    125720     3921.61
    125760     3923.44
    125800     3924.59
    125840     3925.49
    125880     3927.35
    125920     3927.66
    125960     3929.08
    126000     3930.53
    126040     3932.06
    126080     3933.17
    126120     3934.06
    126160     3936.64
    126200     3937.23
    126240     3937.81
    126280     3939.41
    126320      3940.7
    126360     3941.49
    126400     3942.61
    126440     3944.66
    126480     3945.83
    126520      3946.6
    126560     3948.45
    126600     3949.58
    126640     3950.47
    126680     3952.34
    126720     3952.64
    126760     3954.07
    126800     3955.51
    126840     3957.01
    126880     3958.15
    126920     3959.04
    126960     3961.62
    127000      3962.2
    127040      3962.8
    127080     3964.38
    127120     3965.68
    127160     3966.46
    127200      3967.6
    127240     3969.67
    127280     3970.81
    127320      3971.6
    127360     3973.44
    127400     3974.58
    127440     3975.47
    127480     3977.34
    127520     3977.62
    127560     3979.07
    127600     3980.51
    127640        3982
    127680     3983.14
    127720     3984.02
    127760     3986.64
    127800     3987.21
    127840      3987.8
    127880     3989.38
    127920     3990.67
    127960     3991.44
    128000      3992.6
    128040     3994.66
    128080     3995.84
    128120     3996.59
    128160     3998.46
    128200     3999.58
    128240     4000.48
    128280     4002.34
    128320     4002.64
    128360     4004.06
    128400     4005.51
    128440     4006.99
    128480     4008.16
    128520     4009.04
    128560     4011.66
    128600     4012.21
    128640     4012.81
    128680     4014.39
    128720     4015.69
    128760     4016.43
    128800      4017.6
    128840     4019.68
    128880     4020.82
    128920     4021.59
    128960     4023.45
    129000     4024.59
    129040     4025.46
    129080     4027.32
    129120     4027.63
    129160     4029.05
    129200      4030.5
    129240     4031.99
    129280     4033.14
    129320     4034.01
    129360     4036.67
    129400      4037.2
    129440     4037.79
    129480     4039.38
    129520     4040.68
    129560     4041.41
    129600     4042.59
    129640     4044.64
    129680      4045.8
    129720     4046.57
    129760     4048.43
    129800     4049.59
    129840     4050.45
    129880      4052.3
    129920     4052.61
    129960     4054.03
    130000     4055.45
    130040     4056.98
    130080     4058.13
    130120     4058.97
    130160     4061.65
    130200     4062.16
    130240     4062.77
    130280     4064.35
    130320     4065.66
    130360     4066.38
    130400     4067.53
    130440     4069.62
    130480     4070.78
    130520     4071.52
    130560      4073.4
    130600     4074.57
    130640     4075.41
    130680     4077.26
    130720     4077.56
    130760     4078.97
    130800     4080.44
    130840     4081.92
    130880     4083.09
    130920     4083.91
    130960     4086.61
    131000     4087.13
    131040     4087.75
    131080      4089.3
    131120     4090.64
    131160     4091.34
    131200     4092.49
    131240      4094.6
    131280     4095.74
    131320     4096.47
    131360     4098.35
    131400     4099.54
    131440     4100.37
    131480     4102.21
    131520     4102.53
    131560     4103.95
    131600     4105.39
    131640     4106.89
    131680     4108.06
    131720     4108.88
    131760     4111.59
    131800      4112.1
    131840     4112.72
    131880     4114.26
    131920     4115.61
    131960     4116.31
    132000     4117.46
    132040     4119.58
    132080     4120.73
    132120     4121.45
    132160     4123.32
    132200     4124.52
    132240     4125.34
    132280      4127.2
    132320     4127.51
    132360     4128.91
    132400     4130.35
    132440     4131.89
    132480     4133.06
    132520     4133.86
    132560     4136.59
    132600     4137.08
    132640     4137.71
    132680     4139.26
    132720     4140.59
    132760      4141.3
    132800     4142.46
    132840     4144.56
    132880     4145.71
    132920     4146.45
    132960     4148.32
    133000     4149.52
    133040     4150.35
    133080     4152.23
    133120     4152.51
    133160     4153.91
    133200     4155.34
    133240     4156.89
    133280     4158.08
    133320     4158.86
    133360      4161.6
    133400     4162.09
    133440     4162.71
    133480     4164.26
    133520      4165.6
    133560      4166.3
    133600     4167.47
    133640     4169.57
    133680      4170.7
    133720     4171.45
    133760     4173.33
    133800     4174.51
    133840     4175.34
    133880     4177.22
    133920     4177.54
    133960     4178.92
    134000     4180.36
    134040      4181.9
    134080     4183.09
    134120     4183.86
    134160     4186.63
    134200     4187.11
    134240     4187.73
    134280     4189.26
    134320     4190.62
    134360     4191.32
    134400     4192.48
    134440      4194.6
    134480     4195.72
    134520     4196.45
    134560     4198.35
    134600     4199.53
    134640     4200.36
    134680     4202.24
    134720     4202.55
    134760     4203.93
    134800     4205.37
    134840      4206.9
    134880     4208.12
    134920     4208.86
    134960     4211.66
    135000     4212.14
    135040     4212.74
    135080     4214.29
    135120     4215.64
    135160     4216.33
    135200     4217.51
    135240     4219.62
    135280     4220.75
    135320     4221.47
    135360     4223.37
    135400     4224.55
    135440     4225.39
    135480     4227.24
    135520     4227.56
    135560     4228.93
    135600     4230.39
    135640     4231.91
    135680     4233.14
    135720     4233.88
    135760     4236.66
    135800     4237.15
    135840     4237.75
    135880     4239.29
    135920     4240.66
    135960     4241.33
    136000     4242.54
    136040     4244.64
    136080     4245.76
    136120     4246.49
    136160     4248.39
    136200     4249.57
    136240     4250.42
    136280     4252.26
    136320     4252.56
    136360     4253.96
    136400      4255.4
    136440     4256.93
    136480     4258.15
    136520     4258.88
    136560     4261.69
    136600     4262.16
    136640     4262.77
    136680     4264.32
    136720     4265.67
    136760     4266.34
    136800     4267.56
    136840     4269.67
    136880     4270.79
    136920     4271.49
    136960     4273.39
    137000     4274.57
    137040     4275.42
    137080     4277.27
    137120     4277.57
    137160     4278.96
    137200     4280.42
    137240     4281.94
    137280     4283.15
    137320     4283.87
    137360     4286.71
    137400     4287.16
    137440     4287.78
    137480     4289.33
    137520     4290.68
    137560     4291.35
    137600     4292.57
    137640     4294.67
    137680     4295.77
    137720     4296.49
    137760      4298.4
    137800     4299.58
    137840     4300.42
    137880     4302.32
    137920     4302.58
    137960     4303.97
    138000     4305.42
    138040     4306.95
    138080     4308.16
    138120     4308.89
    138160     4311.74
    138200     4312.17
    138240     4312.79
    138280     4314.33
    138320     4315.67
    138360     4316.33
    138400     4317.57
    138440     4319.66
    138480     4320.77
    138520      4321.5
    138560      4323.4
    138600     4324.57
    138640     4325.42
    138680     4327.32
    138720     4327.58
    138760     4328.97
    138800     4330.41
    138840     4331.96
    138880     4333.15
    138920     4333.88
    138960     4336.75
    139000     4337.18
    139040     4337.79
    139080     4339.34
    139120     4340.67
    139160     4341.32
    139200     4342.56
    139240     4344.64
    139280     4345.78
    139320     4346.48
    139360     4348.39
    139400     4349.58
    139440     4350.41
    139480     4352.32
    139520     4352.59
    139560     4353.98
    139600      4355.4
    139640     4356.96
    139680     4358.16
    139720     4358.87
    139760     4361.74
    139800     4362.19
    139840     4362.81
    139880     4364.34
    139920     4365.66
    139960     4366.33
    140000     4367.57
    140040     4369.62
    140080     4370.78
    140120     4371.47
    140160     4373.37
    140200     4374.57
    140240     4375.39
    140280     4377.31
    140320     4377.57
    140360     4378.96
    140400     4380.38
    140440     4381.96
    140480     4383.16
    140520     4383.87
    140560     4386.75
    140600     4387.18
    140640      4387.8
    140680     4389.34
    140720     4390.67
    140760     4391.32
    140800     4392.55
    140840      4394.6
    140880     4395.78
    140920     4396.45
    140960     4398.38
    141000     4399.57
    141040     4400.38
    141080     4402.31
    141120     4402.57
    141160     4403.97
    141200     4405.37
    141240     4406.95
    141280     4408.15
    141320     4408.85
    141360     4411.76
    141400     4412.19
    141440     4412.81
    141480     4414.36
    141520      4415.7
    141560     4416.32
    141600     4417.54
    141640     4419.62
    141680     4420.82
    141720     4421.47
    141760      4423.4
    141800     4424.58
    141840     4425.39
    141880     4427.32
    141920     4427.57
    141960     4428.97
    142000     4430.37
    142040     4431.95
    142080     4433.15
    142120     4433.84
    142160     4436.76
    142200     4437.19
    142240     4437.81
    142280     4439.37
    142320     4440.68
    142360     4441.33
    142400     4442.55
    142440     4444.64
    142480     4445.81
    142520     4446.46
    142560      4448.4
    142600     4449.57
    142640     4450.42
    142680     4452.31
    142720     4452.56
    142760     4453.97
    142800     4455.37
    142840     4456.94
    142880     4458.16
    142920     4458.86
    142960     4461.79
    143000      4462.2
    143040     4462.82
    143080     4464.37
    143120      4465.7
    143160     4466.32
    143200     4467.54
    143240     4469.63
    143280     4470.83
    143320     4471.47
    143360     4473.39
    143400     4474.58
    143440     4475.41
    143480      4477.3
    143520     4477.56
    143560     4478.96
    143600     4480.37
    143640     4481.93
    143680     4483.17
    143720     4483.85
    143760     4486.79
    143800     4487.22
    143840     4487.83
    143880     4489.37
    143920     4490.71
    143960     4491.31
    144000     4492.55
    144040     4494.61
    144080     4495.84
    144120     4496.47
    144160     4498.39
    144200     4499.59
    144240      4500.4
    144280     4502.33
    144320     4502.55
    144360     4503.96
    144400     4505.38
    144440     4506.94
    144480     4508.18
    144520     4508.85
    144560     4511.81
    144600     4512.23
    144640     4512.82
    144680     4514.39
    144720     4515.72
    144760     4516.34
    144800     4517.57
    144840     4519.64
    144880     4520.86
    144920     4521.48
    144960      4523.4
    145000     4524.61
    145040     4525.42
    145080     4527.34
    145120     4527.55
    145160     4528.96
    145200     4530.38
    145240     4531.93
    145280     4533.21
    145320     4533.85
    145360     4536.86
    145400     4537.25
    145440     4537.86
    145480     4539.42
    145520     4540.73
    145560     4541.35
    145600     4542.58
    145640     4544.67
    145680      4545.9
    145720     4546.52
    145760     4548.44
    145800     4549.65
    145840     4550.45
    145880     4552.37
    145920     4552.56
    145960     4553.96
    146000     4555.39
    146040     4556.95
    146080     4558.21
    146120     4558.87
    146160     4561.89
    146200     4562.29
    146240     4562.86
    146280     4564.43
    146320     4565.75
    146360     4566.33
    146400     4567.59
    146440     4569.69
    146480     4570.91
    146520     4571.56
    146560     4573.46
    146600     4574.64
    146640     4575.47
    146680      4577.4
    146720     4577.56
    146760     4578.95
    146800     4580.38
    146840     4581.97
    146880     4583.23
    146920      4583.9
    146960      4586.9
    147000     4587.29
    147040     4587.86
    147080     4589.45
    147120     4590.75
    147160     4591.33
    147200     4592.62
    147240     4594.71
    147280     4595.91
    147320     4596.58
    147360     4598.47
    147400     4599.68
    147440     4600.48
    147480     4602.43
    147520     4602.56
    147560     4603.95
    147600     4605.38
    147640     4606.98
    147680     4608.25
    147720     4608.91
    147760     4611.91
    147800     4612.31
    147840     4612.86
    147880     4614.49
    147920     4615.77
    147960     4616.33
    148000     4617.61
    148040     4619.71
    148080     4620.93
    148120     4621.59
    148160     4623.49
    148200     4624.69
    148240     4625.49
    148280     4627.43
    148320     4627.58
    148360     4628.96
    148400     4630.36
    148440     4631.97
    148480     4633.24
    148520     4633.92
    148560      4636.9
    148600      4637.3
    148640     4637.83
    148680     4639.48
    148720     4640.77
    148760     4641.31
    148800     4642.62
    148840     4644.71
    148880     4645.92
    148920     4646.59
    148960     4648.46
    149000     4649.67
    149040     4650.49
    149080     4652.45
    149120     4652.57
    149160     4653.96
    149200     4655.38
    149240        4657
    149280     4658.25
    149320     4658.94
    149360     4661.93
    149400     4662.33
    149440     4662.84
    149480      4664.5
    149520      4665.8
    149560      4666.3
    149600     4667.64
    149640     4669.74
    149680     4670.94
    149720     4671.63
    149760      4673.5
    149800     4674.72
    149840     4675.53
    149880     4677.47
    149920     4677.59
    149960     4678.98
    150000     4680.43
    150040     4682.03
    150080     4683.29
    150120     4683.97
    150160     4686.97
    150200     4687.36
    150240     4687.86
    150280     4689.54
    150320     4690.82
    150360     4691.31
    150400     4692.64
    150440     4694.76
    150480     4695.96
    150520     4696.64
    150560     4698.51
    150600     4699.74
    150640     4700.55
    150680     4702.48
    150720     4702.62
    150760        4704
    150800     4705.45
    150840     4707.06
    150880     4708.33
    150920     4709.01
    150960     4711.99
    151000      4712.4
    151040     4712.89
    151080     4714.57
    151120     4715.84
    151160     4716.36
    151200     4717.67
    151240      4719.8
    151280        4721
    151320     4721.68
    151360     4723.53
    151400     4724.77
    151440     4725.56
    151480     4727.52
    151520     4727.66
    151560     4729.03
    151600     4730.48
    151640     4732.12
    151680     4733.36
    151720     4734.04
    151760     4737.03
    151800     4737.44
    151840     4737.93
    151880     4739.61
    151920     4740.88
    151960      4741.4
    152000     4742.73
    152040     4744.85
    152080     4746.03
    152120     4746.73
    152160     4748.58
    152200     4749.83
    152240     4750.62
    152280     4752.58
    152320     4752.72
    152360     4754.09
    152400     4755.53
    152440     4757.17
    152480      4758.4
    152520     4759.08
    152560     4762.09
    152600     4762.48
    152640     4762.96
    152680     4764.63
    152720     4765.92
    152760     4766.45
    152800     4767.76
    152840     4769.91
    152880      4771.1
    152920     4771.78
    152960     4773.63
    153000     4774.86
    153040     4775.64
    153080      4777.6
    153120     4777.75
    153160     4779.12
    153200     4780.55
    153240     4782.24
    153280     4783.41
    153320      4784.1
    153360     4787.13
    153400      4787.5
    153440     4787.98
    153480     4789.64
    153520     4790.95
    153560     4791.46
    153600     4792.77
    153640     4794.91
    153680      4796.1
    153720      4796.8
    153760     4798.64
    153800     4799.88
    153840     4800.66
    153880     4802.61
    153920     4802.75
    153960     4804.14
    154000     4805.56
    154040     4807.25
    154080     4808.43
    154120     4809.11
    154160     4812.17
    154200     4812.52
    154240        4813
    154280     4814.66
    154320     4815.98
    154360      4816.5
    154400     4817.81
    154440     4819.93
    154480      4821.1
    154520     4821.82
    154560     4823.65
    154600     4824.89
    154640     4825.64
    154680     4827.61
    154720     4827.75
    154760     4829.14
    154800     4830.59
    154840     4832.28
    154880     4833.45
    154920     4834.12
    154960     4837.18
    155000     4837.56
    155040     4838.02
    155080     4839.69
    155120     4840.99
    155160     4841.49
    155200     4842.83
    155240     4844.95
    155280     4846.12
    155320     4846.82
    155360     4848.67
    155400     4849.93
    155440     4850.68
    155480     4852.63
    155520     4852.77
    155560     4854.14
    155600     4855.61
    155640     4857.27
    155680     4858.44
    155720     4859.13
    155760     4862.18
    155800     4862.57
    155840     4863.04
    155880     4864.68
    155920     4866.02
    155960     4866.51
    156000     4867.84
    156040     4869.98
    156080     4871.12
    156120     4871.83
    156160     4873.66
    156200     4874.92
    156240     4875.69
    156280     4877.65
    156320     4877.77
    156360     4879.15
    156400      4880.6
    156440     4882.26
    156480     4883.46
    156520     4884.12
    156560      4887.2
    156600     4887.58
    156640     4888.04
    156680     4889.67
    156720     4891.04
    156760      4891.5
    156800     4892.83
    156840     4894.98
    156880     4896.14
    156920     4896.83
    156960     4898.69
    157000     4899.93
    157040     4900.71
    157080     4902.67
    157120     4902.78
    157160     4904.16
    157200     4905.62
    157240     4907.25
    157280     4908.48
    157320     4909.13
    157360     4912.21
    157400      4912.6
    157440     4913.05
    157480     4914.68
    157520     4916.06
    157560     4916.52
    157600     4917.83
    157640     4919.99
    157680     4921.13
    157720     4921.83
    157760     4923.71
    157800     4924.93
    157840     4925.74
    157880      4927.7
    157920      4927.8
    157960     4929.15
    158000     4930.63
    158040     4932.25
    158080      4933.5
    158120     4934.16
    158160     4937.24
    158200     4937.63
    158240     4938.07
    158280      4939.7
    158320     4941.07
    158360     4941.54
    158400     4942.82
    158440     4945.02
    158480     4946.15
    158520     4946.84
    158560     4948.75
    158600     4949.95
    158640     4950.75
    158680     4952.74
    158720     4952.85
    158760     4954.18
    158800     4955.65
    158840     4957.29
    158880     4958.52
    158920     4959.16
    158960     4962.28
    159000     4962.65
    159040     4963.08
    159080     4964.69
    159120     4966.09
    159160     4966.53
    159200     4967.84
    159240     4970.05
    159280     4971.17
    159320     4971.83
    159360     4973.77
    159400     4974.98
    159440     4975.78
    159480     4977.76
    159520     4977.86
    159560     4979.21
    159600     4980.66
    159640     4982.32
    159680     4983.56
    159720     4984.18
    159760     4987.33
    159800     4987.68
    159840      4988.1
    159880     4989.73
    159920     4991.11
    159960     4991.55
    160000     4992.87
    160040     4995.07
    160080     4996.22
    160120     4996.86
    160160     4998.81
    160200     5000.01
    160240     5000.81
    160280     5002.79
    160320     5002.87
    160360     5004.23
    160400     5005.69
    160440     5007.34
    160480     5008.59
    160520     5009.21
    160560     5012.33
    160600     5012.72
    160640     5013.12
    160680     5014.76
    160720     5016.13
    160760     5016.58
    160800     5017.91
    160840      5020.1
    160880     5021.23
    160920     5021.89
    160960     5023.86
    161000     5025.03
    161040     5025.83
    161080     5027.82
    161120     5027.88
    161160     5029.25
    161200     5030.71
    161240     5032.37
    161280     5033.63
    161320     5034.23
    161360     5037.36
    161400     5037.73
    161440     5038.13
    161480     5039.79
    161520     5041.14
    161560     5041.59
    161600     5042.92
    161640     5045.11
    161680     5046.28
    161720     5046.89
    161760     5048.86
    161800     5050.04
    161840     5050.83
    161880     5052.83
    161920      5052.9
    161960     5054.23
    162000     5055.74
    162040     5057.38
    162080     5058.64
    162120     5059.23
    162160     5062.37
    162200     5062.74
    162240     5063.14
    162280     5064.79
    162320     5066.17
    162360     5066.59
    162400     5067.92
    162440     5070.14
    162480     5071.27
    162520     5071.89
    162560     5073.88
    162600     5075.08
    162640     5075.84
    162680     5077.86
    162720     5077.91
    162760     5079.24
    162800     5080.76
    162840     5082.38
    162880     5083.64
    162920     5084.25
    162960     5087.38
    163000     5087.74
    163040     5088.14
    163080     5089.77
    163120     5091.17
    163160     5091.63
    163200     5092.91
    163240     5095.14
    163280     5096.28
    163320     5096.88
    163360      5098.9
    163400     5100.08
    163440     5100.84
    163480     5102.87
    163520     5102.93
    163560     5104.24
    163600     5105.74
    163640     5107.38
    163680     5108.63
    163720     5109.27
    163760     5112.39
    163800     5112.76
    163840     5113.13
    163880     5114.78
    163920     5116.17
    163960     5116.62
    164000     5117.91
    164040     5120.16
    164080     5121.33
    164120     5121.88
    164160     5123.93
    164200     5125.09
    164240     5125.85
    164280     5127.89
    164320     5127.93
    164360     5129.24
    164400     5130.73
    164440     5132.38
    164480     5133.62
    164520     5134.29
    164560     5137.39
    164600     5137.76
    164640     5138.11
    164680     5139.79
    164720     5141.15
    164760     5141.63
    164800     5142.94
    164840     5145.18
    164880     5146.34
    164920     5146.89
    164960     5148.93
    165000     5150.11
    165040     5150.85
    165080     5152.91
    165120     5152.93
    165160     5154.26
    165200     5155.74
    165240     5157.41
    165280     5158.65
    165320     5159.32
    165360     5162.44
    165400     5162.78
    165440     5163.16
    165480      5164.8
    165520     5166.17
    165560     5166.65
    165600     5167.96
    165640     5170.22
    165680      5171.4
    165720     5171.91
    165760     5173.97
    165800     5175.15
    165840     5175.87
    165880     5177.95
    165920     5177.98
    165960     5179.29
    166000     5180.77
    166040     5182.44
    166080     5183.67
    166120     5184.34
    166160     5187.46
    166200     5187.82
    166240     5188.17
    166280     5189.83
    166320     5191.18
    166360     5191.66
    166400     5192.98
    166440     5195.22
    166480     5196.42
    166520     5196.93
    166560     5198.99
    166600     5200.17
    166640      5200.9
    166680     5202.98
    166720     5203.01
    166760     5204.31
    166800     5205.79
    166840     5207.47
    166880     5208.69
    166920     5209.38
    166960     5212.48
    167000     5212.86
    167040     5213.21
    167080     5214.85
    167120     5216.21
    167160     5216.68
    167200     5217.99
    167240     5220.27
    167280     5221.46
    167320     5221.98
    167360     5224.02
    167400     5225.21
    167440     5225.93
    167480     5228.01
    167520     5228.05
    167560     5229.37
    167600     5230.83
    167640     5232.53
    167680     5233.72
    167720     5234.43
    167760     5237.53
    167800     5237.93
    167840     5238.25
    167880     5239.92
    167920     5241.26
    167960     5241.71
    168000     5243.05
    168040     5245.31
    168080     5246.53
    168120     5247.02
    168160     5249.09
    168200     5250.27
    168240     5250.98
    168280     5253.07
    168320     5253.12
    168360     5254.45
    168400     5255.87
    168440      5257.6
    168480     5258.78
    168520     5259.47
    168560      5262.6
    168600     5262.98
    168640     5263.32
    168680     5264.98
    168720     5266.31
    168760     5266.77
    168800     5268.12
    168840     5270.37
    168880     5271.58
    168920     5272.09
    168960     5274.16
    169000     5275.35
    169040     5276.04
    169080     5278.15
    169120     5278.19
    169160     5279.52
    169200     5280.96
    169240     5282.67
    169280     5283.88
    169320     5284.54
    169360     5287.66
    169400     5288.06
    169440      5288.4
    169480     5290.05
    169520      5291.4
    169560     5291.87
    169600     5293.22
    169640     5295.45
    169680     5296.67
    169720     5297.18
    169760     5299.23
    169800      5300.4
    169840     5301.08
    169880     5303.23
    169920     5303.25
    169960     5304.56
    170000     5306.04
    170040     5307.71
    170080     5308.93
    170120     5309.61
    170160     5312.71
    170200     5313.13
    170240     5313.45
    170280      5315.1
    170320     5316.47
    170360     5316.92
    170400     5318.26
    170440     5320.51
    170480     5321.74
    170520     5322.22
    170560     5324.27
    170600     5325.43
    170640     5326.13
    170680      5328.3
    170720     5328.29
    170760     5329.59
    170800     5331.08
    170840     5332.77
    170880        5334
    170920     5334.66
    170960     5337.76
    171000     5338.17
    171040     5338.49
    171080      5340.1
    171120     5341.52
    171160     5341.96
    171200     5343.29
    171240     5345.54
    171280     5346.74
    171320     5347.25
    171360     5349.32
    171400     5350.46
    171440     5351.16
    171480     5353.35
    171520     5353.31
    171560     5354.59
    171600     5356.14
    171640     5357.79
    171680     5358.99
    171720     5359.71
    171760     5362.82
    171800     5363.21
    171840     5363.53
    171880     5365.14
    171920     5366.56
    171960     5366.99
    172000     5368.35
    172040     5370.58
    172080      5371.8
    172120      5372.3
    172160     5374.37
    172200     5375.52
    172240     5376.18
    172280      5378.4
    172320     5378.34
    172360     5379.61
    172400     5381.14
    172440     5382.85
    172480     5384.02
    172520     5384.74
    172560     5387.87
    172600     5388.24
    172640     5388.58
    172680     5390.18
    172720     5391.61
    172760        5392
    172800     5393.42
    172840     5395.63
    172880     5396.84
    172920     5397.31
    172960     5399.41
    173000     5400.55
    173040     5401.24
    173080     5403.47
    173120     5403.38
    173160     5404.64
    173200     5406.19
    173240     5407.88
    173280     5409.06
    173320     5409.76
    173360     5412.91
    173400     5413.27
    173440     5413.63
    173480     5415.21
    173520     5416.66
    173560     5417.04
    173600     5418.46
    173640     5420.65
    173680     5421.86
    173720     5422.33
    173760     5424.45
    173800     5425.59
    173840     5426.26
    173880     5428.49
    173920     5428.41
    173960     5429.69
    174000     5431.24
    174040     5432.93
    174080     5434.11
    174120      5434.8
    174160     5437.96
    174200     5438.31
    174240     5438.65
    174280     5440.25
    174320     5441.69
    174360     5442.05
    174400     5443.51
    174440     5445.67
    174480     5446.91
    174520     5447.36
    174560      5449.5
    174600     5450.64
    174640     5451.31
    174680     5453.55
    174720     5453.48
    174760     5454.73
    174800     5456.29
    174840     5457.96
    174880     5459.16
    174920     5459.84
    174960        5463
    175000     5463.34
    175040     5463.72
    175080      5465.3
    175120     5466.75
    175160      5467.1
    175200     5468.56
    175240     5470.75
    175280        5472
    175320     5472.44
    175360     5474.56
    175400     5475.73
    175440     5476.37
    175480     5478.63
    175520     5478.54
    175560     5479.81
    175600     5481.37
    175640     5483.03
    175680     5484.26
    175720     5484.89
    175760     5488.07
    175800     5488.41
    175840     5488.79
    175880      5490.4
    175920     5491.82
    175960     5492.17
    176000     5493.63
    176040     5495.82
    176080     5497.06
    176120     5497.49
    176160     5499.61
    176200     5500.78
    176240     5501.42
    176280     5503.71
    176320     5503.61
    176360     5504.86
    176400     5506.42
    176440     5508.09
    176480     5509.32
    176520     5509.94
    176560     5513.14
    176600     5513.47
    176640     5513.86
    176680     5515.45
    176720     5516.89
    176760     5517.22
    176800     5518.69
    176840     5520.87
    176880     5522.14
    176920     5522.54
    176960     5524.65
    177000     5525.84
    177040      5526.5
    177080     5528.76
    177120     5528.64
    177160     5529.91
    177200     5531.46
    177240     5533.17
    177280     5534.39
    177320        5535
    177360     5538.21
    177400     5538.54
    177440     5538.92
    177480     5540.51
    177520     5541.95
    177560     5542.31
    177600     5543.75
    177640     5545.94
    177680      5547.2
    177720      5547.6
    177760      5549.7
    177800     5550.91
    177840     5551.57
    177880     5553.81
    177920      5553.7
    177960     5554.95
    178000     5556.51
    178040     5558.23
    178080     5559.47
    178120     5560.06
    178160     5563.28
    178200      5563.6
    178240     5563.97
    178280     5565.58
    178320     5567.02
    178360     5567.38
    178400     5568.83
    178440        5571
    178480     5572.27
    178520     5572.64
    178560     5574.79
    178600     5575.98
    178640      5576.6
    178680      5578.9
    178720     5578.76
    178760        5580
    178800     5581.55
    178840     5583.31
    178880     5584.53
    178920     5585.13
    178960     5588.36
    179000     5588.68
    179040     5589.05
    179080     5590.65
    179120     5592.08
    179160     5592.44
    179200     5593.88
    179240     5596.11
    179280     5597.35
    179320     5597.74
    179360     5599.86
    179400     5601.06
    179440     5601.71
    179480     5603.98
    179520     5603.84
    179560     5605.08
    179600     5606.62
    179640      5608.4
    179680     5609.61
    179720      5610.2
    179760     5613.45
    179800     5613.78
    179840     5614.13
    179880     5615.75
    179920     5617.16
    179960     5617.54
    180000     5618.97
    180040     5621.19
    180080     5622.46
    180120     5622.81
    180160     5624.94
    180200     5626.13
    180240      5626.8
    180280     5629.07
    180320     5628.91
    180360     5630.17
    180400     5631.71
    180440     5633.49
    180480     5634.71
    180520     5635.28
    180560     5638.54
    180600     5638.86
    180640     5639.21
    180680     5640.85
    180720     5642.28
    180760     5642.62
    180800     5644.06
    180840     5646.28
    180880     5647.51
    180920      5647.9
    180960     5650.03
    181000     5651.22
    181040      5651.9
    181080     5654.16
    181120     5654.01
    181160     5655.27
    181200      5656.8
    181240     5658.59
    181280      5659.8
    181320     5660.34
    181360     5663.62
    181400     5663.95
    181440      5664.3
    181480     5665.95
    181520     5667.36
    181560     5667.69
    181600     5669.15
    181640     5671.39
    181680      5672.6
    181720     5672.98
    181760      5675.1
    181800     5676.31
    181840     5676.98
    181880     5679.24
    181920      5679.1
    181960     5680.32
    182000     5681.85
    182040     5683.66
    182080     5684.87
    182120     5685.43
    182160     5688.72
    182200     5689.05
    182240     5689.38
    182280     5691.04
    182320     5692.48
    182360     5692.79
    182400     5694.24
    182440     5696.51
    182480     5697.72
    182520     5698.08
    182560     5700.19
    182600     5701.43
    182640     5702.05
    182680     5704.33
    182720     5704.22
    182760     5705.43
    182800     5706.95
    182840     5708.78
    182880     5709.97
    182920     5710.56
    182960     5713.84
    183000     5714.17
    183040     5714.51
    183080     5716.15
    183120     5717.61
    183160     5717.91
    183200     5719.35
    183240     5721.62
    183280     5722.84
    183320     5723.17
    183360     5725.29
    183400     5726.52
    183440     5727.16
    183480     5729.43
    183520     5729.33
    183560     5730.54
    183600     5732.05
    183640     5733.88
    183680     5735.07
    183720     5735.65
    183760     5738.95
    183800     5739.29
    183840     5739.63
    183880     5741.23
    183920     5742.71
    183960     5742.99
    184000     5744.46
    184040     5746.73
    184080     5747.91
    184120     5748.27
    184160     5750.39
    184200     5751.61
    184240     5752.24
    184280     5754.52
    184320      5754.4
    184360      5755.6
    184400     5757.12
    184440     5758.95
    184480     5760.17
    184520     5760.74
    184560     5764.07
    184600     5764.42
    184640     5764.73
    184680     5766.34
    184720      5767.8
    184760     5768.07
    184800     5769.58
    184840     5771.83
    184880     5772.99
    184920     5773.37
    184960     5775.52
    185000     5776.73
    185040     5777.35
    185080     5779.65
    185120      5779.5
    185160     5780.69
    185200     5782.21
    185240     5784.04
    185280     5785.28
    185320     5785.84
    185360     5789.16
    185400     5789.51
    185440     5789.85
    185480     5791.46
    185520     5792.92
    185560     5793.18
    185600     5794.69
    185640     5796.95
    185680     5798.12
    185720     5798.49
    185760     5800.59
    185800     5801.87
    185840     5802.45
    185880     5804.75
    185920     5804.61
    185960     5805.78
    186000     5807.32
    186040     5809.15
    186080     5810.38
    186120     5810.93
    186160     5814.28
    186200     5814.61
    186240     5814.94
    186280     5816.58
    186320     5818.01
    186360     5818.29
    186400     5819.78
    186440     5822.06
    186480      5823.2
    186520     5823.58
    186560     5825.67
    186600     5826.98
    186640     5827.53
    186680     5829.84
    186720     5829.67
    186760     5830.87
    186800      5832.4
    186840     5834.24
    186880     5835.48
    186920     5835.99
    186960     5839.37
    187000     5839.68
    187040     5840.01
    187080     5841.67
    187120     5843.08
    187160     5843.35
    187200     5844.86
    187240     5847.17
    187280     5848.27
    187320     5848.67
    187360     5850.77
    187400     5852.06
    187440     5852.61
    187480     5854.91
    187520     5854.76
    187560     5855.99
    187600     5857.49
    187640     5859.33
    187680     5860.59
    187720     5861.07
    187760     5864.47
    187800     5864.79
    187840     5865.09
    187880     5866.78
    187920     5868.18
    187960     5868.45
    188000     5869.93
    188040     5872.24
    188080     5873.36
    188120     5873.75
    188160     5875.87
    188200     5877.13
    188240     5877.68
    188280     5880.03
    188320     5879.83
    188360     5881.06
    188400     5882.57
    188440     5884.42
    188480     5885.68
    188520     5886.14
    188560     5889.55
    188600     5889.86
    188640     5890.17
    188680     5891.83
    188720     5893.25
    188760      5893.5
    188800     5894.99
    188840     5897.31
    188880     5898.43
    188920      5898.8
    188960     5900.95
    189000     5902.17
    189040     5902.76
    189080     5905.08
    189120     5904.86
    189160     5906.11
    189200     5907.61
    189240     5909.43
    189280     5910.76
    189320     5911.17
    189360     5914.61
    189400     5914.91
    189440     5915.22
    189480      5916.9
    189520     5918.29
    189560     5918.53
    189600     5920.03
    189640     5922.35
    189680     5923.47
    189720     5923.81
    189760     5925.95
    189800     5927.23
    189840     5927.78
    189880     5930.09
    189920     5929.87
    189960     5931.12
    190000     5932.63
    190040     5934.45
    190080     5935.76
    190120     5936.17
    190160     5939.62
    190200     5939.93
    190240     5940.23
    190280     5941.92
    190320     5943.29
    190360     5943.55
    190400     5945.06
    190440     5947.35
    190480     5948.49
    190520      5948.8
    190560     5950.95
    190600     5952.23
    190640     5952.76
    190680     5955.08
    190720     5954.88
    190760     5956.14
    190800     5957.61
    190840     5959.44
    190880     5960.73
    190920     5961.17
    190960     5964.63
    191000     5964.93
    191040     5965.21
    191080     5966.91
    191120     5968.29
    191160     5968.56
    191200     5970.07
    191240     5972.35
    191280      5973.5
    191320     5973.83
    191360     5975.94
    191400     5977.21
    191440     5977.75
    191480     5980.07
    191520     5979.86
    191560     5981.14
    191600     5982.57
    191640     5984.44
    191680     5985.71
    191720     5986.16
    191760     5989.64
    191800     5989.91
    191840     5990.19
    191880     5991.89
    191920     5993.29
    191960     5993.55
    192000     5995.05
    192040     5997.38
    192080     5998.49
    192120     5998.83
    192160     6000.94
    192200     6002.23
    192240     6002.77
    192280     6005.06
    192320     6004.84
    192360     6006.15
    192400     6007.56
    192440     6009.42
    192480      6010.7
    192520     6011.16
    192560     6014.62
    192600     6014.89
    192640      6015.2
    192680      6016.9
    192720     6018.28
    192760     6018.54
    192800     6020.04
    192840     6022.36
    192880     6023.47
    192920     6023.83
    192960     6025.98
    193000     6027.21
    193040     6027.77
    193080     6030.06
    193120     6029.83
    193160     6031.14
    193200     6032.54
    193240     6034.41
    193280     6035.71
    193320     6036.16
    193360     6039.61
    193400     6039.89
    193440     6040.22
    193480     6041.89
    193520     6043.29
    193560     6043.53
    193600     6045.06
    193640     6047.39
    193680     6048.44
    193720     6048.81
    193760     6050.95
    193800     6052.22
    193840     6052.75
    193880      6055.1
    193920     6054.82
    193960     6056.15
    194000     6057.54
    194040     6059.42
    194080     6060.71
    194120     6061.15
    194160     6064.65
    194200      6064.9
    194240     6065.24
    194280     6066.88
    194320      6068.3
    194360     6068.54
    194400     6070.07
    194440     6072.38
    194480     6073.43
    194520     6073.81
    194560     6075.99
    194600     6077.23
    194640     6077.74
    194680     6080.13
    194720     6079.83
    194760     6081.15
    194800     6082.54
    194840      6084.4
    194880     6085.73
    194920     6086.16
    194960     6089.69
    195000     6089.94
    195040     6090.27
    195080      6091.9
    195120      6093.3
    195160     6093.51
    195200     6095.06
    195240     6097.37
    195280     6098.42
    195320     6098.77
    195360     6100.98
    195400     6102.23
    195440     6102.73
    195480     6105.11
    195520      6104.8
    195560     6106.14
    195600     6107.55
    195640     6109.38
    195680     6110.71
    195720     6111.16
    195760     6114.68
    195800      6114.9
    195840     6115.25
    195880     6116.86
    195920     6118.27
    195960     6118.47
    196000        6120
    196040     6122.36
    196080     6123.39
    196120     6123.72
    196160     6125.96
    196200     6127.19
    196240     6127.67
    196280     6130.09
    196320     6129.74
    196360     6131.09
    196400     6132.52
    196440     6134.36
    196480     6135.67
    196520     6136.12
    196560     6139.66
    196600     6139.88
    196640     6140.22
    196680     6141.83
    196720     6143.23
    196760     6143.43
    196800     6144.99
    196840     6147.32
    196880     6148.35
    196920     6148.69
    196960     6150.93
    197000     6152.13
    197040     6152.65
    197080     6155.08
    197120     6154.69
    197160     6156.06
    197200     6157.46
    197240     6159.31
    197280     6160.64
    197320     6161.05
    197360     6164.65
    197400     6164.84
    197440     6165.15
    197480     6166.77
    197520     6168.16
    197560     6168.36
    197600     6169.94
    197640     6172.29
    197680     6173.29
    197720     6173.64
    197760      6175.9
    197800     6177.09
    197840     6177.61
    197880     6180.01
    197920     6179.63
    197960        6181
    198000      6182.4
    198040     6184.26
    198080      6185.6
    198120        6186
    198160     6189.61
    198200      6189.8
    198240     6190.11
    198280     6191.76
    198320     6193.12
    198360     6193.32
    198400     6194.89
    198440     6197.23
    198480     6198.22
    198520      6198.6
    198560     6200.83
    198600     6202.06
    198640     6202.54
    198680     6204.96
    198720      6204.6
    198760     6205.98
    198800     6207.36
    198840      6209.2
    198880     6210.54
    198920     6210.94
    198960     6214.58
    199000     6214.75
    199040     6215.07
    199080     6216.69
    199120     6218.07
    199160     6218.27
    199200     6219.83
    199240     6222.17
    199280     6223.17
    199320     6223.57
    199360     6225.77
    199400     6227.02
    199440      6227.5
    199480      6229.9
    199520     6229.56
    199560     6230.93
    199600     6232.32
    199640     6234.13
    199680     6235.47
    199720     6235.88
    199760     6239.52
    199800      6239.7
    199840        6240
    199880     6241.64
    199920     6243.02
    199960     6243.19
    200000     6244.75
    200040      6247.1
    200080     6248.13
    200120      6248.5
    200160     6250.72
    200200     6251.95
    200240     6252.42
    200280     6254.87
    200320      6254.5
    200360     6255.86
    200400     6257.27
    200440      6259.1
    200480     6260.41
    200520     6260.84
    200560     6264.49
    200600     6264.68
    200640     6264.94
    200680     6266.58
    200720     6267.98
    200760     6268.15
    200800      6269.7
    200840     6272.08
    200880      6273.1
    200920     6273.45
    200960     6275.66
    201000     6276.94
    201040     6277.36
    201080     6279.82
    201120     6279.47
    201160      6280.8
    201200     6282.23
    201240     6284.07
    201280     6285.38
    201320      6285.8
    201360     6289.44
    201400     6289.66
    201440     6289.93
    201480     6291.55
    201520     6292.96
    201560     6293.11
    201600     6294.64
    201640     6297.05
    201680     6298.05
    201720     6298.41
    201760     6300.65
    201800     6301.94
    201840     6302.36
    201880     6304.81
    201920     6304.47
    201960     6305.79
    202000     6307.21
    202040     6309.04
    202080     6310.34
    202120     6310.77
    202160     6314.44
    202200     6314.64
    202240     6314.92
    202280     6316.53
    202320     6317.92
    202360     6318.08
    202400     6319.59
    202440     6322.02
    202480     6323.04
    202520     6323.36
    202560      6325.6
    202600     6326.89
    202640     6327.34
    202680     6329.79
    202720     6329.46
    202760     6330.76
    202800     6332.18
    202840        6334
    202880     6335.31
    202920     6335.72
    202960     6339.41
    203000     6339.61
    203040     6339.88
    203080     6341.47
    203120     6342.88
    203160     6343.08
    203200     6344.55
    203240     6346.96
    203280     6348.01
    203320     6348.38
    203360     6350.58
    203400     6351.88
    203440     6352.31
    203480     6354.77
    203520     6354.45
    203560     6355.72
    203600     6357.13
    203640     6358.97
    203680     6360.27
    203720     6360.71
    203760     6364.39
    203800     6364.59
    203840     6364.86
    203880     6366.47
    203920     6367.84
    203960     6368.05
    204000     6369.52
    204040     6371.93
    204080     6372.96
    204120     6373.39
    204160     6375.53
    204200     6376.83
    204240     6377.25
    204280     6379.76
    204320     6379.41
    204360     6380.69
    204400     6382.11
    204440     6383.96
    204480     6385.22
    204520     6385.68
    204560     6389.39
    204600     6389.53
    204640      6389.8
    204680     6391.43
    204720     6392.81
    204760     6393.04
    204800     6394.51
    204840     6396.88
    204880     6397.93
    204920     6398.33
    204960      6400.5
    205000     6401.79
    205040     6402.19
    205080     6404.73
    205120     6404.37
    205160     6405.67
    205200     6407.08
    205240     6408.93
    205280     6410.17
    205320     6410.64
    205360     6414.35
    205400     6414.53
    205440     6414.77
    205480     6416.38
    205520     6417.77
    205560     6417.98
    205600     6419.48
    205640     6421.82
    205680     6422.88
    205720     6423.29
    205760     6425.47
    205800     6426.76
    205840     6427.14
    205880     6429.67
    205920     6429.32
    205960     6430.59
    206000     6432.01
    206040     6433.89
    206080     6435.13
    206120     6435.59
    206160     6439.31
    206200     6439.43
    206240     6439.73
    206280     6441.31
    206320     6442.74
    206360     6442.92
    206400     6444.41
    206440     6446.81
    206480     6447.84
    206520     6448.27
    206560     6450.42
    206600     6451.73
    206640     6452.06
    206680      6454.6
    206720     6454.26
    206760     6455.51
    206800     6456.95
    206840     6458.86
    206880     6460.08
    206920     6460.56
    206960     6464.28
    207000     6464.39
    207040     6464.69
    207080     6466.28
    207120      6467.7
    207160      6467.9
    207200     6469.35
    207240     6471.76
    207280     6472.82
    207320     6473.25
    207360     6475.39
    207400     6476.71
    207440     6477.01
    207480     6479.56
    207520     6479.23
    207560     6480.46
    207600     6481.92
    207640      6483.8
    207680     6485.05
    207720     6485.51
    207760     6489.25
    207800     6489.33
    207840     6489.66
    207880     6491.21
    207920     6492.65
    207960     6492.85
    208000     6494.31
    208040     6496.74
    208080     6497.79
    208120     6498.24
    208160     6500.35
    208200     6501.69
    208240     6501.96
    208280     6504.53
    208320     6504.21
    208360     6505.42
    208400     6506.87
    208440      6508.8
    208480     6509.99
    208520     6510.47
    208560     6514.22
    208600     6514.29
    208640     6514.62
    208680     6516.17
    208720     6517.62
    208760      6517.8
    208800     6519.27
    208840      6521.7
    208880     6522.77
    208920     6523.19
    208960     6525.32
    209000     6526.65
    209040     6526.91
    209080     6529.49
    209120     6529.16
    209160     6530.41
    209200     6531.84
    209240     6533.77
    209280     6534.98
    209320     6535.44
    209360     6539.16
    209400     6539.23
    209440     6539.54
    209480     6541.13
    209520      6542.6
    209560     6542.75
    209600      6544.2
    209640     6546.64
    209680     6547.73
    209720     6548.09
    209760     6550.27
    209800      6551.6
    209840     6551.84
    209880     6554.44
    209920     6554.09
    209960     6555.36
    210000      6556.8
    210040     6558.71
    210080     6559.94
    210120     6560.39
    210160     6564.11
    210200     6564.21
    210240     6564.47
    210280     6566.07
    210320     6567.52
    210360     6567.69
    210400     6569.13
    210440     6571.63
    210480     6572.66
    210520     6573.02
    210560     6575.22
    210600     6576.53
    210640     6576.79
    210680     6579.38
    210720     6579.01
    210760     6580.33
    210800     6581.75
    210840     6583.62
    210880      6584.9
    210920     6585.31
    210960     6589.04
    211000     6589.15
    211040      6589.4
    211080        6591
    211120     6592.46
    211160     6592.64
    211200     6594.07
    211240     6596.54
    211280     6597.61
    211320     6597.94
    211360     6600.16
    211400     6601.46
    211440     6601.72
    211480     6604.33
    211520     6603.91
    211560     6605.25
    211600     6606.67
    211640     6608.55
    211680     6609.82
    211720     6610.26
    211760     6613.98
    211800     6614.08
    211840     6614.35
    211880     6615.94
    211920      6617.4
    211960     6617.58
    212000     6618.96
    212040     6621.49
    212080     6622.55
    212120     6622.89
    212160     6625.07
    212200     6626.36
    212240     6626.65
    212280     6629.28
    212320     6628.85
    212360     6630.15
    212400     6631.59
    212440      6633.5
    212480     6634.77
    212520     6635.18
    212560     6638.89
    212600     6638.99
    212640     6639.27
    212680     6640.84
    212720     6642.34
    212760      6642.5
    212800     6643.89
    212840     6646.43
    212880      6647.5
    212920     6647.85
    212960     6649.95
    213000     6651.31
    213040     6651.58
    213080     6654.21
    213120     6653.78
    213160     6655.09
    213200     6656.54
    213240     6658.42
    213280     6659.71
    213320      6660.1
    213360     6663.82
    213400     6663.96
    213440     6664.23
    213480     6665.76
    213520     6667.28
    213560     6667.44
    213600     6668.83
    213640     6671.35
    213680     6672.44
    213720     6672.75
    213760     6674.88
    213800     6676.24
    213840     6676.52
    213880     6679.16
    213920     6678.74
    213960     6680.01
    214000     6681.43
    214040     6683.32
    214080     6684.66
    214120        6685
    214160     6688.76
    214200     6688.92
    214240     6689.16
    214280     6690.66
    214320     6692.19
    214360     6692.37
    214400     6693.74
    214440     6696.27
    214480      6697.4
    214520     6697.68
    214560     6699.83
    214600     6701.17
    214640     6701.48
    214680      6704.1
    214720     6703.63
    214760     6704.91
    214800     6706.35
    214840     6708.24
    214880     6709.62
    214920     6709.92
    214960     6713.68
    215000     6713.84
    215040     6714.06
    215080     6715.59
    215120     6717.12
    215160     6717.28
    215200     6718.68
    215240      6721.2
    215280      6722.3
    215320     6722.59
    215360     6724.76
    215400     6726.05
    215440      6726.4
    215480     6729.04
    215520     6728.54
    215560     6729.84
    215600     6731.28
    215640     6733.12
    215680     6734.54
    215720     6734.84
    215760     6738.59
    215800     6738.75
    215840     6738.93
    215880     6740.48
    215920     6742.05
    215960     6742.17
    216000     6743.59
    216040     6746.12
    216080      6747.2
    216120     6747.52
    216160     6749.67
    216200     6750.95
    216240     6751.33
    216280     6753.95
    216320     6753.43
    216360     6754.74
    216400     6756.17
    216440     6758.03
    216480     6759.45
    216520     6759.72
    216560     6763.45
    216600     6763.66
    216640     6763.82
    216680     6765.37
    216720     6766.92
    216760     6767.07
    216800     6768.48
    216840     6770.97
    216880     6772.06
    216920     6772.38
    216960     6774.55
    217000     6775.83
    217040     6776.19
    217080     6778.83
    217120     6778.29
    217160     6779.63
    217200     6781.05
    217240      6782.9
    217280     6784.36
    217320     6784.61
    217360     6788.34
    217400      6788.5
    217440      6788.7
    217480     6790.25
    217520     6791.78
    217560     6791.92
    217600     6793.29
    217640     6795.85
    217680     6796.93
    217720     6797.26
    217760     6799.41
    217800     6800.68
    217840     6801.05
    217880     6803.72
    217920     6803.15
    217960     6804.49
    218000     6805.92
    218040     6807.79
    218080     6809.23
    218120     6809.47
    218160     6813.21
    218200     6813.38
    218240     6813.56
    218280     6815.11
    218320     6816.65
    218360     6816.78
    218400     6818.14
    218440     6820.72
    218480     6821.81
    218520     6822.09
    218560     6824.27
    218600     6825.57
    218640     6825.91
    218680     6828.59
    218720     6828.05
    218760     6829.33
    218800     6830.78
    218840     6832.63
    218880     6834.11
    218920     6834.33
    218960     6838.07
    219000     6838.23
    219040     6838.44
    219080     6840.02
    219120     6841.54
    219160     6841.62
    219200     6843.02
    219240     6845.59
    219280     6846.68
    219320     6846.98
    219360     6849.16
    219400     6850.45
    219440     6850.76
    219480     6853.44
    219520      6852.9
    219560     6854.22
    219600     6855.66
    219640     6857.52
    219680     6859.01
    219720     6859.17
    219760     6862.94
    219800     6863.13
    219840     6863.28
    219880     6864.91
    219920     6866.42
    219960     6866.48
    220000     6867.91
    220040     6870.48
    220080     6871.56
    220120     6871.86
    220160     6874.03
    220200     6875.34
    220240     6875.65
    220280     6878.32
    220320     6877.79
    220360     6879.09
    220400     6880.55
    220440     6882.36
    220480     6883.91
    220520     6884.04
    220560      6887.8
    220600        6888
    220640     6888.16
    220680     6889.76
    220720     6891.29
    220760     6891.34
    220800     6892.76
    220840     6895.36
    220880     6896.44
    220920     6896.73
    220960     6898.89
    221000     6900.23
    221040      6900.5
    221080     6903.16
    221120     6902.63
    221160     6903.97
    221200      6905.4
    221240     6907.24
    221280     6908.75
    221320     6908.91
    221360     6912.72
    221400     6912.88
    221440     6913.02
    221480     6914.62
    221520     6916.15
    221560     6916.21
    221600     6917.62
    221640     6920.24
    221680     6921.32
    221720     6921.58
    221760     6923.74
    221800     6925.08
    221840     6925.35
    221880     6928.02
    221920     6927.49
    221960      6928.8
    222000     6930.28
    222040      6932.1
    222080     6933.61
    222120     6933.74
    222160     6937.58
    222200     6937.75
    222240     6937.86
    222280     6939.46
    222320        6941
    222360     6941.03
    222400     6942.47
    222440     6945.08
    222480     6946.18
    222520     6946.41
    222560     6948.59
    222600     6949.91
    222640      6950.2
    222680     6952.91
    222720     6952.31
    222760     6953.65
    222800     6955.11
    222840     6956.95
    222880     6958.46
    222920     6958.58
    222960     6962.42
    223000     6962.63
    223040     6962.69
    223080      6964.3
    223120     6965.86
    223160     6965.89
    223200     6967.28
    223240     6969.88
    223280     6971.01
    223320     6971.26
    223360     6973.43
    223400     6974.72
    223440     6975.01
    223480     6977.72
    223520      6977.1
    223560     6978.47
    223600     6979.93
    223640     6981.79
    223680     6983.26
    223720     6983.38
    223760     6987.24
    223800     6987.44
    223840     6987.53
    223880     6989.13
    223920      6990.7
    223960     6990.71
    224000     6992.15
    224040     6994.69
    224080     6995.85
    224120     6996.09
    224160     6998.23
    224200     6999.53
    224240     6999.85
    224280     7002.53
    224320     7001.96
    224360     7003.28
    224400     7004.77
    224440     7006.62
    224480     7008.12
    224520     7008.18
    224560     7012.05
    224600     7012.26
    224640     7012.36
    224680     7013.93
    224720     7015.52
    224760     7015.54
    224800     7016.99
    224840     7019.53
    224880      7020.7
    224920      7020.9
    224960     7023.06
    225000     7024.34
    225040     7024.68
    225080     7027.36
    225120     7026.78
    225160     7028.12
    225200     7029.64
    225240     7031.47
    225280     7032.96
    225320     7032.99
    225360     7036.91
    225400     7037.08
    225440      7037.2
    225480     7038.74
    225520     7040.34
    225560     7040.36
    225600     7041.81
    225640     7044.32
    225680     7045.52
    225720      7045.7
    225760     7047.88
    225800     7049.16
    225840     7049.47
    225880     7052.18
    225920     7051.58
    225960     7052.91
    226000     7054.47
    226040     7056.27
    226080     7057.78
    226120     7057.81
    226160     7061.69
    226200     7061.88
    226240     7062.05
    226280     7063.53
    226320     7065.13
    226360     7065.16
    226400     7066.59
    226440     7069.12
    226480     7070.31
    226520     7070.49
    226560      7072.7
    226600     7073.97
    226640     7074.29
    226680     7076.98
    226720     7076.35
    226760     7077.69
    226800     7079.23
    226840     7081.06
    226880     7082.57
    226920     7082.59
    226960     7086.47
    227000     7086.68
    227040     7086.84
    227080      7088.3
    227120     7089.95
    227160     7089.95
    227200      7091.4
    227240     7093.88
    227280     7095.15
    227320     7095.28
    227360     7097.49
    227400     7098.76
    227440     7099.07
    227480     7101.78
    227520     7101.14
    227560      7102.5
    227600     7104.04
    227640     7105.86
    227680     7107.37
    227720     7107.38
    227760     7111.26
    227800     7111.46
    227840     7111.63
    227880     7113.13
    227920     7114.73
    227960     7114.73
    228000     7116.19
    228040     7118.66
    228080     7119.91
    228120     7120.05
    228160     7122.29
    228200     7123.58
    228240     7123.89
    228280     7126.58
    228320     7125.96
    228360      7127.3
    228400     7128.85
    228440     7130.65
    228480     7132.19
    228520     7132.17
    228560     7136.08
    228600     7136.27
    228640     7136.41
    228680     7137.93
    228720     7139.53
    228760     7139.49
    228800     7140.98
    228840     7143.43
    228880     7144.72
    228920     7144.84
    228960     7147.09
    229000     7148.39
    229040     7148.66
    229080     7151.36
    229120     7150.76
    229160      7152.1
    229200     7153.64
    229240     7155.44
    229280     7156.98
    229320     7156.95
    229360     7160.87
    229400     7161.08
    229440     7161.17
    229480     7162.71
    229520      7164.3
    229560     7164.29
    229600     7165.77
    229640     7168.26
    229680     7169.52
    229720     7169.64
    229760      7171.9
    229800     7173.21
    229840     7173.47
    229880     7176.16
    229920     7175.56
    229960      7176.9
    230000     7178.44
    230040     7180.27
    230080     7181.83
    230120     7181.74
    230160     7185.67
    230200     7185.88
    230240     7185.99
    230280     7187.51
    230320     7189.11
    230360     7189.07
    230400     7190.57
    230440     7193.09
    230480     7194.36
    230520     7194.44
    230560     7196.72
    230600     7198.06
    230640     7198.27
    230680     7200.99
    230720     7200.37
    230760     7201.73
    230800      7203.3
    230840     7205.11
    230880     7206.65
    230920     7206.51
    230960      7210.5
    231000     7210.77
    231040     7210.83
    231080     7212.36
    231120     7213.92
    231160     7213.92
    231200     7215.39
    231240     7217.91
    231280     7219.19
    231320     7219.24
    231360     7221.55
    231400      7222.9
    231440     7223.09
    231480     7225.79
    231520     7225.16
    231560     7226.53
    231600     7228.12
    231640     7229.91
    231680     7231.44
    231720     7231.34
    231760     7235.27
    231800     7235.55
    231840     7235.63
    231880     7237.17
    231920     7238.73
    231960     7238.73
    232000     7240.19
    232040     7242.73
    232080     7244.02
    232120     7244.01
    232160     7246.36
    232200     7247.69
    232240      7247.9
    232280     7250.63
    232320     7249.97
    232360     7251.33
    232400      7252.9
    232440     7254.76
    232480     7256.28
    232520     7256.17
    232560      7260.1
    232600     7260.36
    232640     7260.43
    232680     7261.97
    232720     7263.53
    232760     7263.57
    232800     7265.02
    232840     7267.53
    232880     7268.82
    232920     7268.86
    232960     7271.18
    233000     7272.52
    233040     7272.74
    233080     7275.43
    233120     7274.79
    233160     7276.15
    233200     7277.73
    233240     7279.57
    233280     7281.13
    233320     7281.01
    233360     7284.93
    233400     7285.23
    233440     7285.27
    233480      7286.8
    233520     7288.33
    233560     7288.41
    233600     7289.85
    233640     7292.38
    233680     7293.67
    233720     7293.69
    233760     7295.99
    233800     7297.36
    233840      7297.6
    233880     7300.25
    233920     7299.64
    233960     7300.98
    234000     7302.57
    234040     7304.43
    234080     7305.99
    234120     7305.84
    234160     7309.77
    234200     7310.07
    234240     7310.12
    234280     7311.63
    234320     7313.19
    234360     7313.28
    234400     7314.68
    234440     7317.19
    234480     7318.47
    234520     7318.56
    234560      7320.8
    234600     7322.21
    234640     7322.39
    234680      7325.1
    234720     7324.45
    234760     7325.77
    234800     7327.41
    234840     7329.26
    234880     7330.83
    234920     7330.66
    234960     7334.63
    235000      7334.9
    235040     7334.96
    235080     7336.46
    235120     7337.98
    235160     7338.13
    235200      7339.5
    235240     7342.04
    235280     7343.32
    235320     7343.39
    235360     7345.65
    235400     7347.02
    235440      7347.2
    235480     7349.97
    235520     7349.27
    235560     7350.59
    235600     7352.24
    235640     7354.08
    235680     7355.64
    235720     7355.51
    235760      7359.5
    235800     7359.73
    235840     7359.79
    235880     7361.32
    235920     7362.83
    235960     7362.93
    236000     7364.33
    236040     7366.88
    236080     7368.15
    236120     7368.19
    236160     7370.47
    236200     7371.88
    236240     7372.05
    236280      7374.8
    236320     7374.08
    236360     7375.39
    236400     7377.06
    236440     7378.91
    236480     7380.42
    236520      7380.3
    236560     7384.27
    236600     7384.54
    236640      7384.6
    236680     7386.12
    236720     7387.63
    236760     7387.72
    236800      7389.1
    236840     7391.69
    236880     7392.95
    236920     7393.03
    236960     7395.25
    237000     7396.68
    237040     7396.86
    237080     7399.64
    237120     7398.89
    237160      7400.2
    237200     7401.86
    237240      7403.7
    237280     7405.24
    237320      7405.1
    237360     7409.11
    237400     7409.34
    237440      7409.4
    237480     7410.93
    237520     7412.45
    237560     7412.52
    237600     7413.91
    237640     7416.55
    237680     7417.77
    237720     7417.85
    237760     7420.04
    237800      7421.5
    237840     7421.64
    237880     7424.47
    237920     7423.68
    237960     7424.99
    238000     7426.67
    238040     7428.51
    238080     7430.01
    238120     7429.88
    238160     7433.91
    238200     7434.13
    238240     7434.16
    238280     7435.71
    238320     7437.24
    238360     7437.33
    238400     7438.73
    238440     7441.39
    238480     7442.59
    238520     7442.64
    238560     7444.83
    238600     7446.33
    238640     7446.41
    238680     7449.28
    238720      7448.5
    238760      7449.8
    238800     7451.48
    238840     7453.31
    238880     7454.84
    238920     7454.69
    238960     7458.75
    239000     7458.95
    239040     7458.99
    239080     7460.52
    239120     7462.04
    239160     7462.14
    239200     7463.54
    239240     7466.23
    239280     7467.41
    239320     7467.45
    239360     7469.69
    239400     7471.15
    239440     7471.27
    239480     7474.13
    239520     7473.34
    239560     7474.59
    239600      7476.3
    239640     7478.14
    239680     7479.68
    239720     7479.45
    239760     7483.57
    239800     7483.79
    239840     7483.81
    239880     7485.33
    239920     7486.87
    239960     7486.93
    240000     7488.36
    240040     7491.06
    240080     7492.21
    240120     7492.24
    240160     7494.51
    240200     7495.95
    240240     7496.08
    240280     7498.95
    240320     7498.16
    240360     7499.39
    240400     7501.15
    240440     7502.93
    240480     7504.46
    240520     7504.27
    240560     7508.38
    240600     7508.59
    240640     7508.65
    240680     7510.16
    240720     7511.69
    240760     7511.72
    240800     7513.19
    240840     7515.88
    240880     7517.05
    240920     7517.06
    240960     7519.32
    241000     7520.79
    241040     7520.93
    241080     7523.77
    241120     7522.97
    241160     7524.18
    241200     7525.98
    241240     7527.76
    241280      7529.3
    241320     7529.09
    241360     7533.24
    241400     7533.43
    241440     7533.49
    241480     7534.99
    241520     7536.52
    241560     7536.53
    241600     7538.03
    241640      7540.7
    241680     7541.88
    241720     7541.86
    241760     7544.12
    241800     7545.61
    241840     7545.76
    241880     7548.63
    241920     7547.82
    241960     7549.02
    242000      7550.8
    242040     7552.56
    242080     7554.11
    242120     7553.94
    242160     7558.07
    242200     7558.23
    242240     7558.34
    242280     7559.84
    242320     7561.38
    242360     7561.39
    242400     7562.86
    242440     7565.54
    242480     7566.73
    242520     7566.71
    242560     7568.95
    242600     7570.44
    242640     7570.57
    242680     7573.48
    242720     7572.68
    242760     7573.84
    242800     7575.63
    242840     7577.43
    242880        7579
    242920     7578.81
    242960     7582.94
    243000     7583.11
    243040      7583.2
    243080     7584.65
    243120     7586.26
    243160     7586.25
    243200      7587.7
    243240      7590.4
    243280     7591.57
    243320     7591.56
    243360     7593.77
    243400     7595.23
    243440      7595.4
    243480     7598.33
    243520      7597.5
    243560     7598.66
    243600     7600.44
    243640     7602.27
    243680     7603.83
    243720     7603.62
    243760     7607.78
    243800     7607.92
    243840     7608.05
    243880     7609.51
    243920     7611.09
    243960     7611.09
    244000     7612.55
    244040     7615.25
    244080      7616.4
    244120     7616.34
    244160     7618.59
    244200     7620.04
    244240      7620.2
    244280     7623.16
    244320     7622.33
    244360     7623.48
    244400     7625.25
    244440     7627.08
    244480     7628.61
    244520     7628.46
    244560      7632.6
    244600     7632.74
    244640     7632.83
    244680     7634.32
    244720      7635.9
    244760     7635.86
    244800     7637.35
    244840     7640.04
    244880     7641.18
    244920      7641.1
    244960     7643.38
    245000     7644.76
    245040     7644.97
    245080     7647.97
    245120     7647.12
    245160     7648.26
    245200     7650.02
    245240     7651.88
    245280     7653.41
    245320     7653.23
    245360     7657.42
    245400     7657.52
    245440     7657.59
    245480      7659.1
    245520     7660.68
    245560     7660.64
    245600     7662.14
    245640     7664.81
    245680     7665.97
    245720     7665.88
    245760     7668.15
    245800     7669.54
    245840     7669.77
    245880     7672.74
    245920     7671.87
    245960     7673.02
    246000     7674.79
    246040     7676.63
    246080     7678.15
    246120     7678.02
    246160     7682.22
    246200     7682.32
    246240     7682.41
    246280     7683.92
    246320     7685.48
    246360     7685.44
    246400     7686.92
    246440     7689.62
    246480     7690.77
    246520     7690.67
    246560     7692.93
    246600     7694.31
    246640     7694.58
    246680     7697.54
    246720     7696.68
    246760     7697.83
    246800     7699.57
    246840     7701.43
    246880     7702.94
    246920     7702.82
    246960     7707.02
    247000     7707.14
    247040     7707.22
    247080     7708.68
    247120     7710.26
    247160     7710.24
    247200     7711.75
    247240     7714.41
    247280     7715.55
    247320      7715.4
    247360      7717.7
    247400     7719.06
    247440     7719.36
    247480     7722.29
    247520     7721.44
    247560     7722.57
    247600     7724.34
    247640     7726.16
    247680     7727.69
    247720     7727.63
    247760     7731.84
    247800     7731.92
    247840     7731.96
    247880     7733.44
    247920     7735.02
    247960     7734.99
    248000     7736.49
    248040     7739.17
    248080     7740.31
    248120      7740.2
    248160     7742.47
    248200     7743.84
    248240     7744.11
    248280     7747.09
    248320     7746.25
    248360     7747.31
    248400     7749.09
    248440      7750.9
    248480     7752.42
    248520     7752.38
    248560     7756.59
    248600     7756.67
    248640     7756.66
    248680      7758.2
    248720     7759.79
    248760     7759.76
    248800     7761.26
    248840     7763.92
    248880     7765.08
    248920     7764.95
    248960     7767.24
    249000      7768.6
    249040     7768.88
    249080     7771.82
    249120     7771.02
    249160     7772.06
    249200     7773.84
    249240     7775.66
    249280     7777.16
    249320     7777.12
    249360     7781.37
    249400      7781.4
    249440     7781.43
    249480     7782.96
    249520     7784.55
    249560     7784.49
    249600     7786.03
    249640     7788.63
    249680     7789.79
    249720     7789.66
    249760     7791.98
    249800      7793.3
    249840     7793.54
    249880     7796.53
    249920     7795.75
    249960     7796.82
    250000     7798.53
    250040      7800.4
    250080     7801.86
    250120     7801.84
    250160     7806.08
    250200     7806.15
    250240     7806.16
    250280     7807.73
    250320     7809.29
    250360     7809.25
    250400     7810.76
    250440     7813.39
    250480      7814.5
    250520      7814.4
    250560     7816.66
    250600     7818.02
    250640     7818.27
    250680     7821.26
    250720     7820.45
    250760     7821.56
    250800     7823.25
    250840     7825.11
    250880     7826.59
    250920     7826.55
    250960     7830.76
    251000     7830.88
    251040     7830.89
    251080     7832.43
    251120        7834
    251160     7833.99
    251200     7835.48
    251240     7838.13
    251280     7839.22
    251320     7839.12
    251360     7841.38
    251400     7842.77
    251440     7842.96
    251480     7845.99
    251520     7845.14
    251560     7846.26
    251600     7847.97
    251640     7849.81
    251680      7851.3
    251720     7851.28
    251760     7855.48
    251800     7855.58
    251840     7855.61
    251880     7857.12
    251920     7858.75
    251960     7858.74
    252000     7860.19
    252040     7862.84
    252080     7863.94
    252120     7863.82
    252160     7866.04
    252200     7867.46
    252240     7867.69
    252280     7870.71
    252320     7869.83
    252360     7870.95
    252400     7872.69
    252440      7874.5
    252480     7875.95
    252520     7875.99
    252560      7880.2
    252600     7880.28
    252640     7880.33
    252680     7881.87
    252720     7883.45
    252760     7883.44
    252800     7884.88
    252840     7887.53
    252880     7888.67
    252920     7888.55
    252960     7890.75
    253000     7892.19
    253040     7892.37
    253080     7895.42
    253120     7894.55
    253160     7895.66
    253200     7897.41
    253240     7899.24
    253280     7900.67
    253320     7900.71
    253360     7904.92
    253400     7904.98
    253440     7905.09
    253480     7906.58
    253520     7908.17
    253560     7908.13
    253600     7909.58
    253640     7912.25
    253680     7913.39
    253720     7913.23
    253760     7915.47
    253800     7916.91
    253840     7917.06
    253880      7920.1
    253920     7919.24
    253960     7920.38
    254000     7922.14
    254040     7923.96
    254080     7925.39
    254120     7925.44
    254160     7929.61
    254200     7929.68
    254240     7929.79
    254280     7931.28
    254320     7932.87
    254360     7932.81
    254400     7934.25
    254440     7936.95
    254480     7938.11
    254520     7937.91
    254560     7940.17
    254600     7941.62
    254640     7941.73
    254680     7944.83
    254720      7943.9
    254760      7945.1
    254800     7946.82
    254840     7948.65
    254880     7950.08
    254920     7950.15
    254960     7954.29
    255000     7954.38
    255040     7954.48
    255080     7955.96
    255120     7957.59
    255160      7957.5
    255200     7958.97
    255240     7961.67
    255280     7962.81
    255320     7962.65
    255360     7964.91
    255400     7966.29
    255440      7966.4
    255480      7969.5
    255520     7968.64
    255560     7969.82
    255600     7971.54
    255640     7973.37
    255680     7974.81
    255720     7974.84
    255760     7979.03
    255800     7979.09
    255840     7979.21
    255880     7980.67
    255920     7982.28
    255960     7982.24
    256000     7983.63
    256040     7986.39
    256080     7987.52
    256120     7987.36
    256160     7989.61
    256200        7991
    256240     7991.11
    256280     7994.21
    256320     7993.35
    256360     7994.51
    256400     7996.23
    256440      7998.1
    256480     7999.49
    256520     7999.55
    256560     8003.77
    256600     8003.79
    256640     8003.91
    256680     8005.36
    256720        8007
    256760     8006.98
    256800     8008.31
    256840     8011.13
    256880     8012.26
    256920     8012.07
    256960     8014.33
    257000     8015.73
    257040     8015.82
    257080     8018.95
    257120     8018.05
    257160     8019.21
    257200     8020.95
    257240     8022.83
    257280     8024.22
    257320     8024.23
    257360      8028.5
    257400     8028.51
    257440     8028.61
    257480     8030.04
    257520     8031.69
    257560     8031.67
    257600     8032.96
    257640     8035.82
    257680     8036.96
    257720     8036.75
    257760     8039.01
    257800     8040.45
    257840     8040.52
    257880     8043.66
    257920     8042.78
    257960     8043.94
    258000     8045.65
    258040     8047.49
    258080     8048.92
    258120     8048.91
    258160     8053.19
    258200     8053.21
    258240     8053.35
    258280     8054.72
    258320     8056.42
    258360      8056.4
    258400      8057.7
    258440     8060.56
    258480     8061.69
    258520     8061.52
    258560     8063.73
    258600      8065.2
    258640     8065.25
    258680      8068.4
    258720     8067.53
    258760     8068.66
    258800     8070.39
    258840     8072.26
    258880     8073.67
    258920     8073.65
    258960     8077.92
    259000     8077.99
    259040     8078.05
    259080     8079.46
    259120     8081.14
    259160     8081.17
    259200     8082.41
    259240     8085.27
    259280     8086.41
    259320     8086.24
    259360     8088.42
    259400     8089.89
    259440     8089.98
    259480     8093.08
    259520     8092.25
    259560     8093.36
    259600     8095.13
    259640     8096.98
    259680     8098.36
    259720     8098.38
    259760     8102.66
    259800     8102.68
    259840     8102.76
    259880     8104.16
    259920     8105.83
    259960     8105.88
    260000     8107.11
    260040     8109.95
    260080     8111.14
    260120     8110.98
    260160     8113.11
    260200     8114.65
    260240     8114.67
    260280     8117.81
    260320     8116.95
    260360     8118.06
    260400     8119.87
    260440     8121.68
    260480     8123.07
    260520     8123.12
    260560     8127.38
    260600      8127.4
    260640      8127.5
    260680      8128.9
    260720     8130.54
    260760     8130.63
    260800     8131.81
    260840     8134.66
    260880     8135.86
    260920     8135.71
    260960     8137.83
    261000     8139.35
    261040     8139.38
    261080     8142.57
    261120     8141.68
    261160     8142.77
    261200      8144.6
    261240     8146.41
    261280      8147.8
    261320     8147.86
    261360     8152.08
    261400     8152.18
    261440     8152.24
    261480     8153.65
    261520     8155.27
    261560     8155.38
    261600     8156.54
    261640     8159.39
    261680     8160.65
    261720     8160.44
    261760     8162.54
    261800     8164.08
    261840     8164.12
    261880     8167.29
    261920     8166.42
    261960     8167.49
    262000     8169.32
    262040     8171.17
    262080     8172.51
    262120      8172.6
    262160     8176.85
    262200     8176.96
    262240     8176.99
    262280     8178.37
    262320        8180
    262360     8180.09
    262400     8181.25
    262440      8184.1
    262480     8185.34
    262520     8185.14
    262560      8187.3
    262600     8188.83
    262640     8188.84
    262680     8192.04
    262720     8191.12
    262760     8192.21
    262800     8194.06
    262840      8195.9
    262880     8197.27
    262920     8197.32
    262960     8201.54
    263000     8201.69
    263040     8201.72
    263080     8203.14
    263120     8204.72
    263160     8204.83
    263200     8205.98
    263240     8208.86
    263280     8210.05
    263320     8209.87
    263360     8212.04
    263400     8213.55
    263440     8213.54
    263480     8216.81
    263520     8215.81
    263560     8216.93
    263600     8218.78
    263640     8220.66
    263680     8221.99
    263720     8222.03
    263760     8226.29
    263800     8226.39
    263840     8226.44
    263880     8227.84
    263920     8229.42
    263960     8229.54
    264000      8230.7
    264040     8233.56
    264080     8234.76
    264120     8234.56
    264160     8236.78
    264200     8238.24
    264240     8238.25
    264280      8241.5
    264320     8240.53
    264360     8241.68
    264400     8243.51
    264440     8245.39
    264480     8246.73
    264520     8246.72
    264560     8250.98
    264600     8251.11
    264640     8251.13
    264680     8252.54
    264720     8254.14
    264760     8254.21
    264800      8255.4
    264840     8258.31
    264880     8259.45
    264920     8259.27
    264960     8261.49
    265000     8262.94
    265040     8262.95
    265080     8266.23
    265120     8265.27
    265160     8266.37
    265200     8268.24
    265240     8270.08
    265280     8271.46
    265320     8271.43
    265360     8275.66
    265400     8275.85
    265440     8275.86
    265480     8277.28
    265520     8278.85
    265560     8278.93
    265600     8280.09
    265640     8283.04
    265680     8284.14
    265720     8283.96
    265760     8286.16
    265800     8287.61
    265840     8287.61
    265880     8290.92
    265920     8289.99
    265960     8291.07
    266000     8292.92
    266040     8294.76
    266080     8296.15
    266120      8296.1
    266160     8300.35
    266200     8300.53
    266240     8300.57
    266280        8302
    266320      8303.5
    266360     8303.62
    266400     8304.79
    266440     8307.75
    266480     8308.82
    266520     8308.65
    266560     8310.82
    266600      8312.3
    266640     8312.32
    266680     8315.65
    266720     8314.71
    266760     8315.78
    266800     8317.61
    266840     8319.49
    266880     8320.88
    266920     8320.81
    266960     8325.05
    267000     8325.22
    267040     8325.25
    267080     8326.69
    267120      8328.2
    267160     8328.31
    267200     8329.48
    267240     8332.47
    267280     8333.54
    267320     8333.34
    267360     8335.54
    267400     8336.98
    267440        8337
    267480     8340.34
    267520      8339.4
    267560     8340.45
    267600     8342.28
    267640      8344.2
    267680     8345.56
    267720     8345.49
    267760     8349.71
    267800     8349.95
    267840     8349.94
    267880     8351.42
    267920     8352.85
    267960     8353.02
    268000     8354.22
    268040     8357.17
    268080     8358.24
    268120     8358.04
    268160     8360.21
    268200     8361.71
    268240     8361.67
    268280     8365.04
    268320     8364.05
    268360     8365.14
    268400     8366.96
    268440     8368.86
    268480     8370.22
    268520     8370.19
    268560     8374.41
    268600     8374.68
    268640     8374.63
    268680     8376.09
    268720      8377.5
    268760     8377.68
    268800      8378.9
    268840     8381.89
    268880     8382.96
    268920     8382.75
    268960     8384.89
    269000     8386.44
    269040     8386.34
    269080     8389.77
    269120     8388.73
    269160     8389.81
    269200     8391.65
    269240     8393.56
    269280     8394.87
    269320     8394.87
    269360     8399.09
    269400      8399.4
    269440     8399.32
    269480     8400.81
    269520     8402.21
    269560     8402.41
    269600     8403.59
    269640     8406.58
    269680     8407.59
    269720     8407.43
    269760     8409.61
    269800     8411.11
    269840     8411.05
    269880     8414.52
    269920     8413.44
    269960     8414.54
    270000     8416.31
    270040     8418.29
    270080     8419.56
    270120     8419.59
    270160      8423.8
    270200     8424.08
    270240     8424.02
    270280      8425.5
    270320     8426.94
    270360     8427.14
    270400     8428.34
    270440     8431.27
    270480     8432.28
    270520     8432.11
    270560     8434.33
    270600     8435.84
    270640     8435.78
    270680     8439.21
    270720     8438.16
    270760     8439.23
    270800        8441
    270840     8442.96
    270880     8444.29
    270920     8444.31
    270960     8448.54
    271000     8448.79
    271040     8448.78
    271080     8450.23
    271120     8451.65
    271160     8451.92
    271200     8453.03
    271240     8456.01
    271280     8456.98
    271320     8456.84
    271360     8459.05
    271400     8460.54
    271440     8460.52
    271480     8463.92
    271520      8462.9
    271560     8463.93
    271600     8465.71
    271640     8467.63
    271680        8469
    271720     8469.06
    271760     8473.27
    271800     8473.52
    271840     8473.51
    271880     8474.94
    271920     8476.36
    271960     8476.61
    272000     8477.74
    272040     8480.73
    272080      8481.7
    272120     8481.54
    272160     8483.76
    272200     8485.26
    272240     8485.24
    272280     8488.64
    272320     8487.62
    272360     8488.62
    272400     8490.44
    272440     8492.37
    272480     8493.73
    272520     8493.79
    272560     8498.03
    272600     8498.19
    272640     8498.25
    272680     8499.67
    272720      8501.1
    272760     8501.34
    272800     8502.47
    272840     8505.41
    272880     8506.47
    272920     8506.25
    272960      8508.5
    273000     8509.96
    273040     8509.97
    273080     8513.37
    273120     8512.37
    273160     8513.38
    273200     8515.14
    273240      8517.1
    273280     8518.46
    273320     8518.51
    273360     8522.79
    273400     8522.96
    273440     8522.94
    273480     8524.36
    273520     8525.86
    273560     8526.05
    273600      8527.2
    273640     8530.11
    273680      8531.2
    273720     8530.92
    273760     8533.19
    273800     8534.68
    273840     8534.69
    273880     8538.08
    273920     8537.08
    273960     8538.11
    274000     8539.87
    274040      8541.8
    274080      8543.2
    274120     8543.27
    274160     8547.55
    274200     8547.69
    274240     8547.68
    274280     8549.09
    274320     8550.54
    274360     8550.77
    274400      8551.9
    274440     8554.81
    274480     8555.92
    274520     8555.64
    274560     8557.86
    274600     8559.37
    274640     8559.39
    274680     8562.81
    274720     8561.77
    274760     8562.81
    274800     8564.59
    274840     8566.54
    274880     8567.86
    274920        8568
    274960     8572.25
    275000     8572.37
    275040     8572.39
    275080     8573.81
    275120     8575.23
    275160     8575.41
    275200     8576.55
    275240      8579.5
    275280     8580.65
    275320     8580.35
    275360     8582.58
    275400     8584.07
    275440     8584.07
    275480     8587.52
    275520     8586.46
    275560      8587.5
    275600     8589.28
    275640     8591.25
    275680     8592.51
    275720     8592.68
    275760     8596.93
    275800     8597.09
    275840     8597.07
    275880      8598.5
    275920     8599.89
    275960     8600.09
    276000     8601.28
    276040     8604.17
    276080     8605.35
    276120     8605.07
    276160     8607.35
    276200     8608.76
    276240     8608.77
    276280     8612.21
    276320     8611.12
    276360     8612.16
    276400     8613.97
    276440     8615.96
    276480     8617.18
    276520     8617.37
    276560     8621.65
    276600      8621.8
    276640     8621.75
    276680      8623.2
    276720     8624.59
    276760     8624.77
    276800     8625.97
    276840     8628.91
    276880     8630.12
    276920      8629.8
    276960     8632.08
    277000     8633.48
    277040     8633.47
    277080     8636.93
    277120     8635.85
    277160     8636.86
    277200     8638.71
    277240      8640.7
    277280     8641.94
    277320      8642.1
    277360      8646.4
    277400     8646.56
    277440     8646.48
    277480     8647.93
    277520     8649.32
    277560     8649.48
    277600     8650.69
    277640     8653.64
    277680     8654.85
    277720     8654.52
    277760     8656.87
    277800     8658.17
    277840     8658.17
    277880     8661.66
    277920     8660.58
    277960      8661.6
    278000     8663.41
    278040     8665.43
    278080     8666.66
    278120     8666.82
    278160     8671.13
    278200     8671.25
    278240     8671.21
    278280     8672.69
    278320     8674.04
    278360     8674.18
    278400     8675.45
    278440     8678.37
    278480     8679.59
    278520     8679.26
    278560     8681.57
    278600     8682.93
    278640     8682.85
    278680     8686.43
    278720     8685.32
    278760     8686.31
    278800     8688.12
    278840     8690.09
    278880     8691.36
    278920     8691.54
    278960     8695.78
    279000     8695.97
    279040     8695.96
    279080     8697.37
    279120     8698.76
    279160     8698.88
    279200     8700.18
    279240     8703.04
    279280     8704.31
    279320     8703.96
    279360     8706.24
    279400     8707.65
    279440     8707.57
    279480     8711.22
    279520     8710.03
    279560     8711.05
    279600     8712.83
    279640     8714.82
    279680     8716.11
    279720     8716.27
    279760     8720.53
    279800     8720.68
    279840     8720.63
    279880     8722.08
    279920     8723.48
    279960     8723.64
    280000      8724.9
    280040     8727.76
    280080     8729.02
    280120     8728.69
    280160     8730.95
    280200     8732.34
    280240     8732.26
    280280     8735.93
    280320     8734.74
    280360     8735.79
    280400     8737.56
    280440     8739.55
    280480     8740.81
    280520     8741.02
    280560     8745.25
    280600     8745.39
    280640     8745.31
    280680     8746.76
    280720     8748.12
    280760     8748.31
    280800     8749.61
    280840     8752.47
    280880     8753.77
    280920      8753.4
    280960     8755.63
    281000     8757.05
    281040     8756.95
    281080     8760.64
    281120     8759.42
    281160     8760.48
    281200     8762.24
    281240     8764.24
    281280     8765.51
    281320      8765.7
    281360     8769.93
    281400     8770.09
    281440     8770.03
    281480     8771.49
    281520     8772.82
    281560     8773.01
    281600     8774.28
    281640     8777.19
    281680     8778.47
    281720     8778.13
    281760     8780.36
    281800     8781.72
    281840     8781.61
    281880     8785.38
    281920     8784.12
    281960     8785.14
    282000     8786.94
    282040     8788.95
    282080     8790.21
    282120     8790.32
    282160     8794.64
    282200      8794.8
    282240     8794.74
    282280     8796.21
    282320     8797.51
    282360     8797.68
    282400     8798.93
    282440     8801.89
    282480      8803.2
    282520     8802.83
    282560     8805.06
    282600     8806.42
    282640     8806.32
    282680     8810.09
    282720     8808.85
    282760     8809.84
    282800      8811.7
    282840     8813.66
    282880     8814.91
    282920     8814.94
    282960      8819.3
    283000      8819.5
    283040     8819.41
    283080     8820.91
    283120     8822.15
    283160     8822.36
    283200     8823.63
    283240      8826.6
    283280     8827.95
    283320     8827.53
    283360     8829.76
    283400     8831.15
    283440     8831.04
    283480     8834.83
    283520     8833.57
    283560     8834.56
    283600     8836.44
    283640     8838.42
    283680      8839.6
    283720     8839.67
    283760     8844.02
    283800     8844.23
    283840     8844.11
    283880     8845.63
    283920      8846.9
    283960     8847.05
    284000     8848.32
    284040     8851.31
    284080     8852.62
    284120     8852.23
    284160     8854.41
    284200     8855.85
    284240     8855.74
    284280     8859.55
    284320     8858.27
    284360     8859.24
    284400     8861.16
    284440     8863.14
    284480     8864.29
    284520     8864.33
    284560     8868.69
    284600     8868.91
    284640     8868.82
    284680     8870.34
    284720     8871.64
    284760     8871.72
    284800     8872.95
    284840     8875.99
    284880      8877.3
    284920     8876.93
    284960     8879.15
    285000     8880.57
    285040     8880.45
    285080     8884.23
    285120     8882.99
    285160     8883.94
    285200     8885.87
    285240     8887.81
    285280     8888.96
    285320     8889.08
    285360     8893.39
    285400     8893.64
    285440     8893.55
    285480     8895.03
    285520     8896.33
    285560     8896.43
    285600     8897.67
    285640     8900.71
    285680     8901.99
    285720     8901.67
    285760     8903.86
    285800     8905.24
    285840     8905.15
    285880     8908.91
    285920     8907.69
    285960     8908.68
    286000     8910.57
    286040     8912.51
    286080     8913.64
    286120     8913.82
    286160      8918.1
    286200     8918.36
    286240     8918.31
    286280     8919.71
    286320     8921.03
    286360     8921.12
    286400     8922.36
    286440     8925.44
    286480     8926.74
    286520     8926.43
    286560     8928.65
    286600        8930
    286640     8929.87
    286680     8933.64
    286720     8932.41
    286760     8933.36
    286800      8935.3
    286840     8937.21
    286880     8938.38
    286920     8938.54
    286960     8942.84
    287000     8943.08
    287040     8943.04
    287080     8944.43
    287120      8945.8
    287160     8945.84
    287200     8947.07
    287240     8950.21
    287280     8951.49
    287320     8951.19
    287360     8953.46
    287400     8954.73
    287440     8954.64
    287480     8958.39
    287520     8957.11
    287560     8958.08
    287600     8960.05
    287640     8961.98
    287680     8963.12
    287720     8963.28
    287760     8967.58
    287800     8967.79
    287840     8967.77
    287880      8969.1
    287920     8970.52
    287960     8970.52
    288000      8971.8
    288040     8974.98
    288080     8976.22
    288120     8975.93
    288160     8978.19
    288200     8979.44
    288240     8979.33
    288280     8983.12
    288320     8981.84
    288360      8982.8
    288400     8984.79
    288440     8986.66
    288480     8987.83
    288520     8987.99
    288560     8992.31
    288600     8992.52
    288640     8992.45
    288680      8993.8
    288720     8995.26
    288760     8995.28
    288800     8996.46
    288840     8999.69
    288880     9000.89
    288920     9000.65
    288960     9002.91
    289000     9004.15
    289040     9003.99
    289080     9007.82
    289120     9006.55
    289160     9007.49
    289200     9009.48
    289240     9011.36
    289280     9012.53
    289320     9012.72
    289360     9017.02
    289400     9017.21
    289440     9017.18
    289480     9018.52
    289520     9019.98
    289560     9019.96
    289600     9021.13
    289640     9024.38
    289680     9025.63
    289720     9025.34
    289760     9027.62
    289800     9028.84
    289840     9028.71
    289880     9032.49
    289920     9031.25
    289960     9032.19
    290000     9034.15
    290040     9036.06
    290080     9037.19
    290120     9037.45
    290160     9041.72
    290200     9041.89
    290240     9041.86
    290280     9043.25
    290320     9044.65
    290360     9044.67
    290400     9045.81
    290440     9049.07
    290480     9050.32
    290520     9050.07
    290560      9052.3
    290600     9053.53
    290640     9053.39
    290680     9057.19
    290720     9055.93
    290760     9056.91
    290800     9058.83
    290840     9060.78
    290880     9061.89
    290920     9062.15
    290960     9066.36
    291000     9066.57
    291040     9066.58
    291080     9067.96
    291120     9069.36
    291160     9069.42
    291200     9070.52
    291240     9073.76
    291280     9075.04
    291320     9074.76
    291360     9077.01
    291400     9078.21
    291440     9078.13
    291480     9081.91
    291520     9080.67
    291560     9081.62
    291600      9083.5
    291640      9085.5
    291680     9086.59
    291720     9086.86
    291760     9091.08
    291800     9091.24
    291840     9091.26
    291880     9092.68
    291920      9094.1
    291960     9094.12
    292000     9095.28
    292040     9098.45
    292080     9099.76
    292120     9099.47
    292160     9101.73
    292200     9102.92
    292240     9102.83
    292280     9106.63
    292320     9105.39
    292360     9106.34
    292400     9108.21
    292440     9110.22
    292480     9111.31
    292520     9111.56
    292560     9115.78
    292600     9115.97
    292640     9115.97
    292680      9117.4
    292720     9118.83
    292760     9118.82
    292800     9119.98
    292840     9123.19
    292880      9124.5
    292920     9124.19
    292960     9126.47
    293000     9127.61
    293040     9127.57
    293080     9131.42
    293120     9130.04
    293160     9131.03
    293200     9132.92
    293240      9134.9
    293280     9136.03
    293320     9136.27
    293360     9140.51
    293400     9140.69
    293440     9140.66
    293480     9142.12
    293520     9143.51
    293560     9143.51
    293600     9144.73
    293640     9147.83
    293680     9149.22
    293720     9148.88
    293760     9151.16
    293800     9152.27
    293840      9152.3
    293880     9156.14
    293920     9154.75
    293960     9155.72
    294000     9157.64
    294040     9159.58
    294080     9160.68
    294120     9160.95
    294160     9165.26
    294200     9165.37
    294240     9165.35
    294280     9166.81
    294320     9168.24
    294360     9168.19
    294400     9169.42
    294440     9172.46
    294480     9173.92
    294520     9173.56
    294560     9175.84
    294600     9176.93
    294640     9176.97
    294680     9180.86
    294720     9179.44
    294760     9180.41
    294800     9182.35
    294840     9184.25
    294880     9185.35
    294920     9185.65
    294960     9189.94
    295000     9190.06
    295040     9190.07
    295080      9191.5
    295120     9192.94
    295160     9192.88
    295200     9194.13
    295240     9197.14
    295280     9198.67
    295320     9198.19
    295360     9200.57
    295400     9201.62
    295440     9201.65
    295480     9205.55
    295520     9204.15
    295560     9205.06
    295600     9207.05
    295640     9208.95
    295680     9209.99
    295720     9210.31
    295760     9214.66
    295800     9214.76
    295840     9214.74
    295880     9216.18
    295920     9217.65
    295960     9217.56
    296000     9218.84
    296040     9221.87
    296080     9223.35
    296120     9222.88
    296160      9225.3
    296200      9226.3
    296240     9226.35
    296280     9230.22
    296320     9228.81
    296360     9229.74
    296400     9231.77
    296440      9233.7
    296480     9234.63
    296520     9235.06
    296560     9239.31
    296600     9239.45
    296640      9239.4
    296680     9240.85
    296720      9242.3
    296760     9242.25
    296800     9243.53
    296840     9246.55
    296880     9248.05
    296920     9247.52
    296960     9249.98
    297000        9251
    297040     9250.99
    297080     9254.89
    297120     9253.51
    297160     9254.39
    297200     9256.45
    297240     9258.41
    297280     9259.35
    297320     9259.71
    297360     9263.96
    297400     9264.13
    297440     9264.06
    297480     9265.45
    297520     9266.99
    297560      9266.9
    297600     9268.25
    297640     9271.25
    297680     9272.75
    297720     9272.19
    297760      9274.7
    297800     9275.73
    297840      9275.7
    297880     9279.58
    297920     9278.23
    297960     9279.08
    298000     9281.13
    298040     9283.04
    298080     9284.06
    298120      9284.4
    298160     9288.67
    298200      9288.8
    298240      9288.7
    298280     9290.13
    298320     9291.71
    298360      9291.6
    298400      9292.9
    298440     9295.95
    298480     9297.45
    298520     9296.89
    298560     9299.44
    298600     9300.38
    298640     9300.42
    298680     9304.28
    298720     9302.94
    298760      9303.8
    298800     9305.79
    298840     9307.74
    298880     9308.76
    298920     9309.08
    298960     9313.35
    299000     9313.53
    299040     9313.38
    299080     9314.84
    299120      9316.4
    299160     9316.33
    299200      9317.6
    299240     9320.65
    299280     9322.17
    299320     9321.62
    299360     9324.11
    299400     9325.13
    299440     9325.11
    299480        9329
    299520     9327.65
    299560     9328.49
    299600     9330.47
    299640     9332.43
    299680     9333.44
    299720     9333.76
    299760     9338.05
    299800     9338.29
    299840     9338.07
    299880     9339.53
    299920      9341.1
    299960     9341.02
    300000     9342.23
    300040     9345.32
    300080     9346.87
    300120     9346.34
    300160     9348.82
    300200     9349.83
    300240      9349.8
    300280     9353.66
    300320     9352.29
    300360      9353.2
    300400     9355.12
    300440     9357.08
    300480     9358.11
    300520     9358.43
    300560      9362.7
    300600     9363.01
    300640     9362.75
    300680     9364.24
    300720     9365.76
    300760     9365.74
    300800     9366.89
    300840     9370.01
    300880     9371.52
    300920     9370.92
    300960     9373.44
    301000     9374.48
    301040     9374.42
    301080     9378.35
    301120     9376.96
    301160     9377.89
    301200     9379.83
    301240      9381.8
    301280     9382.76
    301320     9383.11
    301360     9387.38
    301400     9387.75
    301440     9387.47
    301480     9388.96
    301520     9390.46
    301560     9390.48
    301600     9391.61
    301640      9394.7
    301680     9396.21
    301720     9395.66
    301760     9398.17
    301800     9399.17
    301840     9399.14
    301880     9403.04
    301920     9401.66
    301960      9402.6
    302000     9404.51
    302040     9406.48
    302080      9407.5
    302120     9407.78
    302160     9412.11
    302200     9412.44
    302240     9412.14
    302280     9413.65
    302320     9415.12
    302360     9415.16
    302400     9416.32
    302440     9419.36
    302480     9420.93
    302520     9420.37
    302560      9422.9
    302600     9423.87
    302640     9423.81
    302680     9427.76
    302720     9426.38
    302760     9427.28
    302800     9429.21
    302840     9431.17
    302880     9432.18
    302920     9432.46
    302960     9436.82
    303000     9437.12
    303040      9436.8
    303080     9438.31
    303120     9439.82
    303160     9439.83
    303200     9441.03
    303240     9444.08
    303280     9445.65
    303320     9445.06
    303360     9447.58
    303400     9448.57
    303440     9448.49
    303480     9452.48
    303520     9451.06
    303560     9451.99
    303600     9453.91
    303640     9455.83
    303680     9456.84
    303720     9457.14
    303760     9461.56
    303800      9461.8
    303840     9461.51
    303880     9463.03
    303920     9464.54
    303960     9464.49
    304000     9465.71
    304040     9468.78
    304080     9470.34
    304120     9469.77
    304160     9472.32
    304200     9473.27
    304240     9473.16
    304280      9477.2
    304320     9475.76
    304360     9476.67
    304400     9478.61
    304440     9480.57
    304480     9481.54
    304520     9481.86
    304560     9486.25
    304600     9486.46
    304640     9486.18
    304680     9487.73
    304720     9489.26
    304760      9489.2
    304800     9490.39
    304840     9493.53
    304880     9495.05
    304920     9494.45
    304960     9497.03
    305000     9497.92
    305040     9497.85
    305080     9501.91
    305120     9500.43
    305160     9501.35
    305200     9503.31
    305240     9505.28
    305280     9506.23
    305320     9506.51
    305360     9510.98
    305400     9511.12
    305440     9510.86
    305480     9512.47
    305520     9513.97
    305560      9513.9
    305600     9515.11
    305640     9518.27
    305680     9519.79
    305720     9519.18
    305760     9521.76
    305800      9522.6
    305840     9522.56
    305880     9526.65
    305920     9525.16
    305960     9526.08
    306000     9528.05
    306040     9529.99
    306080     9530.93
    306120     9531.24
    306160     9535.71
    306200     9535.75
    306240     9535.57
    306280     9537.21
    306320     9538.62
    306360     9538.65
    306400     9539.82
    306440     9542.98
    306480      9544.5
    306520     9543.87
    306560     9546.44
    306600     9547.27
    306640     9547.18
    306680     9551.32
    306720     9549.88
    306760     9550.81
    306800     9552.76
    306840      9554.7
    306880     9555.61
    306920     9555.97
    306960     9560.43
    307000     9560.43
    307040     9560.24
    307080     9561.91
    307120     9563.32
    307160     9563.33
    307200     9564.56
    307240     9567.68
    307280     9569.23
    307320     9568.56
    307360     9571.12
    307400     9571.92
    307440     9571.83
    307480     9576.07
    307520      9574.6
    307560     9575.47
    307600     9577.44
    307640      9579.4
    307680     9580.29
    307720     9580.67
    307760     9585.09
    307800     9585.14
    307840     9584.96
    307880     9586.59
    307920     9588.02
    307960     9588.04
    308000     9589.21
    308040     9592.33
    308080     9593.94
    308120     9593.22
    308160     9595.79
    308200     9596.65
    308240     9596.48
    308280     9600.71
    308320     9599.28
    308360     9600.18
    308400     9602.17
    308440     9604.06
    308480        9605
    308520     9605.35
    308560     9609.82
    308600     9609.79
    308640     9609.63
    308680     9611.28
    308720     9612.68
    308760     9612.76
    308800     9613.81
    308840        9617
    308880     9618.61
    308920     9617.88
    308960     9620.46
    309000     9621.34
    309040     9621.12
    309080     9625.35
    309120     9623.96
    309160     9624.83
    309200     9626.74
    309240     9628.67
    309280     9629.67
    309320     9630.02
    309360     9634.47
    309400     9634.47
    309440     9634.34
    309480     9635.98
    309520     9637.31
    309560     9637.41
    309600     9638.47
    309640     9641.66
    309680     9643.25
    309720     9642.53
    309760     9645.09
    309800     9646.01
    309840     9645.78
    309880        9650
    309920     9648.59
    309960     9649.47
    310000     9651.41
    310040     9653.34
    310080     9654.29
    310120      9654.7
    310160     9659.18
    310200     9659.15
    310240     9659.07
    310280     9660.69
    310320     9662.06
    310360     9662.07
    310400     9663.13
    310440     9666.28
    310480     9667.93
    310520      9667.2
    310560      9669.8
    310600     9670.67
    310640      9670.5
    310680     9674.71
    310720     9673.28
    310760     9674.19
    310800     9676.15
    310840     9678.07
    310880     9679.01
    310920     9679.48
    310960     9683.89
    311000     9683.85
    311040      9683.8
    311080     9685.39
    311120     9686.79
    311160     9686.79
    311200     9687.79
    311240     9690.94
    311280      9692.6
    311320     9691.83
    311360      9694.5
    311400     9695.36
    311440     9695.23
    311480     9699.45
    311520     9697.99
    311560     9698.88
    311600     9700.87
    311640     9702.81
    311680     9703.79
    311720     9704.22
    311760     9708.59
    311800     9708.58
    311840     9708.53
    311880     9710.14
    311920     9711.49
    311960     9711.51
    312000      9712.5
    312040     9715.61
    312080      9717.3
    312120     9716.48
    312160     9719.23
    312200     9720.04
    312240     9719.98
    312280     9724.19
    312320     9722.72
    312360     9723.62
    312400     9725.61
    312440     9727.54
    312480     9728.53
    312520     9728.92
    312560     9733.33
    312600     9733.31
    312640     9733.25
    312680     9734.86
    312720     9736.18
    312760      9736.2
    312800     9737.23
    312840     9740.32
    312880     9742.02
    312920     9741.24
    312960     9743.93
    313000     9744.78
    313040     9744.65
    313080      9748.9
    313120     9747.42
    313160     9748.33
    313200      9750.3
    313240     9752.26
    313280     9753.27
    313320     9753.63
    313360     9758.05
    313400     9758.03
    313440     9757.99
    313480     9759.58
    313520      9760.9
    313560     9760.91
    313600     9761.96
    313640     9765.04
    313680     9766.75
    313720     9765.99
    313760     9768.66
    313800     9769.44
    313840     9769.38
    313880      9773.6
    313920     9772.16
    313960     9773.04
    314000     9775.04
    314040     9776.98
    314080        9778
    314120     9778.36
    314160     9782.79
    314200     9782.75
    314240      9782.7
    314280     9784.33
    314320     9785.62
    314360     9785.67
    314400     9786.67
    314440     9789.77
    314480      9791.5
    314520     9790.63
    314560     9793.36
    314600     9794.15
    314640      9794.1
    314680     9798.33
    314720     9796.83
    314760     9797.72
    314800     9799.68
    314840     9801.69
    314880     9802.75
    314920      9803.1
    314960     9807.53
    315000     9807.48
    315040     9807.45
    315080     9809.05
    315120     9810.29
    315160     9810.34
    315200     9811.37
    315240     9814.46
    315280     9816.23
    315320     9815.42
    315360     9818.15
    315400     9818.83
    315440     9818.77
    315480     9823.03
    315520     9821.59
    315560     9822.39
    315600     9824.42
    315640     9826.38
    315680     9827.45
    315720     9827.79
    315760     9832.27
    315800     9832.14
    315840     9832.21
    315880     9833.77
    315920     9834.98
    315960     9835.06
    316000     9836.07
    316040     9839.16
    316080     9840.92
    316120     9840.12
    316160     9842.84
    316200     9843.56
    316240     9843.51
    316280     9847.72
    316320     9846.29
    316360     9847.12
    316400     9849.13
    316440     9851.11
    316480     9852.17
    316520      9852.5
    316560     9856.98
    316600     9856.86
    316640     9856.86
    316680     9858.52
    316720     9859.71
    316760     9859.75
    316800     9860.81
    316840     9863.87
    316880     9865.67
    316920     9864.83
    316960     9867.54
    317000     9868.35
    317040     9868.25
    317080     9872.42
    317120     9871.06
    317160     9871.85
    317200     9873.87
    317240     9875.91
    317280     9876.93
    317320     9877.22
    317360     9881.75
    317400     9881.62
    317440     9881.58
    317480     9883.26
    317520      9884.5
    317560     9884.47
    317600      9885.6
    317640     9888.64
    317680     9890.44
    317720     9889.57
    317760     9892.32
    317800     9893.16
    317840        9893
    317880     9897.24
    317920     9895.83
    317960     9896.64
    318000     9898.61
    318040     9900.73
    318080     9901.76
    318120     9901.98
    318160     9906.51
    318200      9906.4
    318240     9906.29
    318280     9908.03
    318320     9909.25
    318360     9909.22
    318400     9910.35
    318440      9913.4
    318480     9915.23
    318520     9914.35
    318560     9917.07
    318600     9917.96
    318640      9917.8
    318680     9922.04
    318720      9920.6
    318760     9921.41
    318800     9923.37
    318840     9925.55
    318880     9926.55
    318920     9926.71
    318960     9931.26
    319000     9931.17
    319040     9931.09
    319080     9932.78
    319120     9934.03
    319160     9933.92
    319200     9935.11
    319240     9938.21
    319280        9940
    319320     9939.15
    319360     9941.81
    319400     9942.74
    319440     9942.62
    319480     9946.88
    319520     9945.35
    319560      9946.2
    319600     9948.17
    319640     9950.33
    319680     9951.33
    319720     9951.52
    319760     9956.02
    319800     9955.94
    319840     9955.88
    319880     9957.53
    319920     9958.78
    319960     9958.67
    320000     9959.87
    320040     9963.04
    320080     9964.82
    320120     9963.97
    320160     9966.59
    320200     9967.53
    320240     9967.42
    320280     9971.65
    320320     9970.14
    320360     9970.98
    320400     9972.94
    320440     9975.19
    320480     9976.12
    320520     9976.31
    320560     9980.82
    320600     9980.75
    320640      9980.7
    320680     9982.31
    320720     9983.57
    320760     9983.48
    320800     9984.72
    320840     9987.89
    320880     9989.64
    320920     9988.77
    320960     9991.41
    321000     9992.32
    321040     9992.28
    321080     9996.42
    321120     9994.95
    321160     9995.78
    321200     9997.73
    321240     9999.97
    321280     10000.9
    321320     10001.1
    321360     10005.6
    321400     10005.5
    321440     10005.5
    321480     10007.1
    321520     10008.4
    321560     10008.3
    321600     10009.5
    321640     10012.7
    321680     10014.5
    321720     10013.6
    321760     10016.2
    321800     10017.1
    321840     10017.1
    321880     10021.2
    321920     10019.8
    321960     10020.5
    322000     10022.5
    322040     10024.7
    322080     10025.7
    322120     10025.9
    322160     10030.4
    322200     10030.3
    322240     10030.3
    322280     10031.9
    322320     10033.1
    322360     10033.1
    322400     10034.3
    322440     10037.5
    322480     10039.2
    322520     10038.3
    322560       10041
    322600     10041.8
    322640     10041.9
    322680       10046
    322720     10044.5
    322760     10045.3
    322800     10047.3
    322840     10049.5
    322880     10050.5
    322920     10050.7
    322960     10055.2
    323000     10055.1
    323040     10055.1
    323080     10056.6
    323120     10057.8
    323160     10057.8
    323200     10059.1
    323240     10062.3
    323280       10064
    323320     10063.1
    323360     10065.7
    323400     10066.6
    323440     10066.6
    323480     10070.8
    323520     10069.2
    323560       10070
    323600     10072.1
    323640     10074.3
    323680     10075.3
    323720     10075.5
    323760     10079.9
    323800     10079.9
    323840     10079.8
    323880     10081.4
    323920     10082.5
    323960     10082.6
    324000     10083.9
    324040     10087.1
    324080     10088.7
    324120     10087.8
    324160     10090.5
    324200     10091.3
    324240     10091.4
    324280     10095.6
    324320       10094
    324360     10094.8
    324400     10096.8
    324440     10099.1
    324480       10100
    324520     10100.2
    324560     10104.7
    324600     10104.6
    324640     10104.5
    324680     10106.1
    324720     10107.3
    324760     10107.3
    324800     10108.7
    324840     10111.8
    324880     10113.4
    324920     10112.5
    324960     10115.3
    325000     10116.1
    325040     10116.2
    325080     10120.4
    325120     10118.7
    325160     10119.5
    325200     10121.6
    325240     10123.8
    325280     10124.8
    325320       10125
    325360     10129.4
    325400     10129.4
    325440     10129.3
    325480     10130.8
    325520       10132
    325560     10132.1
    325600     10133.4
    325640     10136.6
    325680     10138.2
    325720     10137.3
    325760     10140.1
    325800     10140.9
    325840     10140.9
    325880     10145.2
    325920     10143.5
    325960     10144.3
    326000     10146.3
    326040     10148.6
    326080     10149.6
    326120     10149.8
    326160     10154.2
    326200     10154.1
    326240     10154.1
    326280     10155.6
    326320     10156.8
    326360     10156.8
    326400     10158.2
    326440     10161.3
    326480       10163
    326520     10162.1
    326560     10164.8
    326600     10165.6
    326640     10165.7
    326680     10169.9
    326720     10168.3
    326760       10169
    326800     10171.1
    326840     10173.3
    326880     10174.4
    326920     10174.5
    326960       10179
    327000     10178.9
    327040     10178.9
    327080     10180.4
    327120     10181.6
    327160     10181.6
    327200     10182.9
    327240     10186.1
    327280     10187.8
    327320     10186.9
    327360     10189.6
    327400     10190.4
    327440     10190.5
    327480     10194.8
    327520       10193
    327560     10193.8
    327600     10195.9
    327640     10198.1
    327680     10199.1
    327720     10199.3
    327760     10203.8
    327800     10203.7
    327840     10203.6
    327880     10205.2
    327920     10206.3
    327960     10206.4
    328000     10207.7
    328040     10210.8
    328080     10212.5
    328120     10211.6
    328160     10214.3
    328200     10215.2
    328240     10215.2
    328280     10219.5
    328320     10217.8
    328360     10218.6
    328400     10220.6
    328440     10222.8
    328480     10223.9
    328520       10224
    328560     10228.6
    328600     10228.4
    328640     10228.3
    328680     10229.9
    328720     10231.1
    328760     10231.1
    328800     10232.4
    328840     10235.5
    328880     10237.3
    328920     10236.3
    328960       10239
    329000     10239.9
    329040     10239.9
    329080     10244.3
    329120     10242.6
    329160     10243.3
    329200     10245.4
    329240     10247.5
    329280     10248.7
    329320     10248.8
    329360     10253.3
    329400     10253.2
    329440     10253.1
    329480     10254.6
    329520     10255.8
    329560     10255.8
    329600     10257.1
    329640     10260.3
    329680       10262
    329720     10261.1
    329760     10263.8
    329800     10264.6
    329840     10264.7
    329880     10269.1
    329920     10267.3
    329960     10268.1
    330000     10270.1
    330040     10272.3
    330080     10273.5
    330120     10273.5
    330160       10278
    330200     10277.9
    330240     10277.8
    330280     10279.3
    330320     10280.6
    330360     10280.5
    330400     10281.9
    330440       10285
    330480     10286.8
    330520     10285.8
    330560     10288.5
    330600     10289.4
    330640     10289.4
    330680     10293.8
    330720       10292
    330760     10292.8
    330800     10294.8
    330840       10297
    330880     10298.1
    330920     10298.2
    330960     10302.7
    331000     10302.6
    331040     10302.5
    331080     10304.1
    331120     10305.3
    331160     10305.3
    331200     10306.6
    331240     10309.7
    331280     10311.4
    331320     10310.6
    331360     10313.3
    331400     10314.2
    331440     10314.1
    331480     10318.6
    331520     10316.7
    331560     10317.5
    331600     10319.5
    331640     10321.7
    331680     10322.9
    331720       10323
    331760     10327.5
    331800     10327.3
    331840     10327.2
    331880     10328.8
    331920       10330
    331960       10330
    332000     10331.4
    332040     10334.4
    332080     10336.1
    332120     10335.3
    332160       10338
    332200     10338.9
    332240     10338.8
    332280     10343.3
    332320     10341.4
    332360     10342.2
    332400     10344.2
    332440     10346.4
    332480     10347.7
    332520     10347.7
    332560     10352.2
    332600     10352.1
    332640       10352
    332680     10353.6
    332720     10354.6
    332760     10354.7
    332800     10356.1
    332840     10359.2
    332880     10360.9
    332920       10360
    332960     10362.7
    333000     10363.6
    333040     10363.6
    333080       10368
    333120     10366.1
    333160     10366.9
    333200     10368.9
    333240     10371.1
    333280     10372.4
    333320     10372.3
    333360     10376.9
    333400     10376.8
    333440     10376.7
    333480     10378.2
    333520     10379.3
    333560     10379.3
    333600     10380.7
    333640     10383.9
    333680     10385.6
    333720     10384.7
    333760     10387.4
    333800     10388.3
    333840     10388.3
    333880     10392.7
    333920     10390.8
    333960     10391.7
    334000     10393.6
    334040     10395.8
    334080       10397
    334120       10397
    334160     10401.6
    334200     10401.5
    334240     10401.5
    334280     10402.9
    334320     10404.1
    334360     10404.1
    334400     10405.4
    334440     10408.7
    334480     10410.2
    334520     10409.4
    334560     10412.1
    334600     10413.1
    334640       10413
    334680     10417.4
    334720     10415.5
    334760     10416.4
    334800     10418.3
    334840     10420.4
    334880     10421.8
    334920     10421.8
    334960     10426.3
    335000     10426.2
    335040     10426.1
    335080     10427.6
    335120     10428.8
    335160     10428.7
    335200     10430.1
    335240     10433.4
    335280     10434.9
    335320     10434.1
    335360     10436.8
    335400     10437.8
    335440     10437.7
    335480     10442.1
    335520     10440.2
    335560     10441.1
    335600       10443
    335640     10445.2
    335680     10446.5
    335720     10446.5
    335760     10451.1
    335800       10451
    335840     10450.9
    335880     10452.3
    335920     10453.5
    335960     10453.4
    336000     10454.8
    336040     10458.1
    336080     10459.7
    336120     10458.8
    336160     10461.6
    336200     10462.6
    336240     10462.4
    336280     10466.8
    336320     10464.9
    336360     10465.8
    336400     10467.7
    336440     10469.9
    336480     10471.3
    336520     10471.1
    336560     10475.9
    336600     10475.7
    336640     10475.6
    336680       10477
    336720     10478.2
    336760     10478.1
    336800     10479.4
    336840     10482.8
    336880     10484.4
    336920     10483.5
    336960     10486.3
    337000     10487.3
    337040     10487.1
    337080     10491.6
    337120     10489.6
    337160     10490.5
    337200     10492.4
    337240     10494.6
    337280       10496
    337320     10495.8
    337360     10500.5
    337400     10500.4
    337440     10500.2
    337480     10501.7
    337520     10502.9
    337560     10502.8
    337600     10504.1
    337640     10507.5
    337680     10509.1
    337720     10508.3
    337760       10511
    337800       10512
    337840     10511.8
    337880     10516.3
    337920     10514.3
    337960     10515.1
    338000     10517.1
    338040     10519.2
    338080     10520.7
    338120     10520.5
    338160     10525.2
    338200     10525.1
    338240     10524.9
    338280     10526.4
    338320     10527.6
    338360     10527.4
    338400     10528.8
    338440     10532.3
    338480     10533.7
    338520       10533
    338560     10535.7
    338600     10536.7
    338640     10536.4
    338680     10540.9
    338720     10538.9
    338760     10539.8
    338800     10541.8
    338840     10543.9
    338880     10545.3
    338920     10545.2
    338960       10550
    339000     10549.8
    339040     10549.5
    339080     10551.2
    339120     10552.3
    339160     10552.2
    339200     10553.4
    339240       10557
    339280     10558.4
    339320     10557.6
    339360     10560.3
    339400     10561.3
    339440     10561.2
    339480     10565.7
    339520     10563.6
    339560     10564.5
    339600     10566.5
    339640     10568.6
    339680       10570
    339720       10570
    339760     10574.7
    339800     10574.5
    339840     10574.2
    339880     10575.9
    339920       10577
    339960     10576.8
    340000     10578.1
    340040     10581.7
    340080     10583.1
    340120     10582.3
    340160     10585.1
    340200       10586
    340240     10585.9
    340280     10590.4
    340320     10588.3
    340360     10589.2
    340400     10591.2
    340440     10593.3
    340480     10594.7
    340520     10594.6
    340560     10599.4
    340600     10599.1
    340640     10598.9
    340680     10600.5
    340720     10601.6
    340760     10601.5
    340800     10602.8
    340840     10606.5
    340880     10607.9
    340920       10607
    340960     10609.7
    341000     10610.7
    341040     10610.5
    341080     10615.1
    341120       10613
    341160     10613.9
    341200     10615.8
    341240       10618
    341280     10619.4
    341320     10619.3
    341360     10624.1
    341400     10623.8
    341440     10623.5
    341480     10625.2
    341520     10626.3
    341560     10626.2
    341600     10627.5
    341640     10631.2
    341680     10632.5
    341720     10631.6
    341760     10634.5
    341800     10635.3
    341840     10635.2
    341880     10639.8
    341920     10637.7
    341960     10638.6
    342000     10640.5
    342040     10642.7
    342080     10644.1
    342120       10644
    342160     10648.8
    342200     10648.5
    342240     10648.2
    342280     10649.9
    342320     10650.9
    342360     10650.8
    342400     10652.2
    342440     10655.8
    342480     10657.2
    342520     10656.3
    342560     10659.1
    342600       10660
    342640     10659.9
    342680     10664.5
    342720     10662.4
    342760     10663.3
    342800     10665.1
    342840     10667.3
    342880     10668.7
    342920     10668.7
    342960     10673.4
    343000     10673.2
    343040     10672.8
    343080     10674.5
    343120     10675.6
    343160     10675.5
    343200     10676.9
    343240     10680.5
    343280     10681.8
    343320       10681
    343360     10683.8
    343400     10684.6
    343440     10684.5
    343480     10689.2
    343520       10687
    343560     10687.9
    343600     10689.8
    343640       10692
    343680     10693.4
    343720     10693.4
    343760     10698.1
    343800     10697.8
    343840     10697.5
    343880     10699.2
    343920     10700.3
    343960     10700.2
    344000     10701.6
    344040     10705.2
    344080     10706.6
    344120     10705.6
    344160     10708.5
    344200     10709.3
    344240     10709.3
    344280     10713.8
    344320     10711.7
    344360     10712.6
    344400     10714.4
    344440     10716.6
    344480       10718
    344520       10718
    344560     10722.8
    344600     10722.5
    344640     10722.2
    344680     10723.8
    344720     10724.9
    344760     10724.9
    344800     10726.2
    344840     10729.9
    344880     10731.3
    344920     10730.3
    344960     10733.2
    345000       10734
    345040       10734
    345080     10738.5
    345120     10736.4
    345160     10737.3
    345200     10739.1
    345240     10741.3
    345280     10742.7
    345320     10742.8
    345360     10747.4
    345400     10747.1
    345440     10746.9
    345480     10748.5
    345520     10749.7
    345560     10749.6
    345600     10750.9
    345640     10754.6
    345680       10756
    345720       10755
    345760     10757.9
    345800     10758.7
    345840     10758.7
    345880     10763.3
    345920     10761.1
    345960     10762.1
    346000     10763.8
    346040       10766
    346080     10767.4
    346120     10767.5
    346160     10772.1
    346200     10771.8
    346240     10771.5
    346280     10773.2
    346320     10774.4
    346360     10774.3
    346400     10775.6
    346440     10779.3
    346480     10780.7
    346520     10779.7
    346560     10782.7
    346600     10783.4
    346640     10783.5
    346680       10788
    346720     10785.8
    346760     10786.8
    346800     10788.5
    346840     10790.7
    346880     10792.1
    346920     10792.2
    346960     10796.8
    347000     10796.6
    347040     10796.2
    347080     10797.8
    347120     10799.1
    347160       10799
    347200     10800.3
    347240       10804
    347280     10805.4
    347320     10804.4
    347360     10807.4
    347400     10808.2
    347440     10808.2
    347480     10812.7
    347520     10810.6
    347560     10811.4
    347600     10813.3
    347640     10815.5
    347680     10816.8
    347720       10817
    347760     10821.5
    347800     10821.2
    347840     10820.9
    347880     10822.5
    347920     10823.8
    347960     10823.7
    348000       10825
    348040     10828.7
    348080     10830.1
    348120     10829.2
    348160     10832.1
    348200     10832.9
    348240     10832.9
    348280     10837.3
    348320     10835.3
    348360     10836.1
    348400       10838
    348440     10840.2
    348480     10841.5
    348520     10841.7
    348560     10846.2
    348600       10846
    348640     10845.6
    348680     10847.2
    348720     10848.5
    348760     10848.4
    348800     10849.7
    348840     10853.4
    348880     10854.8
    348920     10853.9
    348960     10856.8
    349000     10857.7
    349040     10857.6
    349080       10862
    349120     10860.1
    349160     10860.8
    349200     10862.7
    349240       10865
    349280     10866.3
    349320     10866.4
    349360     10870.9
    349400     10870.7
    349440     10870.3
    349480     10871.9
    349520     10873.3
    349560     10873.1
    349600     10874.3
    349640     10878.2
    349680     10879.5
    349720     10878.7
    349760     10881.6
    349800     10882.4
    349840     10882.3
    349880     10886.7
    349920     10884.8
    349960     10885.5
    350000     10887.5
    350040     10889.7
    350080       10891
    350120     10891.1
    350160     10895.6
    350200     10895.5
    350240       10895
    350280     10896.6
    350320     10898.1
    350360     10897.8
    350400       10899
    350440     10902.9
    350480     10904.2
    350520     10903.4
    350560     10906.4
    350600     10907.2
    350640     10907.1
    350680     10911.5
    350720     10909.5
    350760     10910.3
    350800     10912.2
    350840     10914.4
    350880     10915.7
    350920     10915.8
    350960     10920.3
    351000     10920.2
    351040     10919.7
    351080     10921.4
    351120     10922.7
    351160     10922.5
    351200     10923.8
    351240     10927.6
    351280       10929
    351320     10928.2
    351360     10931.1
    351400     10931.9
    351440     10931.8
    351480     10936.3
    351520     10934.2
    351560       10935
    351600       10937
    351640     10939.2
    351680     10940.4
    351720     10940.5
    351760       10945
    351800     10944.9
    351840     10944.5
    351880     10946.1
    351920     10947.4
    351960     10947.2
    352000     10948.5
    352040     10952.3
    352080     10953.7
    352120     10952.9
    352160     10955.9
    352200     10956.7
    352240     10956.6
    352280     10961.1
    352320       10959
    352360     10959.8
    352400     10961.8
    352440     10963.9
    352480     10965.1
    352520     10965.3
    352560     10969.8
    352600     10969.7
    352640     10969.3
    352680       10971
    352720     10972.2
    352760       10972
    352800     10973.3
    352840     10977.1
    352880     10978.5
    352920     10977.8
    352960     10980.7
    353000     10981.4
    353040     10981.4
    353080     10985.9
    353120     10983.8
    353160     10984.5
    353200     10986.6
    353240     10988.7
    353280     10989.9
    353320     10990.1
    353360     10994.6
    353400     10994.5
    353440       10994
    353480     10995.8
    353520       10997
    353560     10996.9
    353600     10998.1
    353640     11001.9
    353680     11003.3
    353720     11002.6
    353760     11005.5
    353800     11006.2
    353840     11006.2
    353880     11010.7
    353920     11008.6
    353960     11009.3
    354000     11011.4
    354040     11013.4
    354080     11014.8
    354120     11014.8
    354160     11019.4
    354200     11019.3
    354240     11018.8
    354280     11020.6
    354320     11021.8
    354360     11021.7
    354400     11022.9
    354440     11026.7
    354480     11028.1
    354520     11027.4
    354560     11030.3
    354600       11031
    354640     11030.9
    354680     11035.5
    354720     11033.4
    354760     11034.1
    354800     11036.2
    354840     11038.2
    354880     11039.5
    354920     11039.6
    354960     11044.2
    355000     11044.1
    355040     11043.6
    355080     11045.4
    355120     11046.5
    355160     11046.4
    355200     11047.7
    355240     11051.5
    355280     11052.8
    355320     11052.1
    355360     11055.1
    355400     11055.7
    355440     11055.7
    355480     11060.3
    355520     11058.2
    355560     11058.8
    355600     11060.9
    355640     11062.9
    355680     11064.3
    355720     11064.3
    355760       11069
    355800     11068.9
    355840     11068.4
    355880     11070.2
    355920     11071.2
    355960     11071.1
    356000     11072.5
    356040     11076.3
    356080     11077.6
    356120     11076.9
    356160     11079.8
    356200     11080.4
    356240     11080.4
    356280       11085
    356320     11082.9
    356360     11083.5
    356400     11085.7
    356440     11087.7
    356480       11089
    356520     11089.1
    356560     11093.8
    356600     11093.7
    356640     11093.1
    356680       11095
    356720       11096
    356760     11095.9
    356800     11097.3
    356840     11101.1
    356880     11102.4
    356920     11101.6
    356960     11104.6
    357000     11105.2
    357040     11105.2
    357080     11109.8
    357120     11107.7
    357160     11108.3
    357200     11110.4
    357240     11112.5
    357280     11113.8
    357320     11113.8
    357360     11118.5
    357400     11118.6
    357440     11117.9
    357480     11119.7
    357520     11120.7
    357560     11120.6
    357600       11122
    357640     11125.8
    357680     11127.2
    357720     11126.4
    357760     11129.3
    357800     11129.9
    357840     11129.9
    357880     11134.6
    357920     11132.4
    357960       11133
    358000     11135.1
    358040     11137.2
    358080     11138.5
    358120     11138.6
    358160     11143.3
    358200     11143.3
    358240     11142.7
    358280     11144.5
    358320     11145.4
    358360     11145.3
    358400     11146.7
    358440     11150.5
    358480     11151.9
    358520     11151.1
    358560     11154.1
    358600     11154.6
    358640     11154.7
    358680     11159.4
    358720     11157.2
    358760     11157.8
    358800     11159.8
    358840     11161.9
    358880     11163.3
    358920     11163.4
    358960       11168
    359000     11168.1
    359040     11167.4
    359080     11169.3
    359120     11170.2
    359160     11170.2
    359200     11171.5
    359240     11175.3
    359280     11176.7
    359320     11175.9
    359360     11178.9
    359400     11179.4
    359440     11179.4
    359480     11184.1
    359520     11181.9
    359560     11182.5
    359600     11184.5
    359640     11186.6
    359680       11188
    359720     11188.2
    359760     11192.8
    359800     11192.8
    359840     11192.1
    359880       11194
    359920     11194.9
    359960     11194.9
    360000     11196.2
    360040       11200
    360080     11201.5
    360120     11200.6
    360160     11203.7
    360200     11204.1
    360240     11204.2
    360280     11208.9
    360320     11206.7
    360360     11207.3
    360400     11209.2
    360440     11211.4
    360480     11212.7
    360520     11212.9
    360560     11217.5
    360600     11217.4
    360640     11216.8
    360680     11218.8
    360720     11219.6
    360760     11219.6
    360800     11220.9
    360840     11224.7
    360880     11226.2
    360920     11225.4
    360960     11228.4
    361000     11228.9
    361040       11229
    361080     11233.7
    361120     11231.4
    361160       11232
    361200       11234
    361240     11236.1
    361280     11237.5
    361320     11237.7
    361360     11242.3
    361400     11242.2
    361440     11241.6
    361480     11243.5
    361520     11244.3
    361560     11244.4
    361600     11245.7
    361640     11249.5
    361680       11251
    361720     11250.2
    361760     11253.3
    361800     11253.7
    361840     11253.7
    361880     11258.5
    361920     11256.2
    361960     11256.8
    362000     11258.8
    362040     11260.9
    362080     11262.2
    362120     11262.4
    362160     11267.1
    362200       11267
    362240     11266.3
    362280     11268.3
    362320     11269.1
    362360     11269.2
    362400     11270.5
    362440     11274.4
    362480     11275.9
    362520       11275
    362560     11278.1
    362600     11278.5
    362640     11278.5
    362680     11283.3
    362720       11281
    362760     11281.6
    362800     11283.6
    362840     11285.7
    362880       11287
    362920     11287.2
    362960       11292
    363000     11291.8
    363040     11291.1
    363080     11293.1
    363120     11293.9
    363160       11294
    363200     11295.3
    363240     11299.2
    363280     11300.7
    363320     11299.8
    363360     11302.9
    363400     11303.3
    363440     11303.3
    363480     11308.2
    363520     11305.9
    363560     11306.4
    363600     11308.4
    363640     11310.5
    363680     11311.9
    363720       11312
    363760     11316.8
    363800     11316.6
    363840     11315.9
    363880       11318
    363920     11318.7
    363960     11318.8
    364000     11320.2
    364040     11324.1
    364080     11325.6
    364120     11324.7
    364160     11327.7
    364200     11328.2
    364240     11328.1
    364280       11333
    364320     11330.7
    364360     11331.3
    364400     11333.3
    364440     11335.3
    364480     11336.8
    364520       11337
    364560     11341.6
    364600     11341.5
    364640     11340.8
    364680     11342.8
    364720     11343.6
    364760     11343.6
    364800     11345.1
    364840     11348.9
    364880     11350.4
    364920     11349.5
    364960     11352.5
    365000     11353.1
    365040     11352.9
    365080     11357.8
    365120     11355.6
    365160     11356.1
    365200     11358.1
    365240     11360.1
    365280     11361.7
    365320     11361.8
    365360     11366.6
    365400     11366.3
    365440     11365.7
    365480     11367.6
    365520     11368.5
    365560     11368.5
    365600     11369.9
    365640     11373.8
    365680     11375.3
    365720     11374.4
    365760     11377.3
    365800     11377.9
    365840     11377.8
    365880     11382.7
    365920     11380.4
    365960       11381
    366000       11383
    366040     11384.9
    366080     11386.5
    366120     11386.6
    366160     11391.4
    366200     11391.1
    366240     11390.5
    366280     11392.4
    366320     11393.3
    366360     11393.3
    366400     11394.8
    366440     11398.7
    366480     11400.1
    366520     11399.2
    366560     11402.2
    366600     11402.8
    366640     11402.7
    366680     11407.5
    366720     11405.3
    366760     11405.8
    366800     11407.7
    366840     11409.7
    366880     11411.3
    366920     11411.4
    366960     11416.2
    367000     11415.9
    367040     11415.4
    367080     11417.3
    367120     11418.2
    367160     11418.2
    367200     11419.6
    367240     11423.5
    367280     11424.9
    367320     11424.1
    367360       11427
    367400     11427.6
    367440     11427.5
    367480     11432.4
    367520     11430.1
    367560     11430.6
    367600     11432.6
    367640     11434.5
    367680       11436
    367720     11436.2
    367760       11441
    367800     11440.7
    367840     11440.1
    367880     11442.2
    367920       11443
    367960       11443
    368000     11444.3
    368040     11448.3
    368080     11449.7
    368120     11448.9
    368160     11451.8
    368200     11452.4
    368240     11452.3
    368280     11457.2
    368320     11454.8
    368360     11455.4
    368400     11457.3
    368440     11459.3
    368480     11460.8
    368520       11461
    368560     11465.7
    368600     11465.5
    368640     11464.9
    368680     11466.9
    368720     11467.8
    368760     11467.8
    368800     11469.2
    368840     11473.1
    368880     11474.6
    368920     11473.7
    368960     11476.6
    369000     11477.2
    369040     11477.2
    369080       11482
    369120     11479.6
    369160     11480.3
    369200     11482.1
    369240     11484.1
    369280     11485.7
    369320     11485.8
    369360     11490.6
    369400     11490.3
    369440     11489.7
    369480     11491.7
    369520     11492.6
    369560     11492.6
    369600       11494
    369640     11497.9
    369680     11499.3
    369720     11498.6
    369760     11501.4
    369800       11502
    369840       11502
    369880     11506.9
    369920     11504.5
    369960     11505.1
    370000     11506.9
    370040     11508.9
    370080     11510.5
    370120     11510.6
    370160     11515.5
    370200     11515.2
    370240     11514.5
    370280     11516.5
    370320     11517.3
    370360     11517.4
    370400     11518.8
    370440     11522.6
    370480     11524.1
    370520     11523.3
    370560     11526.1
    370600     11526.8
    370640     11526.7
    370680     11531.7
    370720     11529.2
    370760     11529.9
    370800     11531.7
    370840     11533.7
    370880     11535.3
    370920     11535.3
    370960     11540.3
    371000     11539.9
    371040     11539.3
    371080     11541.2
    371120     11542.2
    371160     11542.2
    371200     11543.5
    371240     11547.3
    371280     11548.8
    371320     11548.1
    371360     11550.8
    371400     11551.6
    371440     11551.5
    371480     11556.4
    371520       11554
    371560     11554.6
    371600     11556.5
    371640     11558.6
    371680     11560.1
    371720     11560.1
    371760     11565.1
    371800     11564.7
    371840     11564.1
    371880       11566
    371920       11567
    371960       11567
    372000     11568.4
    372040     11572.2
    372080     11573.6
    372120     11572.9
    372160     11575.6
    372200     11576.4
    372240     11576.4
    372280     11581.3
    372320     11578.8
    372360     11579.5
    372400     11581.3
    372440     11583.4
    372480       11585
    372520     11584.9
    372560     11589.9
    372600     11589.5
    372640       11589
    372680     11590.9
    372720     11591.8
    372760     11591.8
    372800     11593.2
    372840       11597
    372880     11598.4
    372920     11597.7
    372960     11600.5
    373000     11601.3
    373040     11601.2
    373080       11606
    373120     11603.7
    373160     11604.2
    373200     11606.2
    373240     11608.2
    373280     11609.8
    373320     11609.7
    373360     11614.7
    373400     11614.3
    373440     11613.8
    373480     11615.7
    373520     11616.6
    373560     11616.6
    373600       11618
    373640     11621.7
    373680     11623.3
    373720     11622.5
    373760     11625.3
    373800       11626
    373840       11626
    373880     11630.8
    373920     11628.4
    373960       11629
    374000       11631
    374040       11633
    374080     11634.5
    374120     11634.5
    374160     11639.6
    374200     11639.1
    374240     11638.6
    374280     11640.5
    374320     11641.3
    374360     11641.4
    374400     11642.9
    374440     11646.4
    374480     11648.1
    374520     11647.3
    374560     11650.1
    374600     11650.9
    374640     11650.8
    374680     11655.6
    374720     11653.3
    374760     11653.8
    374800     11655.8
    374840     11657.8
    374880     11659.3
    374920     11659.2
    374960     11664.4
    375000     11663.9
    375040     11663.3
    375080     11665.3
    375120     11666.1
    375160     11666.2
    375200     11667.6
    375240     11671.3
    375280     11672.9
    375320     11672.1
    375360     11674.9
    375400     11675.7
    375440     11675.7
    375480     11680.4
    375520     11678.1
    375560     11678.6
    375600     11680.7
    375640     11682.6
    375680     11684.1
    375720       11684
    375760     11689.2
    375800     11688.7
    375840     11688.1
    375880     11690.1
    375920     11690.9
    375960       11691
    376000     11692.5
    376040       11696
    376080     11697.7
    376120       11697
    376160     11699.7
    376200     11700.5
    376240     11700.5
    376280     11705.3
    376320       11703
    376360     11703.4
    376400     11705.4
    376440     11707.4
    376480     11708.9
    376520     11708.9
    376560       11714
    376600     11713.5
    376640       11713
    376680       11715
    376720     11715.6
    376760     11715.8
    376800     11717.3
    376840     11720.9
    376880     11722.4
    376920     11721.8
    376960     11724.6
    377000     11725.3
    377040     11725.3
    377080     11730.1
    377120     11727.8
    377160     11728.3
    377200     11730.3
    377240     11732.3
    377280     11733.8
    377320     11733.8
    377360     11738.8
    377400     11738.3
    377440     11737.8
    377480     11739.8
    377520     11740.5
    377560     11740.6
    377600     11742.2
    377640     11745.7
    377680     11747.3
    377720     11746.5
    377760     11749.5
    377800     11750.2
    377840     11750.2
    377880     11754.9
    377920     11752.6
    377960     11753.1
    378000     11755.2
    378040     11757.2
    378080     11758.6
    378120     11758.6
    378160     11763.7
    378200     11763.2
    378240     11762.7
    378280     11764.7
    378320     11765.4
    378360     11765.5
    378400       11767
    378440     11770.5
    378480     11772.2
    378520     11771.4
    378560     11774.3
    378600       11775
    378640     11775.1
    378680     11779.8
    378720     11777.5
    378760       11778
    378800     11779.9
    378840     11782.1
    378880     11783.4
    378920     11783.5
    378960     11788.6
    379000     11788.1
    379040     11787.5
    379080     11789.5
    379120     11790.3
    379160     11790.4
    379200     11791.9
    379240     11795.4
    379280       11797
    379320     11796.2
    379360     11799.3
    379400     11799.8
    379440       11800
    379480     11804.6
    379520     11802.3
    379560     11802.8
    379600     11804.8
    379640       11807
    379680     11808.2
    379720     11808.3
    379760     11813.5
    379800     11812.9
    379840     11812.4
    379880     11814.5
    379920     11815.2
    379960     11815.2
    380000     11816.8
    380040     11820.2
    380080     11821.8
    380120     11821.1
    380160     11824.1
    380200     11824.7
    380240     11824.8
    380280     11829.4
    380320     11827.1
    380360     11827.7
    380400     11829.7
    380440     11831.9
    380480     11833.1
    380520     11833.2
    380560     11838.4
    380600     11837.8
    380640     11837.2
    380680     11839.3
    380720       11840
    380760     11840.1
    380800     11841.6
    380840       11845
    380880     11846.7
    380920     11845.9
    380960     11848.9
    381000     11849.5
    381040     11849.7
    381080     11854.3
    381120       11852
    381160     11852.5
    381200     11854.5
    381240     11856.7
    381280     11858.1
    381320       11858
    381360     11863.2
    381400     11862.6
    381440       11862
    381480     11864.2
    381520     11864.8
    381560     11864.9
    381600     11866.4
    381640     11869.8
    381680     11871.6
    381720     11870.8
    381760     11873.7
    381800     11874.4
    381840     11874.5
    381880     11879.1
    381920     11876.9
    381960     11877.3
    382000     11879.3
    382040     11881.5
    382080     11882.9
    382120     11882.8
    382160     11888.1
    382200     11887.5
    382240     11886.8
    382280     11889.1
    382320     11889.6
    382360     11889.8
    382400     11891.3
    382440     11894.7
    382480     11896.4
    382520     11895.6
    382560     11898.6
    382600     11899.2
    382640     11899.5
    382680     11903.9
    382720     11901.7
    382760     11902.2
    382800     11904.1
    382840     11906.4
    382880     11907.8
    382920     11907.7
    382960     11912.9
    383000     11912.3
    383040     11911.6
    383080     11913.9
    383120     11914.5
    383160     11914.6
    383200     11916.1
    383240     11919.5
    383280     11921.2
    383320     11920.5
    383360     11923.5
    383400       11924
    383440     11924.3
    383480     11928.7
    383520     11926.5
    383560       11927
    383600     11928.9
    383640     11931.3
    383680     11932.7
    383720     11932.6
    383760     11937.7
    383800       11937
    383840     11936.4
    383880     11938.8
    383920     11939.4
    383960     11939.4
    384000     11940.9
    384040     11944.3
    384080       11946
    384120     11945.3
    384160     11948.2
    384200     11948.7
    384240     11949.1
    384280     11953.6
    384320     11951.4
    384360     11951.9
    384400     11953.8
    384440     11956.1
    384480     11957.5
    384520     11957.4
    384560     11962.5
    384600     11961.8
    384640     11961.2
    384680     11963.7
    384720     11964.2
    384760     11964.2
    384800     11965.6
    384840     11969.1
    384880     11970.8
    384920     11970.1
    384960     11973.1
    385000     11973.6
    385040       11974
    385080     11978.4
    385120     11976.2
    385160     11976.7
    385200     11978.6
    385240       11981
    385280     11982.3
    385320     11982.2
    385360     11987.3
    385400     11986.6
    385440       11986
    385480     11988.5
    385520       11989
    385560       11989
    385600     11990.5
    385640     11993.9
    385680     11995.7
    385720     11994.9
    385760     11997.9
    385800     11998.5
    385840     11998.8
    385880     12003.2
    385920       12001
    385960     12001.5
    386000     12003.4
    386040     12005.8
    386080     12007.1
    386120       12007
    386160     12012.2
    386200     12011.5
    386240     12010.8
    386280     12013.4
    386320     12013.8
    386360     12013.8
    386400     12015.3
    386440     12018.8
    386480     12020.4
    386520     12019.9
    386560     12022.6
    386600     12023.2
    386640     12023.6
    386680     12027.9
    386720     12025.7
    386760     12026.3
    386800     12028.2
    386840     12030.5
    386880     12031.8
    386920     12031.8
    386960     12037.1
    387000     12036.3
    387040     12035.6
    387080     12038.2
    387120     12038.6
    387160     12038.6
    387200     12040.1
    387240     12043.6
    387280     12045.2
    387320     12044.7
    387360     12047.5
    387400     12048.1
    387440     12048.4
    387480     12052.8
    387520     12050.5
    387560     12051.1
    387600       12053
    387640     12055.3
    387680     12056.7
    387720     12056.6
    387760     12061.9
    387800       12061
    387840     12060.5
    387880     12063.1
    387920     12063.5
    387960     12063.5
    388000     12064.9
    388040     12068.5
    388080     12070.1
    388120     12069.5
    388160     12072.3
    388200       12073
    388240     12073.2
    388280     12077.7
    388320     12075.3
    388360     12075.9
    388400     12077.8
    388440     12080.1
    388480     12081.5
    388520     12081.4
    388560     12086.7
    388600     12085.8
    388640     12085.3
    388680     12087.9
    388720     12088.3
    388760     12088.4
    388800     12089.7
    388840     12093.2
    388880     12094.9
    388920     12094.4
    388960     12097.1
    389000     12097.8
    389040     12098.1
    389080     12102.6
    389120     12100.2
    389160     12100.6
    389200     12102.6
    389240     12104.9
    389280     12106.3
    389320     12106.2
    389360     12111.5
    389400     12110.6
    389440     12110.1
    389480     12112.7
    389520       12113
    389560     12113.2
    389600     12114.4
    389640       12118
    389680     12119.7
    389720     12119.1
    389760     12121.8
    389800     12122.5
    389840     12122.8
    389880     12127.4
    389920     12124.9
    389960     12125.4
    390000     12127.4
    390040     12129.7
    390080     12131.1
    390120       12131
    390160     12136.3
    390200     12135.3
    390240     12134.8
    390280     12137.4
    390320     12137.8
    390360       12138
    390400     12139.1
    390440     12142.8
    390480     12144.4
    390520     12143.8
    390560     12146.6
    390600     12147.3
    390640     12147.6
    390680     12152.2
    390720     12149.6
    390760     12150.1
    390800     12152.2
    390840     12154.4
    390880     12155.9
    390920     12155.7
    390960       12161
    391000     12160.1
    391040     12159.6
    391080     12162.1
    391120     12162.6
    391160     12162.7
    391200     12163.8
    391240     12167.6
    391280     12169.2
    391320     12168.6
    391360     12171.4
    391400     12172.1
    391440     12172.4
    391480     12176.9
    391520     12174.3
    391560     12174.8
    391600     12176.9
    391640     12179.2
    391680     12180.7
    391720     12180.5
    391760     12185.9
    391800     12184.9
    391840     12184.4
    391880     12186.9
    391920     12187.3
    391960     12187.5
    392000     12188.6
    392040     12192.3
    392080     12193.9
    392120     12193.4
    392160     12196.1
    392200     12196.9
    392240     12197.2
    392280     12201.6
    392320     12199.2
    392360     12199.6
    392400     12201.8
    392440     12203.9
    392480     12205.5
    392520     12205.3
    392560     12210.7
    392600     12209.6
    392640     12209.2
    392680     12211.7
    392720     12212.2
    392760     12212.2
    392800     12213.4
    392840     12217.2
    392880     12218.7
    392920     12218.2
    392960     12220.9
    393000     12221.8
    393040       12222
    393080     12226.4
    393120     12223.9
    393160     12224.4
    393200     12226.6
    393240     12228.7
    393280     12230.2
    393320     12230.1
    393360     12235.4
    393400     12234.4
    393440       12234
    393480     12236.4
    393520     12236.9
    393560       12237
    393600     12238.3
    393640       12242
    393680     12243.4
    393720       12243
    393760     12245.7
    393800     12246.5
    393840     12246.8
    393880     12251.2
    393920     12248.7
    393960     12249.2
    394000     12251.4
    394040     12253.5
    394080       12255
    394120     12254.9
    394160     12260.3
    394200     12259.2
    394240     12258.9
    394280     12261.2
    394320     12261.7
    394360     12261.8
    394400     12263.1
    394440     12266.7
    394480     12268.2
    394520     12267.8
    394560     12270.5
    394600     12271.3
    394640     12271.5
    394680       12276
    394720     12273.5
    394760     12273.9
    394800     12276.2
    394840     12278.2
    394880     12279.7
    394920     12279.6
    394960       12285
    395000     12283.9
    395040     12283.6
    395080     12285.9
    395120     12286.5
    395160     12286.5
    395200     12287.9
    395240     12291.5
    395280       12293
    395320     12292.5
    395360     12295.3
    395400     12296.1
    395440     12296.3
    395480     12300.8
    395520     12298.2
    395560     12298.6
    395600     12300.9
    395640       12303
    395680     12304.5
    395720     12304.4
    395760     12309.7
    395800     12308.7
    395840     12308.3
    395880     12310.7
    395920     12311.2
    395960     12311.3
    396000     12312.6
    396040     12316.4
    396080     12317.9
    396120     12317.2
    396160       12320
    396200     12320.9
    396240     12321.1
    396280     12325.5
    396320       12323
    396360     12323.4
    396400     12325.7
    396440     12327.9
    396480     12329.3
    396520     12329.1
    396560     12334.5
    396600     12333.5
    396640     12333.1
    396680     12335.5
    396720     12336.1
    396760     12336.1
    396800     12337.4
    396840     12341.2
    396880     12342.6
    396920       12342
    396960     12344.8
    397000     12345.7
    397040     12345.9
    397080     12350.3
    397120     12347.7
    397160     12348.2
    397200     12350.5
    397240     12352.6
    397280       12354
    397320     12353.9
    397360     12359.4
    397400     12358.2
    397440     12357.8
    397480     12360.2
    397520     12360.9
    397560     12360.8
    397600     12362.1
    397640     12365.9
    397680     12367.4
    397720     12366.8
    397760     12369.6
    397800     12370.5
    397840     12370.6
    397880       12375
    397920     12372.5
    397960     12372.9
    398000     12375.2
    398040     12377.3
    398080     12378.9
    398120     12378.7
    398160     12384.1
    398200       12383
    398240     12382.6
    398280       12385
    398320     12385.6
    398360     12385.6
    398400     12386.9
    398440     12390.7
    398480     12392.1
    398520     12391.7
    398560     12394.4
    398600     12395.3
    398640     12395.4
    398680     12399.7
    398720     12397.2
    398760     12397.8
    398800       12400
    398840     12402.1
    398880     12403.6
    398920     12403.5
    398960     12408.9
    399000     12407.8
    399040     12407.4
    399080     12409.8
    399120     12410.4
    399160     12410.4
    399200     12411.7
    399240     12415.5
    399280     12416.9
    399320     12416.5
    399360     12419.2
    399400     12420.1
    399440     12420.2
    399480     12424.5
    399520       12422
    399560     12422.6
    399600     12424.9
    399640     12426.8
    399680     12428.4
    399720     12428.3
    399760     12433.7
    399800     12432.6
    399840     12432.4
    399880     12434.7
    399920     12435.4
    399960     12435.2
    400000     12436.5
    400040     12440.3
    400080     12441.7
    400120     12441.4
    400160       12444
    400200       12445
    400240     12445.1
    400280     12449.4
    400320     12446.9
    400360     12447.4
    400400     12449.6
    400440     12451.7
    400480     12453.2
    400520     12453.1
    400560     12458.5
    400600     12457.5
    400640     12457.2
    400680     12459.6
    400720     12460.2
    400760       12460
    400800     12461.2
    400840     12465.2
    400880     12466.5
    400920     12466.2
    400960     12468.8
    401000     12469.8
    401040     12469.9
    401080     12474.2
    401120     12471.8
    401160     12472.1
    401200     12474.5
    401240     12476.5
    401280     12478.1
    401320     12477.9
    401360     12483.3
    401400     12482.4
    401440     12482.1
    401480     12484.4
    401520     12485.1
    401560     12484.8
    401600       12486
    401640     12489.9
    401680     12491.3
    401720       12491
    401760     12493.7
    401800     12494.6
    401840     12494.7
    401880     12498.9
    401920     12496.6
    401960     12496.9
    402000     12499.4
    402040     12501.3
    402080     12502.9
    402120     12502.7
    402160     12508.1
    402200     12507.2
    402240     12506.8
    402280     12509.2
    402320     12509.9
    402360     12509.6
    402400     12510.9
    402440     12514.8
    402480     12516.2
    402520     12515.8
    402560     12518.4
    402600     12519.5
    402640     12519.4
    402680     12523.7
    402720     12521.4
    402760     12521.7
    402800       12524
    402840     12526.1
    402880     12527.7
    402920     12527.4
    402960     12532.9
    403000       12532
    403040     12531.7
    403080     12534.1
    403120     12534.7
    403160     12534.4
    403200     12535.6
    403240     12539.5
    403280       12541
    403320     12540.7
    403360     12543.3
    403400     12544.2
    403440     12544.2
    403480     12548.6
    403520     12546.2
    403560     12546.4
    403600     12548.8
    403640     12550.9
    403680     12552.5
    403720     12552.2
    403760     12557.6
    403800     12556.8
    403840     12556.5
    403880     12558.9
    403920     12559.5
    403960     12559.1
    404000     12560.4
    404040     12564.4
    404080     12565.8
    404120     12565.5
    404160     12568.1
    404200       12569
    404240       12569
    404280     12573.3
    404320     12571.1
    404360     12571.2
    404400     12573.6
    404440     12575.7
    404480     12577.2
    404520     12576.9
    404560     12582.4
    404600     12581.6
    404640     12581.2
    404680     12583.6
    404720     12584.4
    404760     12583.8
    404800     12585.2
    404840     12589.2
    404880     12590.5
    404920     12590.3
    404960     12592.9
    405000     12593.7
    405040     12593.8
    405080     12598.1
    405120     12595.9
    405160       12596
    405200     12598.3
    405240     12600.5
    405280     12602.1
    405320     12601.7
    405360     12607.3
    405400     12606.5
    405440     12606.1
    405480     12608.4
    405520     12609.1
    405560     12608.5
    405600       12610
    405640       12614
    405680     12615.3
    405720     12615.1
    405760     12617.6
    405800     12618.4
    405840     12618.6
    405880     12622.9
    405920     12620.6
    405960     12620.7
    406000     12623.1
    406040     12625.3
    406080     12626.8
    406120     12626.6
    406160       12632
    406200     12631.2
    406240     12630.9
    406280     12633.2
    406320     12633.9
    406360     12633.4
    406400     12634.8
    406440     12638.8
    406480     12639.9
    406520     12639.8
    406560     12642.5
    406600     12643.2
    406640     12643.3
    406680     12647.7
    406720     12645.5
    406760     12645.5
    406800     12647.8
    406840     12650.1
    406880     12651.6
    406920     12651.3
    406960     12656.8
    407000       12656
    407040     12655.7
    407080       12658
    407120     12658.7
    407160     12658.1
    407200     12659.4
    407240     12663.5
    407280     12664.7
    407320     12664.6
    407360     12667.4
    407400       12668
    407440     12668.1
    407480     12672.5
    407520     12670.3
    407560     12670.3
    407600     12672.6
    407640     12674.9
    407680     12676.4
    407720     12676.1
    407760     12681.6
    407800     12680.9
    407840     12680.4
    407880     12682.8
    407920     12683.4
    407960     12682.9
    408000     12684.2
    408040     12688.3
    408080     12689.5
    408120     12689.4
    408160     12692.2
    408200     12692.8
    408240     12692.8
    408280     12697.2
    408320     12695.1
    408360     12695.1
    408400     12697.3
    408440     12699.7
    408480     12701.2
    408520     12700.9
    408560     12706.3
    408600     12705.7
    408640     12705.3
    408680     12707.5
    408720     12708.2
    408760     12707.7
    408800     12708.9
    408840     12713.1
    408880     12714.3
    408920     12714.1
    408960     12716.9
    409000     12717.5
    409040     12717.5
    409080       12722
    409120     12719.9
    409160     12719.8
    409200     12722.1
    409240     12724.5
    409280       12726
    409320     12725.7
    409360       12731
    409400     12730.5
    409440       12730
    409480     12732.3
    409520       12733
    409560     12732.4
    409600     12733.5
    409640     12737.8
    409680       12739
    409720     12738.9
    409760     12741.6
    409800     12742.3
    409840     12742.2
    409880     12746.7
    409920     12744.7
    409960     12744.6
    410000     12746.9
    410040     12749.1
    410080     12750.7
    410120     12750.4
    410160     12755.7
    410200     12755.3
    410240     12754.9
    410280     12757.1
    410320     12757.7
    410360     12757.2
    410400     12758.3
    410440     12762.6
    410480     12763.9
    410520     12763.7
    410560     12766.4
    410600     12767.1
    410640     12767.1
    410680     12771.5
    410720     12769.5
    410760     12769.3
    410800     12771.7
    410840       12774
    410880     12775.5
    410920     12775.2
    410960     12780.5
    411000     12780.1
    411040     12779.7
    411080     12781.9
    411120     12782.6
    411160       12782
    411200     12783.1
    411240     12787.3
    411280     12788.6
    411320     12788.5
    411360     12791.2
    411400     12791.9
    411440     12791.9
    411480     12796.4
    411520     12794.3
    411560       12794
    411600     12796.5
    411640     12798.7
    411680     12800.2
    411720       12800
    411760     12805.2
    411800     12804.8
    411840     12804.4
    411880     12806.6
    411920     12807.3
    411960     12806.7
    412000     12807.8
    412040       12812
    412080     12813.2
    412120     12813.2
    412160     12815.9
    412200     12816.7
    412240     12816.6
    412280       12821
    412320     12818.9
    412360     12818.7
    412400     12821.2
    412440     12823.4
    412480       12825
    412520     12824.7
    412560     12829.9
    412600     12829.5
    412640     12829.1
    412680     12831.4
    412720     12832.1
    412760     12831.4
    412800     12832.6
    412840     12836.7
    412880       12838
    412920     12837.9
    412960     12840.7
    413000     12841.4
    413040     12841.4
    413080     12845.7
    413120     12843.6
    413160     12843.4
    413200       12846
    413240     12848.1
    413280     12849.8
    413320     12849.4
    413360     12854.6
    413400     12854.3
    413440     12853.8
    413480     12856.1
    413520     12856.8
    413560     12856.1
    413600     12857.2
    413640     12861.4
    413680     12862.7
    413720     12862.6
    413760     12865.3
    413800     12866.2
    413840     12866.2
    413880     12870.3
    413920     12868.3
    413960     12868.1
    414000     12870.7
    414040     12872.8
    414080     12874.4
    414120     12874.1
    414160     12879.3
    414200       12879
    414240     12878.6
    414280     12880.8
    414320     12881.5
    414360     12880.8
    414400     12881.9
    414440     12886.1
    414480     12887.4
    414520     12887.3
    414560       12890
    414600     12890.9
    414640     12890.8
    414680       12895
    414720     12893.1
    414760     12892.9
    414800     12895.3
    414840     12897.4
    414880     12899.1
    414920     12898.8
    414960     12903.9
    415000     12903.7
    415040     12903.3
    415080     12905.5
    415120     12906.2
    415160     12905.4
    415200     12906.7
    415240     12910.8
    415280     12912.1
    415320       12912
    415360     12914.7
    415400     12915.5
    415440     12915.5
    415480     12919.7
    415520     12917.8
    415560     12917.5
    415600       12920
    415640     12922.2
    415680     12923.8
    415720     12923.5
    415760     12928.6
    415800     12928.4
    415840     12927.9
    415880     12930.1
    415920     12930.8
    415960     12930.1
    416000     12931.3
    416040     12935.5
    416080     12936.8
    416120     12936.7
    416160     12939.3
    416200     12940.2
    416240     12940.2
    416280     12944.3
    416320     12942.4
    416360     12942.2
    416400     12944.7
    416440     12946.8
    416480     12948.4
    416520     12948.1
    416560     12953.4
    416600       12953
    416640     12952.6
    416680     12954.7
    416720     12955.5
    416760     12954.8
    416800     12955.9
    416840     12960.1
    416880     12961.3
    416920     12961.4
    416960       12964
    417000     12964.9
    417040     12964.9
    417080     12968.9
    417120     12967.1
    417160     12966.8
    417200     12969.3
    417240     12971.4
    417280     12973.1
    417320     12972.8
    417360       12978
    417400     12977.6
    417440     12977.3
    417480     12979.3
    417520     12980.2
    417560     12979.5
    417600     12980.6
    417640     12984.8
    417680     12985.9
    417720     12986.1
    417760     12988.7
    417800     12989.6
    417840     12989.5
    417880     12993.5
    417920     12991.8
    417960     12991.5
    418000       12994
    418040     12996.1
    418080     12997.7
    418120     12997.4
    418160     13002.7
    418200     13002.3
    418240       13002
    418280       13004
    418320     13004.8
    418360     13004.2
    418400     13005.2
    418440     13009.6
    418480     13010.6
    418520     13010.9
    418560     13013.3
    418600     13014.3
    418640     13014.1
    418680     13018.2
    418720     13016.5
    418760     13016.2
    418800     13018.6
    418840     13020.8
    418880     13022.4
    418920     13022.2
    418960     13027.4
    419000     13026.9
    419040     13026.7
    419080     13028.7
    419120     13029.5
    419160     13028.8
    419200     13029.8
    419240     13034.2
    419280     13035.2
    419320     13035.5
    419360       13038
    419400       13039
    419440     13038.8
    419480     13042.8
    419520     13041.2
    419560     13040.9
    419600     13043.2
    419640     13045.4
    419680     13047.1
    419720     13046.8
    419760     13052.1
    419800     13051.5
    419840     13051.3
    419880     13053.4
    419920     13054.1
    419960     13053.5
    420000     13054.6
    420040     13058.9
    420080     13059.9
    420120     13060.1
    420160     13062.7
    420200     13063.6
    420240     13063.4
    420280     13067.4
    420320     13065.8
    420360     13065.4
    420400     13067.8
    420440       13070
    420480     13071.7
    420520     13071.5
    420560     13076.8
    420600     13076.3
    420640       13076
    420680     13078.1
    420720     13078.7
    420760     13078.1
    420800     13079.2
    420840     13083.5
    420880     13084.5
    420920     13084.9
    420960     13087.3
    421000     13088.3
    421040     13088.1
    421080     13092.1
    421120     13090.5
    421160     13090.1
    421200     13092.4
    421240     13094.7
    421280     13096.4
    421320     13096.2
    421360     13101.5
    421400       13101
    421440     13100.7
    421480     13102.7
    421520     13103.4
    421560     13102.8
    421600     13103.9
    421640     13108.2
    421680     13109.1
    421720     13109.5
    421760       13112
    421800     13112.9
    421840     13112.8
    421880     13116.9
    421920     13115.2
    421960     13114.8
    422000     13117.1
    422040     13119.4
    422080       13121
    422120     13120.8
    422160     13126.1
    422200     13125.6
    422240     13125.4
    422280     13127.3
    422320       13128
    422360     13127.5
    422400     13128.4
    422440     13132.8
    422480     13133.7
    422520     13134.2
    422560     13136.6
    422600     13137.6
    422640     13137.4
    422680     13141.5
    422720     13139.8
    422760     13139.4
    422800     13141.6
    422840       13144
    422880     13145.6
    422920     13145.4
    422960     13150.7
    423000     13150.3
    423040     13150.1
    423080     13151.9
    423120     13152.6
    423160       13152
    423200       13153
    423240     13157.4
    423280     13158.3
    423320     13158.8
    423360     13161.2
    423400       13162
    423440     13162.1
    423480       13166
    423520     13164.4
    423560     13163.9
    423600     13166.2
    423640     13168.7
    423680     13170.3
    423720     13170.1
    423760     13175.4
    423800     13174.9
    423840     13174.7
    423880     13176.5
    423920     13177.2
    423960     13176.6
    424000     13177.6
    424040     13181.9
    424080     13182.9
    424120     13183.4
    424160     13185.9
    424200     13186.7
    424240     13186.7
    424280     13190.7
    424320     13189.1
    424360     13188.5
    424400     13190.8
    424440     13193.3
    424480     13194.9
    424520     13194.6
    424560       13200
    424600     13199.5
    424640     13199.4
    424680     13201.2
    424720     13201.8
    424760     13201.2
    424800     13202.1
    424840     13206.6
    424880     13207.5
    424920       13208
    424960     13210.5
    425000     13211.3
    425040     13211.4
    425080     13215.3
    425120     13213.7
    425160     13213.2
    425200     13215.5
    425240       13218
    425280     13219.6
    425320     13219.3
    425360     13224.7
    425400     13224.1
    425440     13224.1
    425480     13225.7
    425520     13226.5
    425560     13225.8
    425600     13226.7
    425640     13231.1
    425680       13232
    425720     13232.6
    425760     13235.1
    425800     13235.9
    425840       13236
    425880     13239.9
    425920     13238.5
    425960     13237.8
    426000       13240
    426040     13242.6
    426080     13244.3
    426120     13243.8
    426160     13249.3
    426200     13248.8
    426240     13248.7
    426280     13250.4
    426320     13251.1
    426360     13250.5
    426400     13251.3
    426440     13255.8
    426480     13256.7
    426520     13257.1
    426560     13259.7
    426600     13260.6
    426640     13260.5
    426680     13264.6
    426720     13263.1
    426760     13262.4
    426800     13264.6
    426840     13267.2
    426880     13268.9
    426920     13268.5
    426960       13274
    427000     13273.4
    427040     13273.3
    427080     13275.1
    427120     13275.7
    427160     13275.1
    427200       13276
    427240     13280.5
    427280     13281.4
    427320     13281.7
    427360     13284.4
    427400     13285.3
    427440     13285.1
    427480     13289.2
    427520     13287.7
    427560       13287
    427600     13289.2
    427640     13291.8
    427680     13293.5
    427720     13293.1
    427760     13298.7
    427800       13298
    427840       13298
    427880     13299.7
    427920     13300.3
    427960     13299.7
    428000     13300.7
    428040     13305.1
    428080     13306.1
    428120     13306.3
    428160     13308.9
    428200     13309.8
    428240     13309.7
    428280     13313.9
    428320     13312.3
    428360     13311.6
    428400     13313.8
    428440     13316.5
    428480     13318.1
    428520     13317.7
    428560     13323.3
    428600     13322.6
    428640     13322.7
    428680     13324.3
    428720       13325
    428760     13324.4
    428800     13325.4
    428840     13329.7
    428880     13330.7
    428920     13330.9
    428960     13333.6
    429000     13334.5
    429040     13334.3
    429080     13338.6
    429120       13337
    429160     13336.3
    429200     13338.6
    429240       13341
    429280     13342.7
    429320     13342.4
    429360       13348
    429400     13347.2
    429440     13347.4
    429480     13348.9
    429520     13349.6
    429560       13349
    429600     13350.1
    429640     13354.4
    429680     13355.3
    429720     13355.5
    429760     13358.3
    429800     13359.1
    429840       13359
    429880     13363.3
    429920     13361.6
    429960       13361
    430000     13363.2
    430040     13365.7
    430080     13367.4
    430120       13367
    430160     13372.6
    430200     13371.9
    430240       13372
    430280     13373.5
    430320     13374.3
    430360     13373.6
    430400     13374.7
    430440     13378.9
    430480       13380
    430520     13380.2
    430560     13382.9
    430600     13383.7
    430640     13383.7
    430680     13387.9
    430720     13386.2
    430760     13385.7
    430800     13387.9
    430840     13390.2
    430880     13392.1
    430920     13391.7
    430960     13397.2
    431000     13396.7
    431040     13396.7
    431080     13398.2
    431120     13398.9
    431160     13398.2
    431200     13399.4
    431240     13403.6
    431280     13404.6
    431320     13404.7
    431360     13407.6
    431400     13408.4
    431440     13408.4
    431480     13412.6
    431520     13410.8
    431560     13410.3
    431600     13412.5
    431640     13414.9
    431680     13416.8
    431720     13416.3
    431760     13421.9
    431800     13421.3
    431840     13421.3
    431880     13422.9
    431920     13423.5
    431960     13422.8
    432000     13424.1
    432040     13428.2
    432080     13429.3
    432120     13429.4
    432160     13432.3
    432200     13433.1
    432240       13433
    432280     13437.2
    432320     13435.6
    432360       13435
    432400     13437.3
    432440     13439.6
    432480     13441.4
    432520       13441
    432560     13446.6
    432600     13445.9
    432640       13446
    432680     13447.6
    432720     13448.2
    432760     13447.5
    432800     13448.8
    432840       13453
    432880       13454
    432920     13454.1
    432960     13456.9
    433000     13457.7
    433040     13457.7
    433080     13461.9
    433120     13460.3
    433160     13459.7
    433200     13461.8
    433240     13464.2
    433280     13466.1
    433320     13465.7
    433360     13471.4
    433400     13470.6
    433440     13470.7
    433480     13472.4
    433520     13472.9
    433560     13472.2
    433600     13473.5
    433640     13477.7
    433680     13478.7
    433720     13478.9
    433760     13481.6
    433800     13482.3
    433840     13482.3
    433880     13486.5
    433920       13485
    433960     13484.3
    434000     13486.6
    434040       13489
    434080     13490.8
    434120     13490.4
    434160     13496.2
    434200     13495.3
    434240     13495.3
    434280     13497.1
    434320     13497.6
    434360     13496.9
    434400     13498.2
    434440     13502.4
    434480     13503.3
    434520     13503.5
    434560     13506.3
    434600     13507.1
    434640       13507
    434680     13511.2
    434720     13509.8
    434760       13509
    434800     13511.2
    434840     13513.7
    434880     13515.5
    434920     13515.1
    434960     13520.8
    435000     13519.9
    435040     13519.9
    435080     13521.8
    435120     13522.3
    435160     13521.6
    435200     13522.8
    435240     13527.1
    435280       13528
    435320     13528.1
    435360     13530.9
    435400     13531.7
    435440     13531.7
    435480     13535.8
    435520     13534.3
    435560     13533.7
    435600     13535.8
    435640     13538.4
    435680     13540.1
    435720     13539.8
    435760     13545.5
    435800     13544.5
    435840     13544.6
    435880     13546.4
    435920       13547
    435960     13546.3
    436000     13547.5
    436040     13551.7
    436080     13552.6
    436120     13552.7
    436160     13555.6
    436200     13556.4
    436240     13556.4
    436280     13560.5
    436320     13558.9
    436360     13558.3
    436400     13560.5
    436440       13563
    436480     13564.8
    436520     13564.4
    436560     13570.1
    436600     13569.2
    436640     13569.3
    436680       13571
    436720     13571.6
    436760     13570.8
    436800       13572
    436840     13576.3
    436880     13577.2
    436920     13577.3
    436960     13580.2
    437000     13580.9
    437040       13581
    437080     13585.1
    437120     13583.5
    437160     13582.8
    437200     13585.2
    437240     13587.6
    437280     13589.4
    437320       13589
    437360     13594.8
    437400     13593.7
    437440     13593.9
    437480     13595.6
    437520     13596.2
    437560     13595.4
    437600     13596.6
    437640     13600.9
    437680     13601.8
    437720     13601.9
    437760     13604.8
    437800     13605.5
    437840     13605.6
    437880     13609.8
    437920       13608
    437960     13607.4
    438000     13609.8
    438040     13612.2
    438080       13614
    438120     13613.7
    438160     13619.4
    438200     13618.2
    438240     13618.5
    438280     13620.2
    438320     13620.8
    438360     13619.9
    438400     13621.2
    438440     13625.5
    438480     13626.4
    438520     13626.5
    438560     13629.4
    438600     13630.2
    438640     13630.3
    438680     13634.4
    438720     13632.7
    438760     13632.2
    438800     13634.5
    438840     13636.8
    438880     13638.6
    438920     13638.2
    438960       13644
    439000     13642.8
    439040     13643.1
    439080     13644.9
    439120     13645.5
    439160     13644.6
    439200     13645.9
    439240     13650.2
    439280       13651
    439320     13651.1
    439360       13654
    439400     13654.8
    439440     13654.8
    439480     13659.1
    439520     13657.2
    439560     13656.7
    439600       13659
    439640     13661.4
    439680     13663.3
    439720     13662.8
    439760     13668.6
    439800     13667.3
    439840     13667.6
    439880     13669.4
    439920     13669.9
    439960     13669.2
    440000     13670.4
    440040     13674.7
    440080     13675.5
    440120     13675.6
    440160     13678.5
    440200     13679.3
    440240     13679.3
    440280     13683.6
    440320     13681.8
    440360     13681.2
    440400     13683.5
    440440     13685.9
    440480     13687.9
    440520     13687.2
    440560     13693.1
    440600     13691.9
    440640     13692.1
    440680     13693.9
    440720     13694.5
    440760     13693.7
    440800     13694.8
    440840     13699.2
    440880       13700
    440920     13700.1
    440960     13702.9
    441000     13703.8
    441040     13703.9
    441080       13708
    441120     13706.3
    441160     13705.8
    441200     13708.1
    441240     13710.4
    441280     13712.4
    441320     13711.8
    441360     13717.7
    441400     13716.5
    441440     13716.7
    441480     13718.5
    441520     13719.1
    441560     13718.2
    441600     13719.4
    441640     13723.7
    441680     13724.6
    441720     13724.7
    441760     13727.4
    441800     13728.4
    441840     13728.4
    441880     13732.7
    441920     13730.8
    441960     13730.4
    442000     13732.5
    442040     13734.9
    442080       13737
    442120     13736.4
    442160     13742.3
    442200     13741.1
    442240     13741.3
    442280     13743.1
    442320     13743.5
    442360     13742.8
    442400     13743.8
    442440     13748.2
    442480     13749.1
    442520     13749.2
    442560     13751.9
    442600     13752.8
    442640     13752.9
    442680     13757.1
    442720     13755.3
    442760     13754.9
    442800     13756.9
    442840     13759.5
    442880     13761.5
    442920       13761
    442960     13766.8
    443000     13765.5
    443040     13765.8
    443080     13767.6
    443120       13768
    443160     13767.3
    443200     13768.3
    443240     13772.8
    443280     13773.6
    443320     13773.7
    443360     13776.3
    443400     13777.3
    443440     13777.4
    443480     13781.7
    443520     13779.8
    443560     13779.5
    443600     13781.4
    443640     13783.9
    443680       13786
    443720     13785.5
    443760     13791.4
    443800     13790.1
    443840     13790.4
    443880     13792.1
    443920     13792.6
    443960     13791.7
    444000     13792.7
    444040     13797.4
    444080     13798.2
    444120     13798.3
    444160     13800.8
    444200     13801.9
    444240     13801.9
    444280     13806.1
    444320     13804.4
    444360       13804
    444400       13806
    444440     13808.3
    444480     13810.6
    444520       13810
    444560       13816
    444600     13814.6
    444640       13815
    444680     13816.7
    444720     13817.1
    444760     13816.2
    444800     13817.3
    444840       13822
    444880     13822.7
    444920     13822.9
    444960     13825.4
    445000     13826.4
    445040     13826.6
    445080     13830.6
    445120     13828.9
    445160     13828.6
    445200     13830.5
    445240     13832.9
    445280     13835.1
    445320     13834.6
    445360     13840.6
    445400     13839.1
    445440     13839.5
    445480     13841.2
    445520     13841.7
    445560     13840.7
    445600     13841.9
    445640     13846.6
    445680     13847.3
    445720     13847.5
    445760     13849.9
    445800       13851
    445840     13851.1
    445880     13855.1
    445920     13853.3
    445960     13853.1
    446000     13855.1
    446040     13857.5
    446080     13859.7
    446120     13859.1
    446160     13865.3
    446200     13863.7
    446240       13864
    446280     13865.8
    446320     13866.3
    446360     13865.2
    446400     13866.5
    446440     13871.1
    446480     13871.8
    446520     13872.1
    446560     13874.4
    446600     13875.6
    446640     13875.6
    446680     13879.7
    446720     13877.9
    446760     13877.6
    446800     13879.6
    446840     13882.1
    446880     13884.2
    446920     13883.6
    446960     13889.9
    447000     13888.3
    447040     13888.6
    447080     13890.4
    447120     13890.9
    447160     13889.7
    447200       13891
    447240     13895.7
    447280     13896.4
    447320     13896.6
    447360       13899
    447400       13900
    447440       13900
    447480     13904.2
    447520     13902.4
    447560     13902.1
    447600     13904.1
    447640     13906.6
    447680     13908.8
    447720     13908.2
    447760     13914.4
    447800     13912.9
    447840     13913.1
    447880     13914.9
    447920     13915.4
    447960     13914.3
    448000     13915.5
    448040     13920.3
    448080     13920.9
    448120       13921
    448160     13923.5
    448200     13924.5
    448240     13924.6
    448280     13928.7
    448320       13927
    448360     13926.6
    448400     13928.6
    448440     13931.1
    448480     13933.3
    448520     13932.7
    448560     13938.9
    448600     13937.4
    448640     13937.6
    448680     13939.4
    448720       13940
    448760     13938.7
    448800     13939.9
    448840     13944.7
    448880     13945.5
    448920     13945.5
    448960     13948.1
    449000     13948.9
    449040       13949
    449080     13953.3
    449120     13951.6
    449160     13951.1
    449200     13953.2
    449240     13955.6
    449280     13957.8
    449320     13957.2
    449360     13963.5
    449400     13961.9
    449440     13962.2
    449480     13963.9
    449520     13964.5
    449560     13963.3
    449600     13964.5
    449640     13969.3
    449680     13970.1
    449720     13970.1
    449760     13972.6
    449800     13973.4
    449840     13973.6
    449880     13977.8
    449920     13976.1
    449960     13975.7
    450000     13977.8
    450040     13980.1
    450080     13982.4
    450120     13981.8
    450160     13988.1
    450200     13986.5
    450240     13986.7
    450280     13988.4
    450320       13989
    450360     13987.9
    450400       13989
    450440     13993.7
    450480     13994.7
    450520     13994.6
    450560     13997.1
    450600       13998
    450640     13998.1
    450680     14002.3
    450720     14000.6
    450760     14000.2
    450800     14002.2
    450840     14004.6
    450880       14007
    450920     14006.2
    450960     14012.5
    451000     14011.1
    451040     14011.2
    451080     14012.7
    451120     14013.5
    451160     14012.4
    451200     14013.5
    451240     14018.2
    451280     14019.1
    451320       14019
    451360     14021.6
    451400     14022.4
    451440     14022.6
    451480     14026.8
    451520       14025
    451560     14024.6
    451600     14026.7
    451640     14029.1
    451680     14031.4
    451720     14030.7
    451760     14036.9
    451800     14035.5
    451840     14035.7
    451880     14037.2
    451920     14037.9
    451960     14036.9
    452000     14037.9
    452040     14042.7
    452080     14043.5
    452120     14043.4
    452160     14046.1
    452200     14046.8
    452240     14046.9
    452280     14051.2
    452320     14049.4
    452360       14049
    452400     14051.1
    452440     14053.5
    452480     14055.8
    452520     14055.1
    452560     14061.3
    452600     14059.9
    452640     14060.2
    452680     14061.5
    452720     14062.3
    452760     14061.2
    452800     14062.4
    452840     14067.2
    452880     14067.9
    452920     14067.9
    452960     14070.5
    453000     14071.2
    453040     14071.3
    453080     14075.7
    453120     14073.8
    453160     14073.4
    453200     14075.6
    453240     14077.9
    453280     14080.3
    453320     14079.5
    453360     14085.8
    453400     14084.4
    453440     14084.6
    453480     14085.9
    453520     14086.7
    453560     14085.7
    453600     14086.8
    453640     14091.6
    453680     14092.4
    453720     14092.4
    453760       14095
    453800     14095.6
    453840     14095.7
    453880     14100.2
    453920     14098.3
    453960       14098
    454000     14100.1
    454040     14102.4
    454080     14104.8
    454120       14104
    454160     14110.3
    454200     14108.9
    454240     14109.1
    454280     14110.4
    454320     14111.2
    454360     14110.1
    454400     14111.3
    454440       14116
    454480     14116.9
    454520     14116.8
    454560     14119.5
    454600     14120.1
    454640     14120.2
    454680     14124.7
    454720     14122.8
    454760     14122.5
    454800     14124.5
    454840     14126.9
    454880     14129.3
    454920     14128.5
    454960     14134.8
    455000     14133.4
    455040     14133.5
    455080     14134.8
    455120     14135.7
    455160     14134.5
    455200     14135.7
    455240     14140.5
    455280     14141.4
    455320     14141.2
    455360     14143.9
    455400     14144.5
    455440     14144.6
    455480     14149.1
    455520     14147.3
    455560     14146.9
    455600       14149
    455640     14151.3
    455680     14153.8
    455720     14152.9
    455760     14159.2
    455800     14157.8
    455840     14158.1
    455880     14159.2
    455920     14160.1
    455960       14159
    456000     14160.1
    456040     14164.9
    456080     14165.8
    456120     14165.5
    456160     14168.3
    456200       14169
    456240       14169
    456280     14173.5
    456320     14171.6
    456360     14171.3
    456400     14173.3
    456440     14175.5
    456480     14178.2
    456520     14177.3
    456560     14183.7
    456600     14182.2
    456640     14182.5
    456680     14183.6
    456720     14184.5
    456760     14183.4
    456800     14184.4
    456840     14189.3
    456880     14190.3
    456920     14189.9
    456960     14192.6
    457000     14193.4
    457040     14193.4
    457080     14197.9
    457120       14196
    457160     14195.6
    457200     14197.7
    457240       14200
    457280     14202.5
    457320     14201.7
    457360     14208.1
    457400     14206.6
    457440       14207
    457480       14208
    457520     14208.8
    457560     14207.8
    457600     14208.8
    457640     14213.7
    457680     14214.6
    457720     14214.4
    457760     14217.1
    457800     14217.8
    457840     14217.8
    457880     14222.4
    457920     14220.6
    457960       14220
    458000     14222.1
    458040     14224.4
    458080       14227
    458120     14226.1
    458160     14232.5
    458200     14231.1
    458240     14231.2
    458280     14232.4
    458320     14233.2
    458360     14232.3
    458400     14233.2
    458440     14238.2
    458480     14239.1
    458520     14238.8
    458560     14241.5
    458600     14242.2
    458640     14242.2
    458680     14246.8
    458720       14245
    458760     14244.5
    458800     14246.6
    458840     14248.8
    458880     14251.5
    458920     14250.6
    458960       14257
    459000     14255.5
    459040     14255.7
    459080     14256.8
    459120     14257.6
    459160     14256.7
    459200     14257.7
    459240     14262.6
    459280     14263.6
    459320     14263.2
    459360     14265.9
    459400     14266.7
    459440     14266.7
    459480     14271.3
    459520     14269.4
    459560     14268.9
    459600     14271.1
    459640     14273.3
    459680     14275.9
    459720       14275
    459760     14281.5
    459800       14280
    459840     14280.2
    459880     14281.2
    459920     14282.2
    459960     14281.2
    460000     14282.2
    460040     14287.1
    460080       14288
    460120     14287.7
    460160     14290.3
    460200     14291.1
    460240     14291.2
    460280     14295.8
    460320     14293.9
    460360     14293.5
    460400     14295.5
    460440     14297.7
    460480     14300.4
    460520     14299.4
    460560     14305.9
    460600     14304.5
    460640     14304.5
    460680     14305.7
    460720     14306.7
    460760     14305.7
    460800     14306.6
    460840     14311.4
    460880     14312.5
    460920     14312.2
    460960     14314.7
    461000     14315.5
    461040     14315.6
    461080     14320.2
    461120     14318.2
    461160       14318
    461200       14320
    461240     14322.2
    461280     14324.8
    461320     14323.9
    461360     14330.4
    461400     14328.9
    461440     14328.9
    461480     14330.2
    461520     14331.1
    461560     14330.1
    461600       14331
    461640     14335.8
    461680       14337
    461720     14336.7
    461760     14339.2
    461800       14340
    461840     14340.1
    461880     14344.7
    461920     14342.6
    461960     14342.5
    462000     14344.5
    462040     14346.7
    462080     14349.3
    462120     14348.3
    462160     14354.9
    462200     14353.3
    462240     14353.4
    462280     14354.7
    462320     14355.5
    462360     14354.5
    462400     14355.5
    462440     14360.3
    462480     14361.3
    462520     14361.1
    462560     14363.7
    462600     14364.5
    462640     14364.5
    462680     14369.2
    462720     14367.1
    462760     14366.9
    462800       14369
    462840     14371.1
    462880     14373.9
    462920     14372.8
    462960     14379.3
    463000     14377.8
    463040     14377.9
    463080     14379.2
    463120       14380
    463160       14379
    463200     14379.9
    463240     14384.8
    463280     14385.7
    463320     14385.6
    463360     14388.1
    463400     14388.9
    463440     14388.9
    463480     14393.6
    463520     14391.6
    463560     14391.3
    463600     14393.6
    463640     14395.5
    463680     14398.3
    463720     14397.2
    463760     14403.8
    463800     14402.2
    463840     14402.3
    463880     14403.7
    463920     14404.4
    463960     14403.5
    464000     14404.4
    464040     14409.3
    464080     14410.2
    464120     14410.1
    464160     14412.6
    464200     14413.4
    464240     14413.4
    464280     14418.1
    464320       14416
    464360     14415.8
    464400       14418
    464440     14419.9
    464480     14422.8
    464520     14421.6
    464560     14428.3
    464600     14426.7
    464640     14426.8
    464680     14428.1
    464720     14428.9
    464760     14427.9
    464800     14428.8
    464840     14433.8
    464880     14434.6
    464920     14434.5
    464960     14437.1
    465000     14437.9
    465040     14437.9
    465080     14442.6
    465120     14440.5
    465160     14440.3
    465200     14442.4
    465240     14444.3
    465280     14447.3
    465320     14446.1
    465360     14452.8
    465400     14451.1
    465440     14451.3
    465480     14452.5
    465520     14453.3
    465560     14452.3
    465600     14453.4
    465640     14458.3
    465680     14459.2
    465720     14459.1
    465760     14461.6
    465800     14462.3
    465840     14462.4
    465880     14467.1
    465920       14465
    465960     14464.8
    466000     14466.8
    466040     14468.9
    466080     14471.7
    466120     14470.5
    466160     14477.3
    466200     14475.7
    466240     14475.7
    466280     14477.1
    466320     14477.8
    466360     14476.8
    466400     14477.9
    466440     14482.8
    466480     14483.5
    466520     14483.5
    466560     14486.2
    466600     14486.7
    466640     14486.9
    466680     14491.6
    466720     14489.5
    466760     14489.3
    466800     14491.3
    466840     14493.4
    466880     14496.2
    466920     14495.1
    466960     14501.8
    467000     14500.1
    467040     14500.2
    467080     14501.6
    467120     14502.3
    467160     14501.3
    467200     14502.4
    467240     14507.3
    467280     14508.1
    467320       14508
    467360     14510.7
    467400     14511.3
    467440     14511.4
    467480     14516.1
    467520     14514.1
    467560     14513.8
    467600     14515.8
    467640     14517.8
    467680     14520.8
    467720     14519.6
    467760     14526.3
    467800     14524.6
    467840     14524.7
    467880     14526.1
    467920     14526.9
    467960     14525.8
    468000     14526.9
    468040     14531.9
    468080     14532.6
    468120     14532.6
    468160     14535.2
    468200     14535.9
    468240     14535.9
    468280     14540.7
    468320     14538.6
    468360     14538.4
    468400     14540.3
    468440     14542.3
    468480     14545.3
    468520     14544.1
    468560     14550.8
    468600     14549.1
    468640     14549.2
    468680     14550.6
    468720     14551.4
    468760     14550.4
    468800     14551.4
    468840     14556.4
    468880       14557
    468920     14557.2
    468960     14559.7
    469000     14560.5
    469040     14560.5
    469080     14565.2
    469120     14563.1
    469160     14562.8
    469200     14564.8
    469240     14566.8
    469280     14569.8
    469320     14568.6
    469360     14575.4
    469400     14573.7
    469440     14573.6
    469480       14575
    469520     14575.9
    469560       14575
    469600     14575.9
    469640     14580.7
    469680     14581.5
    469720     14581.7
    469760     14584.2
    469800     14584.9
    469840     14585.1
    469880     14589.8
    469920     14587.7
    469960     14587.5
    470000     14589.4
    470040     14591.3
    470080     14594.3
    470120     14593.2
    470160     14599.9
    470200     14598.2
    470240     14598.1
    470280     14599.6
    470320     14600.4
    470360     14599.5
    470400     14600.4
    470440     14605.3
    470480       14606
    470520     14606.2
    470560     14608.8
    470600     14609.4
    470640     14609.6
    470680     14614.4
    470720     14612.2
    470760     14611.9
    470800     14613.9
    470840     14615.8
    470880     14618.9
    470920     14617.6
    470960     14624.3
    471000     14622.8
    471040     14622.6
    471080     14624.1
    471120       14625
    471160     14624.1
    471200     14624.8
    471240     14629.8
    471280     14630.5
    471320     14630.7
    471360     14633.2
    471400     14633.9
    471440     14634.1
    471480     14638.9
    471520     14636.7
    471560     14636.4
    471600     14638.5
    471640     14640.3
    471680     14643.4
    471720     14642.1
    471760     14648.9
    471800     14647.3
    471840     14647.1
    471880     14648.6
    471920     14649.4
    471960     14648.7
    472000     14649.3
    472040     14654.4
    472080     14655.1
    472120     14655.2
    472160     14657.8
    472200     14658.3
    472240     14658.7
    472280     14663.4
    472320     14661.3
    472360     14660.9
    472400     14663.1
    472440     14664.9
    472480     14667.8
    472520     14666.8
    472560     14673.5
    472600       14672
    472640     14671.6
    472680       14673
    472720     14673.9
    472760     14673.2
    472800     14673.8
    472840     14678.9
    472880     14679.4
    472920     14679.6
    472960     14682.3
    473000     14682.9
    473040     14683.3
    473080       14688
    473120     14685.9
    473160     14685.5
    473200     14687.6
    473240     14689.4
    473280     14692.3
    473320     14691.3
    473360       14698
    473400     14696.5
    473440       14696
    473480     14697.5
    473520     14698.4
    473560     14697.7
    473600     14698.2
    473640     14703.3
    473680     14703.8
    473720     14704.1
    473760     14706.8
    473800     14707.4
    473840     14707.8
    473880     14712.4
    473920     14710.4
    473960       14710
    474000       14712
    474040     14713.9
    474080     14716.8
    474120     14715.8
    474160     14722.5
    474200     14720.8
    474240     14720.4
    474280       14722
    474320     14722.8
    474360     14722.2
    474400     14722.7
    474440     14727.8
    474480     14728.3
    474520     14728.5
    474560     14731.3
    474600     14731.8
    474640     14732.1
    474680     14736.9
    474720     14734.9
    474760     14734.5
    474800     14736.5
    474840     14738.3
    474880     14741.3
    474920     14740.4
    474960       14747
    475000     14745.3
    475040       14745
    475080     14746.5
    475120     14747.2
    475160     14746.7
    475200     14747.1
    475240     14752.2
    475280     14752.7
    475320       14753
    475360     14755.7
    475400     14756.2
    475440     14756.8
    475480     14761.4
    475520     14759.4
    475560     14758.9
    475600     14761.1
    475640     14762.7
    475680     14765.7
    475720     14764.8
    475760     14771.5
    475800     14769.7
    475840     14769.4
    475880       14771
    475920     14771.6
    475960     14771.1
    476000     14771.5
    476040     14776.7
    476080     14777.2
    476120     14777.5
    476160     14780.2
    476200     14780.6
    476240     14781.2
    476280     14785.8
    476320     14783.8
    476360     14783.2
    476400     14785.6
    476440     14787.1
    476480     14790.1
    476520     14789.3
    476560     14795.8
    476600     14794.1
    476640     14793.8
    476680     14795.5
    476720       14796
    476760     14795.6
    476800       14796
    476840     14801.1
    476880     14801.7
    476920     14801.8
    476960     14804.6
    477000       14805
    477040     14805.6
    477080     14810.2
    477120     14808.2
    477160     14807.6
    477200       14810
    477240     14811.5
    477280     14814.4
    477320     14813.6
    477360     14820.3
    477400     14818.6
    477440     14818.2
    477480     14819.9
    477520     14820.3
    477560     14819.9
    477600     14820.3
    477640     14825.4
    477680     14826.1
    477720     14826.2
    477760       14829
    477800     14829.4
    477840       14830
    477880     14834.6
    477920     14832.6
    477960       14832
    478000     14834.3
    478040     14835.9
    478080     14838.8
    478120     14837.9
    478160     14844.6
    478200     14842.9
    478240     14842.6
    478280     14844.2
    478320     14844.6
    478360     14844.2
    478400     14844.7
    478440     14849.7
    478480     14850.4
    478520     14850.5
    478560     14853.3
    478600     14853.9
    478640     14854.5
    478680       14859
    478720       14857
    478760     14856.4
    478800     14858.8
    478840     14860.3
    478880     14863.2
    478920     14862.2
    478960     14868.9
    479000     14867.2
    479040       14867
    479080     14868.7
    479120     14868.9
    479160     14868.6
    479200     14869.1
    479240     14874.2
    479280     14874.7
    479320     14874.8
    479360     14877.7
    479400     14878.3
    479440       14879
    479480     14883.4
    479520     14881.4
    479560     14880.7
    479600     14883.1
    479640     14884.6
    479680     14887.7
    479720     14886.6
    479760     14893.3
    479800     14891.6
    479840     14891.4
    479880       14893
    479920     14893.4
    479960     14893.1
    480000     14893.6
    480040     14898.6
    480080     14899.2
    480120     14899.3
    480160     14902.2
    480200     14902.7
    480240     14903.4
    480280     14907.8
    480320     14905.9
    480360     14905.2
    480400     14907.5
    480440       14909
    480480     14912.1
    480520     14910.9
    480560     14917.7
    480600     14915.9
    480640     14915.7
    480680     14917.5
    480720     14917.9
    480760     14917.4
    480800     14918.1
    480840       14923
    480880     14923.6
    480920     14923.7
    480960     14926.6
    481000       14927
    481040     14927.8
    481080     14932.2
    481120     14930.2
    481160     14929.7
    481200       14932
    481240     14933.5
    481280     14936.5
    481320     14935.4
    481360     14942.1
    481400     14940.3
    481440     14940.1
    481480     14941.9
    481520     14942.3
    481560     14941.9
    481600     14942.4
    481640     14947.4
    481680     14948.1
    481720     14948.2
    481760       14951
    481800     14951.5
    481840     14952.1
    481880     14956.5
    481920     14954.5
    481960       14954
    482000     14956.4
    482040     14957.9
    482080     14960.9
    482120     14959.7
    482160     14966.4
    482200     14964.8
    482240     14964.4
    482280     14966.2
    482320     14966.6
    482360     14966.2
    482400     14966.8
    482440     14971.6
    482480     14972.3
    482520     14972.5
    482560     14975.3
    482600     14975.8
    482640     14976.4
    482680     14980.8
    482720     14978.9
    482760     14978.3
    482800     14980.9
    482840     14982.4
    482880     14985.3
    482920       14984
    482960     14990.9
    483000     14989.2
    483040     14988.7
    483080     14990.6
    483120       14991
    483160     14990.7
    483200     14991.2
    483240     14995.9
    483280     14996.7
    483320     14996.9
    483360     14999.6
    483400     15000.2
    483440     15000.8
    483480     15005.2
    483520     15003.2
    483560     15002.6
    483600     15005.2
    483640     15006.6
    483680     15009.7
    483720     15008.4
    483760     15015.3
    483800     15013.6
    483840     15013.1
    483880       15015
    483920     15015.4
    483960     15014.9
    484000     15015.6
    484040     15020.3
    484080     15021.1
    484120     15021.3
    484160     15023.9
    484200     15024.5
    484240     15025.1
    484280     15029.7
    484320     15027.6
    484360       15027
    484400     15029.6
    484440     15031.1
    484480       15034
    484520     15032.7
    484560     15039.7
    484600       15038
    484640     15037.5
    484680     15039.4
    484720     15039.7
    484760     15039.3
    484800       15040
    484840     15044.7
    484880     15045.4
    484920     15045.7
    484960     15048.2
    485000       15049
    485040     15049.5
    485080     15054.2
    485120       15052
    485160     15051.4
    485200       15054
    485240     15055.4
    485280     15058.5
    485320       15057
    485360     15064.2
    485400     15062.3
    485440     15061.9
    485480     15063.7
    485520     15064.2
    485560     15063.8
    485600     15064.5
    485640     15069.1
    485680     15069.8
    485720       15070
    485760     15072.6
    485800     15073.4
    485840     15073.9
    485880     15078.5
    485920     15076.3
    485960     15075.8
    486000     15078.4
    486040     15079.8
    486080     15082.8
    486120     15081.4
    486160     15088.5
    486200     15086.7
    486240     15086.3
    486280     15088.1
    486320     15088.6
    486360     15088.3
    486400     15088.8
    486440     15093.5
    486480     15094.2
    486520     15094.4
    486560       15097
    486600     15097.8
    486640     15098.2
    486680     15102.9
    486720     15100.7
    486760     15100.2
    486800     15102.8
    486840     15104.2
    486880       15107
    486920     15105.9
    486960     15112.9
    487000       15111
    487040     15110.6
    487080     15112.6
    487120       15113
    487160     15112.6
    487200     15113.3
    487240     15117.8
    487280     15118.6
    487320     15118.7
    487360     15121.3
    487400     15122.3
    487440     15122.6
    487480     15127.3
    487520     15125.2
    487560     15124.5
    487600     15127.1
    487640     15128.6
    487680     15131.4
    487720     15130.3
    487760     15137.3
    487800     15135.3
    487840       15135
    487880       15137
    487920     15137.5
    487960       15137
    488000     15137.6
    488040     15142.3
    488080       15143
    488120     15143.1
    488160     15145.6
    488200     15146.7
    488240       15147
    488280     15151.7
    488320     15149.5
    488360     15148.9
    488400     15151.5
    488440       15153
    488480     15155.7
    488520     15154.7
    488560     15161.7
    488600     15159.8
    488640     15159.4
    488680     15161.3
    488720     15161.9
    488760     15161.3
    488800       15162
    488840     15166.7
    488880     15167.3
    488920     15167.5
    488960       15170
    489000     15171.1
    489040     15171.4
    489080     15176.1
    489120     15173.9
    489160     15173.4
    489200       15176
    489240     15177.4
    489280     15180.1
    489320     15179.1
    489360     15186.2
    489400     15184.1
    489440     15183.9
    489480     15185.7
    489520     15186.3
    489560     15185.7
    489600     15186.4
    489640     15191.1
    489680     15191.8
    489720     15191.9
    489760     15194.4
    489800     15195.4
    489840     15195.7
    489880     15200.6
    489920     15198.2
    489960     15197.7
    490000     15200.3
    490040     15201.8
    490080     15204.4
    490120     15203.6
    490160     15210.5
    490200     15208.6
    490240     15208.3
    490280     15210.1
    490320     15210.8
    490360     15210.1
    490400     15210.8
    490440     15215.5
    490480     15216.2
    490520     15216.3
    490560     15218.8
    490600     15219.9
    490640     15220.2
    490680     15224.8
    490720     15222.4
    490760       15222
    490800     15224.7
    490840     15226.2
    490880     15228.8
    490920     15227.8
    490960       15235
    491000     15232.9
    491040     15232.7
    491080     15234.5
    491120     15235.2
    491160     15234.6
    491200     15235.3
    491240     15239.9
    491280     15240.6
    491320     15240.8
    491360     15243.2
    491400     15244.2
    491440     15244.7
    491480     15249.2
    491520     15246.8
    491560     15246.3
    491600       15249
    491640     15250.6
    491680     15253.3
    491720     15252.2
    491760     15259.4
    491800     15257.4
    491840       15257
    491880     15258.9
    491920     15259.7
    491960       15259
    492000     15259.8
    492040     15264.2
    492080       15265
    492120     15265.2
    492160     15267.5
    492200     15268.7
    492240     15269.2
    492280     15273.7
    492320     15271.1
    492360     15270.7
    492400     15273.5
    492440     15275.1
    492480     15277.9
    492520     15276.6
    492560       15284
    492600     15281.7
    492640     15281.5
    492680     15283.4
    492720     15284.1
    492760     15283.4
    492800     15284.2
    492840     15288.7
    492880     15289.5
    492920     15289.6
    492960     15291.9
    493000     15293.2
    493040     15293.6
    493080     15298.1
    493120     15295.6
    493160     15295.2
    493200     15297.8
    493240     15299.5
    493280     15302.2
    493320     15301.1
    493360     15308.5
    493400     15306.1
    493440     15305.8
    493480     15307.7
    493520     15308.6
    493560     15307.8
    493600     15308.7
    493640     15313.2
    493680     15313.9
    493720     15313.9
    493760     15316.3
    493800     15317.7
    493840     15318.1
    493880     15322.5
    493920     15319.9
    493960     15319.6
    494000     15322.2
    494040     15323.8
    494080     15326.7
    494120     15325.6
    494160     15332.9
    494200     15330.5
    494240     15330.2
    494280     15332.1
    494320     15333.1
    494360     15332.2
    494400     15333.1
    494440     15337.5
    494480     15338.5
    494520     15338.5
    494560     15340.7
    494600       15342
    494640     15342.5
    494680       15347
    494720     15344.3
    494760     15344.1
    494800     15346.6
    494840     15348.2
    494880       15351
    494920     15349.9
    494960     15357.3
    495000       15355
    495040     15354.7
    495080     15356.5
    495120     15357.4
    495160     15356.6
    495200     15357.5
    495240       15362
    495280     15362.9
    495320     15362.8
    495360     15365.2
    495400     15366.5
    495440     15366.9
    495480     15371.4
    495520     15368.7
    495560     15368.4
    495600     15371.1
    495640     15372.7
    495680     15375.5
    495720     15374.3
    495760     15381.8
    495800     15379.5
    495840       15379
    495880     15380.9
    495920     15381.9
    495960     15381.2
    496000       15382
    496040     15386.4
    496080     15387.4
    496120     15387.3
    496160     15389.6
    496200       15391
    496240     15391.3
    496280     15395.8
    496320     15393.1
    496360     15392.8
    496400     15395.6
    496440     15397.2
    496480     15399.9
    496520     15398.7
    496560     15406.4
    496600     15403.9
    496640     15403.5
    496680     15405.4
    496720     15406.4
    496760     15405.8
    496800     15406.4
    496840     15410.7
    496880     15411.8
    496920     15411.8
    496960       15414
    497000     15415.4
    497040     15415.8
    497080     15420.4
    497120     15417.5
    497160     15417.2
    497200       15420
    497240     15421.9
    497280     15424.3
    497320     15423.1
    497360     15430.8
    497400     15428.3
    497440     15427.9
    497480     15429.9
    497520     15430.9
    497560     15430.3
    497600     15430.8
    497640     15435.3
    497680     15436.3
    497720     15436.3
    497760     15438.6
    497800     15439.8
    497840     15440.3
    497880     15444.9
    497920     15441.9
    497960     15441.7
    498000     15444.4
    498040     15446.4
    498080     15448.7
    498120     15447.8
    498160     15455.3
    498200     15452.8
    498240     15452.3
    498280     15454.4
    498320     15455.4
    498360     15454.7
    498400     15455.2
    498440     15459.7
    498480     15460.8
    498520     15460.7
    498560       15463
    498600     15464.2
    498640     15464.7
    498680     15469.4
    498720     15466.4
    498760     15466.2
    498800     15468.9
    498840     15470.9
    498880     15473.1
    498920     15472.3
    498960     15479.8
    499000     15477.3
    499040     15476.8
    499080     15478.8
    499120     15479.9
    499160     15479.3
    499200     15479.7
    499240     15484.2
    499280     15485.3
    499320     15485.1
    499360     15487.6
    499400     15488.6
    499440     15489.1
    499480     15493.9
    499520     15490.9
    499560     15490.7
    499600     15493.4
    499640     15495.4
    499680     15497.6
    499720     15496.9
    499760     15504.3
    499800     15501.7
    499840     15501.3
    499880     15503.3
    499920     15504.3
    499960     15503.8
    500000     15504.2
    500040     15508.6
    500080     15509.8
    500120     15509.7
    500160       15512
    500200     15513.1
    500240     15513.7
    500280     15518.4
    500320     15515.3
    500360     15515.2
    500400     15517.9
    500440     15519.9
    500480     15522.1
    500520     15521.4
    500560     15528.8
    500600     15526.2
    500640     15525.9
    500680     15527.9
    500720     15528.7
    500760     15528.2
    500800     15528.7
    500840     15533.1
    500880     15534.2
    500920     15534.2
    500960     15536.5
    501000     15537.6
    501040     15538.1
    501080     15542.8
    501120     15539.7
    501160     15539.5
    501200     15542.4
    501240     15544.5
    501280     15546.5
    501320     15545.8
    501360     15553.2
    501400     15550.6
    501440     15550.3
    501480     15552.4
    501520     15553.1
    501560     15552.6
    501600       15553
    501640     15557.5
    501680     15558.7
    501720     15558.7
    501760       15561
    501800     15561.9
    501840     15562.5
    501880     15567.4
    501920     15564.3
    501960       15564
    502000     15566.8
    502040     15568.9
    502080     15570.9
    502120     15570.2
    502160     15577.6
    502200     15575.1
    502240     15574.6
    502280     15576.7
    502320     15577.4
    502360       15577
    502400     15577.4
    502440     15581.9
    502480     15583.2
    502520       15583
    502560     15585.4
    502600     15586.4
    502640       15587
    502680     15591.8
    502720     15588.6
    502760     15588.5
    502800     15591.2
    502840     15593.2
    502880     15595.5
    502920     15594.6
    502960       15602
    503000     15599.4
    503040     15598.8
    503080     15601.1
    503120     15601.8
    503160     15601.3
    503200     15601.7
    503240     15606.3
    503280     15607.5
    503320     15607.5
    503360     15609.7
    503400     15610.8
    503440     15611.4
    503480     15616.3
    503520     15612.9
    503560     15612.9
    503600     15615.6
    503640     15617.8
    503680     15619.9
    503720     15618.9
    503760     15626.6
    503800     15623.8
    503840     15623.3
    503880     15625.6
    503920     15626.1
    503960     15625.7
    504000     15626.2
    504040     15630.8
    504080     15631.9
    504120       15632
    504160     15634.2
    504200     15635.2
    504240     15635.8
    504280     15640.7
    504320     15637.3
    504360     15637.3
    504400     15640.1
    504440     15642.2
    504480     15644.3
    504520     15643.2
    504560     15650.9
    504600     15648.4
    504640     15647.8
    504680       15650
    504720     15650.5
    504760       15650
    504800     15650.6
    504840     15655.2
    504880     15656.2
    504920     15656.4
    504960     15658.5
    505000     15659.7
    505040     15660.1
    505080       15665
    505120     15661.8
    505160     15661.7
    505200     15664.6
    505240     15666.7
    505280     15668.7
    505320     15667.6
    505360     15675.5
    505400     15672.9
    505440     15672.2
    505480     15674.6
    505520     15674.9
    505560     15674.5
    505600       15675
    505640     15679.6
    505680     15680.7
    505720     15680.8
    505760     15682.9
    505800     15684.3
    505840     15684.6
    505880     15689.5
    505920     15686.3
    505960     15686.1
    506000       15689
    506040     15691.2
    506080     15693.1
    506120       15692
    506160     15699.8
    506200     15697.4
    506240     15696.6
    506280       15699
    506320     15699.4
    506360     15698.9
    506400     15699.4
    506440     15704.1
    506480     15705.2
    506520     15705.3
    506560     15707.4
    506600     15708.7
    506640     15709.1
    506680       15714
    506720     15710.8
    506760     15710.5
    506800     15713.4
    506840     15715.6
    506880     15717.6
    506920     15716.5
    506960     15724.4
    507000     15721.7
    507040       15721
    507080     15723.5
    507120     15723.9
    507160     15723.3
    507200     15723.9
    507240     15728.7
    507280     15729.7
    507320     15729.7
    507360     15731.9
    507400     15733.3
    507440     15733.5
    507480     15738.3
    507520     15735.2
    507560       15735
    507600       15738
    507640     15740.1
    507680     15742.2
    507720     15740.9
    507760     15748.9
    507800     15746.2
    507840     15745.5
    507880       15748
    507920     15748.5
    507960     15747.8
    508000     15748.4
    508040     15753.2
    508080     15754.1
    508120     15754.2
    508160     15756.5
    508200     15757.9
    508240     15757.9
    508280     15762.9
    508320     15759.8
    508360     15759.5
    508400     15762.5
    508440     15764.6
    508480     15766.5
    508520     15765.5
    508560     15773.4
    508600     15770.8
    508640       15770
    508680     15772.6
    508720     15773.1
    508760     15772.5
    508800     15772.9
    508840     15777.7
    508880     15778.6
    508920     15778.8
    508960     15781.1
    509000     15782.4
    509040     15782.5
    509080     15787.5
    509120     15784.3
    509160       15784
    509200     15787.1
    509240     15789.1
    509280       15791
    509320       15790
    509360     15797.9
    509400     15795.3
    509440     15794.5
    509480     15797.2
    509520     15797.5
    509560     15797.1
    509600     15797.5
    509640     15802.2
    509680     15803.1
    509720     15803.2
    509760     15805.6
    509800     15806.9
    509840       15807
    509880       15812
    509920     15808.9
    509960     15808.7
    510000     15811.6
    510040     15813.6
    510080     15815.5
    510120     15814.6
    510160     15822.4
    510200     15819.9
    510240     15819.1
    510280     15821.7
    510320       15822
    510360     15821.6
    510400     15821.9
    510440     15826.9
    510480     15827.5
    510520     15827.7
    510560     15830.1
    510600     15831.4
    510640     15831.5
    510680     15836.6
    510720     15833.4
    510760     15833.3
    510800     15836.2
    510840     15838.1
    510880     15840.1
    510920     15839.2
    510960       15847
    511000     15844.4
    511040     15843.6
    511080     15846.2
    511120     15846.7
    511160     15846.1
    511200     15846.4
    511240     15851.3
    511280       15852
    511320     15852.4
    511360     15854.5
    511400     15855.9
    511440       15856
    511480       15861
    511520     15857.9
    511560     15857.8
    511600     15860.8
    511640     15862.6
    511680     15864.6
    511720     15863.7
    511760     15871.4
    511800     15868.9
    511840       15868
    511880     15870.7
    511920     15871.2
    511960     15870.6
    512000     15870.8
    512040     15875.7
    512080     15876.5
    512120     15876.8
    512160     15879.1
    512200     15880.3
    512240     15880.4
    512280     15885.5
    512320     15882.5
    512360     15882.4
    512400     15885.3
    512440     15887.1
    512480     15888.9
    512520     15888.2
    512560     15895.8
    512600     15893.4
    512640     15892.5
    512680     15895.3
    512720     15895.7
    512760       15895
    512800     15895.2
    512840     15900.3
    512880       15901
    512920     15901.2
    512960     15903.4
    513000     15904.9
    513040     15904.9
    513080       15910
    513120     15906.9
    513160     15906.9
    513200     15909.8
    513240     15911.6
    513280     15913.4
    513320     15912.6
    513360     15920.3
    513400     15917.9
    513440     15916.9
    513480     15919.7
    513520     15920.2
    513560     15919.5
    513600     15919.7
    513640     15924.8
    513680     15925.5
    513720     15925.8
    513760     15927.8
    513800     15929.4
    513840     15929.3
    513880     15934.4
    513920     15931.4
    513960     15931.4
    514000     15934.3
    514040     15936.1
    514080     15937.8
    514120     15937.1
    514160     15944.8
    514200     15942.4
    514240     15941.4
    514280     15944.2
    514320     15944.7
    514360       15944
    514400     15944.1
    514440     15949.3
    514480     15949.8
    514520     15950.3
    514560     15952.2
    514600     15953.8
    514640     15953.6
    514680     15958.7
    514720     15955.6
    514760     15955.7
    514800     15958.7
    514840     15960.5
    514880     15962.3
    514920     15961.4
    514960     15969.3
    515000     15966.8
    515040     15965.9
    515080     15968.6
    515120       15969
    515160     15968.4
    515200     15968.5
    515240     15973.7
    515280     15974.2
    515320     15974.7
    515360     15976.7
    515400     15978.3
    515440     15978.1
    515480     15983.1
    515520       15980
    515560     15980.2
    515600     15983.1
    515640     15984.9
    515680     15986.8
    515720     15985.8
    515760     15993.7
    515800     15991.1
    515840     15990.4
    515880     15992.9
    515920     15993.5
    515960     15992.8
    516000     15992.9
    516040       15998
    516080     15998.5
    516120     15999.1
    516160     16001.2
    516200     16002.7
    516240     16002.5
    516280     16007.5
    516320     16004.4
    516360     16004.5
    516400     16007.4
    516440     16009.3
    516480     16011.1
    516520       16010
    516560       16018
    516600     16015.4
    516640     16014.8
    516680     16017.1
    516720     16017.8
    516760     16017.3
    516800     16017.3
    516840     16022.3
    516880     16022.9
    516920     16023.5
    516960     16025.5
    517000     16027.1
    517040     16026.9
    517080     16031.8
    517120     16028.8
    517160     16028.8
    517200     16031.8
    517240     16033.7
    517280     16035.5
    517320     16034.2
    517360     16042.4
    517400     16039.9
    517440     16039.1
    517480     16041.4
    517520     16042.1
    517560     16041.6
    517600     16041.7
    517640     16046.7
    517680     16047.4
    517720     16047.7
    517760     16049.8
    517800     16051.5
    517840     16051.2
    517880     16056.1
    517920     16053.1
    517960     16053.2
    518000     16056.1
    518040       16058
    518080     16059.9
    518120     16058.7
    518160     16066.8
    518200     16064.2
    518240     16063.5
    518280     16065.7
    518320     16066.4
    518360       16066
    518400     16066.1
    518440     16071.3
    518480     16071.9
    518520     16072.2
    518560     16074.3
    518600     16075.7
    518640     16075.6
    518680     16080.4
    518720     16077.5
    518760     16077.6
    518800     16080.5
    518840     16082.5
    518880     16084.3
    518920     16083.1
    518960     16091.2
    519000     16088.5
    519040     16087.9
    519080     16090.2
    519120     16090.6
    519160     16090.4
    519200     16090.5
    519240     16095.6
    519280     16096.1
    519320     16096.6
    519360     16098.6
    519400     16100.1
    519440       16100
    519480     16104.7
    519520     16101.9
    519560     16101.7
    519600     16104.8
    519640     16106.8
    519680     16108.6
    519720     16107.6
    519760     16115.6
    519800     16112.8
    519840     16112.2
    519880     16114.5
    519920       16115
    519960     16114.6
    520000     16114.8
    520040     16119.9
    520080     16120.5
    520120     16120.9
    520160     16123.1
    520200     16124.5
    520240     16124.3
    520280     16129.1
    520320     16126.2
    520360     16126.1
    520400     16129.1
    520440     16131.2
    520480     16132.9
    520520       16132
    520560     16139.9
    520600     16137.1
    520640     16136.5
    520680     16138.7
    520720     16139.3
    520760     16138.9
    520800     16139.3
    520840     16144.4
    520880       16145
    520920     16145.3
    520960     16147.5
    521000     16148.9
    521040     16148.7
    521080     16153.5
    521120     16150.7
    521160     16150.5
    521200     16153.4
    521240     16155.5
    521280     16157.3
    521320     16156.2
    521360     16164.3
    521400     16161.4
    521440     16160.9
    521480     16163.1
    521520     16163.6
    521560     16163.2
    521600     16163.6
    521640     16168.8
    521680     16169.3
    521720     16169.6
    521760     16171.8
    521800     16173.2
    521840     16172.9
    521880     16177.9
    521920     16175.1
    521960     16174.7
    522000     16177.8
    522040     16179.8
    522080     16181.6
    522120     16180.5
    522160     16188.6
    522200     16185.8
    522240     16185.3
    522280     16187.4
    522320     16187.9
    522360     16187.6
    522400     16187.9
    522440     16193.1
    522480     16193.7
    522520     16193.9
    522560     16196.1
    522600     16197.5
    522640     16197.3
    522680     16202.1
    522720     16199.4
    522760       16199
    522800     16202.1
    522840     16204.2
    522880       16206
    522920     16204.8
    522960     16212.9
    523000     16210.1
    523040     16209.5
    523080     16211.6
    523120     16212.3
    523160     16211.9
    523200     16212.1
    523240     16217.4
    523280       16218
    523320     16218.3
    523360     16220.4
    523400     16221.7
    523440     16221.6
    523480     16226.5
    523520     16223.8
    523560     16223.2
    523600     16226.5
    523640     16228.6
    523680     16230.3
    523720     16229.1
    523760     16237.4
    523800     16234.5
    523840     16233.8
    523880     16235.9
    523920     16236.6
    523960     16236.1
    524000     16236.4
    524040     16241.7
    524080     16242.3
    524120     16242.7
    524160     16244.8
    524200       16246
    524240     16245.9
    524280     16250.8
    524320     16248.1
    524360     16247.6
    524400       16251
    524440     16252.9
    524480     16254.4
    524520     16253.4
    524560     16261.6
    524600     16258.8
    524640     16258.1
    524680     16260.3
    524720     16260.9
    524760     16260.4
    524800     16260.7
    524840     16265.8
    524880     16266.6
    524920     16266.9
    524960     16269.1
    525000     16270.4
    525040     16270.3
    525080       16275
    525120     16272.5
    525160       16272
    525200     16275.3
    525240     16277.2
    525280     16278.7
    525320     16277.7
    525360     16285.9
    525400     16283.1
    525440     16282.5
    525480     16284.7
    525520     16285.2
    525560     16284.7
    525600     16285.1
    525640     16290.1
    525680       16291
    525720     16291.2
    525760     16293.4
    525800     16294.8
    525840     16294.8
    525880     16299.4
    525920     16296.9
    525960     16296.5
    526000     16299.7
    526040     16301.6
    526080     16303.2
    526120       16302
    526160     16310.4
    526200     16307.5
    526240     16306.9
    526280     16309.1
    526320     16309.6
    526360     16309.1
    526400     16309.5
    526440     16314.5
    526480     16315.4
    526520     16315.6
    526560     16317.8
    526600     16319.2
    526640     16319.2
    526680     16323.8
    526720     16321.4
    526760     16320.9
    526800     16324.1
    526840     16326.1
    526880     16327.5
    526920     16326.4
    526960     16334.9
    527000     16331.9
    527040     16331.3
    527080     16333.5
    527120       16334
    527160     16333.6
    527200     16333.9
    527240     16338.9
    527280     16339.8
    527320       16340
    527360     16342.1
    527400     16343.6
    527440     16343.5
    527480     16348.2
    527520     16345.7
    527560     16345.4
    527600     16348.6
    527640     16350.5
    527680     16351.7
    527720     16350.8
    527760     16359.3
    527800     16356.3
    527840     16355.7
    527880     16357.9
    527920     16358.5
    527960     16358.1
    528000     16358.4
    528040     16363.2
    528080     16364.3
    528120     16364.4
    528160     16366.5
    528200     16368.1
    528240     16367.9
    528280     16372.6
    528320     16370.2
    528360     16369.8
    528400     16372.9
    528440     16374.8
    528480     16376.2
    528520     16375.2
    528560     16383.6
    528600     16380.7
    528640     16380.1
    528680     16382.2
    528720     16382.8
    528760     16382.4
    528800     16382.7
    528840     16387.6
    528880     16388.8
    528920     16388.8
    528960     16390.7
    529000     16392.5
    529040     16392.1
    529080     16397.1
    529120     16394.6
    529160     16394.2
    529200     16397.4
    529240     16399.2
    529280     16400.6
    529320     16399.7
    529360       16408
    529400       16405
    529440     16404.5
    529480     16406.5
    529520     16407.3
    529560     16406.7
    529600     16407.1
    529640     16411.9
    529680     16413.1
    529720     16413.3
    529760     16415.1
    529800     16416.8
    529840     16416.5
    529880     16421.4
    529920     16418.9
    529960     16418.5
    530000     16421.7
    530040     16423.5
    530080       16425
    530120       16424
    530160     16432.4
    530200     16429.4
    530240     16428.8
    530280     16430.8
    530320     16431.6
    530360     16431.2
    530400     16431.5
    530440     16436.3
    530480     16437.5
    530520     16437.6
    530560     16439.5
    530600     16441.3
    530640     16440.8
    530680     16445.8
    530720     16443.2
    530760     16442.9
    530800     16446.1
    530840     16447.9
    530880     16449.4
    530920     16448.3
    530960     16456.9
    531000     16453.8
    531040     16453.2
    531080     16455.2
    531120     16456.1
    531160     16455.6
    531200     16455.8
    531240     16460.7
    531280     16461.9
    531320     16461.9
    531360     16463.9
    531400     16465.6
    531440     16465.3
    531480     16470.2
    531520     16467.7
    531560     16467.3
    531600     16470.6
    531640     16472.1
    531680     16473.7
    531720     16472.7
    531760     16481.1
    531800     16478.2
    531840     16477.4
    531880     16479.6
    531920     16480.5
    531960     16479.9
    532000     16480.2
    532040       16485
    532080     16486.5
    532120     16486.3
    532160     16488.3
    532200     16490.1
    532240     16489.7
    532280     16494.5
    532320       16492
    532360     16491.5
    532400       16495
    532440     16496.5
    532480       16498
    532520       16497
    532560     16505.6
    532600     16502.6
    532640     16501.7
    532680     16503.9
    532720     16504.9
    532760     16504.4
    532800     16504.7
    532840     16509.4
    532880     16510.7
    532920     16510.5
    532960     16512.5
    533000     16514.5
    533040       16514
    533080     16518.8
    533120     16516.3
    533160     16515.8
    533200     16519.4
    533240     16520.8
    533280     16522.3
    533320     16521.4
    533360     16529.8
    533400     16526.9
    533440     16526.1
    533480     16528.2
    533520     16529.2
    533560     16528.7
    533600       16529
    533640     16533.8
    533680       16535
    533720     16534.8
    533760     16536.9
    533800       16539
    533840     16538.3
    533880     16543.2
    533920     16540.7
    533960     16540.2
    534000     16543.8
    534040     16545.1
    534080     16546.7
    534120     16545.7
    534160     16554.1
    534200     16551.3
    534240     16550.4
    534280     16552.6
    534320     16553.6
    534360       16553
    534400     16553.4
    534440     16558.1
    534480     16559.5
    534520     16559.1
    534560     16561.1
    534600     16563.4
    534640     16562.9
    534680     16567.4
    534720       16565
    534760     16564.6
    534800     16568.2
    534840     16569.6
    534880     16571.2
    534920     16570.2
    534960     16578.4
    535000     16575.6
    535040     16574.9
    535080       16577
    535120       16578
    535160     16577.2
    535200     16577.8
    535240     16582.5
    535280     16583.9
    535320     16583.5
    535360     16585.6
    535400     16587.9
    535440     16587.3
    535480     16591.9
    535520     16589.5
    535560     16588.8
    535600     16592.6
    535640       16594
    535680     16595.4
    535720     16594.6
    535760     16602.8
    535800       16600
    535840     16599.3
    535880     16601.5
    535920     16602.3
    535960     16601.5
    536000     16602.2
    536040     16606.9
    536080     16608.3
    536120     16607.9
    536160     16609.9
    536200     16612.2
    536240     16611.6
    536280     16616.3
    536320     16613.8
    536360     16613.1
    536400       16617
    536440     16618.3
    536480     16619.6
    536520       16619
    536560       16627
    536600     16624.3
    536640     16623.7
    536680     16625.8
    536720     16626.6
    536760     16625.9
    536800     16626.5
    536840     16631.2
    536880     16632.6
    536920     16632.3
    536960     16634.3
    537000     16636.6
    537040       16636
    537080     16640.6
    537120     16638.1
    537160     16637.5
    537200     16641.3
    537240     16642.6
    537280     16643.9
    537320     16643.2
    537360     16651.4
    537400     16648.7
    537440     16647.9
    537480     16650.1
    537520     16651.1
    537560     16650.2
    537600     16650.8
    537640     16655.5
    537680       16657
    537720     16656.7
    537760     16658.5
    537800     16660.8
    537840     16660.3
    537880     16664.9
    537920     16662.5
    537960     16661.8
    538000     16665.6
    538040     16666.9
    538080     16668.3
    538120     16667.7
    538160     16675.8
    538200     16672.9
    538240     16672.2
    538280     16674.4
    538320     16675.5
    538360     16674.5
    538400       16675
    538440     16679.9
    538480     16681.4
    538520       16681
    538560     16682.9
    538600     16685.2
    538640     16684.7
    538680     16689.3
    538720       16687
    538760     16686.2
    538800     16689.9
    538840     16691.4
    538880     16692.7
    538920     16691.9
    538960       16700
    539000     16697.1
    539040     16696.4
    539080     16698.9
    539120     16699.9
    539160     16698.8
    539200     16699.4
    539240     16704.2
    539280     16705.8
    539320     16705.4
    539360     16707.2
    539400     16709.4
    539440       16709
    539480     16713.8
    539520     16711.3
    539560     16710.4
    539600     16714.3
    539640     16715.6
    539680     16717.1
    539720     16716.3
    539760     16724.3
    539800     16721.6
    539840     16720.9
    539880     16723.4
    539920     16724.2
    539960     16723.1
    540000     16723.7
    540040     16728.4
    540080     16730.2
    540120     16729.7
    540160     16731.6
    540200     16733.8
    540240     16733.5
    540280     16738.3
    540320     16735.7
    540360     16734.8
    540400     16738.6
    540440       16740
    540480     16741.3
    540520     16740.6
    540560     16748.6
    540600       16746
    540640     16745.3
    540680     16747.7
    540720     16748.6
    540760     16747.5
    540800     16748.1
    540840     16752.9
    540880     16754.6
    540920       16754
    540960     16756.1
    541000     16758.2
    541040     16757.8
    541080     16762.8
    541120     16759.9
    541160     16759.2
    541200       16763
    541240     16764.3
    541280     16765.7
    541320     16765.1
    541360       16773
    541400     16770.4
    541440     16769.8
    541480       16772
    541520     16773.1
    541560     16771.7
    541600     16772.3
    541640     16777.3
    541680     16778.9
    541720     16778.2
    541760     16780.3
    541800     16782.5
    541840     16782.3
    541880     16787.2
    541920     16784.3
    541960     16783.5
    542000     16787.4
    542040     16788.6
    542080       16790
    542120     16789.5
    542160     16797.3
    542200     16794.7
    542240     16794.2
    542280     16796.4
    542320     16797.3
    542360     16796.1
    542400     16796.6
    542440     16801.7
    542480     16803.3
    542520     16802.5
    542560     16804.7
    542600     16806.8
    542640     16806.7
    542680     16811.6
    542720     16808.5
    542760     16807.8
    542800     16811.6
    542840     16812.9
    542880     16814.2
    542920     16813.8
    542960     16821.7
    543000       16819
    543040     16818.6
    543080     16820.7
    543120     16821.7
    543160     16820.4
    543200     16820.9
    543240     16825.9
    543280     16827.5
    543320     16826.9
    543360     16829.1
    543400       16831
    543440     16831.1
    543480     16835.9
    543520     16832.8
    543560     16832.2
    543600     16835.9
    543640     16837.4
    543680     16838.5
    543720     16838.2
    543760     16846.1
    543800     16843.3
    543840       16843
    543880       16845
    543920     16845.9
    543960     16844.7
    544000     16845.2
    544040     16850.2
    544080     16851.8
    544120     16851.1
    544160     16853.4
    544200     16855.4
    544240     16855.4
    544280     16860.2
    544320     16857.1
    544360     16856.4
    544400     16860.4
    544440     16861.9
    544480     16862.8
    544520     16862.5
    544560     16870.6
    544600     16867.7
    544640     16867.3
    544680     16869.5
    544720     16870.1
    544760     16869.1
    544800     16869.6
    544840     16874.6
    544880     16876.1
    544920     16875.4
    544960     16877.7
    545000     16879.8
    545040     16879.7
    545080     16884.5
    545120     16881.6
    545160     16880.7
    545200     16884.7
    545240     16886.3
    545280     16887.2
    545320       16887
    545360     16894.8
    545400       16892
    545440     16891.6
    545480     16893.9
    545520     16894.4
    545560     16893.5
    545600     16893.8
    545640       16899
    545680     16900.4
    545720     16899.8
    545760       16902
    545800       16904
    545840     16904.1
    545880     16908.9
    545920     16905.8
    545960     16904.9
    546000     16909.1
    546040     16910.5
    546080     16911.5
    546120     16911.3
    546160       16919
    546200     16916.2
    546240     16915.9
    546280     16918.1
    546320     16918.8
    546360     16917.7
    546400     16918.2
    546440     16923.2
    546480     16924.7
    546520     16924.1
    546560     16926.3
    546600     16928.3
    546640     16928.4
    546680     16933.2
    546720     16930.1
    546760     16929.2
    546800     16933.4
    546840     16934.8
    546880     16935.7
    546920     16935.6
    546960     16943.3
    547000     16940.5
    547040     16940.2
    547080     16942.5
    547120     16943.1
    547160     16942.1
    547200     16942.5
    547240     16947.5
    547280     16948.9
    547320     16948.4
    547360     16950.5
    547400     16952.6
    547440     16952.7
    547480     16957.5
    547520     16954.4
    547560     16953.3
    547600     16957.7
    547640     16959.1
    547680       16960
    547720     16959.8
    547760     16967.6
    547800     16964.7
    547840     16964.6
    547880     16966.9
    547920     16967.4
    547960     16966.3
    548000     16966.8
    548040       16972
    548080     16973.2
    548120     16972.7
    548160     16974.8
    548200       16977
    548240     16977.1
    548280     16981.7
    548320     16978.7
    548360     16977.5
    548400     16982.1
    548440     16983.5
    548480     16984.2
    548520       16984
    548560       16992
    548600     16989.1
    548640     16988.8
    548680     16991.2
    548720     16991.7
    548760     16990.6
    548800     16991.1
    548840     16996.2
    548880     16997.4
    548920     16997.1
    548960     16999.1
    549000     17001.4
    549040     17001.4
    549080     17006.1
    549120       17003
    549160       17002
    549200     17006.4
    549240     17007.9
    549280     17008.6
    549320     17008.2
    549360     17016.3
    549400     17013.3
    549440     17013.2
    549480     17015.5
    549520       17016
    549560     17014.9
    549600     17015.5
    549640     17020.6
    549680     17021.8
    549720     17021.4
    549760     17023.5
    549800     17025.6
    549840     17025.8
    549880     17030.6
    549920     17027.5
    549960     17026.2
    550000     17030.8
    550040     17032.2
    550080     17032.9
    550120     17032.5
    550160     17040.5
    550200     17037.8
    550240     17037.4
    550280     17039.7
    550320     17040.3
    550360     17039.1
    550400     17039.9
    550440     17044.8
    550480       17046
    550520     17045.6
    550560     17047.6
    550600     17049.9
    550640       17050
    550680     17054.9
    550720     17051.8
    550760     17050.4
    550800       17055
    550840     17056.4
    550880     17057.1
    550920     17056.8
    550960     17064.7
    551000       17062
    551040     17061.7
    551080     17064.1
    551120     17064.6
    551160     17063.4
    551200     17064.1
    551240     17069.1
    551280     17070.2
    551320     17069.9
    551360     17071.8
    551400       17074
    551440     17074.2
    551480     17079.2
    551520       17076
    551560     17074.6
    551600     17079.3
    551640     17080.6
    551680     17081.3
    551720     17081.1
    551760     17089.1
    551800     17086.3
    551840     17085.9
    551880     17088.4
    551920     17088.9
    551960     17087.5
    552000     17088.3
    552040     17093.2
    552080     17094.5
    552120     17094.2
    552160     17096.1
    552200     17098.3
    552240     17098.5
    552280     17103.5
    552320     17100.1
    552360     17098.8
    552400     17103.5
    552440     17104.9
    552480     17105.5
    552520     17105.5
    552560     17113.2
    552600     17110.6
    552640     17110.2
    552680     17112.7
    552720       17113
    552760     17111.8
    552800     17112.6
    552840     17117.5
    552880     17118.8
    552920     17118.5
    552960     17120.4
    553000     17122.6
    553040     17122.7
    553080     17127.8
    553120     17124.4
    553160       17123
    553200     17127.9
    553240     17129.2
    553280     17129.9
    553320     17129.7
    553360     17137.6
    553400       17135
    553440     17134.5
    553480     17136.9
    553520     17137.5
    553560     17136.1
    553600     17136.9
    553640     17141.8
    553680     17143.2
    553720     17142.9
    553760     17144.6
    553800     17146.9
    553840     17147.1
    553880     17152.3
    553920     17148.8
    553960     17147.4
    554000     17152.1
    554040     17153.3
    554080     17154.2
    554120       17154
    554160     17161.8
    554200     17159.3
    554240     17158.7
    554280     17161.2
    554320     17161.9
    554360     17160.5
    554400     17161.2
    554440     17166.1
    554480     17167.6
    554520     17167.2
    554560     17168.9
    554600     17171.4
    554640     17171.4
    554680     17176.7
    554720     17173.1
    554760     17171.7
    554800     17176.5
    554840     17177.6
    554880     17178.6
    554920     17178.4
    554960     17186.3
    555000     17183.5
    555040       17183
    555080     17185.5
    555120     17186.3
    555160     17184.7
    555200     17185.5
    555240     17190.5
    555280     17191.8
    555320     17191.6
    555360     17193.3
    555400     17195.9
    555440     17195.7
    555480     17200.9
    555520     17197.5
    555560     17195.9
    555600     17200.7
    555640     17201.9
    555680     17202.8
    555720     17202.8
    555760     17210.6
    555800       17208
    555840     17207.5
    555880     17209.9
    555920     17210.7
    555960     17209.2
    556000     17209.7
    556040     17214.9
    556080     17216.4
    556120       17216
    556160     17217.7
    556200     17220.3
    556240     17220.1
    556280     17225.4
    556320     17221.8
    556360     17220.3
    556400       17225
    556440     17226.3
    556480     17227.2
    556520     17227.1
    556560     17235.1
    556600     17232.4
    556640     17231.9
    556680     17234.3
    556720     17235.1
    556760     17233.6
    556800       17234
    556840     17239.3
    556880     17240.7
    556920     17240.3
    556960     17242.1
    557000     17244.7
    557040     17244.5
    557080     17249.8
    557120     17246.1
    557160     17244.7
    557200     17249.5
    557240     17250.7
    557280     17251.7
    557320     17251.6
    557360     17259.5
    557400     17256.8
    557440     17256.4
    557480     17258.7
    557520     17259.6
    557560       17258
    557600     17258.4
    557640     17263.8
    557680     17265.1
    557720     17264.7
    557760     17266.5
    557800     17269.1
    557840     17268.9
    557880     17274.3
    557920     17270.6
    557960     17269.1
    558000     17273.9
    558040       17275
    558080       17276
    558120       17276
    558160     17283.9
    558200     17281.2
    558240       17281
    558280     17283.2
    558320       17284
    558360     17282.4
    558400     17282.8
    558440     17288.3
    558480     17289.5
    558520     17289.1
    558560       17291
    558600     17293.5
    558640     17293.4
    558680     17298.6
    558720     17294.9
    558760     17293.5
    558800     17298.3
    558840     17299.4
    558880     17300.3
    558920     17300.2
    558960     17308.3
    559000     17305.6
    559040     17305.4
    559080     17307.8
    559120     17308.5
    559160     17306.9
    559200     17307.3
    559240     17312.8
    559280     17313.8
    559320     17313.5
    559360     17315.4
    559400     17317.9
    559440     17317.8
    559480     17322.9
    559520     17319.3
    559560     17317.7
    559600     17322.7
    559640     17323.7
    559680     17324.8
    559720     17324.5
    559760     17332.8
    559800     17329.9
    559840     17329.8
    559880     17332.1
    559920     17332.9
    559960     17331.3
    560000     17331.7
    560040     17337.2
    560080     17338.3
    560120     17337.8
    560160     17339.8
    560200     17342.3
    560240     17342.1
    560280     17347.3
    560320     17343.8
    560360     17342.1
    560400     17347.1
    560440     17348.2
    560480     17349.1
    560520       17349
    560560     17357.3
    560600     17354.3
    560640     17354.2
    560680     17356.4
    560720     17357.5
    560760     17355.7
    560800     17356.1
    560840     17361.6
    560880     17362.8
    560920     17362.2
    560960     17364.2
    561000     17366.7
    561040     17366.6
    561080     17371.8
    561120     17368.3
    561160     17366.3
    561200     17371.6
    561240     17372.6
    561280     17373.5
    561320     17373.5
    561360     17381.6
    561400     17378.7
    561440     17378.8
    561480     17380.7
    561520       17382
    561560     17380.1
    561600     17380.4
    561640     17386.1
    561680     17387.3
    561720     17386.5
    561760     17388.6
    561800     17391.1
    561840     17390.8
    561880     17396.2
    561920     17392.6
    561960     17390.8
    562000     17396.1
    562040     17397.1
    562080       17398
    562120     17397.9
    562160     17406.1
    562200     17403.1
    562240     17403.2
    562280     17405.1
    562320     17406.4
    562360     17404.6
    562400     17404.8
    562440     17410.6
    562480     17411.7
    562520       17411
    562560     17413.2
    562600     17415.4
    562640     17415.1
    562680     17420.5
    562720     17417.1
    562760     17415.2
    562800     17420.7
    562840     17421.5
    562880     17422.3
    562920     17422.4
    562960     17430.5
    563000     17427.5
    563040     17427.7
    563080     17429.6
    563120     17430.9
    563160     17429.1
    563200     17429.4
    563240       17435
    563280     17436.2
    563320     17435.5
    563360     17437.7
    563400     17439.9
    563440     17439.5
    563480     17444.9
    563520     17441.6
    563560     17439.6
    563600       17445
    563640     17446.1
    563680     17446.6
    563720     17446.8
    563760       17455
    563800     17452.1
    563840     17452.1
    563880     17454.1
    563920     17455.2
    563960     17453.5
    564000     17453.8
    564040     17459.4
    564080     17460.5
    564120     17459.9
    564160     17462.1
    564200     17464.3
    564240     17463.9
    564280     17469.3
    564320     17465.9
    564360       17464
    564400     17469.6
    564440     17470.6
    564480     17470.9
    564520     17471.1
    564560     17479.2
    564600     17476.5
    564640     17476.3
    564680     17478.5
    564720     17479.6
    564760       17478
    564800     17478.2
    564840     17483.7
    564880       17485
    564920     17484.2
    564960     17486.5
    565000     17488.8
    565040     17488.2
    565080     17493.9
    565120     17490.2
    565160     17488.5
    565200       17494
    565240     17494.9
    565280     17495.3
    565320     17495.5
    565360     17503.5
    565400     17500.9
    565440     17500.8
    565480     17502.7
    565520       17504
    565560     17502.3
    565600     17502.7
    565640     17508.2
    565680     17509.3
    565720     17508.6
    565760       17511
    565800     17513.1
    565840     17512.7
    565880     17518.2
    565920     17514.6
    565960       17513
    566000     17518.4
    566040     17519.2
    566080     17519.7
    566120     17519.9
    566160       17528
    566200     17525.4
    566240     17525.3
    566280     17527.2
    566320     17528.4
    566360     17526.8
    566400       17527
    566440     17532.6
    566480     17533.8
    566520     17532.9
    566560     17535.5
    566600     17537.7
    566640     17537.1
    566680     17542.8
    566720     17539.2
    566760     17537.4
    566800     17542.9
    566840     17543.6
    566880     17544.3
    566920     17544.4
    566960     17552.5
    567000     17549.8
    567040     17549.7
    567080     17551.6
    567120     17552.7
    567160     17551.1
    567200     17551.5
    567240       17557
    567280     17558.3
    567320     17557.5
    567360     17559.7
    567400       17562
    567440     17561.6
    567480     17567.1
    567520     17563.7
    567560     17561.8
    567600     17567.3
    567640       17568
    567680     17568.7
    567720     17568.9
    567760     17576.9
    567800     17574.3
    567840     17574.1
    567880       17576
    567920     17577.1
    567960     17575.4
    568000       17576
    568040     17581.5
    568080     17582.9
    568120       17582
    568160     17584.2
    568200     17586.5
    568240     17586.1
    568280     17591.8
    568320     17588.2
    568360     17586.2
    568400     17591.8
    568440     17592.5
    568480     17593.1
    568520     17593.4
    568560     17601.3
    568600     17598.5
    568640     17598.4
    568680     17600.6
    568720     17601.4
    568760     17599.9
    568800     17600.4
    568840       17606
    568880     17607.3
    568920     17606.5
    568960     17608.7
    569000     17611.1
    569040     17610.5
    569080     17616.3
    569120     17612.5
    569160     17610.5
    569200     17616.2
    569240       17617
    569280     17617.4
    569320     17617.8
    569360     17625.7
    569400     17622.9
    569440     17622.9
    569480     17624.8
    569520     17625.9
    569560     17624.4
    569600     17624.9
    569640     17630.4
    569680     17631.7
    569720     17630.8
    569760       17633
    569800     17635.5
    569840       17635
    569880     17640.7
    569920     17636.9
    569960       17635
    570000     17640.6
    570040     17641.5
    570080     17641.9
    570120     17642.5
    570160     17650.2
    570200     17647.4
    570240     17647.3
    570280     17649.2
    570320     17650.3
    570360       17649
    570400     17649.2
    570440     17654.6
    570480     17656.2
    570520     17655.1
    570560     17657.5
    570600       17660
    570640     17659.4
    570680     17665.2
    570720     17661.4
    570760     17659.3
    570800     17664.8
    570840     17665.9
    570880     17666.2
    570920       17667
    570960     17674.5
    571000     17671.8
    571040     17671.8
    571080     17673.6
    571120     17674.6
    571160     17673.1
    571200     17673.5
    571240       17679
    571280     17680.7
    571320     17679.5
    571360     17681.7
    571400     17684.3
    571440     17683.8
    571480     17689.6
    571520     17685.7
    571560     17683.6
    571600     17689.4
    571640     17690.3
    571680     17690.6
    571720     17691.4
    571760     17698.8
    571800     17696.2
    571840     17696.2
    571880       17698
    571920       17699
    571960     17697.5
    572000       17698
    572040     17703.4
    572080     17705.1
    572120     17703.7
    572160       17706
    572200     17708.8
    572240     17708.3
    572280       17714
    572320     17710.1
    572360       17708
    572400     17713.6
    572440     17714.8
    572480     17714.9
    572520     17715.9
    572560     17723.3
    572600     17720.6
    572640     17720.6
    572680     17722.5
    572720     17723.5
    572760     17721.9
    572800     17722.4
    572840     17727.8
    572880     17729.4
    572920     17728.2
    572960     17730.5
    573000     17733.3
    573040     17732.7
    573080     17738.4
    573120     17734.4
    573160     17732.4
    573200     17738.1
    573240     17739.2
    573280     17739.3
    573320     17740.4
    573360     17747.5
    573400     17744.9
    573440     17744.9
    573480       17747
    573520       17748
    573560     17746.4
    573600     17746.8
    573640     17752.2
    573680     17753.9
    573720     17752.6
    573760       17755
    573800     17757.7
    573840       17757
    573880     17762.8
    573920     17758.9
    573960     17756.7
    574000     17762.6
    574040     17763.5
    574080     17763.6
    574120     17764.8
    574160       17772
    574200     17769.3
    574240     17769.5
    574280     17771.3
    574320     17772.4
    574360     17770.9
    574400     17771.2
    574440     17776.7
    574480     17778.3
    574520     17777.1
    574560     17779.5
    574600     17782.3
    574640     17781.4
    574680     17787.3
    574720     17783.3
    574760     17781.1
    574800       17787
    574840     17787.8
    574880     17788.1
    574920     17789.1
    574960     17796.4
    575000     17793.9
    575040       17794
    575080     17795.8
    575120     17796.8
    575160     17795.2
    575200     17795.6
    575240     17801.1
    575280     17802.8
    575320     17801.5
    575360     17803.9
    575400     17806.5
    575440     17805.9
    575480     17811.8
    575520     17807.6
    575560     17805.5
    575600     17811.4
    575640       17812
    575680     17812.4
    575720     17813.6
    575760     17820.9
    575800     17818.3
    575840     17818.4
    575880     17820.3
    575920     17821.1
    575960     17819.7
    576000     17819.9
    576040     17825.4
    576080     17827.2
    576120     17825.8
    576160     17828.3
    576200     17830.8
    576240     17830.4
    576280       17836
    576320     17832.3
    576360     17829.9
    576400     17835.7
    576440     17836.4
    576480     17836.8
    576520     17837.9
    576560     17845.1
    576600     17842.6
    576640     17842.7
    576680     17844.6
    576720     17845.5
    576760     17843.9
    576800     17844.3
    576840     17849.7
    576880     17851.5
    576920     17850.2
    576960     17852.7
    577000     17855.2
    577040     17854.6
    577080     17860.4
    577120     17856.8
    577160     17854.4
    577200     17860.1
    577240     17860.7
    577280     17861.3
    577320     17862.3
    577360     17869.4
    577400     17866.8
    577440       17867
    577480       17869
    577520     17869.9
    577560     17868.3
    577600     17868.7
    577640       17874
    577680       17876
    577720     17874.7
    577760       17877
    577800     17879.6
    577840     17879.1
    577880     17884.8
    577920     17881.1
    577960     17878.9
    578000     17884.5
    578040     17885.2
    578080     17885.9
    578120     17886.5
    578160     17893.7
    578200     17891.2
    578240     17891.5
    578280     17893.4
    578320     17894.1
    578360     17892.7
    578400     17893.2
    578440     17898.3
    578480     17900.4
    578520       17899
    578560     17901.3
    578600     17903.9
    578640     17903.3
    578680     17909.1
    578720     17905.5
    578760     17903.4
    578800     17908.9
    578840     17909.6
    578880     17910.3
    578920     17910.8
    578960     17918.1
    579000     17915.6
    579040     17915.9
    579080     17917.7
    579120     17918.5
    579160     17917.1
    579200     17917.5
    579240     17922.6
    579280       17925
    579320     17923.5
    579360     17925.9
    579400     17928.4
    579440     17927.7
    579480     17933.5
    579520     17929.9
    579560     17927.8
    579600     17933.4
    579640       17934
    579680     17934.8
    579720     17935.2
    579760     17942.6
    579800     17939.9
    579840     17940.2
    579880     17942.2
    579920     17942.9
    579960     17941.4
    580000     17941.9
    580040     17947.2
    580080     17949.3
    580120     17947.8
    580160     17950.3
    580200     17952.8
    580240     17951.9
    580280     17957.7
    580320     17954.4
    580360     17952.1
    580400     17957.9
    580440     17958.4
    580480     17959.2
    580520     17959.5
    580560     17967.1
    580600     17964.3
    580640     17964.7
    580680     17966.6
    580720     17967.3
    580760     17965.7
    580800     17966.1
    580840     17971.6
    580880     17973.8
    580920     17972.2
    580960     17974.7
    581000     17977.1
    581040     17976.3
    581080     17982.1
    581120     17978.9
    581160     17976.5
    581200     17982.3
    581240     17982.9
    581280     17983.6
    581320     17983.9
    581360     17991.5
    581400     17988.7
    581440     17989.1
    581480     17990.9
    581520     17991.7
    581560       17990
    581600     17990.5
    581640       17996
    581680     17998.2
    581720     17996.7
    581760       17999
    581800     18001.6
    581840     18000.6
    581880     18006.6
    581920     18003.3
    581960     18000.9
    582000     18006.8
    582040     18007.3
    582080     18007.9
    582120     18008.4
    582160     18015.9
    582200       18013
    582240     18013.5
    582280     18015.3
    582320     18016.2
    582360     18014.4
    582400     18014.9
    582440     18020.5
    582480     18022.5
    582520     18021.1
    582560     18023.4
    582600       18026
    582640     18025.1
    582680       18031
    582720     18027.7
    582760     18025.5
    582800     18031.2
    582840     18031.8
    582880     18032.3
    582920     18032.8
    582960     18040.4
    583000     18037.3
    583040     18037.9
    583080     18039.6
    583120     18040.8
    583160     18038.8
    583200     18039.4
    583240       18045
    583280     18046.9
    583320     18045.6
    583360     18047.8
    583400     18050.6
    583440     18049.7
    583480     18055.5
    583520     18052.1
    583560     18049.9
    583600     18055.7
    583640     18056.3
    583680     18056.8
    583720     18057.3
    583760     18064.9
    583800     18061.8
    583840     18062.4
    583880       18064
    583920     18065.3
    583960     18063.3
    584000     18063.8
    584040     18069.3
    584080     18071.5
    584120     18070.1
    584160     18072.4
    584200     18075.1
    584240     18074.1
    584280     18079.9
    584320     18076.5
    584360     18074.3
    584400     18080.2
    584440     18080.8
    584480     18081.2
    584520     18081.6
    584560     18089.4
    584600     18086.2
    584640     18086.7
    584680     18088.5
    584720     18089.7
    584760     18087.8
    584800     18088.2
    584840     18093.9
    584880       18096
    584920     18094.7
    584960     18096.9
    585000     18099.6
    585040     18098.6
    585080     18104.3
    585120     18101.3
    585160     18098.8
    585200     18104.7
    585240     18105.3
    585280     18105.8
    585320     18106.1
    585360       18114
    585400     18110.7
    585440     18111.1
    585480     18113.1
    585520     18114.2
    585560     18112.4
    585600     18112.8
    585640     18118.4
    585680     18120.6
    585720     18119.1
    585760     18121.3
    585800       18124
    585840     18123.1
    585880     18128.8
    585920     18125.7
    585960     18123.4
    586000     18129.1
    586040     18129.8
    586080     18130.2
    586120     18130.6
    586160     18138.5
    586200     18135.1
    586240     18135.7
    586280     18137.5
    586320     18138.8
    586360     18136.9
    586400     18137.3
    586440     18142.8
    586480     18145.1
    586520     18143.5
    586560     18145.8
    586600     18148.4
    586640     18147.6
    586680     18153.2
    586720     18150.3
    586760     18147.9
    586800     18153.6
    586840     18154.2
    586880     18154.8
    586920     18155.2
    586960       18163
    587000     18159.6
    587040     18160.3
    587080       18162
    587120     18163.3
    587160     18161.3
    587200     18161.8
    587240     18167.2
    587280     18169.7
    587320     18168.1
    587360     18170.4
    587400     18172.9
    587440     18172.1
    587480     18177.8
    587520     18174.8
    587560     18172.6
    587600       18178
    587640     18178.7
    587680     18179.3
    587720     18179.7
    587760     18187.5
    587800     18184.2
    587840     18184.9
    587880     18186.4
    587920     18187.8
    587960     18185.7
    588000     18186.2
    588040     18191.8
    588080     18194.2
    588120     18192.6
    588160       18195
    588200     18197.5
    588240     18196.7
    588280     18202.4
    588320     18199.3
    588360     18197.2
    588400     18202.6
    588440     18203.2
    588480     18203.9
    588520     18204.2
    588560       18212
    588600     18208.8
    588640     18209.4
    588680     18210.9
    588720     18212.4
    588760     18210.2
    588800     18210.4
    588840     18216.6
    588880     18218.7
    588920     18217.1
    588960     18219.5
    589000       18222
    589040     18221.2
    589080       18227
    589120     18223.8
    589160     18221.7
    589200     18227.2
    589240     18227.7
    589280     18228.5
    589320     18228.7
    589360     18236.3
    589400     18233.3
    589440     18233.9
    589480     18235.4
    589520     18236.8
    589560     18234.7
    589600     18234.9
    589640     18241.1
    589680     18243.1
    589720     18241.6
    589760       18244
    589800     18246.5
    589840     18245.6
    589880     18251.4
    589920     18248.3
    589960     18246.2
    590000     18251.7
    590040     18252.3
    590080       18253
    590120     18253.3
    590160     18260.8
    590200     18257.8
    590240     18258.5
    590280     18259.9
    590320     18261.3
    590360     18259.3
    590400     18259.3
    590440     18265.7
    590480     18267.7
    590520     18266.1
    590560     18268.5
    590600       18271
    590640       18270
    590680     18276.1
    590720     18272.9
    590760     18270.9
    590800     18276.3
    590840     18276.8
    590880     18277.4
    590920       18278
    590960     18285.2
    591000     18282.4
    591040       18283
    591080     18284.6
    591120     18285.8
    591160     18283.8
    591200     18283.9
    591240     18290.3
    591280     18292.2
    591320     18290.9
    591360     18293.1
    591400     18295.6
    591440     18294.6
    591480     18300.7
    591520     18297.5
    591560     18295.4
    591600     18300.9
    591640     18301.5
    591680     18301.9
    591720     18302.6
    591760     18309.9
    591800       18307
    591840     18307.5
    591880       18309
    591920     18310.5
    591960     18308.3
    592000     18308.5
    592040     18314.9
    592080     18316.9
    592120     18315.5
    592160     18317.8
    592200     18320.1
    592240     18319.3
    592280     18325.5
    592320     18322.2
    592360       18320
    592400     18325.4
    592440     18326.1
    592480     18326.5
    592520     18327.2
    592560     18334.4
    592600     18331.6
    592640       18332
    592680     18333.7
    592720       18335
    592760     18332.9
    592800     18333.1
    592840     18339.4
    592880     18341.3
    592920       18340
    592960     18342.3
    593000     18344.8
    593040     18343.7
    593080       18350
    593120     18346.6
    593160     18344.6
    593200     18349.8
    593240     18350.6
    593280     18350.9
    593320     18351.9
    593360     18358.9
    593400     18356.1
    593440     18356.6
    593480     18358.1
    593520     18359.7
    593560     18357.3
    593600     18357.7
    593640       18364
    593680     18365.8
    593720     18364.7
    593760     18366.8
    593800     18369.5
    593840     18368.3
    593880     18374.7
    593920     18371.2
    593960     18368.9
    594000     18374.6
    594040     18375.1
    594080     18375.5
    594120     18376.5
    594160     18383.6
    594200     18380.6
    594240     18381.1
    594280     18382.8
    594320     18384.3
    594360     18381.9
    594400     18382.3
    594440     18388.7
    594480     18390.2
    594520     18389.3
    594560     18391.5
    594600       18394
    594640     18393.1
    594680     18399.4
    594720     18395.8
    594760     18393.5
    594800     18399.3
    594840     18399.8
    594880     18400.1
    594920     18401.2
    594960     18408.2
    595000     18405.2
    595040     18405.6
    595080     18407.3
    595120     18408.9
    595160     18406.3
    595200     18406.9
    595240     18413.3
    595280     18414.8
    595320       18414
    595360     18416.2
    595400     18418.6
    595440     18417.7
    595480     18424.1
    595520     18420.5
    595560     18418.2
    595600     18423.8
    595640     18424.4
    595680     18424.8
    595720     18425.8
    595760     18432.9
    595800     18429.7
    595840     18430.3
    595880     18431.9
    595920     18433.5
    595960       18431
    596000     18431.5
    596040       18438
    596080     18439.4
    596120     18438.6
    596160     18440.8
    596200     18443.1
    596240     18442.5
    596280     18448.6
    596320     18445.1
    596360     18442.8
    596400     18448.5
    596440     18449.1
    596480     18449.3
    596520     18450.5
    596560     18457.4
    596600     18454.4
    596640     18454.9
    596680     18456.5
    596720       18458
    596760     18455.6
    596800     18456.1
    596840     18462.7
    596880     18464.3
    596920     18463.3
    596960     18465.2
    597000     18467.7
    597040     18467.1
    597080     18473.4
    597120     18469.7
    597160     18467.7
    597200     18473.2
    597240     18473.6
    597280       18474
    597320     18475.2
    597360       18482
    597400       18479
    597440     18479.7
    597480     18481.2
    597520     18482.7
    597560     18480.3
    597600     18480.8
    597640     18487.5
    597680       18489
    597720     18487.9
    597760     18489.9
    597800     18492.5
    597840     18491.8
    597880       18498
    597920     18494.2
    597960     18492.2
    598000       18498
    598040     18498.4
    598080     18498.6
    598120     18499.8
    598160     18506.6
    598200     18503.7
    598240     18504.4
    598280     18505.9
    598320     18507.5
    598360     18504.9
    598400     18505.7
    598440     18512.1
    598480     18513.7
    598520     18512.8
    598560     18514.5
    598600     18517.3
    598640     18516.5
    598680     18522.5
    598720     18518.8
    598760     18516.7
    598800     18522.6
    598840     18523.1
    598880     18523.2
    598920     18524.4
    598960     18531.2
    599000     18528.2
    599040     18528.9
    599080     18530.3
    599120       18532
    599160     18529.4
    599200     18530.1
    599240     18536.7
    599280     18538.5
    599320     18537.4
    599360     18539.4
    599400       18542
    599440     18541.1
    599480     18547.3
    599520     18543.4
    599560     18541.2
    599600     18547.1
    599640     18547.8
    599680     18547.8
    599720     18548.9
    599760     18555.8
    599800     18552.8
    599840     18553.6
    599880       18555
    599920     18556.8
    599960       18554
    600000     18554.8
    600040     18561.5
    600080     18563.1
    600120     18562.2
    600160       18564
    600200     18566.6
    600240     18565.9
    600280     18571.9
    600320     18568.1
    600360     18565.9
    600400     18571.7
    600440     18572.6
    600480     18572.6
    600520     18573.5
    600560     18580.5
    600600     18577.6
    600640     18578.1
    600680     18579.6
    600720     18581.4
    600760     18578.5
    600800     18579.5
    600840     18586.1
    600880     18587.7
    600920     18586.9
    600960     18588.6
    601000     18591.3
    601040     18590.3
    601080     18596.7
    601120     18592.9
    601160     18590.5
    601200     18596.4
    601240     18597.2
    601280     18597.2
    601320       18598
    601360     18605.1
    601400     18602.3
    601440     18602.7
    601480     18604.4
    601520       18606
    601560     18603.3
    601600     18604.2
    601640     18610.8
    601680     18612.3
    601720     18611.6
    601760     18613.4
    601800       18616
    601840     18614.9
    601880     18621.5
    601920     18617.6
    601960       18615
    602000     18621.2
    602040     18621.9
    602080     18621.9
    602120     18622.8
    602160     18629.9
    602200       18627
    602240     18627.5
    602280       18629
    602320     18630.8
    602360       18628
    602400       18629
    602440     18635.6
    602480     18637.1
    602520     18636.3
    602560     18638.1
    602600     18640.7
    602640     18639.5
    602680     18646.2
    602720     18642.4
    602760     18639.7
    602800       18646
    602840     18646.6
    602880     18646.6
    602920     18647.5
    602960     18654.5
    603000     18651.7
    603040     18652.3
    603080     18653.8
    603120     18655.4
    603160     18652.6
    603200     18653.6
    603240     18660.3
    603280     18661.7
    603320       18661
    603360     18662.9
    603400     18665.4
    603440     18664.2
    603480     18670.8
    603520     18667.1
    603560     18664.5
    603600     18670.7
    603640     18671.4
    603680     18671.3
    603720     18672.1
    603760     18679.1
    603800     18676.2
    603840     18676.8
    603880     18678.6
    603920     18680.3
    603960     18677.2
    604000     18678.3
    604040     18685.2
    604080     18686.3
    604120     18685.9
    604160     18687.7
    604200     18690.2
    604240     18688.8
    604280     18695.3
    604320     18691.8
    604360     18689.1
    604400     18695.4
    604440     18696.3
    604480     18695.9
    604520       18697
    604560     18703.8
    604600       18701
    604640     18701.5
    604680     18703.4
    604720       18705
    604760     18701.9
    604800       18703
    604840     18709.8
    604880     18710.9
    604920     18710.7
    604960     18712.3
    605000     18714.8
    605040     18713.6
    605080     18719.9
    605120     18716.4
    605160       18714
    605200     18720.1
    605240     18721.1
    605280     18720.6
    605320     18721.7
    605360     18728.6
    605400     18725.6
    605440     18726.2
    605480       18728
    605520     18729.8
    605560     18726.5
    605600     18727.7
    605640     18734.6
    605680     18735.5
    605720     18735.4
    605760     18736.8
    605800     18739.5
    605840     18738.4
    605880     18744.8
    605920     18741.1
    605960     18738.5
    606000     18744.7
    606040     18745.6
    606080     18745.3
    606120     18746.4
    606160     18753.3
    606200     18750.3
    606240     18750.8
    606280     18752.7
    606320     18754.5
    606360     18751.3
    606400     18752.5
    606440     18759.2
    606480     18760.2
    606520     18760.1
    606560     18761.6
    606600     18764.3
    606640     18763.2
    606680     18769.5
    606720     18765.9
    606760     18763.3
    606800     18769.4
    606840     18770.3
    606880       18770
    606920     18771.2
    606960       18778
    607000       18775
    607040     18775.4
    607080     18777.3
    607120     18779.2
    607160     18776.1
    607200     18777.2
    607240     18783.8
    607280     18784.9
    607320       18785
    607360     18786.2
    607400     18788.9
    607440     18787.9
    607480     18794.2
    607520     18790.5
    607560       18788
    607600     18793.8
    607640       18795
    607680     18794.6
    607720     18795.9
    607760     18802.8
    607800     18799.6
    607840     18800.1
    607880     18801.8
    607920     18803.9
    607960     18800.7
    608000     18801.9
    608040     18808.6
    608080     18809.5
    608120     18809.5
    608160     18810.7
    608200     18813.5
    608240     18812.5
    608280     18818.8
    608320       18815
    608360     18812.5
    608400     18818.5
    608440     18819.7
    608480     18819.4
    608520     18820.5
    608560     18827.4
    608600     18824.1
    608640     18824.7
    608680     18826.4
    608720     18828.5
    608760     18825.2
    608800     18826.3
    608840     18833.1
    608880     18833.9
    608920     18834.2
    608960     18835.4
    609000     18838.1
    609040     18837.2
    609080     18843.4
    609120     18839.7
    609160     18837.1
    609200     18843.2
    609240     18844.3
    609280     18844.1
    609320     18845.1
    609360     18852.1
    609400     18848.7
    609440     18849.4
    609480       18851
    609520     18852.9
    609560     18849.7
    609600     18850.9
    609640     18857.7
    609680     18858.6
    609720     18858.8
    609760       18860
    609800     18862.8
    609840     18861.8
    609880     18868.1
    609920     18864.3
    609960     18861.9
    610000     18867.8
    610040     18868.9
    610080     18868.6
    610120     18869.8
    610160     18876.7
    610200     18873.2
    610240       18874
    610280     18875.7
    610320     18877.4
    610360     18874.4
    610400     18875.4
    610440     18882.6
    610480     18883.3
    610520     18883.4
    610560     18884.6
    610600     18887.2
    610640     18886.3
    610680     18892.7
    610720       18889
    610760     18886.5
    610800     18892.3
    610840     18893.5
    610880     18893.2
    610920     18894.4
    610960     18901.4
    611000       18898
    611040     18898.7
    611080     18900.5
    611120       18902
    611160     18899.1
    611200       18900
    611240     18907.2
    611280     18907.8
    611320     18907.9
    611360     18909.3
    611400     18911.8
    611440     18911.1
    611480     18917.3
    611520     18913.8
    611560     18911.2
    611600     18916.8
    611640     18918.3
    611680     18917.7
    611720       18919
    611760     18926.1
    611800     18922.6
    611840     18923.3
    611880     18925.1
    611920     18926.7
    611960     18923.5
    612000     18924.9
    612040     18931.8
    612080     18932.5
    612120     18932.4
    612160     18933.9
    612200     18936.5
    612240     18935.7
    612280     18941.9
    612320     18938.6
    612360     18935.7
    612400     18941.6
    612440     18942.8
    612480     18942.1
    612520     18943.7
    612560     18950.7
    612600     18947.2
    612640       18948
    612680     18949.7
    612720     18951.2
    612760     18947.9
    612800     18949.5
    612840     18956.3
    612880     18957.2
    612920     18957.1
    612960     18958.5
    613000     18961.1
    613040     18960.3
    613080     18966.5
    613120       18963
    613160     18960.3
    613200     18966.3
    613240     18967.4
    613280     18966.7
    613320     18968.3
    613360     18975.3
    613400     18971.8
    613440     18972.6
    613480     18974.4
    613520     18975.9
    613560     18972.6
    613600     18974.3
    613640       18981
    613680     18982.1
    613720     18981.8
    613760       18983
    613800     18985.9
    613840     18984.7
    613880     18991.2
    613920     18987.6
    613960       18985
    614000       18991
    614040     18992.1
    614080     18991.3
    614120     18993.1
    614160     19000.1
    614200     18996.5
    614240     18997.5
    614280       18999
    614320     19000.5
    614360     18997.3
    614400     18998.8
    614440     19005.7
    614480     19006.7
    614520     19006.5
    614560     19007.6
    614600     19010.6
    614640     19009.4
    614680     19015.8
    614720     19012.2
    614760     19009.6
    614800     19015.8
    614840     19016.6
    614880     19015.9
    614920     19017.7
    614960     19024.8
    615000     19021.2
    615040     19022.2
    615080     19023.5
    615120     19025.1
    615160     19021.9
    615200     19023.5
    615240     19030.3
    615280     19031.3
    615320     19031.2
    615360     19032.2
    615400     19035.1
    615440       19034
    615480     19040.5
    615520     19036.9
    615560     19034.1
    615600     19040.2
    615640     19041.4
    615680     19040.4
    615720     19042.3
    615760     19049.3
    615800     19045.7
    615840     19046.9
    615880     19048.2
    615920     19049.5
    615960     19046.4
    616000       19048
    616040     19054.9
    616080       19056
    616120     19055.8
    616160     19056.8
    616200     19059.7
    616240     19058.7
    616280     19065.1
    616320     19061.5
    616360     19058.8
    616400       19065
    616440     19065.9
    616480     19064.9
    616520     19066.9
    616560       19074
    616600     19070.3
    616640     19071.7
    616680     19072.7
    616720     19074.1
    616760     19070.9
    616800     19072.5
    616840     19079.3
    616880     19080.5
    616920     19080.4
    616960     19081.3
    617000     19084.3
    617040     19083.2
    617080     19089.7
    617120     19086.1
    617160     19083.4
    617200     19089.5
    617240     19090.5
    617280     19089.6
    617320     19091.5
    617360     19098.5
    617400     19094.8
    617440     19096.3
    617480     19097.2
    617520     19098.6
    617560     19095.4
    617600     19097.1
    617640     19103.9
    617680     19105.2
    617720     19104.9
    617760       19106
    617800     19108.9
    617840     19107.6
    617880     19114.2
    617920     19110.8
    617960       19108
    618000     19114.3
    618040     19115.2
    618080     19114.1
    618120     19116.1
    618160     19123.1
    618200     19119.3
    618240     19120.8
    618280     19121.7
    618320     19123.1
    618360     19119.8
    618400     19121.6
    618440     19128.4
    618480     19129.8
    618520     19129.6
    618560     19130.4
    618600     19133.3
    618640     19132.3
    618680     19138.8
    618720     19135.4
    618760     19132.6
    618800     19138.9
    618840     19139.7
    618880     19138.6
    618920     19140.5
    618960     19147.7
    619000     19143.9
    619040     19145.2
    619080     19146.2
    619120     19147.7
    619160     19144.4
    619200       19146
    619240       19153
    619280     19154.3
    619320     19153.9
    619360     19154.8
    619400     19157.8
    619440     19156.7
    619480     19163.1
    619520     19159.8
    619560     19157.1
    619600     19163.4
    619640     19164.1
    619680     19163.1
    619720       19165
    619760       19172
    619800     19168.5
    619840     19169.7
    619880     19170.7
    619920     19172.4
    619960     19169.1
    620000     19170.5
    620040     19177.5
    620080     19178.9
    620120     19178.6
    620160     19179.4
    620200     19182.4
    620240     19181.3
    620280     19187.4
    620320     19184.2
    620360     19181.6
    620400     19187.8
    620440     19188.6
    620480     19187.6
    620520     19189.6
    620560     19196.7
    620600     19192.9
    620640     19194.3
    620680     19195.1
    620720       19197
    620760     19193.7
    620800     19195.2
    620840     19202.1
    620880     19203.5
    620920     19203.2
    620960       19204
    621000       19207
    621040     19205.9
    621080     19211.8
    621120     19208.9
    621160       19206
    621200     19212.4
    621240     19213.3
    621280     19212.3
    621320     19214.2
    621360     19221.3
    621400     19217.4
    621440     19218.8
    621480     19219.8
    621520     19221.4
    621560     19218.2
    621600     19219.8
    621640     19226.7
    621680       19228
    621720     19227.8
    621760     19228.7
    621800     19231.6
    621840     19230.5
    621880     19236.5
    621920     19233.6
    621960     19230.4
    622000       19237
    622040     19237.7
    622080     19236.8
    622120     19238.7
    622160     19245.9
    622200       19242
    622240     19243.5
    622280     19244.3
    622320       19246
    622360     19242.6
    622400     19244.3
    622440     19251.1
    622480     19252.6
    622520     19252.4
    622560     19253.4
    622600     19256.3
    622640       19255
    622680     19261.3
    622720       19258
    622760       19255
    622800     19261.4
    622840     19262.2
    622880     19261.3
    622920     19263.2
    622960     19270.5
    623000     19266.5
    623040       19268
    623080     19268.9
    623120     19270.7
    623160     19267.3
    623200     19268.9
    623240     19275.8
    623280     19277.2
    623320     19276.9
    623360     19278.1
    623400     19280.8
    623440     19279.4
    623480     19285.9
    623520     19282.6
    623560     19279.6
    623600     19285.7
    623640     19286.6
    623680     19285.7
    623720     19287.7
    623760     19294.9
    623800     19291.1
    623840     19292.5
    623880     19293.4
    623920     19295.3
    623960     19291.7
    624000     19293.6
    624040     19300.4
    624080     19302.2
    624120     19301.6
    624160     19302.8
    624200     19305.3
    624240     19304.2
    624280     19310.5
    624320     19307.3
    624360     19304.4
    624400     19310.3
    624440     19311.4
    624480     19310.2
    624520     19312.2
    624560     19319.4
    624600     19315.6
    624640     19317.1
    624680     19317.9
    624720     19319.9
    624760     19316.1
    624800     19318.1
    624840     19325.1
    624880     19326.7
    624920     19326.1
    624960     19327.3
    625000       19330
    625040     19328.7
    625080       19335
    625120     19331.9
    625160       19329
    625200     19334.8
    625240     19335.9
    625280     19334.7
    625320     19336.8
    625360       19344
    625400     19340.2
    625440     19341.5
    625480     19342.5
    625520     19344.5
    625560     19340.6
    625600     19342.7
    625640     19349.6
    625680     19351.5
    625720     19350.8
    625760     19351.9
    625800     19354.7
    625840     19353.3
    625880     19359.6
    625920     19356.4
    625960     19353.6
    626000     19359.5
    626040     19360.3
    626080     19359.4
    626120     19361.6
    626160     19368.5
    626200     19364.9
    626240       19366
    626280       19367
    626320     19369.2
    626360       19365
    626400     19367.2
    626440     19374.3
    626480     19376.1
    626520     19375.6
    626560     19376.7
    626600     19379.5
    626640     19377.9
    626680       19384
    626720       19381
    626760       19378
    626800     19384.2
    626840       19385
    626880     19383.9
    626920     19386.3
    626960       19393
    627000     19389.6
    627040     19390.8
    627080     19391.6
    627120     19393.8
    627160     19389.8
    627200     19391.8
    627240       19399
    627280     19400.9
    627320     19400.3
    627360     19401.3
    627400       19404
    627440     19402.7
    627480     19408.6
    627520     19405.7
    627560     19402.6
    627600     19408.6
    627640     19409.8
    627680     19408.4
    627720     19410.9
    627760     19417.6
    627800     19414.4
    627840     19415.3
    627880     19416.2
    627920     19418.4
    627960     19414.3
    628000     19416.3
    628040     19423.6
    628080     19425.5
    628120       19425
    628160     19426.2
    628200     19428.5
    628240     19427.3
    628280     19433.2
    628320     19430.5
    628360     19427.2
    628400     19433.2
    628440     19434.3
    628480     19433.1
    628520     19435.6
    628560     19442.2
    628600     19439.1
    628640       19440
    628680     19440.9
    628720       19443
    628760     19438.9
    628800     19441.1
    628840     19448.1
    628880     19450.2
    628920     19449.7
    628960     19450.9
    629000     19453.2
    629040     19451.9
    629080     19457.9
    629120     19455.1
    629160       19452
    629200     19458.1
    629240       19459
    629280     19457.8
    629320     19460.3
    629360       19467
    629400     19463.8
    629440     19464.8
    629480     19465.6
    629520     19467.7
    629560     19463.6
    629600     19465.8
    629640     19472.8
    629680     19474.9
    629720     19474.5
    629760     19475.6
    629800       19478
    629840     19476.6
    629880     19482.5
    629920     19479.7
    629960     19476.5
    630000     19482.7
    630040     19483.6
    630080     19482.4
    630120     19484.9
    630160     19491.5
    630200     19488.4
    630240     19489.4
    630280     19490.2
    630320       19492
    630360     19488.3
    630400     19490.5
    630440     19497.5
    630480     19499.3
    630520     19499.2
    630560     19500.1
    630600     19502.7
    630640     19501.2
    630680     19507.2
    630720     19504.3
    630760     19501.1
    630800     19507.2
    630840     19508.1
    630880     19506.9
    630920     19509.6
    630960     19516.2
    631000       19513
    631040     19514.2
    631080     19514.8
    631120     19516.7
    631160     19512.9
    631200     19515.2
    631240     19522.2
    631280     19523.9
    631320     19523.8
    631360     19524.8
    631400     19527.4
    631440     19525.6
    631480     19531.7
    631520     19528.9
    631560     19525.7
    631600     19531.8
    631640     19532.8
    631680     19531.6
    631720     19534.3
    631760       19541
    631800     19537.7
    631840     19538.8
    631880     19539.4
    631920     19541.4
    631960     19537.6
    632000     19539.8
    632040     19546.7
    632080     19548.6
    632120     19548.5
    632160     19549.7
    632200     19551.8
    632240     19550.1
    632280     19556.4
    632320     19553.6
    632360     19550.5
    632400     19556.7
    632440     19557.6
    632480     19556.3
    632520       19559
    632560     19565.6
    632600     19562.5
    632640     19563.4
    632680     19564.1
    632720       19566
    632760     19562.3
    632800     19564.5
    632840     19571.5
    632880     19573.1
    632920       19573
    632960     19574.2
    633000     19576.4
    633040     19574.7
    633080     19581.2
    633120     19578.2
    633160     19575.1
    633200     19581.3
    633240     19582.1
    633280     19580.6
    633320     19583.6
    633360     19590.3
    633400     19587.1
    633440       19588
    633480     19588.5
    633520     19590.7
    633560     19586.8
    633600       19589
    633640     19595.9
    633680     19597.5
    633720     19597.5
    633760     19598.8
    633800       19601
    633840     19599.1
    633880     19605.5
    633920     19602.8
    633960     19599.7
    634000       19606
    634040     19606.8
    634080     19605.5
    634120       19608
    634160     19614.8
    634200     19611.7
    634240     19612.7
    634280     19613.1
    634320     19615.2
    634360     19611.5
    634400     19613.6
    634440     19620.5
    634480       19622
    634520     19622.2
    634560     19623.3
    634600     19625.6
    634640     19623.8
    634680     19630.1
    634720     19627.5
    634760     19624.3
    634800     19630.6
    634840     19631.4
    634880       19630
    634920     19632.9
    634960     19639.5
    635000     19636.4
    635040     19637.3
    635080     19637.7
    635120     19639.9
    635160     19636.1
    635200     19638.3
    635240       19645
    635280       19647
    635320     19646.9
    635360       19648
    635400     19650.2
    635440     19648.5
    635480     19654.9
    635520     19652.3
    635560     19648.8
    635600     19655.3
    635640     19656.3
    635680     19654.7
    635720     19657.4
    635760       19664
    635800     19661.1
    635840       19662
    635880     19662.3
    635920     19664.6
    635960     19660.8
    636000     19663.1
    636040     19669.6
    636080     19671.9
    636120     19671.7
    636160     19672.7
    636200     19674.9
    636240     19673.3
    636280     19679.4
    636320     19677.1
    636360     19673.5
    636400     19679.9
    636440     19681.1
    636480     19679.2
    636520     19682.3
    636560     19688.5
    636600     19685.9
    636640     19686.6
    636680     19686.9
    636720     19689.2
    636760     19685.4
    636800     19687.9
    636840     19694.2
    636880     19696.7
    636920     19696.4
    636960     19697.1
    637000     19699.4
    637040       19698
    637080       19704
    637120     19701.8
    637160     19698.1
    637200     19704.5
    637240     19706.1
    637280     19703.9
    637320     19706.9
    637360     19713.1
    637400     19710.5
    637440     19711.1
    637480     19711.6
    637520     19713.8
    637560       19710
    637600     19712.5
    637640     19718.9
    637680     19721.3
    637720     19721.1
    637760     19721.5
    637800     19723.8
    637840     19722.8
    637880     19728.6
    637920     19726.5
    637960     19722.8
    638000     19729.1
    638040     19730.5
    638080     19728.5
    638120     19731.5
    638160     19737.6
    638200     19735.1
    638240     19735.6
    638280     19736.3
    638320     19738.2
    638360     19734.6
    638400       19737
    638440     19743.6
    638480     19745.8
    638520     19745.6
    638560     19746.2
    638600     19748.3
    638640     19747.4
    638680     19753.2
    638720       19751
    638760     19747.8
    638800     19753.7
    638840     19755.2
    638880     19753.2
    638920     19756.3
    638960     19762.2
    639000     19759.7
    639040     19760.2
    639080     19760.6
    639120     19762.8
    639160     19759.2
    639200     19761.5
    639240     19768.1
    639280     19770.6
    639320     19770.4
    639360     19770.5
    639400     19772.8
    639440     19772.1
    639480     19777.5
    639520     19775.6
    639560     19772.3
    639600     19778.3
    639640     19779.8
    639680     19777.8
    639720     19780.7
    639760     19786.8
    639800     19784.3
    639840     19784.7
    639880     19785.2
    639920     19787.4
    639960     19783.6
    640000       19786
    640040     19792.9
    640080       19795
    640120     19794.9
    640160     19795.2
    640200     19797.4
    640240     19796.9
    640280     19802.2
    640320     19800.2
    640360     19796.8
    640400     19802.9
    640440     19804.3
    640480     19802.2
    640520     19805.3
    640560     19811.4
    640600     19809.1
    640640     19809.4
    640680     19809.7
    640720     19811.9
    640760     19808.2
    640800     19810.9
    640840     19817.4
    640880     19819.6
    640920     19819.7
    640960     19819.8
    641000     19822.3
    641040     19821.4
    641080       19827
    641120     19824.7
    641160     19821.3
    641200     19827.4
    641240     19828.8
    641280     19826.9
    641320     19829.9
    641360       19836
    641400     19833.6
    641440     19833.9
    641480     19834.3
    641520     19836.3
    641560     19832.8
    641600     19835.6
    641640     19841.9
    641680     19844.2
    641720     19844.2
    641760     19844.4
    641800     19846.8
    641840     19846.1
    641880     19851.6
    641920     19849.4
    641960     19845.8
    642000     19851.9
    642040     19853.5
    642080     19851.5
    642120     19854.6
    642160     19860.5
    642200     19858.1
    642240     19858.4
    642280     19858.9
    642320       19861
    642360     19857.3
    642400     19860.2
    642440     19866.7
    642480     19868.8
    642520     19868.8
    642560     19869.1
    642600     19871.7
    642640     19870.6
    642680     19876.3
    642720     19874.3
    642760     19870.3
    642800     19876.7
    642840       19878
    642880       19876
    642920     19879.2
    642960     19885.2
    643000     19882.8
    643040     19882.9
    643080     19883.5
    643120     19885.8
    643160     19881.8
    643200     19884.9
    643240     19891.1
    643280     19893.4
    643320     19893.3
    643360     19893.6
    643400     19896.4
    643440     19895.4
    643480     19900.8
    643520     19899.1
    643560     19894.9
    643600     19901.3
    643640     19902.5
    643680     19900.7
    643720     19903.6
    643760     19910.1
    643800     19907.5
    643840     19907.5
    643880       19908
    643920     19910.4
    643960     19906.4
    644000     19909.5
    644040     19915.8
    644080     19917.9
    644120     19917.8
    644160     19918.2
    644200     19920.9
    644240     19919.9
    644280     19925.4
    644320     19923.8
    644360     19919.7
    644400     19925.8
    644440     19927.1
    644480     19925.5
    644520     19928.1
    644560     19934.5
    644600     19932.2
    644640     19932.2
    644680     19932.6
    644720     19935.1
    644760       19931
    644800     19934.1
    644840     19940.3
    644880     19942.5
    644920     19942.4
    644960       19943
    645000     19945.6
    645040     19944.6
    645080       19950
    645120     19948.5
    645160     19944.4
    645200     19950.5
    645240     19951.9
    645280       19950
    645320     19952.7
    645360     19959.2
    645400     19956.9
    645440     19956.7
    645480     19957.3
    645520     19959.8
    645560     19955.6
    645600     19958.6
    645640     19964.9
    645680       19967
    645720     19967.1
    645760     19967.7
    645800     19970.3
    645840     19969.4
    645880     19974.7
    645920     19973.3
    645960     19968.9
    646000     19975.1
    646040     19976.4
    646080     19974.7
    646120     19977.5
    646160     19983.8
    646200     19981.6
    646240     19981.6
    646280     19981.8
    646320     19984.4
    646360     19980.4
    646400     19983.3
    646440     19989.5
    646480     19991.9
    646520     19991.8
    646560     19992.5
    646600       19995
    646640     19993.9
    646680     19999.3
    646720       19998
    646760     19993.5
    646800     19999.8
    646840     20000.9
    646880     19999.3
    646920     20002.1
    646960     20008.3
    647000     20006.3
    647040     20006.2
    647080     20006.4
    647120     20009.1
    647160     20005.1
    647200     20007.9
    647240     20014.2
    647280     20016.5
    647320     20016.5
    647360     20017.1
    647400     20019.8
    647440     20018.5
    647480     20023.9
    647520     20022.8
    647560     20018.2
    647600     20024.4
    647640     20025.4
    647680     20024.1
    647720     20026.8
    647760       20033
    647800       20031
    647840     20030.9
    647880     20030.9
    647920     20033.7
    647960     20029.8
    648000     20032.6
    648040     20038.8
    648080     20041.1
    648120     20041.2
    648160     20041.9
    648200     20044.5
    648240     20043.1
    648280     20048.6
    648320     20047.4
    648360     20042.8
    648400       20049
    648440       20050
    648480     20048.7
    648520     20051.4
    648560     20057.8
    648600     20055.6
    648640     20055.6
    648680     20055.3
    648720     20058.4
    648760     20054.5
    648800     20057.1
    648840     20063.2
    648880     20065.8
    648920     20065.9
    648960     20066.7
    649000     20068.9
    649040     20067.7
    649080     20073.3
    649120       20072
    649160     20067.3
    649200     20073.6
    649240     20074.6
    649280     20073.4
    649320     20075.9
    649360     20082.4
    649400     20080.4
    649440     20080.3
    649480     20079.9
    649520     20083.1
    649560       20079
    649600     20081.7
    649640     20087.7
    649680     20090.4
    649720     20090.4
    649760     20091.3
    649800     20093.4
    649840     20092.3
    649880     20098.1
    649920     20096.7
    649960     20092.1
    650000       20098
    650040       20099
    650080       20098
    650120     20100.4
    650160     20107.1
    650200     20105.3
    650240     20104.8
    650280     20104.3
    650320     20107.9
    650360     20103.5
    650400     20106.4
    650440     20112.5
    650480     20115.2
    650520     20115.1
    650560       20116
    650600     20118.1
    650640     20117.1
    650680     20122.8
    650720     20121.5
    650760     20116.9
    650800     20122.7
    650840     20123.7
    650880     20122.8
    650920     20125.1
    650960     20131.7
    651000     20129.8
    651040     20129.6
    651080     20129.1
    651120     20132.7
    651160     20128.2
    651200     20131.1
    651240     20137.2
    651280       20140
    651320     20139.8
    651360     20140.8
    651400     20142.8
    651440     20141.8
    651480     20147.6
    651520     20146.2
    651560     20141.7
    651600     20147.5
    651640     20148.4
    651680     20147.5
    651720       20150
    651760     20156.6
    651800     20154.4
    651840     20154.3
    651880     20153.9
    651920     20157.3
    651960     20152.9
    652000     20155.8
    652040     20161.9
    652080     20164.6
    652120     20164.7
    652160     20165.6
    652200     20167.7
    652240     20166.7
    652280     20172.5
    652320     20171.1
    652360     20166.3
    652400     20172.4
    652440     20173.3
    652480     20172.2
    652520     20174.7
    652560     20181.4
    652600     20179.4
    652640     20178.9
    652680     20178.5
    652720     20182.1
    652760     20177.6
    652800     20180.5
    652840     20186.7
    652880     20189.3
    652920     20189.5
    652960     20190.2
    653000     20192.6
    653040     20191.5
    653080     20197.3
    653120     20195.9
    653160     20191.1
    653200     20197.4
    653240     20198.2
    653280     20196.9
    653320     20199.7
    653360     20206.3
    653400     20204.2
    653440     20203.6
    653480     20203.4
    653520     20206.8
    653560     20202.3
    653600       20205
    653640     20211.4
    653680     20213.9
    653720     20214.1
    653760       20215
    653800     20217.4
    653840     20216.3
    653880     20222.1
    653920     20220.6
    653960     20215.8
    654000     20222.1
    654040     20222.8
    654080     20221.7
    654120     20224.7
    654160       20231
    654200     20228.8
    654240     20228.3
    654280     20228.1
    654320     20231.5
    654360       20227
    654400     20229.7
    654440     20236.1
    654480     20238.8
    654520     20238.9
    654560     20239.9
    654600       20242
    654640       20241
    654680     20246.7
    654720     20245.4
    654760     20240.6
    654800     20246.4
    654840     20247.7
    654880     20246.4
    654920     20249.7
    654960     20255.8
    655000     20253.5
    655040     20253.2
    655080     20252.8
    655120     20256.4
    655160     20251.9
    655200     20254.4
    655240     20260.9
    655280     20263.7
    655320     20263.8
    655360     20264.8
    655400     20266.7
    655440     20265.9
    655480     20271.4
    655520     20270.3
    655560     20265.1
    655600     20271.4
    655640     20272.4
    655680     20271.2
    655720     20274.5
    655760     20280.8
    655800     20278.1
    655840     20278.3
    655880     20277.5
    655920     20281.2
    655960     20276.8
    656000     20279.2
    656040     20285.5
    656080     20288.4
    656120     20288.6
    656160     20289.5
    656200     20291.5
    656240     20290.7
    656280     20296.1
    656320     20294.8
    656360     20289.7
    656400     20296.1
    656440     20297.1
    656480     20295.9
    656520     20299.4
    656560     20305.4
    656600     20302.9
    656640     20302.9
    656680     20302.3
    656720       20306
    656760     20301.5
    656800     20303.7
    656840     20310.3
    656880       20313
    656920     20313.4
    656960     20314.2
    657000     20316.2
    657040     20315.4
    657080     20320.9
    657120     20319.7
    657160     20314.5
    657200     20320.7
    657240     20321.9
    657280     20320.7
    657320       20324
    657360     20330.2
    657400     20327.5
    657440     20327.6
    657480     20327.1
    657520     20330.9
    657560     20326.3
    657600     20328.5
    657640     20335.4
    657680     20337.7
    657720     20338.1
    657760     20339.2
    657800     20341.1
    657840     20340.1
    657880     20345.6
    657920     20344.4
    657960     20339.1
    658000     20345.5
    658040     20346.6
    658080     20345.3
    658120     20348.7
    658160     20354.9
    658200     20352.3
    658240     20352.4
    658280     20352.1
    658320     20355.5
    658360     20351.1
    658400       20353
    658440     20360.1
    658480     20362.6
    658520     20362.8
    658560     20363.8
    658600       20366
    658640     20364.8
    658680     20370.4
    658720     20369.2
    658760     20363.7
    658800     20370.1
    658840     20371.5
    658880     20370.2
    658920     20373.1
    658960     20379.7
    659000       20377
    659040     20377.2
    659080     20376.5
    659120     20380.2
    659160     20375.8
    659200     20377.6
    659240     20384.8
    659280     20387.2
    659320     20387.5
    659360     20388.7
    659400     20390.7
    659440     20389.7
    659480       20395
    659520     20393.9
    659560     20388.2
    659600     20394.6
    659640     20396.3
    659680     20394.8
    659720     20397.8
    659760     20404.5
    659800     20401.7
    659840       20402
    659880     20401.2
    659920     20404.9
    659960     20400.6
    660000     20402.4
    660040     20409.4
    660080     20411.9
    660120     20412.3
    660160     20413.3
    660200     20415.5
    660240     20414.4
    660280     20419.6
    660320     20418.6
    660360       20413
    660400     20419.1
    660440     20420.9
    660480     20419.6
    660520     20422.7
    660560     20429.4
    660600     20426.4
    660640     20426.7
    660680     20425.9
    660720     20429.5
    660760     20425.2
    660800     20427.3
    660840     20434.2
    660880     20436.5
    660920     20437.1
    660960     20438.2
    661000     20440.1
    661040     20439.1
    661080     20444.5
    661120     20443.3
    661160     20437.7
    661200     20443.9
    661240     20445.7
    661280     20444.4
    661320     20447.5
    661360     20454.2
    661400     20451.1
    661440     20451.6
    661480     20450.6
    661520     20454.5
    661560       20450
    661600     20451.9
    661640     20458.9
    661680     20461.3
    661720     20461.8
    661760     20462.9
    661800     20464.8
    661840     20463.8
    661880     20469.1
    661920     20468.1
    661960     20462.6
    662000     20468.7
    662040     20470.4
    662080       20469
    662120       20472
    662160     20478.9
    662200     20475.8
    662240     20476.2
    662280     20475.3
    662320     20479.2
    662360     20474.6
    662400     20476.4
    662440     20483.6
    662480       20486
    662520     20486.5
    662560     20487.7
    662600     20489.3
    662640     20488.3
    662680     20493.9
    662720     20492.8
    662760     20486.8
    662800     20493.2
    662840     20495.2
    662880     20493.6
    662920     20496.7
    662960     20503.6
    663000     20500.6
    663040     20501.1
    663080       20500
    663120       20504
    663160       20499
    663200       20501
    663240     20508.3
    663280     20510.5
    663320     20511.3
    663360     20512.3
    663400     20513.9
    663440     20512.6
    663480     20518.6
    663520     20517.4
    663560     20511.2
    663600     20517.6
    663640     20519.8
    663680     20518.3
    663720     20521.4
    663760     20528.2
    663800     20525.2
    663840     20525.7
    663880     20524.6
    663920     20528.4
    663960     20523.5
    664000     20525.6
    664040     20532.8
    664080       20535
    664120     20535.9
    664160     20536.9
    664200     20538.3
    664240     20537.3
    664280     20543.1
    664320       20542
    664360     20535.8
    664400     20542.4
    664440     20544.3
    664480     20542.7
    664520     20546.1
    664560     20552.7
    664600     20549.8
    664640     20550.2
    664680     20549.2
    664720     20552.9
    664760       20548
    664800     20550.4
    664840     20557.2
    664880     20559.4
    664920     20560.1
    664960     20561.2
    665000     20562.6
    665040     20561.7
    665080     20567.6
    665120     20566.4
    665160     20560.3
    665200       20567
    665240     20568.7
    665280     20567.1
    665320     20570.5
    665360     20577.1
    665400     20574.2
    665440     20574.8
    665480     20573.6
    665520     20577.5
    665560     20572.7
    665600     20575.1
    665640     20581.7
    665680       20584
    665720     20584.9
    665760     20585.6
    665800     20587.3
    665840     20586.3
    665880       20592
    665920       20591
    665960     20584.9
    666000     20591.4
    666040     20593.2
    666080     20591.7
    666120     20595.1
    666160     20601.5
    666200     20598.7
    666240     20599.4
    666280     20598.1
    666320     20602.2
    666360     20597.3
    666400     20599.5
    666440     20606.4
    666480     20608.5
    666520     20609.4
    666560     20610.2
    666600     20612.1
    666640     20610.9
    666680     20616.7
    666720     20615.6
    666760     20609.6
    666800     20616.2
    666840     20617.7
    666880     20616.1
    666920     20619.9
    666960     20626.1
    667000     20623.4
    667040     20623.9
    667080     20622.8
    667120     20626.7
    667160     20621.6
    667200     20624.1
    667240     20630.9
    667280       20633
    667320       20634
    667360     20634.8
    667400     20636.7
    667440     20635.5
    667480     20641.3
    667520     20640.2
    667560     20634.2
    667600     20640.8
    667640     20642.3
    667680     20640.9
    667720     20644.5
    667760     20650.6
    667800       20648
    667840     20648.4
    667880     20647.2
    667920     20651.4
    667960     20646.1
    668000     20648.6
    668040     20655.7
    668080     20657.7
    668120     20658.7
    668160     20659.5
    668200     20661.3
    668240     20660.1
    668280       20666
    668320     20664.8
    668360     20658.8
    668400     20665.4
    668440     20666.8
    668480     20665.6
    668520     20669.2
    668560     20675.3
    668600     20672.7
    668640       20673
    668680     20672.1
    668720     20676.1
    668760     20670.8
    668800     20673.3
    668840     20680.2
    668880     20682.3
    668920     20683.4
    668960     20683.9
    669000     20685.8
    669040     20684.6
    669080     20690.6
    669120     20689.6
    669160     20683.3
    669200       20690
    669240     20691.5
    669280     20690.1
    669320     20693.9
    669360     20699.9
    669400     20697.3
    669440     20697.5
    669480       20697
    669520     20700.7
    669560     20695.3
    669600       20698
    669640     20704.8
    669680     20706.7
    669720     20707.9
    669760     20708.5
    669800     20710.4
    669840     20709.1
    669880     20715.1
    669920     20714.1
    669960     20707.6
    670000     20714.5
    670040       20716
    670080     20714.6
    670120     20718.4
    670160     20724.5
    670200     20721.6
    670240     20722.2
    670280     20721.5
    670320     20725.2
    670360     20719.7
    670400     20722.4
    670440     20729.3
    670480     20731.3
    670520     20732.5
    670560     20733.2
    670600     20735.2
    670640     20733.9
    670680     20739.7
    670720     20738.3
    670760     20732.2
    670800       20739
    670840     20740.4
    670880     20739.3
    670920     20742.8
    670960     20749.1
    671000     20746.2
    671040     20746.8
    671080     20746.1
    671120       20750
    671160     20744.4
    671200     20747.1
    671240     20753.7
    671280     20755.7
    671320       20757
    671360     20757.7
    671400     20759.6
    671440     20758.3
    671480       20764
    671520     20762.9
    671560     20756.8
    671600     20763.5
    671640     20764.9
    671680     20763.8
    671720     20767.2
    671760     20773.6
    671800     20770.7
    671840     20771.3
    671880     20770.7
    671920     20774.3
    671960     20768.8
    672000     20771.6
    672040     20778.1
    672080     20780.1
    672120     20781.6
    672160     20782.2
    672200     20784.1
    672240     20782.7
    672280     20788.5
    672320     20787.2
    672360     20781.4
    672400     20787.8
    672440     20789.4
    672480     20788.3
    672520     20791.6
    672560     20797.7
    672600     20795.2
    672640     20795.7
    672680     20795.1
    672720     20798.7
    672760     20793.2
    672800     20795.9
    672840     20802.5
    672880     20804.5
    672920     20806.1
    672960     20806.8
    673000     20808.6
    673040     20807.1
    673080     20812.8
    673120     20811.6
    673160     20805.6
    673200     20812.4
    673240     20813.8
    673280     20812.6
    673320       20816
    673360     20822.4
    673400     20819.6
    673440       20820
    673480     20819.2
    673520     20823.1
    673560     20817.7
    673600     20820.5
    673640     20826.8
    673680     20829.1
    673720     20830.7
    673760     20831.1
    673800       20833
    673840     20831.7
    673880     20837.2
    673920       20836
    673960       20830
    674000     20836.8
    674040       20838
    674080       20837
    674120     20840.3
    674160     20846.8
    674200     20843.9
    674240     20844.5
    674280     20843.5
    674320     20847.3
    674360     20842.1
    674400     20844.9
    674440     20851.5
    674480     20853.5
    674520     20855.1
    674560     20855.6
    674600     20857.6
    674640     20856.1
    674680     20861.6
    674720     20860.4
    674760     20854.3
    674800     20861.3
    674840     20862.4
    674880     20861.5
    674920     20864.7
    674960     20871.1
    675000     20868.4
    675040       20869
    675080       20868
    675120     20871.9
    675160     20866.6
    675200     20869.6
    675240       20876
    675280     20878.2
    675320     20879.5
    675360     20880.4
    675400     20882.1
    675440     20880.7
    675480     20886.2
    675520     20885.1
    675560     20878.9
    675600     20886.1
    675640     20886.9
    675680     20885.8
    675720       20889
    675760     20895.7
    675800     20893.1
    675840     20893.5
    675880     20892.5
    675920     20896.4
    675960     20891.1
    676000     20893.8
    676040     20900.5
    676080     20902.7
    676120     20904.3
    676160     20905.1
    676200     20906.5
    676240       20905
    676280     20910.7
    676320     20909.8
    676360     20903.1
    676400     20910.6
    676440     20911.5
    676480     20910.1
    676520     20913.5
    676560     20920.2
    676600     20917.6
    676640       20918
    676680     20916.8
    676720     20920.6
    676760     20915.6
    676800     20918.2
    676840     20924.9
    676880     20927.2
    676920       20929
    676960     20929.3
    677000     20931.1
    677040     20929.6
    677080     20935.3
    677120     20934.3
    677160     20927.5
    677200     20935.3
    677240     20935.7
    677280     20934.6
    677320     20938.3
    677360     20944.8
    677400       20942
    677440     20942.4
    677480     20941.2
    677520       20945
    677560     20940.1
    677600     20942.6
    677640     20949.6
    677680     20951.8
    677720     20953.7
    677760     20953.8
    677800     20955.6
    677840     20954.2
    677880       20960
    677920     20958.7
    677960     20952.1
    678000     20959.7
    678040     20960.4
    678080     20959.1
    678120       20963
    678160       20969
    678200     20966.6
    678240     20967.1
    678280     20965.8
    678320     20969.6
    678360     20964.6
    678400     20967.1
    678440     20974.1
    678480     20976.2
    678520       20978
    678560     20978.3
    678600     20980.1
    678640     20978.9
    678680     20984.4
    678720     20983.1
    678760     20976.6
    678800     20984.3
    678840     20984.9
    678880     20983.5
    678920     20987.4
    678960     20993.7
    679000     20991.1
    679040     20991.6
    679080     20990.3
    679120     20994.1
    679160       20989
    679200     20991.9
    679240     20998.6
    679280     21000.6
    679320     21002.5
    679360     21002.8
    679400     21004.7
    679440     21003.4
    679480     21009.2
    679520     21007.7
    679560     21001.2
    679600       21009
    679640     21009.4
    679680     21008.3
    679720       21012
    679760     21018.5
    679800     21015.9
    679840     21016.1
    679880     21014.8
    679920     21018.6
    679960     21013.6
    680000     21016.4
    680040     21023.5
    680080       21025
    680120     21026.9
    680160     21027.4
    680200     21029.4
    680240       21028
    680280     21033.9
    680320     21032.2
    680360     21025.7
    680400     21033.5
    680440     21034.1
    680480     21032.8
    680520     21036.6
    680560       21043
    680600     21040.3
    680640     21040.8
    680680     21039.5
    680720     21043.3
    680760     21038.4
    680800     21041.4
    680840     21048.1
    680880     21049.6
    680920     21051.7
    680960     21051.9
    681000       21054
    681040     21052.7
    681080     21058.5
    681120       21057
    681160     21050.5
    681200     21058.1
    681240     21058.7
    681280     21057.3
    681320     21061.4
    681360     21067.4
    681400     21064.8
    681440     21065.5
    681480       21064
    681520     21067.8
    681560     21062.9
    681600       21066
    681640     21072.8
    681680     21074.2
    681720     21076.3
    681760     21076.5
    681800     21078.6
    681840     21077.3
    681880     21083.1
    681920     21081.9
    681960     21075.1
    682000     21082.6
    682040     21083.3
    682080     21081.7
    682120     21086.1
    682160     21092.1
    682200     21089.3
    682240     21090.2
    682280     21088.5
    682320     21092.3
    682360     21087.6
    682400     21090.7
    682440     21097.6
    682480     21098.8
    682520       21101
    682560     21101.1
    682600     21103.2
    682640     21101.9
    682680     21107.5
    682720     21106.6
    682760     21099.4
    682800       21107
    682840       21108
    682880     21106.1
    682920     21110.9
    682960       21117
    683000     21113.9
    683040     21114.7
    683080     21113.3
    683120     21116.9
    683160     21112.3
    683200     21115.2
    683240     21122.4
    683280     21123.4
    683320     21125.7
    683360     21125.8
    683400     21127.7
    683440     21126.4
    683480     21132.4
    683520     21131.4
    683560     21124.2
    683600     21131.8
    683640     21132.7
    683680       21131
    683720     21135.6
    683760     21141.3
    683800     21138.8
    683840     21139.5
    683880       21138
    683920     21141.5
    683960     21137.1
    684000     21139.8
    684040       21147
    684080     21148.1
    684120     21150.3
    684160     21150.6
    684200     21152.7
    684240     21151.1
    684280     21157.2
    684320     21156.1
    684360     21148.8
    684400     21156.4
    684440     21157.4
    684480     21155.8
    684520     21160.2
    684560     21165.7
    684600     21163.3
    684640     21164.4
    684680     21162.6
    684720     21166.2
    684760     21161.8
    684800     21164.5
    684840     21171.8
    684880     21172.7
    684920     21174.9
    684960     21175.1
    685000     21177.6
    685040       21176
    685080     21181.8
    685120     21180.9
    685160     21173.6
    685200     21181.1
    685240     21182.2
    685280     21180.3
    685320       21185
    685360     21190.5
    685400     21187.8
    685440     21189.1
    685480     21187.2
    685520     21190.7
    685560     21186.5
    685600     21189.3
    685640     21196.7
    685680     21197.4
    685720     21199.5
    685760     21199.6
    685800     21202.4
    685840     21200.5
    685880     21206.5
    685920     21205.5
    685960     21198.1
    686000     21205.9
    686040     21206.9
    686080     21204.9
    686120     21209.4
    686160     21215.2
    686200     21212.5
    686240     21213.7
    686280     21211.9
    686320     21215.4
    686360     21211.3
    686400     21214.1
    686440     21221.3
    686480     21222.1
    686520     21224.2
    686560     21224.3
    686600     21227.1
    686640     21225.1
    686680     21231.2
    686720       21230
    686760     21222.7
    686800     21230.4
    686840     21231.4
    686880     21229.6
    686920     21234.2
    686960       21240
    687000     21237.2
    687040     21238.3
    687080     21236.5
    687120       21240
    687160     21236.3
    687200     21238.9
    687240       21246
    687280     21247.2
    687320       21249
    687360     21248.9
    687400     21251.6
    687440     21249.9
    687480     21255.7
    687520     21254.6
    687560     21247.6
    687600     21255.1
    687640       21256
    687680     21254.5
    687720     21258.9
    687760     21264.6
    687800       21262
    687840     21262.9
    687880     21261.2
    687920     21264.8
    687960     21260.9
    688000     21263.6
    688040     21270.4
    688080     21272.2
    688120     21273.7
    688160     21273.5
    688200     21276.2
    688240     21274.8
    688280     21280.4
    688320     21279.1
    688360     21272.4
    688400     21279.8
    688440     21280.6
    688480       21279
    688520     21283.4
    688560     21289.2
    688600     21286.6
    688640     21287.6
    688680     21285.7
    688720     21289.2
    688760     21285.2
    688800     21288.1
    688840       21295
    688880     21296.9
    688920     21298.2
    688960     21298.2
    689000     21300.8
    689040     21299.5
    689080     21305.1
    689120     21303.8
    689160     21296.9
    689200     21304.6
    689240     21305.4
    689280     21303.6
    689320     21307.9
    689360       21314
    689400     21311.2
    689440     21312.1
    689480     21310.2
    689520     21313.8
    689560     21309.9
    689600     21312.4
    689640     21319.6
    689680     21321.3
    689720     21323.1
    689760       21323
    689800     21325.4
    689840     21324.3
    689880     21329.9
    689920     21328.6
    689960     21321.6
    690000     21329.3
    690040     21330.1
    690080     21328.3
    690120     21332.6
    690160     21338.9
    690200       21336
    690240     21336.5
    690280     21335.1
    690320     21338.5
    690360     21334.3
    690400       21337
    690440     21344.3
    690480     21346.1
    690520     21347.6
    690560     21347.7
    690600     21350.1
    690640     21348.8
    690680     21354.4
    690720     21353.3
    690760     21346.1
    690800       21354
    690840     21354.8
    690880     21352.8
    690920     21357.2
    690960     21363.8
    691000     21360.5
    691040     21361.1
    691080       21360
    691120     21363.2
    691160     21358.8
    691200     21361.7
    691240     21369.3
    691280     21370.6
    691320     21372.6
    691360     21372.3
    691400     21374.9
    691440     21373.3
    691480     21378.8
    691520       21378
    691560     21370.7
    691600     21378.9
    691640     21379.4
    691680     21377.6
    691720     21381.6
    691760     21388.3
    691800     21385.2
    691840     21385.7
    691880     21384.5
    691920     21387.9
    691960     21383.7
    692000     21386.3
    692040     21394.4
    692080     21395.4
    692120     21397.2
    692160       21397
    692200     21399.7
    692240     21397.8
    692280     21403.4
    692320     21402.6
    692360     21395.3
    692400     21403.5
    692440     21404.1
    692480     21402.2
    692520     21406.1
    692560     21412.9
    692600     21410.1
    692640     21410.3
    692680     21409.4
    692720     21412.3
    692760     21408.3
    692800     21410.9
    692840     21419.1
    692880     21420.1
    692920       21422
    692960     21421.6
    693000     21424.1
    693040     21422.5
    693080     21427.9
    693120     21427.2
    693160     21419.7
    693200     21428.2
    693240     21428.8
    693280     21426.9
    693320     21430.8
    693360     21437.3
    693400     21434.8
    693440     21434.8
    693480     21433.7
    693520       21437
    693560     21432.8
    693600     21435.6
    693640     21443.5
    693680     21444.6
    693720     21446.6
    693760     21446.3
    693800     21448.6
    693840       21447
    693880     21452.6
    693920     21451.7
    693960     21444.7
    694000     21452.9
    694040     21453.4
[truncated: 175,928 more chars]
