# Supplementary material for: Comment on 'Valid molecular dynamics simulations of human hemoglobin require a surprisingly large box size'
Source: eLife. 2019 Jun 20;8:e44718. doi: 10.7554/eLife.44718 (PMC6586461; doi:10.7554/eLife.44718)
Supplement: Figure 2—figure supplement 1—source data 1. — The zip archive contains a README file describing which source files correspond to the different panels. [file elife-44718-fig2-figsupp1-data1.zip › figure2_SI/panel_C/box2/17/msd.xvg]

# This file was created Thu Mar 28 23:52:24 2019
# Created by:
#             :-) GROMACS - gmx msd, 2018.3-dev-20180823-5d5eb38 (-:
# 
# Executable:   /usr/local/gromacs/2018/2018.3-impi2017-fftw337-gcc640-cuda91/bin/gmx
# Data prefix:  /usr/local/gromacs/2018/2018.3-impi2017-fftw337-gcc640-cuda91
# Working dir:  /home/vgapsys/project/hemoglobin/ubq/closed_cube/box2/eq7/diffusion
# Command line:
#   gmx msd -s ../tpr.tpr -f /netmount/energy/vgapsys/hemoglobin/ubq/closed_cube/box2/eq7/traj_comp.xtc -trestart 800 -n index.ndx -o msd.xvg
# gmx msd is part of G R O M A C S:
#
# GROningen Mixture of Alchemy and Childrens' Stories
#
@    title "Mean Square Displacement"
@    xaxis  label "Time (ps)"
@    yaxis  label "MSD (nm\S2\N)"
@TYPE xy
# MSD gathered over 1e+06 ps with 1251 restarts
# Diffusion constants fitted from time 100000 to 900000 ps
# D[  SOL_&_OW] = 5.6292 (+/- 0.0306) (1e-5 cm^2/s)
         0           0
        40     1.38927
        80     2.75108
       120     4.11062
       160     5.46745
       200     6.82406
       240     8.17802
       280     9.53211
       320     10.8843
       360     12.2394
       400     13.5918
       440     14.9416
       480     16.2951
       520     17.6487
       560     18.9968
       600     20.3495
       640     21.6987
       680     23.0493
       720     24.4018
       760     25.7489
       800     27.0992
       840     28.4483
       880     29.8016
       920     31.1504
       960     32.5005
      1000      33.853
      1040     35.2065
      1080     36.5569
      1120     37.9063
      1160     39.2575
      1200     40.6059
      1240     41.9546
      1280     43.3101
      1320     44.6631
      1360     46.0091
      1400     47.3625
      1440      48.708
      1480      50.062
      1520     51.4126
      1560     52.7574
      1600     54.1118
      1640     55.4583
      1680      56.811
      1720     58.1569
      1760     59.5097
      1800     60.8616
      1840     62.2178
      1880     63.5677
      1920     64.9154
      1960     66.2644
      2000     67.6123
      2040     68.9604
      2080     70.3185
      2120     71.6728
      2160     73.0162
      2200      74.371
      2240     75.7145
      2280     77.0694
      2320     78.4245
      2360     79.7663
      2400     81.1223
      2440     82.4697
      2480     83.8232
      2520     85.1672
      2560     86.5225
      2600     87.8753
      2640     89.2334
      2680     90.5799
      2720     91.9262
      2760      93.278
      2800     94.6265
      2840     95.9755
      2880     97.3311
      2920     98.6879
      2960     100.031
      3000     101.384
      3040     102.724
      3080     104.081
      3120     105.436
      3160     106.779
      3200     108.134
      3240     109.486
      3280     110.841
      3320     112.187
      3360     113.539
      3400     114.893
      3440     116.251
      3480     117.601
      3520     118.947
      3560     120.297
      3600     121.647
      3640     122.993
      3680     124.349
      3720     125.706
      3760     127.048
      3800     128.404
      3840     129.742
      3880     131.103
      3920     132.461
      3960     133.799
      4000     135.158
      4040     136.512
      4080     137.866
      4120     139.208
      4160     140.562
      4200     141.915
      4240     143.276
      4280     144.628
      4320      145.97
      4360     147.318
      4400     148.664
      4440     150.012
      4480     151.369
      4520     152.724
      4560     154.067
      4600     155.423
      4640     156.761
      4680     158.124
      4720     159.482
      4760     160.817
      4800     162.177
      4840     163.531
      4880     164.887
      4920     166.228
      4960     167.581
      5000     168.934
      5040     170.296
      5080     171.645
      5120     172.984
      5160     174.335
      5200     175.683
      5240     177.031
      5280     178.386
      5320     179.741
      5360      181.08
      5400     182.439
      5440     183.772
      5480     185.138
      5520     186.499
      5560     187.833
      5600     189.193
      5640     190.544
      5680     191.901
      5720     193.242
      5760     194.596
      5800     195.947
      5840     197.311
      5880      198.66
      5920     199.996
      5960     201.346
      6000     202.691
      6040      204.04
      6080     205.395
      6120     206.746
      6160     208.084
      6200     209.443
      6240     210.774
      6280     212.143
      6320     213.503
      6360     214.834
      6400     216.197
      6440      217.55
      6480     218.906
      6520     220.247
      6560     221.603
      6600     222.957
      6640     224.321
      6680     225.668
      6720     227.002
      6760     228.354
      6800     229.697
      6840     231.044
      6880     232.399
      6920     233.751
      6960     235.086
      7000     236.445
      7040     237.778
      7080     239.148
      7120     240.508
      7160     241.837
      7200     243.201
      7240     244.554
      7280      245.91
      7320      247.25
      7360     248.606
      7400     249.959
      7440     251.326
      7480     252.672
      7520     254.001
      7560     255.354
      7600     256.695
      7640     258.045
      7680     259.402
      7720     260.754
      7760     262.087
      7800     263.447
      7840     264.779
      7880     266.149
      7920     267.511
      7960     268.836
      8000     270.201
      8040     271.557
      8080     272.911
      8120     274.254
      8160     275.607
      8200     276.957
      8240     278.327
      8280     279.671
      8320     280.999
      8360      282.35
      8400     283.693
      8440      285.04
      8480     286.397
      8520     287.752
      8560     289.084
      8600     290.445
      8640     291.772
      8680     293.146
      8720     294.508
      8760     295.829
      8800     297.195
      8840     298.551
      8880     299.905
      8920     301.246
      8960     302.602
      9000     303.956
      9040     305.326
      9080     306.672
      9120     307.996
      9160     309.351
      9200     310.693
      9240     312.042
      9280     313.398
      9320     314.754
      9360     316.082
      9400     317.443
      9440     318.772
      9480     320.148
      9520     321.515
      9560     322.833
      9600     324.201
      9640     325.557
      9680     326.912
      9720      328.25
      9760     329.607
      9800     330.959
      9840      332.33
      9880     333.673
      9920     334.994
      9960     336.348
     10000      337.69
     10040      339.04
     10080     340.399
     10120     341.755
     10160      343.08
     10200     344.441
     10240     345.768
     10280     347.146
     10320     348.512
     10360      349.83
     10400     351.201
     10440     352.554
     10480     353.907
     10520     355.246
     10560     356.602
     10600     357.955
     10640     359.326
     10680     360.668
     10720     361.988
     10760     363.343
     10800     364.684
     10840     366.036
     10880     367.395
     10920     368.754
     10960     370.074
     11000     371.436
     11040     372.763
     11080     374.139
     11120     375.509
     11160     376.825
     11200     378.197
     11240      379.55
     11280     380.905
     11320     382.239
     11360       383.6
     11400     384.949
     11440     386.323
     11480     387.664
     11520     388.982
     11560     390.341
     11600     391.682
     11640     393.031
     11680     394.393
     11720     395.752
     11760      397.07
     11800     398.433
     11840     399.759
     11880     401.134
     11920     402.505
     11960     403.819
     12000     405.192
     12040     406.548
     12080     407.904
     12120     409.236
     12160     410.596
     12200     411.949
     12240     413.322
     12280     414.661
     12320     415.979
     12360     417.341
     12400     418.681
     12440      420.03
     12480     421.393
     12520     422.753
     12560     424.069
     12600     425.432
     12640     426.759
     12680     428.136
     12720     429.506
     12760     430.815
     12800     432.188
     12840     433.545
     12880     434.902
     12920     436.233
     12960     437.592
     13000     438.943
     13040     440.319
     13080     441.659
     13120     442.975
     13160     444.337
     13200     445.678
     13240     447.027
     13280      448.39
     13320     449.752
     13360     451.064
     13400     452.429
     13440     453.752
     13480     455.134
     13520      456.51
     13560     457.814
     13600     459.191
     13640      460.55
     13680      461.91
     13720     463.237
     13760     464.594
     13800     465.941
     13840     467.317
     13880     468.659
     13920     469.974
     13960     471.336
     14000      472.68
     14040     474.028
     14080     475.391
     14120     476.753
     14160     478.064
     14200      479.43
     14240     480.752
     14280     482.134
     14320     483.512
     14360     484.812
     14400     486.192
     14440     487.552
     14480     488.913
     14520     490.236
     14560     491.594
     14600      492.94
     14640     494.318
     14680      495.66
     14720     496.975
     14760     498.342
     14800     499.687
     14840     501.032
     14880     502.393
     14920     503.756
     14960     505.066
     15000     506.433
     15040     507.752
     15080     509.135
     15120     510.514
     15160     511.812
     15200     513.195
     15240     514.554
     15280     515.918
     15320     517.241
     15360     518.601
     15400     519.946
     15440     521.329
     15480     522.668
     15520     523.979
     15560     525.348
     15600     526.695
     15640     528.042
     15680     529.404
     15720     530.766
     15760     532.078
     15800     533.441
     15840     534.757
     15880     536.141
     15920     537.524
     15960     538.822
     16000     540.207
     16040     541.565
     16080      542.93
     16120     544.252
     16160     545.611
     16200     546.956
     16240      548.34
     16280     549.681
     16320      550.99
     16360     552.359
     16400     553.704
     16440     555.053
     16480     556.413
     16520     557.777
     16560     559.084
     16600     560.447
     16640     561.762
     16680     563.146
     16720      564.53
     16760     565.824
     16800     567.211
     16840     568.567
     16880     569.935
     16920     571.253
     16960     572.613
     17000      573.96
     17040      575.34
     17080     576.679
     17120     577.989
     17160     579.359
     17200     580.703
     17240     582.052
     17280     583.414
     17320     584.782
     17360     586.083
     17400     587.444
     17440     588.757
     17480     590.144
     17520     591.527
     17560     592.815
     17600     594.205
     17640     595.559
     17680     596.929
     17720     598.244
     17760     599.607
     17800     600.954
     17840     602.338
     17880     603.673
     17920     604.985
     17960     606.357
     18000     607.705
     18040     609.053
     18080     610.417
     18120     611.787
     18160     613.087
     18200     614.451
     18240     615.764
     18280     617.153
     18320     618.535
     18360     619.819
     18400     621.208
     18440     622.564
     18480     623.936
     18520     625.247
     18560     626.612
     18600     627.958
     18640     629.344
     18680      630.68
     18720     631.992
     18760     633.364
     18800     634.709
     18840     636.059
     18880      637.42
     18920     638.791
     18960     640.092
     19000     641.453
     19040     642.763
     19080     644.153
     19120     645.536
     19160     646.815
     19200     648.209
     19240     649.566
     19280     650.935
     19320     652.246
     19360     653.612
     19400     654.958
     19440     656.342
     19480     657.678
     19520     658.985
     19560     660.359
     19600     661.703
     19640     663.055
     19680     664.416
     19720     665.787
     19760     667.087
     19800     668.452
     19840      669.76
     19880     671.151
     19920     672.536
     19960     673.809
     20000     675.206
     20040     676.561
     20080     677.929
     20120     679.237
     20160     680.606
     20200      681.95
     20240     683.335
     20280     684.672
     20320     685.973
     20360     687.347
     20400     688.689
     20440      690.04
     20480       691.4
     20520      692.77
     20560     694.071
     20600     695.438
     20640     696.746
     20680     698.134
     20720     699.521
     20760     700.793
     20800     702.189
     20840     703.542
     20880     704.912
     20920     706.216
     20960     707.586
     21000     708.933
     21040     710.317
     21080     711.656
     21120     712.953
     21160     714.328
     21200     715.671
     21240     717.023
     21280     718.385
     21320     719.755
     21360     721.053
     21400     722.422
     21440     723.729
     21480     725.117
     21520     726.508
     21560     727.778
     21600      729.17
     21640     730.525
     21680     731.896
     21720     733.198
     21760      734.57
     21800     735.916
     21840     737.304
     21880     738.643
     21920     739.936
     21960     741.312
     22000     742.658
     22040      744.01
     22080      745.37
     22120     746.741
     22160     748.037
     22200     749.404
     22240     750.711
     22280     752.106
     22320     753.494
     22360     754.765
     22400     756.155
     22440      757.51
     22480     758.885
     22520     760.186
     22560     761.559
     22600     762.902
     22640     764.291
     22680      765.63
     22720     766.922
     22760     768.304
     22800     769.648
     22840     771.001
     22880     772.362
     22920     773.734
     22960     775.026
     23000     776.395
     23040     777.701
     23080       779.1
     23120     780.492
     23160     781.756
     23200     783.149
     23240     784.505
     23280      785.88
     23320     787.179
     23360     788.552
     23400     789.891
     23440     791.283
     23480     792.622
     23520     793.914
     23560     795.297
     23600      796.64
     23640     797.993
     23680     799.354
     23720     800.727
     23760     802.018
     23800     803.387
     23840     804.688
     23880     806.086
     23920     807.481
     23960     808.742
     24000     810.135
     24040     811.491
     24080     812.869
     24120     814.167
     24160      815.54
     24200     816.877
     24240     818.274
     24280      819.61
     24320     820.899
     24360     822.283
     24400     823.626
     24440     824.977
     24480     826.343
     24520     827.718
     24560     829.006
     24600     830.376
     24640     831.675
     24680     833.073
     24720     834.468
     24760     835.721
     24800     837.121
     24840     838.475
     24880     839.854
     24920     841.152
     24960     842.526
     25000     843.863
     25040     845.258
     25080     846.595
     25120     847.883
     25160     849.265
     25200     850.609
     25240     851.963
     25280     853.328
     25320     854.705
     25360     855.993
     25400     857.366
     25440     858.662
     25480      860.06
     25520     861.456
     25560     862.708
     25600     864.109
     25640     865.463
     25680     866.847
     25720     868.139
     25760     869.516
     25800     870.852
     25840     872.248
     25880     873.584
     25920     874.872
     25960     876.251
     26000     877.596
     26040     878.951
     26080     880.317
     26120     881.693
     26160      882.98
     26200      884.35
     26240     885.643
     26280     887.043
     26320     888.442
     26360     889.693
     26400     891.097
     26440     892.449
     26480     893.831
     26520     895.124
     26560     896.498
     26600     897.832
     26640      899.23
     26680     900.564
     26720     901.848
     26760     903.229
     26800     904.577
     26840     905.931
     26880     907.299
     26920     908.677
     26960     909.963
     27000     911.336
     27040     912.629
     27080     914.029
     27120     915.431
     27160     916.681
     27200     918.087
     27240     919.438
     27280     920.822
     27320     922.113
     27360     923.487
     27400     924.818
     27440     926.221
     27480     927.554
     27520      928.84
     27560     930.221
     27600      931.57
     27640     932.924
     27680     934.295
     27720     935.676
     27760     936.954
     27800     938.325
     27840     939.617
     27880     941.017
     27920     942.422
     27960     943.666
     28000     945.074
     28040     946.429
     28080     947.814
     28120     949.102
     28160      950.48
     28200     951.806
     28240     953.212
     28280     954.545
     28320     955.825
     28360     957.212
     28400     958.562
     28440     959.916
     28480     961.284
     28520     962.664
     28560     963.946
     28600     965.317
     28640     966.609
     28680      968.01
     28720     969.414
     28760      970.66
     28800     972.063
     28840     973.416
     28880     974.802
     28920     976.091
     28960     977.464
     29000     978.791
     29040     980.197
     29080      981.53
     29120     982.808
     29160       984.2
     29200     985.551
     29240     986.902
     29280     988.273
     29320     989.653
     29360     990.933
     29400     992.306
     29440     993.597
     29480         995
     29520       996.4
     29560     997.645
     29600     999.056
     29640     1000.41
     29680      1001.8
     29720     1003.08
     29760     1004.45
     29800     1005.78
     29840     1007.19
     29880     1008.52
     29920     1009.79
     29960     1011.18
     30000     1012.54
     30040     1013.89
     30080     1015.26
     30120     1016.64
     30160     1017.92
     30200     1019.29
     30240     1020.58
     30280     1021.98
     30320     1023.38
     30360     1024.62
     30400     1026.04
     30440     1027.39
     30480     1028.78
     30520     1030.06
     30560     1031.43
     30600     1032.76
     30640     1034.17
     30680     1035.49
     30720     1036.77
     30760     1038.16
     30800     1039.51
     30840     1040.86
     30880     1042.24
     30920     1043.62
     30960     1044.89
     31000     1046.26
     31040     1047.55
     31080     1048.96
     31120     1050.36
     31160     1051.59
     31200        1053
     31240     1054.36
     31280     1055.75
     31320     1057.03
     31360     1058.41
     31400     1059.74
     31440     1061.14
     31480     1062.47
     31520     1063.74
     31560     1065.13
     31600     1066.48
     31640     1067.84
     31680     1069.21
     31720     1070.59
     31760     1071.86
     31800     1073.23
     31840     1074.52
     31880     1075.92
     31920     1077.33
     31960     1078.56
     32000     1079.97
     32040     1081.32
     32080     1082.71
     32120     1083.99
     32160     1085.37
     32200     1086.69
     32240      1088.1
     32280     1089.43
     32320      1090.7
     32360     1092.09
     32400     1093.44
     32440      1094.8
     32480     1096.17
     32520     1097.55
     32560     1098.82
     32600     1100.19
     32640     1101.47
     32680     1102.88
     32720     1104.28
     32760     1105.51
     32800     1106.93
     32840     1108.28
     32880     1109.67
     32920     1110.95
     32960     1112.32
     33000     1113.65
     33040     1115.07
     33080     1116.38
     33120     1117.65
     33160     1119.05
     33200      1120.4
     33240     1121.75
     33280     1123.13
     33320     1124.51
     33360     1125.78
     33400     1127.15
     33440     1128.43
     33480     1129.83
     33520     1131.24
     33560     1132.46
     33600     1133.88
     33640     1135.23
     33680     1136.62
     33720      1137.9
     33760     1139.27
     33800      1140.6
     33840     1142.01
     33880     1143.33
     33920      1144.6
     33960     1145.99
     34000     1147.34
     34040      1148.7
     34080     1150.08
     34120     1151.46
     34160     1152.72
     34200     1154.09
     34240     1155.37
     34280     1156.78
     34320     1158.19
     34360     1159.41
     34400     1160.84
     34440     1162.19
     34480     1163.58
     34520     1164.85
     34560     1166.23
     34600     1167.55
     34640     1168.96
     34680     1170.29
     34720     1171.55
     34760     1172.95
     34800      1174.3
     34840     1175.66
     34880     1177.04
     34920     1178.42
     34960     1179.68
     35000     1181.05
     35040     1182.33
     35080     1183.73
     35120     1185.14
     35160     1186.37
     35200     1187.79
     35240     1189.14
     35280     1190.54
     35320     1191.81
     35360     1193.19
     35400     1194.51
     35440     1195.92
     35480     1197.24
     35520     1198.51
     35560     1199.91
     35600     1201.26
     35640     1202.62
     35680     1204.01
     35720     1205.38
     35760     1206.64
     35800     1208.01
     35840     1209.28
     35880     1210.69
     35920      1212.1
     35960     1213.33
     36000     1214.75
     36040      1216.1
     36080      1217.5
     36120     1218.77
     36160     1220.15
     36200     1221.47
     36240     1222.88
     36280      1224.2
     36320     1225.47
     36360     1226.86
     36400     1228.22
     36440     1229.58
     36480     1230.96
     36520     1232.34
     36560      1233.6
     36600     1234.96
     36640     1236.24
     36680     1237.64
     36720     1239.06
     36760     1240.28
     36800      1241.7
     36840     1243.06
     36880     1244.45
     36920     1245.72
     36960      1247.1
     37000     1248.42
     37040     1249.84
     37080     1251.16
     37120     1252.42
     37160     1253.81
     37200     1255.17
     37240     1256.53
     37280     1257.92
     37320      1259.3
     37360     1260.55
     37400     1261.91
     37440     1263.19
     37480     1264.59
     37520        1266
     37560     1267.22
     37600     1268.65
     37640        1270
     37680      1271.4
     37720     1272.66
     37760     1274.04
     37800     1275.36
     37840     1276.78
     37880      1278.1
     37920     1279.36
     37960     1280.75
     38000     1282.11
     38040     1283.47
     38080     1284.85
     38120     1286.24
     38160     1287.48
     38200     1288.84
     38240     1290.12
     38280     1291.52
     38320     1292.94
     38360     1294.15
     38400     1295.58
     38440     1296.93
     38480     1298.33
     38520      1299.6
     38560     1300.98
     38600     1302.29
     38640     1303.72
     38680     1305.04
     38720     1306.29
     38760     1307.69
     38800     1309.04
     38840     1310.41
     38880     1311.79
     38920     1313.18
     38960     1314.42
     39000     1315.79
     39040     1317.05
     39080     1318.46
     39120     1319.88
     39160     1321.09
     39200     1322.52
     39240     1323.88
     39280     1325.28
     39320     1326.54
     39360     1327.92
     39400     1329.24
     39440     1330.67
     39480     1331.98
     39520     1333.23
     39560     1334.63
     39600     1335.99
     39640     1337.36
     39680     1338.74
     39720     1340.12
     39760     1341.37
     39800     1342.73
     39840        1344
     39880      1345.4
     39920     1346.83
     39960     1348.03
     40000     1349.47
     40040     1350.83
     40080     1352.22
     40120     1353.49
     40160     1354.87
     40200     1356.18
     40240     1357.62
     40280     1358.93
     40320     1360.18
     40360     1361.58
     40400     1362.94
     40440      1364.3
     40480     1365.68
     40520     1367.07
     40560     1368.32
     40600     1369.67
     40640     1370.93
     40680     1372.34
     40720     1373.77
     40760     1374.97
     40800     1376.41
     40840     1377.77
     40880     1379.16
     40920     1380.42
     40960     1381.81
     41000     1383.12
     41040     1384.56
     41080     1385.87
     41120     1387.12
     41160     1388.51
     41200     1389.86
     41240     1391.23
     41280     1392.62
     41320        1394
     41360     1395.25
     41400      1396.6
     41440     1397.87
     41480     1399.27
     41520      1400.7
     41560      1401.9
     41600     1403.33
     41640     1404.69
     41680     1406.09
     41720     1407.35
     41760     1408.74
     41800     1410.04
     41840     1411.48
     41880     1412.79
     41920     1414.04
     41960     1415.44
     42000     1416.79
     42040     1418.15
     42080     1419.54
     42120     1420.92
     42160     1422.16
     42200     1423.52
     42240     1424.78
     42280     1426.18
     42320     1427.61
     42360     1428.81
     42400     1430.25
     42440      1431.6
     42480        1433
     42520     1434.26
     42560     1435.65
     42600     1436.95
     42640     1438.39
     42680      1439.7
     42720     1440.95
     42760     1442.35
     42800     1443.69
     42840     1445.06
     42880     1446.44
     42920     1447.82
     42960     1449.07
     43000     1450.42
     43040     1451.68
     43080     1453.09
     43120     1454.52
     43160     1455.72
     43200     1457.15
     43240     1458.51
     43280      1459.9
     43320     1461.16
     43360     1462.55
     43400     1463.85
     43440      1465.3
     43480      1466.6
     43520     1467.85
     43560     1469.25
     43600      1470.6
     43640     1471.96
     43680     1473.35
     43720     1474.73
     43760     1475.97
     43800     1477.33
     43840     1478.58
     43880        1480
     43920     1481.42
     43960     1482.62
     44000     1484.05
     44040     1485.41
     44080     1486.81
     44120     1488.06
     44160     1489.45
     44200     1490.75
     44240      1492.2
     44280      1493.5
     44320     1494.75
     44360     1496.15
     44400     1497.51
     44440     1498.87
     44480     1500.26
     44520     1501.63
     44560     1502.88
     44600     1504.24
     44640     1505.49
     44680      1506.9
     44720     1508.32
     44760     1509.52
     44800     1510.96
     44840     1512.31
     44880     1513.71
     44920     1514.96
     44960     1516.35
     45000     1517.65
     45040      1519.1
     45080     1520.41
     45120     1521.65
     45160     1523.06
     45200     1524.41
     45240     1525.77
     45280     1527.16
     45320     1528.54
     45360     1529.79
     45400     1531.14
     45440      1532.4
     45480      1533.8
     45520     1535.23
     45560     1536.42
     45600     1537.86
     45640     1539.23
     45680     1540.62
     45720     1541.86
     45760     1543.25
     45800     1544.55
     45840     1546.01
     45880     1547.31
     45920     1548.55
     45960     1549.96
     46000     1551.31
     46040     1552.68
     46080     1554.07
     46120     1555.45
     46160     1556.69
     46200     1558.05
     46240      1559.3
     46280     1560.71
     46320     1562.13
     46360     1563.33
     46400     1564.76
     46440     1566.12
     46480     1567.51
     46520     1568.76
     46560     1570.14
     46600     1571.44
     46640      1572.9
     46680      1574.2
     46720     1575.44
     46760     1576.86
     46800      1578.2
     46840     1579.57
     46880     1580.96
     46920     1582.34
     46960     1583.58
     47000     1584.94
     47040     1586.18
     47080     1587.59
     47120     1589.03
     47160     1590.22
     47200     1591.65
     47240     1593.02
     47280     1594.41
     47320     1595.65
     47360     1597.03
     47400     1598.33
     47440     1599.79
     47480     1601.09
     47520     1602.33
     47560     1603.74
     47600     1605.09
     47640     1606.46
     47680     1607.86
     47720     1609.24
     47760     1610.48
     47800     1611.84
     47840     1613.09
     47880     1614.49
     47920     1615.92
     47960     1617.12
     48000     1618.55
     48040     1619.92
     48080     1621.31
     48120     1622.55
     48160     1623.93
     48200     1625.23
     48240     1626.69
     48280     1627.99
     48320     1629.23
     48360     1630.64
     48400     1631.98
     48440     1633.36
     48480     1634.77
     48520     1636.14
     48560     1637.39
     48600     1638.75
     48640     1639.99
     48680      1641.4
     48720     1642.83
     48760     1644.02
     48800     1645.46
     48840     1646.83
     48880     1648.22
     48920     1649.45
     48960     1650.84
     49000     1652.14
     49040      1653.6
     49080     1654.89
     49120     1656.13
     49160     1657.55
     49200     1658.89
     49240     1660.26
     49280     1661.67
     49320     1663.04
     49360     1664.29
     49400     1665.65
     49440     1666.89
     49480      1668.3
     49520     1669.73
     49560     1670.92
     49600     1672.35
     49640     1673.73
     49680     1675.12
     49720     1676.35
     49760     1677.74
     49800     1679.04
     49840     1680.49
     49880      1681.8
     49920     1683.03
     49960     1684.44
     50000     1685.78
     50040     1687.15
     50080     1688.56
     50120     1689.94
     50160     1691.17
     50200     1692.55
     50240     1693.78
     50280     1695.19
     50320     1696.63
     50360     1697.82
     50400     1699.25
     50440     1700.62
     50480     1702.02
     50520     1703.24
     50560     1704.64
     50600     1705.93
     50640      1707.4
     50680      1708.7
     50720     1709.93
     50760     1711.34
     50800     1712.68
     50840     1714.05
     50880     1715.46
     50920     1716.84
     50960     1718.08
     51000     1719.44
     51040     1720.68
     51080     1722.09
     51120     1723.53
     51160     1724.71
     51200     1726.14
     51240     1727.52
     51280     1728.91
     51320     1730.13
     51360     1731.53
     51400     1732.82
     51440     1734.29
     51480     1735.59
     51520     1736.82
     51560     1738.24
     51600     1739.58
     51640     1740.95
     51680     1742.35
     51720     1743.74
     51760     1744.97
     51800     1746.34
     51840     1747.57
     51880     1748.99
     51920     1750.42
     51960     1751.61
     52000     1753.04
     52040     1754.42
     52080     1755.81
     52120     1757.03
     52160     1758.43
     52200     1759.72
     52240     1761.18
     52280     1762.48
     52320     1763.71
     52360     1765.13
     52400     1766.47
     52440     1767.84
     52480     1769.25
     52520     1770.64
     52560     1771.86
     52600     1773.24
     52640     1774.47
     52680     1775.88
     52720     1777.32
     52760      1778.5
     52800     1779.93
     52840     1781.31
     52880     1782.72
     52920     1783.93
     52960     1785.33
     53000     1786.62
     53040     1788.09
     53080     1789.38
     53120     1790.61
     53160     1792.03
     53200     1793.37
     53240     1794.74
     53280     1796.15
     53320     1797.54
     53360     1798.76
     53400     1800.14
     53440     1801.37
     53480     1802.78
     53520     1804.22
     53560      1805.4
     53600     1806.83
     53640     1808.22
     53680     1809.62
     53720     1810.84
     53760     1812.24
     53800     1813.52
     53840        1815
     53880     1816.29
     53920     1817.52
     53960     1818.94
     54000     1820.29
     54040     1821.66
     54080     1823.08
     54120     1824.46
     54160     1825.68
     54200     1827.06
     54240     1828.29
     54280      1829.7
     54320     1831.14
     54360     1832.32
     54400     1833.76
     54440     1835.14
     54480     1836.54
     54520     1837.76
     54560     1839.15
     54600     1840.44
     54640     1841.92
     54680      1843.2
     54720     1844.43
     54760     1845.86
     54800     1847.21
     54840     1848.57
     54880     1849.99
     54920     1851.37
     54960     1852.58
     55000     1853.97
     55040     1855.19
     55080      1856.6
     55120     1858.05
     55160     1859.23
     55200     1860.67
     55240     1862.04
     55280     1863.45
     55320     1864.65
     55360     1866.06
     55400     1867.34
     55440     1868.83
     55480     1870.11
     55520     1871.34
     55560     1872.76
     55600     1874.11
     55640     1875.47
     55680     1876.89
     55720     1878.28
     55760     1879.49
     55800     1880.87
     55840      1882.1
     55880     1883.51
     55920     1884.95
     55960     1886.13
     56000     1887.57
     56040     1888.94
     56080     1890.35
     56120     1891.56
     56160     1892.97
     56200     1894.25
     56240     1895.74
     56280     1897.01
     56320     1898.24
     56360     1899.67
     56400     1901.02
     56440     1902.38
     56480      1903.8
     56520     1905.18
     56560     1906.39
     56600     1907.78
     56640        1909
     56680     1910.42
     56720     1911.85
     56760     1913.03
     56800     1914.47
     56840     1915.85
     56880     1917.25
     56920     1918.47
     56960     1919.87
     57000     1921.15
     57040     1922.64
     57080     1923.91
     57120     1925.14
     57160     1926.57
     57200     1927.92
     57240     1929.28
     57280      1930.7
     57320     1932.09
     57360      1933.3
     57400     1934.68
     57440     1935.91
     57480     1937.32
     57520     1938.76
     57560     1939.93
     57600     1941.37
     57640     1942.74
     57680     1944.15
     57720     1945.36
     57760     1946.76
     57800     1948.04
     57840     1949.54
     57880     1950.82
     57920     1952.04
     57960     1953.47
     58000     1954.82
     58040     1956.18
     58080      1957.6
     58120     1958.99
     58160     1960.21
     58200     1961.59
     58240     1962.81
     58280     1964.22
     58320     1965.66
     58360     1966.83
     58400     1968.28
     58440     1969.64
     58480     1971.04
     58520     1972.26
     58560     1973.66
     58600     1974.95
     58640     1976.44
     58680     1977.72
     58720     1978.95
     58760     1980.38
     58800     1981.73
     58840     1983.09
     58880     1984.51
     58920      1985.9
     58960      1987.1
     59000     1988.48
     59040     1989.71
     59080     1991.12
     59120     1992.56
     59160     1993.73
     59200     1995.17
     59240     1996.55
     59280     1997.94
     59320     1999.16
     59360     2000.56
     59400     2001.84
     59440     2003.34
     59480     2004.62
     59520     2005.84
     59560     2007.28
     59600     2008.63
     59640     2009.99
     59680     2011.42
     59720      2012.8
     59760        2014
     59800     2015.38
     59840     2016.61
     59880     2018.03
     59920     2019.46
     59960     2020.63
     60000     2022.07
     60040     2023.45
     60080     2024.84
     60120     2026.06
     60160     2027.46
     60200     2028.74
     60240     2030.23
     60280     2031.52
     60320     2032.74
     60360     2034.17
     60400     2035.53
     60440     2036.89
     60480     2038.31
     60520      2039.7
     60560     2040.89
     60600     2042.28
     60640     2043.51
     60680     2044.93
     60720     2046.36
     60760     2047.52
     60800     2048.96
     60840     2050.35
     60880     2051.74
     60920     2052.96
     60960     2054.36
     61000     2055.64
     61040     2057.14
     61080     2058.41
     61120     2059.64
     61160     2061.07
     61200     2062.43
     61240     2063.78
     61280     2065.21
     61320     2066.59
     61360     2067.79
     61400     2069.18
     61440     2070.41
     61480     2071.82
     61520     2073.26
     61560     2074.42
     61600     2075.86
     61640     2077.25
     61680     2078.64
     61720     2079.85
     61760     2081.26
     61800     2082.54
     61840     2084.03
     61880     2085.31
     61920     2086.54
     61960     2087.96
     62000     2089.33
     62040     2090.68
     62080      2092.1
     62120     2093.49
     62160     2094.68
     62200     2096.07
     62240      2097.3
     62280     2098.71
     62320     2100.16
     62360     2101.32
     62400     2102.76
     62440     2104.15
     62480     2105.53
     62520     2106.74
     62560     2108.15
     62600     2109.43
     62640     2110.93
     62680     2112.19
     62720     2113.42
     62760     2114.86
     62800     2116.22
     62840     2117.57
     62880        2119
     62920     2120.39
     62960     2121.57
     63000     2122.96
     63040     2124.18
     63080      2125.6
     63120     2127.05
     63160     2128.21
     63200     2129.64
     63240     2131.03
     63280     2132.41
     63320     2133.63
     63360     2135.04
     63400     2136.32
     63440     2137.81
     63480     2139.09
     63520     2140.31
     63560     2141.75
     63600     2143.11
     63640     2144.46
     63680     2145.89
     63720     2147.28
     63760     2148.46
     63800     2149.85
     63840     2151.08
     63880      2152.5
     63920     2153.94
     63960     2155.09
     64000     2156.53
     64040     2157.92
     64080      2159.3
     64120     2160.53
     64160     2161.94
     64200     2163.22
     64240     2164.71
     64280     2165.99
     64320     2167.21
     64360     2168.66
     64400     2170.01
     64440     2171.36
     64480     2172.79
     64520     2174.18
     64560     2175.36
     64600     2176.74
     64640     2177.97
     64680     2179.39
     64720     2180.83
     64760     2181.98
     64800     2183.43
     64840     2184.82
     64880      2186.2
     64920     2187.42
     64960     2188.83
     65000     2190.11
     65040      2191.6
     65080     2192.88
     65120      2194.1
     65160     2195.55
     65200     2196.91
     65240     2198.26
     65280     2199.69
     65320     2201.08
     65360     2202.26
     65400     2203.64
     65440     2204.87
     65480      2206.3
     65520     2207.74
     65560     2208.89
     65600     2210.33
     65640     2211.73
     65680      2213.1
     65720     2214.32
     65760     2215.74
     65800     2217.01
     65840      2218.5
     65880     2219.79
     65920        2221
     65960     2222.45
     66000     2223.81
     66040     2225.17
     66080      2226.6
     66120        2228
     66160     2229.16
     66200     2230.54
     66240     2231.78
     66280      2233.2
     66320     2234.64
     66360     2235.78
     66400     2237.23
     66440     2238.62
     66480     2239.99
     66520     2241.22
     66560     2242.63
     66600     2243.91
     66640      2245.4
     66680     2246.69
     66720      2247.9
     66760     2249.35
     66800      2250.7
     66840     2252.06
     66880      2253.5
     66920     2254.89
     66960     2256.06
     67000     2257.44
     67040     2258.67
     67080      2260.1
     67120     2261.53
     67160     2262.68
     67200     2264.12
     67240     2265.52
     67280     2266.89
     67320     2268.11
     67360     2269.52
     67400     2270.81
     67440      2272.3
     67480     2273.59
     67520     2274.79
     67560     2276.24
     67600      2277.6
     67640     2278.96
     67680     2280.39
     67720     2281.78
     67760     2282.95
     67800     2284.33
     67840     2285.57
     67880     2286.99
     67920     2288.43
     67960     2289.57
     68000     2291.02
     68040     2292.42
     68080     2293.79
     68120     2295.01
     68160     2296.43
     68200     2297.71
     68240     2299.21
     68280     2300.49
     68320     2301.69
     68360     2303.14
     68400     2304.49
     68440     2305.85
     68480     2307.29
     68520     2308.69
     68560     2309.85
     68600     2311.23
     68640     2312.47
     68680      2313.9
     68720     2315.34
     68760     2316.48
     68800     2317.93
     68840     2319.34
     68880      2320.7
     68920     2321.92
     68960     2323.34
     69000     2324.61
     69040     2326.12
     69080      2327.4
     69120     2328.59
     69160     2330.04
     69200      2331.4
     69240     2332.76
     69280      2334.2
     69320     2335.59
     69360     2336.76
     69400     2338.13
     69440     2339.38
     69480      2340.8
     69520     2342.24
     69560     2343.38
     69600     2344.82
     69640     2346.24
     69680      2347.6
     69720     2348.82
     69760     2350.24
     69800     2351.52
     69840     2353.02
     69880      2354.3
     69920     2355.48
     69960     2356.95
     70000      2358.3
     70040     2359.66
     70080      2361.1
     70120     2362.49
     70160     2363.66
     70200     2365.04
     70240     2366.27
     70280      2367.7
     70320     2369.14
     70360     2370.28
     70400     2371.72
     70440     2373.14
     70480      2374.5
     70520     2375.73
     70560     2377.14
     70600     2378.42
     70640     2379.92
     70680      2381.2
     70720     2382.38
     70760     2383.85
     70800      2385.2
     70840     2386.56
     70880        2388
     70920      2389.4
     70960     2390.56
     71000     2391.93
     71040     2393.18
     71080     2394.59
     71120     2396.04
     71160     2397.18
     71200     2398.63
     71240     2400.04
     71280     2401.41
     71320     2402.63
     71360     2404.04
     71400     2405.31
     71440     2406.83
     71480     2408.09
     71520     2409.28
     71560     2410.75
     71600     2412.09
     71640     2413.46
     71680      2414.9
     71720     2416.29
     71760     2417.46
     71800     2418.82
     71840     2420.07
     71880     2421.49
     71920     2422.94
     71960     2424.08
     72000     2425.52
     72040     2426.94
     72080      2428.3
     72120     2429.53
     72160     2430.94
     72200     2432.21
     72240     2433.71
     72280     2434.98
     72320     2436.16
     72360     2437.64
     72400     2438.98
     72440     2440.35
     72480     2441.79
     72520     2443.18
     72560     2444.35
     72600     2445.72
     72640     2446.96
     72680     2448.38
     72720     2449.83
     72760     2450.97
     72800     2452.42
     72840     2453.83
     72880      2455.2
     72920     2456.42
     72960     2457.82
     73000      2459.1
     73040     2460.61
     73080     2461.88
     73120     2463.05
     73160     2464.54
     73200     2465.88
     73240     2467.24
     73280     2468.69
     73320     2470.08
     73360     2471.24
     73400     2472.61
     73440     2473.86
     73480     2475.28
     73520     2476.73
     73560     2477.87
     73600     2479.32
     73640     2480.73
     73680      2482.1
     73720     2483.31
     73760     2484.73
     73800        2486
     73840     2487.51
     73880     2488.78
     73920     2489.96
     73960     2491.45
     74000     2492.78
     74040     2494.14
     74080      2495.6
     74120     2496.99
     74160     2498.14
     74200     2499.51
     74240     2500.77
     74280     2502.18
     74320     2503.63
     74360     2504.78
     74400     2506.22
     74440     2507.64
     74480     2509.01
     74520     2510.22
     74560     2511.64
     74600     2512.91
     74640     2514.42
     74680     2515.68
     74720     2516.86
     74760     2518.36
     74800     2519.69
     74840     2521.05
     74880     2522.51
     74920     2523.91
     74960     2525.06
     75000     2526.43
     75040     2527.68
     75080      2529.1
     75120     2530.56
     75160     2531.69
     75200     2533.14
     75240     2534.55
     75280     2535.92
     75320     2537.14
     75360     2538.55
     75400     2539.81
     75440     2541.33
     75480     2542.59
     75520     2543.76
     75560     2545.26
     75600      2546.6
     75640     2547.95
     75680     2549.42
     75720     2550.82
     75760     2551.97
     75800     2553.34
     75840     2554.59
     75880     2556.01
     75920     2557.46
     75960     2558.61
     76000     2560.05
     76040     2561.46
     76080     2562.83
     76120     2564.05
     76160     2565.45
     76200     2566.72
     76240     2568.24
     76280     2569.49
     76320     2570.66
     76360     2572.15
     76400      2573.5
     76440     2574.86
     76480     2576.32
     76520     2577.72
     76560     2578.87
     76600     2580.24
     76640      2581.5
     76680     2582.92
     76720     2584.37
     76760     2585.51
     76800     2586.95
     76840     2588.36
     76880     2589.74
     76920     2590.95
     76960     2592.36
     77000     2593.63
     77040     2595.14
     77080     2596.41
     77120     2597.57
     77160     2599.06
     77200     2600.41
     77240     2601.76
     77280     2603.23
     77320     2604.63
     77360     2605.78
     77400     2607.16
     77440     2608.41
     77480     2609.83
     77520     2611.28
     77560     2612.43
     77600     2613.87
     77640     2615.28
     77680     2616.65
     77720     2617.86
     77760     2619.27
     77800     2620.54
     77840     2622.06
     77880     2623.32
     77920     2624.49
     77960     2625.98
     78000     2627.33
     78040     2628.68
     78080     2630.15
     78120     2631.55
     78160     2632.69
     78200     2634.06
     78240     2635.32
     78280     2636.74
     78320      2638.2
     78360     2639.34
     78400     2640.79
     78440      2642.2
     78480     2643.58
     78520     2644.78
     78560     2646.19
     78600     2647.45
     78640     2648.98
     78680     2650.23
     78720     2651.41
     78760     2652.89
     78800     2654.25
     78840      2655.6
     78880     2657.07
     78920     2658.47
     78960     2659.61
     79000     2660.97
     79040     2662.24
     79080     2663.66
     79120     2665.11
     79160     2666.25
     79200      2667.7
     79240     2669.12
     79280      2670.5
     79320      2671.7
     79360     2673.11
     79400     2674.37
     79440      2675.9
     79480     2677.15
     79520     2678.33
     79560     2679.81
     79600     2681.17
     79640     2682.51
     79680     2683.99
     79720     2685.38
     79760     2686.53
     79800     2687.89
     79840     2689.15
     79880     2690.58
     79920     2692.04
     79960     2693.18
     80000     2694.63
     80040     2696.03
     80080     2697.42
     80120     2698.62
     80160     2700.03
     80200     2701.28
     80240     2702.82
     80280     2704.07
     80320     2705.24
     80360     2706.73
     80400     2708.09
     80440     2709.43
     80480     2710.91
     80520      2712.3
     80560     2713.45
     80600     2714.81
     80640     2716.07
     80680      2717.5
     80720     2718.96
     80760      2720.1
     80800     2721.55
     80840     2722.96
     80880     2724.35
     80920     2725.54
     80960     2726.96
     81000     2728.21
     81040     2729.75
     81080        2731
     81120     2732.17
     81160     2733.66
     81200     2735.02
     81240     2736.36
     81280     2737.84
     81320     2739.22
     81360     2740.38
     81400     2741.73
     81440     2742.99
     81480     2744.42
     81520     2745.89
     81560     2747.03
     81600     2748.47
     81640     2749.88
     81680     2751.27
     81720     2752.46
     81760     2753.88
     81800     2755.13
     81840     2756.67
     81880     2757.92
     81920     2759.09
     81960     2760.58
     82000     2761.94
     82040     2763.28
     82080     2764.77
     82120     2766.14
     82160      2767.3
     82200     2768.65
     82240     2769.91
     82280     2771.34
     82320     2772.81
     82360     2773.95
     82400     2775.39
     82440      2776.8
     82480     2778.19
     82520     2779.38
     82560     2780.81
     82600     2782.05
     82640     2783.59
     82680     2784.85
     82720     2786.01
     82760     2787.49
     82800     2788.85
     82840      2790.2
     82880     2791.68
     82920     2793.05
     82960     2794.21
     83000     2795.57
     83040     2796.82
     83080     2798.26
     83120     2799.73
     83160     2800.87
     83200     2802.31
     83240     2803.72
     83280     2805.11
     83320     2806.29
     83360     2807.72
     83400     2808.97
     83440      2810.5
     83480     2811.76
     83520     2812.92
     83560      2814.4
     83600     2815.77
     83640     2817.11
     83680     2818.59
     83720     2819.97
     83760     2821.13
     83800     2822.49
     83840     2823.74
     83880     2825.18
     83920     2826.65
     83960     2827.79
     84000     2829.23
     84040     2830.64
     84080     2832.03
     84120     2833.21
     84160     2834.65
     84200      2835.9
     84240     2837.43
     84280     2838.69
     84320     2839.84
     84360     2841.32
     84400     2842.69
     84440     2844.03
     84480     2845.52
     84520     2846.89
     84560     2848.05
     84600     2849.41
     84640     2850.66
     84680      2852.1
     84720     2853.56
     84760     2854.71
     84800     2856.15
     84840     2857.55
     84880     2858.95
     84920     2860.12
     84960     2861.56
     85000     2862.81
     85040     2864.34
     85080     2865.61
     85120     2866.75
     85160     2868.24
     85200     2869.61
     85240     2870.95
     85280     2872.43
     85320      2873.8
     85360     2874.96
     85400     2876.32
     85440     2877.57
     85480        2879
     85520     2880.47
     85560     2881.61
     85600     2883.05
     85640     2884.46
     85680     2885.84
     85720     2887.03
     85760     2888.47
     85800     2889.71
     85840     2891.25
     85880     2892.51
     85920     2893.66
     85960     2895.15
     86000     2896.51
     86040     2897.85
     86080     2899.34
     86120     2900.71
     86160     2901.87
     86200     2903.23
     86240     2904.48
     86280     2905.91
     86320     2907.39
     86360     2908.53
     86400     2909.96
     86440     2911.37
     86480     2912.75
     86520     2913.95
     86560     2915.39
     86600     2916.63
     86640     2918.17
     86680     2919.44
     86720     2920.58
     86760     2922.07
     86800     2923.43
     86840     2924.77
     86880     2926.25
     86920     2927.63
     86960     2928.79
     87000     2930.15
     87040     2931.39
     87080     2932.83
     87120      2934.3
     87160     2935.44
     87200     2936.89
     87240     2938.29
     87280     2939.67
     87320     2940.87
     87360      2942.3
     87400     2943.55
     87440     2945.09
     87480     2946.35
     87520     2947.49
     87560     2948.98
     87600     2950.34
     87640     2951.68
     87680     2953.18
     87720     2954.54
     87760     2955.71
     87800     2957.08
     87840     2958.32
     87880     2959.75
     87920     2961.22
     87960     2962.36
     88000      2963.8
     88040     2965.21
     88080      2966.6
     88120      2967.8
     88160     2969.22
     88200     2970.46
     88240        2972
     88280     2973.27
     88320     2974.41
     88360      2975.9
     88400     2977.27
     88440     2978.59
     88480     2980.09
     88520     2981.46
     88560     2982.63
     88600        2984
     88640     2985.23
     88680     2986.67
     88720     2988.14
     88760     2989.28
     88800     2990.73
     88840     2992.12
     88880     2993.52
     88920     2994.71
     88960     2996.13
     89000     2997.38
     89040     2998.92
     89080      3000.2
     89120     3001.33
     89160     3002.82
     89200     3004.19
     89240     3005.51
     89280     3007.01
     89320     3008.38
     89360     3009.54
     89400     3010.91
     89440     3012.14
     89480     3013.58
     89520     3015.04
     89560     3016.18
     89600     3017.65
     89640     3019.03
     89680     3020.43
     89720     3021.62
     89760     3023.04
     89800     3024.28
     89840     3025.84
     89880     3027.12
     89920     3028.23
     89960     3029.74
     90000      3031.1
     90040     3032.43
     90080     3033.92
     90120     3035.29
     90160     3036.45
     90200     3037.83
     90240     3039.04
     90280     3040.49
     90320     3041.95
     90360      3043.1
     90400     3044.55
     90440     3045.94
     90480     3047.33
     90520     3048.53
     90560     3049.96
     90600     3051.19
     90640     3052.75
     90680     3054.03
     90720     3055.13
     90760     3056.65
     90800     3058.01
     90840     3059.33
     90880     3060.82
     90920      3062.2
     90960     3063.35
     91000     3064.73
     91040     3065.94
     91080     3067.39
     91120     3068.85
     91160        3070
     91200     3071.46
     91240     3072.84
     91280     3074.23
     91320     3075.44
     91360     3076.86
     91400     3078.09
     91440     3079.65
     91480     3080.93
     91520     3082.03
     91560     3083.55
     91600     3084.91
     91640     3086.23
     91680     3087.72
     91720      3089.1
     91760     3090.24
     91800     3091.62
     91840     3092.84
     91880     3094.29
     91920     3095.75
     91960      3096.9
     92000     3098.36
     92040     3099.75
     92080     3101.13
     92120     3102.34
     92160     3103.75
     92200     3104.98
     92240     3106.56
     92280     3107.82
     92320     3108.91
     92360     3110.44
     92400      3111.8
     92440     3113.12
     92480     3114.61
     92520     3115.99
     92560     3117.14
     92600     3118.52
     92640     3119.73
     92680     3121.17
     92720     3122.65
     92760      3123.8
     92800     3125.26
     92840     3126.66
     92880     3128.04
     92920     3129.25
     92960     3130.66
     93000     3131.88
     93040     3133.46
     93080     3134.72
     93120     3135.81
     93160     3137.35
     93200      3138.7
     93240     3140.02
     93280     3141.52
     93320     3142.89
     93360     3144.03
     93400     3145.42
     93440     3146.62
     93480     3148.06
     93520     3149.55
     93560     3150.69
     93600     3152.14
     93640     3153.54
     93680     3154.92
     93720     3156.13
     93760     3157.53
     93800     3158.75
     93840     3160.35
     93880      3161.6
     93920     3162.68
     93960     3164.23
     94000     3165.58
     94040     3166.91
     94080     3168.41
     94120     3169.77
     94160     3170.91
     94200     3172.29
     94240      3173.5
     94280     3174.94
     94320     3176.43
     94360     3177.57
     94400     3179.01
     94440     3180.42
     94480      3181.8
     94520     3183.03
     94560     3184.42
     94600     3185.63
     94640     3187.23
     94680     3188.49
     94720     3189.57
     94760     3191.12
     94800     3192.47
     94840     3193.79
     94880     3195.29
     94920     3196.67
     94960     3197.79
     95000     3199.18
     95040     3200.38
     95080     3201.81
     95120      3203.3
     95160     3204.45
     95200     3205.89
     95240     3207.31
     95280     3208.68
     95320     3209.91
     95360     3211.31
     95400     3212.51
     95440     3214.12
     95480     3215.37
     95520     3216.46
     95560        3218
     95600     3219.36
     95640     3220.66
     95680     3222.17
     95720     3223.55
     95760     3224.67
     95800     3226.04
     95840     3227.25
     95880     3228.68
     95920     3230.18
     95960     3231.32
     96000     3232.76
     96040     3234.19
     96080     3235.56
     96120     3236.78
     96160     3238.18
     96200     3239.38
     96240     3240.99
     96280     3242.24
     96320     3243.33
     96360     3244.87
     96400     3246.24
     96440     3247.54
     96480     3249.06
     96520     3250.43
     96560     3251.55
     96600     3252.93
     96640     3254.13
     96680     3255.56
     96720     3257.07
     96760     3258.19
     96800     3259.64
     96840     3261.06
     96880     3262.43
     96920     3263.65
     96960     3265.05
     97000     3266.25
     97040     3267.87
     97080     3269.11
     97120     3270.21
     97160     3271.74
     97200     3273.11
     97240     3274.42
     97280     3275.94
     97320     3277.31
     97360     3278.43
     97400     3279.81
     97440     3281.01
     97480     3282.45
     97520     3283.95
     97560     3285.07
     97600     3286.53
     97640     3287.94
     97680     3289.32
     97720     3290.53
     97760     3291.94
     97800     3293.15
     97840     3294.76
     97880        3296
     97920      3297.1
     97960     3298.63
     98000     3300.01
     98040     3301.31
     98080     3302.84
     98120     3304.22
     98160     3305.31
     98200      3306.7
     98240      3307.9
     98280     3309.34
     98320     3310.84
     98360     3311.97
     98400     3313.43
     98440     3314.85
     98480     3316.22
     98520     3317.44
     98560     3318.84
     98600     3320.04
     98640     3321.66
     98680      3322.9
     98720     3323.99
     98760     3325.52
     98800     3326.91
     98840     3328.22
     98880     3329.74
     98920     3331.11
     98960     3332.21
     99000     3333.61
     99040     3334.81
     99080     3336.24
     99120     3337.75
     99160     3338.88
     99200     3340.34
     99240     3341.75
     99280     3343.12
     99320     3344.35
     99360     3345.75
     99400     3346.93
     99440     3348.56
     99480      3349.8
     99520      3350.9
     99560     3352.43
     99600     3353.81
     99640     3355.12
     99680     3356.65
     99720     3358.02
     99760     3359.11
     99800     3360.51
     99840     3361.71
     99880     3363.13
     99920     3364.65
     99960     3365.78
    100000     3367.23
    100040     3368.66
    100080     3370.01
    100120     3371.24
    100160     3372.64
    100200     3373.83
    100240     3375.46
    100280      3376.7
    100320     3377.79
    100360     3379.32
    100400     3380.71
    100440     3382.02
    100480     3383.54
    100520     3384.91
    100560     3386.02
    100600     3387.41
    100640     3388.61
    100680     3390.03
    100720     3391.55
    100760     3392.67
    100800     3394.12
    100840     3395.54
    100880     3396.91
    100920     3398.14
    100960     3399.53
    101000     3400.72
    101040     3402.35
    101080     3403.58
    101120     3404.68
    101160     3406.21
    101200     3407.59
    101240      3408.9
    101280     3410.43
    101320      3411.8
    101360     3412.89
    101400     3414.28
    101440     3415.48
    101480     3416.91
    101520     3418.43
    101560     3419.56
    101600     3420.99
    101640     3422.42
    101680     3423.77
    101720     3425.01
    101760     3426.41
    101800     3427.59
    101840     3429.23
    101880     3430.45
    101920     3431.55
    101960     3433.08
    102000     3434.47
    102040     3435.77
    102080     3437.32
    102120     3438.67
    102160     3439.76
    102200     3441.17
    102240     3442.37
    102280     3443.79
    102320      3445.3
    102360     3446.43
    102400     3447.86
    102440     3449.29
    102480     3450.65
    102520     3451.87
    102560     3453.29
    102600     3454.47
    102640     3456.11
    102680     3457.33
    102720     3458.43
    102760     3459.96
    102800     3461.35
    102840     3462.64
    102880      3464.2
    102920     3465.55
    102960     3466.64
    103000     3468.04
    103040     3469.23
    103080     3470.66
    103120     3472.17
    103160      3473.3
    103200     3474.75
    103240     3476.17
    103280     3477.52
    103320     3478.75
    103360     3480.16
    103400     3481.34
    103440     3482.98
    103480     3484.21
    103520     3485.31
    103560     3486.85
    103600     3488.23
    103640     3489.52
    103680     3491.07
    103720     3492.43
    103760     3493.52
    103800     3494.91
    103840      3496.1
    103880     3497.55
    103920     3499.05
    103960     3500.18
    104000     3501.62
    104040     3503.05
    104080     3504.42
    104120     3505.64
    104160     3507.05
    104200     3508.23
    104240     3509.86
    104280     3511.12
    104320     3512.19
    104360     3513.74
    104400     3515.13
    104440     3516.42
    104480     3517.97
    104520     3519.33
    104560     3520.41
    104600      3521.8
    104640        3523
    104680     3524.45
    104720     3525.95
    104760     3527.08
    104800     3528.51
    104840     3529.94
    104880      3531.3
    104920     3532.53
    104960     3533.94
    105000     3535.13
    105040     3536.75
    105080     3538.02
    105120     3539.08
    105160     3540.64
    105200     3542.02
    105240     3543.32
    105280     3544.87
    105320     3546.23
    105360      3547.3
    105400      3548.7
    105440      3549.9
    105480     3551.34
    105520     3552.85
    105560     3553.98
    105600     3555.41
    105640     3556.85
    105680     3558.21
    105720     3559.42
    105760     3560.84
    105800     3562.03
    105840     3563.65
    105880     3564.92
    105920     3565.98
    105960     3567.54
    106000     3568.93
    106040     3570.23
    106080     3571.77
    106120     3573.13
    106160     3574.21
    106200      3575.6
    106240     3576.81
    106280     3578.25
    106320     3579.75
    106360     3580.88
    106400      3582.3
    106440     3583.75
    106480     3585.11
    106520     3586.33
    106560     3587.74
    106600     3588.93
    106640     3590.56
    106680     3591.82
    106720     3592.89
    106760     3594.44
    106800     3595.82
    106840     3597.12
    106880     3598.67
    106920     3600.03
    106960     3601.11
    107000     3602.51
    107040     3603.71
    107080     3605.17
    107120     3606.66
    107160     3607.78
    107200     3609.22
    107240     3610.67
    107280     3612.04
    107320     3613.25
    107360     3614.66
    107400     3615.84
    107440     3617.47
    107480     3618.74
    107520      3619.8
    107560     3621.35
    107600     3622.72
    107640     3624.03
    107680     3625.59
    107720     3626.95
    107760     3628.03
    107800     3629.43
    107840     3630.62
    107880     3632.08
    107920     3633.57
    107960     3634.69
    108000     3636.15
    108040     3637.58
    108080     3638.95
    108120     3640.16
    108160     3641.57
    108200     3642.76
    108240      3644.4
    108280     3645.65
    108320      3646.7
    108360     3648.26
    108400     3649.64
    108440     3650.95
    108480     3652.51
    108520     3653.87
    108560     3654.94
    108600     3656.34
    108640     3657.53
    108680     3658.99
    108720     3660.49
    108760     3661.61
    108800     3663.06
    108840      3664.5
    108880     3665.87
    108920     3667.07
    108960     3668.49
    109000     3669.66
    109040      3671.3
    109080     3672.56
    109120     3673.61
    109160     3675.17
    109200     3676.55
    109240     3677.86
    109280     3679.43
    109320     3680.78
    109360     3681.84
    109400     3683.25
    109440     3684.44
    109480      3685.9
    109520     3687.41
    109560     3688.51
    109600     3689.99
    109640     3691.43
    109680     3692.79
    109720     3693.99
    109760      3695.4
    109800     3696.58
    109840     3698.22
    109880     3699.48
    109920     3700.53
    109960     3702.09
    110000     3703.48
    110040     3704.78
    110080     3706.35
    110120     3707.71
    110160     3708.77
    110200     3710.18
    110240     3711.35
    110280     3712.81
    110320     3714.32
    110360     3715.43
    110400     3716.89
    110440     3718.34
    110480      3719.7
    110520      3720.9
    110560     3722.31
    110600     3723.48
    110640     3725.13
    110680     3726.39
    110720     3727.44
    110760        3729
    110800     3730.39
    110840     3731.69
    110880     3733.26
    110920     3734.61
    110960     3735.68
    111000     3737.09
    111040     3738.26
    111080     3739.73
    111120     3741.23
    111160     3742.35
    111200      3743.8
    111240     3745.25
    111280     3746.61
    111320     3747.81
    111360     3749.22
    111400     3750.39
    111440     3752.04
    111480      3753.3
    111520     3754.34
    111560     3755.92
    111600      3757.3
    111640     3758.58
    111680     3760.18
    111720     3761.52
    111760     3762.59
    111800     3764.01
    111840     3765.18
    111880     3766.64
    111920     3768.15
    111960     3769.26
    112000     3770.72
    112040     3772.16
    112080     3773.52
    112120     3774.72
    112160     3776.13
    112200      3777.3
    112240     3778.97
    112280     3780.21
    112320     3781.24
    112360     3782.82
    112400     3784.22
    112440     3785.49
    112480      3787.1
    112520     3788.42
    112560      3789.5
    112600     3790.91
    112640     3792.08
    112680     3793.54
    112720     3795.06
    112760     3796.16
    112800     3797.63
    112840     3799.07
    112880     3800.43
    112920     3801.62
    112960     3803.04
    113000      3804.2
    113040     3805.87
    113080     3807.12
    113120     3808.15
    113160     3809.72
    113200     3811.12
    113240     3812.39
    113280     3813.99
    113320     3815.33
    113360      3816.4
    113400     3817.82
    113440     3818.98
    113480     3820.45
    113520     3821.97
    113560     3823.07
    113600     3824.54
    113640     3825.98
    113680     3827.33
    113720     3828.52
    113760     3829.94
    113800     3831.11
    113840     3832.77
    113880     3834.02
    113920     3835.04
    113960     3836.63
    114000     3838.03
    114040     3839.29
    114080      3840.9
    114120     3842.23
    114160     3843.32
    114200     3844.74
    114240     3845.89
    114280     3847.36
    114320     3848.88
    114360     3849.98
    114400     3851.45
    114440     3852.89
    114480     3854.24
    114520     3855.45
    114560     3856.87
    114600     3858.03
    114640     3859.69
    114680     3860.94
    114720     3861.96
    114760     3863.55
    114800     3864.94
    114840     3866.22
    114880     3867.83
    114920     3869.16
    114960     3870.24
    115000     3871.66
    115040     3872.82
    115080     3874.28
    115120     3875.81
    115160      3876.9
    115200     3878.36
    115240     3879.81
    115280     3881.17
    115320     3882.37
    115360     3883.78
    115400     3884.95
    115440     3886.61
    115480     3887.85
    115520     3888.88
    115560     3890.48
    115600     3891.86
    115640     3893.14
    115680     3894.75
    115720     3896.08
    115760     3897.16
    115800     3898.58
    115840     3899.75
    115880      3901.2
    115920     3902.73
    115960     3903.83
    116000     3905.28
    116040     3906.71
    116080     3908.08
    116120     3909.29
    116160     3910.69
    116200     3911.85
    116240     3913.52
    116280     3914.75
    116320     3915.78
    116360     3917.39
    116400     3918.77
    116440     3920.05
    116480     3921.66
    116520        3923
    116560     3924.08
    116600     3925.49
    116640     3926.66
    116680      3928.1
    116720     3929.64
    116760     3930.72
    116800     3932.19
    116840     3933.62
    116880     3934.98
    116920     3936.19
    116960     3937.58
    117000     3938.76
    117040     3940.43
    117080     3941.67
    117120     3942.69
    117160      3944.3
    117200     3945.67
    117240     3946.96
    117280     3948.56
    117320      3949.9
    117360     3950.98
    117400     3952.39
    117440     3953.54
    117480        3955
    117520     3956.54
    117560     3957.62
    117600     3959.08
    117640     3960.53
    117680     3961.87
    117720     3963.07
    117760     3964.47
    117800     3965.65
    117840     3967.32
    117880     3968.55
    117920     3969.57
    117960     3971.19
    118000     3972.56
    118040     3973.84
    118080     3975.44
    118120     3976.79
    118160     3977.87
    118200     3979.27
    118240     3980.44
    118280     3981.89
    118320     3983.42
    118360     3984.51
    118400     3985.97
    118440     3987.42
    118480     3988.77
    118520     3989.97
    118560     3991.37
    118600     3992.55
    118640     3994.21
    118680     3995.45
    118720     3996.46
    118760     3998.08
    118800     3999.45
    118840     4000.73
    118880     4002.33
    118920     4003.69
    118960     4004.77
    119000     4006.16
    119040     4007.32
    119080     4008.79
    119120     4010.32
    119160      4011.4
    119200     4012.87
    119240     4014.32
    119280     4015.67
    119320     4016.86
    119360     4018.27
    119400     4019.43
    119440     4021.11
    119480     4022.35
    119520     4023.35
    119560     4024.97
    119600     4026.34
    119640     4027.61
    119680     4029.23
    119720     4030.57
    119760     4031.65
    119800     4033.04
    119840     4034.21
    119880     4035.67
    119920      4037.2
    119960     4038.28
    120000     4039.75
    120040     4041.19
    120080     4042.56
    120120     4043.74
    120160     4045.15
    120200     4046.32
    120240     4047.98
    120280     4049.22
    120320     4050.24
    120360     4051.85
    120400     4053.21
    120440     4054.49
    120480     4056.09
    120520     4057.44
    120560     4058.52
    120600     4059.92
    120640     4061.08
    120680     4062.54
    120720     4064.08
    120760     4065.15
    120800     4066.62
    120840     4068.07
    120880     4069.43
    120920     4070.61
    120960     4072.01
    121000     4073.19
    121040     4074.87
    121080     4076.09
    121120     4077.11
    121160     4078.72
    121200     4080.07
    121240     4081.36
    121280     4082.95
    121320     4084.31
    121360     4085.39
    121400     4086.79
    121440     4087.94
    121480     4089.41
    121520     4090.95
    121560        4092
    121600      4093.5
    121640     4094.92
    121680      4096.3
    121720     4097.48
    121760     4098.87
    121800     4100.05
    121840     4101.74
    121880     4102.95
    121920     4103.97
    121960     4105.59
    122000     4106.93
    122040     4108.22
    122080      4109.8
    122120     4111.16
    122160     4112.23
    122200     4113.65
    122240     4114.79
    122280     4116.26
    122320      4117.8
    122360     4118.85
    122400     4120.35
    122440     4121.77
    122480     4123.14
    122520     4124.32
    122560     4125.72
    122600      4126.9
    122640     4128.59
    122680      4129.8
    122720     4130.82
    122760     4132.43
    122800     4133.78
    122840     4135.08
    122880     4136.66
    122920     4138.01
    122960     4139.09
    123000      4140.5
    123040     4141.64
    123080      4143.1
    123120     4144.64
    123160     4145.69
    123200      4147.2
    123240     4148.61
    123280     4149.99
    123320     4151.17
    123360     4152.57
    123400     4153.76
    123440     4155.45
    123480     4156.65
    123520     4157.68
    123560     4159.29
    123600     4160.64
    123640     4161.94
    123680     4163.52
    123720     4164.87
    123760     4165.93
    123800     4167.36
    123840     4168.49
    123880     4169.94
    123920     4171.51
    123960     4172.55
    124000     4174.07
    124040     4175.46
    124080     4176.85
    124120     4178.03
    124160     4179.43
    124200     4180.61
    124240      4182.3
    124280      4183.5
    124320     4184.53
    124360     4186.16
    124400     4187.49
    124440      4188.8
    124480     4190.38
    124520     4191.72
    124560     4192.81
    124600     4194.22
    124640     4195.35
    124680      4196.8
    124720     4198.38
    124760      4199.4
    124800     4200.92
    124840     4202.33
    124880     4203.71
    124920     4204.88
    124960     4206.31
    125000     4207.48
    125040     4209.17
    125080     4210.38
    125120      4211.4
    125160     4213.03
    125200     4214.36
    125240     4215.67
    125280     4217.25
    125320     4218.59
    125360     4219.67
    125400     4221.09
    125440     4222.22
    125480     4223.69
    125520     4225.25
    125560     4226.28
    125600     4227.79
    125640      4229.2
    125680     4230.58
    125720     4231.75
    125760     4233.17
    125800     4234.33
    125840     4236.04
    125880     4237.24
    125920     4238.24
    125960      4239.9
    126000     4241.22
    126040     4242.53
    126080     4244.11
    126120     4245.46
    126160     4246.52
    126200     4247.96
    126240     4249.07
    126280     4250.54
    126320     4252.11
    126360     4253.13
    126400     4254.65
    126440     4256.06
    126480     4257.44
    126520     4258.61
    126560     4260.03
    126600     4261.18
    126640     4262.91
    126680      4264.1
    126720      4265.1
    126760     4266.75
    126800     4268.08
    126840      4269.4
    126880     4270.97
    126920     4272.32
    126960     4273.37
    127000     4274.82
    127040     4275.95
    127080     4277.41
    127120     4278.98
    127160     4280.01
    127200     4281.53
    127240     4282.91
    127280      4284.3
    127320     4285.48
    127360     4286.89
    127400     4288.04
    127440     4289.77
    127480     4290.97
    127520     4291.97
    127560     4293.62
    127600     4294.95
    127640     4296.27
    127680     4297.84
    127720     4299.19
    127760     4300.24
    127800     4301.69
    127840      4302.8
    127880     4304.27
    127920     4305.83
    127960     4306.86
    128000     4308.38
    128040     4309.77
    128080     4311.16
    128120     4312.33
    128160     4313.75
    128200     4314.88
    128240     4316.62
    128280     4317.82
    128320     4318.82
    128360     4320.47
    128400     4321.79
    128440     4323.12
    128480     4324.68
    128520     4326.04
    128560     4327.09
    128600     4328.52
    128640     4329.65
    128680      4331.1
    128720     4332.68
    128760     4333.71
    128800     4335.21
    128840      4336.6
    128880     4338.02
    128920     4339.17
    128960     4340.58
    129000     4341.71
    129040     4343.47
    129080     4344.67
    129120     4345.67
    129160     4347.31
    129200     4348.64
    129240     4349.96
    129280     4351.52
    129320     4352.88
    129360     4353.93
    129400     4355.38
    129440     4356.49
    129480     4357.96
    129520     4359.52
    129560     4360.56
    129600     4362.06
    129640     4363.46
    129680     4364.86
    129720     4366.01
    129760     4367.43
    129800     4368.55
    129840     4370.31
    129880     4371.51
    129920     4372.51
    129960     4374.17
    130000     4375.48
    130040     4376.82
    130080     4378.38
    130120     4379.73
    130160     4380.78
    130200     4382.24
    130240     4383.34
    130280     4384.81
    130320     4386.37
    130360     4387.41
    130400      4388.9
    130440     4390.31
    130480     4391.69
    130520     4392.87
    130560     4394.27
    130600     4395.38
    130640     4397.15
    130680     4398.35
    130720     4399.34
    130760        4401
    130800     4402.32
    130840     4403.66
    130880     4405.21
    130920     4406.57
    130960     4407.62
    131000     4409.07
    131040     4410.17
    131080     4411.65
    131120     4413.21
    131160     4414.25
    131200     4415.76
    131240     4417.14
    131280     4418.54
    131320     4419.71
    131360      4421.1
    131400     4422.21
    131440     4423.99
    131480      4425.2
    131520     4426.15
    131560     4427.83
    131600     4429.14
    131640     4430.49
    131680     4432.03
    131720     4433.39
    131760     4434.46
    131800      4435.9
    131840     4436.99
    131880     4438.48
    131920     4440.04
    131960     4441.08
    132000     4442.58
    132040     4443.97
    132080     4445.37
    132120     4446.53
    132160     4447.92
    132200     4449.03
    132240     4450.81
    132280     4452.01
    132320     4452.98
    132360     4454.65
    132400     4455.96
    132440     4457.31
    132480     4458.86
    132520     4460.22
    132560     4461.29
    132600     4462.73
    132640     4463.82
    132680     4465.31
    132720     4466.85
    132760      4467.9
    132800     4469.42
    132840     4470.79
    132880      4472.2
    132920     4473.36
    132960     4474.76
    133000     4475.87
    133040     4477.64
    133080     4478.83
    133120      4479.8
    133160     4481.48
    133200     4482.79
    133240     4484.13
    133280     4485.69
    133320     4487.06
    133360     4488.11
    133400     4489.56
    133440     4490.65
    133480     4492.14
    133520     4493.69
    133560     4494.74
    133600     4496.25
    133640     4497.62
    133680     4499.04
    133720      4500.2
    133760     4501.59
    133800      4502.7
    133840     4504.48
    133880     4505.68
    133920     4506.65
    133960      4508.3
    134000     4509.63
    134040     4510.97
    134080     4512.52
    134120     4513.91
    134160     4514.94
    134200     4516.39
    134240     4517.48
    134280     4518.97
    134320     4520.53
    134360     4521.56
    134400     4523.08
    134440     4524.45
    134480     4525.86
    134520     4527.03
    134560     4528.41
    134600     4529.53
    134640      4531.3
    134680      4532.5
    134720     4533.46
    134760     4535.12
    134800     4536.44
    134840     4537.81
    134880     4539.35
    134920     4540.72
    134960     4541.77
    135000     4543.21
    135040      4544.3
    135080     4545.78
    135120     4547.35
    135160     4548.39
    135200      4549.9
    135240     4551.28
    135280     4552.69
    135320     4553.85
    135360     4555.25
    135400     4556.36
    135440     4558.14
    135480     4559.33
    135520     4560.29
    135560     4561.96
    135600     4563.28
    135640     4564.65
    135680     4566.19
    135720     4567.56
    135760      4568.6
    135800     4570.03
    135840     4571.13
    135880     4572.63
    135920     4574.18
    135960     4575.22
    136000     4576.73
    136040     4578.12
    136080     4579.53
    136120     4580.69
    136160     4582.07
    136200     4583.18
    136240     4584.97
    136280     4586.15
    136320     4587.12
    136360     4588.79
    136400      4590.1
    136440     4591.48
    136480        4593
    136520     4594.38
    136560     4595.44
    136600     4596.86
    136640     4597.96
    136680     4599.45
    136720     4601.02
    136760     4602.03
    136800     4603.56
    136840     4604.94
    136880     4606.35
    136920     4607.51
    136960      4608.9
    137000        4610
    137040     4611.79
    137080     4612.98
    137120     4613.94
    137160     4615.62
    137200     4616.92
    137240      4618.3
    137280     4619.81
    137320     4621.19
    137360     4622.25
    137400     4623.69
    137440     4624.78
    137480     4626.26
    137520     4627.84
    137560     4628.86
    137600     4630.38
    137640     4631.76
    137680     4633.17
    137720     4634.33
    137760     4635.72
    137800     4636.82
    137840      4638.6
    137880     4639.79
    137920     4640.75
    137960     4642.42
    138000     4643.73
    138040     4645.11
    138080     4646.62
    138120        4648
    138160     4649.06
    138200      4650.5
    138240     4651.58
    138280     4653.07
    138320     4654.66
    138360     4655.65
    138400      4657.2
    138440     4658.56
    138480     4659.97
    138520     4661.14
    138560     4662.52
    138600     4663.63
    138640     4665.41
    138680      4666.6
    138720     4667.56
    138760     4669.23
    138800     4670.54
    138840     4671.92
    138880     4673.43
    138920     4674.81
    138960     4675.86
    139000     4677.31
    139040      4678.4
    139080     4679.88
    139120     4681.47
    139160     4682.47
    139200     4684.03
    139240     4685.37
    139280     4686.79
    139320     4687.96
    139360     4689.35
    139400     4690.44
    139440     4692.22
    139480     4693.42
    139520     4694.38
    139560     4696.05
    139600     4697.35
    139640     4698.74
    139680     4700.24
    139720     4701.64
    139760     4702.68
    139800     4704.13
    139840     4705.21
    139880     4706.69
    139920     4708.29
    139960     4709.28
    140000     4710.86
    140040     4712.18
    140080     4713.61
    140120     4714.77
    140160     4716.18
    140200     4717.25
    140240     4719.04
    140280     4720.23
    140320     4721.19
    140360     4722.86
    140400     4724.16
    140440     4725.56
    140480     4727.07
    140520     4728.45
    140560     4729.49
    140600     4730.93
    140640     4732.01
    140680     4733.51
    140720     4735.11
    140760     4736.08
    140800     4737.67
    140840        4739
    140880     4740.44
    140920      4741.6
    140960        4743
    141000     4744.06
    141040     4745.86
    141080     4747.04
    141120     4748.01
    141160     4749.68
    141200     4750.98
    141240     4752.38
    141280     4753.89
    141320     4755.28
    141360     4756.32
    141400     4757.75
    141440     4758.85
    141480     4760.34
    141520     4761.93
    141560     4762.91
    141600     4764.48
    141640     4765.82
    141680     4767.27
    141720     4768.43
    141760     4769.83
    141800     4770.88
    141840     4772.69
    141880     4773.87
    141920     4774.83
    141960     4776.51
    142000      4777.8
    142040     4779.21
    142080     4780.71
    142120      4782.1
    142160     4783.14
    142200     4784.58
    142240     4785.68
    142280     4787.17
    142320     4788.76
    142360     4789.73
    142400     4791.32
    142440     4792.66
    142480      4794.1
    142520     4795.26
    142560     4796.64
    142600      4797.7
    142640     4799.51
    142680      4800.7
    142720     4801.64
    142760     4803.33
    142800     4804.62
    142840     4806.02
    142880     4807.53
    142920     4808.91
    142960     4809.94
    143000     4811.41
    143040     4812.51
    143080        4814
    143120     4815.58
    143160     4816.56
    143200     4818.14
    143240     4819.47
    143280     4820.92
    143320     4822.08
    143360     4823.45
    143400     4824.52
    143440     4826.32
    143480     4827.51
    143520     4828.45
    143560     4830.13
    143600     4831.42
    143640     4832.85
    143680     4834.36
    143720     4835.73
    143760     4836.76
    143800     4838.24
    143840     4839.32
    143880     4840.81
    143920     4842.39
    143960     4843.36
    144000     4844.95
    144040     4846.29
    144080     4847.74
    144120     4848.88
    144160     4850.26
    144200     4851.34
    144240     4853.13
    144280     4854.31
    144320     4855.29
    144360     4856.94
    144400     4858.24
    144440     4859.64
    144480     4861.18
    144520     4862.53
    144560     4863.57
    144600     4865.05
    144640     4866.12
    144680      4867.6
    144720     4869.19
    144760     4870.15
    144800     4871.75
    144840     4873.08
    144880     4874.54
    144920      4875.7
    144960     4877.05
    145000     4878.14
    145040     4879.93
    145080     4881.13
    145120     4882.08
    145160     4883.73
    145200     4885.04
    145240     4886.43
    145280     4887.97
    145320     4889.32
    145360     4890.36
    145400     4891.84
    145440      4892.9
    145480      4894.4
    145520     4895.98
    145560     4896.95
    145600     4898.55
    145640     4899.89
    145680     4901.35
    145720      4902.5
    145760     4903.87
    145800     4904.95
    145840     4906.74
    145880     4907.93
    145920     4908.89
    145960     4910.54
    146000     4911.84
    146040     4913.24
    146080     4914.78
    146120     4916.13
    146160     4917.17
    146200     4918.64
    146240     4919.71
    146280     4921.19
    146320     4922.78
    146360     4923.75
    146400     4925.35
    146440     4926.69
    146480     4928.15
    146520      4929.3
    146560     4930.67
    146600     4931.74
    146640     4933.54
    146680     4934.73
    146720      4935.7
    146760     4937.33
    146800     4938.65
    146840     4940.03
    146880      4941.6
    146920     4942.92
    146960     4943.98
    147000     4945.45
    147040     4946.52
    147080     4948.01
    147120     4949.59
    147160     4950.55
    147200     4952.16
    147240     4953.51
    147280     4954.96
    147320     4956.12
    147360     4957.48
    147400     4958.55
    147440     4960.34
    147480     4961.54
    147520      4962.5
    147560     4964.15
    147600     4965.47
    147640     4966.85
    147680     4968.42
    147720     4969.73
    147760      4970.8
    147800     4972.26
    147840     4973.35
    147880     4974.82
    147920     4976.41
    147960     4977.35
    148000     4978.97
    148040     4980.33
    148080     4981.78
    148120     4982.93
    148160     4984.28
    148200     4985.37
    148240     4987.16
    148280     4988.36
    148320     4989.33
    148360     4990.96
    148400     4992.28
    148440     4993.68
    148480     4995.23
    148520     4996.53
    148560     4997.62
    148600     4999.07
    148640     5000.16
    148680     5001.63
    148720     5003.23
    148760     5004.19
    148800      5005.8
    148840     5007.15
    148880     5008.61
    148920     5009.74
    148960     5011.11
    149000     5012.22
    149040     5013.99
    149080     5015.21
    149120     5016.15
    149160     5017.78
    149200     5019.09
    149240     5020.52
    149280     5022.04
    149320     5023.35
    149360     5024.44
    149400      5025.9
    149440     5026.97
    149480     5028.45
    149520     5030.04
    149560        5031
    149600     5032.63
    149640     5033.97
    149680     5035.41
    149720     5036.57
    149760     5037.92
    149800     5039.03
    149840     5040.81
    149880     5042.02
    149920     5042.96
    149960     5044.59
    150000     5045.91
    150040     5047.33
    150080     5048.86
    150120     5050.16
    150160     5051.26
    150200     5052.72
    150240     5053.78
    150280     5055.27
    150320     5056.85
    150360     5057.81
    150400     5059.44
    150440      5060.8
    150480     5062.21
    150520      5063.4
    150560     5064.74
    150600     5065.85
    150640     5067.63
    150680     5068.84
    150720     5069.78
    150760     5071.42
    150800     5072.72
    150840     5074.16
    150880     5075.68
    150920     5076.97
    150960     5078.09
    151000     5079.53
    151040     5080.59
    151080     5082.08
    151120     5083.68
    151160     5084.63
    151200     5086.26
    151240      5087.6
    151280     5089.03
    151320     5090.22
    151360     5091.56
    151400     5092.67
    151440     5094.45
    151480     5095.66
    151520     5096.58
    151560     5098.22
    151600     5099.54
    151640     5100.99
    151680     5102.49
    151720     5103.79
    151760      5104.9
    151800     5106.34
    151840      5107.4
    151880     5108.88
    151920     5110.51
    151960     5111.46
    152000     5113.08
    152040     5114.43
    152080     5115.85
    152120     5117.04
    152160     5118.37
    152200     5119.48
    152240     5121.26
    152280     5122.47
    152320      5123.4
    152360     5125.04
    152400     5126.35
    152440      5127.8
    152480     5129.32
    152520     5130.61
    152560     5131.72
    152600     5133.15
    152640     5134.23
    152680     5135.71
    152720     5137.33
    152760     5138.29
    152800     5139.89
    152840     5141.24
    152880     5142.68
    152920     5143.87
    152960      5145.2
    153000      5146.3
    153040     5148.08
    153080     5149.29
    153120     5150.23
    153160     5151.86
    153200     5153.17
    153240     5154.62
    153280     5156.13
    153320     5157.44
    153360     5158.53
    153400     5159.97
    153440     5161.05
    153480     5162.53
    153520     5164.15
    153560     5165.12
    153600     5166.73
    153640     5168.06
    153680      5169.5
    153720     5170.67
    153760     5172.01
    153800     5173.13
    153840      5174.9
    153880     5176.11
    153920     5177.06
    153960     5178.68
    154000        5180
    154040     5181.44
    154080     5182.97
    154120     5184.26
    154160     5185.36
    154200     5186.81
    154240     5187.86
    154280     5189.35
    154320     5190.97
    154360     5191.94
    154400     5193.56
    154440     5194.89
    154480     5196.32
    154520      5197.5
    154560     5198.84
    154600     5199.95
    154640     5201.73
    154680     5202.95
    154720     5203.89
    154760     5205.53
    154800     5206.82
    154840     5208.27
    154880      5209.8
    154920     5211.09
    154960     5212.19
    155000     5213.64
    155040     5214.71
    155080     5216.18
    155120      5217.8
    155160     5218.78
    155200     5220.39
    155240     5221.73
    155280     5223.16
    155320     5224.34
    155360     5225.66
    155400     5226.78
    155440     5228.57
    155480      5229.8
    155520      5230.7
    155560     5232.35
    155600     5233.66
    155640     5235.09
    155680     5236.64
    155720     5237.93
    155760     5239.03
    155800     5240.48
    155840     5241.53
    155880     5243.02
    155920     5244.65
    155960      5245.6
    156000     5247.23
    156040     5248.58
    156080     5249.98
    156120     5251.18
    156160     5252.49
    156200     5253.61
    156240     5255.42
    156280     5256.62
    156320     5257.54
    156360     5259.17
    156400     5260.49
    156440     5261.93
    156480     5263.47
    156520     5264.76
    156560     5265.85
    156600     5267.33
    156640     5268.35
    156680     5269.85
    156720     5271.49
    156760     5272.42
    156800     5274.07
    156840     5275.41
    156880     5276.81
    156920     5278.01
    156960     5279.32
    157000     5280.44
    157040     5282.25
    157080     5283.45
    157120     5284.36
    157160     5285.99
    157200     5287.29
    157240     5288.77
    157280     5290.29
    157320     5291.59
    157360     5292.68
    157400     5294.16
    157440     5295.17
    157480     5296.67
    157520     5298.33
    157560     5299.25
    157600     5300.89
    157640     5302.23
    157680     5303.64
    157720     5304.83
    157760     5306.14
    157800     5307.25
    157840     5309.06
    157880     5310.27
    157920     5311.19
    157960     5312.81
    158000     5314.11
    158040     5315.58
    158080     5317.09
    158120      5318.4
    158160     5319.48
    158200     5320.98
    158240        5322
    158280     5323.49
    158320     5325.15
    158360     5326.07
    158400      5327.7
    158440     5329.05
    158480     5330.47
    158520     5331.66
    158560     5332.96
    158600     5334.07
    158640      5335.9
    158680     5337.09
    158720     5338.03
    158760     5339.64
    158800     5340.93
    158840     5342.41
    158880     5343.93
    158920     5345.25
    158960     5346.32
    159000     5347.81
    159040     5348.83
    159080     5350.33
    159120     5351.99
    159160     5352.93
    159200     5354.54
    159240      5355.9
    159280     5357.31
    159320     5358.51
    159360     5359.81
    159400     5360.92
    159440     5362.74
    159480     5363.94
    159520     5364.87
    159560     5366.49
    159600     5367.75
    159640     5369.25
    159680     5370.77
    159720     5372.12
    159760     5373.18
    159800     5374.65
    159840     5375.67
    159880     5377.18
    159920     5378.84
    159960     5379.77
    160000     5381.39
    160040     5382.75
    160080     5384.16
    160120     5385.36
    160160     5386.65
    160200     5387.77
    160240     5389.59
    160280      5390.8
    160320     5391.73
    160360     5393.34
    160400     5394.61
    160440     5396.12
    160480     5397.63
    160520     5398.98
    160560     5400.03
    160600     5401.49
    160640     5402.52
    160680     5404.02
    160720     5405.67
    160760     5406.61
    160800     5408.23
    160840     5409.58
    160880        5411
    160920     5412.19
    160960     5413.47
    161000     5414.61
    161040     5416.44
    161080     5417.63
    161120     5418.56
    161160     5420.18
    161200     5421.42
    161240     5422.94
    161280     5424.47
    161320      5425.8
    161360     5426.88
    161400     5428.34
    161440     5429.36
    161480     5430.85
    161520     5432.51
    161560     5433.45
    161600     5435.08
    161640     5436.41
    161680     5437.84
    161720     5439.02
    161760      5440.3
    161800     5441.43
    161840     5443.27
    161880     5444.46
    161920     5445.38
    161960        5447
    162000     5448.24
    162040     5449.77
    162080      5451.3
    162120     5452.63
    162160     5453.71
    162200     5455.17
    162240      5456.2
    162280     5457.66
    162320     5459.33
    162360     5460.27
    162400     5461.91
    162440     5463.25
    162480     5464.66
    162520     5465.85
    162560     5467.13
    162600     5468.26
    162640     5470.11
    162680     5471.27
    162720     5472.19
    162760     5473.82
    162800     5475.06
    162840     5476.57
    162880     5478.12
    162920     5479.45
    162960     5480.52
    163000     5481.99
    163040     5483.02
    163080     5484.48
    163120     5486.14
    163160     5487.09
    163200     5488.74
    163240     5490.05
    163280      5491.5
    163320     5492.67
    163360     5493.93
    163400     5495.08
    163440     5496.91
    163480     5498.09
    163520     5499.01
    163560     5500.64
    163600     5501.87
    163640     5503.39
    163680     5504.94
    163720     5506.27
    163760     5507.34
    163800     5508.81
    163840     5509.82
    163880     5511.29
    163920     5512.95
    163960     5513.89
    164000     5515.54
    164040     5516.86
    164080     5518.31
    164120     5519.47
    164160     5520.74
    164200     5521.88
    164240     5523.73
    164280     5524.91
    164320     5525.83
    164360     5527.45
    164400     5528.67
    164440      5530.2
    164480     5531.74
    164520     5533.08
    164560     5534.16
    164600     5535.61
    164640     5536.62
    164680     5538.08
    164720     5539.76
    164760      5540.7
    164800     5542.35
    164840     5543.67
    164880     5545.12
    164920      5546.3
    164960     5547.54
    165000     5548.71
    165040     5550.56
    165080     5551.71
    165120     5552.65
    165160     5554.27
    165200     5555.48
    165240        5557
    165280     5558.56
    165320      5559.9
    165360     5560.98
    165400     5562.43
    165440     5563.44
    165480      5564.9
    165520     5566.58
    165560     5567.53
    165600     5569.18
    165640      5570.5
    165680     5571.95
    165720     5573.14
    165760     5574.36
    165800     5575.55
    165840      5577.4
    165880     5578.53
    165920     5579.48
    165960      5581.1
    166000      5582.3
    166040     5583.82
    166080     5585.38
    166120     5586.72
    166160      5587.8
    166200     5589.24
    166240     5590.25
    166280     5591.73
    166320     5593.39
    166360     5594.33
    166400     5595.99
    166440     5597.31
    166480     5598.75
    166520     5599.94
    166560     5601.17
    166600     5602.35
    166640     5604.19
    166680     5605.35
    166720     5606.28
    166760      5607.9
    166800     5609.12
    166840     5610.63
    166880      5612.2
    166920     5613.54
    166960     5614.61
    167000     5616.06
    167040     5617.06
    167080     5618.54
    167120     5620.21
    167160     5621.14
    167200     5622.79
    167240     5624.12
    167280     5625.57
    167320     5626.75
    167360     5627.98
    167400     5629.16
    167440     5631.01
    167480     5632.16
    167520      5633.1
    167560     5634.72
    167600     5635.94
    167640     5637.46
    167680        5639
    167720     5640.35
    167760     5641.44
    167800     5642.87
    167840     5643.88
    167880     5645.34
    167920     5647.03
    167960     5647.96
    168000     5649.61
    168040     5650.96
    168080      5652.4
    168120     5653.57
    168160      5654.8
    168200        5656
    168240     5657.85
    168280        5659
    168320     5659.93
    168360     5661.55
    168400     5662.77
    168440     5664.29
    168480     5665.85
    168520     5667.18
    168560     5668.27
    168600     5669.71
    168640      5670.7
    168680     5672.19
    168720     5673.87
    168760      5674.8
    168800     5676.45
    168840     5677.79
    168880     5679.26
    168920     5680.42
    168960     5681.66
    169000     5682.84
    169040     5684.69
    169080     5685.84
    169120     5686.75
    169160      5688.4
    169200     5689.59
    169240     5691.12
    169280     5692.69
    169320     5694.02
    169360     5695.11
    169400     5696.54
    169440     5697.52
    169480     5699.03
    169520      5700.7
    169560     5701.62
    169600      5703.3
    169640     5704.61
    169680     5706.11
    169720     5707.25
    169760     5708.49
    169800     5709.67
    169840     5711.53
    169880     5712.67
    169920      5713.6
    169960     5715.23
    170000     5716.43
    170040     5717.98
    170080     5719.53
    170120     5720.87
    170160     5721.95
    170200     5723.37
    170240     5724.34
    170280     5725.85
    170320     5727.53
    170360     5728.46
    170400     5730.14
    170440     5731.43
    170480     5732.94
    170520     5734.08
    170560     5735.34
    170600      5736.5
    170640     5738.37
    170680     5739.51
    170720     5740.43
    170760     5742.07
    170800     5743.27
    170840      5744.8
    170880     5746.36
    170920     5747.72
    170960     5748.78
    171000      5750.2
    171040     5751.18
    171080      5752.7
    171120     5754.37
    171160      5755.3
    171200     5756.97
    171240     5758.25
    171280     5759.76
    171320     5760.91
    171360     5762.17
    171400     5763.34
    171440      5765.2
    171480     5766.32
    171520     5767.26
    171560     5768.89
    171600     5770.09
    171640     5771.65
    171680      5773.2
    171720     5774.56
    171760     5775.62
    171800     5777.04
    171840        5778
    171880     5779.55
    171920     5781.21
    171960     5782.13
    172000     5783.81
    172040     5785.09
    172080      5786.6
    172120     5787.75
    172160        5789
    172200     5790.16
    172240     5792.03
    172280     5793.15
    172320     5794.08
    172360     5795.73
    172400     5796.93
    172440     5798.48
    172480     5800.02
    172520     5801.38
    172560     5802.44
    172600     5803.89
    172640     5804.82
    172680     5806.38
    172720     5808.04
    172760     5808.95
    172800     5810.64
    172840     5811.92
    172880     5813.41
    172920     5814.59
    172960     5815.82
    173000     5816.99
    173040     5818.86
    173080     5819.97
    173120      5820.9
    173160     5822.55
    173200     5823.76
    173240     5825.31
    173280     5826.85
    173320     5828.21
    173360     5829.27
    173400     5830.72
    173440     5831.65
    173480     5833.21
    173520     5834.86
    173560     5835.77
    173600     5837.47
    173640     5838.74
    173680     5840.24
    173720     5841.42
    173760     5842.65
    173800     5843.81
    173840     5845.69
    173880     5846.82
    173920     5847.71
    173960     5849.36
    174000     5850.58
    174040     5852.13
    174080     5853.67
    174120     5855.02
    174160     5856.08
    174200     5857.53
    174240     5858.47
    174280     5860.02
    174320     5861.68
    174360     5862.61
    174400     5864.31
    174440     5865.57
    174480     5867.06
    174520     5868.26
    174560     5869.49
    174600     5870.64
    174640     5872.53
    174680     5873.63
    174720     5874.54
    174760      5876.2
    174800     5877.41
    174840     5878.95
    174880      5880.5
    174920     5881.86
    174960     5882.93
    175000     5884.36
    175040     5885.33
    175080     5886.86
    175120     5888.52
    175160     5889.44
    175200     5891.13
    175240     5892.41
    175280     5893.89
    175320      5895.1
    175360     5896.31
    175400     5897.46
    175440     5899.37
    175480     5900.47
    175520     5901.37
    175560     5903.03
    175600     5904.25
    175640     5905.78
    175680     5907.33
    175720      5908.7
    175760     5909.77
    175800     5911.19
    175840     5912.17
    175880      5913.7
    175920     5915.36
    175960     5916.29
    176000     5917.98
    176040     5919.26
    176080     5920.73
    176120     5921.94
    176160     5923.16
    176200     5924.29
    176240     5926.21
    176280     5927.33
    176320     5928.21
    176360     5929.88
    176400     5931.07
    176440     5932.62
    176480     5934.18
    176520     5935.53
    176560     5936.58
    176600        5938
    176640        5939
    176680     5940.54
    176720     5942.18
    176760     5943.13
    176800     5944.82
    176840     5946.11
    176880     5947.55
    176920      5948.8
    176960        5950
    177000     5951.11
    177040     5953.06
    177080     5954.18
    177120     5955.05
    177160     5956.71
    177200     5957.91
    177240     5959.45
    177280     5961.02
    177320     5962.38
    177360     5963.41
    177400     5964.84
    177440     5965.82
    177480     5967.38
    177520     5969.02
    177560     5969.97
    177600     5971.66
    177640     5972.94
    177680     5974.39
    177720     5975.62
    177760     5976.82
    177800     5977.95
    177840     5979.89
    177880     5981.01
    177920     5981.88
    177960     5983.53
    178000     5984.74
    178040     5986.29
    178080     5987.85
    178120     5989.21
    178160     5990.25
    178200     5991.66
    178240     5992.67
    178280     5994.21
    178320     5995.85
    178360     5996.81
    178400     5998.48
    178440     5999.78
    178480     6001.25
    178520     6002.46
    178560     6003.68
    178600     6004.79
    178640     6006.73
    178680     6007.85
    178720      6008.7
    178760     6010.37
    178800     6011.59
    178840     6013.13
    178880     6014.69
    178920     6016.06
    178960     6017.09
    179000      6018.5
    179040     6019.51
    179080     6021.06
    179120      6022.7
    179160     6023.66
    179200     6025.34
    179240     6026.65
    179280     6028.12
    179320     6029.32
    179360     6030.54
    179400     6031.66
    179440     6033.61
    179480     6034.71
    179520     6035.56
    179560     6037.23
    179600     6038.44
    179640        6040
    179680     6041.57
    179720     6042.92
    179760     6043.96
    179800     6045.36
    179840     6046.39
    179880     6047.93
    179920     6049.56
    179960     6050.52
    180000     6052.22
    180040     6053.52
    180080        6055
    180120     6056.19
    180160     6057.41
    180200     6058.53
    180240     6060.48
    180280     6061.59
    180320     6062.42
    180360      6064.1
    180400     6065.31
    180440     6066.86
    180480     6068.44
    180520      6069.8
    180560     6070.83
    180600     6072.21
    180640     6073.27
    180680     6074.79
    180720     6076.43
    180760     6077.41
    180800     6079.08
    180840     6080.38
    180880     6081.87
    180920     6083.05
    180960     6084.26
    181000     6085.39
    181040     6087.33
    181080     6088.46
    181120     6089.29
    181160     6090.95
    181200     6092.16
    181240     6093.72
    181280     6095.31
    181320     6096.67
    181360     6097.69
    181400     6099.07
    181440     6100.15
    181480     6101.65
    181520     6103.31
    181560     6104.28
    181600     6105.94
    181640     6107.26
    181680     6108.75
    181720     6109.93
    181760     6111.13
    181800     6112.27
    181840     6114.21
    181880     6115.33
    181920     6116.16
    181960     6117.85
    182000     6119.03
    182040     6120.59
    182080     6122.17
    182120     6123.55
    182160     6124.57
    182200     6125.95
    182240     6127.03
    182280     6128.53
    182320     6130.17
    182360     6131.18
    182400     6132.82
    182440     6134.14
    182480     6135.64
    182520     6136.82
    182560        6138
    182600     6139.14
    182640     6141.08
    182680     6142.21
    182720     6143.04
    182760     6144.73
    182800     6145.92
    182840     6147.48
    182880     6149.09
    182920     6150.42
    182960     6151.46
    183000     6152.84
    183040     6153.93
    183080     6155.42
    183120     6157.06
    183160     6158.06
    183200      6159.7
    183240     6161.03
    183280     6162.52
    183320      6163.7
    183360     6164.89
    183400     6166.03
    183440     6167.98
    183480     6169.12
    183520     6169.93
    183560     6171.62
    183600     6172.81
    183640     6174.39
    183680     6175.98
    183720     6177.32
    183760     6178.36
    183800     6179.73
    183840     6180.82
    183880     6182.31
    183920     6183.96
    183960     6184.97
    184000      6186.6
    184040     6187.95
    184080     6189.44
    184120     6190.61
    184160     6191.79
    184200     6192.96
    184240     6194.89
    184280     6196.03
    184320     6196.83
    184360     6198.52
    184400     6199.72
    184440     6201.28
    184480     6202.89
    184520     6204.22
    184560     6205.27
    184600     6206.63
    184640     6207.73
    184680     6209.22
    184720     6210.87
    184760     6211.88
    184800      6213.5
    184840     6214.86
    184880     6216.37
    184920     6217.53
    184960      6218.7
    185000     6219.86
    185040     6221.81
    185080     6222.92
    185120     6223.74
    185160     6225.42
    185200     6226.65
    185240      6228.2
    185280     6229.81
    185320     6231.15
    185360     6232.19
    185400     6233.55
    185440     6234.66
    185480     6236.15
    185520     6237.77
    185560      6238.8
    185600     6240.41
    185640     6241.76
    185680     6243.27
    185720     6244.43
    185760      6245.6
    185800     6246.76
    185840      6248.7
    185880     6249.84
    185920     6250.65
    185960     6252.33
    186000     6253.55
    186040     6255.11
    186080     6256.72
    186120     6258.05
    186160      6259.1
    186200     6260.44
    186240     6261.56
    186280     6263.06
    186320     6264.67
    186360     6265.71
    186400     6267.32
    186440     6268.67
    186480     6270.17
    186520     6271.34
    186560      6272.5
    186600     6273.65
    186640     6275.58
    186680     6276.72
    186720     6277.54
    186760     6279.21
    186800     6280.43
    186840     6282.02
    186880     6283.62
    186920     6284.94
    186960     6285.99
    187000     6287.34
    187040     6288.46
    187080     6289.95
    187120     6291.55
    187160     6292.61
    187200      6294.2
    187240     6295.57
    187280     6297.06
    187320     6298.23
    187360     6299.39
    187400     6300.53
    187440     6302.48
    187480     6303.62
    187520     6304.42
    187560      6306.1
    187600     6307.32
    187640     6308.92
    187680     6310.51
    187720     6311.82
    187760     6312.89
    187800     6314.23
    187840     6315.34
    187880     6316.82
    187920     6318.44
    187960      6319.5
    188000     6321.07
    188040     6322.46
    188080     6323.96
    188120     6325.12
    188160     6326.29
    188200     6327.44
    188240     6329.37
    188280     6330.52
    188320     6331.32
    188360     6332.99
    188400     6334.22
    188440     6335.82
    188480     6337.43
    188520     6338.71
    188560      6339.8
    188600     6341.12
    188640     6342.24
    188680     6343.71
    188720     6345.35
    188760     6346.41
    188800     6347.96
    188840     6349.35
    188880     6350.86
    188920     6352.01
    188960     6353.18
    189000     6354.34
    189040     6356.26
    189080     6357.42
    189120     6358.22
    189160     6359.88
    189200     6361.13
    189240      6362.7
    189280     6364.33
    189320     6365.61
    189360      6366.7
    189400     6368.01
    189440     6369.14
    189480      6370.6
    189520     6372.25
    189560      6373.3
    189600     6374.86
    189640     6376.24
    189680     6377.75
    189720      6378.9
    189760     6380.06
    189800     6381.24
    189840     6383.17
    189880     6384.31
    189920     6385.11
    189960     6386.76
    190000     6388.04
    190040      6389.6
    190080      6391.2
    190120     6392.49
    190160     6393.59
    190200     6394.91
    190240     6396.03
    190280     6397.48
    190320     6399.15
    190360     6400.18
    190400     6401.74
    190440      6403.1
    190480     6404.64
    190520     6405.77
    190560     6406.96
    190600     6408.15
    190640     6410.05
    190680     6411.19
    190720     6412.01
    190760     6413.67
    190800     6414.92
    190840     6416.48
    190880     6418.09
    190920     6419.38
    190960     6420.48
    191000      6421.8
    191040     6422.91
    191080     6424.39
    191120     6426.02
    191160     6427.07
    191200     6428.63
    191240     6429.99
    191280     6431.54
    191320     6432.67
    191360     6433.85
    191400     6435.04
    191440     6436.95
    191480     6438.08
    191520     6438.91
    191560     6440.54
    191600     6441.83
    191640     6443.38
    191680     6444.98
    191720     6446.28
    191760     6447.37
    191800     6448.72
    191840     6449.83
    191880     6451.28
    191920     6452.93
    191960     6453.97
    192000     6455.54
    192040     6456.88
    192080     6458.44
    192120     6459.57
    192160     6460.75
    192200     6461.94
    192240     6463.86
    192280     6464.97
    192320      6465.8
    192360     6467.42
    192400     6468.72
    192440     6470.26
    192480     6471.87
    192520     6473.17
    192560     6474.25
    192600      6475.6
    192640     6476.71
    192680     6478.15
    192720     6479.83
    192760     6480.85
    192800     6482.43
    192840     6483.77
    192880     6485.33
    192920     6486.46
    192960     6487.63
    193000     6488.83
    193040     6490.76
    193080     6491.87
    193120      6492.7
    193160     6494.31
    193200     6495.61
    193240     6497.14
    193280     6498.76
    193320     6500.06
    193360     6501.13
    193400     6502.48
    193440     6503.59
    193480     6505.04
    193520     6506.71
    193560     6507.75
    193600     6509.33
    193640     6510.66
    193680     6512.22
    193720     6513.35
    193760      6514.5
    193800     6515.74
    193840     6517.63
    193880     6518.76
    193920     6519.58
    193960     6521.21
    194000     6522.52
    194040     6524.03
    194080     6525.65
    194120     6526.97
    194160     6528.06
    194200     6529.37
    194240     6530.48
    194280     6531.94
    194320     6533.62
    194360     6534.66
    194400     6536.22
    194440     6537.55
    194480     6539.14
    194520     6540.25
    194560     6541.41
    194600     6542.63
    194640     6544.54
    194680     6545.66
    194720     6546.49
    194760     6548.11
    194800     6549.42
    194840     6550.92
    194880     6552.55
    194920     6553.89
    194960     6554.97
    195000     6556.27
    195040     6557.37
    195080     6558.84
    195120     6560.52
    195160     6561.54
    195200     6563.12
    195240     6564.45
    195280     6566.04
    195320     6567.15
    195360     6568.29
    195400     6569.53
    195440     6571.42
    195480     6572.54
    195520     6573.38
    195560     6575.01
    195600     6576.29
    195640     6577.81
    195680     6579.44
    195720     6580.77
    195760     6581.87
    195800     6583.17
    195840     6584.26
    195880     6585.73
    195920     6587.41
    195960     6588.43
    196000     6590.01
    196040     6591.34
    196080     6592.94
    196120     6594.05
    196160     6595.18
    196200     6596.39
    196240     6598.32
    196280     6599.43
    196320     6600.27
    196360      6601.9
    196400      6603.2
    196440     6604.69
    196480     6606.32
    196520     6607.68
    196560     6608.76
    196600     6610.04
    196640     6611.16
    196680     6612.63
    196720      6614.3
    196760     6615.31
    196800      6616.9
    196840     6618.23
    196880     6619.84
    196920     6620.94
    196960     6622.08
    197000     6623.29
    197040     6625.22
    197080     6626.31
    197120     6627.16
    197160     6628.78
    197200     6630.09
    197240     6631.61
    197280     6633.21
    197320     6634.58
    197360     6635.65
    197400     6636.93
    197440     6638.06
    197480     6639.52
    197520     6641.19
    197560      6642.2
    197600     6643.78
    197640     6645.13
    197680     6646.73
    197720     6647.84
    197760     6648.98
    197800      6650.2
    197840     6652.14
    197880     6653.22
    197920     6654.06
    197960     6655.71
    198000     6657.01
    198040     6658.53
    198080     6660.12
    198120     6661.47
    198160     6662.56
    198200     6663.84
    198240     6664.95
    198280     6666.42
    198320     6668.11
    198360     6669.12
    198400      6670.7
    198440     6672.04
    198480     6673.64
    198520     6674.76
    198560     6675.88
    198600     6677.12
    198640     6679.04
    198680     6680.14
    198720     6680.97
    198760     6682.62
    198800     6683.92
    198840     6685.46
    198880     6687.04
    198920     6688.38
    198960     6689.47
    199000     6690.76
    199040     6691.89
    199080     6693.33
    199120     6695.02
    199160     6696.03
    199200     6697.59
    199240     6698.93
    199280     6700.57
    199320     6701.64
    199360     6702.79
    199400     6704.02
    199440     6705.94
    199480     6707.05
    199520     6707.86
    199560     6709.52
    199600     6710.82
    199640     6712.36
    199680     6713.95
    199720     6715.29
    199760     6716.36
    199800     6717.66
    199840     6718.78
    199880     6720.22
    199920      6721.9
    199960     6722.93
    200000     6724.48
    200040     6725.83
    200080     6727.46
    200120      6728.5
    200160     6729.69
    200200     6730.91
    200240     6732.83
    200280     6733.95
    200320     6734.74
    200360     6736.39
    200400      6737.7
    200440     6739.25
    200480     6740.83
    200520     6742.15
    200560     6743.24
    200600     6744.55
    200640     6745.65
    200680      6747.1
    200720     6748.79
    200760     6749.79
    200800     6751.35
    200840     6752.72
    200880     6754.34
    200920     6755.37
    200960     6756.56
    201000     6757.78
    201040     6759.73
    201080     6760.82
    201120     6761.62
    201160     6763.25
    201200     6764.58
    201240     6766.13
    201280     6767.72
    201320     6769.05
    201360     6770.14
    201400     6771.45
    201440     6772.54
    201480     6773.99
    201520     6775.68
    201560     6776.69
    201600     6778.26
    201640     6779.61
    201680     6781.23
    201720     6782.27
    201760     6783.46
    201800     6784.69
    201840     6786.63
    201880     6787.72
    201920     6788.51
    201960     6790.16
    202000     6791.48
    202040     6793.04
    202080     6794.64
    202120     6795.95
    202160     6797.04
    202200     6798.35
    202240     6799.45
    202280     6800.91
    202320     6802.58
    202360     6803.59
    202400     6805.14
    202440     6806.53
    202480     6808.14
    202520     6809.18
    202560     6810.37
    202600     6811.59
    202640     6813.53
    202680     6814.61
    202720      6815.4
    202760     6817.04
    202800     6818.38
    202840     6819.92
    202880     6821.54
    202920     6822.84
    202960     6823.95
    203000     6825.27
    203040     6826.34
    203080     6827.83
    203120     6829.49
    203160     6830.46
    203200     6832.04
    203240     6833.43
    203280     6835.05
    203320     6836.06
    203360     6837.27
    203400     6838.48
    203440     6840.44
    203480     6841.52
    203520     6842.32
    203560     6843.96
    203600     6845.29
    203640     6846.84
    203680     6848.45
    203720     6849.74
    203760     6850.84
    203800     6852.18
    203840     6853.26
    203880     6854.74
    203920     6856.41
    203960     6857.38
    204000     6858.93
    204040     6860.33
    204080     6861.97
    204120     6862.99
    204160     6864.19
    204200     6865.41
    204240     6867.35
    204280     6868.44
    204320     6869.22
    204360     6870.84
    204400      6872.2
    204440     6873.75
    204480     6875.36
    204520     6876.66
    204560     6877.75
    204600      6879.1
    204640     6880.16
    204680     6881.65
    204720     6883.32
    204760      6884.3
    204800     6885.87
    204840     6887.23
    204880     6888.89
    204920     6889.91
    204960     6891.12
    205000     6892.32
    205040     6894.27
    205080     6895.34
    205120     6896.13
    205160     6897.74
    205200     6899.13
    205240     6900.66
    205280     6902.28
    205320     6903.56
    205360     6904.66
    205400     6905.99
    205440     6907.08
    205480     6908.56
    205520     6910.23
    205560     6911.22
    205600     6912.77
    205640     6914.13
    205680     6915.81
    205720     6916.81
    205760     6918.02
    205800     6919.23
    205840     6921.18
    205880     6922.26
    205920     6923.02
    205960     6924.65
    206000     6926.05
    206040     6927.56
    206080     6929.19
    206120     6930.49
    206160     6931.57
    206200      6932.9
    206240     6933.97
    206280     6935.48
    206320     6937.12
    206360     6938.15
    206400     6939.68
    206440     6941.05
    206480     6942.73
    206520     6943.73
    206560     6944.94
    206600     6946.15
    206640     6948.09
    206680     6949.17
    206720     6949.93
    206760     6951.58
    206800     6952.96
    206840     6954.49
    206880     6956.08
    206920     6957.39
    206960     6958.48
    207000      6959.8
    207040     6960.88
    207080     6962.36
    207120     6964.03
    207160     6965.06
    207200     6966.58
    207240     6967.96
    207280     6969.65
    207320     6970.65
    207360     6971.85
    207400     6973.07
    207440     6974.98
    207480     6976.07
    207520     6976.84
    207560      6978.5
    207600     6979.86
    207640      6981.4
    207680     6982.99
    207720     6984.31
    207760     6985.37
    207800      6986.7
    207840     6987.77
    207880     6989.26
    207920     6990.94
    207960     6991.95
    208000     6993.49
    208040     6994.88
    208080     6996.55
    208120     6997.55
    208160     6998.76
    208200     6999.99
    208240      7001.9
    208280     7002.97
    208320     7003.76
    208360     7005.39
    208400     7006.76
    208440     7008.31
    208480     7009.91
    208520      7011.2
    208560     7012.29
    208600     7013.61
    208640     7014.68
    208680     7016.18
    208720     7017.84
    208760     7018.85
    208800     7020.39
    208840      7021.8
    208880     7023.47
    208920     7024.46
    208960     7025.68
    209000     7026.88
    209040     7028.81
    209080     7029.89
    209120     7030.67
    209160     7032.29
    209200     7033.67
    209240     7035.23
    209280     7036.79
    209320     7038.11
    209360     7039.21
    209400     7040.51
    209440     7041.59
    209480     7043.09
    209520     7044.75
    209560     7045.76
    209600     7047.29
    209640     7048.72
    209680     7050.37
    209720     7051.38
    209760     7052.58
    209800     7053.81
    209840     7055.69
    209880      7056.8
    209920     7057.58
    209960      7059.2
    210000     7060.58
    210040     7062.12
    210080      7063.7
    210120        7065
    210160     7066.14
    210200     7067.41
    210240     7068.48
    210280        7070
    210320     7071.65
    210360     7072.68
    210400     7074.21
    210440     7075.63
    210480     7077.26
    210520     7078.29
    210560     7079.49
    210600     7080.74
    210640     7082.61
    210680      7083.7
    210720     7084.49
    210760      7086.1
    210800     7087.48
    210840     7089.03
    210880     7090.59
    210920     7091.92
    210960     7093.08
    211000     7094.31
    211040     7095.39
    211080      7096.9
    211120     7098.55
    211160     7099.57
    211200      7101.1
    211240     7102.52
    211280     7104.18
    211320     7105.19
    211360     7106.38
    211400     7107.65
    211440     7109.52
    211480     7110.62
    211520     7111.37
    211560     7113.02
    211600     7114.39
    211640     7115.96
    211680      7117.5
    211720     7118.84
    211760     7119.99
    211800     7121.22
    211840     7122.31
    211880     7123.81
    211920     7125.47
    211960     7126.46
    212000     7128.02
    212040     7129.43
    212080     7131.07
    212120     7132.09
    212160     7133.29
    212200     7134.57
    212240     7136.44
    212280      7137.5
    212320     7138.28
    212360     7139.91
    212400      7141.3
    212440     7142.86
    212480      7144.4
    212520     7145.76
    212560     7146.87
    212600     7148.14
    212640      7149.2
    212680     7150.72
    212720     7152.38
    212760     7153.37
    212800     7154.95
    212840     7156.33
    212880     7157.99
    212920     7159.03
    212960     7160.19
    213000     7161.48
    213040     7163.36
    213080     7164.41
    213120      7165.2
    213160     7166.83
    213200      7168.2
    213240     7169.78
    213280     7171.31
    213320     7172.67
    213360     7173.77
    213400     7175.03
    213440     7176.11
    213480     7177.62
    213520     7179.27
    213560     7180.29
    213600     7181.84
    213640     7183.23
    213680     7184.88
    213720     7185.93
    213760     7187.09
    213800     7188.37
    213840     7190.27
    213880     7191.31
    213920      7192.1
    213960     7193.72
    214000     7195.09
    214040     7196.69
    214080     7198.19
    214120     7199.58
    214160     7200.66
    214200     7201.95
    214240     7203.02
    214280     7204.54
    214320     7206.18
    214360     7207.18
    214400     7208.74
    214440     7210.14
    214480     7211.76
    214520     7212.83
    214560     7213.99
    214600     7215.27
    214640     7217.19
    214680     7218.21
    214720        7219
    214760     7220.63
    214800     7221.99
    214840     7223.59
    214880     7225.08
    214920     7226.46
    214960     7227.57
    215000     7228.85
    215040     7229.94
    215080     7231.44
    215120     7233.12
    215160     7234.08
    215200     7235.66
    215240     7237.05
    215280     7238.68
    215320     7239.74
    215360     7240.89
    215400     7242.18
    215440     7244.11
    215480     7245.12
    215520     7245.93
    215560     7247.52
    215600      7248.9
    215640      7250.5
    215680     7251.99
    215720     7253.39
    215760     7254.47
    215800     7255.77
    215840     7256.85
    215880     7258.36
    215920     7260.05
    215960     7260.98
    216000     7262.58
    216040     7263.98
    216080     7265.61
    216120     7266.67
    216160     7267.83
    216200     7269.09
    216240     7271.03
    216280     7272.03
    216320     7272.84
    216360     7274.43
    216400     7275.82
    216440     7277.43
    216480     7278.89
    216520     7280.29
    216560      7281.4
    216600     7282.68
    216640     7283.77
    216680     7285.28
    216720     7286.95
    216760      7287.9
    216800      7289.5
    216840     7290.88
    216880     7292.53
    216920     7293.57
    216960     7294.75
    217000     7295.99
    217040     7297.95
    217080     7298.97
    217120     7299.75
    217160     7301.35
    217200     7302.75
    217240     7304.33
    217280     7305.82
    217320     7307.21
    217360     7308.31
    217400      7309.6
    217440      7310.7
    217480     7312.17
    217520     7313.87
    217560     7314.82
    217600      7316.4
    217640     7317.81
    217680     7319.45
    217720      7320.5
    217760     7321.66
    217800     7322.89
    217840     7324.87
    217880     7325.88
    217920     7326.65
    217960     7328.25
    218000     7329.65
    218040     7331.25
    218080     7332.75
    218120     7334.14
    218160     7335.24
    218200     7336.51
    218240     7337.61
    218280     7339.11
    218320     7340.79
    218360     7341.73
    218400     7343.32
    218440     7344.72
    218480     7346.35
    218520     7347.42
    218560     7348.56
    218600      7349.8
    218640      7351.8
    218680     7352.79
    218720     7353.57
    218760     7355.16
    218800     7356.54
    218840     7358.16
    218880     7359.66
    218920     7361.07
    218960     7362.14
    219000     7363.41
    219040     7364.52
    219080     7366.01
    219120      7367.7
    219160     7368.61
    219200     7370.23
    219240     7371.65
    219280     7373.26
    219320     7374.33
    219360     7375.45
    219400      7376.7
    219440     7378.66
    219480     7379.69
    219520     7380.47
    219560     7382.06
    219600     7383.45
    219640     7385.05
    219680     7386.57
    219720     7387.98
    219760     7389.05
    219800     7390.31
    219840     7391.44
    219880     7392.92
    219920     7394.61
    219960     7395.51
    220000     7397.15
    220040     7398.55
    220080     7400.16
    220120     7401.26
    220160     7402.36
    220200      7403.6
    220240     7405.57
    220280     7406.58
    220320     7407.38
    220360     7408.96
    220400     7410.36
    220440     7411.94
    220480     7413.48
    220520     7414.86
    220560     7415.94
    220600     7417.23
    220640     7418.33
    220680     7419.83
    220720     7421.52
    220760     7422.44
    220800     7424.05
    220840     7425.45
    220880     7427.07
    220920     7428.16
    220960     7429.26
    221000     7430.49
    221040      7432.5
    221080     7433.49
    221120     7434.27
    221160     7435.87
    221200     7437.25
    221240     7438.87
    221280     7440.36
    221320     7441.76
    221360     7442.86
    221400     7444.14
    221440     7445.25
    221480     7446.74
    221520     7448.46
    221560     7449.35
    221600     7450.96
    221640     7452.39
    221680     7453.98
    221720     7455.07
    221760     7456.18
    221800     7457.39
    221840     7459.42
    221880     7460.39
    221920     7461.17
    221960     7462.77
    222000     7464.15
    222040     7465.79
    222080     7467.29
    222120     7468.66
    222160     7469.76
    222200     7471.05
    222240     7472.14
    222280     7473.65
    222320     7475.36
    222360     7476.25
    222400     7477.88
    222440     7479.29
    222480     7480.89
    222520     7481.99
    222560     7483.08
    222600     7484.32
    222640     7486.34
    222680     7487.33
    222720     7488.07
    222760     7489.67
    222800     7491.05
    222840     7492.71
    222880     7494.21
    222920     7495.59
    222960     7496.67
    223000     7497.97
    223040     7499.04
    223080     7500.57
    223120     7502.28
    223160     7503.16
    223200      7504.8
    223240      7506.2
    223280     7507.82
    223320     7508.91
    223360     7510.01
    223400     7511.25
    223440     7513.25
    223480     7514.23
    223520        7515
    223560     7516.58
    223600     7517.94
    223640     7519.63
    223680     7521.11
    223720     7522.51
    223760     7523.57
    223800     7524.89
    223840     7525.96
    223880     7527.48
    223920     7529.19
    223960     7530.08
    224000      7531.7
    224040     7533.11
    224080     7534.71
    224120     7535.83
    224160     7536.91
    224200     7538.15
    224240     7540.15
    224280     7541.15
    224320     7541.91
    224360     7543.48
    224400     7544.85
    224440     7546.53
    224480        7548
    224520     7549.42
    224560     7550.47
    224600     7551.79
    224640     7552.88
    224680      7554.4
    224720      7556.1
    224760     7556.98
    224800     7558.61
    224840     7560.01
    224880     7561.61
    224920     7562.72
    224960     7563.82
    225000     7565.06
    225040     7567.06
    225080     7568.05
    225120     7568.81
    225160     7570.38
    225200     7571.75
    225240     7573.43
    225280      7574.9
    225320     7576.32
    225360     7577.36
    225400      7578.7
    225440     7579.79
    225480      7581.3
    225520     7583.01
    225560     7583.86
    225600     7585.49
    225640     7586.89
    225680      7588.5
    225720      7589.6
    225760     7590.72
    225800     7591.97
    225840     7593.96
    225880     7594.95
    225920      7595.7
    225960     7597.27
    226000     7598.65
    226040     7600.31
    226080     7601.77
    226120     7603.21
    226160     7604.26
    226200     7605.57
    226240     7606.68
    226280     7608.18
    226320     7609.91
    226360     7610.75
    226400     7612.37
    226440     7613.77
    226480     7615.39
    226520     7616.47
    226560     7617.58
    226600     7618.84
    226640     7620.82
    226680     7621.83
    226720     7622.57
    226760     7624.15
    226800     7625.53
    226840     7627.19
    226880     7628.65
    226920     7630.11
    226960     7631.15
    227000     7632.46
    227040     7633.54
    227080     7635.04
    227120     7636.82
    227160     7637.63
    227200     7639.24
    227240     7640.65
    227280     7642.27
    227320     7643.35
    227360     7644.45
    227400     7645.72
    227440     7647.69
    227480     7648.71
    227520     7649.43
    227560     7651.02
    227600     7652.41
    227640     7654.05
    227680     7655.51
    227720     7656.97
    227760     7657.99
    227800     7659.33
    227840     7660.39
    227880     7661.94
    227920     7663.68
    227960      7664.5
    228000      7666.1
    228040     7667.52
    228080     7669.17
    228120     7670.25
    228160     7671.33
    228200      7672.6
    228240     7674.58
    228280      7675.6
    228320     7676.31
    228360      7677.9
    228400     7679.29
    228440     7680.94
    228480     7682.39
    228520     7683.84
    228560     7684.86
    228600      7686.2
    228640     7687.27
    228680     7688.81
    228720     7690.56
    228760     7691.37
    228800     7692.98
    228840      7694.4
    228880     7696.03
    228920      7697.1
    228960      7698.2
    229000     7699.46
    229040     7701.47
    229080     7702.46
    229120     7703.19
    229160     7704.76
    229200     7706.18
    229240     7707.81
    229280     7709.25
    229320     7710.71
    229360     7711.71
    229400     7713.09
    229440     7714.15
    229480     7715.68
    229520     7717.42
    229560     7718.24
    229600     7719.85
    229640     7721.26
    229680     7722.91
    229720     7723.98
    229760     7725.06
    229800     7726.34
    229840     7728.33
    229880     7729.33
    229920     7730.07
    229960     7731.65
    230000     7733.07
    230040     7734.69
    230080     7736.12
    230120      7737.6
    230160     7738.59
    230200     7739.96
    230240     7741.02
    230280     7742.56
    230320     7744.29
    230360     7745.12
    230400     7746.71
    230440     7748.11
    230480     7749.78
    230520     7750.85
    230560     7751.94
    230600     7753.21
    230640     7755.21
    230680     7756.19
    230720     7756.92
    230760     7758.51
    230800     7759.95
    230840     7761.57
    230880     7762.98
    230920     7764.46
    230960     7765.46
    231000     7766.82
    231040      7767.9
    231080     7769.43
    231120     7771.15
    231160     7771.99
    231200     7773.58
    231240     7774.96
    231280     7776.65
    231320     7777.73
    231360     7778.79
    231400     7780.06
    231440     7782.09
    231480     7783.07
    231520      7783.8
    231560      7785.4
    231600     7786.83
    231640     7788.43
    231680     7789.84
    231720     7791.34
    231760     7792.33
    231800     7793.71
    231840     7794.76
    231880     7796.29
    231920     7798.03
    231960     7798.86
    232000     7800.46
    232040     7801.85
    232080     7803.53
    232120      7804.6
    232160     7805.67
    232200     7806.95
    232240     7808.96
    232280     7809.94
    232320     7810.66
    232360     7812.26
    232400     7813.71
    232440     7815.32
    232480     7816.72
    232520     7818.21
    232560      7819.2
    232600     7820.57
    232640     7821.66
    232680     7823.16
    232720      7824.9
    232760     7825.73
    232800     7827.36
    232840     7828.74
    232880      7830.4
    232920     7831.49
    232960     7832.54
    233000     7833.81
    233040     7835.84
    233080     7836.82
    233120     7837.53
    233160     7839.14
    233200     7840.56
    233240     7842.17
    233280     7843.59
    233320     7845.07
    233360     7846.09
    233400     7847.45
    233440     7848.54
    233480     7850.05
    233520     7851.79
    233560     7852.61
    233600     7854.25
    233640     7855.63
    233680     7857.29
    233720     7858.38
    233760     7859.42
    233800      7860.7
    233840      7862.7
    233880     7863.68
    233920     7864.39
    233960     7866.01
    234000     7867.42
    234040     7869.03
    234080     7870.46
    234120     7871.95
    234160     7872.96
    234200     7874.33
    234240     7875.41
    234280      7876.9
    234320     7878.65
    234360     7879.49
    234400     7881.11
    234440     7882.51
    234480     7884.16
    234520     7885.27
    234560     7886.27
    234600     7887.59
    234640     7889.59
    234680     7890.55
    234720     7891.27
    234760     7892.87
    234800      7894.3
    234840     7895.86
    234880     7897.33
    234920     7898.82
    234960     7899.82
    235000     7901.19
    235040     7902.29
    235080     7903.75
    235120     7905.53
    235160     7906.36
    235200     7908.01
    235240     7909.38
    235280     7911.02
    235320     7912.15
    235360     7913.16
    235400     7914.45
    235440     7916.46
    235480     7917.43
    235520     7918.13
    235560     7919.76
    235600     7921.17
    235640     7922.74
    235680     7924.18
    235720      7925.7
    235760     7926.69
    235800     7928.07
    235840     7929.16
    235880     7930.62
    235920     7932.41
    235960     7933.22
    236000     7934.88
    236040     7936.24
    236080     7937.93
    236120     7939.03
    236160     7940.04
    236200     7941.32
    236240     7943.31
    236280     7944.32
    236320        7945
    236360     7946.62
    236400     7948.03
    236440      7949.6
    236480     7951.05
    236520     7952.58
    236560     7953.56
    236600     7954.94
    236640     7956.04
    236680      7957.5
    236720     7959.28
    236760     7960.07
    236800     7961.76
    236840     7963.14
    236880     7964.79
    236920     7965.89
    236960     7966.88
    237000     7968.18
    237040     7970.19
    237080     7971.19
    237120     7971.89
    237160      7973.5
    237200     7974.89
    237240     7976.47
    237280     7977.94
    237320     7979.44
    237360     7980.43
    237400     7981.84
    237440     7982.94
    237480     7984.39
    237520     7986.17
    237560     7986.97
    237600     7988.66
    237640     7990.04
    237680     7991.68
    237720     7992.76
    237760     7993.78
    237800     7995.07
    237840     7997.05
    237880      7998.1
    237920     7998.75
    237960     8000.39
    238000     8001.76
    238040     8003.35
    238080     8004.79
    238120      8006.3
    238160     8007.31
    238200     8008.71
    238240     8009.83
    238280     8011.27
    238320     8013.02
    238360     8013.85
    238400     8015.54
    238440     8016.92
    238480     8018.56
    238520     8019.65
    238560     8020.66
    238600     8021.94
    238640     8023.94
    238680     8024.97
    238720     8025.64
    238760     8027.27
    238800     8028.63
    238840     8030.24
    238880     8031.65
    238920     8033.21
    238960     8034.16
    239000      8035.6
    239040      8036.7
    239080     8038.13
    239120     8039.89
    239160     8040.72
    239200     8042.43
    239240     8043.82
    239280     8045.44
    239320     8046.53
    239360     8047.55
    239400     8048.81
    239440     8050.82
    239480     8051.86
    239520     8052.49
    239560     8054.15
    239600     8055.51
    239640     8057.11
    239680     8058.55
    239720     8060.11
    239760     8061.03
    239800     8062.46
    239840     8063.59
    239880     8065.01
    239920     8066.78
    239960     8067.61
    240000     8069.31
    240040      8070.7
    240080     8072.33
    240120     8073.43
    240160     8074.43
    240200     8075.69
    240240     8077.69
    240280     8078.71
    240320     8079.36
    240360        8081
    240400     8082.39
    240440     8083.99
    240480     8085.44
    240520     8086.97
    240560      8087.9
    240600     8089.34
    240640     8090.48
    240680      8091.9
    240720     8093.66
    240760     8094.45
    240800     8096.17
    240840      8097.6
    240880     8099.22
    240920     8100.29
    240960      8101.3
    241000     8102.55
    241040     8104.58
    241080     8105.58
    241120     8106.22
    241160     8107.88
    241200     8109.27
    241240     8110.86
    241280      8112.3
    241320     8113.84
    241360     8114.77
    241400      8116.2
    241440     8117.36
    241480     8118.78
    241520     8120.53
    241560     8121.34
    241600     8123.03
    241640     8124.45
    241680      8126.1
    241720     8127.17
    241760     8128.17
    241800     8129.43
    241840     8131.42
    241880     8132.45
    241920     8133.08
    241960     8134.73
    242000     8136.13
    242040     8137.71
    242080     8139.17
    242120     8140.68
    242160     8141.61
    242200     8143.07
    242240     8144.25
    242280     8145.65
    242320      8147.4
    242360     8148.21
    242400     8149.91
    242440     8151.32
    242480     8152.97
    242520     8154.02
    242560     8155.03
    242600     8156.28
    242640     8158.29
    242680      8159.3
    242720     8159.93
    242760     8161.59
    242800     8162.98
    242840      8164.6
    242880     8166.03
    242920     8167.56
    242960     8168.48
    243000     8169.93
    243040     8171.12
    243080      8172.5
    243120     8174.28
    243160     8175.09
    243200     8176.77
    243240     8178.18
    243280     8179.88
    243320     8180.91
    243360     8181.91
    243400     8183.17
    243440     8185.17
    243480     8186.16
    243520     8186.82
    243560     8188.48
    243600     8189.87
    243640     8191.48
    243680     8192.94
    243720     8194.47
    243760     8195.35
    243800     8196.84
    243840     8198.01
    243880     8199.36
    243920     8201.17
    243960     8201.97
    244000     8203.63
    244040     8205.05
    244080     8206.79
    244120     8207.78
    244160     8208.79
    244200     8210.08
    244240     8212.06
    244280     8213.02
    244320     8213.72
    244360     8215.37
    244400     8216.77
    244440     8218.37
    244480     8219.84
    244520     8221.38
    244560     8222.27
    244600     8223.76
    244640     8224.91
    244680     8226.29
    244720     8228.07
    244760     8228.89
    244800     8230.54
    244840     8231.99
    244880     8233.72
    244920     8234.68
    244960     8235.67
    245000     8236.97
    245040     8238.99
    245080     8239.95
    245120     8240.63
    245160     8242.28
    245200     8243.67
    245240     8245.29
    245280     8246.75
    245320      8248.3
    245360     8249.16
    245400     8250.68
    245440     8251.82
    245480      8253.2
    245520     8255.01
    245560      8255.8
    245600     8257.44
    245640      8258.9
    245680     8260.64
    245720      8261.6
    245760     8262.59
    245800     8263.91
    245840      8265.9
    245880     8266.84
    245920     8267.52
    245960     8269.22
    246000     8270.57
    246040     8272.18
    246080     8273.67
    246120     8275.21
    246160     8276.08
    246200     8277.61
    246240     8278.71
    246280     8280.12
    246320      8281.9
    246360     8282.68
    246400     8284.34
    246440     8285.79
    246480     8287.54
    246520     8288.49
    246560      8289.5
    246600     8290.79
    246640     8292.81
    246680     8293.75
    246720     8294.43
    246760     8296.13
    246800     8297.47
    246840     8299.07
    246880     8300.58
    246920     8302.11
    246960     8302.95
    247000     8304.53
    247040      8305.6
    247080     8307.02
    247120     8308.81
    247160     8309.57
    247200     8311.26
    247240     8312.68
    247280     8314.43
    247320     8315.37
    247360     8316.41
    247400     8317.69
    247440     8319.71
    247480     8320.62
    247520     8321.34
    247560     8323.03
    247600     8324.35
    247640     8325.98
    247680     8327.48
    247720     8329.03
    247760     8329.85
    247800     8331.44
    247840     8332.55
    247880     8333.92
    247920     8335.73
    247960     8336.47
    248000     8338.19
    248040      8339.6
    248080     8341.36
    248120     8342.29
    248160     8343.32
    248200      8344.6
    248240     8346.63
    248280     8347.54
    248320     8348.24
    248360     8349.93
    248400     8351.27
    248440     8352.91
    248480     8354.42
    248520     8355.94
    248560     8356.75
    248600     8358.37
    248640     8359.47
    248680     8360.82
    248720     8362.64
    248760     8363.42
    248800     8365.09
    248840     8366.54
    248880     8368.29
    248920     8369.24
    248960     8370.23
    249000     8371.53
    249040     8373.52
    249080     8374.47
    249120     8375.17
    249160     8376.85
    249200     8378.19
    249240     8379.82
    249280     8381.32
    249320     8382.88
    249360     8383.69
    249400     8385.29
    249440     8386.37
    249480     8387.74
    249520     8389.54
    249560     8390.34
    249600     8392.01
    249640     8393.48
    249680     8395.21
    249720     8396.15
    249760     8397.15
    249800     8398.44
    249840     8400.45
    249880     8401.39
    249920     8402.08
    249960     8403.75
    250000     8405.08
    250040     8406.74
    250080     8408.25
    250120      8409.8
    250160     8410.59
    250200      8412.2
    250240     8413.27
    250280     8414.66
    250320     8416.44
    250360     8417.26
    250400     8418.91
    250440     8420.38
    250480     8422.12
    250520     8423.05
    250560     8424.04
    250600     8425.36
    250640     8427.33
    250680      8428.3
    250720     8428.98
    250760     8430.65
    250800     8431.99
    250840     8433.66
    250880     8435.14
    250920     8436.72
    250960      8437.5
    251000     8439.11
    251040      8440.2
    251080     8441.55
    251120     8443.33
    251160     8444.18
    251200     8445.79
    251240     8447.29
    251280     8448.98
    251320     8449.94
    251360     8450.95
    251400     8452.28
    251440     8454.23
    251480     8455.23
    251520     8455.88
    251560     8457.57
    251600     8458.88
    251640     8460.55
    251680     8462.06
    251720     8463.62
    251760     8464.38
    251800     8466.01
    251840     8467.11
    251880     8468.45
    251920     8470.22
    251960     8471.05
    252000     8472.68
    252040     8474.15
    252080     8475.86
    252120     8476.84
    252160     8477.85
    252200     8479.18
    252240     8481.16
    252280     8482.14
    252320     8482.78
    252360      8484.5
    252400     8485.81
    252440     8487.43
    252480     8488.97
    252520     8490.52
    252560     8491.27
    252600     8492.91
    252640     8494.01
    252680     8495.34
    252720     8497.15
    252760     8497.95
    252800     8499.57
    252840     8501.04
    252880     8502.77
    252920     8503.73
    252960     8504.72
    253000     8506.07
    253040     8508.07
    253080     8509.02
    253120     8509.68
    253160     8511.42
    253200     8512.72
    253240     8514.34
    253280     8515.87
    253320     8517.42
    253360     8518.17
    253400     8519.79
    253440     8520.89
    253480      8522.2
    253520     8524.03
    253560     8524.83
    253600     8526.46
    253640     8527.93
    253680     8529.67
    253720     8530.64
    253760     8531.62
    253800     8532.95
    253840     8534.98
    253880     8535.95
    253920     8536.57
    253960     8538.31
    254000     8539.62
    254040     8541.24
    254080     8542.75
    254120     8544.32
    254160     8545.07
    254200     8546.67
    254240     8547.79
    254280     8549.07
    254320     8550.94
    254360     8551.76
    254400     8553.39
    254440     8554.81
    254480     8556.57
    254520     8557.54
    254560      8558.5
    254600     8559.83
    254640     8561.88
    254680     8562.86
    254720     8563.47
    254760      8565.2
    254800     8566.51
    254840     8568.12
    254880     8569.64
    254920     8571.21
    254960     8571.96
    255000     8573.57
    255040     8574.69
    255080     8575.94
    255120     8577.88
    255160     8578.66
    255200     8580.28
    255240     8581.71
    255280     8583.46
    255320     8584.43
    255360     8585.37
    255400     8586.72
    255440     8588.77
    255480     8589.76
    255520     8590.33
    255560     8592.06
    255600     8593.38
    255640     8595.01
    255680     8596.53
    255720     8598.09
    255760     8598.85
    255800     8600.46
    255840     8601.59
    255880     8602.81
    255920     8604.76
    255960     8605.54
    256000     8607.14
    256040     8608.57
    256080     8610.37
    256120     8611.31
    256160     8612.24
    256200     8613.61
    256240     8615.66
    256280     8616.64
    256320     8617.22
    256360     8618.95
    256400     8620.26
    256440     8621.88
    256480     8623.41
    256520     8624.96
    256560     8625.75
    256600     8627.35
    256640     8628.48
    256680     8629.69
    256720     8631.66
    256760     8632.41
    256800     8634.02
    256840     8635.44
    256880     8637.25
    256920     8638.17
    256960     8639.14
    257000     8640.51
    257040     8642.55
    257080     8643.52
    257120     8644.11
    257160     8645.84
    257200     8647.14
    257240     8648.78
    257280     8650.28
    257320     8651.84
    257360      8652.6
    257400     8654.24
    257440     8655.38
    257480     8656.59
    257520     8658.54
    257560     8659.32
    257600      8660.9
    257640     8662.33
    257680     8664.15
    257720     8665.08
    257760     8666.04
    257800     8667.39
    257840     8669.47
    257880     8670.42
    257920     8671.01
    257960     8672.72
    258000     8674.04
    258040     8675.67
    258080     8677.15
    258120     8678.74
    258160      8679.5
    258200     8681.15
    258240     8682.29
    258280     8683.49
    258320     8685.45
    258360     8686.22
    258400     8687.79
    258440     8689.21
    258480     8691.04
    258520     8691.98
    258560     8692.93
    258600     8694.26
    258640     8696.37
    258680      8697.3
    258720     8697.89
    258760     8699.61
    258800     8700.93
    258840     8702.56
    258880        8704
    258920     8705.62
    258960     8706.38
    259000     8708.05
    259040     8709.15
    259080     8710.38
    259120     8712.31
    259160     8713.09
    259200     8714.68
    259240     8716.08
    259280     8717.92
    259320     8718.86
    259360      8719.8
    259400     8721.13
    259440     8723.24
    259480     8724.18
    259520     8724.75
    259560     8726.46
    259600     8727.79
    259640     8729.43
    259680     8730.87
    259720     8732.49
    259760     8733.26
    259800     8734.95
    259840     8735.98
    259880     8737.26
    259920     8739.21
    259960        8740
    260000     8741.56
    260040     8742.96
    260080     8744.76
    260120     8745.71
    260160     8746.67
    260200     8748.01
    260240     8750.11
    260280     8751.06
    260320     8751.62
    260360     8753.33
    260400     8754.66
    260440      8756.3
    260480     8757.74
    260520     8759.36
    260560     8760.13
    260600     8761.82
    260640     8762.86
    260680     8764.14
    260720     8766.07
    260760     8766.87
    260800     8768.44
    260840     8769.83
    260880     8771.64
    260920     8772.58
    260960     8773.56
    261000      8774.9
    261040        8777
    261080     8777.93
    261120     8778.51
    261160     8780.21
    261200     8781.54
    261240      8783.2
    261280     8784.64
    261320     8786.25
    261360     8787.02
    261400     8788.71
    261440     8789.75
    261480     8790.99
    261520     8792.93
    261560     8793.75
    261600     8795.31
    261640      8796.7
    261680     8798.54
    261720     8799.44
    261760      8800.4
    261800     8801.77
    261840     8803.89
    261880     8804.82
    261920     8805.38
    261960     8807.06
    262000     8808.43
    262040     8810.08
    262080     8811.52
    262120     8813.14
    262160     8813.89
    262200      8815.6
    262240     8816.65
    262280     8817.87
    262320      8819.8
    262360     8820.63
    262400     8822.19
    262440      8823.6
    262480     8825.46
    262520     8826.34
    262560     8827.27
    262600     8828.64
    262640     8830.77
    262680     8831.71
    262720     8832.25
    262760     8833.96
    262800     8835.35
    262840     8836.97
    262880     8838.41
    262920     8840.04
    262960     8840.78
    263000     8842.46
    263040     8843.56
    263080     8844.75
    263120      8846.7
    263160     8847.52
    263200     8849.07
    263240      8850.5
    263280     8852.36
    263320     8853.21
    263360     8854.14
    263400     8855.53
    263440     8857.65
    263480     8858.59
    263520     8859.16
    263560     8860.83
    263600     8862.22
    263640     8863.86
    263680     8865.29
    263720     8866.94
    263760     8867.67
    263800     8869.34
    263840     8870.44
    263880     8871.63
    263920      8873.6
    263960     8874.42
    264000     8875.97
    264040     8877.37
    264080     8879.25
    264120     8880.09
    264160     8881.01
    264200     8882.41
    264240     8884.55
    264280      8885.5
    264320     8886.07
    264360     8887.69
    264400     8889.12
    264440     8890.76
    264480     8892.19
    264520     8893.84
    264560     8894.57
    264600     8896.25
    264640     8897.34
    264680     8898.53
    264720     8900.51
    264760     8901.31
    264800     8902.89
    264840     8904.29
    264880     8906.15
    264920        8907
    264960     8907.94
    265000     8909.31
    265040     8911.47
    265080     8912.44
    265120     8912.99
    265160     8914.62
    265200     8916.02
    265240     8917.67
    265280     8919.12
    265320     8920.72
    265360     8921.49
    265400     8923.16
    265440     8924.25
    265480     8925.43
    265520     8927.45
    265560     8928.21
    265600      8929.8
    265640      8931.2
    265680     8933.06
    265720      8933.9
    265760     8934.84
    265800     8936.23
    265840      8938.4
    265880     8939.38
    265920     8939.91
    265960     8941.55
    266000     8942.92
    266040     8944.57
    266080     8946.07
    266120     8947.62
    266160      8948.4
    266200     8950.09
    266240     8951.15
    266280     8952.31
    266320     8954.37
    266360     8955.09
    266400     8956.73
    266440     8958.12
    266480     8959.98
    266520     8960.83
    266560     8961.77
    266600     8963.15
    266640     8965.32
    266680      8966.3
    266720     8966.82
    266760     8968.48
    266800     8969.87
    266840     8971.51
    266880     8972.97
    266920     8974.54
    266960     8975.32
    267000        8977
    267040     8978.07
    267080     8979.26
    267120     8981.27
    267160     8982.03
    267200     8983.67
    267240     8985.02
    267280      8986.9
    267320     8987.77
    267360     8988.67
    267400     8990.04
    267440     8992.25
    267480     8993.21
    267520     8993.77
    267560     8995.39
    267600      8996.8
    267640     8998.44
    267680     8999.89
    267720     9001.45
    267760     9002.23
    267800     9003.91
    267840     9004.98
    267880     9006.17
    267920     9008.19
    267960     9008.94
    268000      9010.6
    268040     9011.97
    268080     9013.81
    268120     9014.68
    268160     9015.62
    268200     9016.97
    268240     9019.14
    268280     9020.14
    268320     9020.71
    268360     9022.31
    268400      9023.7
    268440     9025.34
    268480     9026.81
    268520     9028.38
    268560     9029.15
    268600     9030.85
    268640     9031.88
    268680     9033.12
    268720     9035.12
    268760     9035.85
    268800      9037.5
    268840     9038.88
    268880     9040.73
    268920     9041.59
    268960     9042.56
    269000     9043.88
    269040     9046.08
    269080     9047.09
    269120     9047.62
    269160     9049.21
    269200     9050.62
    269240     9052.28
    269280     9053.73
    269320      9055.3
    269360     9056.11
    269400     9057.76
    269440     9058.82
    269480     9060.04
    269520     9062.05
    269560     9062.78
    269600     9064.44
    269640      9065.8
    269680     9067.68
    269720      9068.5
    269760     9069.47
    269800     9070.79
    269840     9073.01
    269880     9074.02
    269920     9074.54
    269960     9076.13
    270000     9077.56
    270040     9079.19
    270080     9080.64
    270120     9082.21
    270160     9083.03
    270200     9084.66
    270240     9085.71
    270280     9086.96
    270320     9088.98
    270360      9089.7
    270400     9091.37
    270440     9092.72
    270480      9094.6
    270520     9095.43
    270560     9096.38
    270600     9097.71
    270640     9099.92
    270680     9100.93
    270720     9101.46
    270760     9103.06
    270800     9104.49
    270840     9106.09
    270880     9107.58
    270920     9109.13
    270960     9109.96
    271000     9111.57
    271040     9112.63
    271080     9113.86
    271120     9115.91
    271160     9116.62
    271200     9118.26
    271240      9119.6
    271280     9121.51
    271320     9122.35
    271360     9123.28
    271400     9124.59
    271440     9126.81
    271480     9127.82
    271520      9128.4
    271560     9129.96
    271600     9131.41
    271640     9133.03
    271680     9134.52
    271720     9136.04
    271760     9136.87
    271800     9138.47
    271840     9139.53
    271880     9140.78
    271920     9142.79
    271960     9143.52
    272000     9145.16
    272040     9146.51
    272080     9148.47
    272120     9149.27
    272160     9150.19
    272200     9151.49
    272240     9153.75
    272280     9154.77
    272320     9155.33
    272360     9156.88
    272400     9158.32
    272440     9159.96
    272480     9161.44
    272520     9162.97
    272560     9163.78
    272600     9165.38
    272640     9166.47
    272680      9167.7
    272720      9169.7
    272760     9170.45
    272800     9172.11
    272840     9173.46
    272880     9175.42
    272920     9176.16
    272960     9177.09
    273000     9178.43
    273040     9180.66
    273080     9181.69
    273120     9182.24
    273160     9183.82
    273200     9185.25
    273240      9186.9
    273280     9188.38
    273320      9189.9
    273360     9190.72
    273400     9192.28
    273440     9193.38
    273480     9194.61
    273520     9196.59
    273560      9197.4
    273600     9199.04
    273640      9200.4
    273680     9202.38
    273720     9203.12
    273760     9204.04
    273800     9205.38
    273840     9207.59
    273880     9208.64
    273920     9209.18
    273960     9210.76
    274000     9212.21
    274040     9213.83
    274080     9215.34
    274120     9216.83
    274160     9217.69
    274200     9219.24
    274240     9220.35
    274280     9221.58
    274320     9223.55
    274360     9224.36
    274400     9225.98
    274440     9227.35
    274480     9229.33
    274520     9230.07
    274560     9230.99
    274600     9232.34
    274640     9234.54
    274680     9235.58
    274720     9236.14
    274760      9237.7
    274800     9239.14
    274840     9240.77
    274880     9242.31
    274920      9243.8
    274960     9244.66
    275000      9246.2
    275040     9247.31
    275080     9248.54
    275120     9250.51
    275160     9251.32
    275200     9252.96
    275240      9254.3
    275280      9256.3
    275320     9257.01
    275360     9257.95
    275400     9259.29
    275440     9261.49
    275480     9262.55
    275520     9263.12
    275560     9264.65
    275600     9266.09
    275640     9267.72
    275680     9269.28
    275720     9270.74
    275760     9271.62
    275800     9273.15
    275840     9274.28
    275880     9275.51
    275920     9277.47
    275960     9278.27
    276000     9279.91
    276040     9281.28
    276080     9283.26
    276120        9284
    276160     9284.92
    276200     9286.25
    276240     9288.45
    276280     9289.49
    276320     9290.08
    276360     9291.62
    276400     9293.04
    276440     9294.67
    276480     9296.24
    276520     9297.68
    276560     9298.56
    276600     9300.12
    276640     9301.26
    276680     9302.46
    276720     9304.45
    276760     9305.23
    276800     9306.87
    276840     9308.24
    276880     9310.22
    276920     9310.99
    276960      9311.9
    277000     9313.24
    277040     9315.45
    277080     9316.45
    277120     9317.07
    277160     9318.58
    277200     9320.02
    277240     9321.61
    277280     9323.21
    277320     9324.63
    277360      9325.5
    277400     9327.08
    277440      9328.2
    277480     9329.42
    277520     9331.41
    277560     9332.21
    277600     9333.83
    277640     9335.19
    277680     9337.17
    277720     9337.92
    277760     9338.87
    277800     9340.17
    277840     9342.42
    277880      9343.4
    277920     9344.02
    277960     9345.53
    278000     9346.97
    278040     9348.58
    278080     9350.15
    278120      9351.6
    278160     9352.45
    278200     9354.04
    278240     9355.14
    278280     9356.37
    278320     9358.38
    278360     9359.16
    278400     9360.81
    278440     9362.12
    278480     9364.09
    278520     9364.87
    278560     9365.81
    278600     9367.12
    278640     9369.38
    278680     9370.36
    278720     9370.99
    278760     9372.48
    278800      9373.9
    278840     9375.58
    278880     9377.13
    278920     9378.54
    278960     9379.41
    279000     9380.99
    279040      9382.1
    279080     9383.34
    279120     9385.35
    279160     9386.12
    279200     9387.75
    279240     9389.07
    279280     9391.07
    279320     9391.83
    279360     9392.76
    279400     9394.06
    279440     9396.33
    279480     9397.33
    279520     9397.93
    279560     9399.41
    279600     9400.84
    279640     9402.52
    279680      9404.1
    279720     9405.49
    279760     9406.32
    279800     9407.94
    279840     9409.06
    279880     9410.29
    279920     9412.33
    279960     9413.04
    280000     9414.74
    280040     9416.05
    280080     9418.04
    280120      9418.8
    280160     9419.71
    280200     9421.02
    280240     9423.31
    280280     9424.32
    280320      9424.9
    280360     9426.39
    280400     9427.82
    280440     9429.48
    280480     9431.09
    280520     9432.44
    280560      9433.3
    280600      9434.9
    280640     9436.04
    280680     9437.27
    280720      9439.3
    280760     9440.02
    280800     9441.69
    280840     9443.02
    280880     9445.02
    280920     9445.75
    280960     9446.71
    281000     9447.99
    281040      9450.3
    281080     9451.27
    281120     9451.86
    281160     9453.37
    281200     9454.77
    281240     9456.45
    281280     9458.06
    281320     9459.42
    281360     9460.26
    281400     9461.89
    281440     9463.02
    281480     9464.24
    281520     9466.27
    281560     9467.02
    281600     9468.66
    281640     9469.96
    281680     9471.96
    281720     9472.69
    281760     9473.68
    281800     9474.94
    281840     9477.26
    281880      9478.2
    281920      9478.8
    281960     9480.32
    282000     9481.72
    282040     9483.41
    282080     9485.02
    282120     9486.38
    282160     9487.21
    282200     9488.84
    282240     9489.95
    282280      9491.2
    282320     9493.23
    282360     9493.96
    282400     9495.65
    282440     9496.92
    282480     9498.91
    282520     9499.68
    282560     9500.62
    282600     9501.93
    282640     9504.22
    282680     9505.18
    282720      9505.8
    282760      9507.3
    282800     9508.69
    282840     9510.39
    282880     9511.98
    282920     9513.35
    282960     9514.16
    283000     9515.81
    283040     9516.92
    283080     9518.17
    283120     9520.21
    283160     9520.91
    283200     9522.61
    283240     9523.88
    283280     9525.87
    283320     9526.63
    283360     9527.59
    283400     9528.86
    283440     9531.16
    283480     9532.13
    283520     9532.75
    283560     9534.26
    283600     9535.65
    283640     9537.34
    283680     9538.93
    283720     9540.33
    283760     9541.11
    283800     9542.76
    283840     9543.89
    283880     9545.11
    283920     9547.19
    283960     9547.86
    284000     9549.57
    284040     9550.83
    284080     9552.82
    284120     9553.57
    284160     9554.54
    284200      9555.8
    284240     9558.13
    284280     9559.05
    284320     9559.68
    284360     9561.23
    284400     9562.56
    284440     9564.29
    284480     9565.87
    284520     9567.28
    284560     9568.04
    284600     9569.74
    284640     9570.82
    284680     9572.05
    284720     9574.12
    284760     9574.84
    284800     9576.52
    284840     9577.77
    284880     9579.76
    284920     9580.54
    284960     9581.48
    285000     9582.73
    285040     9585.11
    285080     9585.99
    285120      9586.6
    285160     9588.18
    285200     9589.49
    285240     9591.23
    285280     9592.83
    285320     9594.24
    285360     9595.03
    285400      9596.7
    285440     9597.79
    285480     9599.02
    285520     9601.07
    285560      9601.8
    285600     9603.44
    285640     9604.73
    285680     9606.75
    285720     9607.52
    285760     9608.44
    285800     9609.71
    285840     9612.08
    285880     9612.96
    285920     9613.57
    285960     9615.15
    286000     9616.47
    286040     9618.17
    286080     9619.81
    286120     9621.24
    286160     9621.96
    286200     9623.66
    286240     9624.71
    286280     9625.99
    286320     9628.04
    286360     9628.77
    286400     9630.42
    286440     9631.66
    286480     9633.69
    286520     9634.45
    286560      9635.4
    286600     9636.66
    286640     9639.04
    286680     9639.89
    286720     9640.51
    286760      9642.1
    286800     9643.43
    286840     9645.13
    286880     9646.76
    286920      9648.2
    286960     9648.93
    287000     9650.59
    287040     9651.69
    287080     9652.94
    287120     9654.98
    287160     9655.76
    287200     9657.39
    287240     9658.59
    287280     9660.65
    287320     9661.42
    287360     9662.36
    287400     9663.62
    287440     9666.03
    287480     9666.88
    287520     9667.45
    287560     9669.08
    287600      9670.4
    287640     9672.09
    287680      9673.7
    287720     9675.19
    287760     9675.92
    287800     9677.55
    287840     9678.67
    287880     9679.92
    287920     9681.97
    287960     9682.72
    288000     9684.35
    288040     9685.56
    288080      9687.6
    288120     9688.37
    288160     9689.32
    288200     9690.55
    288240     9693.01
    288280     9693.85
    288320     9694.43
    288360     9696.04
    288400     9697.36
    288440     9699.06
    288480     9700.65
    288520     9702.16
    288560     9702.88
    288600     9704.51
    288640     9705.61
    288680     9706.89
    288720     9708.96
    288760     9709.68
    288800     9711.32
    288840     9712.51
    288880     9714.54
    288920     9715.33
    288960     9716.27
    289000      9717.5
    289040     9719.98
    289080      9720.8
    289120     9721.39
    289160     9722.99
    289200     9724.32
    289240     9726.03
    289280     9727.57
    289320     9729.13
    289360     9729.84
    289400     9731.48
    289440     9732.57
    289480     9733.85
    289520     9735.92
    289560     9736.64
    289600     9738.27
    289640     9739.45
    289680     9741.47
    289720     9742.27
    289760     9743.21
    289800     9744.46
    289840     9746.93
    289880     9747.72
    289920     9748.35
    289960     9749.92
    290000     9751.27
    290040     9752.99
    290080     9754.52
    290120     9756.09
    290160     9756.79
    290200     9758.44
    290240     9759.51
    290280     9760.82
    290320     9762.85
    290360      9763.6
    290400     9765.22
    290440     9766.42
    290480     9768.42
    290520     9769.21
    290560     9770.16
    290600     9771.42
    290640     9773.86
    290680     9774.66
    290720     9775.31
    290760     9776.86
    290800     9778.22
    290840     9779.96
    290880     9781.46
    290920     9783.01
    290960      9783.7
    291000      9785.4
    291040     9786.42
    291080     9787.74
    291120     9789.82
    291160     9790.53
    291200     9792.16
    291240     9793.36
    291280     9795.35
    291320     9796.18
    291360     9797.11
    291400     9798.36
    291440     9800.82
    291480     9801.62
    291520     9802.24
    291560     9803.79
    291600     9805.19
    291640     9806.89
    291680     9808.45
    291720     9809.95
    291760     9810.65
    291800     9812.36
    291840     9813.38
    291880     9814.69
    291920     9816.75
    291960     9817.47
    292000     9819.07
    292040     9820.29
    292080     9822.28
    292120     9823.11
    292160     9824.06
    292200      9825.3
    292240     9827.75
    292280     9828.55
    292320     9829.18
    292360     9830.76
    292400     9832.12
    292440     9833.86
    292480     9835.39
    292520     9836.92
    292560     9837.62
    292600     9839.33
    292640     9840.32
    292680     9841.62
    292720     9843.68
    292760     9844.43
    292800     9845.98
    292840     9847.23
    292880     9849.23
    292920     9850.05
    292960     9850.99
    293000     9852.22
    293040     9854.67
    293080     9855.49
    293120     9856.13
    293160      9857.7
    293200     9859.04
    293240      9860.8
    293280     9862.32
    293320     9863.84
    293360     9864.56
    293400     9866.26
    293440     9867.27
    293480     9868.55
    293520      9870.6
    293560     9871.36
    293600     9872.91
    293640     9874.16
    293680     9876.15
    293720     9876.98
    293760     9877.93
    293800     9879.17
    293840     9881.64
    293880     9882.43
    293920     9883.08
    293960     9884.63
    294000     9885.99
    294040     9887.74
    294080     9889.24
    294120     9890.76
    294160     9891.52
    294200     9893.21
    294240     9894.21
    294280      9895.5
    294320     9897.58
    294360     9898.32
    294400     9899.87
    294440     9901.09
    294480     9903.09
    294520     9903.94
    294560      9904.9
    294600      9906.1
    294640     9908.59
    294680     9909.37
    294720     9910.01
    294760      9911.6
    294800     9912.93
    294840     9914.69
    294880     9916.19
    294920     9917.73
    294960     9918.47
    295000     9920.16
    295040     9921.18
    295080     9922.45
    295120     9924.54
    295160     9925.23
    295200     9926.85
    295240     9928.04
    295280     9930.04
    295320     9930.87
    295360     9931.84
    295400     9933.04
    295440     9935.53
    295480      9936.3
    295520     9936.94
    295560     9938.55
    295600     9939.87
    295640     9941.65
    295680     9943.13
    295720      9944.7
    295760     9945.38
    295800      9947.1
    295840     9948.12
    295880     9949.42
    295920     9951.46
    295960     9952.15
    296000     9953.79
    296040        9955
    296080     9956.99
    296120     9957.83
    296160     9958.78
    296200        9960
    296240     9962.47
    296280     9963.23
    296320     9963.89
    296360     9965.51
    296400     9966.81
    296440     9968.58
    296480     9970.06
    296520     9971.64
    296560     9972.35
    296600     9974.03
    296640     9975.08
    296680     9976.38
    296720     9978.42
    296760     9979.09
    296800     9980.76
    296840     9981.92
    296880     9983.92
    296920     9984.73
    296960     9985.73
    297000     9986.96
    297040      9989.4
    297080     9990.13
    297120     9990.84
    297160     9992.41
    297200     9993.74
    297240     9995.51
    297280     9997.01
    297320     9998.55
    297360     9999.25
    297400       10001
    297440     10002.1
    297480     10003.3
    297520     10005.4
    297560       10006
    297600     10007.7
    297640     10008.9
    297680     10010.9
    297720     10011.7
    297760     10012.6
    297800     10013.9
    297840     10016.4
    297880       10017
    297920     10017.8
    297960     10019.3
    298000     10020.7
    298040     10022.4
    298080     10023.9
    298120     10025.5
    298160     10026.2
    298200     10027.9
    298240       10029
    298280     10030.2
    298320     10032.3
    298360       10033
    298400     10034.6
    298440     10035.8
    298480     10037.8
    298520     10038.6
    298560     10039.6
    298600     10040.8
    298640     10043.3
    298680     10043.9
    298720     10044.7
    298760     10046.3
    298800     10047.5
    298840     10049.4
    298880     10050.8
    298920     10052.4
    298960     10053.1
    299000     10054.8
    299040     10055.9
    299080     10057.1
    299120     10059.2
    299160     10059.9
    299200     10061.6
    299240     10062.7
    299280     10064.7
    299320     10065.5
    299360     10066.5
    299400     10067.8
    299440     10070.3
    299480     10070.9
    299520     10071.7
    299560     10073.2
    299600     10074.5
    299640     10076.3
    299680     10077.7
    299720     10079.3
    299760       10080
    299800     10081.7
    299840     10082.8
    299880     10084.1
    299920     10086.1
    299960     10086.8
    300000     10088.5
    300040     10089.7
    300080     10091.6
    300120     10092.5
    300160     10093.4
    300200     10094.7
    300240     10097.2
    300280     10097.8
    300320     10098.5
    300360     10100.1
    300400     10101.4
    300440     10103.2
    300480     10104.6
    300520     10106.3
    300560     10106.9
    300600     10108.6
    300640     10109.7
    300680       10111
    300720       10113
    300760     10113.8
    300800     10115.4
    300840     10116.6
    300880     10118.6
    300920     10119.4
    300960     10120.4
    301000     10121.6
    301040     10124.1
    301080     10124.7
    301120     10125.5
    301160       10127
    301200     10128.3
    301240     10130.1
    301280     10131.5
    301320     10133.2
    301360     10133.8
    301400     10135.5
    301440     10136.6
    301480     10137.9
    301520     10139.9
    301560     10140.7
    301600     10142.3
    301640     10143.5
    301680     10145.5
    301720     10146.3
    301760     10147.3
    301800     10148.5
    301840       10151
    301880     10151.6
    301920     10152.4
    301960     10153.9
    302000     10155.2
    302040       10157
    302080     10158.4
    302120     10160.1
    302160     10160.7
    302200     10162.4
    302240     10163.6
    302280     10164.8
    302320     10166.9
    302360     10167.6
    302400     10169.2
    302440     10170.4
    302480     10172.4
    302520     10173.2
    302560     10174.2
    302600     10175.5
    302640     10177.9
    302680     10178.5
    302720     10179.3
    302760     10180.8
    302800     10182.1
    302840       10184
    302880     10185.4
    302920       10187
    302960     10187.6
    303000     10189.4
    303040     10190.5
    303080     10191.7
    303120     10193.8
    303160     10194.5
    303200     10196.2
    303240     10197.3
    303280     10199.3
    303320     10200.1
    303360     10201.2
    303400     10202.4
    303440     10204.8
    303480     10205.5
    303520     10206.3
    303560     10207.7
    303600     10209.1
    303640     10210.9
    303680     10212.3
    303720       10214
    303760     10214.5
    303800     10216.3
    303840     10217.4
    303880     10218.6
    303920     10220.7
    303960     10221.4
    304000     10223.1
    304040     10224.3
    304080     10226.3
    304120     10227.1
    304160     10228.1
    304200     10229.4
    304240     10231.8
    304280     10232.4
    304320     10233.2
    304360     10234.7
    304400     10236.1
    304440     10237.9
    304480     10239.3
    304520     10240.9
    304560     10241.5
    304600     10243.3
    304640     10244.4
    304680     10245.6
    304720     10247.7
    304760     10248.4
    304800     10250.1
    304840     10251.2
    304880     10253.2
    304920       10254
    304960     10255.1
    305000     10256.3
    305040     10258.8
    305080     10259.4
    305120     10260.2
    305160     10261.6
    305200       10263
    305240     10264.8
    305280     10266.2
    305320     10267.9
    305360     10268.4
    305400     10270.2
    305440     10271.4
    305480     10272.6
    305520     10274.7
    305560     10275.3
    305600       10277
    305640     10278.2
    305680     10280.2
    305720       10281
    305760     10282.1
    305800     10283.3
    305840     10285.7
    305880     10286.3
    305920     10287.1
    305960     10288.6
    306000       10290
    306040     10291.8
    306080     10293.2
    306120     10294.8
    306160     10295.4
    306200     10297.2
    306240     10298.3
    306280     10299.5
    306320     10301.6
    306360     10302.3
    306400     10303.9
    306440     10305.1
    306480     10307.1
    306520     10307.9
    306560       10309
    306600     10310.2
    306640     10312.7
    306680     10313.3
    306720     10314.1
    306760     10315.5
    306800     10316.9
    306840     10318.7
    306880     10320.2
    306920     10321.8
    306960     10322.3
    307000     10324.1
    307040     10325.3
    307080     10326.5
    307120     10328.6
    307160     10329.2
    307200     10330.9
    307240       10332
    307280     10334.1
    307320     10334.9
    307360       10336
    307400     10337.1
    307440     10339.6
    307480     10340.2
    307520       10341
    307560     10342.4
    307600     10343.8
    307640     10345.6
    307680     10347.1
    307720     10348.7
    307760     10349.3
    307800       10351
    307840     10352.2
    307880     10353.4
    307920     10355.6
    307960     10356.1
    308000     10357.8
    308040       10359
    308080       10361
    308120     10361.8
    308160     10362.9
    308200     10364.1
    308240     10366.5
    308280     10367.1
    308320     10367.9
    308360     10369.4
    308400     10370.8
    308440     10372.5
    308480     10374.1
    308520     10375.6
    308560     10376.2
    308600     10377.9
    308640     10379.1
    308680     10380.4
    308720     10382.5
    308760       10383
    308800     10384.8
    308840     10385.9
    308880     10387.9
    308920     10388.7
    308960     10389.9
    309000     10391.1
    309040     10393.5
    309080     10394.1
    309120     10394.9
    309160     10396.3
    309200     10397.7
    309240     10399.4
    309280       10401
    309320     10402.5
    309360     10403.1
    309400     10404.9
    309440     10406.1
    309480     10407.3
    309520     10409.4
    309560     10409.9
    309600     10411.7
    309640     10412.9
    309680     10414.9
    309720     10415.7
    309760     10416.9
    309800       10418
    309840     10420.4
    309880       10421
    309920     10421.8
    309960     10423.3
    310000     10424.6
    310040     10426.4
    310080       10428
    310120     10429.4
    310160     10430.1
    310200     10431.8
    310240       10433
    310280     10434.3
    310320     10436.4
    310360     10436.9
    310400     10438.7
    310440     10439.8
    310480     10441.8
    310520     10442.6
    310560     10443.8
    310600     10444.9
    310640     10447.4
    310680       10448
    310720     10448.7
    310760     10450.2
    310800     10451.5
    310840     10453.3
    310880     10454.9
    310920     10456.4
    310960       10457
    311000     10458.8
    311040     10459.9
    311080     10461.2
    311120     10463.3
    311160     10463.8
    311200     10465.6
    311240     10466.7
    311280     10468.7
    311320     10469.5
    311360     10470.7
    311400     10471.9
    311440     10474.3
    311480     10474.9
    311520     10475.7
    311560     10477.1
    311600     10478.5
    311640     10480.3
    311680     10481.8
    311720     10483.3
    311760     10483.9
    311800     10485.7
    311840     10486.8
    311880     10488.1
    311920     10490.3
    311960     10490.7
    312000     10492.5
    312040     10493.6
    312080     10495.6
    312120     10496.4
    312160     10497.6
    312200     10498.8
    312240     10501.2
    312280     10501.8
    312320     10502.6
    312360     10504.1
    312400     10505.4
    312440     10507.2
    312480     10508.8
    312520     10510.2
    312560     10510.8
    312600     10512.6
    312640     10513.7
    312680       10515
    312720     10517.2
    312760     10517.6
    312800     10519.4
    312840     10520.6
    312880     10522.6
    312920     10523.3
    312960     10524.6
    313000     10525.7
    313040     10528.2
    313080     10528.7
    313120     10529.5
    313160       10531
    313200     10532.3
    313240     10534.1
    313280     10535.7
    313320     10537.2
    313360     10537.8
    313400     10539.6
    313440     10540.7
    313480       10542
    313520     10544.1
    313560     10544.5
    313600     10546.3
    313640     10547.5
    313680     10549.5
    313720     10550.2
    313760     10551.5
    313800     10552.7
    313840     10555.1
    313880     10555.6
    313920     10556.4
    313960     10557.9
    314000     10559.2
    314040     10561.1
    314080     10562.6
    314120       10564
    314160     10564.7
    314200     10566.5
    314240     10567.6
    314280     10568.8
    314320     10571.1
    314360     10571.4
    314400     10573.2
    314440     10574.4
    314480     10576.4
    314520     10577.1
    314560     10578.4
    314600     10579.6
    314640       10582
    314680     10582.5
    314720     10583.4
    314760     10584.8
    314800     10586.1
    314840       10588
    314880     10589.6
    314920       10591
    314960     10591.6
    315000     10593.4
    315040     10594.5
    315080     10595.8
    315120       10598
    315160     10598.3
    315200     10600.1
    315240     10601.3
    315280     10603.4
    315320       10604
    315360     10605.3
    315400     10606.5
    315440       10609
    315480     10609.5
    315520     10610.3
    315560     10611.7
    315600       10613
    315640     10614.9
    315680     10616.5
    315720     10617.9
    315760     10618.5
    315800     10620.3
    315840     10621.4
    315880     10622.7
    315920     10624.9
    315960     10625.3
    316000       10627
    316040     10628.2
    316080     10630.3
    316120     10630.9
    316160     10632.2
    316200     10633.4
    316240     10635.9
    316280     10636.4
    316320     10637.1
    316360     10638.7
    316400     10639.9
    316440     10641.8
    316480     10643.4
    316520     10644.8
    316560     10645.4
    316600     10647.3
    316640     10648.3
    316680     10649.6
    316720     10651.9
    316760     10652.2
    316800     10653.9
    316840     10655.2
    316880     10657.2
    316920     10657.8
    316960     10659.2
    317000     10660.3
    317040     10662.8
    317080     10663.3
    317120     10664.1
    317160     10665.6
    317200     10666.8
    317240     10668.7
    317280     10670.3
    317320     10671.7
    317360     10672.4
    317400     10674.1
    317440     10675.2
    317480     10676.5
    317520     10678.8
    317560     10679.1
    317600     10680.8
    317640       10682
    317680     10684.1
    317720     10684.7
    317760       10686
    317800     10687.2
    317840     10689.6
    317880     10690.2
    317920     10690.9
    317960     10692.4
    318000     10693.7
    318040     10695.6
    318080     10697.2
    318120     10698.6
    318160     10699.2
    318200       10701
    318240     10702.1
    318280     10703.4
    318320     10705.6
    318360       10706
    318400     10707.7
    318440     10708.9
    318480       10711
    318520     10711.6
    318560     10712.9
    318600     10714.1
    318640     10716.5
    318680     10717.1
    318720     10717.8
    318760     10719.3
    318800     10720.6
    318840     10722.5
    318880       10724
    318920     10725.5
    318960     10726.1
    319000     10727.9
    319040       10729
    319080     10730.3
    319120     10732.5
    319160     10732.9
    319200     10734.6
    319240     10735.8
    319280     10737.9
    319320     10738.6
    319360     10739.8
    319400       10741
    319440     10743.4
    319480       10744
    319520     10744.7
    319560     10746.2
    319600     10747.5
    319640     10749.4
    319680       10751
    319720     10752.5
    319760       10753
    319800     10754.8
    319840     10755.9
    319880     10757.3
    319920     10759.4
    319960     10759.8
    320000     10761.5
    320040     10762.7
    320080     10764.8
    320120     10765.5
    320160     10766.7
    320200     10767.9
    320240     10770.3
    320280     10770.9
    320320     10771.6
    320360     10773.1
    320400     10774.4
    320440     10776.3
    320480     10777.8
    320520     10779.3
    320560     10779.9
    320600     10781.7
    320640     10782.8
    320680     10784.2
    320720     10786.3
    320760     10786.7
    320800     10788.4
    320840     10789.6
    320880     10791.7
    320920     10792.4
    320960     10793.6
    321000     10794.8
    321040     10797.2
    321080     10797.8
    321120     10798.5
    321160       10800
    321200     10801.2
    321240     10803.2
    321280     10804.7
    321320     10806.2
    321360     10806.8
    321400     10808.6
    321440     10809.6
    321480       10811
    321520     10813.2
    321560     10813.6
    321600     10815.3
    321640     10816.5
    321680     10818.5
    321720     10819.3
    321760     10820.5
    321800     10821.7
    321840     10824.1
    321880     10824.7
    321920     10825.4
    321960     10826.8
    322000     10828.2
    322040       10830
    322080     10831.6
    322120     10833.1
    322160     10833.7
    322200     10835.5
    322240     10836.5
    322280     10837.9
    322320     10840.1
    322360     10840.4
    322400     10842.2
    322440     10843.4
    322480     10845.4
    322520     10846.2
    322560     10847.4
    322600     10848.5
    322640       10851
    322680     10851.6
    322720     10852.3
    322760     10853.7
    322800     10855.1
    322840     10856.9
    322880     10858.5
    322920       10860
    322960     10860.6
    323000     10862.4
    323040     10863.5
    323080     10864.8
    323120       10867
    323160     10867.3
    323200     10869.1
    323240     10870.3
    323280     10872.4
    323320     10873.1
    323360     10874.3
    323400     10875.5
    323440     10877.9
    323480     10878.5
    323520     10879.2
    323560     10880.7
    323600     10882.1
    323640     10883.8
    323680     10885.5
    323720     10886.9
    323760     10887.5
    323800     10889.3
    323840     10890.4
    323880     10891.8
    323920     10893.9
    323960     10894.3
    324000     10896.1
    324040     10897.3
    324080     10899.3
    324120     10900.1
    324160     10901.3
    324200     10902.4
    324240     10904.9
    324280     10905.5
    324320     10906.1
    324360     10907.6
    324400       10909
    324440     10910.8
    324480     10912.4
    324520     10913.9
    324560     10914.5
    324600     10916.2
    324640     10917.3
    324680     10918.7
    324720     10920.8
    324760     10921.2
    324800       10923
    324840     10924.2
    324880     10926.1
    324920     10927.1
    324960     10928.2
    325000     10929.4
    325040     10931.8
    325080     10932.4
    325120     10933.1
    325160     10934.5
    325200       10936
    325240     10937.7
    325280     10939.3
    325320     10940.8
    325360     10941.4
    325400     10943.2
    325440     10944.2
    325480     10945.6
    325520     10947.8
    325560     10948.2
    325600     10949.9
    325640     10951.2
    325680     10953.1
    325720       10954
    325760     10955.1
    325800     10956.2
    325840     10958.8
    325880     10959.3
    325920       10960
    325960     10961.5
    326000     10962.9
    326040     10964.7
    326080     10966.3
    326120     10967.8
    326160     10968.3
    326200     10970.1
    326240     10971.2
    326280     10972.6
    326320     10974.7
    326360       10975
    326400     10976.8
    326440     10978.1
    326480       10980
    326520     10980.9
    326560       10982
    326600     10983.1
    326640     10985.6
    326680     10986.2
    326720     10986.9
    326760     10988.4
    326800     10989.8
    326840     10991.6
    326880     10993.1
    326920     10994.7
    326960     10995.2
    327000     10997.1
    327040     10998.1
    327080     10999.5
    327120     11001.6
    327160       11002
    327200     11003.7
    327240       11005
    327280     11006.9
    327320     11007.8
    327360     11008.9
    327400     11010.1
    327440     11012.6
    327480     11013.2
    327520     11013.9
    327560     11015.3
    327600     11016.8
    327640     11018.5
    327680       11020
    327720     11021.6
    327760     11022.1
    327800       11024
    327840       11025
    327880     11026.4
    327920     11028.6
    327960     11028.9
    328000     11030.7
    328040     11031.9
    328080     11033.8
    328120     11034.8
    328160     11035.8
    328200       11037
    328240     11039.5
    328280     11040.1
    328320     11040.8
    328360     11042.3
    328400     11043.7
    328440     11045.5
    328480     11046.9
    328520     11048.5
    328560       11049
    328600     11050.9
    328640     11051.9
    328680     11053.2
    328720     11055.5
    328760     11055.8
    328800     11057.6
    328840     11058.9
    328880     11060.8
    328920     11061.6
    328960     11062.7
    329000     11063.9
    329040     11066.4
    329080       11067
    329120     11067.7
    329160     11069.2
    329200     11070.6
    329240     11072.4
    329280     11073.9
    329320     11075.4
    329360     11075.9
    329400     11077.8
    329440     11078.9
    329480     11080.2
    329520     11082.4
    329560     11082.7
    329600     11084.5
    329640     11085.8
    329680     11087.7
    329720     11088.6
    329760     11089.7
    329800     11090.8
    329840     11093.4
    329880     11093.9
    329920     11094.7
    329960     11096.1
    330000     11097.4
    330040     11099.3
    330080     11100.7
    330120     11102.3
    330160     11102.9
    330200     11104.8
    330240     11105.8
    330280     11107.1
    330320     11109.3
    330360     11109.6
    330400     11111.4
    330440     11112.7
    330480     11114.6
    330520     11115.5
    330560     11116.6
    330600     11117.7
    330640     11120.3
    330680     11120.9
    330720     11121.6
    330760       11123
    330800     11124.4
    330840     11126.2
    330880     11127.6
    330920     11129.2
    330960     11129.8
    331000     11131.7
    331040     11132.7
    331080       11134
    331120     11136.2
    331160     11136.5
    331200     11138.4
    331240     11139.6
    331280     11141.5
    331320     11142.4
    331360     11143.5
    331400     11144.6
    331440     11147.2
    331480     11147.7
    331520     11148.5
    331560     11149.9
    331600     11151.2
    331640     11153.1
    331680     11154.5
    331720     11156.1
    331760     11156.7
    331800     11158.6
    331840     11159.6
    331880     11160.9
    331920     11163.1
    331960     11163.4
    332000     11165.2
    332040     11166.4
    332080     11168.4
    332120     11169.3
    332160     11170.4
    332200     11171.5
    332240     11174.2
    332280     11174.7
    332320     11175.4
    332360     11176.9
    332400     11178.1
    332440     11180.1
    332480     11181.4
    332520     11183.1
    332560     11183.6
    332600     11185.5
    332640     11186.5
    332680     11187.8
    332720       11190
    332760     11190.3
    332800     11192.1
    332840     11193.3
    332880     11195.3
    332920     11196.2
    332960     11197.3
    333000     11198.4
    333040       11201
    333080     11201.5
    333120     11202.3
    333160     11203.7
    333200       11205
    333240       11207
    333280     11208.3
    333320     11209.9
    333360     11210.5
    333400     11212.4
    333440     11213.4
    333480     11214.7
    333520     11216.9
    333560     11217.1
    333600       11219
    333640     11220.2
    333680     11222.2
    333720     11223.1
    333760     11224.2
    333800     11225.3
    333840     11227.9
    333880     11228.4
    333920     11229.2
    333960     11230.6
    334000     11231.9
    334040     11233.8
    334080     11235.2
    334120     11236.7
    334160     11237.4
    334200     11239.3
    334240     11240.4
    334280     11241.6
    334320     11243.8
    334360       11244
    334400     11245.9
    334440     11247.1
    334480     11249.1
    334520       11250
    334560     11251.1
    334600     11252.1
    334640     11254.8
    334680     11255.3
    334720     11256.1
    334760     11257.5
    334800     11258.8
    334840     11260.7
    334880     11262.1
    334920     11263.6
    334960     11264.2
    335000     11266.1
    335040     11267.2
    335080     11268.5
    335120     11270.7
    335160     11270.9
    335200     11272.7
    335240       11274
    335280     11275.9
    335320     11276.9
    335360       11278
    335400     11278.9
    335440     11281.7
    335480     11282.2
    335520       11283
    335560     11284.4
    335600     11285.7
    335640     11287.5
    335680       11289
    335720     11290.5
    335760     11291.1
    335800       11293
    335840       11294
    335880     11295.3
    335920     11297.6
    335960     11297.7
    336000     11299.6
    336040     11300.8
    336080     11302.8
    336120     11303.7
    336160     11304.8
    336200     11305.8
    336240     11308.5
    336280       11309
    336320     11309.9
    336360     11311.3
    336400     11312.6
    336440     11314.5
    336480     11315.9
    336520     11317.4
    336560       11318
    336600     11319.9
    336640     11320.9
    336680     11322.2
    336720     11324.5
    336760     11324.7
    336800     11326.5
    336840     11327.7
    336880     11329.7
    336920     11330.7
    336960     11331.7
    337000     11332.7
    337040     11335.4
    337080     11335.9
    337120     11336.8
    337160     11338.1
    337200     11339.5
    337240     11341.3
    337280     11342.8
    337320     11344.2
    337360     11344.9
    337400     11346.8
    337440     11347.8
    337480     11349.1
    337520     11351.4
    337560     11351.6
    337600     11353.4
    337640     11354.6
    337680     11356.6
    337720     11357.5
    337760     11358.6
    337800     11359.5
    337840     11362.3
    337880     11362.8
    337920     11363.6
    337960       11365
    338000     11366.3
    338040     11368.2
    338080     11369.6
    338120     11371.1
    338160     11371.8
    338200     11373.6
    338240     11374.6
    338280       11376
    338320     11378.3
    338360     11378.4
    338400     11380.2
    338440     11381.4
    338480     11383.5
    338520     11384.4
    338560     11385.5
    338600     11386.4
    338640     11389.2
    338680     11389.7
    338720     11390.5
    338760     11391.9
    338800     11393.2
    338840       11395
    338880     11396.5
    338920     11397.9
    338960     11398.6
    339000     11400.5
    339040     11401.5
    339080     11402.8
    339120     11405.1
    339160     11405.3
    339200     11407.1
    339240     11408.3
    339280     11410.3
    339320     11411.2
    339360     11412.3
    339400     11413.3
    339440       11416
    339480     11416.5
    339520     11417.3
    339560     11418.7
    339600     11420.1
    339640     11421.9
    339680     11423.3
    339720     11424.8
    339760     11425.4
    339800     11427.3
    339840     11428.3
    339880     11429.7
    339920       11432
    339960     11432.2
    340000     11433.9
    340040     11435.1
    340080     11437.2
    340120     11438.1
    340160     11439.1
    340200       11440
    340240     11442.8
    340280     11443.4
    340320     11444.1
    340360     11445.5
    340400     11446.9
    340440     11448.8
    340480     11450.1
    340520     11451.6
    340560     11452.2
    340600     11454.2
    340640     11455.2
    340680     11456.5
    340720     11458.9
    340760       11459
    340800     11460.7
    340840     11461.9
    340880       11464
    340920     11464.9
    340960       11466
    341000     11466.9
    341040     11469.6
    341080     11470.2
    341120       11471
    341160     11472.4
    341200     11473.8
    341240     11475.6
    341280     11476.9
    341320     11478.4
    341360     11479.1
    341400       11481
    341440       11482
    341480     11483.3
    341520     11485.7
    341560     11485.8
    341600     11487.6
    341640     11488.8
    341680     11490.8
    341720     11491.7
    341760     11492.8
    341800     11493.7
    341840     11496.5
    341880       11497
    341920     11497.8
    341960     11499.2
    342000     11500.5
    342040     11502.4
    342080     11503.8
    342120     11505.3
    342160     11505.9
    342200     11507.8
    342240     11508.8
    342280     11510.1
    342320     11512.5
    342360     11512.6
    342400     11514.4
    342440     11515.6
    342480     11517.6
    342520     11518.5
    342560     11519.6
    342600     11520.5
    342640     11523.4
    342680     11523.8
    342720     11524.6
    342760       11526
    342800     11527.4
    342840     11529.2
    342880     11530.5
    342920     11532.1
    342960     11532.7
    343000     11534.7
    343040     11535.6
    343080       11537
    343120     11539.3
    343160     11539.4
    343200     11541.2
    343240     11542.4
    343280     11544.5
    343320     11545.4
    343360     11546.5
    343400     11547.3
    343440     11550.2
    343480     11550.7
    343520     11551.4
    343560     11552.9
    343600     11554.2
    343640     11556.1
    343680     11557.4
    343720     11558.9
    343760     11559.5
    343800     11561.5
    343840     11562.5
    343880     11563.8
    343920     11566.2
    343960     11566.2
    344000     11568.1
    344040     11569.2
    344080     11571.3
    344120     11572.2
    344160     11573.3
    344200     11574.2
    344240     11577.1
    344280     11577.5
    344320     11578.3
    344360     11579.7
    344400       11581
    344440     11582.9
    344480     11584.2
    344520     11585.7
    344560     11586.3
    344600     11588.3
    344640     11589.3
    344680     11590.6
    344720       11593
    344760     11593.1
    344800     11594.9
    344840     11596.1
    344880     11598.2
    344920       11599
    344960     11600.2
    345000       11601
    345040     11603.9
    345080     11604.3
    345120     11605.1
    345160     11606.6
    345200     11607.9
    345240     11609.8
    345280       11611
    345320     11612.6
    345360     11613.2
    345400     11615.1
    345440     11616.1
    345480     11617.5
    345520     11619.8
    345560     11619.9
    345600     11621.7
    345640     11622.9
    345680       11625
    345720     11625.9
    345760       11627
    345800     11627.8
    345840     11630.7
    345880     11631.2
    345920     11631.9
    345960     11633.5
    346000     11634.7
    346040     11636.6
    346080     11637.8
    346120     11639.4
    346160       11640
    346200     11641.9
    346240       11643
    346280     11644.3
    346320     11646.7
    346360     11646.7
    346400     11648.5
    346440     11649.7
    346480     11651.8
    346520     11652.7
    346560     11653.9
    346600     11654.7
    346640     11657.5
    346680       11658
    346720     11658.7
    346760     11660.3
    346800     11661.6
    346840     11663.4
    346880     11664.7
    346920     11666.3
    346960     11666.8
    347000     11668.8
    347040     11669.7
    347080     11671.1
    347120     11673.5
    347160     11673.5
    347200     11675.4
    347240     11676.5
    347280     11678.6
    347320     11679.5
    347360     11680.7
    347400     11681.5
    347440     11684.3
    347480     11684.8
    347520     11685.5
    347560     11687.1
    347600     11688.4
    347640     11690.3
    347680     11691.5
    347720     11693.1
    347760     11693.7
    347800     11695.6
    347840     11696.5
    347880     11697.9
    347920     11700.4
    347960     11700.3
    348000     11702.2
    348040     11703.3
    348080     11705.4
    348120     11706.3
    348160     11707.5
    348200     11708.3
    348240     11711.2
    348280     11711.6
    348320     11712.3
    348360     11713.9
    348400     11715.3
    348440     11717.1
    348480     11718.3
    348520     11719.9
    348560     11720.5
    348600     11722.5
    348640     11723.4
    348680     11724.8
    348720     11727.2
    348760     11727.2
    348800     11729.1
    348840     11730.2
    348880     11732.3
    348920     11733.2
    348960     11734.3
    349000     11735.2
    349040       11738
    349080     11738.5
    349120     11739.1
    349160     11740.7
    349200     11742.1
    349240     11743.9
    349280     11745.1
    349320     11746.7
    349360     11747.3
    349400     11749.3
    349440     11750.2
    349480     11751.6
    349520       11754
    349560       11754
    349600     11755.9
    349640     11757.1
    349680     11759.1
    349720       11760
    349760     11761.2
    349800       11762
    349840     11764.9
    349880     11765.3
    349920     11765.9
    349960     11767.6
    350000     11768.9
    350040     11770.8
    350080     11771.9
    350120     11773.5
    350160     11774.1
    350200     11776.1
    350240       11777
    350280     11778.4
    350320     11780.9
    350360     11780.8
    350400     11782.7
    350440     11783.9
    350480     11785.9
    350520     11786.9
    350560       11788
    350600     11788.8
    350640     11791.8
    350680     11792.1
    350720     11792.8
    350760     11794.4
    350800     11795.7
    350840     11797.6
    350880     11798.7
    350920     11800.4
    350960       11801
    351000       11803
    351040     11803.9
    351080     11805.2
    351120     11807.7
    351160     11807.6
    351200     11809.5
    351240     11810.8
    351280     11812.8
    351320     11813.8
    351360     11814.9
    351400     11815.7
    351440     11818.6
    351480     11818.9
    351520     11819.6
    351560     11821.2
    351600     11822.6
    351640     11824.5
    351680     11825.6
    351720     11827.2
    351760     11827.8
    351800     11829.8
    351840     11830.7
    351880     11832.1
    351920     11834.6
    351960     11834.5
    352000     11836.4
    352040     11837.6
    352080     11839.7
    352120     11840.5
    352160     11841.7
    352200     11842.5
    352240     11845.4
    352280     11845.8
    352320     11846.5
    352360     11848.1
    352400     11849.4
    352440     11851.4
    352480     11852.4
    352520     11854.1
    352560     11854.7
    352600     11856.7
    352640     11857.6
    352680     11858.9
    352720     11861.4
    352760     11861.4
    352800     11863.3
    352840     11864.5
    352880     11866.5
    352920     11867.4
    352960     11868.6
    353000     11869.4
    353040     11872.3
    353080     11872.6
    353120     11873.4
    353160     11874.9
    353200     11876.3
    353240     11878.2
    353280     11879.2
    353320     11880.9
    353360     11881.5
    353400     11883.6
    353440     11884.4
    353480     11885.8
    353520     11888.2
    353560     11888.2
    353600     11890.1
    353640     11891.3
    353680     11893.4
    353720     11894.2
    353760     11895.4
    353800     11896.2
    353840     11899.2
    353880     11899.5
    353920     11900.2
    353960     11901.7
    354000     11903.2
    354040     11905.1
    354080     11906.1
    354120     11907.7
    354160     11908.4
    354200     11910.4
    354240     11911.3
    354280     11912.6
    354320     11915.1
    354360     11915.1
    354400       11917
    354440     11918.2
    354480     11920.2
    354520     11921.1
    354560     11922.3
    354600     11923.1
    354640       11926
    354680     11926.3
    354720     11927.1
    354760     11928.6
    354800       11930
    354840     11931.9
    354880     11932.9
    354920     11934.6
    354960     11935.2
    355000     11937.2
    355040     11938.1
    355080     11939.5
    355120       11942
    355160       11942
    355200     11943.8
    355240     11945.1
    355280       11947
    355320     11947.9
    355360     11949.1
    355400     11949.9
    355440     11952.9
    355480     11953.1
    355520     11953.9
    355560     11955.4
    355600     11956.8
    355640     11958.8
    355680     11959.8
    355720     11961.4
    355760       11962
    355800     11964.1
    355840     11964.9
    355880     11966.3
    355920     11968.8
    355960     11968.8
    356000     11970.6
    356040     11971.9
    356080     11973.8
    356120     11974.7
    356160     11975.8
    356200     11976.7
    356240     11979.7
    356280       11980
    356320     11980.7
    356360     11982.2
    356400     11983.6
    356440     11985.7
    356480     11986.7
    356520     11988.2
    356560     11988.9
    356600     11990.9
    356640     11991.8
    356680     11993.2
    356720     11995.6
    356760     11995.7
    356800     11997.4
    356840     11998.8
    356880     12000.7
    356920     12001.5
    356960     12002.7
    357000     12003.5
    357040     12006.5
    357080     12006.8
    357120     12007.5
    357160     12009.1
    357200     12010.5
    357240     12012.5
    357280     12013.5
    357320     12015.1
    357360     12015.7
    357400     12017.7
    357440     12018.6
    357480       12020
    357520     12022.4
    357560     12022.5
    357600     12024.3
    357640     12025.6
    357680     12027.5
    357720     12028.4
    357760     12029.6
    357800     12030.4
    357840     12033.3
    357880     12033.7
    357920     12034.4
    357960     12035.9
    358000     12037.3
    358040     12039.3
    358080     12040.3
    358120     12041.9
    358160     12042.5
    358200     12044.6
    358240     12045.4
    358280     12046.8
    358320     12049.2
    358360     12049.3
    358400     12051.1
    358440     12052.4
    358480     12054.4
    358520     12055.3
    358560     12056.4
    358600     12057.2
    358640     12060.2
    358680     12060.6
    358720     12061.2
    358760     12062.7
    358800     12064.2
    358840     12066.1
    358880     12067.2
    358920     12068.8
    358960     12069.4
    359000     12071.4
    359040     12072.2
    359080     12073.7
    359120       12076
    359160     12076.2
    359200     12077.9
    359240     12079.3
    359280     12081.2
    359320     12082.1
    359360     12083.2
    359400     12084.1
    359440       12087
    359480     12087.4
    359520       12088
    359560     12089.6
    359600       12091
    359640       12093
    359680     12094.1
    359720     12095.6
    359760     12096.2
    359800     12098.3
    359840     12099.1
    359880     12100.5
    359920     12102.8
    359960       12103
    360000     12104.8
    360040     12106.1
    360080     12108.1
    360120       12109
    360160     12110.1
    360200       12111
    360240     12113.9
    360280     12114.2
    360320     12114.9
    360360     12116.5
    360400     12117.9
    360440     12119.8
    360480     12120.9
    360520     12122.5
    360560     12123.1
    360600     12125.2
    360640       12126
    360680     12127.4
    360720     12129.7
    360760     12129.8
    360800     12131.7
    360840       12133
    360880       12135
    360920     12135.9
    360960       12137
    361000     12137.8
    361040     12140.8
    361080     12141.1
    361120     12141.8
    361160     12143.4
    361200     12144.7
    361240     12146.7
    361280     12147.8
    361320     12149.4
    361360       12150
    361400     12152.1
    361440     12152.8
    361480     12154.3
    361520     12156.6
    361560     12156.7
    361600     12158.5
    361640     12159.8
    361680     12161.8
    361720     12162.8
    361760     12163.9
    361800     12164.7
    361840     12167.7
    361880       12168
    361920     12168.7
    361960     12170.3
    362000     12171.6
    362040     12173.6
    362080     12174.7
    362120     12176.3
    362160     12176.8
    362200       12179
    362240     12179.7
    362280     12181.2
    362320     12183.5
    362360     12183.6
    362400     12185.4
    362440     12186.7
    362480     12188.7
    362520     12189.6
    362560     12190.8
    362600     12191.5
    362640     12194.6
    362680     12194.9
    362720     12195.6
    362760     12197.1
    362800     12198.5
    362840     12200.5
    362880     12201.6
    362920     12203.1
    362960     12203.7
    363000     12205.9
    363040     12206.6
    363080     12208.1
    363120     12210.3
    363160     12210.5
    363200     12212.3
    363240     12213.6
    363280     12215.6
    363320     12216.5
    363360     12217.7
    363400     12218.4
    363440     12221.5
    363480     12221.8
    363520     12222.4
    363560       12224
    363600     12225.4
    363640     12227.4
    363680     12228.5
    363720       12230
    363760     12230.6
    363800     12232.7
    363840     12233.5
    363880       12235
    363920     12237.2
    363960     12237.4
    364000     12239.2
    364040     12240.5
    364080     12242.5
    364120     12243.3
    364160     12244.6
    364200     12245.3
    364240     12248.3
    364280     12248.6
    364320     12249.3
    364360     12250.9
    364400     12252.2
    364440     12254.3
    364480     12255.4
    364520     12256.9
    364560     12257.5
    364600     12259.6
    364640     12260.3
    364680     12261.9
    364720     12264.1
    364760     12264.2
    364800       12266
    364840     12267.4
    364880     12269.4
    364920     12270.2
    364960     12271.4
    365000     12272.2
    365040     12275.2
    365080     12275.5
    365120     12276.2
    365160     12277.7
    365200     12279.1
    365240     12281.1
    365280     12282.3
    365320     12283.8
    365360     12284.3
    365400     12286.5
    365440     12287.2
    365480     12288.8
    365520       12291
    365560     12291.1
    365600     12292.9
    365640     12294.3
    365680     12296.3
    365720     12297.1
    365760     12298.3
    365800     12299.1
    365840       12302
    365880     12302.3
    365920     12303.1
    365960     12304.6
    366000     12306.1
    366040       12308
    366080     12309.2
    366120     12310.6
    366160     12311.2
    366200     12313.4
    366240     12314.1
    366280     12315.7
    366320     12317.9
    366360       12318
    366400     12319.7
    366440     12321.2
    366480     12323.1
    366520       12324
    366560     12325.2
    366600     12325.9
    366640       12329
    366680     12329.3
    366720       12330
    366760     12331.5
    366800       12333
    366840     12334.9
    366880     12336.1
    366920     12337.5
    366960     12338.1
    367000     12340.3
    367040       12341
    367080     12342.6
    367120     12344.8
    367160     12344.9
    367200     12346.7
    367240     12348.1
    367280     12350.1
    367320     12350.9
    367360     12352.1
    367400     12352.8
    367440     12355.8
    367480     12356.2
    367520     12356.9
    367560     12358.4
    367600     12359.9
    367640     12361.8
    367680       12363
    367720     12364.4
    367760       12365
    367800     12367.3
    367840     12367.9
    367880     12369.5
    367920     12371.7
    367960     12371.8
    368000     12373.6
    368040       12375
    368080     12376.9
    368120     12377.7
    368160       12379
    368200     12379.7
    368240     12382.7
    368280       12383
    368320     12383.8
    368360     12385.3
    368400     12386.7
    368440     12388.7
    368480     12389.8
    368520     12391.3
    368560     12391.9
    368600     12394.1
    368640     12394.8
    368680     12396.3
    368720     12398.6
    368760     12398.7
    368800     12400.5
    368840     12401.9
    368880     12403.9
    368920     12404.6
    368960     12405.8
    369000     12406.6
    369040     12409.6
    369080     12409.9
    369120     12410.7
    369160     12412.2
    369200     12413.6
    369240     12415.5
    369280     12416.8
    369320     12418.2
    369360     12418.8
    369400       12421
    369440     12421.7
    369480     12423.2
    369520     12425.5
    369560     12425.6
    369600     12427.4
    369640     12428.8
    369680     12430.8
    369720     12431.5
    369760     12432.8
    369800     12433.5
    369840     12436.5
    369880     12436.9
    369920     12437.6
    369960     12439.1
    370000     12440.5
    370040     12442.4
    370080     12443.7
    370120     12445.1
    370160     12445.7
    370200       12448
    370240     12448.6
    370280     12450.1
    370320     12452.4
    370360     12452.5
    370400     12454.3
    370440     12455.7
    370480     12457.7
    370520     12458.4
    370560     12459.7
    370600     12460.4
    370640     12463.4
    370680     12463.8
    370720     12464.5
    370760       12466
    370800     12467.4
    370840     12469.3
    370880     12470.6
    370920     12472.1
    370960     12472.6
    371000     12474.8
    371040     12475.6
    371080       12477
    371120     12479.4
    371160     12479.4
    371200     12481.2
    371240     12482.6
    371280     12484.6
    371320     12485.4
    371360     12486.6
    371400     12487.3
    371440     12490.3
    371480     12490.7
    371520     12491.4
    371560     12492.9
    371600     12494.3
    371640     12496.2
    371680     12497.5
    371720       12499
    371760     12499.5
    371800     12501.8
    371840     12502.5
    371880       12504
    371920     12506.3
    371960     12506.3
    372000     12508.1
    372040     12509.5
    372080     12511.6
    372120     12512.3
    372160     12513.6
    372200     12514.2
    372240     12517.3
    372280     12517.6
    372320     12518.4
    372360     12519.9
    372400     12521.2
    372440     12523.2
    372480     12524.4
    372520     12525.9
    372560     12526.5
    372600     12528.7
    372640     12529.4
    372680     12530.9
    372720     12533.2
    372760     12533.3
    372800     12535.1
    372840     12536.5
    372880     12538.6
    372920     12539.3
    372960     12540.5
    373000     12541.1
    373040     12544.2
    373080     12544.5
    373120     12545.3
    373160     12546.8
    373200     12548.1
    373240     12550.1
    373280     12551.4
    373320     12552.8
    373360     12553.4
    373400     12555.6
    373440     12556.3
    373480     12557.8
    373520     12560.2
    373560     12560.2
    373600       12562
    373640     12563.4
    373680     12565.5
    373720     12566.2
    373760     12567.4
    373800     12568.1
    373840     12571.2
    373880     12571.4
    373920     12572.2
    373960     12573.7
    374000     12575.1
    374040       12577
    374080     12578.3
    374120     12579.7
    374160     12580.3
    374200     12582.6
    374240     12583.3
    374280     12584.7
    374320     12587.1
    374360     12587.1
    374400       12589
    374440     12590.4
    374480     12592.5
    374520     12593.1
    374560     12594.3
    374600       12595
    374640     12598.1
    374680     12598.4
    374720     12599.2
    374760     12600.7
    374800       12602
    374840       12604
    374880     12605.3
    374920     12606.8
    374960     12607.3
    375000     12609.5
    375040     12610.2
    375080     12611.7
    375120     12614.1
    375160     12614.1
    375200     12615.9
    375240     12617.4
    375280     12619.4
    375320     12620.1
    375360     12621.3
    375400       12622
    375440     12625.1
    375480     12625.3
    375520     12626.1
    375560     12627.6
    375600       12629
    375640       12631
    375680     12632.3
    375720     12633.7
    375760     12634.2
    375800     12636.5
    375840     12637.2
    375880     12638.7
    375920     12641.1
    375960       12641
    376000     12642.9
    376040     12644.4
    376080     12646.4
    376120     12647.1
    376160     12648.3
    376200       12649
    376240       12652
    376280     12652.3
    376320     12653.1
    376360     12654.6
    376400     12655.9
    376440     12657.9
    376480     12659.2
    376520     12660.7
    376560     12661.2
    376600     12663.4
    376640     12664.2
    376680     12665.6
    376720       12668
    376760       12668
    376800     12669.9
    376840     12671.3
    376880     12673.3
    376920       12674
    376960     12675.2
    377000     12675.9
    377040       12679
    377080     12679.3
    377120       12680
    377160     12681.5
    377200     12682.8
    377240     12684.9
    377280     12686.2
    377320     12687.6
    377360     12688.1
    377400     12690.4
    377440     12691.1
    377480     12692.6
    377520       12695
    377560     12694.9
    377600     12696.8
    377640     12698.3
    377680     12700.2
    377720       12701
    377760     12702.2
    377800     12702.9
    377840     12705.9
    377880     12706.2
    377920       12707
    377960     12708.5
    378000     12709.7
    378040     12711.8
    378080     12713.1
    378120     12714.6
    378160     12715.1
    378200     12717.3
    378240     12718.1
    378280     12719.5
    378320     12721.9
    378360     12721.9
    378400     12723.8
    378440     12725.2
    378480     12727.2
    378520       12728
    378560     12729.1
    378600     12729.8
    378640     12732.9
    378680     12733.2
    378720     12733.9
    378760     12735.4
    378800     12736.7
    378840     12738.8
    378880       12740
    378920     12741.5
    378960     12742.1
    379000     12744.2
    379040       12745
    379080     12746.5
    379120     12748.9
    379160     12748.8
    379200     12750.7
    379240     12752.1
    379280     12754.1
    379320     12754.9
    379360       12756
    379400     12756.8
    379440     12759.9
    379480     12760.1
    379520     12760.8
    379560     12762.3
    379600     12763.7
    379640     12765.7
    379680       12767
    379720     12768.5
    379760     12769.1
    379800     12771.2
    379840       12772
    379880     12773.4
    379920     12775.9
    379960     12775.8
    380000     12777.7
    380040     12779.1
    380080       12781
    380120     12781.9
    380160       12783
    380200     12783.8
    380240     12786.8
    380280     12787.1
    380320     12787.8
    380360     12789.3
    380400     12790.7
    380440     12792.7
    380480       12794
    380520     12795.5
    380560     12796.1
    380600     12798.1
    380640       12799
    380680     12800.4
    380720     12802.9
    380760     12802.8
    380800     12804.7
    380840     12806.1
    380880       12808
    380920     12808.9
    380960       12810
    381000     12810.8
    381040     12813.8
    381080     12814.1
    381120     12814.8
    381160     12816.3
    381200     12817.7
    381240     12819.7
    381280       12821
    381320     12822.4
    381360       12823
    381400     12825.1
    381440     12825.9
    381480     12827.4
    381520     12829.9
    381560     12829.7
    381600     12831.6
    381640       12833
    381680       12835
    381720     12835.8
    381760       12837
    381800     12837.8
    381840     12840.8
    381880     12841.1
    381920     12841.7
    381960     12843.3
    382000     12844.6
    382040     12846.7
    382080     12847.9
    382120     12849.4
    382160       12850
    382200     12852.1
    382240     12852.9
    382280     12854.3
    382320     12856.8
    382360     12856.7
    382400     12858.6
    382440       12860
    382480     12861.9
    382520     12862.8
    382560     12863.9
    382600     12864.7
    382640     12867.7
    382680       12868
    382720     12868.7
    382760     12870.3
    382800     12871.5
    382840     12873.8
    382880     12874.9
    382920     12876.3
    382960     12876.9
    383000       12879
    383040     12879.8
    383080     12881.2
    383120     12883.8
    383160     12883.7
    383200     12885.6
    383240       12887
    383280     12888.8
    383320     12889.7
    383360     12890.9
    383400     12891.7
    383440     12894.7
    383480     12894.9
    383520     12895.6
    383560     12897.2
    383600     12898.5
    383640     12900.7
    383680     12901.9
    383720     12903.2
    383760     12903.8
    383800     12905.9
    383840     12906.7
    383880     12908.2
    383920     12910.7
    383960     12910.6
    384000     12912.5
    384040     12913.9
    384080     12915.8
    384120     12916.6
    384160     12917.8
    384200     12918.6
    384240     12921.6
    384280     12921.8
    384320     12922.5
    384360     12924.2
    384400     12925.4
    384440     12927.6
    384480     12928.9
    384520     12930.2
    384560     12930.8
    384600     12932.9
    384640     12933.7
    384680     12935.2
    384720     12937.6
    384760     12937.6
    384800     12939.5
    384840     12940.9
    384880     12942.7
    384920     12943.6
    384960     12944.8
    385000     12945.5
    385040     12948.6
    385080     12948.8
    385120     12949.4
    385160     12951.1
    385200     12952.4
    385240     12954.6
    385280     12955.8
    385320     12957.1
    385360     12957.8
    385400     12959.8
    385440     12960.7
    385480     12962.1
    385520     12964.6
    385560     12964.5
    385600     12966.4
    385640     12967.8
    385680     12969.7
    385720     12970.6
    385760     12971.7
    385800     12972.5
    385840     12975.5
    385880     12975.7
    385920     12976.4
    385960     12978.1
    386000     12979.3
    386040     12981.5
    386080     12982.7
    386120       12984
    386160     12984.7
    386200     12986.8
    386240     12987.6
    386280     12989.1
    386320     12991.5
    386360     12991.4
    386400     12993.4
    386440     12994.7
    386480     12996.6
    386520     12997.6
    386560     12998.6
    386600     12999.4
    386640     13002.5
    386680     13002.6
    386720     13003.3
    386760     13005.1
    386800     13006.2
    386840     13008.5
    386880     13009.7
    386920     13010.9
    386960     13011.6
    387000     13013.7
    387040     13014.6
    387080       13016
    387120     13018.4
    387160     13018.4
    387200     13020.4
    387240     13021.7
    387280     13023.6
    387320     13024.5
    387360     13025.6
    387400     13026.3
    387440     13029.4
    387480     13029.6
    387520     13030.2
    387560       13032
    387600     13033.2
    387640     13035.4
    387680     13036.6
    387720     13037.9
    387760     13038.6
    387800     13040.7
    387840     13041.5
    387880     13042.9
    387920     13045.3
    387960     13045.3
    388000     13047.3
    388040     13048.7
    388080     13050.5
    388120     13051.4
    388160     13052.6
    388200     13053.3
    388240     13056.4
    388280     13056.6
    388320     13057.2
    388360       13059
    388400     13060.1
    388440     13062.4
    388480     13063.6
    388520     13064.9
    388560     13065.6
    388600     13067.7
    388640     13068.5
    388680     13069.9
    388720     13072.3
    388760     13072.3
    388800     13074.3
    388840     13075.7
    388880     13077.5
    388920     13078.4
    388960     13079.5
    389000     13080.3
    389040     13083.4
    389080     13083.5
    389120     13084.1
    389160       13086
    389200       13087
    389240     13089.4
    389280     13090.5
    389320     13091.9
    389360     13092.5
    389400     13094.6
    389440     13095.4
    389480     13096.9
    389520     13099.2
    389560     13099.2
    389600     13101.2
    389640     13102.6
    389680     13104.5
    389720     13105.4
    389760     13106.5
    389800     13107.3
    389840     13110.4
    389880     13110.5
    389920       13111
    389960     13112.9
    390000     13113.9
    390040     13116.3
    390080     13117.5
    390120     13118.8
    390160     13119.4
    390200     13121.6
    390240     13122.4
    390280     13123.8
    390320     13126.2
    390360     13126.1
    390400     13128.2
    390440     13129.6
    390480     13131.5
    390520     13132.3
    390560     13133.4
    390600     13134.2
    390640     13137.4
    390680     13137.4
    390720     13138.1
    390760     13139.9
    390800     13140.9
    390840     13143.3
    390880     13144.4
    390920     13145.7
    390960     13146.4
    391000     13148.5
    391040     13149.3
    391080     13150.8
    391120     13153.1
    391160     13153.1
    391200     13155.1
    391240     13156.6
    391280     13158.4
    391320     13159.2
    391360     13160.4
    391400     13161.2
    391440     13164.4
    391480     13164.5
    391520       13165
    391560     13166.9
    391600     13167.8
    391640     13170.2
    391680     13171.4
    391720     13172.6
    391760     13173.4
    391800     13175.5
    391840     13176.3
    391880     13177.7
    391920     13180.1
    391960       13180
    392000     13182.1
    392040     13183.5
    392080     13185.4
    392120     13186.3
    392160     13187.3
    392200     13188.1
    392240     13191.3
    392280     13191.4
    392320       13192
    392360     13193.8
    392400     13194.8
    392440     13197.2
    392480     13198.3
    392520     13199.6
    392560     13200.4
    392600     13202.5
    392640     13203.2
    392680     13204.7
    392720     13207.1
    392760       13207
    392800     13209.1
    392840     13210.5
    392880     13212.3
    392920     13213.3
    392960     13214.3
    393000     13215.1
    393040     13218.2
    393080     13218.4
    393120     13218.9
    393160     13220.8
    393200     13221.7
    393240     13224.1
    393280     13225.3
    393320     13226.6
    393360     13227.4
    393400     13229.4
    393440     13230.2
    393480     13231.7
    393520       13234
    393560       13234
    393600       13236
    393640     13237.4
    393680     13239.3
    393720     13240.2
    393760     13241.3
    393800     13242.1
    393840     13245.2
    393880     13245.3
    393920     13245.8
    393960     13247.7
    394000     13248.7
    394040     13251.1
    394080     13252.2
    394120     13253.5
    394160     13254.4
    394200     13256.4
    394240     13257.2
    394280     13258.6
    394320     13260.9
    394360     13260.9
    394400     13262.9
    394440     13264.4
    394480     13266.3
    394520     13267.2
    394560     13268.3
    394600       13269
    394640     13272.2
    394680     13272.3
    394720     13272.8
    394760     13274.7
    394800     13275.7
    394840     13278.1
    394880     13279.2
    394920     13280.5
    394960     13281.4
    395000     13283.3
    395040     13284.1
    395080     13285.6
    395120     13287.9
    395160     13287.9
    395200     13289.9
    395240     13291.4
    395280     13293.2
    395320     13294.2
    395360     13295.3
    395400       13296
    395440     13299.1
    395480     13299.3
    395520     13299.7
    395560     13301.7
    395600     13302.6
    395640       13305
    395680     13306.1
    395720     13307.5
    395760     13308.3
    395800     13310.4
    395840     13311.1
    395880     13312.5
    395920     13314.8
    395960     13314.8
    396000     13316.8
    396040     13318.3
    396080     13320.3
    396120     13321.1
    396160     13322.2
    396200       13323
    396240     13326.1
    396280     13326.3
    396320     13326.7
    396360     13328.6
    396400     13329.6
    396440       13332
    396480     13333.1
    396520     13334.5
    396560     13335.3
    396600     13337.3
    396640     13338.1
    396680     13339.5
    396720     13341.8
    396760     13341.8
    396800     13343.8
    396840     13345.3
    396880     13347.3
    396920     13348.2
    396960     13349.2
    397000     13349.9
    397040     13353.1
    397080     13353.4
    397120     13353.7
    397160     13355.6
    397200     13356.6
    397240       13359
    397280     13360.1
    397320     13361.5
    397360     13362.3
    397400     13364.3
    397440     13365.1
    397480     13366.5
    397520     13368.8
    397560     13368.8
    397600     13370.8
    397640     13372.2
    397680     13374.3
    397720     13375.2
    397760     13376.1
    397800     13376.9
    397840     13380.1
    397880     13380.3
    397920     13380.6
    397960     13382.6
    398000     13383.6
    398040       13386
    398080     13387.1
    398120     13388.5
    398160     13389.3
    398200     13391.4
    398240     13392.1
    398280     13393.6
    398320     13395.8
    398360     13395.8
    398400     13397.8
    398440     13399.2
    398480     13401.3
    398520     13402.1
    398560     13403.1
    398600     13403.9
    398640     13407.1
    398680     13407.4
    398720     13407.7
    398760     13409.6
    398800     13410.6
    398840     13413.1
    398880     13414.2
    398920     13415.6
    398960     13416.3
    399000     13418.4
    399040     13419.1
    399080     13420.6
    399120     13422.8
    399160     13422.8
    399200     13424.9
    399240     13426.3
    399280     13428.4
    399320     13429.1
    399360     13430.2
    399400     13430.9
    399440     13434.1
    399480     13434.4
    399520     13434.8
    399560     13436.7
    399600     13437.6
    399640     13440.1
    399680     13441.2
    399720     13442.6
    399760     13443.4
    399800     13445.5
    399840     13446.1
    399880     13447.6
    399920     13449.8
    399960     13449.8
    400000     13451.9
    400040     13453.3
    400080     13455.4
    400120     13456.2
    400160     13457.2
    400200       13458
    400240     13461.1
    400280     13461.4
    400320     13461.8
    400360     13463.7
    400400     13464.6
    400440     13467.2
    400480     13468.2
    400520     13469.5
    400560     13470.4
    400600     13472.5
    400640     13473.1
    400680     13474.6
    400720     13476.9
    400760     13476.8
    400800     13478.9
    400840     13480.3
    400880     13482.4
    400920     13483.2
    400960     13484.2
    401000       13485
    401040     13488.1
    401080     13488.4
    401120     13488.8
    401160     13490.7
    401200     13491.7
    401240     13494.2
    401280     13495.3
    401320     13496.5
    401360     13497.4
    401400     13499.5
    401440     13500.1
    401480     13501.7
    401520     13503.9
    401560     13503.8
    401600     13505.9
    401640     13507.3
    401680     13509.4
    401720     13510.3
    401760     13511.2
    401800       13512
    401840     13515.1
    401880     13515.3
    401920     13515.8
    401960     13517.7
    402000     13518.6
    402040     13521.2
    402080     13522.2
    402120     13523.5
    402160     13524.4
    402200     13526.5
    402240     13527.1
    402280     13528.7
    402320     13530.9
    402360     13530.8
    402400     13532.9
    402440     13534.2
    402480     13536.4
    402520     13537.2
    402560     13538.2
    402600       13539
    402640     13542.1
    402680     13542.3
    402720     13542.8
    402760     13544.6
    402800     13545.6
    402840     13548.2
    402880     13549.2
    402920     13550.5
    402960     13551.4
    403000     13553.5
    403040     13554.1
    403080     13555.6
    403120     13557.9
    403160     13557.8
    403200     13559.9
    403240     13561.2
    403280     13563.4
    403320     13564.2
    403360     13565.1
    403400       13566
    403440     13569.1
    403480     13569.4
    403520     13569.8
    403560     13571.6
    403600     13572.6
    403640     13575.2
    403680     13576.2
    403720     13577.5
    403760     13578.4
    403800     13580.5
    403840     13581.1
    403880     13582.6
    403920     13584.8
    403960     13584.8
    404000     13586.9
    404040     13588.1
    404080     13590.4
    404120     13591.2
    404160     13592.1
    404200       13593
    404240       13596
    404280     13596.3
    404320     13596.8
    404360     13598.6
    404400     13599.6
    404440     13602.1
    404480     13603.1
    404520     13604.4
    404560     13605.4
    404600     13607.5
    404640     13608.2
    404680     13609.6
    404720     13611.8
    404760     13611.7
    404800     13613.8
    404840     13615.1
    404880     13617.4
    404920     13618.2
    404960     13619.1
    405000       13620
    405040       13623
    405080     13623.3
    405120     13623.8
    405160     13625.6
    405200     13626.6
    405240     13629.1
    405280     13630.1
    405320     13631.4
    405360     13632.3
    405400     13634.5
    405440     13635.1
    405480     13636.6
    405520     13638.8
    405560     13638.8
    405600     13640.8
    405640     13642.1
    405680     13644.3
    405720     13645.2
    405760     13646.1
    405800     13646.9
    405840       13650
    405880     13650.3
    405920     13650.8
    405960     13652.6
    406000     13653.7
    406040       13656
    406080     13657.1
    406120     13658.4
    406160     13659.3
    406200     13661.5
    406240     13662.1
    406280     13663.6
    406320     13665.8
    406360     13665.8
    406400     13667.8
    406440       13669
    406480     13671.3
    406520     13672.2
    406560       13673
    406600     13673.9
    406640       13677
    406680     13677.3
    406720     13677.7
    406760     13679.6
    406800     13680.6
    406840       13683
    406880     13684.1
    406920     13685.4
    406960     13686.2
    407000     13688.5
    407040     13689.1
    407080     13690.6
    407120     13692.8
    407160     13692.7
    407200     13694.8
    407240       13696
    407280     13698.4
    407320     13699.2
    407360       13700
    407400     13700.9
    407440       13704
    407480     13704.3
    407520     13704.7
    407560     13706.5
    407600     13707.5
    407640       13710
    407680     13711.2
    407720     13712.4
    407760     13713.2
    407800     13715.4
    407840     13716.1
    407880     13717.5
    407920     13719.8
    407960     13719.7
    408000     13721.8
    408040       13723
    408080     13725.4
    408120     13726.1
    408160       13727
    408200     13727.9
    408240       13731
    408280     13731.2
    408320     13731.7
    408360     13733.5
    408400     13734.4
    408440       13737
    408480     13738.1
    408520     13739.4
    408560     13740.2
    408600     13742.4
    408640     13743.1
    408680     13744.5
    408720     13746.8
    408760     13746.7
    408800     13748.8
    408840       13750
    408880     13752.3
    408920     13753.1
    408960       13754
    409000     13754.9
    409040       13758
    409080     13758.2
    409120     13758.6
    409160     13760.5
    409200     13761.4
    409240     13763.9
    409280     13765.1
    409320     13766.4
    409360     13767.1
    409400     13769.4
    409440     13770.1
    409480     13771.5
    409520     13773.8
    409560     13773.6
    409600     13775.8
    409640       13777
    409680     13779.2
    409720     13780.1
    409760     13780.9
    409800     13781.8
    409840       13785
    409880     13785.1
    409920     13785.6
    409960     13787.4
    410000     13788.4
    410040     13790.9
    410080     13792.1
    410120     13793.4
    410160     13794.2
    410200     13796.4
    410240       13797
    410280     13798.5
    410320     13800.7
    410360     13800.7
    410400     13802.7
    410440       13804
    410480     13806.2
    410520       13807
    410560     13807.9
    410600     13808.8
    410640     13811.9
    410680     13812.1
    410720     13812.6
    410760     13814.4
    410800     13815.4
    410840     13817.8
    410880     13819.1
    410920     13820.3
    410960     13821.2
    411000     13823.4
    411040       13824
    411080     13825.4
    411120     13827.7
    411160     13827.7
    411200     13829.7
    411240       13831
    411280     13833.2
    411320       13834
    411360     13834.8
    411400     13835.8
    411440     13838.9
    411480     13839.1
    411520     13839.6
    411560     13841.3
    411600     13842.3
    411640     13844.8
    411680       13846
    411720     13847.3
    411760     13848.1
    411800     13850.3
    411840       13851
    411880     13852.4
    411920     13854.7
    411960     13854.6
    412000     13856.6
    412040     13857.9
    412080     13860.2
    412120       13861
    412160     13861.8
    412200     13862.8
    412240     13865.9
    412280       13866
    412320     13866.5
    412360     13868.3
    412400     13869.3
    412440     13871.8
    412480       13873
    412520     13874.2
    412560       13875
    412600     13877.3
    412640     13877.9
    412680     13879.4
    412720     13881.7
    412760     13881.6
    412800     13883.6
    412840     13884.9
    412880     13887.1
    412920       13888
    412960     13888.7
    413000     13889.8
    413040     13892.8
    413080       13893
    413120     13893.5
    413160     13895.3
    413200     13896.3
    413240     13898.7
    413280     13899.9
    413320     13901.3
    413360       13902
    413400     13904.3
    413440     13904.9
    413480     13906.4
    413520     13908.7
    413560     13908.6
    413600     13910.7
    413640     13911.9
    413680     13914.2
    413720     13915.1
    413760     13915.8
    413800     13916.8
    413840     13919.8
    413880     13920.1
    413920     13920.5
    413960     13922.3
    414000     13923.3
    414040     13925.8
    414080     13926.9
    414120     13928.2
    414160     13929.1
    414200     13931.3
    414240     13931.9
    414280     13933.4
    414320     13935.8
    414360     13935.6
    414400     13937.7
    414440       13939
    414480     13941.2
    414520     13942.1
    414560     13942.8
    414600     13943.8
    414640     13946.9
    414680     13947.1
    414720     13947.5
    414760     13949.3
    414800     13950.3
    414840     13952.8
    414880     13953.9
    414920     13955.2
    414960     13956.1
    415000     13958.3
    415040     13958.9
    415080     13960.4
    415120     13962.8
    415160     13962.7
    415200     13964.7
    415240     13965.9
    415280     13968.2
    415320     13969.1
    415360     13969.8
    415400     13970.8
    415440     13973.9
    415480     13974.1
    415520     13974.5
    415560     13976.3
    415600     13977.3
    415640     13979.8
    415680     13980.9
    415720     13982.2
    415760     13983.1
    415800     13985.3
    415840       13986
    415880     13987.4
    415920     13989.8
    415960     13989.7
    416000     13991.6
    416040       13993
    416080     13995.2
    416120     13996.1
    416160     13996.8
    416200     13997.7
    416240     14000.9
    416280     14001.1
    416320     14001.6
    416360     14003.3
    416400     14004.3
    416440     14006.8
    416480     14007.9
    416520     14009.2
    416560     14010.1
    416600     14012.3
    416640       14013
    416680     14014.3
    416720     14016.8
    416760     14016.6
    416800     14018.6
    416840     14019.9
    416880     14022.2
    416920     14023.1
    416960     14023.8
    417000     14024.7
    417040     14027.9
    417080     14028.1
    417120     14028.6
    417160     14030.2
    417200     14031.3
    417240     14033.8
    417280     14034.9
    417320     14036.2
    417360       14037
    417400     14039.3
    417440       14040
    417480     14041.3
    417520     14043.8
    417560     14043.7
    417600     14045.6
    417640     14046.9
    417680     14049.1
    417720       14050
    417760     14050.8
    417800     14051.8
    417840     14054.9
    417880     14055.1
    417920     14055.5
    417960     14057.3
    418000     14058.3
    418040     14060.8
    418080     14061.9
    418120     14063.2
    418160       14064
    418200     14066.2
    418240       14067
    418280     14068.3
    418320     14070.8
    418360     14070.7
    418400     14072.5
    418440     14073.9
    418480     14076.1
    418520       14077
    418560     14077.8
    418600     14078.7
    418640     14081.8
    418680       14082
    418720     14082.5
    418760     14084.3
    418800     14085.2
    418840     14087.9
    418880     14088.9
    418920     14090.1
    418960       14091
    419000     14093.2
    419040     14093.9
    419080     14095.2
    419120     14097.7
    419160     14097.7
    419200     14099.5
    419240     14100.9
    419280     14103.1
    419320       14104
    419360     14104.8
    419400     14105.7
    419440     14108.8
    419480     14109.1
    419520     14109.5
    419560     14111.2
    419600     14112.2
    419640     14114.9
    419680     14115.8
    419720     14117.1
    419760       14118
    419800     14120.1
    419840     14120.9
    419880     14122.2
    419920     14124.7
    419960     14124.6
    420000     14126.5
    420040     14127.8
    420080     14130.1
    420120       14131
    420160     14131.7
    420200     14132.7
    420240     14135.8
    420280     14136.1
    420320     14136.5
    420360     14138.2
    420400     14139.2
    420440     14141.9
    420480     14142.9
    420520     14144.2
    420560       14145
    420600     14147.1
    420640     14147.9
    420680     14149.1
    420720     14151.7
    420760     14151.6
    420800     14153.5
    420840     14154.8
    420880       14157
    420920       14158
    420960     14158.7
    421000     14159.6
    421040     14162.8
    421080       14163
    421120     14163.4
    421160     14165.2
    421200     14166.1
    421240     14168.9
    421280     14169.8
    421320     14171.1
    421360     14171.9
    421400     14174.1
    421440     14174.9
    421480     14176.1
    421520     14178.6
    421560     14178.6
    421600     14180.4
    421640     14181.8
    421680       14184
    421720     14184.9
    421760     14185.7
    421800     14186.6
    421840     14189.7
    421880       14190
    421920     14190.4
    421960     14192.2
    422000     14193.1
    422040     14195.8
    422080     14196.8
    422120       14198
    422160     14198.9
    422200     14201.1
    422240     14201.8
    422280     14203.1
    422320     14205.6
    422360     14205.6
    422400     14207.4
    422440     14208.7
    422480       14211
    422520     14211.9
    422560     14212.7
    422600     14213.5
    422640     14216.7
    422680     14216.9
    422720     14217.3
    422760     14219.1
    422800     14220.1
    422840     14222.9
    422880     14223.7
    422920       14225
    422960     14225.9
    423000       14228
    423040     14228.8
    423080     14230.1
    423120     14232.5
    423160     14232.5
    423200     14234.3
    423240     14235.7
    423280       14238
    423320     14238.9
    423360     14239.7
    423400     14240.5
    423440     14243.7
    423480     14243.9
    423520     14244.3
    423560       14246
    423600       14247
    423640     14249.9
    423680     14250.7
    423720     14252.1
    423760     14252.9
    423800     14255.1
    423840     14255.8
    423880     14257.1
    423920     14259.5
    423960     14259.5
    424000     14261.3
    424040     14262.7
    424080       14265
    424120     14265.9
    424160     14266.7
    424200     14267.5
    424240     14270.7
    424280     14270.9
    424320     14271.3
    424360       14273
    424400       14274
    424440     14276.8
    424480     14277.8
    424520     14279.1
    424560     14279.9
    424600     14282.1
    424640     14282.8
    424680     14284.1
    424720     14286.5
    424760     14286.5
    424800     14288.3
    424840     14289.7
    424880       14292
    424920     14292.9
    424960     14293.8
    425000     14294.5
    425040     14297.8
    425080     14297.9
    425120     14298.3
    425160     14300.1
    425200       14301
    425240     14303.9
    425280     14304.8
    425320     14306.1
    425360     14306.9
    425400       14309
    425440     14309.8
    425480     14311.1
    425520     14313.5
    425560     14313.5
    425600     14315.3
    425640     14316.7
    425680       14319
    425720     14319.9
    425760     14320.8
    425800     14321.5
    425840     14324.8
    425880       14325
    425920     14325.3
    425960     14327.1
    426000     14327.9
    426040     14330.9
    426080     14331.7
    426120     14333.1
    426160     14333.9
    426200       14336
    426240     14336.9
    426280     14338.1
    426320     14340.6
    426360     14340.5
    426400     14342.3
    426440     14343.6
    426480       14346
    426520     14346.9
    426560     14347.8
    426600     14348.5
    426640     14351.8
    426680       14352
    426720     14352.3
    426760     14354.1
    426800     14354.9
    426840     14357.9
    426880     14358.7
    426920     14360.1
    426960     14360.9
    427000       14363
    427040     14363.8
    427080     14365.2
    427120     14367.6
    427160     14367.5
    427200     14369.3
    427240     14370.6
    427280       14373
    427320       14374
    427360     14374.7
    427400     14375.6
    427440     14378.9
    427480       14379
    427520     14379.4
    427560     14381.1
    427600     14381.9
    427640     14384.9
    427680     14385.7
    427720     14387.1
    427760     14387.8
    427800       14390
    427840     14390.8
    427880     14392.2
    427920     14394.6
    427960     14394.5
    428000     14396.3
    428040     14397.6
    428080       14400
    428120       14401
    428160     14401.8
    428200     14402.6
    428240     14405.9
    428280       14406
    428320     14406.3
    428360     14408.2
    428400     14408.9
    428440     14411.9
    428480     14412.8
    428520     14414.1
    428560     14414.8
    428600       14417
    428640     14417.8
    428680     14419.1
    428720     14421.6
    428760     14421.5
    428800     14423.3
    428840     14424.7
    428880       14427
    428920       14428
    428960     14428.8
    429000     14429.6
    429040     14432.9
    429080       14433
    429120     14433.3
    429160     14435.1
    429200     14435.9
    429240     14438.9
    429280     14439.8
    429320     14441.1
    429360     14441.8
    429400       14444
    429440     14444.8
    429480     14446.2
    429520     14448.6
    429560     14448.4
    429600     14450.3
    429640     14451.6
    429680       14454
    429720     14455.1
    429760     14455.8
    429800     14456.6
    429840     14459.9
    429880       14460
    429920     14460.2
    429960     14462.2
    430000     14462.9
    430040       14466
    430080     14466.8
    430120     14468.1
    430160     14468.8
    430200       14471
    430240     14471.7
    430280     14473.1
    430320     14475.6
    430360     14475.5
    430400     14477.3
    430440     14478.6
    430480     14481.1
    430520     14482.1
    430560     14482.8
    430600     14483.6
    430640     14486.9
    430680       14487
    430720     14487.3
    430760     14489.2
    430800       14490
    430840       14493
    430880     14493.9
    430920     14495.1
    430960     14495.8
    431000       14498
    431040     14498.8
    431080     14500.2
    431120     14502.6
    431160     14502.5
    431200     14504.3
    431240     14505.7
    431280     14508.2
    431320     14509.1
    431360     14509.8
    431400     14510.7
    431440     14513.9
    431480       14514
    431520     14514.3
    431560     14516.1
    431600       14517
    431640       14520
    431680     14520.9
    431720     14522.1
    431760     14522.8
    431800     14525.1
    431840     14525.8
    431880     14527.2
    431920     14529.6
    431960     14529.6
    432000     14531.4
    432040     14532.7
    432080     14535.2
    432120     14536.2
    432160     14536.8
    432200     14537.7
    432240     14540.9
    432280       14541
    432320     14541.3
    432360     14543.1
    432400       14544
    432440     14547.1
    432480     14547.9
    432520     14549.2
    432560     14549.8
    432600     14552.1
    432640     14552.8
    432680     14554.2
    432720     14556.5
    432760     14556.6
    432800     14558.4
    432840     14559.8
    432880     14562.2
    432920     14563.1
    432960     14563.9
    433000     14564.7
    433040       14568
    433080       14568
    433120     14568.3
    433160     14570.2
    433200     14571.1
    433240       14574
    433280     14574.9
    433320     14576.2
    433360     14576.8
    433400     14579.1
    433440     14579.9
    433480     14581.2
    433520     14583.6
    433560     14583.6
    433600     14585.4
    433640     14586.8
    433680     14589.2
    433720     14590.1
    433760     14590.9
    433800     14591.8
    433840       14595
    433880       14595
    433920     14595.3
    433960     14597.2
    434000     14598.1
    434040       14601
    434080     14601.9
    434120     14603.2
    434160     14603.8
    434200     14606.2
    434240     14606.9
    434280     14608.2
    434320     14610.6
    434360     14610.6
    434400     14612.4
    434440     14613.8
    434480     14616.3
    434520     14617.2
    434560     14617.9
    434600     14618.7
    434640       14622
    434680       14622
    434720     14622.3
    434760     14624.2
    434800       14625
    434840       14628
    434880     14628.9
    434920     14630.2
    434960     14630.8
    435000     14633.2
    435040     14633.9
    435080     14635.3
    435120     14637.7
    435160     14637.6
    435200     14639.4
    435240     14640.9
    435280     14643.3
    435320     14644.2
    435360     14644.9
    435400     14645.8
    435440       14649
    435480       14649
    435520     14649.4
    435560     14651.3
    435600     14652.1
    435640     14655.1
    435680       14656
    435720     14657.3
    435760     14657.9
    435800     14660.3
    435840     14660.9
    435880     14662.3
    435920     14664.7
    435960     14664.7
    436000     14666.4
    436040     14667.9
    436080     14670.4
    436120     14671.3
    436160       14672
    436200     14672.8
    436240     14676.1
    436280     14676.1
    436320     14676.4
    436360     14678.4
    436400     14679.1
    436440     14682.1
    436480       14683
    436520     14684.3
    436560     14684.8
    436600     14687.4
    436640     14687.9
    436680     14689.4
    436720     14691.8
    436760     14691.7
    436800     14693.5
    436840       14695
    436880     14697.4
    436920     14698.3
    436960       14699
    437000     14699.9
    437040     14703.1
    437080     14703.1
    437120     14703.5
    437160     14705.4
    437200     14706.2
    437240     14709.1
    437280       14710
    437320     14711.3
    437360     14711.9
    437400     14714.4
    437440       14715
    437480     14716.4
    437520     14718.8
    437560     14718.7
    437600     14720.5
    437640     14722.1
    437680     14724.5
    437720     14725.3
    437760     14726.1
    437800     14726.9
    437840     14730.2
    437880     14730.2
    437920     14730.5
    437960     14732.4
    438000     14733.2
    438040     14736.2
    438080       14737
    438120     14738.4
    438160     14738.9
    438200     14741.4
    438240       14742
    438280     14743.4
    438320     14745.9
    438360     14745.8
    438400     14747.5
    438440     14749.1
    438480     14751.5
    438520     14752.3
    438560     14753.1
    438600     14753.9
    438640     14757.2
    438680     14757.2
    438720     14757.5
    438760     14759.4
    438800     14760.2
    438840     14763.2
    438880       14764
    438920     14765.4
    438960     14765.9
    439000     14768.4
    439040       14769
    439080     14770.5
    439120     14772.9
    439160     14772.8
    439200     14774.5
    439240     14776.1
    439280     14778.6
    439320     14779.3
    439360     14780.1
    439400       14781
    439440     14784.2
    439480     14784.3
    439520     14784.5
    439560     14786.5
    439600     14787.3
    439640     14790.3
    439680     14791.1
    439720     14792.5
    439760     14792.9
    439800     14795.4
    439840     14796.1
    439880     14797.5
    439920       14800
    439960     14799.8
    440000     14801.5
    440040     14803.1
    440080     14805.7
    440120     14806.4
    440160     14807.1
    440200       14808
    440240     14811.3
    440280     14811.3
    440320     14811.5
    440360     14813.5
    440400     14814.3
    440440     14817.3
    440480     14818.2
    440520     14819.5
    440560       14820
    440600     14822.4
    440640     14823.1
    440680     14824.6
    440720       14827
    440760     14826.9
    440800     14828.5
    440840     14830.2
    440880     14832.7
    440920     14833.5
    440960     14834.2
    441000       14835
    441040     14838.3
    441080     14838.3
    441120     14838.6
    441160     14840.5
    441200     14841.3
    441240     14844.3
    441280     14845.2
    441320     14846.5
    441360     14847.1
    441400     14849.4
    441440     14850.2
    441480     14851.6
    441520     14854.1
    441560     14853.9
    441600     14855.6
    441640     14857.1
    441680     14859.7
    441720     14860.5
    441760     14861.2
    441800       14862
    441840     14865.4
    441880     14865.4
    441920     14865.6
    441960     14867.5
    442000     14868.4
    442040     14871.4
    442080     14872.3
    442120     14873.6
    442160     14874.1
    442200     14876.4
    442240     14877.2
    442280     14878.6
    442320     14881.1
    442360       14881
    442400     14882.7
    442440     14884.1
    442480     14886.8
    442520     14887.6
    442560     14888.2
    442600       14889
    442640     14892.5
    442680     14892.3
    442720     14892.7
    442760     14894.5
    442800     14895.4
    442840     14898.4
    442880     14899.3
    442920     14900.6
    442960     14901.1
    443000     14903.5
    443040     14904.2
    443080     14905.6
    443120     14908.2
    443160       14908
    443200     14909.7
    443240     14911.2
    443280     14913.8
    443320     14914.6
    443360     14915.3
    443400     14916.1
    443440     14919.5
    443480     14919.4
    443520     14919.7
    443560     14921.5
    443600     14922.4
    443640     14925.4
    443680     14926.3
    443720     14927.6
    443760     14928.2
    443800     14930.5
    443840     14931.2
    443880     14932.6
    443920     14935.2
    443960       14935
    444000     14936.8
    444040     14938.3
    444080     14940.9
    444120     14941.7
    444160     14942.3
    444200     14943.1
    444240     14946.6
    444280     14946.4
    444320     14946.8
    444360     14948.5
    444400     14949.5
    444440     14952.5
    444480     14953.4
    444520     14954.7
    444560     14955.2
    444600     14957.6
    444640     14958.3
    444680     14959.7
    444720     14962.2
    444760     14962.1
    444800     14963.8
    444840     14965.3
    444880       14968
    444920     14968.8
    444960     14969.4
    445000     14970.2
    445040     14973.7
    445080     14973.5
    445120     14973.8
    445160     14975.5
    445200     14976.6
    445240     14979.5
    445280     14980.4
    445320     14981.7
    445360     14982.2
    445400     14984.7
    445440     14985.4
    445480     14986.7
    445520     14989.3
    445560     14989.1
    445600     14990.8
    445640     14992.3
    445680       14995
    445720     14995.9
    445760     14996.4
    445800     14997.3
    445840     15000.7
    445880     15000.6
    445920     15000.8
    445960     15002.6
    446000     15003.6
    446040     15006.6
    446080     15007.5
    446120     15008.8
    446160     15009.2
    446200     15011.8
    446240     15012.4
    446280     15013.8
    446320     15016.3
    446360     15016.2
    446400     15017.9
    446440     15019.3
    446480       15022
    446520       15023
    446560     15023.4
    446600     15024.4
    446640     15027.8
    446680     15027.6
    446720     15027.9
    446760     15029.6
    446800     15030.7
    446840     15033.7
    446880     15034.5
    446920     15035.8
    446960     15036.3
    447000     15038.8
    447040     15039.4
    447080     15040.8
    447120     15043.4
    447160     15043.3
    447200       15045
    447240     15046.3
    447280     15049.1
    447320       15050
    447360     15050.5
    447400     15051.4
    447440     15054.8
    447480     15054.7
    447520       15055
    447560     15056.6
    447600     15057.8
    447640     15060.8
    447680     15061.6
    447720     15062.9
    447760     15063.4
    447800     15065.9
    447840     15066.5
    447880     15067.9
    447920     15070.4
    447960     15070.4
    448000       15072
    448040     15073.4
    448080     15076.1
    448120     15077.1
    448160     15077.5
    448200     15078.5
    448240     15081.9
    448280     15081.7
    448320       15082
    448360     15083.7
    448400     15084.8
    448440     15087.8
    448480     15088.7
    448520     15089.9
    448560     15090.5
    448600     15092.9
    448640     15093.6
    448680       15095
    448720     15097.5
    448760     15097.5
    448800     15099.1
    448840     15100.4
    448880     15103.2
    448920     15104.2
    448960     15104.6
    449000     15105.5
    449040       15109
    449080     15108.8
    449120     15109.1
    449160     15110.7
    449200     15111.9
    449240     15114.9
    449280     15115.7
    449320       15117
    449360     15117.5
    449400     15119.9
    449440     15120.6
    449480       15122
    449520     15124.6
    449560     15124.5
    449600     15126.1
    449640     15127.4
    449680     15130.2
    449720     15131.2
    449760     15131.6
    449800     15132.6
    449840     15136.1
    449880     15135.9
    449920     15136.1
    449960     15137.7
    450000     15138.9
    450040     15141.9
    450080     15142.7
    450120       15144
    450160     15144.5
    450200       15147
    450240     15147.7
    450280     15149.1
    450320     15151.6
    450360     15151.5
    450400     15153.1
    450440     15154.4
    450480     15157.3
    450520     15158.2
    450560     15158.7
    450600     15159.6
    450640     15163.1
    450680       15163
    450720     15163.1
    450760     15164.8
    450800     15165.9
    450840     15168.9
    450880     15169.7
    450920       15171
    450960     15171.5
    451000       15174
    451040     15174.6
    451080     15176.1
    451120     15178.6
    451160     15178.5
    451200     15180.2
    451240     15181.5
    451280     15184.3
    451320     15185.2
    451360     15185.7
    451400     15186.7
    451440     15190.1
    451480       15190
    451520     15190.1
    451560     15191.8
    451600       15193
    451640     15195.9
    451680     15196.7
    451720     15198.1
    451760     15198.5
    451800       15201
    451840     15201.7
    451880     15203.2
    451920     15205.6
    451960     15205.6
    452000     15207.1
    452040     15208.6
    452080     15211.4
    452120     15212.3
    452160     15212.8
    452200     15213.7
    452240     15217.2
    452280       15217
    452320     15217.1
    452360     15218.8
    452400       15220
    452440     15222.9
    452480     15223.8
    452520     15225.1
    452560     15225.5
    452600     15228.1
    452640     15228.7
    452680     15230.2
    452720     15232.6
    452760     15232.6
    452800     15234.2
    452840     15235.6
    452880     15238.4
    452920     15239.3
    452960     15239.8
    453000     15240.8
    453040     15244.3
    453080       15244
    453120     15244.2
    453160     15245.8
    453200     15247.1
    453240       15250
    453280     15250.8
    453320     15252.1
    453360     15252.6
    453400       15255
    453440     15255.7
    453480     15257.2
    453520     15259.6
    453560     15259.6
    453600     15261.2
    453640     15262.6
    453680     15265.4
    453720     15266.4
    453760     15266.8
    453800     15267.8
    453840     15271.3
    453880       15271
    453920     15271.3
    453960     15272.8
    454000     15274.1
    454040     15276.9
    454080     15277.8
    454120     15279.1
    454160     15279.6
    454200       15282
    454240     15282.8
    454280     15284.3
    454320     15286.7
    454360     15286.6
    454400     15288.2
    454440     15289.6
    454480     15292.4
    454520     15293.5
    454560     15293.8
    454600     15294.8
    454640     15298.4
    454680       15298
    454720     15298.2
    454760     15299.8
    454800     15301.1
    454840     15303.9
    454880     15304.9
    454920     15306.1
    454960     15306.6
    455000       15309
    455040     15309.9
    455080     15311.3
    455120     15313.7
    455160     15313.6
    455200     15315.2
    455240     15316.6
    455280     15319.5
    455320     15320.5
    455360     15320.9
    455400     15321.8
    455440     15325.4
    455480       15325
    455520     15325.3
    455560     15326.8
    455600     15328.2
    455640     15330.9
    455680     15331.9
    455720     15333.2
    455760     15333.7
    455800       15336
    455840     15336.9
    455880     15338.3
    455920     15340.7
    455960     15340.6
    456000     15342.3
    456040     15343.6
    456080     15346.5
    456120     15347.4
    456160     15347.9
    456200     15348.8
    456240     15352.5
    456280       15352
    456320     15352.2
    456360     15353.8
    456400     15355.1
    456440     15357.8
    456480       15359
    456520     15360.2
    456560     15360.7
    456600       15363
    456640     15363.8
    456680     15365.3
    456720     15367.7
    456760     15367.6
    456800     15369.3
    456840     15370.6
    456880     15373.5
    456920     15374.4
    456960     15374.9
    457000     15375.8
    457040     15379.4
    457080       15379
    457120     15379.2
    457160     15380.8
    457200     15382.1
    457240     15384.8
    457280       15386
    457320     15387.1
    457360     15387.6
    457400       15390
    457440     15390.8
    457480     15392.3
    457520     15394.8
    457560     15394.5
    457600     15396.2
    457640     15397.6
    457680     15400.5
    457720     15401.4
    457760     15401.9
    457800     15402.8
    457840     15406.4
    457880     15406.1
    457920     15406.3
    457960     15407.7
    458000     15409.1
    458040     15411.8
    458080       15413
    458120     15414.1
    458160     15414.6
    458200       15417
    458240     15417.8
    458280     15419.3
    458320     15421.8
    458360     15421.5
    458400     15423.2
    458440     15424.6
    458480     15427.5
    458520     15428.4
    458560     15428.8
    458600     15429.7
    458640     15433.3
    458680       15433
    458720     15433.3
    458760     15434.7
    458800     15436.1
    458840     15438.8
    458880       15440
    458920     15441.1
    458960     15441.7
    459000     15443.9
    459040     15444.8
    459080     15446.3
    459120     15448.8
    459160     15448.5
    459200     15450.3
    459240     15451.5
    459280     15454.5
    459320     15455.4
    459360     15455.8
    459400     15456.7
    459440     15460.3
    459480     15460.1
    459520     15460.2
    459560     15461.7
    459600       15463
    459640     15465.9
    459680       15467
    459720     15468.1
    459760     15468.7
    459800     15470.9
    459840     15471.8
    459880     15473.4
    459920     15475.8
    459960     15475.4
    460000     15477.2
    460040     15478.5
    460080     15481.5
    460120     15482.3
    460160     15482.9
    460200     15483.7
    460240     15487.2
    460280     15487.1
    460320     15487.2
    460360     15488.6
    460400       15490
    460440     15492.9
    460480       15494
    460520     15495.1
    460560     15495.6
    460600     15497.9
    460640     15498.8
    460680     15500.3
    460720     15502.8
    460760     15502.4
    460800     15504.2
    460840     15505.5
    460880     15508.5
    460920     15509.3
    460960     15509.8
    461000     15510.7
    461040     15514.2
    461080     15514.1
    461120     15514.2
    461160     15515.6
    461200       15517
    461240     15519.9
    461280       15521
    461320       15522
    461360     15522.6
    461400     15524.9
    461440     15525.7
    461480     15527.3
    461520     15529.8
    461560     15529.3
    461600     15531.2
    461640     15532.5
    461680     15535.5
    461720     15536.3
    461760     15536.8
    461800     15537.6
    461840     15541.2
    461880       15541
    461920     15541.2
    461960     15542.7
    462000       15544
    462040     15546.9
    462080     15547.9
    462120     15549.1
    462160     15549.6
    462200     15551.9
    462240     15552.7
    462280     15554.3
    462320     15556.8
    462360     15556.4
    462400     15558.2
    462440     15559.4
    462480     15562.5
    462520     15563.2
    462560     15563.8
    462600     15564.6
    462640     15568.2
    462680       15568
    462720     15568.2
    462760     15569.7
    462800       15571
    462840     15573.9
    462880     15574.9
    462920     15576.1
    462960     15576.6
    463000       15579
    463040     15579.7
    463080     15581.3
    463120     15583.8
    463160     15583.3
    463200     15585.1
    463240     15586.3
    463280     15589.5
    463320     15590.2
    463360     15590.8
    463400     15591.6
    463440     15595.2
    463480       15595
    463520     15595.2
    463560     15596.6
    463600       15598
    463640     15600.9
    463680     15601.9
    463720       15603
    463760     15603.5
    463800     15605.9
    463840     15606.6
    463880     15608.3
    463920     15610.8
    463960     15610.4
    464000     15612.1
    464040     15613.3
    464080     15616.5
    464120     15617.2
    464160     15617.9
    464200     15618.5
    464240     15622.2
    464280       15622
    464320     15622.1
    464360     15623.6
    464400     15624.9
    464440     15627.8
    464480     15628.9
    464520       15630
    464560     15630.5
    464600     15632.9
    464640     15633.6
    464680     15635.3
    464720     15637.8
    464760     15637.4
    464800     15639.1
    464840     15640.3
    464880     15643.5
    464920     15644.2
    464960     15644.8
    465000     15645.5
    465040     15649.2
    465080       15649
    465120     15649.1
    465160     15650.6
    465200     15651.9
    465240     15654.8
    465280     15655.9
    465320       15657
    465360     15657.5
    465400       15660
    465440     15660.6
    465480     15662.3
    465520     15664.8
    465560     15664.4
    465600     15666.1
    465640     15667.4
    465680     15670.5
    465720     15671.2
    465760     15671.8
    465800     15672.5
    465840     15676.3
    465880     15676.1
    465920     15676.2
    465960     15677.6
    466000     15678.9
    466040     15681.8
    466080     15682.9
    466120       15684
    466160     15684.6
    466200     15687.1
    466240     15687.6
    466280     15689.4
    466320     15691.8
    466360     15691.4
    466400     15693.1
    466440     15694.4
    466480     15697.5
    466520     15698.2
    466560     15698.8
    466600     15699.6
    466640     15703.3
    466680     15703.1
    466720     15703.2
    466760     15704.7
    466800       15706
    466840     15708.9
    466880       15710
    466920       15711
    466960     15711.6
    467000     15714.1
    467040     15714.7
    467080     15716.4
    467120     15718.9
    467160     15718.4
    467200     15720.1
    467240     15721.4
    467280     15724.5
    467320     15725.2
    467360     15725.9
    467400     15726.7
    467440     15730.3
    467480     15730.2
    467520     15730.2
    467560     15731.7
    467600       15733
    467640     15735.9
    467680     15736.9
    467720     15738.1
    467760     15738.5
    467800     15741.2
    467840     15741.7
    467880     15743.4
    467920       15746
    467960     15745.4
    468000     15747.2
    468040     15748.4
    468080     15751.6
    468120     15752.2
    468160     15752.9
    468200     15753.7
    468240     15757.4
    468280     15757.2
    468320     15757.2
    468360     15758.8
    468400     15760.1
    468440       15763
    468480     15763.9
    468520     15765.1
    468560     15765.5
    468600     15768.2
    468640     15768.7
    468680     15770.4
    468720       15773
    468760     15772.5
    468800     15774.2
    468840     15775.5
    468880     15778.7
    468920     15779.3
    468960       15780
    469000     15780.7
    469040     15784.4
    469080     15784.2
    469120     15784.2
    469160     15785.8
    469200     15787.2
    469240       15790
    469280       15791
    469320     15792.2
    469360     15792.6
    469400     15795.3
    469440     15795.8
    469480     15797.4
    469520       15800
    469560     15799.5
    469600     15801.3
    469640     15802.5
    469680     15805.7
    469720     15806.4
    469760       15807
    469800     15807.8
    469840     15811.4
    469880     15811.2
    469920     15811.2
    469960     15812.8
    470000     15814.3
    470040     15817.1
    470080       15818
    470120     15819.2
    470160     15819.6
    470200     15822.3
    470240     15822.9
    470280     15824.4
    470320       15827
    470360     15826.5
    470400     15828.4
    470440     15829.5
    470480     15832.8
    470520     15833.5
    470560     15834.1
    470600     15834.9
    470640     15838.5
    470680     15838.3
    470720     15838.3
    470760     15839.9
    470800     15841.3
    470840     15844.2
    470880     15845.1
    470920     15846.2
    470960     15846.7
    471000     15849.4
    471040     15849.9
    471080     15851.5
    471120       15854
    471160     15853.6
    471200     15855.4
    471240     15856.6
    471280     15859.8
    471320     15860.6
    471360     15861.2
    471400     15861.9
    471440     15865.6
    471480     15865.3
    471520     15865.4
    471560       15867
    471600     15868.4
    471640     15871.2
    471680     15872.2
    471720     15873.4
    471760     15873.7
    471800     15876.5
    471840       15877
    471880     15878.6
    471920     15881.1
    471960     15880.7
    472000     15882.4
    472040     15883.7
    472080     15886.8
    472120     15887.6
    472160     15888.2
    472200       15889
    472240     15892.6
    472280     15892.4
    472320     15892.4
    472360       15894
    472400     15895.4
    472440     15898.2
    472480     15899.2
    472520     15900.4
    472560     15900.8
    472600     15903.5
    472640       15904
    472680     15905.6
    472720     15908.3
    472760     15907.6
    472800     15909.4
    472840     15910.7
    472880     15913.8
    472920     15914.7
    472960     15915.2
    473000       15916
    473040     15919.7
    473080     15919.5
    473120     15919.5
    473160     15921.1
    473200     15922.5
    473240     15925.3
    473280     15926.3
    473320     15927.4
    473360     15927.8
    473400     15930.5
    473440       15931
    473480     15932.7
    473520     15935.3
    473560     15934.7
    473600     15936.5
    473640     15937.8
    473680     15940.9
    473720     15941.7
    473760     15942.3
    473800     15943.1
    473840     15946.7
    473880     15946.5
    473920     15946.6
    473960     15948.2
    474000     15949.6
    474040     15952.4
    474080     15953.3
    474120     15954.4
    474160     15954.9
    474200     15957.6
    474240     15958.1
    474280     15959.7
    474320     15962.3
    474360     15961.8
    474400     15963.6
    474440     15964.9
    474480     15967.9
    474520     15968.8
    474560     15969.4
    474600     15970.1
    474640     15973.8
    474680     15973.6
    474720     15973.6
    474760     15975.3
    474800     15976.6
    474840     15979.5
    474880     15980.4
    474920     15981.5
    474960     15981.9
    475000     15984.6
    475040     15985.1
    475080     15986.6
    475120     15989.3
    475160     15988.8
    475200     15990.6
    475240     15991.8
    475280       15995
    475320     15995.9
    475360     15996.4
    475400     15997.1
    475440     16000.9
    475480     16000.7
    475520     16000.7
    475560     16002.4
    475600     16003.7
    475640     16006.6
    475680     16007.5
    475720     16008.5
    475760     16008.9
    475800     16011.6
    475840     16012.2
    475880     16013.7
    475920     16016.4
    475960     16015.8
    476000     16017.7
    476040     16018.9
    476080     16022.1
    476120       16023
    476160     16023.5
    476200     16024.2
    476240     16027.9
    476280     16027.8
    476320     16027.7
    476360     16029.4
    476400     16030.7
    476440     16033.6
    476480     16034.6
    476520     16035.6
    476560       16036
    476600     16038.6
    476640     16039.3
    476680     16040.7
    476720     16043.4
    476760     16042.9
    476800     16044.8
    476840     16045.9
    476880     16049.1
    476920       16050
    476960     16050.5
    477000     16051.3
    477040       16055
    477080     16054.9
    477120     16054.8
    477160     16056.4
    477200     16057.7
    477240     16060.7
    477280     16061.6
    477320     16062.6
    477360       16063
    477400     16065.7
    477440     16066.4
    477480     16067.8
    477520     16070.5
    477560     16069.9
    477600     16071.8
    477640       16073
    477680     16076.2
    477720     16077.1
    477760     16077.6
    477800     16078.3
    477840       16082
    477880       16082
    477920     16081.8
    477960     16083.5
    478000     16084.8
    478040     16087.8
    478080     16088.7
    478120     16089.6
    478160     16090.1
    478200     16092.7
    478240     16093.4
    478280     16094.9
    478320     16097.6
    478360     16096.9
    478400     16098.9
    478440     16100.1
    478480     16103.2
    478520     16104.1
    478560     16104.7
    478600     16105.4
    478640     16109.1
    478680     16109.1
    478720     16108.9
    478760     16110.5
    478800     16111.8
    478840     16114.8
    478880     16115.7
    478920     16116.7
    478960     16117.1
    479000     16119.7
    479040     16120.4
    479080       16122
    479120     16124.6
    479160       16124
    479200     16125.9
    479240     16127.1
    479280     16130.2
    479320     16131.2
    479360     16131.7
    479400     16132.4
    479440     16136.1
    479480     16136.1
    479520     16135.9
    479560     16137.5
    479600     16138.8
    479640     16141.9
    479680     16142.7
    479720     16143.8
    479760     16144.2
    479800     16146.8
    479840     16147.4
    479880     16149.1
    479920     16151.6
    479960     16151.1
    480000       16153
    480040     16154.1
    480080     16157.3
    480120     16158.3
    480160     16158.8
    480200     16159.5
    480240     16163.2
    480280     16163.2
    480320     16162.9
    480360     16164.5
    480400     16165.8
    480440       16169
    480480     16169.8
    480520     16170.8
    480560     16171.3
    480600     16173.9
    480640     16174.5
    480680     16176.1
    480720     16178.7
    480760     16178.2
    480800     16180.1
    480840     16181.1
    480880     16184.4
    480920     16185.3
    480960     16185.8
    481000     16186.5
    481040     16190.3
    481080     16190.3
    481120       16190
    481160     16191.5
    481200     16192.9
    481240       16196
    481280     16196.8
    481320     16197.9
    481360     16198.4
    481400     16200.9
    481440     16201.5
    481480     16203.2
    481520     16205.8
    481560     16205.2
    481600     16207.3
    481640     16208.2
    481680     16211.5
    481720     16212.4
    481760       16213
    481800     16213.7
    481840     16217.3
    481880     16217.3
    481920       16217
    481960     16218.5
    482000       16220
    482040     16223.1
    482080     16223.8
    482120     16224.9
    482160     16225.4
    482200     16227.9
    482240     16228.6
    482280     16230.2
    482320     16232.9
    482360     16232.2
    482400     16234.3
    482440     16235.2
    482480     16238.5
    482520     16239.4
    482560       16240
    482600     16240.7
    482640     16244.4
    482680     16244.4
    482720       16244
    482760     16245.6
    482800       16247
    482840     16250.2
    482880       16251
    482920       16252
    482960     16252.5
    483000       16255
    483040     16255.7
    483080     16257.2
    483120       16260
    483160     16259.3
    483200     16261.4
    483240     16262.3
    483280     16265.5
    483320     16266.5
    483360       16267
    483400     16267.8
    483440     16271.5
    483480     16271.5
    483520       16271
    483560     16272.7
    483600       16274
    483640     16277.2
    483680       16278
    483720     16279.1
    483760     16279.5
    483800       16282
    483840     16282.7
    483880     16284.3
    483920       16287
    483960     16286.4
    484000     16288.4
    484040     16289.3
    484080     16292.6
    484120     16293.5
    484160     16294.1
    484200     16294.8
    484240     16298.6
    484280     16298.5
    484320       16298
    484360     16299.6
    484400     16301.1
    484440     16304.2
    484480     16305.1
    484520     16306.1
    484560     16306.5
    484600       16309
    484640     16309.8
    484680     16311.4
    484720       16314
    484760     16313.4
    484800     16315.5
    484840     16316.3
    484880     16319.6
    484920     16320.6
    484960     16321.1
    485000     16321.9
    485040     16325.7
    485080     16325.5
    485120       16325
    485160     16326.7
    485200     16328.1
    485240     16331.2
    485280     16332.1
    485320     16333.2
    485360     16333.5
    485400       16336
    485440     16336.9
    485480     16338.5
    485520     16341.1
    485560     16340.4
    485600     16342.4
    485640     16343.4
    485680     16346.7
    485720     16347.7
    485760     16348.2
    485800     16348.9
    485840     16352.7
    485880     16352.6
    485920     16352.1
    485960     16353.7
    486000     16355.1
    486040     16358.3
    486080     16359.1
    486120     16360.3
    486160     16360.5
    486200     16363.1
    486240       16364
    486280     16365.5
    486320     16368.1
    486360     16367.5
    486400     16369.5
    486440     16370.4
    486480     16373.7
    486520     16374.7
    486560     16375.2
    486600     16375.9
    486640     16379.8
    486680     16379.7
    486720     16379.1
    486760     16380.8
    486800     16382.1
    486840     16385.4
    486880     16386.1
    486920     16387.3
    486960     16387.5
    487000     16390.1
    487040       16391
    487080     16392.5
    487120     16395.1
    487160     16394.5
    487200     16396.6
    487240     16397.4
    487280     16400.8
    487320     16401.9
    487360     16402.2
    487400       16403
    487440     16406.8
    487480     16406.6
    487520     16406.2
    487560     16407.8
    487600     16409.1
    487640     16412.4
    487680     16413.1
    487720     16414.3
    487760     16414.6
    487800     16417.2
    487840     16418.1
    487880     16419.5
    487920     16422.1
    487960     16421.6
    488000     16423.6
    488040     16424.5
    488080     16427.9
    488120       16429
    488160     16429.3
    488200     16430.1
    488240     16433.8
    488280     16433.7
    488320     16433.2
    488360     16434.8
    488400     16436.2
    488440     16439.4
    488480     16440.2
    488520     16441.3
    488560     16441.6
    488600     16444.2
    488640     16445.1
    488680     16446.6
    488720     16449.1
    488760     16448.6
    488800     16450.7
    488840     16451.5
    488880       16455
    488920       16456
    488960     16456.3
    489000     16457.2
    489040     16460.8
    489080     16460.7
    489120     16460.2
    489160     16461.8
    489200     16463.2
    489240     16466.4
    489280     16467.3
    489320     16468.3
    489360     16468.6
    489400     16471.3
    489440     16472.2
    489480     16473.7
    489520     16476.1
    489560     16475.7
    489600     16477.8
    489640     16478.5
    489680       16482
    489720     16483.1
    489760     16483.4
    489800     16484.3
    489840     16487.9
    489880     16487.8
    489920     16487.3
    489960     16488.9
    490000     16490.2
    490040     16493.5
    490080     16494.3
    490120     16495.4
    490160     16495.6
    490200     16498.3
    490240     16499.1
    490280     16500.7
    490320     16503.2
    490360     16502.7
    490400     16504.8
    490440     16505.6
    490480     16509.1
    490520     16510.1
    490560     16510.3
    490600     16511.3
    490640       16515
    490680     16514.8
    490720     16514.3
    490760     16515.9
    490800     16517.3
    490840     16520.5
    490880     16521.4
    490920     16522.4
    490960     16522.6
    491000     16525.4
    491040     16526.1
    491080     16527.7
    491120     16530.2
    491160     16529.7
    491200     16531.8
    491240     16532.6
    491280     16536.1
    491320     16537.1
    491360     16537.4
    491400     16538.3
    491440     16542.1
    491480     16541.9
    491520     16541.4
    491560       16543
    491600     16544.3
    491640     16547.6
    491680     16548.4
    491720     16549.4
    491760     16549.6
    491800     16552.4
    491840     16553.1
    491880     16554.8
    491920     16557.2
    491960     16556.7
    492000     16558.9
    492040     16559.7
    492080     16563.1
    492120     16564.2
    492160     16564.5
    492200     16565.4
    492240     16569.1
    492280       16569
    492320     16568.4
    492360     16570.1
    492400     16571.3
    492440     16574.7
    492480     16575.5
    492520     16576.5
    492560     16576.6
    492600     16579.5
    492640     16580.2
    492680     16581.9
    492720     16584.3
    492760     16583.7
    492800       16586
    492840     16586.8
    492880     16590.2
    492920     16591.2
    492960     16591.6
    493000     16592.5
    493040     16596.1
    493080     16596.1
    493120     16595.5
    493160     16597.3
    493200     16598.4
    493240     16601.8
    493280     16602.6
    493320     16603.5
    493360     16603.8
    493400     16606.6
    493440     16607.3
    493480       16609
    493520     16611.4
    493560     16610.8
    493600     16613.1
    493640     16613.8
    493680     16617.3
    493720     16618.3
    493760     16618.7
    493800     16619.6
    493840     16623.3
    493880     16623.1
    493920     16622.6
    493960     16624.3
    494000     16625.4
    494040     16628.9
    494080     16629.6
    494120     16630.6
    494160     16630.9
    494200     16633.7
    494240     16634.4
    494280     16636.1
    494320     16638.4
    494360       16638
    494400     16640.2
    494440     16640.9
    494480     16644.4
    494520     16645.3
    494560     16645.7
    494600     16646.8
    494640     16650.3
    494680     16650.2
    494720     16649.7
    494760     16651.5
    494800     16652.5
    494840       16656
    494880     16656.7
    494920     16657.7
    494960     16657.9
    495000     16660.8
    495040     16661.5
    495080     16663.1
    495120     16665.5
    495160     16665.1
    495200     16667.3
    495240     16667.9
    495280     16671.5
    495320     16672.4
    495360     16672.8
    495400     16673.9
    495440     16677.4
    495480     16677.3
    495520     16676.8
    495560     16678.5
    495600     16679.6
    495640     16683.1
    495680     16683.7
    495720     16684.8
    495760       16685
    495800     16687.8
    495840     16688.5
    495880     16690.3
    495920     16692.6
    495960     16692.1
    496000     16694.3
    496040     16694.9
    496080     16698.5
    496120     16699.4
    496160     16699.8
    496200       16701
    496240     16704.4
    496280     16704.4
    496320     16703.9
    496360     16705.6
    496400     16706.6
    496440     16710.3
    496480     16710.8
    496520     16711.8
    496560       16712
    496600     16714.9
    496640     16715.5
    496680     16717.3
    496720     16719.7
    496760     16719.2
    496800     16721.4
    496840     16721.9
    496880     16725.6
    496920     16726.5
    496960     16726.9
    497000     16728.1
    497040     16731.6
    497080     16731.5
    497120       16731
    497160     16732.6
    497200     16733.7
    497240     16737.4
    497280     16737.8
    497320     16738.9
    497360       16739
    497400       16742
    497440     16742.5
    497480     16744.3
    497520     16746.6
    497560     16746.2
    497600     16748.4
    497640     16749.1
    497680     16752.7
    497720     16753.5
    497760       16754
    497800     16755.1
    497840     16758.6
    497880     16758.6
    497920     16758.1
    497960     16759.7
    498000     16760.7
    498040     16764.5
    498080     16764.9
    498120       16766
    498160       16766
    498200       16769
    498240     16769.6
    498280     16771.4
    498320     16773.8
    498360     16773.2
    498400     16775.4
    498440     16776.1
    498480     16779.9
    498520     16780.5
    498560     16781.1
    498600     16782.2
    498640     16785.7
    498680     16785.6
    498720     16785.2
    498760     16786.7
    498800     16787.8
    498840     16791.6
    498880     16791.9
    498920       16793
    498960     16793.1
    499000     16796.1
    499040     16796.7
    499080     16798.5
    499120     16800.8
    499160     16800.3
    499200     16802.5
    499240     16803.2
    499280       16807
    499320     16807.6
    499360     16808.2
    499400     16809.2
    499440     16812.7
    499480     16812.7
    499520     16812.3
    499560     16813.8
    499600     16814.9
    499640     16818.7
    499680       16819
    499720     16820.2
    499760     16820.2
    499800     16823.2
    499840     16823.8
    499880     16825.6
    499920     16827.9
    499960     16827.4
    500000     16829.5
    500040     16830.2
    500080     16834.1
    500120     16834.7
    500160     16835.3
    500200     16836.4
    500240     16839.8
    500280     16839.8
    500320     16839.4
    500360     16840.9
    500400       16842
    500440     16845.9
    500480       16846
    500520     16847.3
    500560     16847.3
    500600     16850.3
    500640     16850.9
    500680     16852.9
    500720       16855
    500760     16854.5
    500800     16856.6
    500840     16857.4
    500880     16861.2
    500920     16861.8
    500960     16862.4
    501000     16863.5
    501040       16867
    501080       16867
    501120     16866.6
    501160     16868.1
    501200     16869.1
    501240       16873
    501280     16873.2
    501320     16874.4
    501360     16874.4
    501400     16877.5
    501440     16878.1
    501480       16880
    501520     16882.2
    501560     16881.7
    501600     16883.7
    501640     16884.5
    501680     16888.3
    501720       16889
    501760     16889.5
    501800     16890.6
    501840     16894.2
    501880       16894
    501920     16893.8
    501960     16895.1
    502000     16896.1
    502040       16900
    502080     16900.3
    502120     16901.6
    502160     16901.5
    502200     16904.6
    502240     16905.2
    502280     16907.1
    502320     16909.4
    502360     16908.8
    502400     16910.9
    502440     16911.6
    502480     16915.4
    502520     16916.1
    502560     16916.6
    502600     16917.8
    502640     16921.3
    502680     16921.1
    502720     16920.9
    502760     16922.2
    502800     16923.3
    502840     16927.2
    502880     16927.4
    502920     16928.8
    502960     16928.6
    503000     16931.8
    503040     16932.2
    503080     16934.2
    503120     16936.4
    503160       16936
    503200     16938.1
    503240     16938.7
    503280     16942.5
    503320     16943.2
    503360     16943.7
    503400     16944.9
    503440     16948.4
    503480     16948.2
    503520       16948
    503560     16949.5
    503600     16950.5
    503640     16954.3
    503680     16954.6
    503720     16955.9
    503760     16955.7
    503800     16958.9
    503840     16959.3
    503880     16961.4
    503920     16963.6
    503960     16963.1
    504000     16965.2
    504040     16965.9
    504080     16969.7
    504120     16970.3
    504160     16970.9
    504200     16972.1
    504240     16975.6
    504280     16975.4
    504320     16975.2
    504360     16976.6
    504400     16977.6
    504440     16981.5
    504480     16981.7
    504520     16983.1
    504560     16982.9
    504600       16986
    504640     16986.4
    504680     16988.6
    504720     16990.7
    504760     16990.3
    504800     16992.4
    504840       16993
    504880     16996.9
    504920     16997.5
    504960       16998
    505000     16999.2
    505040     17002.7
    505080     17002.7
    505120     17002.3
    505160     17003.6
    505200     17004.7
    505240     17008.7
    505280       17009
    505320     17010.3
    505360     17010.1
    505400     17013.2
    505440     17013.6
    505480     17015.7
    505520     17017.9
    505560     17017.4
    505600     17019.6
    505640     17020.2
    505680       17024
    505720     17024.7
    505760     17025.2
    505800     17026.4
    505840     17029.9
    505880     17029.8
    505920     17029.5
    505960     17030.8
    506000     17031.9
    506040     17035.8
    506080     17036.1
    506120     17037.4
    506160     17037.1
    506200     17040.3
    506240     17040.8
    506280     17042.9
    506320       17045
    506360     17044.5
    506400     17046.7
    506440     17047.3
    506480     17051.2
    506520     17051.8
    506560     17052.3
    506600     17053.6
    506640       17057
    506680       17057
    506720     17056.7
    506760       17058
    506800       17059
    506840     17062.9
    506880     17063.2
    506920     17064.6
    506960     17064.2
    507000     17067.5
    507040       17068
    507080       17070
    507120     17072.2
    507160     17071.6
    507200     17073.9
    507240     17074.4
    507280     17078.3
    507320       17079
    507360     17079.5
    507400     17080.8
    507440     17084.1
    507480     17084.1
    507520     17083.8
    507560     17085.1
    507600     17086.2
    507640     17090.1
    507680     17090.3
    507720     17091.8
    507760     17091.4
    507800     17094.6
    507840     17095.1
    507880     17097.3
    507920     17099.4
    507960     17098.8
    508000       17101
    508040     17101.6
    508080     17105.5
    508120     17106.1
    508160     17106.6
    508200     17107.9
    508240     17111.3
    508280     17111.3
    508320     17110.9
    508360     17112.3
    508400     17113.3
    508440     17117.3
    508480     17117.4
    508520     17118.9
    508560     17118.5
    508600     17121.8
    508640     17122.4
    508680     17124.4
    508720     17126.5
    508760     17125.9
    508800     17128.2
    508840     17128.7
    508880     17132.6
    508920     17133.2
    508960     17133.7
    509000       17135
    509040     17138.3
    509080     17138.4
    509120       17138
    509160     17139.4
    509200     17140.4
    509240     17144.5
    509280     17144.5
    509320     17145.9
    509360     17145.5
    509400     17148.9
    509440     17149.5
    509480     17151.5
    509520     17153.6
    509560     17152.9
    509600     17155.3
    509640     17155.8
    509680     17159.7
    509720     17160.3
    509760     17160.9
    509800       17162
    509840     17165.3
    509880     17165.5
    509920     17165.2
    509960     17166.6
    510000     17167.6
    510040     17171.5
    510080     17171.5
    510120     17173.1
    510160     17172.6
    510200       17176
    510240     17176.5
    510280     17178.6
    510320     17180.7
    510360     17180.1
    510400     17182.4
    510440     17182.9
    510480     17186.7
    510520     17187.4
    510560     17187.9
    510600       17189
    510640     17192.5
    510680     17192.6
    510720     17192.3
    510760     17193.6
    510800     17194.7
    510840     17198.7
    510880     17198.6
    510920     17200.2
    510960     17199.6
    511000     17203.1
    511040     17203.6
    511080     17205.6
    511120     17207.7
    511160     17207.3
    511200     17209.4
    511240       17210
    511280     17213.8
    511320     17214.5
    511360     17215.1
    511400     17216.1
    511440     17219.6
    511480     17219.7
    511520     17219.3
    511560     17220.7
    511600     17221.8
    511640     17225.8
    511680     17225.8
    511720     17227.3
    511760     17226.7
    511800     17230.2
    511840     17230.7
    511880     17232.7
    511920     17234.8
    511960     17234.3
    512000     17236.6
    512040       17237
    512080     17240.8
    512120     17241.6
    512160     17242.2
    512200     17243.2
    512240     17246.7
    512280     17246.8
    512320     17246.4
    512360     17247.8
    512400     17248.9
    512440       17253
    512480     17252.9
    512520     17254.3
    512560     17253.8
    512600     17257.3
    512640     17257.8
    512680     17259.7
    512720     17261.9
    512760     17261.4
    512800     17263.7
    512840     17264.1
    512880       17268
    512920     17268.7
    512960     17269.2
    513000     17270.3
    513040     17273.8
    513080       17274
    513120     17273.6
    513160     17274.9
    513200       17276
    513240     17280.1
    513280     17279.9
    513320     17281.5
    513360     17280.9
    513400     17284.4
    513440     17284.9
    513480     17286.8
    513520     17288.9
    513560     17288.6
    513600     17290.8
    513640     17291.2
    513680       17295
    513720     17295.6
    513760     17296.4
    513800     17297.4
    513840     17300.9
    513880       17301
    513920     17300.6
    513960       17302
    514000       17303
    514040     17307.1
    514080     17307.1
    514120     17308.5
    514160     17307.9
    514200     17311.4
    514240       17312
    514280     17313.9
    514320       17316
    514360     17315.7
    514400     17317.9
    514440     17318.3
    514480       17322
    514520     17322.8
    514560     17323.5
    514600     17324.5
    514640     17327.9
    514680     17328.1
    514720     17327.7
    514760     17329.2
    514800     17330.2
    514840     17334.3
    514880     17334.2
    514920     17335.6
    514960     17335.1
    515000     17338.5
    515040     17339.2
    515080       17341
    515120     17343.1
    515160     17342.8
    515200       17345
    515240     17345.4
    515280     17349.1
    515320     17349.9
    515360     17350.5
    515400     17351.6
    515440       17355
    515480     17355.1
    515520     17354.7
    515560     17356.3
    515600     17357.3
    515640     17361.4
    515680     17361.3
    515720     17362.6
    515760     17362.2
    515800     17365.6
    515840     17366.3
    515880       17368
    515920     17370.2
    515960     17369.9
    516000     17372.1
    516040     17372.4
    516080     17376.1
    516120       17377
    516160     17377.6
    516200     17378.7
    516240     17382.1
    516280     17382.2
    516320     17381.8
    516360     17383.3
    516400     17384.3
    516440     17388.5
    516480     17388.4
    516520     17389.6
    516560     17389.3
    516600     17392.6
    516640     17393.4
    516680     17395.1
    516720     17397.3
    516760       17397
    516800     17399.2
    516840     17399.5
    516880     17403.2
    516920     17404.1
    516960     17404.8
    517000     17405.8
    517040     17409.3
    517080     17409.3
    517120     17408.9
    517160     17410.4
    517200     17411.4
    517240     17415.5
    517280     17415.5
    517320     17416.8
    517360     17416.4
    517400     17419.8
    517440     17420.4
    517480     17422.2
    517520     17424.4
    517560     17424.1
    517600     17426.3
    517640     17426.6
    517680     17430.2
    517720     17431.2
    517760     17431.9
    517800     17432.9
    517840     17436.3
    517880     17436.3
    517920     17435.9
    517960     17437.5
    518000     17438.5
    518040     17442.6
    518080     17442.6
    518120     17443.8
    518160     17443.4
    518200     17446.8
    518240     17447.5
    518280     17449.2
    518320     17451.4
    518360     17451.2
    518400     17453.4
    518440     17453.6
    518480     17457.3
    518520     17458.3
    518560       17459
    518600     17459.9
    518640     17463.4
    518680     17463.4
    518720       17463
    518760     17464.6
    518800     17465.6
    518840     17469.7
    518880     17469.7
    518920     17470.8
    518960     17470.4
    519000     17473.9
    519040     17474.5
    519080     17476.3
    519120     17478.5
    519160     17478.3
    519200     17480.4
    519240     17480.7
    519280     17484.3
    519320     17485.3
    519360     17486.2
    519400       17487
    519440     17490.4
    519480     17490.4
    519520       17490
    519560     17491.6
    519600     17492.6
    519640     17496.7
    519680     17496.8
    519720     17497.9
    519760     17497.5
    519800     17501.1
    519840     17501.6
    519880     17503.3
    519920     17505.5
    519960     17505.4
    520000     17507.4
    520040     17507.9
    520080     17511.4
    520120     17512.4
    520160     17513.2
    520200     17514.2
    520240     17517.6
    520280     17517.5
    520320     17517.1
    520360     17518.7
    520400     17519.6
    520440     17523.8
    520480     17523.9
    520520       17525
    520560     17524.6
    520600     17528.2
    520640     17528.7
    520680     17530.4
    520720     17532.6
    520760     17532.5
    520800     17534.4
    520840       17535
    520880     17538.5
    520920     17539.5
    520960     17540.3
    521000     17541.3
    521040     17544.7
    521080     17544.6
    521120     17544.3
    521160     17545.8
    521200     17546.7
    521240       17551
    521280       17551
    521320     17552.1
    521360     17551.6
    521400     17555.3
    521440     17555.8
    521480     17557.6
    521520     17559.7
    521560     17559.6
    521600     17561.6
    521640     17562.1
    521680     17565.6
    521720     17566.6
    521760     17567.4
    521800     17568.4
    521840     17571.8
    521880     17571.8
    521920     17571.4
    521960     17572.9
    522000     17573.8
    522040     17578.1
    522080     17578.2
    522120     17579.2
    522160     17578.8
    522200     17582.5
    522240       17583
    522280     17584.7
    522320     17586.8
    522360     17586.8
    522400     17588.7
    522440     17589.3
    522480     17592.8
    522520     17593.7
    522560     17594.5
    522600     17595.5
    522640       17599
    522680     17598.9
    522720     17598.5
    522760     17600.1
    522800     17600.9
    522840     17605.4
    522880     17605.4
    522920     17606.4
    522960     17605.9
    523000     17609.7
    523040     17610.1
    523080     17611.9
    523120       17614
    523160       17614
    523200     17615.9
    523240     17616.4
    523280       17620
    523320     17620.9
    523360     17621.7
    523400     17622.7
    523440     17626.1
    523480       17626
    523520     17625.7
    523560     17627.3
    523600     17628.1
    523640     17632.6
    523680     17632.5
    523720     17633.6
    523760     17633.1
    523800     17636.8
    523840     17637.3
    523880     17639.1
    523920     17641.1
    523960     17641.2
    524000       17643
    524040     17643.5
    524080     17647.2
    524120     17648.1
    524160     17648.9
    524200     17649.9
    524240     17653.3
    524280     17653.2
    524320     17652.9
    524360     17654.4
    524400     17655.3
    524440     17659.7
    524480     17659.8
    524520     17660.7
    524560     17660.3
    524600     17664.1
    524640     17664.5
    524680     17666.2
    524720     17668.2
    524760     17668.3
    524800     17670.2
    524840     17670.6
    524880     17674.3
    524920     17675.2
    524960     17676.1
    525000     17677.1
    525040     17680.5
    525080     17680.4
    525120       17680
    525160     17681.5
    525200     17682.5
    525240     17686.9
    525280       17687
    525320     17687.9
    525360     17687.4
    525400     17691.2
    525440     17691.7
    525480     17693.4
    525520     17695.4
    525560     17695.4
    525600     17697.4
    525640     17697.9
    525680     17701.5
    525720     17702.4
    525760     17703.3
    525800     17704.2
    525840     17707.7
    525880     17707.5
    525920     17707.2
    525960     17708.7
    526000     17709.7
    526040       17714
    526080     17714.1
    526120     17715.1
    526160     17714.6
    526200     17718.4
    526240     17718.9
    526280     17720.6
    526320     17722.5
    526360     17722.7
    526400     17724.6
    526440       17725
    526480     17728.7
    526520     17729.6
    526560     17730.4
    526600     17731.4
    526640     17734.8
    526680     17734.7
    526720     17734.3
    526760     17735.9
    526800     17736.9
    526840     17741.2
    526880     17741.3
    526920     17742.2
    526960     17741.7
    527000     17745.7
    527040       17746
    527080     17747.8
    527120     17749.7
    527160     17749.9
    527200     17751.7
    527240     17752.2
    527280     17755.8
    527320     17756.8
    527360     17757.6
    527400     17758.4
    527440       17762
    527480     17761.8
    527520     17761.4
    527560     17763.1
    527600     17764.1
    527640     17768.4
    527680     17768.5
    527720     17769.4
    527760     17768.9
    527800     17772.8
    527840     17773.2
    527880     17774.9
    527920     17776.8
    527960     17777.1
    528000     17778.9
    528040     17779.4
    528080       17783
    528120       17784
    528160     17784.7
    528200     17785.6
    528240     17789.2
    528280     17788.9
    528320     17788.5
    528360     17790.2
    528400     17791.3
    528440     17795.5
    528480     17795.7
    528520     17796.6
    528560     17796.1
    528600     17800.1
    528640     17800.4
    528680     17802.1
    528720       17804
    528760     17804.3
    528800     17806.1
    528840     17806.5
    528880     17810.2
    528920     17811.1
    528960       17812
    529000     17812.6
    529040     17816.4
    529080     17816.1
    529120     17815.7
    529160     17817.3
    529200     17818.4
    529240     17822.7
    529280     17822.8
    529320     17823.7
    529360     17823.3
    529400     17827.2
    529440     17827.5
    529480     17829.3
    529520     17831.2
    529560     17831.4
    529600     17833.2
    529640     17833.6
    529680     17837.3
    529720     17838.2
    529760     17839.1
    529800     17839.8
    529840     17843.5
    529880     17843.2
    529920     17842.8
    529960     17844.4
    530000     17845.6
    530040     17849.9
    530080       17850
    530120     17850.9
    530160     17850.4
    530200     17854.3
    530240     17854.6
    530280     17856.4
    530320     17858.3
    530360     17858.6
    530400     17860.3
    530440     17860.8
    530480     17864.4
    530520     17865.4
    530560     17866.3
    530600       17867
    530640     17870.6
    530680     17870.4
    530720     17869.9
    530760     17871.6
    530800     17872.8
    530840       17877
    530880     17877.2
    530920     17878.1
    530960     17877.6
    531000     17881.4
    531040     17881.8
    531080     17883.5
    531120     17885.5
    531160     17885.8
    531200     17887.5
    531240       17888
    531280     17891.6
    531320     17892.5
    531360     17893.6
    531400     17894.2
    531440     17897.8
    531480     17897.5
    531520     17897.2
    531560     17898.8
    531600       17900
    531640     17904.2
    531680     17904.4
    531720     17905.2
    531760     17904.8
    531800     17908.6
    531840     17908.9
    531880     17910.6
    531920     17912.7
    531960       17913
    532000     17914.7
    532040     17915.1
    532080     17918.7
    532120     17919.6
    532160     17920.7
    532200     17921.3
    532240     17924.9
    532280     17924.7
    532320     17924.3
    532360       17926
    532400     17927.2
    532440     17931.3
    532480     17931.5
    532520     17932.2
    532560     17931.9
    532600     17935.7
    532640     17936.1
    532680     17937.8
    532720     17939.8
    532760     17940.1
    532800     17941.8
    532840     17942.2
    532880       17946
    532920     17946.8
    532960     17947.8
    533000     17948.5
    533040     17952.1
    533080     17951.8
    533120     17951.4
    533160     17953.1
    533200     17954.4
    533240     17958.5
    533280     17958.6
    533320     17959.4
    533360     17959.1
    533400     17962.8
    533440     17963.2
    533480       17965
    533520     17966.9
    533560     17967.2
    533600     17968.9
    533640     17969.4
    533680     17973.1
    533720       17974
    533760     17974.9
    533800     17975.7
    533840     17979.3
    533880       17979
    533920     17978.6
    533960     17980.3
    534000     17981.6
    534040     17985.6
    534080     17985.8
    534120     17986.5
    534160     17986.3
    534200     17989.9
    534240     17990.3
    534280     17992.2
    534320     17994.1
    534360     17994.4
    534400     17996.1
    534440     17996.6
    534480     18000.3
    534520     18001.2
    534560     18002.2
    534600     18002.9
    534640     18006.5
    534680     18006.3
    534720     18005.7
    534760     18007.5
    534800     18008.8
    534840     18012.8
    534880       18013
    534920     18013.7
    534960     18013.4
    535000     18017.1
    535040     18017.6
    535080     18019.4
    535120     18021.3
    535160     18021.6
    535200     18023.3
    535240     18023.8
    535280     18027.5
    535320     18028.4
    535360     18029.3
    535400     18030.1
    535440     18033.7
    535480     18033.4
    535520       18033
    535560     18034.7
    535600       18036
    535640     18039.9
    535680     18040.1
    535720     18040.7
    535760     18040.6
    535800     18044.3
    535840     18044.7
    535880     18046.5
    535920     18048.5
    535960     18048.8
    536000     18050.5
    536040     18050.9
    536080     18054.7
    536120     18055.4
    536160     18056.5
    536200     18057.2
    536240     18060.9
    536280     18060.7
    536320     18060.2
    536360     18061.8
    536400     18063.2
    536440     18067.1
    536480     18067.3
    536520     18067.9
    536560     18067.7
    536600     18071.5
    536640     18071.9
    536680     18073.7
    536720     18075.6
    536760     18075.9
    536800     18077.5
    536840       18078
    536880     18081.9
    536920     18082.6
    536960     18083.6
    537000     18084.4
    537040       18088
    537080     18087.8
    537120     18087.3
    537160       18089
    537200     18090.3
    537240     18094.2
    537280     18094.5
    537320       18095
    537360     18094.9
    537400     18098.7
    537440       18099
    537480     18100.8
    537520     18102.6
    537560       18103
    537600     18104.6
    537640     18105.1
    537680     18109.1
    537720     18109.8
    537760     18110.8
    537800     18111.5
    537840     18115.2
    537880     18114.9
    537920     18114.4
    537960     18116.1
    538000     18117.5
    538040     18121.3
    538080     18121.6
    538120     18122.2
    538160     18121.9
    538200     18125.8
    538240     18126.2
    538280     18127.9
    538320     18129.7
    538360     18130.2
    538400     18131.8
    538440     18132.2
    538480     18136.3
    538520     18136.8
    538560     18137.8
    538600     18138.7
    538640     18142.2
    538680       18142
    538720     18141.5
    538760     18143.3
    538800     18144.5
    538840     18148.4
    538880     18148.7
    538920     18149.2
    538960       18149
    539000     18152.9
    539040     18153.2
    539080       18155
    539120     18156.8
    539160     18157.2
    539200     18158.9
    539240     18159.3
    539280     18163.4
    539320     18163.9
    539360       18165
    539400     18165.8
    539440     18169.4
    539480     18169.2
    539520     18168.6
    539560     18170.4
    539600     18171.6
    539640     18175.6
    539680     18175.8
    539720     18176.3
    539760     18176.1
    539800     18180.1
    539840     18180.3
    539880     18182.1
    539920       18184
    539960     18184.3
    540000       18186
    540040     18186.4
    540080     18190.5
    540120     18191.1
    540160     18192.2
    540200       18193
    540240     18196.6
    540280     18196.4
    540320     18195.8
    540360     18197.6
    540400     18198.7
    540440     18202.7
    540480     18202.9
    540520     18203.4
    540560     18203.3
    540600     18207.2
    540640     18207.6
    540680     18209.3
    540720     18211.2
    540760     18211.5
    540800     18213.1
    540840     18213.5
    540880     18217.6
    540920     18218.2
    540960     18219.3
    541000     18220.1
    541040     18223.8
    541080     18223.6
    541120       18223
    541160     18224.8
    541200     18225.9
    541240     18229.9
    541280       18230
    541320     18230.5
    541360     18230.4
    541400     18234.4
    541440     18234.8
    541480     18236.5
    541520     18238.4
    541560     18238.6
    541600     18240.2
    541640     18240.7
    541680     18244.8
    541720     18245.3
    541760     18246.5
    541800     18247.2
    541840     18250.9
    541880     18250.7
    541920     18250.1
    541960     18251.9
    542000       18253
    542040       18257
    542080     18257.1
    542120     18257.7
    542160     18257.6
    542200     18261.6
    542240     18261.9
    542280     18263.6
    542320     18265.5
    542360     18265.7
    542400     18267.3
    542440     18267.8
    542480       18272
    542520     18272.4
    542560     18273.6
    542600     18274.3
    542640     18278.1
    542680     18277.8
    542720     18277.3
    542760     18279.1
    542800     18280.1
    542840     18284.2
    542880     18284.2
    542920     18284.8
    542960     18284.8
    543000     18288.8
    543040     18289.1
    543080     18290.8
    543120     18292.6
    543160     18292.9
    543200     18294.5
    543240     18294.9
    543280     18299.3
    543320     18299.6
    543360     18300.7
    543400     18301.6
    543440     18305.3
    543480       18305
    543520     18304.5
    543560     18306.3
    543600     18307.2
    543640     18311.4
    543680     18311.4
    543720       18312
    543760       18312
    543800     18315.9
    543840     18316.3
    543880       18318
    543920     18319.7
    543960     18320.1
    544000     18321.6
    544040     18322.1
    544080     18326.6
    544120     18326.9
    544160     18327.9
    544200     18328.8
    544240     18332.4
    544280     18332.1
    544320     18331.8
    544360     18333.6
    544400     18334.5
    544440     18338.5
    544480     18338.6
    544520     18339.1
    544560     18339.1
    544600     18343.1
    544640     18343.5
    544680     18345.2
    544720     18346.9
    544760     18347.3
    544800     18348.8
    544840     18349.3
    544880     18353.7
    544920       18354
    544960     18355.1
    545000     18355.9
    545040     18359.7
    545080     18359.3
    545120       18359
    545160     18360.7
    545200     18361.7
    545240     18365.7
    545280     18365.7
    545320     18366.3
    545360     18366.3
    545400     18370.3
    545440     18370.7
    545480     18372.4
    545520       18374
    545560     18374.5
    545600       18376
    545640     18376.4
    545680     18380.9
    545720     18381.2
    545760     18382.3
    545800     18383.1
    545840     18386.8
    545880     18386.5
    545920     18386.1
    545960     18387.9
    546000     18388.9
    546040     18392.8
    546080       18393
    546120     18393.5
    546160     18393.5
    546200     18397.6
    546240     18397.9
    546280     18399.6
    546320     18401.2
    546360     18401.7
    546400     18403.2
    546440     18403.7
    546480       18408
    546520     18408.3
    546560     18409.4
    546600     18410.3
    546640     18414.1
    546680     18413.8
    546720     18413.3
    546760     18415.2
    546800       18416
    546840       18420
    546880     18420.2
    546920     18420.7
    546960     18420.6
    547000     18424.8
    547040       18425
    547080     18426.7
    547120     18428.4
    547160     18428.9
    547200     18430.4
    547240     18430.9
    547280     18435.2
    547320     18435.5
    547360     18436.6
    547400     18437.5
    547440     18441.4
    547480       18441
    547520     18440.4
    547560     18442.4
    547600     18443.2
    547640     18447.3
    547680     18447.4
    547720     18447.9
    547760     18447.8
    547800       18452
    547840     18452.2
    547880     18453.9
    547920     18455.7
    547960     18456.1
    548000     18457.5
    548040     18458.1
    548080     18462.5
    548120     18462.6
    548160     18463.8
    548200     18464.7
    548240     18468.5
    548280     18468.2
    548320     18467.6
    548360     18469.6
    548400     18470.4
    548440     18474.5
    548480     18474.6
    548520     18475.2
    548560       18475
    548600     18479.2
    548640     18479.5
    548680     18481.2
    548720     18482.9
    548760     18483.3
    548800     18484.8
    548840     18485.3
    548880     18489.7
    548920     18489.8
    548960     18491.1
    549000       18492
    549040     18495.8
    549080     18495.4
    549120     18494.9
    549160     18496.7
    549200     18497.6
    549240     18501.7
    549280     18501.8
    549320     18502.4
    549360     18502.2
    549400     18506.3
    549440     18506.7
    549480     18508.4
    549520     18510.1
    549560     18510.6
    549600       18512
    549640     18512.6
    549680     18516.9
    549720       18517
    549760     18518.3
    549800     18519.2
    549840     18523.1
    549880     18522.8
    549920     18522.2
    549960       18524
    550000     18524.8
    550040     18528.9
    550080       18529
    550120     18529.6
    550160     18529.5
    550200     18533.5
    550240     18533.9
    550280     18535.6
    550320     18537.3
    550360     18537.7
    550400     18539.2
    550440     18539.9
    550480     18544.2
    550520     18544.2
    550560     18545.6
    550600     18546.3
    550640     18550.3
    550680       18550
    550720     18549.4
    550760     18551.2
    550800       18552
    550840     18556.2
    550880     18556.2
    550920     18556.9
    550960     18556.8
    551000     18560.7
    551040     18561.1
    551080     18562.9
    551120     18564.5
    551160       18565
    551200     18566.4
    551240     18567.1
    551280     18571.3
    551320     18571.5
    551360     18572.8
    551400     18573.6
    551440     18577.5
    551480     18577.2
    551520     18576.7
    551560     18578.4
    551600     18579.2
    551640     18583.4
    551680     18583.4
    551720     18584.1
    551760     18583.9
    551800     18587.9
    551840     18588.3
    551880     18590.1
    551920     18591.8
    551960     18592.2
    552000     18593.6
    552040     18594.4
    552080     18598.5
    552120     18598.6
    552160       18600
    552200     18600.8
    552240     18604.7
    552280     18604.6
    552320       18604
    552360     18605.7
    552400     18606.4
    552440     18610.6
    552480     18610.6
    552520     18611.3
    552560     18611.1
    552600     18615.2
    552640     18615.6
    552680     18617.2
    552720       18619
    552760     18619.4
    552800     18620.9
    552840     18621.5
    552880     18625.7
    552920     18625.9
    552960     18627.2
    553000       18628
    553040     18631.9
    553080     18631.8
    553120     18631.2
    553160       18633
    553200     18633.8
    553240     18637.9
    553280     18637.8
    553320     18638.6
    553360     18638.3
    553400     18642.5
    553440     18642.8
    553480     18644.5
    553520     18646.3
    553560     18646.6
    553600     18648.2
    553640     18648.7
    553680     18653.1
    553720     18653.1
    553760     18654.5
    553800     18655.3
    553840     18659.2
    553880     18658.9
    553920     18658.4
    553960     18660.2
    554000     18660.9
    554040     18665.2
    554080     18665.1
    554120     18665.8
    554160     18665.6
    554200     18669.7
    554240     18670.1
    554280     18671.7
    554320     18673.5
    554360     18673.8
    554400     18675.4
    554440       18676
    554480     18680.3
    554520     18680.3
    554560     18681.8
    554600     18682.5
    554640     18686.3
    554680     18686.1
    554720     18685.7
    554760     18687.4
    554800     18688.2
    554840     18692.5
    554880     18692.3
    554920       18693
    554960     18692.8
    555000       18697
    555040     18697.3
    555080       18699
    555120     18700.6
    555160       18701
    555200     18702.7
    555240     18703.3
    555280     18707.5
    555320     18707.6
    555360     18709.1
    555400     18709.8
    555440     18713.5
    555480     18713.5
    555520     18712.9
    555560     18714.7
    555600     18715.5
    555640     18719.8
    555680     18719.6
    555720     18720.2
    555760       18720
    555800     18724.2
    555840     18724.6
    555880     18726.3
    555920       18728
    555960     18728.2
    556000     18729.9
    556040     18730.6
    556080     18734.8
    556120       18735
    556160     18736.3
    556200     18737.1
    556240     18740.8
    556280     18740.7
    556320     18740.1
    556360     18741.9
    556400     18742.8
    556440       18747
    556480     18746.9
    556520     18747.6
    556560     18747.3
    556600     18751.5
    556640       18752
    556680     18753.6
    556720     18755.2
    556760     18755.4
    556800     18757.2
    556840     18757.9
    556880     18761.9
    556920     18762.2
    556960     18763.6
    557000     18764.4
    557040       18768
    557080       18768
    557120     18767.3
    557160     18769.3
    557200     18770.1
    557240     18774.3
    557280     18774.1
    557320     18774.7
    557360     18774.6
    557400     18778.8
    557440     18779.2
    557480     18780.9
    557520     18782.4
    557560     18782.7
    557600     18784.5
    557640     18785.1
    557680     18789.2
    557720     18789.5
    557760     18790.9
    557800     18791.6
    557840     18795.3
    557880     18795.2
    557920     18794.6
    557960     18796.5
    558000     18797.4
    558040     18801.5
    558080     18801.3
    558120       18802
    558160     18801.9
    558200     18806.1
    558240     18806.5
    558280     18808.1
    558320     18809.7
    558360       18810
    558400     18811.6
    558440     18812.3
    558480     18816.4
    558520     18816.7
    558560     18818.2
    558600     18818.9
    558640     18822.5
    558680     18822.5
    558720     18821.8
    558760     18823.7
    558800     18824.7
    558840     18828.8
    558880     18828.6
    558920     18829.3
    558960     18829.1
    559000     18833.3
    559040     18833.8
    559080     18835.4
    559120       18837
    559160     18837.2
    559200     18838.9
    559240     18839.5
    559280     18843.7
    559320     18843.9
    559360     18845.5
    559400     18846.1
    559440     18849.7
    559480     18849.7
    559520     18849.1
    559560       18851
    559600     18851.9
    559640       18856
    559680     18855.7
    559720     18856.6
    559760     18856.2
    559800     18860.5
    559840     18861.1
    559880     18862.6
    559920     18864.2
    559960     18864.4
    560000     18866.2
    560040     18866.7
    560080     18870.9
    560120     18871.2
    560160     18872.7
    560200     18873.3
    560240       18877
    560280       18877
    560320     18876.4
    560360     18878.2
    560400     18879.1
    560440     18883.3
    560480     18882.9
    560520     18883.8
    560560     18883.4
    560600     18887.9
    560640     18888.4
    560680     18889.8
    560720     18891.5
    560760     18891.7
    560800     18893.4
    560840       18894
    560880     18898.1
    560920     18898.4
    560960       18900
    561000     18900.6
    561040     18904.2
    561080     18904.2
    561120     18903.8
    561160     18905.4
    561200     18906.3
    561240     18910.5
    561280     18910.2
    561320     18911.1
    561360     18910.6
    561400     18915.1
    561440     18915.7
    561480       18917
    561520     18918.7
    561560     18918.9
    561600     18920.6
    561640     18921.2
    561680     18925.2
    561720     18925.7
    561760     18927.3
    561800     18927.9
    561840     18931.5
    561880     18931.4
    561920     18930.9
    561960     18932.6
    562000     18933.5
    562040     18937.8
    562080     18937.5
    562120     18938.3
    562160     18937.8
    562200     18942.4
    562240     18943.1
    562280     18944.3
    562320       18946
    562360     18946.2
    562400     18947.9
    562440     18948.4
    562480     18952.4
    562520     18952.9
    562560     18954.5
    562600     18955.2
    562640     18958.7
    562680     18958.6
    562720     18958.2
    562760     18959.9
    562800     18960.7
    562840     18965.1
    562880     18964.8
    562920     18965.5
    562960     18965.1
    563000     18969.6
    563040     18970.3
    563080     18971.5
    563120     18973.3
    563160     18973.4
    563200     18975.2
    563240     18975.7
    563280     18979.6
    563320     18980.2
    563360     18981.8
    563400     18982.4
    563440       18986
    563480     18985.8
    563520     18985.5
    563560     18987.1
    563600     18988.1
    563640     18992.4
    563680     18992.1
    563720     18992.7
    563760     18992.4
    563800     18996.9
    563840     18997.5
    563880     18998.8
    563920     19000.6
    563960     19000.8
    564000     19002.4
    564040       19003
    564080     19006.9
    564120     19007.5
    564160     19009.1
    564200     19009.7
    564240     19013.3
    564280     19013.1
    564320     19012.8
    564360     19014.3
    564400     19015.4
    564440     19019.6
    564480     19019.4
    564520     19019.9
    564560     19019.7
    564600     19024.2
    564640     19024.8
    564680     19026.1
    564720     19027.9
    564760     19027.9
    564800     19029.7
    564840     19030.2
    564880     19034.1
    564920     19034.7
    564960     19036.3
    565000     19036.8
    565040     19040.5
    565080     19040.3
    565120     19040.1
    565160     19041.7
    565200     19042.7
    565240     19046.8
    565280     19046.6
    565320     19047.2
    565360       19047
    565400     19051.5
    565440       19052
    565480     19053.3
    565520     19055.1
    565560     19055.2
    565600     19056.9
    565640     19057.4
    565680     19061.4
    565720     19061.9
    565760     19063.5
    565800     19064.1
    565840     19067.7
    565880     19067.5
    565920     19067.3
    565960     19068.9
    566000       19070
    566040       19074
    566080     19073.9
    566120     19074.4
    566160     19074.2
    566200     19078.7
    566240     19079.2
    566280     19080.5
    566320     19082.3
    566360     19082.4
    566400     19084.1
    566440     19084.6
    566480     19088.6
    566520       19089
    566560     19090.7
    566600     19091.3
    566640     19095.1
    566680     19094.8
    566720     19094.5
    566760     19096.2
    566800     19097.3
    566840     19101.3
    566880     19101.2
    566920     19101.5
    566960     19101.4
    567000       19106
    567040     19106.4
    567080     19107.7
    567120     19109.6
    567160     19109.7
    567200     19111.3
    567240     19111.8
    567280     19115.8
    567320     19116.3
    567360     19117.9
    567400     19118.6
    567440     19122.2
    567480       19122
    567520     19121.8
    567560     19123.4
    567600     19124.5
    567640     19128.4
    567680     19128.2
    567720     19128.7
    567760     19128.7
    567800     19133.2
    567840     19133.6
    567880     19134.9
    567920     19136.8
    567960     19136.9
    568000     19138.6
    568040       19139
    568080       19143
    568120     19143.4
    568160       19145
    568200     19145.8
    568240     19149.4
    568280     19149.2
    568320       19149
    568360     19150.6
    568400     19151.8
    568440     19155.6
    568480     19155.5
    568520       19156
    568560     19155.8
    568600     19160.4
    568640     19160.7
    568680     19162.1
    568720       19164
    568760     19164.1
    568800     19165.8
    568840     19166.1
    568880     19170.2
    568920     19170.6
    568960     19172.2
    569000       19173
    569040     19176.6
    569080     19176.4
    569120     19176.2
    569160     19177.8
    569200     19178.9
    569240     19182.8
    569280     19182.7
    569320     19183.1
    569360       19183
    569400     19187.5
    569440       19188
    569480     19189.3
    569520     19191.3
    569560     19191.3
    569600       19193
    569640     19193.3
    569680     19197.3
    569720     19197.8
    569760     19199.3
    569800     19200.2
    569840     19203.7
    569880     19203.5
    569920     19203.3
    569960       19205
    570000     19206.2
    570040       19210
    570080     19209.9
    570120     19210.2
    570160     19210.2
    570200     19214.8
    570240     19215.2
    570280     19216.5
    570320     19218.5
    570360     19218.4
    570400     19220.2
    570440     19220.5
    570480     19224.5
    570520       19225
    570560     19226.5
    570600     19227.4
    570640     19230.9
    570680     19230.6
    570720     19230.4
    570760     19232.2
    570800     19233.4
    570840     19237.2
    570880     19237.1
    570920     19237.4
    570960     19237.3
    571000       19242
    571040     19242.3
    571080     19243.6
    571120     19245.6
    571160     19245.5
    571200     19247.4
    571240     19247.6
    571280     19251.6
    571320       19252
    571360     19253.6
    571400     19254.6
    571440       19258
    571480     19257.8
    571520     19257.6
    571560     19259.4
    571600     19260.4
    571640     19264.3
    571680     19264.2
    571720     19264.6
    571760     19264.5
    571800     19269.2
    571840     19269.5
    571880     19270.7
    571920     19272.8
    571960     19272.6
    572000     19274.5
    572040     19274.8
    572080     19278.8
    572120     19279.3
    572160     19280.9
    572200     19281.8
    572240     19285.2
    572280     19284.9
    572320     19284.8
    572360     19286.6
    572400     19287.6
    572440     19291.5
    572480     19291.4
    572520     19291.7
    572560     19291.6
    572600     19296.3
    572640     19296.7
    572680     19297.8
    572720     19299.9
    572760     19299.8
    572800     19301.6
    572840     19301.9
    572880     19305.9
    572920     19306.3
    572960       19308
    573000     19309.1
    573040     19312.3
    573080     19312.1
    573120     19311.9
    573160     19313.8
    573200     19314.8
    573240     19318.7
    573280     19318.5
    573320     19318.9
    573360     19318.7
    573400     19323.5
    573440     19323.9
    573480       19325
    573520       19327
    573560     19326.9
    573600     19328.8
    573640     19329.1
    573680     19332.9
    573720     19333.5
    573760     19335.2
    573800     19336.2
    573840     19339.5
    573880     19339.2
    573920       19339
    573960     19340.9
    574000     19341.9
    574040     19345.9
    574080     19345.6
    574120     19346.1
    574160     19345.8
    574200     19350.6
    574240     19351.1
    574280     19352.2
    574320     19354.2
    574360       19354
    574400       19356
    574440     19356.3
    574480       19360
    574520     19360.6
    574560     19362.3
    574600     19363.3
    574640     19366.6
    574680     19366.3
    574720     19366.1
    574760       19368
    574800     19369.1
    574840       19373
    574880     19372.7
    574920     19373.1
    574960       19373
    575000     19377.8
    575040     19378.2
    575080     19379.2
    575120     19381.3
    575160     19381.1
    575200     19383.1
    575240     19383.5
    575280     19387.1
    575320     19387.7
    575360     19389.4
    575400     19390.4
    575440     19393.8
    575480     19393.5
    575520     19393.2
    575560     19395.2
    575600     19396.3
    575640     19400.3
    575680     19399.8
    575720     19400.2
    575760     19400.1
    575800     19404.9
    575840     19405.3
    575880     19406.4
    575920     19408.5
    575960     19408.2
    576000     19410.2
    576040     19410.7
    576080     19414.2
    576120     19414.9
    576160     19416.6
    576200     19417.6
    576240     19420.9
    576280     19420.6
    576320     19420.3
    576360     19422.4
    576400     19423.3
    576440     19427.5
    576480     19426.9
    576520     19427.3
    576560     19427.2
    576600     19432.1
    576640     19432.4
    576680     19433.5
    576720     19435.7
    576760     19435.4
    576800     19437.3
    576840     19437.9
    576880     19441.4
    576920       19442
    576960     19443.7
    577000     19444.7
    577040     19447.9
    577080     19447.7
    577120     19447.5
    577160     19449.4
    577200     19450.5
    577240     19454.7
    577280     19453.9
    577320     19454.4
    577360     19454.4
    577400     19459.1
    577440     19459.6
    577480     19460.7
    577520     19462.9
    577560     19462.5
    577600     19464.4
    577640       19465
    577680     19468.5
    577720     19469.1
    577760     19470.9
    577800     19471.9
    577840     19475.2
    577880     19474.9
    577920     19474.7
    577960     19476.6
    578000     19477.6
    578040     19481.9
    578080     19481.1
    578120     19481.5
    578160     19481.6
    578200     19486.3
    578240     19486.7
    578280     19487.9
    578320     19490.1
    578360     19489.6
    578400     19491.6
    578440     19492.2
    578480     19495.7
    578520     19496.3
    578560     19498.1
    578600     19499.1
    578640     19502.4
    578680     19501.9
    578720     19501.9
    578760     19503.8
    578800     19504.7
    578840       19509
    578880     19508.2
    578920     19508.7
    578960     19508.8
    579000     19513.6
    579040     19513.8
    579080     19515.1
    579120     19517.4
    579160     19516.8
    579200     19518.7
    579240     19519.3
    579280     19522.8
    579320     19523.6
    579360     19525.3
    579400     19526.2
    579440     19529.6
    579480       19529
    579520       19529
    579560     19530.9
    579600     19531.8
    579640     19536.2
    579680     19535.4
    579720     19535.9
    579760     19535.9
    579800     19540.8
    579840       19541
    579880     19542.2
    579920     19544.6
    579960     19543.9
    580000     19545.9
    580040     19546.5
    580080     19549.9
    580120     19550.8
    580160     19552.5
    580200     19553.3
    580240     19556.8
    580280     19556.2
    580320     19556.1
    580360     19557.9
    580400       19559
    580440     19563.3
    580480     19562.6
    580520     19563.1
    580560     19563.2
    580600     19567.9
    580640     19568.1
    580680     19569.2
    580720     19571.6
    580760       19571
    580800     19573.1
    580840     19573.7
    580880     19577.2
    580920     19577.9
    580960     19579.6
    581000     19580.5
    581040       19584
    581080     19583.4
    581120     19583.2
    581160     19585.1
    581200     19586.2
    581240     19590.5
    581280     19589.7
    581320     19590.3
    581360     19590.3
    581400       19595
    581440     19595.3
    581480     19596.4
    581520     19598.8
    581560     19598.2
    581600     19600.3
    581640     19600.8
    581680     19604.3
    581720     19605.1
    581760     19606.7
    581800     19607.7
    581840     19611.1
    581880     19610.5
    581920     19610.3
    581960     19612.2
    582000     19613.3
    582040     19617.6
    582080     19616.9
    582120     19617.3
    582160     19617.4
    582200     19622.1
    582240     19622.5
    582280     19623.6
    582320       19626
    582360     19625.4
    582400     19627.4
    582440     19627.9
    582480     19631.4
    582520     19632.2
    582560     19633.9
    582600     19634.8
    582640     19638.3
    582680     19637.6
    582720     19637.5
    582760     19639.4
    582800     19640.5
    582840     19644.8
    582880       19644
    582920     19644.4
    582960     19644.7
    583000     19649.3
    583040     19649.6
    583080     19650.7
    583120     19653.1
    583160     19652.5
    583200     19654.6
    583240     19655.1
    583280     19658.6
    583320     19659.4
    583360     19661.1
    583400       19662
    583440     19665.3
    583480     19664.7
    583520     19664.6
    583560     19666.4
    583600     19667.7
    583640     19671.9
    583680     19671.1
    583720     19671.5
    583760     19671.8
    583800     19676.4
    583840     19676.7
    583880       19678
    583920     19680.2
    583960     19679.6
    584000     19681.6
    584040     19682.2
    584080     19685.8
    584120     19686.6
    584160     19688.2
    584200     19689.1
    584240     19692.4
    584280       19692
    584320     19691.7
    584360     19693.6
    584400     19694.8
    584440     19699.1
    584480     19698.2
    584520     19698.6
    584560     19698.9
    584600     19703.5
    584640     19703.8
    584680       19705
    584720     19707.3
    584760     19706.8
    584800     19708.7
    584840     19709.3
    584880       19713
    584920     19713.8
    584960     19715.4
    585000     19716.2
    585040     19719.7
    585080     19719.2
    585120     19718.8
    585160     19720.8
    585200     19721.9
    585240     19726.4
    585280     19725.5
    585320     19725.8
    585360     19726.1
    585400     19730.6
    585440     19730.9
    585480     19732.3
    585520     19734.5
    585560     19733.9
    585600     19735.8
    585640     19736.5
    585680     19740.2
    585720     19740.9
    585760     19742.5
    585800     19743.4
    585840     19746.8
    585880     19746.3
    585920     19745.9
    585960     19747.9
    586000     19748.9
    586040     19753.4
    586080     19752.6
    586120     19752.9
    586160     19753.2
    586200     19757.7
    586240     19757.9
    586280     19759.4
    586320     19761.6
    586360       19761
    586400       19763
    586440     19763.6
    586480     19767.3
    586520     19768.1
    586560     19769.5
    586600     19770.5
    586640       19774
    586680     19773.5
    586720       19773
    586760       19775
    586800       19776
    586840     19780.5
    586880     19779.7
    586920     19780.2
    586960     19780.3
    587000     19784.8
    587040     19785.1
    587080     19786.5
    587120     19788.8
    587160     19788.3
    587200     19790.1
    587240     19790.8
    587280     19794.4
    587320     19795.2
    587360     19796.7
    587400     19797.7
    587440       19801
    587480     19800.5
    587520     19800.1
    587560     19802.1
    587600     19803.2
    587640     19807.6
    587680     19806.9
    587720     19807.4
    587760     19807.4
    587800     19811.9
    587840     19812.1
    587880     19813.7
    587920       19816
    587960     19815.4
    588000     19817.2
    588040       19818
    588080     19821.4
    588120     19822.3
    588160     19823.7
    588200     19824.9
    588240     19828.1
    588280     19827.6
    588320     19827.1
    588360     19829.3
    588400     19830.3
    588440     19834.7
    588480       19834
    588520     19834.4
    588560     19834.6
    588600       19839
    588640     19839.2
    588680     19840.8
    588720     19843.2
    588760     19842.5
    588800     19844.3
    588840       19845
    588880     19848.5
    588920     19849.5
    588960     19850.7
    589000     19851.9
    589040     19855.3
    589080     19854.8
    589120     19854.2
    589160     19856.4
    589200     19857.4
    589240     19861.8
    589280     19861.2
    589320     19861.6
    589360     19861.6
    589400     19866.1
    589440     19866.3
    589480     19867.8
    589520     19870.2
    589560     19869.5
    589600     19871.4
    589640     19872.1
    589680     19875.6
    589720     19876.5
    589760     19877.8
    589800       19879
    589840     19882.4
    589880       19882
    589920     19881.1
    589960     19883.4
    590000     19884.5
    590040     19888.9
    590080     19888.2
    590120     19888.7
    590160     19888.7
    590200     19893.2
    590240     19893.4
    590280     19894.8
    590320     19897.2
    590360     19896.6
    590400     19898.4
    590440     19899.2
    590480     19902.7
    590520     19903.6
    590560       19905
    590600       19906
    590640     19909.5
    590680     19909.1
    590720     19908.3
    590760     19910.5
    590800     19911.6
    590840     19915.9
    590880     19915.2
    590920     19915.7
    590960     19915.7
    591000     19920.3
    591040     19920.6
    591080     19921.8
    591120     19924.3
    591160     19923.6
    591200     19925.5
    591240     19926.3
    591280     19929.8
    591320     19930.7
    591360     19932.2
    591400       19933
    591440     19936.5
    591480     19936.2
    591520     19935.3
    591560     19937.7
    591600     19938.7
    591640       19943
    591680     19942.4
    591720     19942.8
    591760     19942.8
    591800     19947.4
    591840     19947.8
    591880     19948.8
    591920     19951.5
    591960     19950.7
    592000     19952.5
    592040     19953.4
    592080     19956.9
    592120     19957.8
    592160     19959.4
    592200       19960
    592240     19963.6
    592280     19963.2
    592320     19962.4
    592360     19964.9
    592400     19965.8
    592440       19970
    592480     19969.5
    592520     19969.9
    592560     19969.8
    592600     19974.4
    592640     19974.9
    592680     19975.8
    592720     19978.5
    592760     19977.8
    592800     19979.5
    592840     19980.4
    592880       19984
    592920     19984.9
    592960     19986.4
    593000     19987.2
    593040     19990.8
    593080     19990.2
    593120     19989.5
    593160       19992
    593200     19992.9
    593240     19997.2
    593280     19996.6
    593320       19997
    593360     19996.9
    593400     20001.6
    593440       20002
    593480       20003
    593520     20005.7
    593560     20004.9
    593600     20006.7
    593640     20007.5
    593680     20011.2
    593720     20011.9
    593760     20013.5
    593800     20014.1
    593840     20017.9
    593880     20017.4
    593920     20016.7
    593960     20019.2
    594000     20020.1
    594040     20024.3
    594080     20023.6
    594120     20024.1
    594160       20024
    594200     20028.8
    594240     20029.2
    594280     20030.1
    594320     20032.8
    594360       20032
    594400     20033.8
    594440     20034.7
    594480     20038.3
    594520     20039.1
    594560     20040.6
    594600     20041.3
    594640     20045.1
    594680     20044.6
    594720     20043.8
    594760     20046.3
    594800     20047.3
    594840     20051.5
    594880     20050.7
    594920     20051.3
    594960     20051.1
    595000       20056
    595040     20056.2
    595080     20057.2
    595120     20059.9
    595160     20059.1
    595200       20061
    595240     20061.8
    595280     20065.5
    595320     20066.3
    595360     20067.8
    595400     20068.4
    595440     20072.4
    595480     20071.8
    595520       20071
    595560     20073.5
    595600     20074.4
    595640     20078.8
    595680     20077.9
    595720     20078.6
    595760     20078.3
    595800     20083.2
    595840     20083.4
    595880     20084.4
    595920     20087.1
    595960     20086.2
    596000     20088.1
    596040     20088.9
    596080     20092.7
    596120     20093.5
    596160     20094.9
    596200     20095.6
    596240     20099.7
    596280       20099
    596320     20098.2
    596360     20100.7
    596400     20101.6
    596440       20106
    596480       20105
    596520     20105.7
    596560     20105.5
    596600     20110.4
    596640     20110.4
    596680     20111.6
    596720     20114.2
    596760     20113.4
    596800     20115.3
    596840       20116
    596880     20119.8
    596920     20120.6
    596960     20122.2
    597000     20122.7
    597040     20126.7
    597080     20126.2
    597120     20125.4
    597160     20127.8
    597200     20128.8
    597240     20133.3
    597280     20132.2
    597320     20132.9
    597360     20132.7
    597400     20137.6
    597440     20137.5
    597480     20138.8
    597520     20141.4
    597560     20140.6
    597600     20142.5
    597640     20143.3
    597680     20146.9
    597720     20147.8
    597760     20149.3
    597800     20149.9
    597840     20153.8
    597880     20153.3
    597920     20152.6
    597960       20155
    598000     20155.9
    598040     20160.4
    598080     20159.3
    598120       20160
    598160     20159.7
    598200     20164.8
    598240     20164.7
    598280     20165.9
    598320     20168.6
    598360     20167.7
    598400     20169.6
    598440     20170.4
    598480       20174
    598520     20174.9
    598560     20176.6
    598600       20177
    598640     20180.9
    598680     20180.5
    598720     20179.8
    598760     20182.1
    598800       20183
    598840     20187.6
    598880     20186.4
    598920     20187.2
    598960     20186.9
    599000     20191.9
    599040     20191.8
    599080     20193.1
    599120     20195.9
    599160       20195
    599200     20196.7
    599240     20197.6
    599280     20201.1
    599320     20202.1
    599360     20203.8
    599400     20204.2
    599440       20208
    599480     20207.6
    599520     20206.9
    599560     20209.2
    599600       20210
    599640     20214.7
    599680     20213.5
    599720     20214.3
    599760     20214.1
    599800       20219
    599840     20219.1
    599880     20220.2
    599920       20223
    599960     20222.1
    600000     20223.7
    600040     20224.7
    600080     20228.2
    600120     20229.3
    600160       20231
    600200     20231.3
    600240     20235.1
    600280     20234.7
    600320       20234
    600360     20236.3
    600400     20237.1
    600440     20241.9
    600480     20240.6
    600520     20241.3
    600560     20241.2
    600600     20246.1
    600640     20246.2
    600680     20247.3
    600720       20250
    600760     20249.2
    600800     20250.8
    600840     20251.6
    600880     20255.3
    600920     20256.5
    600960     20257.9
    601000     20258.3
    601040     20262.2
    601080     20261.8
    601120     20261.1
    601160     20263.3
    601200     20264.1
    601240       20269
    601280     20267.6
    601320     20268.4
    601360     20268.3
    601400     20273.2
    601440     20273.3
    601480     20274.5
    601520       20277
    601560     20276.3
    601600     20277.9
    601640     20278.7
    601680     20282.6
    601720     20283.6
    601760       20285
    601800     20285.5
    601840     20289.3
    601880     20288.9
    601920     20288.2
    601960     20290.4
    602000     20291.5
    602040     20296.2
    602080     20294.7
    602120     20295.5
    602160     20295.4
    602200     20300.4
    602240     20300.5
    602280     20301.5
    602320       20304
    602360     20303.4
    602400       20305
    602440     20305.8
    602480     20309.7
    602520     20310.6
    602560     20312.2
    602600     20312.7
    602640     20316.4
    602680     20316.1
    602720     20315.4
    602760     20317.5
    602800     20318.5
    602840     20323.4
    602880     20321.7
    602920     20322.7
    602960     20322.5
    603000     20327.5
    603040     20327.5
    603080     20328.6
    603120       20331
    603160     20330.6
    603200       20332
    603240       20333
    603280     20336.9
    603320     20337.8
    603360     20339.3
    603400     20339.8
    603440     20343.6
    603480     20343.2
    603520     20342.4
    603560     20344.6
    603600     20345.6
    603640     20350.6
    603680     20348.8
    603720     20349.8
    603760     20349.6
    603800     20354.7
    603840     20354.6
    603880     20355.7
    603920     20358.2
    603960     20357.8
    604000     20359.1
    604040     20360.1
    604080       20364
    604120     20365.1
    604160     20366.5
    604200       20367
    604240     20370.7
    604280     20370.4
    604320     20369.6
    604360     20371.8
    604400     20372.7
    604440     20377.7
    604480     20375.9
    604520     20377.1
    604560     20376.8
    604600     20381.9
    604640     20381.8
    604680     20382.9
    604720     20385.4
    604760       20385
    604800     20386.4
    604840     20387.3
    604880     20391.1
    604920     20392.3
    604960     20393.6
    605000     20394.2
    605040       20398
    605080     20397.5
    605120     20396.7
    605160     20398.9
    605200       20400
    605240     20404.9
    605280       20403
    605320     20404.2
    605360     20403.9
    605400       20409
    605440     20408.9
    605480     20410.1
    605520     20412.5
    605560     20412.2
    605600     20413.5
    605640     20414.3
    605680     20418.2
    605720     20419.5
    605760     20420.6
    605800     20421.3
    605840       20425
    605880     20424.7
    605920     20423.9
    605960     20426.1
    606000     20427.1
    606040     20432.1
    606080     20430.2
    606120     20431.5
    606160     20431.1
    606200     20436.2
    606240     20436.2
    606280     20437.3
    606320     20439.6
    606360     20439.4
    606400     20440.6
    606440     20441.5
    606480     20445.4
    606520     20446.6
    606560     20447.8
    606600     20448.5
    606640     20452.2
    606680     20451.8
    606720     20451.1
    606760     20453.2
    606800     20454.2
    606840     20459.2
    606880     20457.2
    606920     20458.7
    606960     20458.1
    607000     20463.2
    607040     20463.4
    607080     20464.4
    607120     20466.8
    607160     20466.6
    607200     20467.8
    607240     20468.6
    607280     20472.5
    607320     20473.8
    607360       20475
    607400     20475.6
    607440     20479.3
    607480       20479
    607520     20478.3
    607560     20480.4
    607600     20481.4
    607640     20486.3
    607680     20484.4
    607720     20485.8
    607760     20485.3
    607800     20490.4
    607840     20490.7
    607880     20491.5
    607920     20493.9
    607960     20493.8
    608000       20495
    608040     20495.8
    608080     20499.7
    608120     20500.9
    608160     20502.2
    608200     20502.8
    608240     20506.5
    608280     20506.2
    608320     20505.5
    608360     20507.6
    608400     20508.6
    608440     20513.5
    608480     20511.6
    608520     20513.1
    608560     20512.4
    608600     20517.5
    608640     20517.8
    608680     20518.6
    608720     20521.2
    608760       20521
    608800     20522.2
    608840     20522.9
    608880     20526.9
    608920     20528.1
    608960     20529.3
    609000       20530
    609040     20533.6
    609080     20533.3
    609120     20532.6
    609160     20534.7
    609200     20535.7
    609240     20540.6
    609280     20538.8
    609320     20540.2
    609360     20539.6
    609400     20544.7
    609440     20544.9
    609480     20545.7
    609520     20548.4
    609560     20548.2
    609600     20549.2
    609640     20550.1
    609680     20554.2
    609720     20555.3
    609760     20556.5
    609800     20557.1
    609840     20560.7
    609880     20560.5
    609920     20559.7
    609960     20561.8
    610000     20562.8
    610040     20567.7
    610080     20565.9
    610120     20567.3
    610160     20566.8
    610200     20571.8
    610240       20572
    610280     20572.9
    610320     20575.5
    610360     20575.4
    610400     20576.4
    610440     20577.2
    610480     20581.3
    610520     20582.4
    610560     20583.7
    610600     20584.3
    610640     20587.8
    610680     20587.6
    610720     20586.8
    610760     20588.9
    610800     20589.9
    610840     20594.9
    610880       20593
    610920     20594.4
    610960       20594
    611000     20598.9
    611040     20599.2
    611080       20600
    611120     20602.5
    611160     20602.6
    611200     20603.4
    611240     20604.3
    611280     20608.4
    611320     20609.5
    611360     20610.9
    611400     20611.4
    611440     20614.8
    611480     20614.8
    611520       20614
    611560     20616.1
    611600       20617
    611640       20622
    611680     20620.2
    611720     20621.5
    611760     20621.1
    611800       20626
    611840     20626.3
    611880     20627.2
    611920     20629.7
    611960     20629.7
    612000     20630.5
    612040     20631.6
    612080     20635.5
    612120     20636.6
    612160       20638
    612200     20638.5
    612240       20642
    612280     20641.9
    612320     20641.1
    612360     20643.3
    612400     20644.3
    612440     20649.3
    612480     20647.3
    612520     20648.6
    612560     20648.3
    612600     20653.2
    612640     20653.5
    612680     20654.3
    612720     20656.9
    612760     20656.9
    612800     20657.6
    612840     20658.6
    612880     20662.7
    612920     20663.8
    612960     20665.1
    613000     20665.7
    613040     20669.3
    613080     20669.3
    613120     20668.3
    613160     20670.5
    613200     20671.4
    613240     20676.3
    613280     20674.4
    613320     20675.7
    613360     20675.4
    613400     20680.3
    613440     20680.6
    613480     20681.6
    613520     20684.1
    613560     20683.9
    613600     20684.8
    613640     20685.8
    613680     20689.9
    613720       20691
    613760     20692.2
    613800     20692.8
    613840     20696.4
    613880     20696.5
    613920     20695.3
    613960     20697.7
    614000     20698.5
    614040     20703.4
    614080     20701.5
    614120     20702.9
    614160     20702.6
    614200     20707.5
    614240     20707.8
    614280     20708.7
    614320     20711.3
    614360     20711.1
    614400     20711.9
    614440     20712.8
    614480       20717
    614520     20718.1
    614560     20719.3
    614600       20720
    614640     20723.5
    614680     20723.6
    614720     20722.4
    614760     20724.7
    614800     20725.7
    614840     20730.5
    614880     20728.7
    614920       20730
    614960     20729.6
    615000     20734.6
    615040     20734.9
    615080     20735.8
    615120     20738.6
    615160     20738.1
    615200       20739
    615240       20740
    615280     20744.2
    615320     20745.3
    615360     20746.5
    615400       20747
    615440     20750.7
    615480     20750.6
    615520     20749.5
    615560     20751.9
    615600     20752.8
    615640     20757.7
    615680     20755.8
    615720     20757.2
    615760     20756.7
    615800     20761.7
    615840       20762
    615880       20763
    615920     20765.7
    615960     20765.2
    616000     20766.1
    616040     20767.1
    616080     20771.2
    616120     20772.3
    616160     20773.6
    616200     20774.1
    616240     20777.8
    616280     20777.8
    616320     20776.7
    616360     20779.1
    616400     20780.1
    616440     20784.9
    616480     20782.9
    616520     20784.2
    616560     20783.9
    616600     20788.8
    616640     20789.1
    616680     20790.2
    616720     20792.9
    616760     20792.3
    616800     20793.2
    616840     20794.1
    616880     20798.3
    616920     20799.4
    616960     20800.8
    617000     20801.1
    617040     20804.9
    617080     20805.1
    617120     20803.8
    617160     20806.3
    617200     20807.2
    617240     20812.1
    617280     20810.1
    617320     20811.3
    617360       20811
    617400     20816.1
    617440     20816.5
    617480     20817.4
    617520     20820.1
    617560     20819.5
    617600     20820.4
    617640     20821.2
    617680     20825.5
    617720     20826.6
    617760     20827.9
    617800     20828.3
    617840     20832.1
    617880     20832.2
    617920       20831
    617960     20833.5
    618000     20834.5
    618040     20839.2
    618080     20837.2
    618120     20838.3
    618160     20838.1
    618200     20843.2
    618240     20843.6
    618280     20844.6
    618320     20847.3
    618360     20846.7
    618400     20847.6
    618440     20848.4
    618480     20852.6
    618520     20853.8
    618560       20855
    618600     20855.5
    618640     20859.2
    618680     20859.5
    618720     20858.3
    618760     20860.7
    618800     20861.5
    618840     20866.4
    618880     20864.3
    618920     20865.6
    618960     20865.4
    619000     20870.4
    619040     20870.7
    619080     20871.7
    619120     20874.4
    619160     20873.8
    619200     20874.8
    619240     20875.6
    619280     20879.8
    619320       20881
    619360     20882.1
    619400     20882.7
    619440     20886.4
    619480     20886.6
    619520     20885.5
    619560     20887.9
    619600     20888.8
    619640     20893.5
    619680     20891.4
    619720     20892.8
    619760     20892.6
    619800     20897.6
    619840     20897.9
    619880     20898.9
    619920     20901.7
    619960     20901.1
    620000     20902.1
    620040       20903
    620080     20907.1
    620120     20908.3
    620160     20909.4
    620200     20909.9
    620240     20913.6
    620280     20913.9
    620320     20912.7
    620360     20915.2
    620400       20916
    620440     20920.7
    620480     20918.6
    620520     20920.1
    620560     20919.8
    620600     20924.8
    620640     20925.1
    620680     20926.2
    620720       20929
    620760     20928.3
    620800     20929.5
    620840     20930.2
    620880     20934.2
    620920     20935.5
    620960     20936.7
    621000     20937.1
    621040     20940.8
    621080     20941.1
    621120     20939.9
    621160     20942.3
    621200     20943.3
    621240     20947.9
    621280     20945.7
    621320     20947.4
    621360     20946.9
    621400       20952
    621440     20952.2
    621480     20953.4
    621520     20956.2
    621560     20955.6
    621600     20956.7
    621640     20957.4
    621680     20961.6
    621720     20962.7
    621760     20963.9
    621800     20964.4
    621840       20968
    621880     20968.4
    621920     20967.2
    621960     20969.6
    622000     20970.6
    622040     20975.1
    622080     20973.1
    622120     20974.6
    622160     20974.1
    622200     20979.2
    622240     20979.4
    622280     20980.6
    622320     20983.5
    622360     20982.9
    622400     20983.9
    622440     20984.7
    622480     20988.7
    622520     20989.9
    622560     20991.2
    622600     20991.5
    622640     20995.2
    622680     20995.6
    622720     20994.5
    622760     20996.7
    622800     20997.9
    622840     21002.2
    622880     21000.3
    622920     21001.8
    622960     21001.2
    623000     21006.3
    623040     21006.5
    623080     21007.8
    623120     21010.7
    623160     21010.2
    623200     21011.1
    623240     21011.9
    623280     21015.9
    623320     21017.2
    623360     21018.4
    623400     21018.7
    623440     21022.4
    623480     21022.7
    623520     21021.7
    623560     21023.9
    623600       21025
    623640     21029.4
    623680     21027.6
    623720     21029.1
    623760     21028.3
    623800     21033.5
    623840     21033.7
    623880       21035
    623920     21037.7
    623960     21037.2
    624000     21038.1
    624040     21039.1
    624080     21043.1
    624120     21044.4
    624160     21045.7
    624200     21045.9
    624240     21049.7
    624280     21049.9
    624320     21048.9
    624360     21051.1
    624400     21052.3
    624440     21056.6
    624480     21054.7
    624520     21056.2
    624560     21055.5
    624600     21060.7
    624640     21060.8
    624680     21062.2
    624720     21064.7
    624760     21064.4
    624800     21065.2
    624840     21066.3
    624880     21070.2
    624920     21071.6
    624960     21072.9
    625000     21073.1
    625040     21076.8
    625080     21077.2
    625120       21076
    625160     21078.4
    625200     21079.5
    625240     21083.7
    625280     21081.8
    625320     21083.6
    625360     21082.6
    625400     21087.7
    625440     21088.1
    625480     21089.3
    625520     21091.8
    625560     21091.5
    625600     21092.4
    625640     21093.5
    625680     21097.3
    625720     21098.7
    625760     21100.1
    625800     21100.1
    625840     21103.9
    625880     21104.4
    625920     21103.2
    625960     21105.4
    626000     21106.7
    626040     21110.9
    626080     21108.8
    626120     21110.7
    626160     21109.7
    626200     21114.9
    626240     21115.1
    626280     21116.4
    626320       21119
    626360     21118.7
    626400     21119.6
    626440     21120.5
    626480     21124.5
    626520     21125.8
    626560     21127.3
    626600     21127.3
    626640     21131.1
    626680     21131.5
    626720     21130.3
    626760     21132.6
    626800       21134
    626840     21138.1
    626880       21136
    626920     21137.8
    626960       21137
    627000     21142.1
    627040     21142.2
    627080     21143.4
    627120     21146.1
    627160     21145.8
    627200     21146.7
    627240     21147.7
    627280     21151.5
    627320       21153
    627360     21154.4
    627400     21154.3
    627440     21158.3
    627480     21158.6
    627520     21157.4
    627560     21159.7
    627600     21161.3
    627640     21165.3
    627680     21163.3
    627720     21164.9
    627760       21164
    627800     21169.2
    627840     21169.4
    627880     21170.7
    627920     21173.4
    627960     21172.9
    628000     21173.9
    628040     21174.9
    628080     21178.7
    628120     21180.2
    628160     21181.5
    628200     21181.5
    628240     21185.3
    628280     21185.6
    628320     21184.5
    628360     21186.8
    628400     21188.5
    628440     21192.4
    628480     21190.5
    628520       21192
    628560       21191
    628600     21196.3
    628640     21196.6
    628680     21197.8
    628720     21200.5
    628760     21199.9
    628800     21201.1
    628840     21201.9
    628880     21205.9
    628920     21207.3
    628960     21208.6
    629000     21208.6
    629040     21212.4
    629080     21212.8
    629120     21211.6
    629160     21213.9
    629200     21215.6
    629240     21219.5
    629280     21217.7
    629320       21219
    629360       21218
    629400     21223.3
    629440     21223.7
    629480     21224.9
    629520     21227.6
    629560     21227.1
    629600     21228.1
    629640       21229
    629680       21233
    629720     21234.4
    629760     21235.6
    629800     21235.7
    629840     21239.6
    629880       21240
    629920     21238.7
    629960     21241.1
    630000     21242.8
    630040     21246.7
    630080     21244.7
    630120       21246
    630160     21245.2
    630200     21250.4
    630240     21250.8
    630280     21252.1
    630320     21254.7
    630360     21254.2
    630400     21255.2
    630440     21256.1
    630480     21260.2
    630520     21261.6
    630560     21262.7
    630600     21262.7
    630640     21266.5
    630680       21267
    630720     21265.7
    630760     21268.1
    630800     21269.9
    630840     21273.8
    630880     21271.8
    630920     21273.1
    630960     21272.3
    631000     21277.6
    631040     21277.9
    631080     21279.2
    631120     21281.8
    631160     21281.3
    631200     21282.3
    631240     21283.1
    631280     21287.3
    631320     21288.7
    631360     21289.8
    631400     21289.7
    631440     21293.8
    631480     21294.2
    631520     21292.7
    631560     21295.2
    631600     21296.9
    631640     21300.7
    631680       21299
    631720     21300.3
    631760     21299.4
    631800     21304.8
    631840       21305
    631880     21306.3
    631920       21309
    631960     21308.3
    632000     21309.6
    632040     21310.2
    632080     21314.4
    632120     21315.8
    632160     21316.9
    632200     21316.7
    632240       21321
    632280     21321.3
    632320     21319.8
    632360     21322.4
    632400       21324
    632440     21327.8
    632480     21326.2
    632520     21327.3
    632560     21326.6
    632600     21331.8
    632640     21332.1
    632680     21333.5
    632720     21336.1
    632760     21335.5
    632800     21336.6
    632840     21337.3
    632880     21341.5
    632920     21342.9
    632960     21343.9
    633000     21343.8
    633040     21348.2
    633080     21348.5
    633120       21347
    633160     21349.5
    633200     21351.1
    633240     21354.9
    633280     21353.5
    633320     21354.4
    633360     21353.7
    633400     21358.9
    633440     21359.2
    633480     21360.7
    633520     21363.3
    633560     21362.8
    633600     21363.7
    633640     21364.3
    633680     21368.6
    633720     21370.1
    633760       21371
    633800     21370.9
    633840     21375.3
    633880     21375.6
    633920     21374.1
    633960     21376.6
    634000     21378.2
    634040       21382
    634080     21380.7
    634120     21381.4
    634160     21380.9
    634200       21386
    634240     21386.2
    634280     21387.8
    634320     21390.5
    634360     21389.8
    634400     21390.9
    634440     21391.4
    634480     21395.7
    634520     21397.2
    634560     21398.1
    634600       21398
    634640     21402.4
    634680     21402.7
    634720     21401.4
    634760     21403.7
    634800     21405.3
    634840     21409.1
    634880     21407.8
    634920     21408.5
    634960     21408.1
    635000     21413.2
    635040     21413.3
    635080     21414.9
    635120     21417.7
    635160     21417.1
    635200     21418.1
    635240     21418.7
    635280     21422.8
    635320     21424.3
    635360     21425.3
    635400     21425.2
    635440     21429.7
    635480     21429.9
    635520     21428.5
    635560     21430.9
    635600     21432.5
    635640     21436.3
    635680     21434.9
    635720     21435.7
    635760     21435.2
    635800     21440.5
    635840     21440.4
    635880     21442.1
    635920     21444.9
    635960     21444.2
    636000     21445.2
    636040     21445.7
    636080     21449.9
    636120     21451.6
    636160     21452.5
    636200     21452.4
    636240     21456.9
    636280     21457.1
    636320     21455.6
    636360       21458
    636400     21459.7
    636440     21463.5
    636480       21462
    636520     21462.7
    636560     21462.4
    636600     21467.6
    636640     21467.5
    636680     21469.2
    636720     21471.9
    636760     21471.3
    636800     21472.2
    636840       21473
    636880     21477.1
    636920     21478.6
    636960     21479.7
    637000     21479.6
    637040       21484
    637080     21484.2
    637120     21482.7
    637160     21485.1
    637200     21486.7
    637240     21490.7
    637280     21489.2
    637320     21489.8
    637360     21489.5
    637400     21494.8
    637440     21494.6
    637480     21496.3
    637520       21499
    637560     21498.5
    637600     21499.2
    637640     21500.3
    637680     21504.3
    637720     21505.9
    637760     21506.8
    637800     21506.5
    637840     21511.2
    637880     21511.4
    637920     21509.9
    637960     21512.2
    638000     21513.8
    638040     21517.8
    638080     21516.2
    638120     21516.9
    638160     21516.6
    638200     21521.8
    638240     21521.7
    638280     21523.4
    638320     21526.2
    638360     21525.7
    638400     21526.2
    638440     21527.5
    638480     21531.4
    638520       21533
    638560     21533.8
    638600     21533.6
    638640     21538.4
    638680     21538.4
    638720       21537
    638760     21539.3
    638800     21540.9
    638840       21545
    638880     21543.3
    638920     21544.1
    638960     21543.7
    639000     21548.9
    639040     21548.7
    639080     21550.5
    639120     21553.3
    639160     21552.7
    639200     21553.2
    639240     21554.5
    639280     21558.5
    639320     21560.1
    639360     21560.8
    639400     21560.8
    639440     21565.6
    639480     21565.5
    639520       21564
    639560     21566.4
    639600     21568.1
    639640       21572
    639680     21570.5
    639720     21571.1
    639760     21570.8
    639800     21576.1
    639840     21575.8
    639880     21577.6
    639920     21580.4
    639960     21579.9
    640000     21580.3
    640040     21581.5
    640080     21585.4
    640120     21587.1
    640160     21587.9
    640200     21587.7
    640240     21592.7
    640280     21592.5
    640320     21591.2
    640360     21593.4
    640400       21595
    640440     21599.1
    640480     21597.6
    640520     21598.3
    640560       21598
    640600       21603
    640640     21602.9
    640680     21604.7
    640720     21607.6
    640760       21607
    640800     21607.3
    640840     21608.6
    640880     21612.5
    640920     21614.1
    640960     21615.1
    641000     21614.6
    641040     21619.7
    641080     21619.6
    641120     21618.2
    641160     21620.5
    641200       21622
    641240     21626.1
    641280     21624.7
    641320     21625.4
    641360     21624.9
    641400       21630
    641440       21630
    641480     21631.8
    641520     21634.6
    641560       21634
    641600     21634.3
    641640     21635.6
    641680     21639.5
    641720     21641.1
    641760     21642.1
    641800     21641.7
    641840     21646.8
    641880     21646.5
    641920       21645
    641960     21647.6
    642000     21649.1
    642040     21653.1
    642080     21651.9
    642120     21652.6
    642160       21652
    642200     21656.9
    642240     21657.1
    642280     21658.7
    642320     21661.8
    642360     21660.9
    642400     21661.2
    642440     21662.7
    642480     21666.5
    642520     21668.1
    642560     21669.3
    642600     21668.7
    642640       21674
    642680     21673.7
    642720     21672.1
    642760     21674.6
    642800     21676.2
    642840     21680.1
    642880     21678.9
    642920     21679.7
    642960     21679.2
    643000       21684
    643040       21684
    643080     21685.8
    643120     21688.8
    643160       21688
    643200     21688.2
    643240     21689.7
    643280     21693.6
    643320     21695.2
    643360     21696.4
    643400     21695.8
    643440     21700.9
    643480     21700.7
    643520     21699.2
    643560     21701.6
    643600     21703.2
    643640     21707.1
    643680     21705.9
    643720     21706.7
    643760     21706.2
    643800       21711
    643840     21711.1
    643880     21712.8
    643920     21715.9
    643960     21714.9
    644000     21715.3
    644040     21716.8
    644080     21720.6
    644120     21722.1
    644160     21723.5
    644200     21722.8
    644240       21728
    644280     21727.8
    644320     21726.3
    644360     21728.6
    644400     21730.1
    644440     21734.1
    644480       21733
    644520     21733.6
    644560     21733.3
    644600     21738.1
    644640     21738.1
    644680     21739.8
    644720       21743
    644760     21741.9
    644800     21742.3
    644840     21743.7
    644880     21747.6
    644920     21749.2
    644960     21750.5
    645000       21750
    645040       21755
    645080     21754.9
    645120     21753.4
    645160     21755.7
    645200       21757
    645240     21761.1
    645280       21760
    645320     21760.6
    645360     21760.3
    645400     21765.2
    645440     21765.2
    645480     21766.8
    645520     21770.1
    645560     21768.8
    645600     21769.3
    645640     21770.7
    645680     21774.5
    645720     21776.3
    645760     21777.5
    645800       21777
    645840       21782
    645880     21781.9
    645920     21780.4
    645960     21782.9
    646000       21784
    646040     21788.2
    646080       21787
    646120     21787.4
    646160     21787.4
    646200     21792.3
    646240     21792.1
    646280     21793.9
    646320     21797.3
    646360     21795.9
    646400     21796.4
    646440     21797.9
    646480     21801.5
    646520     21803.3
    646560     21804.6
    646600       21804
    646640       21809
    646680     21808.9
    646720     21807.5
    646760     21809.9
    646800     21811.1
    646840     21815.2
    646880     21814.2
    646920     21814.4
    646960     21814.2
    647000     21819.4
    647040     21819.2
    647080       21821
    647120     21824.4
    647160     21822.9
    647200     21823.6
    647240       21825
    647280     21828.5
    647320     21830.3
    647360     21831.7
    647400     21831.1
    647440       21836
    647480       21836
    647520     21834.7
    647560     21837.1
    647600     21838.1
    647640     21842.2
    647680     21841.1
    647720     21841.5
    647760     21841.3
    647800     21846.5
    647840     21846.3
    647880     21848.1
    647920     21851.4
    647960     21850.1
    648000     21850.5
    648040     21852.1
    648080     21855.6
    648120     21857.3
    648160     21858.8
    648200     21858.2
    648240     21863.1
    648280     21863.1
    648320     21861.7
    648360     21864.1
    648400       21865
    648440     21869.3
    648480     21868.2
    648520     21868.5
    648560     21868.3
    648600     21873.5
    648640     21873.4
    648680     21875.1
    648720     21878.4
    648760     21877.2
    648800     21877.6
    648840     21879.1
    648880     21882.6
    648920     21884.4
    648960     21885.9
    649000     21885.2
    649040     21890.1
    649080     21890.1
    649120     21888.7
    649160     21891.1
    649200       21892
    649240     21896.3
    649280     21895.2
    649320     21895.6
    649360     21895.3
    649400     21900.5
    649440     21900.4
    649480     21902.1
    649520     21905.3
    649560     21904.2
    649600     21904.6
    649640     21906.3
    649680     21909.6
    649720     21911.4
    649760     21912.8
    649800     21912.2
    649840     21917.1
    649880     21917.2
    649920     21915.7
    649960     21918.1
    650000     21918.9
    650040     21923.3
    650080     21922.2
    650120     21922.7
    650160     21922.1
    650200     21927.6
    650240     21927.4
    650280     21929.2
    650320     21932.4
    650360     21931.2
    650400     21931.5
    650440     21933.3
    650480     21936.7
    650520     21938.5
    650560     21939.9
    650600     21939.2
    650640     21944.1
    650680     21944.1
    650720     21942.7
    650760     21945.2
    650800       21946
    650840     21950.3
    650880     21949.3
    650920     21949.8
    650960     21949.2
    651000     21954.7
    651040     21954.5
    651080     21956.3
    651120     21959.4
    651160     21958.2
    651200     21958.6
    651240     21960.5
    651280     21963.8
    651320     21965.6
    651360     21966.9
    651400     21966.3
    651440     21971.1
    651480     21971.1
    651520     21969.6
    651560     21972.2
    651600       21973
    651640     21977.4
    651680     21976.3
    651720     21976.8
    651760     21976.3
    651800     21981.7
    651840     21981.6
    651880     21983.3
    651920     21986.5
    651960     21985.2
    652000     21985.7
    652040     21987.6
    652080     21990.7
    652120     21992.6
    652160       21994
    652200     21993.2
    652240     21998.2
    652280     21998.2
    652320     21996.7
    652360     21999.1
    652400     21999.9
    652440     22004.3
    652480     22003.3
    652520     22003.9
    652560     22003.3
    652600     22008.8
    652640     22008.6
    652680     22010.4
    652720     22013.5
    652760     22012.3
    652800     22012.7
    652840     22014.6
    652880     22017.8
    652920     22019.7
    652960     22021.1
    653000     22020.4
    653040     22025.3
    653080     22025.2
    653120     22023.8
    653160     22026.1
    653200     22026.9
    653240     22031.4
    653280     22030.4
    653320       22031
    653360     22030.3
    653400     22035.8
    653440     22035.6
    653480     22037.4
    653520     22040.5
    653560     22039.3
    653600     22039.7
    653640     22041.6
    653680     22044.9
    653720     22046.8
    653760     22048.1
    653800     22047.5
    653840     22052.3
    653880     22052.4
    653920       22051
    653960     22053.2
    654000       22054
    654040     22058.4
    654080     22057.5
    654120       22058
    654160     22057.4
    654200       22063
    654240     22062.7
    654280     22064.6
    654320     22067.6
    654360     22066.4
    654400     22066.8
    654440     22068.7
    654480       22072
    654520     22073.7
    654560     22075.1
    654600     22074.4
    654640     22079.4
    654680     22079.5
    654720     22077.8
    654760     22080.2
    654800       22081
    654840     22085.4
    654880     22084.7
    654920     22085.1
    654960     22084.4
    655000       22090
    655040     22089.9
    655080     22091.6
    655120     22094.7
    655160     22093.4
    655200       22094
    655240     22095.7
    655280       22099
    655320     22100.8
    655360     22102.2
    655400     22101.6
    655440     22106.4
    655480     22106.7
    655520       22105
    655560     22107.3
    655600     22108.1
    655640     22112.3
    655680     22111.8
    655720     22112.1
    655760     22111.5
    655800     22117.1
    655840     22116.8
    655880     22118.7
    655920     22121.7
    655960     22120.5
    656000     22121.2
    656040     22122.8
    656080       22126
    656120     22127.8
    656160     22129.3
    656200     22128.7
    656240     22133.4
    656280     22133.7
    656320     22132.1
    656360     22134.4
    656400     22135.3
    656440     22139.5
    656480     22138.8
    656520     22139.4
    656560     22138.6
    656600     22144.2
    656640       22144
    656680     22145.8
    656720     22148.8
    656760     22147.6
    656800     22148.2
    656840     22149.9
    656880       22153
    656920     22154.9
    656960     22156.3
    657000     22155.7
    657040     22160.5
    657080     22160.9
    657120     22159.2
    657160     22161.6
    657200     22162.4
    657240     22166.6
    657280     22165.9
    657320     22166.5
    657360     22165.7
    657400     22171.3
    657440     22170.9
    657480     22172.8
    657520     22175.9
    657560     22174.7
    657600     22175.3
    657640     22177.1
    657680     22180.2
    657720       22182
    657760     22183.4
    657800     22182.8
    657840     22187.7
    657880       22188
    657920     22186.4
    657960     22188.6
    658000     22189.6
    658040     22193.6
    658080     22193.1
    658120     22193.6
    658160     22192.9
    658200     22198.5
    658240       22198
    658280     22199.9
    658320     22202.9
    658360     22201.8
    658400     22202.4
    658440     22204.1
    658480     22207.3
    658520     22209.1
    658560     22210.5
    658600       22210
    658640     22214.9
    658680     22215.1
    658720     22213.4
    658760     22215.7
    658800     22216.6
    658840     22220.7
    658880     22220.2
    658920     22220.5
    658960     22220.1
    659000     22225.5
    659040     22225.1
    659080       22227
    659120     22229.8
    659160     22228.9
    659200     22229.6
    659240     22231.2
    659280     22234.5
    659320     22236.3
    659360     22237.6
    659400     22237.1
    659440     22241.9
    659480     22242.3
    659520     22240.4
    659560     22242.8
    659600     22243.7
    659640       22248
    659680     22247.1
    659720     22247.6
    659760     22247.3
    659800     22252.6
    659840     22252.2
    659880     22254.1
    659920     22257.1
    659960       22256
    660000     22256.6
    660040     22258.3
    660080     22261.4
    660120     22263.5
    660160     22264.7
    660200     22264.1
    660240     22269.1
    660280     22269.5
    660320     22267.6
    660360     22269.9
    660400       22271
    660440     22275.1
    660480     22274.2
    660520     22274.7
    660560     22274.2
    660600     22279.8
    660640     22279.4
    660680     22281.2
    660720     22284.2
    660760     22283.1
    660800     22283.7
    660840     22285.3
    660880     22288.6
    660920     22290.5
    660960     22291.9
    661000     22291.1
    661040     22296.3
    661080     22296.6
    661120     22294.6
    661160       22297
    661200     22298.1
    661240     22302.3
    661280     22301.3
    661320     22301.8
    661360     22301.4
    661400     22306.9
    661440     22306.5
    661480     22308.2
    661520     22311.4
    661560     22310.1
    661600     22310.8
    661640     22312.4
    661680     22315.7
    661720     22317.5
    661760     22318.8
    661800     22318.1
    661840     22323.6
    661880     22323.6
    661920     22321.7
    661960     22324.2
    662000       22325
    662040     22329.4
    662080     22328.3
    662120     22328.9
    662160     22328.4
    662200       22334
    662240     22333.7
    662280     22335.3
    662320     22338.4
    662360     22337.2
    662400     22337.9
    662440     22339.4
    662480     22342.7
    662520     22344.6
    662560     22345.9
    662600     22345.2
    662640     22350.6
    662680     22350.7
    662720     22348.9
    662760     22351.4
    662800       22352
    662840     22356.5
    662880     22355.4
    662920     22356.1
    662960     22355.5
    663000     22361.1
    663040     22360.7
    663080     22362.4
    663120     22365.4
    663160     22364.3
    663200     22364.9
    663240     22366.3
    663280     22369.9
    663320     22371.7
    663360       22373
    663400     22372.3
    663440     22377.7
    663480     22377.7
    663520     22376.1
    663560     22378.5
    663600       22379
    663640     22383.6
    663680     22382.4
    663720     22383.2
    663760     22382.6
    663800     22388.1
    663840     22387.7
    663880     22389.6
    663920     22392.5
    663960     22391.2
    664000       22392
    664040     22393.3
    664080     22397.1
    664120     22398.9
    664160       22400
    664200     22399.5
    664240     22404.8
    664280     22404.7
    664320     22403.3
    664360     22405.6
    664400     22406.1
    664440     22410.7
    664480     22409.6
    664520     22410.3
    664560     22409.8
    664600     22415.3
    664640     22414.8
    664680     22416.7
    664720     22419.6
    664760     22418.3
    664800     22419.2
    664840     22420.5
    664880     22424.2
    664920     22426.1
    664960     22427.1
    665000     22426.4
    665040     22431.8
    665080     22431.9
    665120     22430.5
    665160     22432.7
    665200     22433.2
    665240     22437.9
    665280     22436.9
    665320     22437.3
    665360     22436.9
    665400     22442.3
    665440     22441.9
    665480     22443.9
    665520     22446.7
    665560     22445.4
    665600     22446.2
    665640     22447.6
    665680     22451.4
    665720     22453.1
    665760     22454.2
    665800     22453.6
    665840     22458.9
    665880       22459
    665920     22457.6
    665960     22459.7
    666000     22460.3
    666040       22465
    666080       22464
    666120     22464.4
    666160     22463.9
    666200     22469.4
    666240     22469.1
    666280       22471
    666320     22473.8
    666360     22472.5
    666400     22473.4
    666440     22474.6
    666480     22478.6
    666520     22480.3
    666560     22481.3
    666600     22480.8
    666640     22486.1
    666680     22486.1
    666720     22484.8
    666760     22486.8
    666800     22487.4
    666840     22492.3
    666880     22491.1
    666920     22491.4
    666960       22491
    667000     22496.6
    667040     22496.1
    667080       22498
    667120     22500.9
    667160     22499.6
    667200     22500.6
    667240     22501.6
    667280     22505.8
    667320     22507.6
    667360     22508.4
    667400       22508
    667440     22513.2
    667480     22513.2
    667520     22511.9
    667560     22513.9
    667600     22514.6
    667640     22519.3
    667680     22518.1
    667720     22518.5
    667760       22518
    667800     22523.8
    667840     22523.2
    667880     22525.1
    667920     22527.8
    667960     22526.7
    668000     22527.7
    668040     22528.6
    668080     22532.9
    668120     22534.7
    668160     22535.6
    668200     22535.2
    668240     22540.3
    668280     22540.2
    668320     22538.9
    668360       22541
    668400     22541.6
    668440     22546.4
    668480     22545.2
    668520     22545.7
    668560     22545.1
    668600     22550.8
    668640     22550.4
    668680     22552.1
    668720     22554.9
    668760     22553.8
    668800     22554.8
    668840     22555.7
    668880     22559.9
    668920     22561.7
    668960     22562.6
    669000     22562.4
    669040     22567.4
    669080     22567.4
    669120     22566.1
    669160     22568.2
    669200     22568.7
    669240     22573.7
    669280     22572.3
    669320     22572.9
    669360     22572.3
    669400     22577.8
    669440     22577.4
    669480     22579.2
    669520       22582
    669560     22580.8
    669600     22582.1
    669640     22582.8
    669680     22586.9
    669720     22588.8
    669760     22589.7
    669800     22589.4
    669840     22594.5
    669880     22594.5
    669920     22593.2
    669960     22595.3
    670000     22595.8
    670040     22600.9
    670080     22599.4
    670120     22599.9
    670160     22599.2
    670200       22605
    670240     22604.5
    670280     22606.3
    670320     22609.1
    670360     22607.9
    670400     22609.2
    670440     22609.8
    670480       22614
    670520       22616
    670560     22616.8
    670600     22616.6
    670640     22621.5
    670680     22621.6
    670720     22620.4
    670760     22622.4
    670800     22622.9
    670840       22628
    670880     22626.6
    670920     22627.1
    670960     22626.2
    671000       22632
    671040     22631.6
    671080     22633.3
    671120     22636.2
    671160       22635
    671200     22636.3
    671240     22636.9
    671280     22641.1
    671320     22643.1
    671360     22643.8
    671400     22643.7
    671440     22648.6
    671480     22648.7
    671520     22647.4
    671560     22649.5
    671600       22650
    671640       22655
    671680     22653.6
    671720     22654.2
    671760     22653.2
    671800       22659
    671840     22658.7
    671880     22660.3
    671920     22663.1
    671960     22662.1
    672000     22663.3
    672040     22663.8
    672080       22668
    672120     22670.2
    672160     22670.9
    672200     22670.7
    672240     22675.6
    672280     22675.8
    672320     22674.5
    672360     22676.4
    672400       22677
    672440       22682
    672480     22680.7
    672520     22681.3
    672560     22680.4
    672600     22686.1
    672640     22685.8
    672680     22687.3
    672720     22690.1
    672760     22689.2
    672800     22690.3
    672840     22690.7
    672880       22695
    672920     22697.4
    672960     22697.9
    673000     22697.9
    673040     22702.6
    673080     22702.9
    673120     22701.5
    673160     22703.5
    673200       22704
    673240     22709.2
    673280     22707.8
    673320     22708.5
    673360     22707.4
    673400     22713.1
    673440     22712.9
    673480     22714.3
    673520     22717.2
    673560     22716.2
    673600     22717.6
    673640     22717.7
    673680     22722.1
    673720     22724.6
    673760     22724.9
    673800     22724.8
    673840     22729.6
    673880       22730
    673920     22728.8
    673960     22730.5
    674000     22731.2
    674040     22736.3
    674080     22734.9
    674120     22735.6
    674160     22734.4
    674200     22740.2
    674240       22740
    674280     22741.5
    674320     22744.4
    674360     22743.2
    674400     22744.8
    674440     22744.9
    674480     22749.1
    674520     22751.7
    674560       22752
    674600     22751.8
    674640     22756.9
    674680     22757.1
    674720     22755.9
    674760     22757.6
    674800     22758.3
    674840     22763.4
    674880     22761.9
    674920     22762.7
    674960     22761.4
    675000     22767.3
    675040     22767.1
    675080     22768.6
    675120     22771.5
    675160     22770.2
    675200     22771.8
    675240       22772
    675280     22776.2
    675320     22778.8
    675360     22779.1
    675400     22778.9
    675440     22783.9
    675480     22784.2
    675520       22783
    675560     22784.6
    675600     22785.3
    675640     22790.4
    675680     22788.9
    675720     22789.7
    675760     22788.4
    675800     22794.3
    675840     22794.3
    675880     22795.7
    675920     22798.5
    675960     22797.4
    676000     22798.9
    676040       22799
    676080     22803.4
    676120     22805.8
    676160     22806.3
    676200     22806.1
    676240     22810.7
    676280     22811.3
    676320     22810.1
    676360     22811.7
    676400     22812.5
    676440     22817.4
    676480     22815.9
    676520     22816.8
    676560     22815.5
    676600     22821.4
    676640     22821.3
    676680     22822.8
    676720     22825.6
    676760     22824.4
    676800     22825.9
    676840     22825.9
    676880     22830.5
    676920     22832.8
    676960     22833.3
    677000     22833.1
    677040     22837.8
    677080     22838.4
    677120     22837.2
    677160       22839
    677200     22839.5
    677240     22844.3
    677280     22842.8
    677320     22843.8
    677360     22842.5
    677400     22848.3
    677440     22848.3
    677480     22849.8
    677520     22852.7
    677560     22851.4
    677600     22852.8
    677640       22853
    677680     22857.4
    677720     22859.9
    677760     22860.4
    677800     22860.3
    677840     22864.9
    677880     22865.5
    677920     22864.3
    677960     22866.2
    678000     22866.5
    678040     22871.3
    678080     22869.8
    678120     22870.9
    678160     22869.5
    678200     22875.3
    678240     22875.3
    678280       22877
    678320     22879.7
    678360     22878.4
    678400       22880
    678440     22880.1
    678480     22884.6
    678520     22886.9
    678560     22887.4
    678600     22887.3
    678640     22891.9
    678680     22892.6
    678720     22891.3
    678760       22893
    678800     22893.6
    678840     22898.4
    678880     22896.9
    678920     22897.9
    678960     22896.6
    679000     22902.4
    679040     22902.2
    679080     22903.9
    679120     22906.9
    679160     22905.4
    679200     22907.1
    679240     22907.1
    679280     22911.5
    679320     22913.8
    679360     22914.3
    679400     22914.4
    679440     22918.9
    679480     22919.6
    679520     22918.2
    679560       22920
    679600     22920.6
    679640     22925.4
    679680       22924
    679720       22925
    679760     22923.7
    679800     22929.5
    679840     22929.4
    679880     22930.9
    679920     22933.9
    679960     22932.5
    680000     22934.1
    680040     22934.1
    680080     22938.6
    680120     22940.9
    680160     22941.3
    680200     22941.5
    680240       22946
    680280     22946.5
    680320     22945.3
    680360     22946.9
    680400     22947.5
    680440     22952.5
    680480     22950.9
    680520     22952.1
    680560     22950.8
    680600     22956.6
    680640     22956.3
    680680       22958
    680720     22960.9
    680760     22959.3
    680800     22961.2
    680840     22961.3
    680880     22965.4
    680920       22968
    680960     22968.3
    681000     22968.5
    681040     22973.1
    681080     22973.6
    681120     22972.3
    681160       22974
    681200     22974.5
    681240     22979.6
    681280     22977.8
    681320     22979.1
    681360     22977.7
    681400     22983.6
    681440     22983.4
    681480     22985.1
    681520       22988
    681560     22986.4
    681600       22988
    681640     22988.4
    681680     22992.3
    681720       22995
    681760     22995.3
    681800     22995.4
    681840     23000.1
    681880     23000.8
    681920     22999.4
    681960     23001.1
    682000     23001.5
    682040     23006.7
    682080     23004.9
    682120     23006.2
    682160     23004.8
    682200     23010.6
    682240     23010.3
    682280     23012.2
    682320       23015
    682360     23013.5
    682400       23015
    682440     23015.4
    682480     23019.4
    682520       23022
    682560     23022.4
    682600     23022.6
    682640     23026.9
    682680     23027.8
    682720     23026.3
    682760       23028
    682800     23028.4
    682840     23033.6
    682880     23031.9
    682920     23033.2
    682960     23031.8
    683000     23037.7
    683040     23037.4
    683080     23039.3
    683120     23041.9
    683160     23040.6
    683200     23041.9
    683240     23042.4
    683280     23046.4
    683320     23049.1
    683360     23049.4
    683400     23049.5
    683440     23053.9
    683480     23054.9
    683520     23053.4
    683560     23055.1
    683600     23055.3
    683640     23060.5
    683680       23059
    683720     23060.2
    683760     23058.9
    683800     23064.7
    683840     23064.3
    683880     23066.4
    683920     23068.9
    683960     23067.6
    684000       23069
    684040     23069.5
    684080     23073.4
    684120     23076.2
    684160     23076.5
    684200     23076.6
    684240       23081
    684280     23081.8
    684320     23080.4
    684360     23082.2
    684400     23082.5
    684440     23087.5
    684480       23086
    684520     23087.2
    684560     23085.9
    684600     23091.8
    684640     23091.3
    684680     23093.5
    684720       23096
    684760     23094.6
    684800     23096.1
    684840     23096.6
    684880     23100.3
    684920     23103.4
    684960     23103.5
    685000     23103.6
    685040     23107.8
    685080     23108.9
    685120     23107.4
    685160       23109
    685200     23109.5
    685240     23114.5
    685280     23113.1
    685320     23114.2
    685360     23112.9
    685400     23118.7
    685440     23118.3
    685480     23120.5
    685520     23123.1
    685560     23121.7
    685600     23123.1
    685640     23123.5
    685680     23127.4
    685720     23130.3
    685760     23130.5
    685800     23130.6
    685840     23134.9
    685880     23135.9
    685920     23134.4
    685960     23136.1
    686000     23136.7
    686040     23141.5
    686080     23139.9
    686120     23141.1
    686160     23139.8
    686200     23145.7
    686240     23145.2
    686280     23147.5
    686320     23150.1
    686360     23148.8
    686400     23150.2
    686440     23150.6
    686480     23154.2
    686520     23157.2
    686560     23157.3
    686600     23157.6
    686640     23161.7
    686680     23162.9
    686720     23161.4
    686760     23163.2
    686800     23163.7
    686840     23168.4
    686880     23166.9
    686920     23168.1
    686960     23166.8
    687000     23172.8
    687040     23172.3
    687080     23174.4
    687120     23177.1
    687160     23175.8
    687200     23177.2
    687240     23177.5
    687280     23181.3
    687320     23184.2
    687360     23184.4
    687400     23184.6
    687440     23188.8
    687480       23190
    687520     23188.3
    687560     23190.1
    687600     23190.7
    687640     23195.6
    687680     23193.9
    687720     23194.9
    687760     23193.7
    687800     23199.7
    687840     23199.4
    687880     23201.5
    687920       23204
    687960     23202.8
    688000     23204.3
    688040     23204.4
    688080     23208.2
    688120     23211.2
    688160     23211.5
    688200     23211.7
    688240     23215.7
    688280     23216.9
    688320     23215.3
    688360       23217
    688400     23217.7
    688440     23222.5
    688480     23220.9
    688520     23221.9
    688560     23220.7
    688600     23226.5
    688640     23226.3
    688680     23228.3
    688720       23231
    688760     23229.8
    688800     23231.3
    688840     23231.3
    688880     23235.1
    688920     23238.1
    688960     23238.5
    689000     23238.7
    689040     23242.6
    689080     23243.8
    689120     23242.2
    689160       23244
    689200     23244.7
    689240     23249.4
    689280     23247.8
    689320     23248.9
    689360     23247.7
    689400     23253.6
    689440     23253.2
    689480     23255.2
    689520     23257.9
    689560     23256.8
    689600     23258.3
    689640     23258.1
    689680     23262.1
    689720       23265
    689760     23265.4
    689800     23265.7
    689840     23269.7
    689880     23270.7
    689920     23269.3
    689960     23270.9
    690000     23271.6
    690040     23276.3
    690080     23274.8
    690120     23275.9
    690160     23274.5
    690200     23280.7
    690240     23280.3
    690280     23282.3
    690320     23284.8
    690360     23283.7
    690400     23285.3
    690440     23285.1
    690480     23288.9
    690520       23292
    690560     23292.2
    690600     23292.7
    690640     23296.7
    690680     23297.8
    690720     23296.4
    690760     23297.8
    690800     23298.7
    690840     23303.1
    690880     23301.7
    690920     23302.8
    690960     23301.5
    691000     23307.7
    691040     23307.2
    691080     23309.3
    691120     23311.6
    691160     23310.6
    691200     23312.4
    691240     23312.1
    691280     23315.9
    691320     23318.9
    691360     23319.2
    691400     23319.7
    691440     23323.5
    691480     23324.7
    691520     23323.4
    691560     23324.9
    691600     23325.5
    691640     23330.1
    691680     23328.5
    691720     23329.7
    691760     23328.7
    691800     23334.7
    691840     23333.9
    691880     23336.4
    691920     23338.6
    691960     23337.6
    692000     23339.2
    692040       23339
    692080     23342.8
    692120     23345.9
    692160     23346.2
    692200     23346.6
    692240     23350.4
    692280     23351.5
    692320     23350.4
    692360     23351.9
    692400     23352.5
    692440     23357.2
    692480     23355.5
    692520     23356.8
    692560     23355.7
    692600     23361.6
    692640     23360.9
    692680     23363.5
    692720     23365.7
    692760     23364.5
    692800     23366.1
    692840       23366
    692880     23369.7
    692920     23372.9
    692960     23373.1
    693000     23373.7
    693040     23377.4
    693080     23378.5
    693120     23377.3
    693160     23378.8
    693200     23379.3
    693240     23384.1
    693280     23382.6
    693320     23383.7
    693360     23382.6
    693400     23388.5
    693440     23387.9
    693480     23390.3
    693520     23392.7
    693560     23391.4
    693600       23393
    693640     23392.9
    693680     23396.8
    693720     23399.7
    693760     23400.1
    693800     23400.8
    693840     23404.3
    693880     23405.4
    693920     23404.3
    693960     23405.7
    694000     23406.4
[truncated: 175,951 more chars]
