# Supplementary material for: Comment on 'Valid molecular dynamics simulations of human hemoglobin require a surprisingly large box size'
Source: eLife. 2019 Jun 20;8:e44718. doi: 10.7554/eLife.44718 (PMC6586461; doi:10.7554/eLife.44718)
Supplement: Figure 2—figure supplement 1—source data 1. — The zip archive contains a README file describing which source files correspond to the different panels. [file elife-44718-fig2-figsupp1-data1.zip › figure2_SI/panel_C/box2/13/msd.xvg]

# This file was created Thu Mar 28 22:01:58 2019
# Created by:
#             :-) GROMACS - gmx msd, 2018.3-dev-20180823-5d5eb38 (-:
# 
# Executable:   /usr/local/gromacs/2018/2018.3-impi2017-fftw337-gcc640-cuda91/bin/gmx
# Data prefix:  /usr/local/gromacs/2018/2018.3-impi2017-fftw337-gcc640-cuda91
# Working dir:  /home/vgapsys/project/hemoglobin/ubq/closed_cube/box2/eq3/diffusion
# Command line:
#   gmx msd -s ../tpr.tpr -f /netmount/energy/vgapsys/hemoglobin/ubq/closed_cube/box2/eq3/traj_comp.xtc -trestart 800 -n index.ndx -o msd.xvg
# gmx msd is part of G R O M A C S:
#
# Gromacs Runs On Most of All Computer Systems
#
@    title "Mean Square Displacement"
@    xaxis  label "Time (ps)"
@    yaxis  label "MSD (nm\S2\N)"
@TYPE xy
# MSD gathered over 1e+06 ps with 1251 restarts
# Diffusion constants fitted from time 100000 to 900000 ps
# D[  SOL_&_OW] = 5.6068 (+/- 0.0646) (1e-5 cm^2/s)
         0           0
        40     1.39203
        80     2.75638
       120     4.11548
       160     5.47477
       200     6.83012
       240     8.18635
       280     9.54338
       320        10.9
       360     12.2554
       400     13.6097
       440     14.9647
       480     16.3186
       520     17.6701
       560     19.0211
       600     20.3739
       640     21.7297
       680      23.083
       720     24.4324
       760     25.7858
       800     27.1403
       840     28.4926
       880     29.8485
       920     31.1989
       960     32.5535
      1000     33.9012
      1040     35.2588
      1080     36.6128
      1120     37.9671
      1160     39.3226
      1200     40.6755
      1240     42.0283
      1280     43.3821
      1320     44.7248
      1360     46.0767
      1400      47.429
      1440     48.7852
      1480     50.1418
      1520     51.4873
      1560     52.8441
      1600     54.1976
      1640     55.5512
      1680     56.9069
      1720     58.2573
      1760     59.6103
      1800      60.954
      1840     62.3159
      1880     63.6688
      1920     65.0222
      1960     66.3804
      2000      67.732
      2040     69.0869
      2080     70.4428
      2120     71.7822
      2160     73.1349
      2200     74.4891
      2240     75.8432
      2280     77.2015
      2320     78.5457
      2360     79.9018
      2400     81.2526
      2440     82.6086
      2480     83.9644
      2520     85.3127
      2560     86.6672
      2600     88.0119
      2640     89.3744
      2680     90.7266
      2720      92.081
      2760     93.4386
      2800     94.7899
      2840     96.1473
      2880     97.5041
      2920     98.8445
      2960     100.198
      3000     101.553
      3040     102.906
      3080     104.264
      3120     105.608
      3160     106.962
      3200     108.312
      3240     109.668
      3280     111.021
      3320     112.372
      3360     113.728
      3400     115.071
      3440     116.433
      3480     117.783
      3520     119.136
      3560     120.496
      3600     121.849
      3640     123.208
      3680     124.567
      3720     125.904
      3760     127.257
      3800     128.613
      3840     129.968
      3880     131.325
      3920     132.669
      3960     134.021
      4000     135.368
      4040     136.727
      4080     138.078
      4120     139.427
      4160     140.783
      4200     142.122
      4240     143.486
      4280     144.833
      4320     146.186
      4360     147.545
      4400     148.893
      4440     150.251
      4480     151.612
      4520     152.943
      4560     154.298
      4600     155.651
      4640     157.008
      4680     158.367
      4720     159.708
      4760      161.06
      4800     162.407
      4840     163.766
      4880     165.118
      4920     166.469
      4960     167.825
      5000     169.161
      5040     170.527
      5080     171.871
      5120     173.225
      5160     174.585
      5200     175.936
      5240     177.293
      5280     178.655
      5320     179.982
      5360     181.334
      5400      182.69
      5440     184.043
      5480     185.403
      5520      186.74
      5560     188.093
      5600     189.436
      5640     190.796
      5680     192.148
      5720     193.501
      5760     194.856
      5800     196.189
      5840     197.555
      5880     198.897
      5920     200.252
      5960     201.613
      6000     202.961
      6040     204.315
      6080     205.676
      6120     207.001
      6160     208.354
      6200     209.712
      6240     211.065
      6280     212.423
      6320     213.757
      6360     215.112
      6400     216.457
      6440     217.817
      6480     219.167
      6520      220.52
      6560     221.876
      6600     223.205
      6640     224.576
      6680     225.917
      6720     227.272
      6760     228.637
      6800     229.986
      6840     231.344
      6880     232.704
      6920     234.023
      6960      235.38
      7000     236.741
      7040      238.09
      7080     239.447
      7120      240.78
      7160     242.131
      7200     243.474
      7240     244.836
      7280     246.187
      7320      247.54
      7360     248.895
      7400      250.22
      7440     251.594
      7480     252.932
      7520     254.289
      7560     255.653
      7600     256.999
      7640     258.361
      7680     259.719
      7720     261.038
      7760     262.393
      7800     263.756
      7840     265.105
      7880     266.462
      7920     267.794
      7960     269.145
      8000     270.487
      8040     271.848
      8080     273.196
      8120     274.552
      8160     275.907
      8200     277.231
      8240     278.608
      8280     279.944
      8320     281.301
      8360     282.666
      8400     284.011
      8440     285.375
      8480     286.735
      8520     288.051
      8560     289.403
      8600      290.77
      8640     292.118
      8680     293.481
      8720      294.81
      8760     296.163
      8800     297.507
      8840     298.869
      8880     300.218
      8920      301.57
      8960     302.927
      9000     304.248
      9040     305.629
      9080     306.962
      9120      308.32
      9160     309.687
      9200     311.032
      9240     312.398
      9280     313.758
      9320     315.072
      9360     316.424
      9400     317.791
      9440      319.14
      9480     320.502
      9520      321.83
      9560     323.182
      9600     324.524
      9640     325.887
      9680     327.235
      9720     328.591
      9760     329.945
      9800     331.264
      9840     332.652
      9880     333.982
      9920      335.34
      9960     336.712
     10000     338.055
     10040     339.423
     10080     340.782
     10120     342.092
     10160     343.446
     10200     344.815
     10240     346.164
     10280     347.527
     10320     348.853
     10360     350.208
     10400     351.553
     10440     352.914
     10480     354.258
     10520     355.616
     10560      356.97
     10600     358.287
     10640     359.679
     10680     361.006
     10720     362.363
     10760     363.735
     10800     365.078
     10840     366.449
     10880     367.808
     10920     369.116
     10960      370.47
     11000      371.84
     11040      373.19
     11080     374.554
     11120      375.88
     11160     377.233
     11200     378.578
     11240     379.941
     11280     381.286
     11320     382.642
     11360     383.997
     11400      385.31
     11440     386.705
     11480      388.03
     11520     389.387
     11560     390.758
     11600     392.097
     11640     393.467
     11680     394.828
     11720     396.133
     11760     397.487
     11800     398.857
     11840      400.21
     11880     401.576
     11920     402.901
     11960     404.257
     12000       405.6
     12040     406.962
     12080     408.308
     12120     409.664
     12160     411.019
     12200     412.329
     12240     413.727
     12280     415.053
     12320     416.406
     12360     417.776
     12400     419.111
     12440     420.484
     12480     421.846
     12520      423.15
     12560     424.503
     12600     425.875
     12640     427.224
     12680     428.593
     12720     429.917
     12760     431.275
     12800     432.618
     12840     433.979
     12880     435.326
     12920     436.683
     12960     438.038
     13000     439.345
     13040     440.747
     13080      442.07
     13120     443.423
     13160     444.796
     13200     446.128
     13240     447.502
     13280     448.864
     13320     450.164
     13360     451.521
     13400     452.893
     13440     454.242
     13480     455.614
     13520     456.937
     13560     458.296
     13600     459.639
     13640     461.002
     13680     462.348
     13720     463.707
     13760      465.06
     13800     466.363
     13840     467.766
     13880     469.088
     13920     470.442
     13960     471.816
     14000     473.149
     14040     474.521
     14080     475.883
     14120     477.181
     14160     478.539
     14200     479.913
     14240      481.26
     14280      482.63
     14320     483.953
     14360     485.312
     14400     486.656
     14440      488.02
     14480      489.37
     14520      490.73
     14560     492.082
     14600     493.382
     14640     494.787
     14680     496.109
     14720     497.463
     14760     498.838
     14800     500.169
     14840     501.543
     14880     502.901
     14920     504.198
     14960     505.557
     15000     506.933
     15040     508.283
     15080     509.655
     15120     510.977
     15160     512.334
     15200     513.679
     15240     515.045
     15280     516.392
     15320     517.753
     15360     519.105
     15400       520.4
     15440      521.81
     15480     523.131
     15520     524.484
     15560     525.858
     15600     527.185
     15640     528.566
     15680     529.923
     15720     531.216
     15760     532.579
     15800     533.955
     15840     535.304
     15880     536.676
     15920     537.996
     15960     539.357
     16000     540.702
     16040     542.069
     16080     543.417
     16120     544.777
     16160     546.128
     16200     547.422
     16240     548.835
     16280     550.149
     16320     551.504
     16360     552.876
     16400     554.204
     16440     555.582
     16480     556.941
     16520     558.231
     16560     559.595
     16600     560.974
     16640     562.323
     16680     563.697
     16720     565.016
     16760     566.376
     16800     567.721
     16840     569.091
     16880      570.44
     16920     571.803
     16960     573.154
     17000     574.442
     17040     575.857
     17080      577.17
     17120     578.525
     17160       579.9
     17200     581.225
     17240     582.604
     17280     583.965
     17320     585.248
     17360     586.614
     17400     587.991
     17440     589.335
     17480     590.711
     17520     592.033
     17560     593.393
     17600     594.733
     17640     596.106
     17680     597.448
     17720     598.813
     17760     600.166
     17800     601.451
     17840     602.869
     17880     604.181
     17920     605.538
     17960     606.914
     18000     608.237
     18040     609.617
     18080     610.975
     18120     612.257
     18160     613.625
     18200     615.004
     18240     616.345
     18280     617.722
     18320      619.04
     18360     620.405
     18400     621.745
     18440     623.119
     18480     624.464
     18520     625.828
     18560     627.182
     18600     628.468
     18640     629.884
     18680     631.196
     18720     632.552
     18760      633.93
     18800     635.251
     18840     636.635
     18880     637.994
     18920     639.271
     18960     640.642
     19000     642.021
     19040     643.364
     19080     644.737
     19120     646.056
     19160     647.421
     19200     648.759
     19240     650.137
     19280      651.48
     19320     652.843
     19360     654.196
     19400     655.478
     19440     656.899
     19480     658.208
     19520     659.564
     19560     660.943
     19600     662.265
     19640     663.648
     19680     665.004
     19720     666.282
     19760     667.651
     19800     669.031
     19840     670.373
     19880     671.748
     19920     673.068
     19960     674.432
     20000     675.768
     20040      677.15
     20080      678.49
     20120     679.856
     20160     681.208
     20200     682.488
     20240     683.911
     20280     685.219
     20320     686.574
     20360     687.957
     20400     689.277
     20440     690.662
     20480     692.017
     20520     693.292
     20560     694.664
     20600     696.043
     20640     697.387
     20680     698.764
     20720     700.078
     20760     701.448
     20800     702.786
     20840      704.17
     20880     705.512
     20920     706.877
     20960     708.229
     21000     709.506
     21040     710.934
     21080     712.241
     21120     713.597
     21160      714.98
     21200     716.297
     21240     717.684
     21280      719.04
     21320     720.314
     21360     721.683
     21400     723.067
     21440     724.409
     21480     725.786
     21520     727.101
     21560     728.472
     21600     729.809
     21640     731.194
     21680     732.539
     21720     733.905
     21760     735.261
     21800     736.532
     21840     737.962
     21880     739.268
     21920     740.625
     21960     742.004
     22000      743.32
     22040      744.71
     22080     746.066
     22120     747.338
     22160     748.707
     22200     750.089
     22240     751.429
     22280     752.808
     22320     754.122
     22360     755.495
     22400     756.833
     22440     758.216
     22480     759.559
     22520     760.928
     22560     762.286
     22600     763.551
     22640     764.986
     22680     766.287
     22720     767.644
     22760     769.021
     22800     770.336
     22840     771.731
     22880     773.082
     22920     774.353
     22960     775.721
     23000     777.106
     23040     778.446
     23080     779.825
     23120     781.137
     23160      782.51
     23200     783.851
     23240     785.237
     23280     786.579
     23320     787.944
     23360     789.305
     23400     790.565
     23440     792.004
     23480     793.304
     23520      794.66
     23560     796.042
     23600     797.348
     23640     798.749
     23680       800.1
     23720     801.368
     23760     802.739
     23800     804.128
     23840     805.468
     23880     806.847
     23920     808.159
     23960     809.533
     24000     810.872
     24040     812.262
     24080     813.602
     24120     814.968
     24160     816.332
     24200     817.589
     24240     819.026
     24280     820.325
     24320     821.679
     24360     823.063
     24400     824.368
     24440     825.771
     24480     827.123
     24520     828.386
     24560     829.761
     24600     831.151
     24640     832.488
     24680     833.867
     24720     835.178
     24760     836.551
     24800     837.894
     24840     839.279
     24880     840.622
     24920     841.989
     24960     843.354
     25000     844.612
     25040     846.047
     25080     847.348
     25120     848.701
     25160     850.086
     25200     851.391
     25240     852.792
     25280     854.142
     25320     855.404
     25360     856.778
     25400     858.171
     25440     859.507
     25480      860.89
     25520     862.197
     25560     863.575
     25600     864.918
     25640     866.303
     25680     867.647
     25720     869.013
     25760     870.378
     25800     871.633
     25840     873.074
     25880     874.374
     25920     875.727
     25960     877.113
     26000     878.418
     26040     879.819
     26080     881.165
     26120     882.423
     26160     883.795
     26200      885.19
     26240     886.529
     26280     887.912
     26320     889.217
     26360     890.596
     26400     891.941
     26440     893.324
     26480     894.669
     26520     896.034
     26560       897.4
     26600     898.649
     26640     900.091
     26680     901.389
     26720     902.744
     26760      904.13
     26800     905.434
     26840     906.837
     26880     908.181
     26920     909.437
     26960     910.808
     27000     912.204
     27040     913.542
     27080     914.926
     27120     916.229
     27160      917.61
     27200     918.959
     27240     920.344
     27280     921.693
     27320     923.055
     27360     924.424
     27400     925.666
     27440      927.11
     27480     928.408
     27520      929.76
     27560      931.15
     27600     932.452
     27640     933.855
     27680       935.2
     27720     936.451
     27760     937.822
     27800     939.221
     27840     940.556
     27880     941.941
     27920     943.244
     27960     944.627
     28000     945.976
     28040     947.362
     28080     948.711
     28120      950.07
     28160     951.442
     28200     952.682
     28240     954.129
     28280     955.427
     28320     956.776
     28360     958.166
     28400     959.463
     28440     960.869
     28480     962.213
     28520     963.465
     28560     964.833
     28600     966.235
     28640     967.569
     28680     968.954
     28720     970.258
     28760     971.639
     28800     972.987
     28840     974.372
     28880      975.72
     28920     977.081
     28960     978.454
     29000     979.693
     29040     981.136
     29080      982.43
     29120     983.784
     29160     985.173
     29200     986.468
     29240     987.876
     29280     989.222
     29320     990.471
     29360     991.839
     29400     993.248
     29440      994.58
     29480     995.966
     29520     997.267
     29560     998.649
     29600     999.997
     29640     1001.38
     29680     1002.73
     29720     1004.09
     29760     1005.46
     29800      1006.7
     29840     1008.15
     29880     1009.44
     29920      1010.8
     29960     1012.19
     30000     1013.48
     30040     1014.89
     30080     1016.24
     30120     1017.49
     30160     1018.86
     30200     1020.27
     30240      1021.6
     30280     1022.99
     30320     1024.28
     30360     1025.67
     30400     1027.01
     30440     1028.39
     30480     1029.74
     30520     1031.11
     30560     1032.48
     30600     1033.72
     30640     1035.17
     30680     1036.46
     30720     1037.81
     30760      1039.2
     30800     1040.49
     30840     1041.91
     30880     1043.25
     30920      1044.5
     30960     1045.87
     31000     1047.28
     31040     1048.61
     31080        1050
     31120      1051.3
     31160     1052.68
     31200     1054.03
     31240     1055.41
     31280     1056.76
     31320     1058.12
     31360     1059.49
     31400     1060.73
     31440     1062.18
     31480     1063.47
     31520     1064.82
     31560     1066.22
     31600     1067.51
     31640     1068.92
     31680     1070.27
     31720     1071.51
     31760     1072.88
     31800     1074.29
     31840     1075.62
     31880     1077.02
     31920     1078.31
     31960     1079.69
     32000     1081.04
     32040     1082.42
     32080     1083.77
     32120     1085.13
     32160     1086.51
     32200     1087.74
     32240     1089.19
     32280     1090.48
     32320     1091.84
     32360     1093.23
     32400     1094.52
     32440     1095.94
     32480     1097.28
     32520     1098.52
     32560     1099.89
     32600      1101.3
     32640     1102.62
     32680     1104.02
     32720     1105.32
     32760      1106.7
     32800     1108.05
     32840     1109.43
     32880     1110.78
     32920     1112.15
     32960     1113.52
     33000     1114.75
     33040     1116.21
     33080      1117.5
     33120     1118.85
     33160     1120.25
     33200     1121.54
     33240     1122.96
     33280     1124.29
     33320     1125.53
     33360      1126.9
     33400     1128.31
     33440     1129.63
     33480     1131.04
     33520     1132.33
     33560     1133.71
     33600     1135.06
     33640     1136.45
     33680      1137.8
     33720     1139.16
     33760     1140.54
     33800     1141.76
     33840     1143.22
     33880     1144.51
     33920     1145.86
     33960     1147.26
     34000     1148.55
     34040     1149.97
     34080     1151.31
     34120     1152.55
     34160     1153.92
     34200     1155.33
     34240     1156.65
     34280     1158.06
     34320     1159.35
     34360     1160.73
     34400     1162.08
     34440     1163.46
     34480     1164.81
     34520     1166.17
     34560     1167.55
     34600     1168.78
     34640     1170.24
     34680     1171.52
     34720     1172.88
     34760     1174.28
     34800     1175.56
     34840     1176.99
     34880     1178.33
     34920     1179.56
     34960     1180.93
     35000     1182.35
     35040     1183.67
     35080     1185.08
     35120     1186.37
     35160     1187.76
     35200      1189.1
     35240     1190.48
     35280     1191.83
     35320     1193.19
     35360     1194.57
     35400     1195.79
     35440     1197.26
     35480     1198.54
     35520      1199.9
     35560      1201.3
     35600     1202.59
     35640     1204.01
     35680     1205.35
     35720     1206.58
     35760     1207.96
     35800     1209.37
     35840     1210.69
     35880      1212.1
     35920     1213.39
     35960     1214.77
     36000     1216.12
     36040      1217.5
     36080     1218.86
     36120     1220.21
     36160     1221.59
     36200     1222.81
     36240     1224.28
     36280     1225.56
     36320     1226.92
     36360     1228.32
     36400      1229.6
     36440     1231.03
     36480     1232.37
     36520      1233.6
     36560     1234.97
     36600     1236.39
     36640     1237.71
     36680     1239.12
     36720     1240.41
     36760     1241.79
     36800     1243.14
     36840     1244.52
     36880     1245.88
     36920     1247.23
     36960     1248.62
     37000     1249.83
     37040      1251.3
     37080     1252.58
     37120     1253.94
     37160     1255.34
     37200     1256.62
     37240     1258.05
     37280     1259.39
     37320     1260.63
     37360        1262
     37400     1263.41
     37440     1264.73
     37480     1266.14
     37520     1267.43
     37560     1268.82
     37600     1270.16
     37640     1271.54
     37680      1272.9
     37720     1274.25
     37760     1275.64
     37800     1276.85
     37840     1278.32
     37880      1279.6
     37920     1280.95
     37960     1282.36
     38000     1283.64
     38040     1285.07
     38080     1286.41
     38120     1287.64
     38160     1289.01
     38200     1290.43
     38240     1291.75
     38280     1293.16
     38320     1294.44
     38360     1295.83
     38400     1297.17
     38440     1298.55
     38480      1299.9
     38520     1301.26
     38560     1302.65
     38600     1303.86
     38640     1305.33
     38680      1306.6
     38720     1307.96
     38760     1309.37
     38800     1310.64
     38840     1312.08
     38880     1313.42
     38920     1314.65
     38960     1316.02
     39000     1317.44
     39040     1318.76
     39080     1320.17
     39120     1321.45
     39160     1322.84
     39200     1324.19
     39240     1325.57
     39280     1326.92
     39320     1328.28
     39360     1329.66
     39400     1330.88
     39440     1332.34
     39480     1333.62
     39520     1334.98
     39560     1336.39
     39600     1337.66
     39640      1339.1
     39680     1340.44
     39720     1341.67
     39760     1343.04
     39800     1344.46
     39840     1345.78
     39880     1347.19
     39920     1348.47
     39960     1349.86
     40000     1351.21
     40040     1352.59
     40080     1353.94
     40120      1355.3
     40160     1356.69
     40200      1357.9
     40240     1359.37
     40280     1360.64
     40320        1362
     40360     1363.41
     40400     1364.68
     40440     1366.12
     40480     1367.46
     40520     1368.69
     40560     1370.06
     40600     1371.48
     40640      1372.8
     40680     1374.21
     40720     1375.49
     40760     1376.88
     40800     1378.23
     40840     1379.62
     40880     1380.97
     40920     1382.33
     40960     1383.72
     41000     1384.92
     41040      1386.4
     41080     1387.66
     41120     1389.02
     41160     1390.44
     41200      1391.7
     41240     1393.15
     41280     1394.49
     41320      1395.7
     41360     1397.08
     41400      1398.5
     41440     1399.82
     41480     1401.24
     41520     1402.52
     41560      1403.9
     41600     1405.26
     41640     1406.65
     41680     1407.99
     41720     1409.35
     41760     1410.74
     41800     1411.95
     41840     1413.42
     41880     1414.69
     41920     1416.05
     41960     1417.46
     42000     1418.73
     42040     1420.18
     42080     1421.52
     42120     1422.73
     42160     1424.11
     42200     1425.53
     42240     1426.85
     42280     1428.27
     42320     1429.55
     42360     1430.94
     42400     1432.29
     42440     1433.67
     42480     1435.02
     42520     1436.38
     42560     1437.77
     42600     1438.97
     42640     1440.45
     42680     1441.72
     42720     1443.08
     42760     1444.49
     42800     1445.76
     42840     1447.21
     42880     1448.55
     42920     1449.76
     42960     1451.14
     43000     1452.56
     43040     1453.88
     43080      1455.3
     43120     1456.58
     43160     1457.97
     43200     1459.32
     43240     1460.71
     43280     1462.06
     43320     1463.41
     43360     1464.81
     43400        1466
     43440     1467.49
     43480     1468.75
     43520     1470.11
     43560     1471.53
     43600      1472.8
     43640     1474.24
     43680     1475.58
     43720      1476.8
     43760     1478.18
     43800      1479.6
     43840     1480.92
     43880     1482.33
     43920     1483.62
     43960        1485
     44000     1486.36
     44040     1487.74
     44080     1489.09
     44120     1490.45
     44160     1491.85
     44200     1493.04
     44240     1494.53
     44280     1495.79
     44320     1497.15
     44360     1498.57
     44400     1499.84
     44440     1501.29
     44480     1502.62
     44520     1503.83
     44560     1505.21
     44600     1506.64
     44640     1507.95
     44680     1509.37
     44720     1510.66
     44760     1512.03
     44800     1513.39
     44840     1514.78
     44880     1516.13
     44920     1517.48
     44960     1518.89
     45000     1520.08
     45040     1521.56
     45080     1522.82
     45120     1524.18
     45160     1525.61
     45200     1526.87
     45240     1528.32
     45280     1529.65
     45320     1530.86
     45360     1532.24
     45400     1533.66
     45440     1534.98
     45480      1536.4
     45520     1537.68
     45560     1539.06
     45600     1540.42
     45640     1541.81
     45680     1543.16
     45720     1544.51
     45760     1545.91
     45800      1547.1
     45840     1548.59
     45880     1549.84
     45920      1551.2
     45960     1552.62
     46000     1553.88
     46040     1555.33
     46080     1556.68
     46120     1557.88
     46160     1559.26
     46200     1560.68
     46240     1561.99
     46280     1563.42
     46320      1564.7
     46360     1566.08
     46400     1567.43
     46440     1568.82
     46480     1570.17
     46520     1571.53
     46560     1572.93
     46600     1574.11
     46640     1575.61
     46680     1576.86
     46720     1578.22
     46760     1579.64
     46800      1580.9
     46840     1582.35
     46880     1583.69
     46920     1584.89
     46960     1586.28
     47000      1587.7
     47040     1589.01
     47080     1590.44
     47120     1591.71
     47160     1593.09
     47200     1594.45
     47240     1595.84
     47280     1597.19
     47320     1598.55
     47360     1599.95
     47400     1601.13
     47440     1602.63
     47480     1603.88
     47520     1605.25
     47560     1606.66
     47600     1607.92
     47640     1609.37
     47680     1610.71
     47720     1611.92
     47760      1613.3
     47800     1614.72
     47840     1616.03
     47880     1617.46
     47920     1618.73
     47960     1620.11
     48000     1621.47
     48040     1622.86
     48080     1624.21
     48120     1625.57
     48160     1626.96
     48200     1628.14
     48240     1629.65
     48280     1630.89
     48320     1632.25
     48360     1633.67
     48400     1634.93
     48440     1636.39
     48480     1637.73
     48520     1638.93
     48560     1640.31
     48600     1641.74
     48640     1643.05
     48680     1644.48
     48720     1645.75
     48760     1647.13
     48800     1648.49
     48840     1649.88
     48880     1651.23
     48920     1652.59
     48960     1653.98
     49000     1655.16
     49040     1656.66
     49080     1657.91
     49120     1659.27
     49160     1660.68
     49200     1661.94
     49240      1663.4
     49280     1664.74
     49320     1665.94
     49360     1667.32
     49400     1668.75
     49440     1670.05
     49480     1671.48
     49520     1672.76
     49560     1674.13
     49600     1675.49
     49640     1676.88
     49680     1678.23
     49720     1679.59
     49760     1680.99
     49800     1682.16
     49840     1683.67
     49880     1684.91
     49920     1686.27
     49960     1687.68
     50000     1688.94
     50040     1690.39
     50080     1691.74
     50120     1692.94
     50160     1694.31
     50200     1695.75
     50240     1697.05
     50280     1698.48
     50320     1699.76
     50360     1701.13
     50400     1702.49
     50440     1703.89
     50480     1705.23
     50520     1706.59
     50560     1707.99
     50600     1709.16
     50640     1710.67
     50680     1711.91
     50720     1713.27
     50760     1714.69
     50800     1715.94
     50840     1717.39
     50880     1718.74
     50920     1719.93
     50960     1721.31
     51000     1722.74
     51040     1724.05
     51080     1725.48
     51120     1726.76
     51160     1728.13
     51200     1729.49
     51240     1730.89
     51280     1732.23
     51320     1733.59
     51360     1734.98
     51400     1736.15
     51440     1737.66
     51480     1738.91
     51520     1740.26
     51560     1741.68
     51600     1742.93
     51640     1744.38
     51680     1745.73
     51720     1746.93
     51760      1748.3
     51800     1749.74
     51840     1751.05
     51880     1752.48
     51920     1753.76
     51960     1755.13
     52000     1756.48
     52040     1757.89
     52080     1759.23
     52120     1760.58
     52160     1761.98
     52200     1763.14
     52240     1764.65
     52280      1765.9
     52320     1767.26
     52360     1768.67
     52400     1769.92
     52440     1771.37
     52480     1772.72
     52520     1773.92
     52560     1775.28
     52600     1776.73
     52640     1778.04
     52680     1779.47
     52720     1780.75
     52760     1782.11
     52800     1783.47
     52840     1784.88
     52880     1786.22
     52920     1787.56
     52960     1788.96
     53000     1790.13
     53040     1791.64
     53080     1792.88
     53120     1794.24
     53160     1795.66
     53200     1796.91
     53240     1798.36
     53280     1799.71
     53320      1800.9
     53360     1802.26
     53400     1803.71
     53440     1805.03
     53480     1806.46
     53520     1807.73
     53560     1809.09
     53600     1810.45
     53640     1811.86
     53680      1813.2
     53720     1814.55
     53760     1815.94
     53800     1817.11
     53840     1818.62
     53880     1819.86
     53920     1821.22
     53960     1822.64
     54000     1823.89
     54040     1825.33
     54080     1826.69
     54120     1827.87
     54160     1829.24
     54200     1830.69
     54240        1832
     54280     1833.44
     54320     1834.71
     54360     1836.07
     54400     1837.42
     54440     1838.83
     54480     1840.18
     54520     1841.53
     54560     1842.92
     54600     1844.08
     54640     1845.59
     54680     1846.83
     54720      1848.2
     54760     1849.61
     54800     1850.86
     54840     1852.32
     54880     1853.67
     54920     1854.85
     54960     1856.22
     55000     1857.67
     55040     1858.98
     55080     1860.42
     55120     1861.69
     55160     1863.05
     55200     1864.41
     55240     1865.81
     55280     1867.16
     55320     1868.51
     55360     1869.91
     55400     1871.07
     55440     1872.58
     55480     1873.81
     55520     1875.19
     55560      1876.6
     55600     1877.86
     55640     1879.31
     55680     1880.66
     55720     1881.84
     55760      1883.2
     55800     1884.65
     55840     1885.96
     55880      1887.4
     55920     1888.68
     55960     1890.03
     56000     1891.39
     56040      1892.8
     56080     1894.14
     56120     1895.49
     56160      1896.9
     56200     1898.05
     56240     1899.57
     56280      1900.8
     56320     1902.17
     56360     1903.59
     56400     1904.84
     56440      1906.3
     56480     1907.64
     56520     1908.81
     56560     1910.18
     56600     1911.63
     56640     1912.94
     56680     1914.39
     56720     1915.65
     56760     1917.01
     56800     1918.37
     56840     1919.77
     56880     1921.11
     56920     1922.46
     56960     1923.88
     57000     1925.02
     57040     1926.54
     57080     1927.78
     57120     1929.15
     57160     1930.57
     57200     1931.82
     57240     1933.28
     57280     1934.61
     57320     1935.79
     57360     1937.15
     57400      1938.6
     57440     1939.92
     57480     1941.36
     57520     1942.62
     57560     1943.98
     57600     1945.34
     57640     1946.74
     57680     1948.09
     57720     1949.43
     57760     1950.85
     57800     1951.99
     57840     1953.52
     57880     1954.74
     57920     1956.12
     57960     1957.53
     58000     1958.78
     58040     1960.25
     58080     1961.59
     58120     1962.75
     58160     1964.13
     58200     1965.58
     58240     1966.89
     58280     1968.33
     58320     1969.59
     58360     1970.95
     58400     1972.31
     58440     1973.71
     58480     1975.06
     58520      1976.4
     58560     1977.81
     58600     1978.95
     58640     1980.48
     58680     1981.71
     58720     1983.08
     58760      1984.5
     58800     1985.75
     58840     1987.21
     58880     1988.55
     58920     1989.71
     58960     1991.09
     59000     1992.54
     59040     1993.85
     59080     1995.29
     59120     1996.55
     59160     1997.92
     59200     1999.27
     59240     2000.67
     59280     2002.03
     59320     2003.36
     59360     2004.78
     59400     2005.92
     59440     2007.44
     59480     2008.67
     59520     2010.04
     59560     2011.47
     59600     2012.71
     59640     2014.17
     59680     2015.52
     59720     2016.68
     59760     2018.05
     59800      2019.5
     59840     2020.81
     59880     2022.26
     59920     2023.51
     59960     2024.89
     60000     2026.22
     60040     2027.62
     60080     2028.98
     60120     2030.31
     60160     2031.73
     60200     2032.87
     60240      2034.4
     60280     2035.62
     60320     2036.99
     60360     2038.42
     60400     2039.67
     60440     2041.13
     60480     2042.47
     60520     2043.63
     60560        2045
     60600     2046.46
     60640     2047.77
     60680     2049.22
     60720     2050.47
     60760     2051.84
     60800     2053.18
     60840     2054.58
     60880     2055.94
     60920     2057.27
     60960     2058.69
     61000     2059.82
     61040     2061.35
     61080     2062.57
     61120     2063.93
     61160     2065.37
     61200     2066.62
     61240     2068.08
     61280     2069.43
     61320     2070.59
     61360     2071.95
     61400      2073.4
     61440     2074.72
     61480     2076.17
     61520     2077.43
     61560      2078.8
     61600     2080.13
     61640     2081.54
     61680     2082.89
     61720     2084.22
     61760     2085.63
     61800     2086.76
     61840      2088.3
     61880     2089.51
     61920     2090.88
     61960     2092.31
     62000     2093.56
     62040     2095.03
     62080     2096.38
     62120     2097.53
     62160      2098.9
     62200     2100.35
     62240     2101.67
     62280     2103.13
     62320     2104.38
     62360     2105.75
     62400     2107.09
     62440     2108.49
     62480     2109.85
     62520     2111.18
     62560     2112.59
     62600     2113.71
     62640     2115.25
     62680     2116.46
     62720     2117.82
     62760     2119.27
     62800     2120.51
     62840     2121.98
     62880     2123.33
     62920     2124.48
     62960     2125.85
     63000      2127.3
     63040     2128.61
     63080     2130.07
     63120     2131.32
     63160     2132.69
     63200     2134.03
     63240     2135.44
     63280      2136.8
     63320     2138.13
     63360     2139.54
     63400     2140.66
     63440      2142.2
     63480     2143.41
     63520     2144.77
     63560     2146.21
     63600     2147.46
     63640     2148.93
     63680     2150.28
     63720     2151.42
     63760     2152.79
     63800     2154.24
     63840     2155.55
     63880     2157.02
     63920     2158.26
     63960     2159.64
     64000     2160.97
     64040     2162.38
     64080     2163.74
     64120     2165.07
     64160     2166.48
     64200      2167.6
     64240     2169.13
     64280     2170.34
     64320      2171.7
     64360     2173.15
     64400      2174.4
     64440     2175.87
     64480     2177.21
     64520     2178.36
     64560     2179.73
     64600     2181.18
     64640      2182.5
     64680     2183.95
     64720     2185.19
     64760     2186.57
     64800     2187.91
     64840     2189.31
     64880     2190.67
     64920     2192.01
     64960     2193.42
     65000     2194.53
     65040     2196.07
     65080     2197.27
     65120     2198.64
     65160     2200.09
     65200     2201.33
     65240     2202.81
     65280     2204.15
     65320      2205.3
     65360     2206.68
     65400     2208.11
     65440     2209.43
     65480     2210.89
     65520     2212.14
     65560     2213.52
     65600     2214.85
     65640     2216.26
     65680     2217.62
     65720     2218.94
     65760     2220.37
     65800     2221.48
     65840        2223
     65880     2224.21
     65920     2225.58
     65960     2227.03
     66000     2228.28
     66040     2229.75
     66080      2231.1
     66120     2232.24
     66160     2233.62
     66200     2235.06
     66240     2236.38
     66280     2237.84
     66320     2239.09
     66360     2240.46
     66400      2241.8
     66440     2243.21
     66480     2244.56
     66520     2245.88
     66560     2247.31
     66600     2248.42
     66640     2249.95
     66680     2251.16
     66720     2252.52
     66760     2253.98
     66800     2255.22
     66840     2256.69
     66880     2258.04
     66920     2259.17
     66960     2260.55
     67000     2261.99
     67040     2263.31
     67080     2264.76
     67120     2266.02
     67160     2267.39
     67200     2268.73
     67240     2270.14
     67280     2271.49
     67320     2272.81
     67360     2274.24
     67400     2275.35
     67440     2276.88
     67480     2278.09
     67520     2279.45
     67560      2280.9
     67600     2282.15
     67640     2283.62
     67680     2284.97
     67720      2286.1
     67760     2287.49
     67800     2288.92
     67840     2290.24
     67880      2291.7
     67920     2292.96
     67960     2294.32
     68000     2295.67
     68040     2297.07
     68080     2298.43
     68120     2299.74
     68160     2301.17
     68200     2302.27
     68240     2303.81
     68280     2305.02
     68320     2306.37
     68360     2307.84
     68400     2309.08
     68440     2310.56
     68480      2311.9
     68520     2313.03
     68560     2314.41
     68600     2315.85
     68640     2317.17
     68680     2318.63
     68720     2319.88
     68760     2321.25
     68800     2322.59
     68840     2323.99
     68880     2325.36
     68920     2326.67
     68960     2328.09
     69000     2329.19
     69040     2330.74
     69080     2331.95
     69120      2333.3
     69160     2334.76
     69200     2336.01
     69240     2337.48
     69280     2338.82
     69320     2339.95
     69360     2341.34
     69400     2342.76
     69440     2344.09
     69480     2345.55
     69520     2346.81
     69560     2348.17
     69600     2349.51
     69640     2350.91
     69680     2352.28
     69720     2353.59
     69760     2355.02
     69800     2356.11
     69840     2357.66
     69880     2358.86
     69920     2360.21
     69960     2361.68
     70000     2362.91
     70040     2364.39
     70080     2365.73
     70120     2366.86
     70160     2368.26
     70200     2369.68
     70240     2371.01
     70280     2372.47
     70320     2373.73
     70360      2375.1
     70400     2376.43
     70440     2377.84
     70480     2379.21
     70520     2380.52
     70560     2381.95
     70600     2383.04
     70640     2384.59
     70680     2385.78
     70720     2387.14
     70760      2388.6
     70800     2389.84
     70840     2391.31
     70880     2392.66
     70920     2393.79
     70960     2395.17
     71000      2396.6
     71040     2397.92
     71080     2399.39
     71120     2400.64
     71160     2402.02
     71200     2403.36
     71240     2404.76
     71280     2406.14
     71320     2407.44
     71360     2408.87
     71400     2409.96
     71440     2411.51
     71480     2412.72
     71520     2414.07
     71560     2415.52
     71600     2416.76
     71640     2418.24
     71680     2419.58
     71720      2420.7
     71760     2422.09
     71800     2423.52
     71840     2424.85
     71880     2426.32
     71920     2427.57
     71960     2428.94
     72000     2430.28
     72040      2431.7
     72080     2433.06
     72120     2434.36
     72160     2435.79
     72200     2436.88
     72240     2438.43
     72280     2439.64
     72320     2440.98
     72360     2442.45
     72400     2443.68
     72440     2445.16
     72480      2446.5
     72520     2447.62
     72560     2449.01
     72600     2450.44
     72640     2451.77
     72680     2453.23
     72720      2454.5
     72760     2455.86
     72800     2457.19
     72840     2458.61
     72880     2459.98
     72920     2461.29
     72960     2462.71
     73000     2463.79
     73040     2465.35
     73080     2466.56
     73120     2467.89
     73160     2469.38
     73200     2470.61
     73240     2472.08
     73280     2473.43
     73320     2474.55
     73360     2475.94
     73400     2477.36
     73440      2478.7
     73480     2480.17
     73520     2481.43
     73560      2482.8
     73600     2484.12
     73640     2485.53
     73680     2486.91
     73720     2488.22
     73760     2489.64
     73800     2490.72
     73840     2492.28
     73880      2493.5
     73920     2494.83
     73960      2496.3
     74000     2497.54
     74040     2499.01
     74080     2500.37
     74120     2501.48
     74160     2502.87
     74200      2504.3
     74240     2505.63
     74280     2507.11
     74320     2508.36
     74360     2509.73
     74400     2511.06
     74440     2512.47
     74480     2513.85
     74520     2515.15
     74560     2516.58
     74600     2517.64
     74640     2519.22
     74680     2520.43
     74720     2521.76
     74760     2523.24
     74800     2524.47
     74840     2525.95
     74880     2527.31
     74920     2528.41
     74960      2529.8
     75000     2531.23
     75040     2532.57
     75080     2534.04
     75120     2535.29
     75160     2536.66
     75200     2537.99
     75240     2539.41
     75280     2540.78
     75320     2542.09
     75360     2543.52
     75400     2544.59
     75440     2546.16
     75480     2547.37
     75520      2548.7
     75560     2550.17
     75600      2551.4
     75640     2552.88
     75680     2554.23
     75720     2555.34
     75760     2556.73
     75800     2558.15
     75840     2559.49
     75880     2560.97
     75920     2562.22
     75960     2563.59
     76000     2564.93
     76040     2566.34
     76080     2567.72
     76120     2569.02
     76160     2570.45
     76200     2571.52
     76240      2573.1
     76280      2574.3
     76320     2575.64
     76360      2577.1
     76400     2578.33
     76440     2579.81
     76480     2581.16
     76520     2582.27
     76560     2583.67
     76600     2585.09
     76640     2586.42
     76680      2587.9
     76720     2589.15
     76760     2590.52
     76800     2591.86
     76840     2593.28
     76880     2594.65
     76920     2595.96
     76960     2597.39
     77000     2598.46
     77040     2600.04
     77080     2601.24
     77120     2602.57
     77160     2604.04
     77200     2605.27
     77240     2606.75
     77280      2608.1
     77320      2609.2
     77360      2610.6
     77400     2612.02
     77440     2613.36
     77480     2614.83
     77520     2616.08
     77560     2617.47
     77600      2618.8
     77640     2620.22
     77680     2621.59
     77720      2622.9
     77760     2624.33
     77800     2625.39
     77840     2626.98
     77880     2628.18
     77920     2629.51
     77960     2630.99
     78000     2632.21
     78040     2633.71
     78080     2635.06
     78120     2636.15
     78160     2637.55
     78200     2638.97
     78240     2640.31
     78280     2641.78
     78320     2643.02
     78360     2644.42
     78400     2645.75
     78440     2647.17
     78480     2648.53
     78520     2649.85
     78560     2651.27
     78600     2652.33
     78640     2653.92
     78680     2655.12
     78720     2656.45
     78760     2657.93
     78800     2659.15
     78840     2660.65
     78880     2661.99
     78920     2663.08
     78960     2664.49
     79000     2665.91
     79040     2667.25
     79080     2668.71
     79120     2669.96
     79160     2671.36
     79200     2672.69
     79240     2674.11
     79280     2675.48
     79320     2676.79
     79360     2678.22
     79400     2679.27
     79440     2680.87
     79480     2682.07
     79520     2683.39
     79560     2684.86
     79600     2686.09
     79640     2687.59
     79680     2688.94
     79720     2690.04
     79760     2691.43
     79800     2692.86
     79840      2694.2
     79880     2695.66
     79920     2696.91
     79960      2698.3
     80000     2699.64
     80040     2701.06
     80080     2702.42
     80120     2703.73
     80160     2705.16
     80200     2706.21
     80240     2707.81
     80280     2709.02
     80320     2710.34
     80360     2711.81
     80400     2713.04
     80440     2714.54
     80480     2715.88
     80520     2716.98
     80560     2718.38
     80600      2719.8
     80640     2721.14
     80680     2722.61
     80720     2723.85
     80760     2725.25
     80800     2726.58
     80840        2728
     80880     2729.36
     80920     2730.67
     80960      2732.1
     81000     2733.15
     81040     2734.75
     81080     2735.97
     81120     2737.28
     81160     2738.75
     81200     2739.98
     81240     2741.48
     81280     2742.83
     81320     2743.92
     81360     2745.32
     81400     2746.73
     81440     2748.08
     81480     2749.55
     81520     2750.78
     81560     2752.19
     81600     2753.53
     81640     2754.95
     81680     2756.31
     81720     2757.62
     81760     2759.06
     81800      2760.1
     81840     2761.71
     81880     2762.92
     81920     2764.23
     81960      2765.7
     82000     2766.94
     82040     2768.43
     82080     2769.78
     82120     2770.87
     82160     2772.27
     82200     2773.69
     82240     2775.03
     82280      2776.5
     82320     2777.73
     82360     2779.14
     82400     2780.48
     82440      2781.9
     82480     2783.26
     82520     2784.58
     82560     2786.01
     82600     2787.05
     82640     2788.66
     82680     2789.88
     82720     2791.19
     82760     2792.66
     82800     2793.89
     82840      2795.4
     82880     2796.74
     82920     2797.83
     82960     2799.23
     83000     2800.65
     83040     2801.99
     83080     2803.46
     83120     2804.69
     83160      2806.1
     83200     2807.44
     83240     2808.86
     83280     2810.23
     83320     2811.53
     83360     2812.96
     83400        2814
     83440     2815.62
     83480     2816.85
     83520     2818.15
     83560     2819.63
     83600     2820.84
     83640     2822.36
     83680     2823.71
     83720     2824.79
     83760     2826.18
     83800     2827.61
     83840     2828.95
     83880     2830.43
     83920     2831.66
     83960     2833.06
     84000      2834.4
     84040     2835.82
     84080      2837.2
     84120     2838.49
     84160     2839.93
     84200     2840.96
     84240     2842.59
     84280     2843.81
     84320     2845.11
     84360     2846.59
     84400     2847.81
     84440     2849.34
     84480     2850.68
     84520     2851.76
     84560     2853.15
     84600     2854.58
     84640     2855.92
     84680      2857.4
     84720     2858.62
     84760     2860.03
     84800     2861.38
     84840     2862.79
     84880     2864.16
     84920     2865.46
     84960     2866.91
     85000     2867.93
     85040     2869.56
     85080     2870.78
     85120     2872.08
     85160     2873.57
     85200     2874.78
     85240     2876.31
     85280     2877.66
     85320     2878.73
     85360     2880.12
     85400     2881.56
     85440      2882.9
     85480     2884.38
     85520     2885.59
     85560        2887
     85600     2888.35
     85640     2889.77
     85680     2891.13
     85720     2892.44
     85760     2893.89
     85800      2894.9
     85840     2896.53
     85880     2897.75
     85920     2899.06
     85960     2900.55
     86000     2901.76
     86040     2903.29
     86080     2904.64
     86120      2905.7
     86160      2907.1
     86200     2908.54
     86240     2909.88
     86280     2911.36
     86320     2912.56
     86360     2913.97
     86400     2915.32
     86440     2916.74
     86480     2918.11
     86520     2919.42
     86560     2920.86
     86600     2921.88
     86640      2923.5
     86680     2924.72
     86720     2926.03
     86760     2927.52
     86800     2928.73
     86840     2930.27
     86880     2931.61
     86920     2932.67
     86960     2934.07
     87000     2935.51
     87040     2936.84
     87080     2938.33
     87120     2939.53
     87160     2940.94
     87200      2942.3
     87240     2943.72
     87280     2945.08
     87320     2946.39
     87360     2947.83
     87400     2948.84
     87440     2950.46
     87480     2951.69
     87520        2953
     87560     2954.49
     87600      2955.7
     87640     2957.23
     87680     2958.57
     87720     2959.63
     87760     2961.03
     87800     2962.46
     87840      2963.8
     87880     2965.29
     87920     2966.49
     87960      2967.9
     88000     2969.26
     88040     2970.68
     88080     2972.05
     88120     2973.36
     88160      2974.8
     88200     2975.81
     88240     2977.43
     88280     2978.65
     88320     2979.97
     88360     2981.46
     88400     2982.66
     88440     2984.21
     88480     2985.54
     88520      2986.6
     88560     2988.01
     88600     2989.44
     88640     2990.77
     88680     2992.26
     88720     2993.46
     88760     2994.87
     88800     2996.23
     88840     2997.66
     88880     2999.02
     88920     3000.35
     88960     3001.77
     89000     3002.78
     89040     3004.41
     89080     3005.63
     89120     3006.95
     89160     3008.44
     89200     3009.64
     89240     3011.19
     89280     3012.52
     89320     3013.57
     89360     3014.98
     89400     3016.42
     89440     3017.75
     89480     3019.24
     89520     3020.44
     89560     3021.85
     89600     3023.21
     89640     3024.64
     89680        3026
     89720     3027.33
     89760     3028.75
     89800     3029.77
     89840      3031.4
     89880     3032.59
     89920     3033.92
     89960     3035.41
     90000     3036.62
     90040     3038.16
     90080      3039.5
     90120     3040.54
     90160     3041.96
     90200      3043.4
     90240     3044.72
     90280     3046.22
     90320     3047.42
     90360     3048.82
     90400     3050.19
     90440     3051.62
     90480     3052.98
     90520     3054.31
     90560     3055.73
     90600     3056.74
     90640     3058.37
     90680     3059.57
     90720      3060.9
     90760     3062.39
     90800      3063.6
     90840     3065.14
     90880     3066.49
     90920     3067.52
     90960     3068.93
     91000     3070.37
     91040      3071.7
     91080     3073.19
     91120      3074.4
     91160     3075.81
     91200     3077.17
     91240      3078.6
     91280     3079.97
     91320     3081.28
     91360     3082.71
     91400     3083.72
     91440     3085.35
     91480     3086.55
     91520     3087.88
     91560     3089.38
     91600     3090.58
     91640     3092.12
     91680     3093.47
     91720      3094.5
     91760     3095.92
     91800     3097.35
     91840     3098.69
     91880     3100.18
     91920     3101.38
     91960      3102.8
     92000     3104.16
     92040     3105.58
     92080     3106.95
     92120     3108.26
     92160     3109.69
     92200      3110.7
     92240     3112.33
     92280     3113.53
     92320     3114.86
     92360     3116.35
     92400     3117.56
     92440      3119.1
     92480     3120.45
     92520     3121.49
     92560     3122.89
     92600     3124.34
     92640     3125.66
     92680     3127.17
     92720     3128.36
     92760     3129.78
     92800     3131.15
     92840     3132.56
     92880     3133.93
     92920     3135.24
     92960     3136.66
     93000     3137.68
     93040     3139.31
     93080      3140.5
     93120     3141.83
     93160     3143.32
     93200     3144.54
     93240     3146.08
     93280     3147.42
     93320     3148.47
     93360     3149.86
     93400     3151.31
     93440     3152.64
     93480     3154.14
     93520     3155.34
     93560     3156.76
     93600     3158.13
     93640     3159.54
     93680     3160.92
     93720     3162.22
     93760     3163.65
     93800     3164.67
     93840      3166.3
     93880     3167.49
     93920     3168.82
     93960     3170.31
     94000     3171.53
     94040     3173.07
     94080     3174.41
     94120     3175.44
     94160     3176.85
     94200      3178.3
     94240     3179.63
     94280     3181.13
     94320     3182.33
     94360     3183.75
     94400     3185.11
     94440     3186.52
     94480      3187.9
     94520     3189.21
     94560     3190.63
     94600     3191.66
     94640     3193.29
     94680     3194.48
     94720      3195.8
     94760      3197.3
     94800     3198.51
     94840     3200.05
     94880      3201.4
     94920     3202.43
     94960     3203.83
     95000     3205.28
     95040     3206.59
     95080     3208.11
     95120     3209.31
     95160     3210.73
     95200     3212.09
     95240     3213.51
     95280     3214.89
     95320     3216.19
     95360     3217.62
     95400     3218.65
     95440     3220.27
     95480     3221.46
     95520     3222.79
     95560     3224.28
     95600      3225.5
     95640     3227.03
     95680     3228.39
     95720     3229.41
     95760      3230.8
     95800     3232.25
     95840     3233.57
     95880     3235.09
     95920     3236.29
     95960     3237.71
     96000     3239.08
     96040      3240.5
     96080     3241.87
     96120     3243.17
     96160      3244.6
     96200     3245.63
     96240     3247.25
     96280     3248.44
     96320     3249.76
     96360     3251.26
     96400     3252.47
     96440        3254
     96480     3255.36
     96520     3256.38
     96560     3257.79
     96600     3259.22
     96640     3260.55
     96680     3262.07
     96720     3263.27
     96760      3264.7
     96800     3266.06
     96840     3267.49
     96880     3268.86
     96920     3270.17
     96960     3271.59
     97000     3272.62
     97040     3274.23
     97080     3275.43
     97120     3276.75
     97160     3278.26
     97200     3279.46
     97240     3280.99
     97280     3282.35
     97320     3283.38
     97360     3284.78
     97400     3286.21
     97440     3287.54
     97480     3289.07
     97520     3290.26
     97560     3291.68
     97600     3293.04
     97640     3294.48
     97680     3295.85
     97720     3297.16
     97760     3298.58
     97800     3299.61
     97840     3301.22
     97880     3302.42
     97920     3303.74
     97960     3305.26
     98000     3306.44
     98040     3307.98
     98080     3309.33
     98120     3310.35
     98160     3311.75
     98200      3313.2
     98240     3314.51
     98280     3316.05
     98320     3317.24
     98360     3318.66
     98400     3320.02
     98440     3321.46
     98480     3322.83
     98520     3324.14
     98560     3325.55
     98600     3326.59
     98640      3328.2
     98680     3329.39
     98720     3330.72
     98760     3332.22
     98800     3333.42
     98840     3334.96
     98880     3336.31
     98920     3337.33
     98960     3338.72
     99000     3340.17
     99040     3341.49
     99080     3343.04
     99120     3344.22
     99160     3345.64
     99200     3347.01
     99240     3348.45
     99280     3349.81
     99320     3351.12
     99360     3352.54
     99400     3353.57
     99440     3355.18
     99480     3356.37
     99520      3357.7
     99560      3359.2
     99600     3360.41
     99640     3361.95
     99680      3363.3
     99720     3364.31
     99760      3365.7
     99800     3367.15
     99840     3368.48
     99880     3370.03
     99920     3371.21
     99960     3372.63
    100000        3374
    100040     3375.44
    100080      3376.8
    100120     3378.12
    100160     3379.54
    100200     3380.57
    100240     3382.18
    100280     3383.37
    100320     3384.69
    100360     3386.21
    100400     3387.41
    100440     3388.95
    100480      3390.3
    100520     3391.31
    100560     3392.69
    100600     3394.14
    100640     3395.48
    100680     3397.03
    100720     3398.21
    100760     3399.64
    100800     3400.99
    100840     3402.44
    100880     3403.81
    100920     3405.13
    100960     3406.56
    101000     3407.58
    101040     3409.19
    101080     3410.38
    101120      3411.7
    101160     3413.21
    101200     3414.42
    101240     3415.95
    101280     3417.31
    101320      3418.3
    101360     3419.69
    101400     3421.15
    101440     3422.48
    101480     3424.04
    101520     3425.21
    101560     3426.65
    101600     3428.01
    101640     3429.45
    101680     3430.82
    101720     3432.14
    101760     3433.57
    101800     3434.58
    101840      3436.2
    101880     3437.38
    101920     3438.71
    101960     3440.21
    102000     3441.43
    102040     3442.96
    102080     3444.31
    102120      3445.3
    102160     3446.71
    102200     3448.15
    102240     3449.48
    102280     3451.04
    102320     3452.23
    102360     3453.66
    102400     3455.02
    102440     3456.45
    102480     3457.83
    102520     3459.15
    102560     3460.59
    102600     3461.59
    102640      3463.2
    102680     3464.39
    102720     3465.71
    102760     3467.23
    102800     3468.44
    102840     3469.98
    102880     3471.31
    102920     3472.31
    102960     3473.72
    103000     3475.18
    103040     3476.49
    103080     3478.05
    103120     3479.23
    103160     3480.66
    103200     3482.03
    103240     3483.47
    103280     3484.84
    103320     3486.17
    103360     3487.61
    103400     3488.61
    103440     3490.22
    103480     3491.41
    103520     3492.73
    103560     3494.23
    103600     3495.45
    103640     3496.98
    103680     3498.32
    103720     3499.32
    103760     3500.72
    103800     3502.19
    103840      3503.5
    103880     3505.07
    103920     3506.25
    103960     3507.68
    104000     3509.04
    104040     3510.47
    104080     3511.85
    104120     3513.18
    104160     3514.62
    104200     3515.61
    104240     3517.22
    104280     3518.41
    104320     3519.73
    104360     3521.24
    104400     3522.46
    104440     3523.99
    104480     3525.34
    104520     3526.33
    104560     3527.73
    104600      3529.2
    104640     3530.52
    104680     3532.08
    104720     3533.26
    104760     3534.69
    104800     3536.05
    104840     3537.48
    104880     3538.86
    104920      3540.2
    104960     3541.63
    105000     3542.61
    105040     3544.22
    105080     3545.41
    105120     3546.74
    105160     3548.26
    105200     3549.46
    105240        3551
    105280     3552.35
    105320     3553.34
    105360     3554.73
    105400     3556.21
    105440     3557.53
    105480     3559.09
    105520     3560.27
    105560      3561.7
    105600     3563.06
    105640      3564.5
    105680     3565.87
    105720     3567.21
    105760     3568.65
    105800     3569.63
    105840     3571.24
    105880     3572.42
    105920     3573.75
    105960     3575.27
    106000     3576.47
    106040     3578.01
    106080     3579.37
    106120     3580.34
    106160     3581.76
    106200     3583.21
    106240     3584.54
    106280     3586.11
    106320     3587.29
    106360     3588.71
    106400     3590.08
    106440     3591.51
    106480     3592.89
    106520     3594.22
    106560     3595.66
    106600     3596.64
    106640     3598.26
    106680     3599.44
    106720     3600.76
    106760      3602.3
    106800     3603.48
    106840     3605.03
    106880     3606.38
    106920     3607.35
    106960     3608.77
    107000     3610.22
    107040     3611.55
    107080     3613.11
    107120      3614.3
    107160     3615.72
    107200      3617.1
    107240     3618.54
    107280     3619.91
    107320     3621.24
    107360     3622.67
    107400     3623.64
    107440     3625.26
    107480     3626.44
    107520     3627.77
    107560      3629.3
    107600     3630.49
    107640     3632.04
    107680      3633.4
    107720     3634.36
    107760     3635.78
    107800     3637.24
    107840     3638.56
    107880     3640.12
    107920     3641.32
    107960     3642.72
    108000     3644.11
    108040     3645.55
    108080     3646.92
    108120     3648.27
    108160      3649.7
    108200     3650.66
    108240     3652.27
    108280     3653.46
    108320     3654.78
    108360     3656.31
    108400      3657.5
    108440     3659.06
    108480     3660.41
    108520     3661.35
    108560     3662.79
    108600     3664.25
    108640     3665.57
    108680     3667.13
    108720     3668.32
    108760     3669.73
    108800     3671.12
    108840     3672.55
    108880     3673.92
    108920     3675.27
    108960     3676.69
    109000     3677.67
    109040     3679.28
    109080     3680.47
    109120      3681.8
    109160     3683.31
    109200      3684.5
    109240     3686.06
    109280      3687.4
    109320     3688.35
    109360     3689.78
    109400     3691.26
    109440     3692.57
    109480     3694.14
    109520     3695.34
    109560     3696.74
    109600     3698.12
    109640     3699.55
    109680     3700.94
    109720     3702.28
    109760      3703.7
    109800     3704.68
    109840     3706.29
    109880     3707.46
    109920     3708.79
    109960     3710.31
    110000     3711.51
    110040     3713.07
    110080     3714.41
    110120     3715.35
    110160     3716.78
    110200     3718.26
    110240     3719.57
    110280     3721.15
    110320     3722.34
    110360     3723.74
    110400     3725.13
    110440     3726.56
    110480     3727.93
    110520     3729.28
    110560      3730.7
    110600     3731.67
    110640      3733.3
    110680     3734.46
    110720      3735.8
    110760     3737.31
    110800     3738.51
    110840     3740.07
    110880      3741.4
    110920     3742.35
    110960     3743.79
    111000     3745.27
    111040     3746.56
    111080     3748.15
    111120     3749.34
    111160     3750.74
    111200     3752.12
    111240     3753.55
    111280     3754.93
    111320     3756.27
    111360      3757.7
    111400     3758.66
    111440     3760.28
    111480     3761.44
    111520     3762.78
    111560      3764.3
    111600     3765.49
    111640     3767.05
    111680     3768.39
    111720     3769.34
    111760     3770.79
    111800     3772.26
    111840     3773.54
    111880     3775.13
    111920     3776.32
    111960     3777.73
    112000     3779.11
    112040     3780.53
    112080     3781.94
    112120     3783.27
    112160      3784.7
    112200     3785.65
    112240     3787.28
    112280     3788.43
    112320     3789.78
    112360      3791.3
    112400     3792.48
    112440     3794.05
    112480     3795.39
    112520     3796.33
    112560     3797.78
    112600     3799.26
    112640     3800.54
    112680     3802.12
    112720     3803.31
    112760     3804.71
    112800      3806.1
    112840     3807.53
    112880     3808.92
    112920     3810.25
    112960     3811.69
    113000     3812.63
    113040     3814.26
    113080     3815.42
    113120     3816.77
    113160     3818.29
    113200     3819.47
    113240     3821.03
    113280     3822.38
    113320     3823.32
    113360     3824.77
    113400     3826.25
    113440     3827.53
    113480     3829.12
    113520     3830.31
    113560     3831.71
    113600      3833.1
    113640     3834.51
    113680     3835.91
    113720     3837.23
    113760     3838.69
    113800     3839.62
    113840     3841.25
    113880     3842.42
    113920     3843.75
    113960     3845.29
    114000     3846.47
    114040     3848.03
    114080     3849.37
    114120     3850.31
    114160     3851.76
    114200     3853.24
    114240     3854.52
    114280     3856.11
    114320     3857.31
    114360     3858.69
    114400     3860.09
    114440     3861.51
    114480      3862.9
    114520     3864.23
    114560     3865.68
    114600     3866.61
    114640     3868.24
    114680     3869.42
    114720     3870.74
    114760     3872.27
    114800     3873.46
    114840     3875.02
    114880     3876.36
    114920     3877.29
    114960     3878.75
    115000     3880.22
    115040     3881.52
    115080      3883.1
    115120      3884.3
    115160     3885.67
    115200     3887.08
    115240      3888.5
    115280     3889.89
    115320     3891.21
    115360     3892.68
    115400      3893.6
    115440     3895.22
    115480      3896.4
    115520     3897.73
    115560     3899.27
    115600     3900.46
    115640     3902.02
    115680     3903.35
    115720     3904.29
    115760     3905.73
    115800     3907.21
    115840      3908.5
    115880     3910.09
    115920      3911.3
    115960     3912.66
    116000     3914.08
    116040     3915.49
    116080     3916.88
    116120     3918.21
    116160     3919.67
    116200     3920.59
    116240     3922.22
    116280      3923.4
    116320     3924.72
    116360     3926.28
    116400     3927.47
    116440     3929.01
    116480     3930.36
    116520     3931.28
    116560     3932.72
    116600      3934.2
    116640     3935.49
    116680     3937.08
    116720     3938.28
    116760     3939.64
    116800     3941.06
    116840     3942.49
    116880     3943.86
    116920      3945.2
    116960     3946.65
    117000     3947.58
    117040     3949.21
    117080      3950.4
    117120      3951.7
    117160     3953.27
    117200     3954.47
    117240     3956.01
    117280     3957.35
    117320     3958.27
    117360      3959.7
    117400     3961.19
    117440     3962.48
    117480     3964.07
    117520     3965.27
    117560     3966.64
    117600     3968.04
    117640     3969.47
    117680     3970.85
    117720      3972.2
    117760     3973.65
    117800     3974.58
    117840      3976.2
    117880     3977.38
    117920     3978.69
    117960     3980.25
    118000     3981.47
    118040        3983
    118080     3984.34
    118120     3985.27
    118160      3986.7
    118200     3988.18
    118240     3989.47
    118280     3991.06
    118320     3992.27
    118360     3993.62
    118400     3995.03
    118440     3996.47
    118480     3997.84
    118520     3999.19
    118560     4000.64
    118600     4001.57
    118640     4003.19
    118680     4004.38
    118720     4005.67
    118760     4007.25
    118800     4008.44
    118840     4009.98
    118880     4011.34
    118920     4012.24
    118960     4013.68
    119000     4015.17
    119040     4016.46
    119080     4018.04
    119120     4019.26
    119160     4020.62
    119200     4022.02
    119240     4023.47
    119280     4024.84
    119320     4026.18
    119360     4027.64
    119400     4028.55
    119440     4030.18
    119480     4031.36
    119520     4032.66
    119560     4034.22
    119600     4035.42
    119640     4036.96
    119680     4038.32
    119720     4039.22
    119760     4040.65
    119800     4042.15
    119840     4043.44
    119880     4045.02
    119920     4046.25
    119960      4047.6
    120000        4049
    120040     4050.44
    120080     4051.81
    120120     4053.15
    120160     4054.62
    120200     4055.52
    120240     4057.15
    120280     4058.34
    120320     4059.62
    120360     4061.18
    120400      4062.4
    120440     4063.93
    120480      4065.3
    120520     4066.19
    120560     4067.62
    120600     4069.13
    120640     4070.41
    120680        4072
    120720     4073.22
    120760     4074.58
    120800     4075.98
    120840     4077.42
    120880     4078.79
    120920     4080.12
    120960     4081.58
    121000     4082.48
    121040     4084.12
    121080     4085.31
    121120     4086.58
    121160     4088.14
    121200     4089.35
    121240      4090.9
    121280     4092.26
    121320     4093.16
    121360     4094.59
    121400      4096.1
    121440     4097.38
    121480     4098.96
    121520     4100.19
    121560     4101.54
    121600     4102.95
    121640     4104.38
    121680     4105.75
    121720     4107.09
    121760     4108.55
    121800     4109.45
    121840     4111.07
    121880     4112.27
    121920     4113.54
    121960     4115.11
    122000     4116.31
    122040     4117.86
    122080     4119.23
    122120     4120.12
    122160     4121.55
    122200     4123.06
    122240     4124.34
    122280     4125.94
    122320     4127.15
    122360     4128.51
    122400     4129.92
    122440     4131.34
    122480     4132.72
    122520     4134.06
    122560     4135.51
    122600     4136.42
    122640     4138.02
    122680     4139.24
    122720      4140.5
    122760     4142.07
    122800     4143.27
    122840     4144.82
    122880     4146.18
    122920     4147.08
    122960      4148.5
    123000     4150.01
    123040     4151.31
    123080     4152.89
    123120     4154.11
    123160     4155.47
    123200     4156.88
    123240      4158.3
    123280     4159.68
    123320     4161.02
    123360     4162.48
    123400     4163.37
    123440     4164.98
    123480      4166.2
    123520     4167.46
    123560     4169.03
    123600     4170.23
    123640     4171.79
    123680     4173.14
    123720     4174.04
    123760     4175.45
    123800     4176.97
    123840     4178.27
    123880     4179.85
    123920     4181.08
    123960     4182.43
    124000     4183.85
    124040     4185.26
    124080     4186.65
    124120     4187.98
    124160     4189.45
    124200     4190.33
    124240     4191.95
    124280     4193.17
    124320     4194.43
    124360     4196.01
    124400      4197.2
    124440     4198.76
    124480     4200.11
    124520     4201.01
    124560     4202.41
    124600     4203.95
    124640     4205.24
    124680     4206.82
    124720     4208.05
    124760      4209.4
    124800     4210.81
    124840     4212.22
    124880     4213.62
    124920     4214.94
    124960     4216.41
    125000     4217.29
    125040     4218.91
    125080     4220.13
    125120      4221.4
    125160     4222.99
    125200     4224.18
    125240     4225.73
    125280     4227.08
    125320     4227.97
    125360     4229.39
    125400     4230.92
    125440     4232.21
    125480     4233.79
    125520     4235.02
    125560     4236.37
    125600     4237.77
    125640     4239.19
    125680     4240.58
    125720     4241.91
    125760     4243.37
    125800     4244.26
    125840     4245.87
    125880      4247.1
    125920     4248.36
    125960     4249.95
    126000     4251.15
    126040     4252.69
    126080     4254.06
    126120     4254.94
    126160     4256.34
    126200     4257.88
    126240     4259.16
    126280     4260.74
    126320     4261.98
    126360     4263.34
    126400     4264.74
    126440     4266.16
    126480     4267.56
    126520     4268.87
    126560     4270.34
    126600     4271.23
    126640     4272.83
    126680     4274.06
    126720     4275.32
    126760     4276.92
    126800      4278.1
    126840     4279.64
    126880     4281.02
    126920     4281.91
    126960      4283.3
    127000     4284.85
    127040     4286.12
    127080      4287.7
    127120     4288.94
    127160      4290.3
    127200     4291.69
    127240     4293.13
    127280     4294.52
    127320     4295.83
    127360     4297.31
    127400     4298.19
    127440      4299.8
    127480     4301.02
    127520     4302.29
    127560     4303.89
    127600     4305.07
    127640     4306.61
    127680     4307.98
    127720     4308.87
    127760     4310.26
    127800     4311.82
    127840     4313.07
    127880     4314.65
    127920      4315.9
    127960     4317.25
    128000     4318.65
    128040     4320.07
    128080     4321.47
    128120     4322.79
    128160     4324.27
    128200     4325.15
    128240     4326.75
    128280     4327.98
    128320     4329.24
    128360     4330.85
    128400     4332.03
    128440     4333.59
    128480     4334.96
    128520     4335.82
    128560     4337.21
    128600     4338.78
    128640     4340.04
    128680     4341.61
    128720     4342.86
    128760     4344.22
    128800     4345.61
    128840     4347.04
    128880     4348.42
    128920     4349.75
    128960     4351.23
    129000     4352.11
    129040      4353.7
    129080     4354.94
    129120      4356.2
    129160      4357.8
    129200     4358.98
    129240     4360.54
    129280     4361.91
    129320     4362.79
    129360     4364.18
    129400     4365.74
    129440        4367
    129480     4368.58
    129520     4369.82
    129560     4371.18
    129600     4372.58
    129640        4374
    129680     4375.38
    129720     4376.71
    129760      4378.2
    129800     4379.07
    129840     4380.65
    129880     4381.91
    129920     4383.17
    129960     4384.76
    130000     4385.94
    130040     4387.51
    130080     4388.88
    130120     4389.75
    130160     4391.13
    130200     4392.71
    130240     4393.96
    130280     4395.53
    130320     4396.78
    130360     4398.13
    130400     4399.54
    130440     4400.95
    130480     4402.34
    130520     4403.68
    130560     4405.15
    130600     4406.03
    130640     4407.62
    130680     4408.87
    130720     4410.12
    130760     4411.73
    130800      4412.9
    130840     4414.46
    130880     4415.84
    130920     4416.72
    130960     4418.09
    131000     4419.66
    131040     4420.92
    131080     4422.49
    131120     4423.73
    131160      4425.1
    131200     4426.52
    131240     4427.92
    131280     4429.31
    131320     4430.64
    131360     4432.11
    131400        4433
    131440     4434.58
    131480     4435.83
    131520      4437.1
    131560      4438.7
    131600     4439.88
    131640     4441.43
    131680     4442.82
    131720     4443.68
    131760     4445.05
    131800     4446.62
    131840      4447.9
    131880     4449.46
    131920      4450.7
    131960     4452.08
    132000     4453.49
    132040      4454.9
    132080      4456.3
    132120     4457.63
    132160      4459.1
    132200     4459.97
    132240     4461.57
    132280     4462.82
    132320     4464.09
    132360     4465.69
    132400     4466.86
    132440     4468.42
    132480     4469.81
    132520     4470.66
    132560     4472.06
    132600     4473.61
    132640     4474.89
    132680     4476.45
    132720      4477.7
    132760     4479.11
    132800     4480.48
    132840     4481.89
    132880      4483.3
    132920     4484.62
    132960     4486.11
    133000     4486.97
    133040     4488.56
    133080     4489.83
    133120     4491.08
    133160     4492.69
    133200     4493.86
    133240     4495.43
    133280      4496.8
    133320     4497.65
    133360     4499.06
    133400     4500.61
    133440      4501.9
    133480     4503.44
    133520     4504.69
    133560      4506.1
    133600     4507.47
    133640     4508.88
    133680      4510.3
    133720     4511.61
    133760      4513.1
    133800     4513.96
    133840     4515.55
    133880     4516.82
    133920     4518.08
    133960     4519.67
    134000     4520.85
    134040     4522.42
    134080     4523.78
    134120     4524.64
    134160     4526.04
    134200     4527.59
    134240     4528.88
    134280     4530.44
    134320     4531.68
    134360     4533.08
    134400     4534.46
    134440     4535.88
    134480     4537.28
    134520      4538.6
    134560     4540.11
    134600     4540.94
    134640     4542.55
    134680     4543.82
    134720     4545.07
    134760     4546.66
    134800     4547.83
    134840     4549.42
    134880     4550.78
    134920     4551.63
    134960     4553.03
    135000     4554.59
    135040     4555.87
    135080     4557.43
    135120     4558.67
    135160     4560.07
    135200     4561.47
    135240     4562.88
    135280     4564.28
    135320     4565.59
    135360     4567.09
    135400     4567.94
    135440     4569.54
    135480     4570.81
    135520     4572.05
    135560     4573.64
    135600     4574.82
    135640      4576.4
    135680     4577.77
    135720     4578.62
    135760     4580.01
    135800     4581.58
    135840     4582.86
    135880     4584.42
    135920     4585.65
    135960     4587.04
    136000     4588.45
    136040     4589.86
    136080     4591.26
    136120     4592.57
    136160     4594.07
    136200     4594.91
    136240     4596.51
    136280     4597.78
    136320     4599.03
    136360     4600.63
    136400      4601.8
    136440     4603.36
    136480     4604.73
    136520     4605.59
    136560     4606.99
    136600     4608.56
    136640     4609.84
    136680     4611.39
    136720     4612.62
    136760     4614.03
    136800     4615.42
    136840     4616.84
    136880     4618.22
    136920     4619.55
    136960     4621.05
    137000     4621.89
    137040     4623.49
    137080     4624.74
    137120     4626.02
    137160      4627.6
    137200     4628.79
    137240     4630.34
    137280     4631.72
    137320     4632.57
    137360     4633.97
    137400     4635.55
    137440     4636.82
    137480     4638.36
    137520     4639.61
    137560     4641.01
    137600     4642.41
    137640     4643.82
    137680     4645.22
    137720     4646.54
    137760     4648.03
    137800     4648.85
    137840     4650.48
    137880     4651.73
    137920        4653
    137960     4654.59
    138000     4655.76
    138040     4657.33
    138080      4658.7
    138120     4659.54
    138160     4660.94
    138200     4662.54
    138240     4663.81
    138280     4665.35
    138320     4666.58
    138360        4668
    138400     4669.39
    138440      4670.8
    138480     4672.19
    138520      4673.5
    138560     4674.99
    138600     4675.83
    138640     4677.45
    138680      4678.7
    138720     4679.97
    138760     4681.56
    138800     4682.75
    138840     4684.31
    138880     4685.68
    138920      4686.5
    138960     4687.91
    139000     4689.52
    139040      4690.8
    139080     4692.33
    139120     4693.55
    139160     4694.97
    139200     4696.37
    139240     4697.77
    139280     4699.17
    139320     4700.48
    139360     4701.98
    139400     4702.81
    139440     4704.43
    139480     4705.68
    139520     4706.94
    139560     4708.54
    139600     4709.73
    139640     4711.28
    139680     4712.65
    139720     4713.49
    139760     4714.87
    139800      4716.5
    139840     4717.76
    139880     4719.31
    139920     4720.52
    139960     4721.93
    140000     4723.34
    140040     4724.75
    140080     4726.16
    140120     4727.47
    140160     4728.96
    140200     4729.79
    140240     4731.41
    140280     4732.66
    140320     4733.92
    140360     4735.52
    140400     4736.71
    140440     4738.26
    140480     4739.64
    140520     4740.45
    140560     4741.86
    140600      4743.5
    140640     4744.74
    140680      4746.3
    140720     4747.51
    140760     4748.93
    140800     4750.31
    140840     4751.74
    140880     4753.15
    140920     4754.45
    140960     4755.96
    141000     4756.77
    141040     4758.39
    141080     4759.65
    141120     4760.91
    141160     4762.51
    141200     4763.69
    141240     4765.25
    141280     4766.63
    141320     4767.43
    141360     4768.84
    141400     4770.47
    141440     4771.71
    141480     4773.28
    141520     4774.51
    141560     4775.92
    141600      4777.3
    141640     4778.72
    141680     4780.14
    141720     4781.42
    141760     4782.93
    141800     4783.77
    141840     4785.37
    141880     4786.62
    141920     4787.88
    141960     4789.48
    142000     4790.65
    142040     4792.23
    142080     4793.62
    142120     4794.42
    142160     4795.82
    142200     4797.45
    142240     4798.69
    142280     4800.28
    142320      4801.5
    142360     4802.91
    142400     4804.29
    142440     4805.71
    142480     4807.13
    142520     4808.41
    142560     4809.93
    142600     4810.75
    142640     4812.38
    142680     4813.62
    142720     4814.89
    142760      4816.5
    142800     4817.65
    142840     4819.22
    142880     4820.61
    142920     4821.41
    142960     4822.78
    143000     4824.45
    143040     4825.68
    143080     4827.28
    143120     4828.49
    143160      4829.9
    143200     4831.29
    143240     4832.72
    143280     4834.12
    143320     4835.39
    143360     4836.92
    143400     4837.72
    143440     4839.37
    143480      4840.6
    143520     4841.86
    143560     4843.48
    143600     4844.63
    143640      4846.2
    143680     4847.59
    143720     4848.39
    143760     4849.78
    143800     4851.43
    143840     4852.68
    143880     4854.28
    143920      4855.5
    143960     4856.89
    144000     4858.28
    144040     4859.69
    144080     4861.11
    144120     4862.38
    144160     4863.91
    144200     4864.72
    144240     4866.37
    144280     4867.61
    144320     4868.85
    144360     4870.48
    144400     4871.63
    144440     4873.21
    144480      4874.6
    144520     4875.39
    144560     4876.77
    144600     4878.43
    144640     4879.69
    144680     4881.29
    144720     4882.48
    144760      4883.9
    144800     4885.29
    144840     4886.69
    144880     4888.12
    144920     4889.37
    144960     4890.91
    145000     4891.71
    145040     4893.35
    145080     4894.61
    145120     4895.83
    145160     4897.47
    145200     4898.62
    145240     4900.21
    145280     4901.58
    145320     4902.37
    145360     4903.75
    145400     4905.43
    145440     4906.68
    145480     4908.28
    145520     4909.45
    145560     4910.89
    145600     4912.31
    145640     4913.69
    145680     4915.12
    145720     4916.35
    145760     4917.92
    145800     4918.69
    145840     4920.34
    145880      4921.6
    145920     4922.81
    145960     4924.46
    146000     4925.61
    146040     4927.19
    146080     4928.59
    146120     4929.36
    146160     4930.73
    146200     4932.41
    146240     4933.67
    146280     4935.27
    146320     4936.46
    146360     4937.87
    146400     4939.29
    146440     4940.68
    146480      4942.1
    146520     4943.34
    146560     4944.91
    146600     4945.67
    146640     4947.34
    146680     4948.59
    146720      4949.8
    146760     4951.45
    146800      4952.6
    146840     4954.18
    146880     4955.57
    146920     4956.34
    146960      4957.7
    147000     4959.39
    147040     4960.65
    147080     4962.25
    147120     4963.44
    147160     4964.84
    147200     4966.27
    147240     4967.68
    147280     4969.09
    147320     4970.32
    147360      4971.9
    147400     4972.66
    147440     4974.32
    147480     4975.59
    147520     4976.78
    147560     4978.43
    147600      4979.6
    147640     4981.17
    147680     4982.55
    147720     4983.33
    147760      4984.7
    147800     4986.36
    147840     4987.65
    147880     4989.24
    147920     4990.43
    147960     4991.84
    148000     4993.27
    148040     4994.66
    148080     4996.08
    148120     4997.31
    148160     4998.89
    148200     4999.66
    148240      5001.3
    148280     5002.59
    148320     5003.77
    148360     5005.43
    148400      5006.6
    148440     5008.18
    148480     5009.56
    148520     5010.33
    148560     5011.69
    148600     5013.36
    148640     5014.66
    148680     5016.25
    148720     5017.42
    148760     5018.84
    148800     5020.27
    148840     5021.66
    148880     5023.07
    148920     5024.33
    148960      5025.9
    149000     5026.65
    149040      5028.3
    149080     5029.58
    149120     5030.78
    149160     5032.42
    149200      5033.6
    149240     5035.18
    149280     5036.55
    149320     5037.32
    149360     5038.69
    149400     5040.36
    149440     5041.67
    149480     5043.23
    149520     5044.43
    149560     5045.83
    149600     5047.27
    149640     5048.66
    149680     5050.07
    149720     5051.32
    149760      5052.9
    149800     5053.63
    149840     5055.29
    149880     5056.57
    149920     5057.76
    149960     5059.42
    150000     5060.59
    150040     5062.18
    150080     5063.56
    150120     5064.32
    150160     5065.68
    150200     5067.36
    150240     5068.67
    150280     5070.23
    150320     5071.43
    150360     5072.84
    150400     5074.27
    150440     5075.66
    150480     5077.07
    150520     5078.32
    150560     5079.89
    150600     5080.64
    150640     5082.29
    150680     5083.56
    150720     5084.74
    150760     5086.41
    150800     5087.58
    150840     5089.17
    150880     5090.55
    150920      5091.3
    150960     5092.67
    151000     5094.33
    151040     5095.66
    151080     5097.21
    151120      5098.4
    151160     5099.83
    151200     5101.26
    151240     5102.65
    151280     5104.07
    151320     5105.32
    151360     5106.88
    151400     5107.63
    151440     5109.29
    151480     5110.56
    151520     5111.75
    151560     5113.41
    151600     5114.58
    151640     5116.18
    151680     5117.55
    151720      5118.3
    151760     5119.66
    151800     5121.33
    151840     5122.67
    151880     5124.21
    151920      5125.4
    151960     5126.83
    152000     5128.27
    152040     5129.63
    152080     5131.07
    152120     5132.33
    152160     5133.89
    152200     5134.62
    152240     5136.29
    152280     5137.55
    152320     5138.74
    152360     5140.41
    152400     5141.57
    152440     5143.17
    152480     5144.55
    152520      5145.3
    152560     5146.65
    152600     5148.33
    152640     5149.66
    152680     5151.21
    152720      5152.4
    152760     5153.83
    152800     5155.27
    152840     5156.64
    152880     5158.08
    152920     5159.34
    152960     5160.91
    153000     5161.62
    153040      5163.3
    153080     5164.56
    153120     5165.74
    153160     5167.41
    153200     5168.58
    153240     5170.17
    153280     5171.55
    153320     5172.32
    153360     5173.65
    153400     5175.34
    153440     5176.67
    153480     5178.22
    153520     5179.42
    153560     5180.82
    153600     5182.28
    153640     5183.64
    153680     5185.09
    153720     5186.33
    153760     5187.92
    153800     5188.61
    153840     5190.29
    153880     5191.55
    153920     5192.72
    153960      5194.4
    154000     5195.57
    154040     5197.17
    154080     5198.54
    154120     5199.29
    154160     5200.65
    154200     5202.35
    154240     5203.66
    154280      5205.2
    154320     5206.41
    154360     5207.82
    154400     5209.29
    154440     5210.63
    154480     5212.09
    154520     5213.32
    154560      5214.9
    154600      5215.6
    154640     5217.28
    154680     5218.54
    154720      5219.7
    154760     5221.39
    154800     5222.57
    154840     5224.16
    154880     5225.54
    154920     5226.28
    154960     5227.64
    155000     5229.32
    155040     5230.65
    155080     5232.19
    155120     5233.41
    155160     5234.82
    155200     5236.29
    155240     5237.62
    155280     5239.08
    155320      5240.3
    155360     5241.89
    155400     5242.58
    155440     5244.26
    155480      5245.5
    155520     5246.69
    155560     5248.38
    155600     5249.55
    155640     5251.15
    155680     5252.52
    155720     5253.26
    155760     5254.62
    155800     5256.31
    155840     5257.63
    155880     5259.17
    155920     5260.38
    155960     5261.79
    156000     5263.26
    156040     5264.59
    156080     5266.05
    156120     5267.28
    156160     5268.86
    156200     5269.54
    156240     5271.23
    156280     5272.48
    156320     5273.65
    156360     5275.35
    156400     5276.53
    156440     5278.13
    156480      5279.5
    156520     5280.24
    156560     5281.61
    156600     5283.29
    156640     5284.59
    156680     5286.15
    156720     5287.37
    156760     5288.77
    156800     5290.24
    156840     5291.57
    156880     5293.03
    156920     5294.27
    156960     5295.84
    157000     5296.51
    157040     5298.22
    157080     5299.47
    157120     5300.63
    157160     5302.34
    157200     5303.49
    157240     5305.11
    157280     5306.47
    157320     5307.23
    157360     5308.58
    157400     5310.27
    157440     5311.57
    157480     5313.14
    157520     5314.36
    157560     5315.75
    157600     5317.22
    157640     5318.54
    157680        5320
    157720     5321.23
    157760     5322.84
    157800      5323.5
    157840     5325.19
    157880     5326.44
    157920     5327.62
    157960     5329.32
    158000     5330.46
    158040     5332.09
    158080     5333.46
    158120      5334.2
    158160     5335.57
    158200     5337.25
    158240     5338.55
    158280     5340.14
    158320     5341.34
    158360     5342.73
    158400     5344.21
    158440     5345.53
    158480     5346.98
    158520     5348.22
    158560     5349.84
    158600      5350.5
    158640     5352.18
    158680     5353.43
    158720     5354.61
    158760     5356.32
    158800     5357.47
    158840     5359.09
    158880     5360.46
    158920     5361.19
    158960     5362.56
    159000     5364.25
    159040     5365.54
    159080     5367.12
    159120     5368.33
    159160     5369.74
    159200     5371.21
    159240     5372.54
    159280     5373.97
    159320     5375.22
    159360     5376.84
    159400     5377.49
    159440     5379.18
    159480     5380.41
    159520      5381.6
    159560     5383.31
    159600     5384.46
    159640      5386.1
    159680     5387.45
    159720      5388.2
    159760     5389.54
    159800     5391.24
    159840     5392.53
    159880     5394.11
    159920     5395.33
    159960     5396.73
    160000      5398.2
    160040     5399.53
    160080     5400.97
    160120     5402.21
    160160     5403.84
    160200     5404.49
    160240     5406.18
    160280      5407.4
    160320      5408.6
    160360     5410.31
    160400     5411.48
    160440      5413.1
    160480     5414.45
    160520      5415.2
    160560     5416.55
    160600     5418.24
    160640     5419.54
    160680      5421.1
    160720     5422.34
    160760     5423.75
    160800     5425.21
    160840     5426.52
    160880     5427.95
    160920     5429.21
    160960     5430.84
    161000     5431.49
    161040     5433.18
    161080      5434.4
    161120      5435.6
    161160     5437.31
    161200     5438.47
    161240     5440.09
    161280     5441.46
    161320      5442.2
    161360     5443.54
    161400     5445.25
    161440     5446.55
    161480     5448.09
    161520     5449.33
    161560     5450.73
    161600     5452.21
    161640     5453.52
    161680     5454.96
    161720      5456.2
    161760     5457.83
    161800     5458.49
    161840     5460.18
    161880     5461.41
    161920     5462.59
    161960     5464.31
    162000     5465.47
    162040     5467.09
    162080     5468.45
    162120      5469.2
    162160     5470.54
    162200     5472.25
    162240     5473.54
    162280     5475.08
    162320     5476.33
    162360     5477.73
    162400     5479.22
    162440     5480.53
    162480     5481.95
    162520     5483.21
    162560     5484.84
    162600     5485.48
    162640     5487.17
    162680      5488.4
    162720     5489.57
    162760     5491.31
    162800     5492.46
    162840     5494.09
    162880     5495.46
    162920     5496.19
    162960     5497.54
    163000     5499.23
    163040     5500.54
    163080     5502.06
    163120     5503.33
    163160     5504.73
    163200     5506.22
    163240     5507.54
    163280     5508.95
    163320      5510.2
    163360     5511.86
    163400     5512.47
    163440     5514.17
    163480      5515.4
    163520     5516.56
    163560      5518.3
    163600     5519.46
    163640      5521.1
    163680     5522.46
    163720     5523.19
    163760     5524.53
    163800     5526.24
    163840     5527.55
    163880     5529.08
    163920     5530.31
    163960     5531.73
    164000     5533.23
    164040     5534.55
    164080     5535.94
    164120     5537.21
    164160     5538.88
    164200     5539.48
    164240     5541.15
    164280     5542.39
    164320     5543.54
    164360     5545.29
    164400     5546.44
    164440      5548.1
    164480     5549.46
    164520     5550.18
    164560     5551.54
    164600     5553.23
    164640     5554.55
    164680     5556.08
    164720     5557.32
    164760     5558.71
    164800     5560.23
    164840     5561.53
    164880     5562.94
    164920     5564.21
    164960     5565.89
    165000     5566.48
    165040     5568.16
    165080     5569.38
    165120     5570.53
    165160     5572.29
    165200     5573.43
    165240     5575.09
    165280     5576.43
    165320     5577.18
    165360     5578.54
    165400     5580.23
    165440     5581.54
    165480     5583.09
    165520     5584.32
    165560     5585.72
    165600     5587.22
    165640     5588.53
    165680     5589.93
    165720     5591.21
    165760     5592.88
    165800     5593.48
    165840     5595.16
    165880     5596.38
    165920     5597.53
    165960     5599.29
    166000     5600.43
    166040     5602.09
    166080     5603.44
    166120     5604.18
    166160     5605.55
    166200     5607.25
    166240     5608.55
    166280      5610.1
    166320     5611.33
    166360     5612.73
    166400     5614.24
    166440     5615.54
    166480     5616.93
    166520     5618.21
    166560      5619.9
    166600     5620.49
    166640     5622.16
    166680     5623.39
    166720     5624.53
    166760     5626.29
    166800     5627.43
    166840      5629.1
    166880     5630.44
    166920     5631.18
    166960     5632.53
    167000     5634.25
    167040     5635.55
    167080      5637.1
    167120     5638.34
    167160     5639.73
    167200     5641.24
    167240     5642.53
    167280     5643.95
    167320     5645.21
    167360      5646.9
    167400      5647.5
    167440     5649.16
    167480     5650.39
    167520     5651.53
    167560     5653.32
    167600     5654.45
    167640     5656.12
    167680     5657.48
    167720     5658.19
    167760     5659.55
    167800     5661.27
    167840     5662.56
    167880     5664.11
    167920     5665.37
    167960     5666.75
    168000     5668.27
    168040     5669.57
    168080     5670.96
    168120     5672.24
    168160     5673.94
    168200     5674.52
    168240      5676.2
    168280     5677.41
    168320     5678.54
    168360     5680.34
    168400     5681.48
    168440     5683.15
    168480     5684.51
    168520     5685.21
    168560     5686.57
    168600     5688.31
    168640     5689.61
    168680     5691.13
    168720     5692.39
    168760     5693.81
    168800      5695.3
    168840     5696.58
    168880     5697.99
    168920     5699.26
    168960     5700.96
    169000     5701.55
    169040     5703.24
    169080     5704.44
    169120     5705.58
    169160     5707.36
    169200      5708.5
    169240     5710.18
    169280     5711.53
    169320     5712.22
    169360      5713.6
    169400     5715.33
    169440     5716.64
    169480     5718.16
    169520      5719.4
    169560     5720.81
    169600     5722.33
    169640     5723.61
    169680     5725.01
    169720     5726.28
    169760        5728
    169800     5728.59
    169840     5730.27
    169880     5731.49
    169920     5732.61
    169960      5734.4
    170000     5735.56
    170040      5737.2
    170080     5738.56
    170120     5739.26
    170160     5740.62
    170200     5742.36
    170240     5743.66
    170280     5745.19
    170320     5746.43
    170360     5747.84
    170400     5749.34
    170440     5750.63
    170480     5752.03
    170520      5753.3
    170560     5755.03
    170600     5755.59
    170640     5757.31
    170680      5758.5
    170720     5759.62
    170760     5761.41
    170800     5762.57
    170840     5764.23
    170880     5765.58
    170920     5766.26
    170960     5767.64
    171000     5769.37
    171040      5770.7
    171080     5772.22
    171120     5773.46
    171160     5774.86
    171200     5776.37
    171240     5777.65
    171280     5779.05
    171320     5780.31
    171360     5782.04
    171400     5782.61
    171440     5784.33
    171480      5785.5
    171520     5786.65
    171560     5788.44
    171600     5789.59
    171640     5791.26
    171680     5792.63
    171720     5793.29
    171760     5794.68
    171800      5796.4
    171840     5797.73
    171880     5799.25
    171920     5800.49
    171960      5801.9
    172000     5803.41
    172040     5804.68
    172080     5806.09
    172120     5807.32
    172160     5809.07
    172200     5809.64
    172240     5811.37
    172280     5812.52
    172320     5813.67
    172360     5815.46
    172400     5816.62
    172440     5818.28
    172480     5819.67
    172520     5820.32
    172560      5821.7
    172600     5823.43
    172640     5824.76
    172680     5826.28
    172720     5827.53
    172760     5828.93
    172800     5830.44
    172840     5831.72
    172880     5833.14
    172920     5834.38
    172960      5836.1
    173000     5836.69
    173040     5838.41
    173080     5839.57
    173120     5840.72
    173160      5842.5
    173200     5843.65
    173240     5845.31
    173280     5846.71
    173320     5847.35
    173360     5848.75
    173400     5850.47
    173440      5851.8
    173480     5853.32
    173520     5854.56
    173560     5855.96
    173600     5857.47
    173640     5858.76
    173680     5860.18
    173720     5861.42
    173760     5863.13
    173800     5863.74
    173840     5865.43
    173880      5866.6
    173920     5867.76
    173960     5869.54
    174000     5870.68
    174040     5872.35
    174080     5873.74
    174120     5874.37
    174160     5875.79
    174200      5877.5
    174240     5878.83
    174280     5880.33
    174320     5881.57
    174360     5882.97
    174400     5884.53
    174440     5885.79
    174480      5887.2
    174520     5888.44
    174560     5890.16
    174600     5890.77
    174640     5892.44
    174680     5893.62
    174720     5894.76
    174760     5896.55
    174800      5897.7
    174840     5899.36
    174880     5900.78
    174920      5901.4
    174960      5902.8
    175000      5904.5
    175040     5905.85
    175080     5907.35
    175120      5908.6
    175160     5909.98
    175200     5911.55
    175240     5912.84
    175280     5914.25
    175320     5915.47
    175360     5917.19
    175400      5917.8
    175440     5919.47
    175480     5920.64
    175520     5921.79
    175560     5923.59
    175600     5924.73
    175640     5926.39
    175680     5927.83
    175720     5928.42
    175760     5929.82
    175800     5931.54
    175840     5932.89
    175880     5934.38
    175920     5935.63
    175960     5937.01
    176000     5938.57
    176040     5939.85
    176080     5941.28
    176120      5942.5
    176160     5944.19
    176200     5944.83
    176240     5946.49
    176280     5947.66
    176320      5948.8
    176360     5950.61
    176400     5951.75
    176440     5953.42
    176480     5954.85
    176520     5955.46
    176560     5956.83
    176600     5958.58
    176640     5959.91
    176680      5961.4
    176720     5962.65
    176760     5964.02
    176800     5965.58
    176840     5966.88
    176880     5968.32
    176920     5969.54
    176960     5971.24
    177000     5971.86
    177040     5973.53
    177080     5974.69
    177120     5975.83
    177160     5977.64
    177200     5978.76
    177240     5980.45
    177280     5981.88
    177320     5982.46
    177360     5983.84
    177400     5985.59
    177440     5986.92
    177480     5988.43
    177520     5989.65
    177560     5991.04
    177600      5992.6
    177640     5993.89
    177680     5995.34
    177720     5996.56
    177760     5998.25
    177800     5998.87
    177840     6000.54
    177880     6001.71
    177920     6002.84
    177960     6004.67
    178000     6005.78
    178040     6007.45
    178080      6008.9
    178120     6009.49
    178160     6010.83
    178200      6012.6
    178240     6013.92
    178280     6015.45
    178320     6016.64
    178360     6018.05
    178400      6019.6
    178440     6020.91
    178480     6022.33
    178520     6023.57
    178560     6025.26
    178600     6025.89
    178640     6027.57
    178680      6028.7
    178720     6029.86
    178760     6031.68
    178800     6032.78
    178840     6034.45
    178880     6035.91
    178920     6036.48
    178960     6037.86
    179000     6039.61
    179040     6040.92
    179080     6042.46
    179120     6043.65
    179160     6045.06
    179200     6046.62
    179240     6047.93
    179280     6049.36
    179320     6050.58
    179360     6052.27
    179400      6052.9
    179440     6054.58
    179480     6055.75
    179520     6056.87
    179560      6058.7
    179600     6059.77
    179640     6061.46
    179680     6062.91
    179720      6063.5
    179760     6064.85
    179800     6066.62
    179840     6067.95
    179880     6069.47
    179920     6070.65
    179960     6072.06
    180000     6073.65
    180040     6074.93
    180080     6076.37
    180120     6077.61
    180160     6079.28
    180200     6079.91
    180240      6081.6
    180280     6082.76
    180320     6083.86
    180360     6085.71
    180400     6086.77
    180440     6088.48
    180480     6089.91
    180520     6090.53
    180560     6091.85
    180600     6093.64
    180640     6094.97
    180680     6096.46
    180720     6097.66
    180760     6099.05
    180800     6100.66
    180840     6101.93
    180880     6103.37
    180920     6104.61
    180960      6106.3
    181000     6106.93
    181040     6108.62
    181080     6109.78
    181120     6110.88
    181160     6112.71
    181200     6113.78
    181240     6115.48
    181280     6116.92
    181320     6117.51
    181360     6118.86
    181400     6120.63
    181440     6121.95
    181480     6123.46
    181520     6124.68
    181560     6126.08
    181600     6127.66
    181640     6128.94
    181680     6130.38
    181720     6131.63
    181760      6133.3
    181800     6133.93
    181840     6135.63
    181880      6136.8
    181920     6137.89
    181960     6139.72
    182000     6140.78
    182040     6142.49
    182080     6143.94
    182120     6144.52
    182160     6145.87
    182200     6147.62
    182240     6148.94
    182280     6150.47
    182320     6151.68
    182360     6153.07
    182400     6154.66
    182440     6155.94
    182480     6157.38
    182520     6158.64
    182560     6160.33
    182600     6160.94
    182640     6162.65
    182680     6163.81
    182720      6164.9
    182760     6166.73
    182800      6167.8
    182840      6169.5
    182880     6170.94
    182920     6171.54
    182960     6172.89
    183000     6174.63
    183040     6175.97
    183080     6177.48
    183120      6178.7
    183160     6180.09
    183200     6181.66
    183240     6182.93
    183280     6184.39
    183320     6185.64
    183360     6187.35
    183400     6187.93
    183440     6189.65
    183480     6190.83
    183520     6191.92
    183560     6193.74
    183600     6194.82
    183640      6196.5
    183680     6197.96
    183720     6198.54
    183760      6199.9
    183800     6201.64
    183840     6202.98
    183880      6204.5
    183920     6205.71
    183960      6207.1
    184000     6208.68
    184040     6209.93
    184080     6211.41
    184120     6212.64
    184160     6214.35
    184200     6214.93
    184240     6216.66
    184280     6217.82
    184320     6218.91
    184360     6220.73
    184400     6221.83
    184440     6223.49
    184480     6224.96
    184520     6225.54
    184560      6226.9
    184600     6228.63
    184640     6229.96
    184680     6231.49
    184720     6232.71
    184760      6234.1
    184800     6235.67
    184840     6236.93
    184880     6238.41
    184920     6239.63
    184960     6241.36
    185000     6241.93
    185040     6243.66
    185080     6244.83
    185120     6245.94
    185160     6247.74
    185200     6248.83
    185240      6250.5
    185280     6251.97
    185320     6252.54
    185360     6253.93
    185400     6255.63
    185440     6256.97
    185480     6258.49
    185520     6259.71
    185560      6261.1
    185600     6262.67
    185640     6263.93
    185680     6265.44
    185720     6266.64
    185760      6268.4
    185800     6268.92
    185840     6270.67
    185880     6271.86
    185920     6272.93
    185960     6274.75
    186000     6275.83
    186040      6277.5
    186080     6278.98
    186120     6279.55
    186160     6280.94
    186200     6282.66
    186240     6283.99
    186280      6285.5
    186320     6286.72
    186360      6288.1
    186400     6289.68
    186440     6290.93
    186480     6292.44
    186520     6293.64
    186560      6295.4
    186600     6295.92
    186640     6297.67
    186680     6298.86
    186720     6299.94
    186760     6301.76
    186800     6302.82
    186840     6304.49
    186880     6305.99
    186920     6306.55
    186960     6307.93
    187000     6309.64
    187040        6311
    187080      6312.5
    187120      6313.7
    187160     6315.11
    187200     6316.67
    187240     6317.93
    187280     6319.43
    187320     6320.63
    187360     6322.38
    187400     6322.91
    187440     6324.66
    187480     6325.84
    187520     6326.93
    187560     6328.75
    187600     6329.81
    187640     6331.49
    187680     6332.97
    187720     6333.54
    187760     6334.93
    187800     6336.62
    187840     6338.02
    187880     6339.49
    187920      6340.7
    187960     6342.12
    188000     6343.68
    188040     6344.91
    188080     6346.42
    188120     6347.64
    188160     6349.37
    188200     6349.89
    188240     6351.66
    188280     6352.84
    188320     6353.92
    188360     6355.75
    188400     6356.81
    188440     6358.49
    188480     6359.99
    188520     6360.53
    188560     6361.93
    188600     6363.62
    188640        6365
    188680     6366.48
    188720     6367.69
    188760     6369.11
    188800      6370.7
    188840     6371.92
    188880     6373.42
    188920     6374.64
    188960     6376.35
    189000      6376.9
    189040     6378.65
    189080     6379.83
    189120     6380.93
    189160     6382.75
    189200     6383.81
    189240     6385.47
    189280     6386.99
    189320     6387.56
    189360     6388.93
    189400     6390.62
    189440     6392.01
    189480     6393.49
    189520     6394.69
    189560      6396.1
    189600      6397.7
    189640     6398.91
    189680     6400.43
    189720     6401.65
    189760     6403.37
    189800      6403.9
    189840     6405.65
    189880     6406.83
    189920     6407.93
    189960     6409.75
    190000     6410.84
    190040     6412.48
    190080        6414
    190120     6414.57
    190160     6415.94
    190200     6417.64
    190240     6419.02
    190280     6420.51
    190320     6421.73
    190360      6423.1
    190400     6424.72
    190440     6425.93
    190480     6427.46
    190520     6428.65
    190560     6430.38
    190600     6430.91
    190640     6432.66
    190680     6433.84
    190720     6434.93
    190760     6436.76
    190800     6437.86
    190840     6439.49
    190880     6441.01
    190920     6441.57
    190960     6442.97
    191000     6444.66
    191040     6446.01
    191080     6447.52
    191120     6448.73
    191160     6450.11
    191200      6451.7
    191240     6452.95
    191280     6454.48
    191320     6455.67
    191360     6457.39
    191400     6457.91
    191440     6459.67
    191480     6460.85
    191520     6461.93
    191560     6463.76
    191600     6464.87
    191640     6466.52
    191680     6468.02
    191720     6468.56
    191760     6469.97
    191800     6471.65
    191840     6473.01
    191880     6474.54
    191920     6475.72
    191960     6477.11
    192000      6478.7
    192040     6479.94
    192080     6481.47
    192120     6482.67
    192160     6484.39
    192200     6484.91
    192240     6486.65
    192280     6487.85
    192320     6488.94
    192360     6490.77
    192400     6491.87
    192440     6493.51
    192480     6495.02
    192520     6495.57
    192560     6496.97
    192600     6498.65
    192640     6500.01
    192680     6501.52
    192720      6502.7
    192760     6504.12
    192800     6505.69
    192840     6506.93
    192880     6508.48
    192920     6509.68
    192960     6511.39
    193000     6511.91
    193040     6513.67
    193080     6514.86
    193120     6515.93
    193160     6517.77
    193200     6518.88
    193240     6520.52
    193280     6522.01
    193320     6522.59
    193360     6523.99
    193400     6525.66
    193440     6527.01
    193480     6528.51
    193520     6529.71
    193560     6531.12
    193600      6532.7
    193640     6533.94
    193680     6535.48
    193720     6536.69
    193760     6538.42
    193800     6538.92
    193840     6540.68
    193880     6541.87
    193920     6542.94
    193960     6544.78
    194000     6545.89
    194040     6547.52
    194080     6549.01
    194120      6549.6
    194160        6551
    194200     6552.68
    194240     6554.03
    194280     6555.51
    194320     6556.72
    194360     6558.14
    194400     6559.71
    194440     6560.96
    194480      6562.5
    194520     6563.71
    194560     6565.44
    194600     6565.94
    194640      6567.7
    194680     6568.88
    194720     6569.97
    194760     6571.82
    194800     6572.91
    194840     6574.56
    194880     6576.04
    194920     6576.63
    194960     6578.01
    195000     6579.71
    195040     6581.06
    195080     6582.53
    195120     6583.76
    195160     6585.15
    195200     6586.72
    195240        6588
    195280     6589.54
    195320     6590.74
    195360     6592.49
    195400     6592.97
    195440     6594.71
    195480      6595.9
    195520     6596.98
    195560     6598.85
    195600     6599.93
    195640     6601.59
    195680     6603.06
    195720     6603.65
    195760     6605.02
    195800     6606.72
    195840      6608.1
    195880     6609.56
    195920     6610.77
    195960     6612.17
    196000     6613.75
    196040     6615.03
    196080     6616.58
    196120     6617.77
    196160     6619.51
    196200     6619.98
    196240     6621.72
    196280     6622.93
    196320     6624.01
    196360     6625.87
    196400     6626.96
    196440     6628.62
    196480     6630.08
    196520     6630.65
    196560     6632.02
    196600     6633.73
    196640     6635.13
    196680     6636.56
    196720     6637.78
    196760     6639.19
    196800     6640.77
    196840     6642.04
    196880     6643.62
    196920      6644.8
    196960     6646.54
    197000        6647
    197040     6648.74
    197080     6649.96
    197120     6651.02
    197160     6652.89
    197200     6653.96
    197240     6655.64
    197280     6657.09
    197320     6657.69
    197360     6659.04
    197400     6660.75
    197440     6662.15
    197480     6663.59
    197520      6664.8
    197560     6666.19
    197600     6667.78
    197640     6669.07
    197680     6670.61
    197720      6671.8
    197760     6673.55
    197800     6674.01
    197840     6675.75
    197880     6676.97
    197920     6678.05
    197960     6679.91
    198000     6680.99
    198040     6682.66
    198080      6684.1
    198120     6684.71
    198160     6686.05
    198200     6687.76
    198240     6689.16
    198280     6690.61
    198320     6691.82
    198360     6693.22
    198400     6694.79
    198440     6696.07
    198480     6697.64
    198520      6698.8
    198560     6700.58
    198600     6701.03
    198640     6702.79
    198680        6704
    198720     6705.05
    198760     6706.93
    198800        6708
    198840     6709.67
    198880     6711.13
    198920     6711.73
    198960     6713.07
    199000     6714.79
    199040     6716.19
    199080     6717.62
    199120     6718.84
    199160     6720.22
    199200     6721.79
    199240     6723.07
    199280     6724.66
    199320      6725.8
    199360      6727.6
    199400     6728.05
    199440      6729.8
    199480     6731.01
    199520     6732.05
    199560     6733.95
    199600     6734.99
    199640     6736.66
    199680     6738.15
    199720     6738.73
    199760     6740.09
    199800      6741.8
    199840      6743.2
    199880     6744.63
    199920     6745.85
    199960     6747.23
    200000     6748.79
    200040     6750.07
    200080     6751.67
    200120     6752.81
    200160      6754.6
    200200     6755.06
    200240     6756.79
    200280     6758.03
    200320     6759.06
    200360     6760.96
    200400        6762
    200440     6763.67
    200480     6765.15
    200520     6765.75
    200560     6767.09
    200600     6768.81
    200640     6770.21
    200680     6771.64
    200720     6772.85
    200760     6774.23
    200800      6775.8
    200840     6777.11
    200880     6778.68
    200920     6779.82
    200960     6781.64
    201000     6782.06
    201040      6783.8
    201080     6785.04
    201120     6786.05
    201160     6787.98
    201200     6789.02
    201240     6790.67
    201280     6792.15
    201320     6792.75
    201360     6794.09
    201400      6795.8
    201440     6797.22
    201480     6798.65
    201520     6799.85
    201560     6801.23
    201600      6802.8
    201640     6804.12
    201680     6805.69
    201720     6806.82
    201760     6808.64
    201800     6809.06
    201840      6810.8
    201880     6812.06
    201920     6813.04
    201960     6814.99
    202000     6816.01
    202040     6817.67
    202080     6819.17
    202120     6819.75
    202160      6821.1
    202200     6822.82
    202240     6824.24
    202280     6825.67
    202320     6826.87
    202360     6828.23
    202400     6829.79
    202440     6831.12
    202480     6832.68
    202520     6833.83
    202560     6835.64
    202600     6836.05
    202640      6837.8
    202680     6839.07
    202720     6840.06
    202760     6841.98
    202800     6843.02
    202840     6844.66
    202880     6846.18
    202920     6846.76
    202960      6848.1
    203000     6849.81
    203040     6851.25
    203080     6852.68
    203120     6853.86
    203160     6855.24
    203200     6856.82
    203240     6858.12
    203280     6859.68
    203320     6860.82
    203360     6862.65
    203400     6863.03
    203440      6864.8
    203480     6866.06
    203520     6867.05
    203560     6868.98
    203600     6869.99
    203640     6871.67
    203680     6873.17
    203720     6873.77
    203760     6875.09
    203800      6876.8
    203840     6878.26
    203880     6879.67
    203920     6880.85
    203960     6882.23
    204000      6883.8
    204040     6885.13
    204080     6886.69
    204120      6887.8
    204160     6889.62
    204200     6890.02
    204240     6891.79
    204280     6893.03
    204320     6894.04
    204360     6895.96
    204400     6896.98
    204440     6898.67
    204480     6900.16
    204520     6900.76
    204560      6902.1
    204600     6903.82
    204640     6905.25
    204680     6906.63
    204720     6907.84
    204760      6909.2
    204800     6910.79
    204840     6912.13
    204880     6913.69
    204920     6914.81
    204960     6916.59
    205000     6917.03
    205040     6918.76
    205080     6920.02
    205120     6921.02
    205160     6922.96
    205200     6923.94
    205240     6925.67
    205280     6927.15
    205320     6927.75
    205360      6929.1
    205400     6930.79
    205440     6932.23
    205480     6933.62
    205520     6934.83
    205560      6936.2
    205600     6937.75
    205640     6939.11
    205680     6940.66
    205720      6941.8
    205760     6943.55
    205800        6944
    205840     6945.75
    205880        6947
    205920     6947.98
    205960     6949.94
    206000     6950.93
    206040     6952.65
    206080     6954.16
    206120     6954.71
    206160     6956.06
    206200     6957.74
    206240      6959.2
    206280     6960.57
    206320     6961.81
    206360     6963.17
    206400     6964.73
    206440     6966.07
    206480      6967.6
    206520     6968.76
    206560     6970.52
    206600     6970.97
    206640     6972.71
    206680     6973.96
    206720     6974.96
    206760      6976.9
    206800      6977.9
    206840     6979.61
    206880     6981.12
    206920     6981.67
    206960     6983.03
    207000     6984.69
    207040     6986.17
    207080     6987.56
    207120     6988.78
    207160     6990.14
    207200     6991.68
    207240     6993.04
    207280     6994.55
    207320     6995.71
    207360     6997.48
    207400     6997.92
    207440     6999.67
    207480     7000.94
    207520     7001.93
    207560     7003.87
    207600     7004.87
    207640     7006.58
    207680     7008.07
    207720     7008.62
    207760     7009.98
    207800     7011.65
    207840     7013.13
    207880     7014.52
    207920     7015.74
    207960      7017.1
    208000     7018.64
    208040     7020.02
    208080      7021.5
    208120     7022.66
    208160     7024.44
    208200     7024.86
    208240     7026.64
    208280      7027.9
    208320     7028.88
    208360     7030.83
    208400     7031.83
    208440     7033.54
    208480     7035.01
    208520     7035.55
    208560     7036.93
    208600      7038.6
    208640      7040.1
    208680     7041.48
    208720     7042.69
    208760     7044.06
    208800     7045.59
    208840     7046.98
    208880     7048.45
    208920      7049.6
    208960      7051.4
    209000     7051.83
    209040     7053.59
    209080     7054.87
    209120     7055.87
    209160     7057.79
    209200     7058.78
    209240      7060.5
    209280     7061.95
    209320     7062.53
    209360      7063.9
    209400     7065.58
    209440     7067.05
    209480     7068.43
    209520     7069.63
    209560     7071.02
    209600     7072.54
    209640     7073.96
    209680     7075.41
    209720     7076.55
    209760     7078.35
    209800      7078.8
    209840     7080.54
    209880      7081.8
    209920     7082.84
    209960     7084.75
    210000     7085.76
    210040     7087.44
    210080     7088.92
    210120     7089.49
    210160     7090.86
    210200     7092.52
    210240     7094.01
    210280     7095.39
    210320     7096.61
    210360     7097.99
    210400     7099.51
    210440      7100.9
    210480     7102.36
    210520      7103.5
    210560     7105.31
    210600     7105.77
    210640     7107.49
    210680     7108.76
    210720     7109.78
    210760      7111.7
    210800      7112.7
    210840      7114.4
    210880     7115.85
    210920     7116.45
    210960     7117.81
    211000     7119.49
    211040     7120.95
    211080     7122.35
    211120     7123.58
    211160     7124.96
    211200     7126.46
    211240     7127.83
    211280     7129.31
    211320     7130.46
    211360     7132.26
    211400      7132.7
    211440     7134.44
    211480     7135.71
    211520     7136.73
    211560     7138.65
    211600     7139.63
    211640     7141.35
    211680      7142.8
    211720     7143.37
    211760     7144.72
    211800     7146.43
    211840     7147.89
    211880     7149.28
    211920     7150.49
    211960     7151.87
    212000     7153.38
    212040     7154.75
    212080     7156.22
    212120     7157.38
    212160     7159.18
    212200     7159.62
    212240     7161.36
    212280     7162.62
    212320     7163.65
    212360     7165.58
    212400     7166.54
    212440     7168.27
    212480     7169.71
    212520     7170.29
    212560     7171.65
    212600     7173.35
    212640     7174.81
    212680     7176.19
    212720     7177.42
    212760      7178.8
    212800     7180.29
    212840     7181.66
    212880     7183.15
    212920     7184.29
    212960     7186.09
    213000     7186.54
    213040     7188.29
    213080     7189.54
    213120     7190.56
    213160     7192.49
    213200     7193.47
    213240     7195.21
    213280     7196.65
    213320     7197.21
    213360     7198.57
    213400     7200.26
    213440     7201.73
    213480     7203.11
    213520     7204.33
    213560     7205.73
    213600     7207.22
    213640     7208.57
    213680     7210.07
    213720     7211.21
    213760     7212.99
    213800     7213.46
    213840      7215.2
    213880     7216.46
    213920     7217.48
    213960      7219.4
    214000     7220.38
    214040     7222.13
    214080     7223.55
    214120     7224.13
    214160     7225.46
    214200     7227.19
    214240     7228.65
    214280     7230.02
    214320     7231.25
    214360     7232.67
    214400     7234.14
    214440     7235.51
    214480        7237
    214520     7238.14
    214560     7239.93
    214600     7240.37
    214640      7242.1
    214680     7243.37
    214720     7244.42
    214760     7246.34
    214800      7247.3
    214840     7249.07
    214880     7250.49
    214920     7251.06
    214960     7252.36
    215000     7254.12
    215040     7255.56
    215080     7256.94
    215120     7258.16
    215160      7259.6
    215200     7261.04
    215240     7262.45
    215280     7263.91
    215320     7265.04
    215360     7266.82
    215400     7267.27
    215440     7269.02
    215480     7270.29
    215520     7271.32
    215560     7273.25
    215600     7274.21
    215640     7275.96
    215680      7277.4
    215720     7277.96
    215760     7279.27
    215800     7281.03
    215840     7282.47
    215880     7283.84
    215920     7285.08
    215960      7286.5
    216000     7287.95
    216040     7289.35
    216080     7290.82
    216120     7291.97
    216160     7293.72
    216200     7294.18
    216240     7295.95
    216280     7297.19
    216320     7298.22
    216360     7300.15
    216400     7301.13
    216440     7302.85
    216480      7304.3
    216520     7304.86
    216560     7306.18
    216600     7307.96
    216640     7309.38
    216680     7310.75
    216720     7311.99
    216760     7313.41
    216800     7314.88
    216840     7316.25
    216880     7317.73
    216920     7318.88
    216960     7320.63
    217000     7321.08
    217040     7322.85
    217080     7324.08
    217120     7325.15
    217160     7327.03
    217200     7328.05
    217240     7329.77
    217280     7331.21
    217320     7331.77
    217360     7333.09
    217400     7334.86
    217440     7336.31
    217480     7337.69
    217520     7338.89
    217560     7340.33
    217600     7341.78
    217640     7343.17
    217680     7344.63
    217720     7345.77
    217760     7347.56
    217800     7347.98
    217840     7349.77
    217880     7350.98
    217920     7352.06
    217960     7353.93
    218000     7354.96
    218040     7356.67
    218080     7358.11
    218120      7358.7
    218160     7360.01
    218200     7361.77
    218240      7363.2
    218280     7364.61
    218320      7365.8
    218360     7367.24
    218400     7368.69
    218440     7370.09
    218480     7371.54
    218520     7372.68
    218560     7374.49
    218600     7374.91
    218640      7376.7
    218680     7377.92
    218720     7378.99
    218760     7380.88
    218800     7381.87
    218840     7383.59
    218880     7385.03
    218920     7385.63
    218960     7386.92
    219000     7388.71
    219040      7390.1
    219080     7391.53
    219120      7392.7
    219160     7394.17
    219200     7395.61
    219240     7396.99
    219280     7398.45
    219320      7399.6
    219360      7401.4
    219400     7401.83
    219440     7403.62
    219480     7404.82
    219520      7405.9
    219560     7407.79
    219600     7408.79
    219640     7410.51
    219680     7411.94
    219720     7412.55
    219760     7413.85
    219800     7415.63
    219840     7417.01
    219880     7418.45
    219920     7419.59
    219960      7421.1
    220000     7422.52
    220040      7423.9
    220080     7425.37
    220120     7426.51
    220160     7428.31
    220200     7428.74
    220240     7430.51
    220280     7431.72
    220320     7432.82
    220360     7434.68
    220400      7435.7
    220440     7437.41
    220480     7438.84
    220520     7439.45
    220560     7440.76
    220600     7442.54
    220640     7443.95
    220680     7445.36
    220720     7446.54
    220760     7448.01
    220800     7449.44
    220840      7450.8
    220880     7452.27
    220920      7453.4
    220960     7455.23
    221000     7455.64
    221040     7457.43
    221080     7458.63
    221120     7459.73
    221160     7461.62
    221200     7462.61
    221240     7464.35
    221280     7465.77
    221320     7466.37
    221360     7467.68
    221400     7469.46
    221440     7470.86
    221480     7472.27
    221520     7473.45
    221560     7474.94
    221600     7476.37
    221640     7477.71
    221680     7479.19
    221720      7480.3
    221760     7482.16
    221800     7482.56
    221840     7484.31
    221880     7485.53
    221920     7486.61
    221960     7488.53
    222000     7489.51
    222040     7491.26
    222080     7492.68
    222120     7493.29
    222160     7494.61
    222200     7496.39
    222240     7497.78
    222280      7499.2
    222320     7500.36
    222360     7501.86
    222400     7503.29
    222440     7504.61
    222480      7506.1
    222520      7507.2
    222560     7509.06
    222600     7509.46
    222640      7511.2
    222680     7512.44
    222720     7513.52
    222760     7515.44
    222800     7516.43
    222840     7518.17
    222880     7519.59
    222920      7520.2
    222960     7521.53
    223000     7523.31
    223040     7524.68
    223080     7526.09
    223120     7527.27
    223160     7528.79
    223200     7530.21
    223240     7531.53
    223280     7533.01
    223320     7534.09
    223360     7535.97
    223400     7536.38
    223440     7538.09
    223480     7539.35
    223520     7540.44
    223560     7542.35
    223600     7543.36
    223640     7545.09
    223680     7546.49
    223720     7547.12
    223760     7548.41
    223800     7550.22
    223840     7551.59
    223880     7552.98
    223920     7554.19
    223960      7555.7
    224000     7557.12
    224040     7558.44
    224080     7559.92
    224120        7561
    224160     7562.88
    224200     7563.29
    224240        7565
    224280     7566.27
    224320     7567.34
    224360     7569.27
    224400     7570.27
    224440        7572
    224480      7573.4
    224520     7574.01
    224560     7575.32
    224600      7577.1
    224640     7578.46
    224680      7579.9
    224720     7581.11
    224760     7582.61
    224800     7584.03
    224840     7585.34
    224880      7586.8
    224920     7587.92
    224960     7589.77
    225000      7590.2
    225040     7591.91
    225080     7593.14
    225120     7594.23
    225160     7596.15
    225200     7597.15
    225240     7598.89
    225280     7600.32
    225320      7600.9
    225360     7602.25
    225400     7604.01
    225440     7605.36
    225480     7606.81
    225520     7608.02
    225560     7609.54
    225600     7610.91
    225640     7612.23
    225680      7613.7
    225720     7614.79
    225760     7616.68
    225800     7617.09
    225840      7618.8
    225880     7620.03
    225920     7621.09
    225960     7623.03
    226000     7624.04
    226040      7625.8
    226080     7627.21
    226120      7627.8
    226160     7629.15
    226200     7630.91
    226240     7632.27
    226280     7633.72
    226320     7634.92
    226360     7636.43
    226400     7637.81
    226440     7639.14
    226480     7640.59
    226520     7641.67
    226560     7643.58
    226600     7643.98
    226640     7645.69
    226680     7646.92
    226720     7647.98
    226760     7649.91
    226800     7650.93
    226840     7652.69
    226880     7654.13
    226920      7654.7
    226960     7656.06
    227000      7657.8
    227040     7659.15
    227080     7660.59
    227120     7661.82
    227160     7663.33
    227200      7664.7
    227240     7666.04
    227280     7667.49
    227320     7668.58
    227360     7670.47
    227400     7670.88
    227440     7672.57
    227480     7673.81
    227520     7674.88
    227560     7676.82
    227600     7677.81
    227640     7679.61
    227680     7681.02
    227720      7681.6
    227760     7682.96
    227800      7684.7
    227840     7686.05
    227880     7687.49
    227920     7688.71
    227960     7690.25
    228000     7691.62
    228040     7692.94
    228080     7694.39
    228120     7695.47
    228160     7697.37
    228200     7697.77
    228240     7699.48
    228280     7700.71
    228320      7701.8
    228360     7703.71
    228400     7704.71
    228440     7706.51
    228480     7707.93
    228520      7708.5
    228560     7709.85
    228600      7711.6
    228640     7712.94
    228680     7714.38
    228720     7715.59
    228760     7717.16
    228800      7718.5
    228840     7719.83
    228880     7721.31
    228920     7722.36
    228960     7724.27
    229000     7724.66
    229040     7726.35
    229080      7727.6
    229120     7728.69
    229160      7730.6
    229200     7731.58
    229240      7733.4
    229280     7734.83
    229320      7735.4
    229360     7736.76
    229400      7738.5
    229440     7739.84
    229480     7741.28
    229520     7742.51
    229560     7744.06
    229600     7745.38
    229640     7746.73
    229680     7748.22
    229720     7749.26
    229760     7751.18
    229800     7751.56
    229840     7753.27
    229880      7754.5
    229920      7755.6
    229960     7757.51
    230000     7758.48
    230040     7760.31
    230080     7761.72
    230120     7762.27
    230160     7763.65
    230200     7765.41
    230240     7766.73
    230280     7768.17
    230320     7769.42
    230360     7770.97
    230400     7772.27
    230440      7773.6
    230480     7775.11
    230520     7776.16
    230560     7778.08
    230600     7778.44
    230640     7780.17
    230680     7781.39
    230720     7782.48
    230760     7784.38
    230800     7785.36
    230840     7787.19
    230880     7788.62
    230920     7789.13
    230960     7790.55
    231000     7792.28
    231040     7793.63
    231080     7795.05
    231120     7796.31
    231160     7797.85
    231200     7799.14
    231240     7800.49
    231280     7802.01
    231320     7803.05
    231360     7804.97
    231400     7805.32
    231440     7807.06
    231480     7808.28
    231520     7809.36
    231560     7811.29
    231600     7812.26
    231640     7814.07
    231680      7815.5
    231720     7816.02
    231760     7817.41
    231800     7819.16
    231840      7820.5
    231880     7821.93
    231920     7823.19
    231960     7824.74
    232000     7826.02
    232040     7827.35
    232080     7828.87
    232120     7829.91
    232160     7831.83
    232200     7832.18
    232240     7833.91
    232280     7835.14
    232320     7836.23
    232360     7838.15
    232400     7839.13
    232440     7840.93
    232480     7842.35
    232520     7842.88
    232560     7844.29
    232600     7846.02
    232640     7847.37
    232680     7848.81
    232720     7850.06
    232760      7851.6
    232800     7852.89
    232840     7854.23
    232880     7855.75
    232920     7856.76
    232960     7858.71
    233000     7859.06
    233040     7860.78
    233080     7862.02
    233120     7863.08
    233160     7865.04
    233200     7865.98
    233240     7867.81
    233280     7869.22
    233320     7869.74
    233360     7871.15
    233400     7872.88
    233440     7874.22
    233480     7875.68
    233520     7876.93
    233560     7878.46
    233600     7879.75
    233640     7881.09
    233680     7882.61
    233720     7883.64
    233760     7885.57
    233800     7885.92
    233840     7887.66
    233880     7888.88
    233920     7889.94
    233960     7891.91
    234000     7892.84
    234040     7894.68
    234080     7896.09
    234120      7896.6
    234160     7897.98
    234200     7899.74
    234240     7901.08
    234280      7902.5
    234320      7903.8
    234360     7905.32
    234400     7906.59
    234440     7907.95
    234480     7909.47
    234520     7910.48
    234560     7912.45
    234600     7912.79
    234640     7914.49
    234680     7915.73
    234720      7916.8
    234760     7918.77
    234800     7919.69
    234840     7921.54
    234880     7922.96
    234920     7923.43
    234960     7924.83
    235000     7926.58
    235040     7927.95
    235080     7929.36
    235120     7930.63
    235160     7932.19
    235200     7933.46
    235240     7934.81
    235280     7936.31
    235320     7937.33
    235360     7939.31
    235400     7939.62
    235440     7941.37
    235480      7942.6
    235520     7943.67
    235560     7945.64
    235600     7946.57
    235640      7948.4
    235680     7949.83
    235720     7950.31
    235760     7951.69
    235800     7953.46
    235840     7954.79
    235880     7956.23
    235920      7957.5
    235960     7959.06
    236000     7960.33
    236040     7961.69
    236080     7963.19
    236120      7964.2
    236160     7966.15
    236200     7966.49
    236240     7968.24
    236280     7969.47
    236320     7970.53
    236360     7972.48
    236400     7973.42
    236440     7975.26
    236480      7976.7
    236520     7977.19
    236560     7978.56
    236600     7980.33
    236640     7981.65
    236680     7983.11
    236720     7984.35
    236760     7985.94
    236800     7987.19
    236840     7988.54
    236880     7990.06
    236920     7991.07
    236960     7993.02
    237000     7993.36
    237040      7995.1
    237080     7996.35
    237120      7997.4
    237160     7999.36
    237200     8000.27
    237240     8002.13
    237280     8003.59
    237320     8004.04
    237360     8005.42
    237400      8007.2
    237440     8008.52
    237480     8009.99
    237520     8011.23
    237560     8012.82
    237600     8014.07
    237640     8015.42
    237680     8016.94
    237720     8017.95
    237760     8019.93
    237800     8020.23
    237840     8021.97
    237880     8023.26
    237920     8024.27
    237960     8026.25
    238000     8027.15
    238040     8029.02
    238080     8030.48
    238120     8030.93
    238160     8032.31
    238200     8034.08
    238240     8035.43
    238280     8036.85
    238320     8038.09
    238360     8039.69
    238400     8040.95
    238440      8042.3
    238480     8043.83
    238520     8044.85
    238560     8046.81
    238600      8047.1
    238640     8048.83
    238680     8050.15
    238720     8051.13
    238760     8053.13
    238800     8054.04
    238840      8055.9
    238880     8057.36
    238920     8057.81
    238960     8059.19
    239000     8060.97
    239040      8062.3
    239080     8063.74
    239120     8064.99
    239160     8066.55
    239200     8067.85
    239240      8069.2
    239280     8070.71
    239320     8071.73
    239360     8073.72
    239400     8074.01
    239440     8075.73
    239480     8077.04
    239520     8078.02
    239560     8080.02
    239600     8080.93
    239640     8082.79
    239680     8084.25
    239720     8084.69
    239760     8086.08
    239800     8087.85
    239840     8089.19
    239880     8090.62
    239920     8091.89
    239960     8093.41
    240000     8094.72
    240040     8096.08
    240080     8097.59
    240120     8098.61
    240160     8100.59
    240200      8100.9
    240240     8102.63
    240280     8103.92
    240320      8104.9
    240360     8106.89
    240400     8107.79
    240440     8109.69
    240480     8111.14
    240520     8111.56
    240560     8112.95
    240600     8114.71
    240640     8116.06
    240680      8117.5
    240720     8118.78
    240760     8120.29
    240800     8121.59
    240840     8122.94
    240880     8124.46
    240920     8125.47
    240960     8127.46
    241000     8127.78
    241040     8129.51
    241080     8130.82
    241120     8131.78
    241160     8133.78
    241200     8134.64
    241240     8136.55
    241280     8138.01
    241320     8138.42
    241360     8139.81
    241400     8141.57
    241440     8142.95
    241480     8144.37
    241520     8145.64
    241560     8147.18
    241600     8148.48
    241640     8149.83
    241680     8151.36
    241720     8152.36
    241760     8154.38
    241800     8154.68
    241840     8156.41
    241880     8157.71
    241920     8158.67
    241960     8160.69
    242000     8161.53
    242040     8163.45
    242080     8164.91
    242120     8165.34
    242160     8166.71
    242200     8168.48
    242240     8169.87
    242280     8171.27
    242320     8172.53
    242360     8174.05
    242400     8175.36
    242440     8176.74
    242480     8178.28
    242520     8179.27
    242560     8181.29
    242600     8181.56
    242640     8183.32
    242680     8184.63
    242720      8185.6
    242760      8187.6
    242800     8188.45
    242840     8190.35
    242880     8191.83
    242920     8192.23
    242960     8193.62
    243000     8195.42
    243040     8196.78
    243080     8198.17
    243120     8199.47
    243160     8200.94
    243200     8202.27
    243240     8203.66
    243280     8205.19
    243320     8206.19
    243360     8208.21
    243400     8208.44
    243440     8210.24
    243480     8211.53
    243520      8212.5
    243560     8214.51
    243600     8215.35
    243640     8217.26
    243680     8218.73
    243720     8219.13
    243760     8220.52
    243800      8222.3
    243840     8223.67
    243880     8225.09
    243920     8226.36
    243960     8227.84
    244000     8229.18
    244040     8230.58
    244080     8232.08
    244120     8233.11
    244160     8235.12
    244200     8235.36
    244240     8237.14
    244280     8238.44
    244320      8239.4
    244360     8241.42
    244400     8242.27
    244440     8244.15
    244480     8245.62
    244520     8246.04
    244560     8247.47
    244600     8249.22
    244640     8250.59
    244680     8251.99
    244720     8253.28
    244760     8254.72
    244800     8256.07
    244840      8257.5
    244880        8259
    244920     8260.01
    244960     8262.03
    245000     8262.25
    245040     8264.07
    245080     8265.35
    245120     8266.29
    245160     8268.33
    245200     8269.17
    245240     8271.05
    245280     8272.54
    245320     8272.93
    245360     8274.36
    245400     8276.09
    245440     8277.49
    245480     8278.89
    245520     8280.15
    245560     8281.62
    245600     8282.98
    245640     8284.38
    245680     8285.88
    245720     8286.92
    245760     8288.92
    245800     8289.13
    245840     8290.96
    245880     8292.24
    245920     8293.21
    245960     8295.24
    246000     8296.07
    246040     8297.95
    246080     8299.42
    246120     8299.83
    246160     8301.27
    246200     8302.97
    246240     8304.41
    246280      8305.8
    246320     8307.05
    246360     8308.52
    246400     8309.89
    246440     8311.27
    246480     8312.78
    246520     8313.82
    246560     8315.81
    246600     8316.02
    246640     8317.86
    246680     8319.14
    246720     8320.09
    246760     8322.16
    246800     8322.95
    246840     8324.84
    246880      8326.3
    246920     8326.73
    246960     8328.16
    247000     8329.86
    247040     8331.29
    247080     8332.69
    247120     8333.93
    247160      8335.4
    247200     8336.79
    247240     8338.15
    247280     8339.71
    247320     8340.72
    247360     8342.71
    247400     8342.93
    247440     8344.74
    247480     8346.05
    247520     8346.99
    247560     8349.07
    247600     8349.85
    247640     8351.72
    247680      8353.2
    247720     8353.63
    247760     8355.05
    247800     8356.73
    247840     8358.17
    247880     8359.56
    247920     8360.82
    247960     8362.28
    248000     8363.71
    248040     8365.06
    248080     8366.59
    248120     8367.64
    248160     8369.61
    248200     8369.83
    248240     8371.65
    248280     8372.93
    248320     8373.89
    248360        8376
    248400     8376.77
    248440     8378.67
    248480      8380.1
    248520     8380.55
    248560     8381.97
    248600     8383.63
    248640     8385.07
    248680     8386.49
    248720     8387.74
    248760     8389.18
    248800     8390.63
    248840     8391.95
    248880     8393.51
    248920     8394.54
    248960     8396.52
    249000     8396.78
    249040     8398.58
    249080     8399.84
    249120      8400.8
    249160     8402.93
    249200     8403.69
    249240     8405.58
    249280     8407.02
    249320     8407.48
    249360     8408.88
    249400     8410.54
    249440     8411.99
    249480     8413.41
    249520     8414.65
    249560     8416.08
    249600     8417.54
    249640     8418.88
    249680     8420.42
    249720     8421.48
    249760     8423.43
    249800     8423.68
    249840     8425.49
    249880     8426.74
    249920      8427.7
    249960     8429.84
    250000     8430.58
    250040      8432.5
    250080     8433.98
    250120      8434.4
    250160     8435.78
    250200     8437.43
    250240      8438.9
    250280     8440.32
    250320     8441.55
    250360        8443
    250400     8444.45
    250440     8445.81
    250480     8447.32
    250520     8448.38
    250560     8450.36
    250600      8450.6
    250640      8452.4
    250680     8453.68
    250720     8454.62
    250760     8456.75
    250800      8457.5
    250840      8459.4
    250880     8460.89
    250920      8461.3
    250960     8462.72
    251000     8464.37
    251040     8465.81
    251080     8467.22
    251120     8468.46
    251160     8469.92
    251200     8471.35
    251240     8472.71
    251280     8474.22
    251320     8475.28
    251360     8477.26
    251400      8477.5
    251440     8479.32
    251480     8480.56
    251520     8481.52
    251560     8483.66
    251600     8484.39
    251640      8486.3
    251680      8487.8
    251720     8488.21
    251760     8489.64
    251800     8491.28
    251840     8492.68
    251880     8494.12
    251920     8495.37
    251960     8496.81
    252000     8498.25
    252040     8499.62
    252080     8501.14
    252120     8502.18
    252160     8504.18
    252200     8504.39
    252240     8506.22
    252280     8507.46
    252320     8508.46
    252360     8510.58
    252400      8511.3
    252440     8513.22
    252480     8514.69
    252520      8515.1
    252560     8516.54
    252600     8518.18
    252640     8519.58
    252680     8521.04
    252720     8522.28
    252760      8523.7
    252800     8525.14
    252840     8526.51
    252880     8528.03
    252920     8529.09
    252960      8531.1
    253000     8531.28
    253040     8533.13
    253080     8534.36
    253120     8535.36
    253160     8537.47
    253200      8538.2
    253240     8540.14
    253280      8541.6
    253320        8542
    253360     8543.43
    253400     8545.06
    253440     8546.47
    253480     8547.95
    253520     8549.17
    253560     8550.61
    253600     8552.05
    253640     8553.41
    253680     8554.93
    253720     8555.99
    253760     8557.98
    253800     8558.17
    253840     8560.02
    253880     8561.25
    253920     8562.24
    253960     8564.37
    254000     8565.11
    254040     8567.03
    254080     8568.49
    254120      8568.9
    254160     8570.34
    254200     8571.97
    254240     8573.35
    254280     8574.83
    254320     8576.08
    254360      8577.5
    254400     8578.93
    254440     8580.32
    254480      8581.8
    254520     8582.88
    254560     8584.88
    254600     8585.06
    254640     8586.96
    254680     8588.15
    254720     8589.14
    254760     8591.29
    254800     8592.01
    254840     8593.93
    254880     8595.39
    254920     8595.82
    254960     8597.23
    255000     8598.86
    255040     8600.23
    255080     8601.74
    255120     8602.99
    255160     8604.39
    255200     8605.84
    255240     8607.22
    255280     8608.67
    255320     8609.77
    255360     8611.77
    255400     8611.93
    255440     8613.85
    255480        8615
    255520     8616.04
    255560     8618.19
    255600     8618.92
    255640     8620.81
    255680      8622.3
    255720     8622.71
    255760     8624.12
    255800     8625.75
    255840     8627.12
    255880     8628.62
    255920     8629.88
    255960      8631.3
    256000     8632.71
    256040     8634.12
    256080     8635.56
    256120     8636.65
    256160     8638.66
    256200     8638.81
    256240     8640.74
    256280     8641.91
    256320     8642.92
    256360     8645.08
    256400     8645.81
    256440      8647.7
    256480      8649.2
    256520     8649.58
    256560     8651.01
    256600     8652.65
    256640        8654
    256680     8655.49
    256720     8656.79
    256760     8658.19
    256800     8659.58
    256840        8661
    256880     8662.46
    256920     8663.56
    256960     8665.56
    257000     8665.68
    257040     8667.59
    257080     8668.79
    257120     8669.79
    257160     8671.95
    257200     8672.67
    257240     8674.59
    257280     8676.08
    257320     8676.43
    257360     8677.88
    257400     8679.53
    257440     8680.87
    257480     8682.37
    257520     8683.65
    257560     8685.05
    257600     8686.44
    257640     8687.84
    257680     8689.31
    257720     8690.42
    257760     8692.41
    257800     8692.56
    257840     8694.45
    257880     8695.65
    257920     8696.67
    257960     8698.81
    258000     8699.53
    258040     8701.45
    258080     8702.97
    258120     8703.28
    258160     8704.76
    258200     8706.38
    258240     8707.75
    258280     8709.23
    258320     8710.53
    258360     8711.91
    258400     8713.29
    258440     8714.71
    258480     8716.19
    258520     8717.29
    258560      8719.3
    258600     8719.44
    258640     8721.35
    258680     8722.54
    258720     8723.53
    258760     8725.65
    258800      8726.4
    258840     8728.32
    258880     8729.81
    258920     8730.15
    258960     8731.65
    259000     8733.24
    259040     8734.61
    259080     8736.09
    259120      8737.4
    259160     8738.79
    259200     8740.18
    259240     8741.57
    259280     8743.07
    259320     8744.16
    259360     8746.17
    259400     8746.32
    259440     8748.24
    259480     8749.42
    259520     8750.39
    259560      8752.5
    259600     8753.27
    259640     8755.18
    259680     8756.69
    259720     8757.03
    259760     8758.52
    259800     8760.13
    259840     8761.49
    259880     8762.94
    259920     8764.26
    259960     8765.67
    260000     8767.07
    260040     8768.45
    260080     8769.96
    260120     8771.04
    260160     8773.06
    260200     8773.17
    260240      8775.1
    260280     8776.29
    260320     8777.26
    260360     8779.37
    260400     8780.13
    260440     8782.07
    260480     8783.55
    260520     8783.92
    260560     8785.42
    260600     8787.01
    260640     8788.37
    260680     8789.83
    260720     8791.12
    260760     8792.55
    260800     8793.95
    260840     8795.31
    260880     8796.82
    260920     8797.89
    260960     8799.92
    261000     8800.03
    261040     8801.96
    261080     8803.15
    261120     8804.11
    261160      8806.2
    261200     8806.99
    261240     8808.94
    261280     8810.42
    261320     8810.79
    261360     8812.28
    261400     8813.88
    261440     8815.23
    261480     8816.69
    261520     8817.98
    261560     8819.41
    261600      8820.8
    261640     8822.19
    261680     8823.69
    261720     8824.73
    261760     8826.78
    261800      8826.9
    261840      8828.8
    261880     8830.03
    261920     8830.94
    261960     8833.06
    262000      8833.8
    262040      8835.8
    262080     8837.27
    262120     8837.63
    262160     8839.17
    262200     8840.73
    262240      8842.1
    262280     8843.55
    262320     8844.84
    262360     8846.25
    262400     8847.66
    262440     8849.04
    262480     8850.56
    262520      8851.6
    262560     8853.67
    262600     8853.79
    262640     8855.65
    262680     8856.88
    262720     8857.82
    262760     8859.93
    262800     8860.68
    262840     8862.67
    262880     8864.15
    262920     8864.48
    262960     8866.02
    263000     8867.59
    263040     8868.95
    263080     8870.41
    263120     8871.71
    263160     8873.11
    263200     8874.53
    263240      8875.9
    263280      8877.4
    263320     8878.46
    263360     8880.53
    263400     8880.65
    263440     8882.51
    263480     8883.75
    263520     8884.66
    263560     8886.78
    263600     8887.53
    263640      8889.5
    263680     8891.01
    263720     8891.31
    263760     8892.86
    263800     8894.45
    263840      8895.8
    263880     8897.23
    263920     8898.58
    263960     8899.95
    264000     8901.36
    264040     8902.75
    264080     8904.27
    264120     8905.33
    264160     8907.41
    264200     8907.48
    264240     8909.36
    264280      8910.6
    264320     8911.51
    264360     8913.62
    264400     8914.36
    264440     8916.37
    264480     8917.84
    264520     8918.16
    264560     8919.68
    264600     8921.31
    264640     8922.66
    264680     8924.09
    264720     8925.44
    264760     8926.82
    264800      8928.2
    264840     8929.58
    264880     8931.13
    264920     8932.19
    264960     8934.25
    265000     8934.36
    265040     8936.22
    265080     8937.45
    265120     8938.37
    265160     8940.45
    265200     8941.18
    265240     8943.23
    265280     8944.68
    265320        8945
    265360     8946.53
    265400     8948.17
    265440     8949.52
    265480     8950.92
    265520     8952.29
    265560     8953.65
    265600     8955.03
    265640     8956.42
    265680     8957.96
    265720     8959.03
    265760      8961.1
    265800     8961.18
    265840     8963.07
    265880      8964.3
    265920     8965.21
    265960      8967.3
    266000     8968.04
    266040     8970.06
    266080     8971.55
    266120     8971.87
    266160     8973.37
    266200     8974.99
    266240     8976.36
    266280     8977.78
    266320     8979.11
    266360     8980.52
    266400     8981.88
    266440     8983.26
    266480     8984.83
    266520     8985.88
    266560     8987.95
    266600     8988.04
    266640     8989.94
    266680     8991.12
    266720     8992.08
    266760     8994.16
    266800      8994.9
    266840     8996.92
    266880     8998.43
    266920     8998.72
    266960     9000.23
    267000     9001.82
    267040     9003.24
    267080     9004.67
    267120     9005.97
    267160     9007.38
    267200     9008.75
    267240     9010.11
    267280     9011.71
    267320     9012.76
    267360      9014.8
    267400      9014.9
    267440     9016.79
    267480     9017.97
    267520     9018.93
    267560     9021.05
    267600     9021.77
    267640     9023.77
    267680     9025.31
    267720     9025.58
    267760      9027.1
    267800     9028.66
    267840     9030.12
    267880     9031.52
    267920     9032.84
    267960     9034.23
    268000     9035.62
    268040        9037
    268080     9038.59
    268120     9039.62
    268160     9041.67
    268200     9041.78
    268240     9043.66
    268280     9044.84
    268320      9045.8
    268360      9047.9
    268400     9048.62
    268440     9050.65
    268480     9052.17
    268520     9052.43
    268560     9053.95
    268600     9055.52
    268640     9056.99
    268680      9058.4
    268720     9059.69
    268760     9061.08
    268800      9062.5
    268840     9063.88
    268880     9065.46
    268920      9066.5
    268960     9068.53
    269000     9068.62
    269040      9070.5
    269080     9071.71
    269120     9072.64
    269160     9074.76
    269200     9075.47
    269240     9077.51
    269280     9079.03
    269320     9079.28
    269360      9080.8
    269400     9082.39
    269440     9083.86
    269480     9085.24
    269520     9086.54
    269560     9087.95
    269600     9089.36
    269640     9090.72
    269680      9092.3
    269720     9093.37
    269760     9095.39
    269800     9095.47
    269840     9097.33
    269880     9098.56
    269920     9099.49
    269960      9101.6
    270000     9102.31
    270040     9104.36
    270080     9105.89
    270120     9106.14
    270160     9107.64
    270200     9109.26
    270240     9110.71
    270280      9112.1
    270320     9113.37
    270360     9114.83
    270400     9116.24
    270440     9117.58
    270480     9119.15
    270520     9120.24
    270560     9122.23
    270600     9122.34
    270640     9124.18
    270680     9125.43
    270720     9126.34
    270760     9128.44
    270800     9129.18
    270840     9131.19
    270880     9132.72
    270920        9133
    270960     9134.46
    271000      9136.1
    271040     9137.54
    271080     9138.93
    271120     9140.21
    271160     9141.68
    271200     9143.05
    271240     9144.41
    271280        9146
    271320      9147.1
    271360     9149.06
    271400     9149.16
    271440     9150.99
    271480     9152.29
    271520     9153.19
    271560     9155.26
    271600        9156
    271640        9158
    271680     9159.55
    271720     9159.87
    271760     9161.32
    271800     9162.93
    271840     9164.38
    271880     9165.75
    271920     9167.05
    271960     9168.51
    272000      9169.9
    272040     9171.27
    272080     9172.86
    272120     9173.96
    272160     9175.89
    272200     9176.01
    272240     9177.84
    272280     9179.16
    272320     9180.05
    272360      9182.1
    272400     9182.87
    272440     9184.87
    272480      9186.4
    272520     9186.74
    272560     9188.17
    272600     9189.78
    272640     9191.23
    272680     9192.63
    272720     9193.91
    272760     9195.37
    272800     9196.76
    272840     9198.14
    272880     9199.73
    272920     9200.84
    272960     9202.76
    273000     9202.88
    273040     9204.75
    273080     9206.06
    273120     9206.91
    273160     9208.98
    273200     9209.72
    273240     9211.75
    273280     9213.29
    273320     9213.62
    273360     9215.06
    273400     9216.67
    273440     9218.13
    273480     9219.51
    273520     9220.79
    273560     9222.25
    273600     9223.64
    273640     9225.02
    273680     9226.58
    273720      9227.7
    273760      9229.6
    273800     9229.73
    273840     9231.62
    273880     9232.92
    273920      9233.8
    273960     9235.86
    274000     9236.59
    274040     9238.61
    274080      9240.2
    274120     9240.52
    274160     9241.94
    274200     9243.54
    274240     9245.01
    274280     9246.37
    274320     9247.65
    274360     9249.14
    274400      9250.5
    274440     9251.93
    274480     9253.47
    274520     9254.55
    274560     9256.48
    274600     9256.63
    274640     9258.49
    274680     9259.79
    274720     9260.67
    274760     9262.74
    274800     9263.49
    274840     9265.46
    274880     9267.07
    274920     9267.38
    274960     9268.79
    275000     9270.43
    275040     9271.85
    275080     9273.23
    275120     9274.55
    275160     9276.02
    275200     9277.35
    275240     9278.79
    275280     9280.36
    275320     9281.41
    275360     9283.36
    275400     9283.49
    275440     9285.37
    275480     9286.67
    275520     9287.56
    275560     9289.59
    275600     9290.34
    275640     9292.36
    275680     9293.96
    275720     9294.28
    275760     9295.65
    275800     9297.32
    275840     9298.72
    275880     9300.11
    275920     9301.44
    275960     9302.92
    276000     9304.23
    276040     9305.67
    276080     9307.22
    276120     9308.27
    276160     9310.23
    276200     9310.35
    276240     9312.28
    276280     9313.52
    276320     9314.42
    276360     9316.47
    276400      9317.2
    276440     9319.25
    276480     9320.85
    276520     9321.18
    276560     9322.54
    276600     9324.17
    276640     9325.57
    276680     9326.99
    276720     9328.33
    276760     9329.79
    276800     9331.11
    276840     9332.52
    276880     9334.11
    276920     9335.13
    276960     9337.09
    277000     9337.22
    277040     9339.17
    277080     9340.42
    277120     9341.29
    277160     9343.33
    277200     9344.07
    277240     9346.13
    277280     9347.74
    277320     9348.05
    277360     9349.42
    277400     9351.06
    277440     9352.45
    277480     9353.84
    277520     9355.22
    277560     9356.67
    277600     9357.99
    277640     9359.42
    277680        9361
    277720     9362.03
    277760     9363.98
    277800     9364.12
    277840     9366.07
    277880     9367.31
    277920     9368.16
    277960     9370.25
    278000     9370.95
    278040     9372.98
    278080     9374.64
    278120     9374.93
    278160     9376.29
    278200     9377.92
    278240     9379.34
    278280     9380.73
    278320     9382.12
    278360     9383.55
    278400     9384.88
    278440      9386.3
    278480     9387.89
    278520     9388.92
    278560     9390.87
    278600     9391.01
    278640     9392.98
    278680     9394.19
    278720     9395.06
    278760     9397.14
    278800     9397.83
    278840     9399.84
    278880     9401.52
    278920     9401.81
    278960     9403.18
    279000     9404.78
    279040     9406.22
    279080     9407.61
    279120     9408.99
    279160     9410.43
    279200     9411.76
    279240     9413.17
    279280     9414.76
    279320     9415.79
    279360     9417.73
    279400     9417.87
    279440     9419.87
    279480     9421.05
    279520      9421.9
    279560     9423.98
    279600     9424.71
    279640     9426.72
    279680      9428.4
    279720     9428.67
    279760     9430.03
    279800     9431.66
    279840     9433.08
    279880     9434.47
    279920     9435.85
    279960      9437.3
    280000     9438.62
    280040     9440.04
    280080     9441.66
    280120     9442.65
    280160     9444.59
    280200     9444.72
    280240     9446.72
    280280     9447.92
    280320     9448.79
    280360     9450.85
    280400     9451.55
    280440     9453.59
    280480     9455.28
    280520     9455.55
    280560     9456.91
    280600     9458.53
    280640     9459.95
    280680     9461.34
    280720     9462.72
    280760     9464.16
    280800     9465.49
    280840     9466.87
    280880     9468.52
    280920      9469.5
    280960     9471.43
    281000     9471.58
    281040     9473.57
    281080     9474.81
    281120     9475.63
    281160      9477.7
    281200     9478.39
    281240     9480.45
    281280     9482.15
    281320     9482.41
    281360     9483.75
    281400     9485.37
    281440     9486.81
    281480     9488.19
    281520     9489.59
    281560     9491.02
    281600     9492.37
    281640     9493.69
    281680     9495.39
    281720     9496.36
    281760      9498.3
    281800     9498.46
    281840     9500.43
    281880     9501.68
    281920     9502.49
    281960     9504.56
    282000     9505.27
    282040     9507.32
    282080     9509.03
    282120     9509.29
    282160     9510.62
    282200     9512.26
    282240     9513.68
    282280     9515.06
    282320     9516.47
    282360     9517.89
    282400     9519.24
    282440     9520.52
    282480     9522.26
    282520     9523.23
    282560      9525.2
    282600     9525.34
    282640     9527.28
    282680     9528.53
    282720     9529.34
    282760     9531.42
    282800     9532.11
    282840     9534.18
    282880     9535.92
    282920     9536.17
    282960     9537.44
    283000     9539.11
    283040     9540.55
    283080     9541.94
    283120     9543.33
    283160     9544.79
    283200      9546.1
    283240      9547.4
    283280     9549.16
    283320     9550.08
    283360     9552.07
    283400     9552.24
    283440     9554.17
    283480     9555.42
    283520     9556.19
    283560      9558.3
    283600     9558.98
    283640     9561.05
    283680     9562.75
    283720     9563.01
    283760     9564.33
    283800     9565.97
    283840     9567.39
    283880     9568.81
    283920     9570.19
    283960     9571.64
    284000     9572.96
    284040     9574.27
    284080        9576
    284120     9576.92
    284160     9578.91
    284200     9579.09
    284240     9581.05
    284280     9582.26
    284320     9583.03
    284360     9585.17
    284400     9585.85
    284440     9587.92
    284480      9589.6
    284520     9589.87
    284560     9591.18
    284600     9592.83
    284640     9594.26
    284680      9595.7
    284720     9597.03
    284760      9598.5
    284800     9599.83
    284840     9601.15
    284880     9602.88
    284920     9603.77
    284960     9605.75
    285000     9605.93
    285040     9607.89
    285080     9609.13
    285120     9609.87
    285160     9612.03
    285200     9612.69
    285240     9614.79
    285280     9616.46
    285320     9616.72
    285360     9617.99
    285400     9619.68
    285440     9621.12
    285480     9622.52
    285520     9623.86
    285560     9625.33
    285600     9626.65
    285640     9628.02
    285680     9629.73
    285720     9630.61
    285760      9632.6
    285800     9632.74
    285840     9634.72
    285880     9635.99
    285920     9636.69
    285960     9638.86
    286000     9639.54
    286040     9641.64
    286080     9643.31
    286120      9643.6
    286160     9644.84
    286200     9646.52
    286240     9647.94
    286280     9649.38
    286320      9650.7
    286360     9652.19
    286400      9653.5
    286440     9654.89
    286480     9656.57
    286520     9657.48
    286560     9659.46
    286600     9659.58
    286640      9661.6
    286680     9662.83
    286720     9663.53
    286760     9665.72
    286800     9666.37
    286840      9668.5
    286880     9670.17
    286920     9670.44
    286960      9671.7
    287000     9673.42
    287040     9674.78
    287080     9676.23
    287120     9677.56
    287160     9679.06
    287200     9680.37
    287240     9681.73
    287280     9683.42
    287320      9684.3
    287360     9686.32
    287400     9686.43
    287440     9688.45
    287480     9689.65
    287520     9690.34
    287560     9692.58
    287600     9693.21
    287640     9695.33
    287680        9697
    287720     9697.26
    287760     9698.52
    287800     9700.27
    287840     9701.61
    287880     9703.05
    287920     9704.42
    287960     9705.88
    288000     9707.18
    288040     9708.56
    288080     9710.25
    288120     9711.12
    288160     9713.13
    288200     9713.25
    288240     9715.29
    288280     9716.49
    288320     9717.18
    288360     9719.41
    288400     9720.06
    288440     9722.16
    288480     9723.83
    288520     9724.12
    288560     9725.37
    288600     9727.12
    288640     9728.43
    288680     9729.88
    288720     9731.26
    288760     9732.72
    288800     9734.02
    288840     9735.39
    288880     9737.05
    288920     9737.93
    288960     9739.97
    289000     9740.07
    289040     9742.13
    289080     9743.33
    289120        9744
    289160     9746.23
    289200     9746.91
    289240     9748.97
    289280     9750.67
    289320     9750.98
    289360     9752.21
    289400     9753.94
    289440     9755.27
    289480      9756.7
    289520      9758.1
    289560     9759.54
    289600     9760.86
    289640     9762.21
    289680     9763.87
    289720     9764.77
    289760     9766.82
    289800      9766.9
    289840     9768.94
    289880     9770.18
    289920     9770.85
    289960     9773.08
    290000     9773.74
    290040     9775.79
    290080     9777.53
    290120     9777.81
    290160     9779.06
    290200     9780.75
    290240     9782.13
    290280     9783.51
    290320     9784.94
    290360      9786.4
    290400     9787.71
    290440     9789.07
    290480     9790.71
    290520      9791.6
    290560     9793.66
    290600     9793.74
    290640     9795.81
    290680     9797.05
    290720      9797.7
    290760     9799.93
    290800     9800.58
    290840     9802.64
    290880     9804.37
    290920     9804.64
    290960     9805.92
    291000     9807.56
    291040     9808.99
    291080     9810.34
    291120     9811.79
    291160     9813.24
    291200     9814.52
    291240      9815.9
    291280     9817.57
    291320     9818.48
    291360     9820.51
    291400      9820.6
    291440     9822.66
    291480     9823.89
    291520     9824.55
    291560     9826.79
    291600     9827.42
    291640     9829.49
    291680     9831.22
    291720     9831.49
    291760     9832.77
    291800      9834.4
    291840     9835.85
    291880     9837.22
    291920     9838.65
    291960     9840.11
    292000     9841.36
    292040     9842.74
    292080     9844.43
    292120     9845.32
    292160     9847.37
    292200     9847.46
    292240     9849.52
    292280     9850.73
    292320     9851.42
    292360     9853.63
    292400     9854.25
    292440     9856.36
    292480     9858.08
    292520     9858.33
    292560     9859.65
    292600     9861.24
    292640     9862.71
    292680      9864.1
    292720     9865.48
    292760        9867
    292800     9868.23
    292840     9869.56
    292880      9871.3
    292920     9872.18
    292960     9874.23
    293000      9874.3
    293040      9876.4
    293080     9877.58
    293120     9878.29
    293160     9880.51
    293200     9881.09
    293240      9883.2
    293280     9884.92
    293320     9885.19
    293360      9886.5
    293400     9888.07
    293440     9889.54
    293480     9890.94
    293520     9892.33
    293560     9893.84
    293600     9895.06
    293640     9896.39
    293680     9898.12
    293720     9899.02
    293760     9901.09
    293800     9901.15
    293840     9903.24
    293880     9904.42
    293920     9905.11
    293960     9907.35
    294000     9907.93
    294040     9910.05
    294080     9911.78
    294120     9912.05
    294160     9913.35
    294200      9914.9
    294240     9916.38
    294280      9917.8
    294320     9919.14
    294360     9920.69
    294400     9921.93
    294440     9923.24
    294480     9924.93
    294520     9925.84
    294560     9927.93
    294600     9927.98
    294640     9930.07
    294680     9931.28
    294720     9931.96
    294760     9934.16
    294800     9934.76
    294840     9936.92
    294880     9938.64
    294920     9938.89
    294960     9940.19
    295000     9941.73
    295040     9943.21
    295080     9944.61
    295120     9945.99
    295160     9947.51
    295200     9948.77
    295240     9950.05
    295280     9951.79
    295320     9952.68
    295360     9954.75
    295400     9954.79
    295440     9956.88
    295480     9958.09
    295520     9958.77
    295560     9960.98
    295600     9961.57
    295640     9963.73
    295680     9965.46
    295720     9965.71
    295760     9966.99
    295800     9968.54
    295840     9970.01
    295880     9971.44
    295920     9972.79
    295960     9974.34
    296000     9975.56
    296040     9976.85
    296080     9978.57
    296120      9979.5
    296160     9981.56
    296200     9981.59
    296240     9983.69
    296280      9984.9
    296320     9985.56
    296360     9987.77
    296400     9988.37
    296440     9990.54
    296480     9992.24
    296520     9992.51
    296560     9993.79
    296600     9995.38
    296640     9996.83
    296680     9998.25
    296720     9999.58
    296760     10001.1
    296800     10002.4
    296840     10003.7
    296880     10005.4
    296920     10006.3
    296960     10008.4
    297000     10008.4
    297040     10010.5
    297080     10011.7
    297120     10012.4
    297160     10014.6
    297200     10015.2
    297240     10017.4
    297280       10019
    297320     10019.3
    297360     10020.6
    297400     10022.1
    297440     10023.6
    297480     10025.1
    297520     10026.4
    297560       10028
    297600     10029.2
    297640     10030.5
    297680     10032.2
    297720     10033.1
    297760     10035.2
    297800     10035.2
    297840     10037.3
    297880     10038.5
    297920     10039.2
    297960     10041.4
    298000       10042
    298040     10044.2
    298080     10045.9
    298120     10046.1
    298160     10047.4
    298200       10049
    298240     10050.4
    298280     10051.9
    298320     10053.2
    298360     10054.8
    298400       10056
    298440     10057.3
    298480       10059
    298520       10060
    298560       10062
    298600       10062
    298640     10064.1
    298680     10065.3
    298720       10066
    298760     10068.2
    298800     10068.9
    298840       10071
    298880     10072.7
    298920     10072.9
    298960     10074.3
    299000     10075.8
    299040     10077.2
    299080     10078.7
    299120       10080
    299160     10081.6
    299200     10082.8
    299240     10084.1
    299280     10085.8
    299320     10086.8
    299360     10088.9
    299400     10088.8
    299440     10090.9
    299480     10092.1
    299520     10092.9
    299560       10095
    299600     10095.7
    299640     10097.8
    299680     10099.5
    299720     10099.7
    299760     10101.1
    299800     10102.6
    299840     10104.1
    299880     10105.5
    299920     10106.8
    299960     10108.4
    300000     10109.7
    300040     10110.9
    300080     10112.6
    300120     10113.6
    300160     10115.7
    300200     10115.6
    300240     10117.8
    300280     10118.9
    300320     10119.7
    300360     10121.9
    300400     10122.5
    300440     10124.6
    300480     10126.3
    300520     10126.5
    300560     10127.9
    300600     10129.4
    300640     10130.9
    300680     10132.4
    300720     10133.7
    300760     10135.2
    300800     10136.5
    300840     10137.8
    300880     10139.5
    300920     10140.4
    300960     10142.5
    301000     10142.5
    301040     10144.6
    301080     10145.7
    301120     10146.5
    301160     10148.7
    301200     10149.3
    301240     10151.5
    301280     10153.1
    301320     10153.4
    301360     10154.7
    301400     10156.3
    301440     10157.7
    301480     10159.2
    301520     10160.5
    301560       10162
    301600     10163.3
    301640     10164.5
    301680     10166.3
    301720     10167.2
    301760     10169.4
    301800     10169.3
    301840     10171.4
    301880     10172.6
    301920     10173.3
    301960     10175.5
    302000     10176.2
    302040     10178.3
    302080       10180
    302120     10180.2
    302160     10181.6
    302200     10183.1
    302240     10184.6
    302280       10186
    302320     10187.3
    302360     10188.9
    302400     10190.2
    302440     10191.4
    302480     10193.1
    302520     10194.1
    302560     10196.2
    302600     10196.1
    302640     10198.3
    302680     10199.4
    302720     10200.2
    302760     10202.4
    302800       10203
    302840     10205.1
    302880     10206.8
    302920       10207
    302960     10208.4
    303000       10210
    303040     10211.4
    303080     10212.9
    303120     10214.2
    303160     10215.7
    303200       10217
    303240     10218.3
    303280     10219.9
    303320     10220.9
    303360       10223
    303400     10222.9
    303440     10225.1
    303480     10226.3
    303520       10227
    303560     10229.2
    303600     10229.8
    303640       10232
    303680     10233.6
    303720     10233.8
    303760     10235.3
    303800     10236.8
    303840     10238.3
    303880     10239.7
    303920       10241
    303960     10242.6
    304000     10243.9
    304040     10245.1
    304080     10246.8
    304120     10247.7
    304160     10249.9
    304200     10249.7
    304240       10252
    304280     10253.1
    304320     10253.8
    304360     10256.1
    304400     10256.6
    304440     10258.8
    304480     10260.5
    304520     10260.7
    304560     10262.1
    304600     10263.7
    304640     10265.1
    304680     10266.5
    304720     10267.9
    304760     10269.4
    304800     10270.7
    304840     10271.9
    304880     10273.7
    304920     10274.5
    304960     10276.7
    305000     10276.6
    305040     10278.8
    305080     10279.9
    305120     10280.6
    305160     10282.9
    305200     10283.4
    305240     10285.7
    305280     10287.3
    305320     10287.5
    305360       10289
    305400     10290.5
    305440     10291.9
    305480     10293.3
    305520     10294.7
    305560     10296.2
    305600     10297.5
    305640     10298.7
    305680     10300.5
    305720     10301.4
    305760     10303.5
    305800     10303.4
    305840     10305.7
    305880     10306.8
    305920     10307.5
    305960     10309.7
    306000     10310.2
    306040     10312.5
    306080     10314.2
    306120     10314.3
    306160     10315.8
    306200     10317.3
    306240     10318.7
    306280     10320.2
    306320     10321.5
    306360     10323.1
    306400     10324.3
    306440     10325.6
    306480     10327.3
    306520     10328.2
    306560     10330.3
    306600     10330.2
    306640     10332.5
    306680     10333.6
    306720     10334.3
    306760     10336.5
    306800     10337.1
    306840     10339.3
    306880       10341
    306920     10341.1
    306960     10342.6
    307000     10344.1
    307040     10345.5
    307080       10347
    307120     10348.3
    307160     10349.9
    307200     10351.1
    307240     10352.4
    307280       10354
    307320       10355
    307360     10357.2
    307400       10357
    307440     10359.2
    307480     10360.4
    307520     10361.1
    307560     10363.3
    307600     10363.9
    307640     10366.1
    307680     10367.8
    307720     10367.9
    307760     10369.3
    307800     10370.9
    307840     10372.3
    307880     10373.8
    307920     10375.1
    307960     10376.7
    308000     10377.9
    308040     10379.2
    308080     10380.8
    308120     10381.8
    308160     10383.9
    308200     10383.9
    308240       10386
    308280     10387.1
    308320     10387.8
    308360     10390.1
    308400     10390.7
    308440     10392.9
    308480     10394.6
    308520     10394.7
    308560     10396.1
    308600     10397.6
    308640     10399.1
    308680     10400.6
    308720     10401.9
    308760     10403.4
    308800     10404.7
    308840     10405.9
    308880     10407.6
    308920     10408.6
    308960     10410.7
    309000     10410.6
    309040     10412.8
    309080     10413.9
    309120     10414.6
    309160     10416.9
    309200     10417.5
    309240     10419.7
    309280     10421.4
    309320     10421.4
    309360     10422.8
    309400     10424.4
    309440     10425.9
    309480     10427.3
    309520     10428.7
    309560     10430.2
    309600     10431.5
    309640     10432.7
    309680     10434.4
    309720     10435.3
    309760     10437.5
    309800     10437.4
    309840     10439.6
    309880     10440.7
    309920     10441.4
    309960     10443.6
    310000     10444.2
    310040     10446.4
    310080     10448.1
    310120     10448.1
    310160     10449.6
    310200     10451.2
    310240     10452.7
    310280     10454.1
    310320     10455.4
    310360     10456.9
    310400     10458.2
    310440     10459.4
    310480     10461.1
    310520     10462.1
    310560     10464.3
    310600     10464.2
    310640     10466.3
    310680     10467.4
    310720     10468.1
    310760     10470.4
    310800     10470.9
    310840     10473.2
    310880     10474.9
    310920     10474.9
    310960     10476.3
    311000     10477.9
    311040     10479.4
    311080     10480.8
    311120     10482.2
    311160     10483.7
    311200       10485
    311240     10486.2
    311280     10487.8
    311320     10488.8
    311360     10491.1
    311400     10490.9
    311440     10493.1
    311480     10494.2
    311520     10494.8
    311560     10497.1
    311600     10497.7
    311640     10499.9
    311680     10501.7
    311720     10501.6
    311760     10503.1
    311800     10504.6
    311840     10506.1
    311880     10507.6
    311920     10508.9
    311960     10510.5
    312000     10511.7
    312040     10512.9
    312080     10514.6
    312120     10515.6
    312160     10517.8
    312200     10517.6
    312240     10519.8
    312280     10520.9
    312320     10521.6
    312360     10523.9
    312400     10524.4
    312440     10526.7
    312480     10528.4
    312520     10528.3
    312560     10529.8
    312600     10531.4
    312640     10532.9
    312680     10534.3
    312720     10535.6
    312760     10537.2
    312800     10538.5
    312840     10539.7
    312880     10541.3
    312920     10542.4
    312960     10544.5
    313000     10544.4
    313040     10546.6
    313080     10547.7
    313120     10548.3
    313160     10550.6
    313200     10551.2
    313240     10553.4
    313280     10555.2
    313320     10555.1
    313360     10556.6
    313400     10558.1
    313440     10559.6
    313480       10561
    313520     10562.4
    313560     10563.9
    313600     10565.2
    313640     10566.4
    313680     10568.1
    313720     10569.1
    313760     10571.3
    313800     10571.2
    313840     10573.3
    313880     10574.4
    313920     10575.1
    313960     10577.3
    314000     10577.9
    314040     10580.2
    314080     10581.9
    314120     10581.8
    314160     10583.3
    314200     10584.8
    314240     10586.3
    314280     10587.8
    314320     10589.1
    314360     10590.6
    314400       10592
    314440     10593.2
    314480     10594.8
    314520     10595.8
    314560       10598
    314600     10597.9
    314640     10600.1
    314680     10601.1
    314720     10601.8
    314760     10604.1
    314800     10604.6
    314840     10606.9
    314880     10608.7
    314920     10608.5
    314960       10610
    315000     10611.6
    315040       10613
    315080     10614.5
    315120     10615.8
    315160     10617.4
    315200     10618.7
    315240     10619.9
    315280     10621.5
    315320     10622.6
    315360     10624.7
    315400     10624.6
    315440     10626.8
    315480     10627.8
    315520     10628.5
    315560     10630.8
    315600     10631.4
    315640     10633.7
    315680     10635.4
    315720     10635.3
    315760     10636.7
    315800     10638.3
    315840     10639.7
    315880     10641.2
    315920     10642.6
    315960     10644.1
    316000     10645.4
    316040     10646.6
    316080     10648.2
    316120     10649.3
    316160     10651.5
    316200     10651.3
    316240     10653.5
    316280     10654.5
    316320     10655.2
    316360     10657.5
    316400       10658
    316440     10660.4
    316480     10662.1
    316520       10662
    316560     10663.4
    316600       10665
    316640     10666.5
    316680     10667.9
    316720     10669.3
    316760     10670.8
    316800     10672.1
    316840     10673.4
    316880     10674.9
    316920       10676
    316960     10678.2
    317000       10678
    317040     10680.2
    317080     10681.3
    317120     10681.9
    317160     10684.1
    317200     10684.7
    317240     10687.1
    317280     10688.8
    317320     10688.7
    317360     10690.1
    317400     10691.7
    317440     10693.2
    317480     10694.5
    317520       10696
    317560     10697.5
    317600     10698.8
    317640       10700
    317680     10701.6
    317720     10702.7
    317760     10704.9
    317800     10704.7
    317840     10706.9
    317880     10707.9
    317920     10708.7
    317960     10710.8
    318000     10711.4
    318040     10713.7
    318080     10715.5
    318120     10715.4
    318160     10716.8
    318200     10718.4
    318240     10719.9
    318280     10721.2
    318320     10722.7
    318360     10724.2
    318400     10725.6
    318440     10726.7
    318480     10728.3
    318520     10729.4
    318560     10731.6
    318600     10731.4
    318640     10733.6
    318680     10734.7
    318720     10735.4
    318760     10737.6
    318800     10738.2
    318840     10740.4
    318880     10742.2
    318920       10742
    318960     10743.5
    319000     10745.1
    319040     10746.6
    319080     10747.9
    319120     10749.4
    319160     10750.8
    319200     10752.3
    319240     10753.4
    319280       10755
    319320     10756.1
    319360     10758.3
    319400     10758.1
    319440     10760.3
    319480     10761.4
    319520       10762
    319560     10764.2
    319600     10764.8
    319640     10767.1
    319680     10768.8
    319720     10768.7
    319760     10770.2
    319800     10771.8
    319840     10773.2
    319880     10774.6
    319920     10776.1
    319960     10777.5
    320000       10779
    320040     10780.1
    320080     10781.7
    320120     10782.8
    320160     10784.9
    320200     10784.8
    320240       10787
    320280       10788
    320320     10788.7
    320360     10790.9
    320400     10791.5
    320440     10793.8
    320480     10795.5
    320520     10795.4
    320560     10796.9
    320600     10798.5
    320640     10799.9
    320680     10801.3
    320720     10802.7
    320760     10804.2
    320800     10805.7
    320840     10806.8
    320880     10808.4
    320920     10809.5
    320960     10811.7
    321000     10811.5
    321040     10813.7
    321080     10814.8
    321120     10815.4
    321160     10817.7
    321200     10818.2
    321240     10820.5
    321280     10822.3
    321320     10822.1
    321360     10823.5
    321400     10825.2
    321440     10826.7
    321480     10828.1
    321520     10829.5
    321560     10830.9
    321600     10832.4
    321640     10833.6
    321680     10835.2
    321720     10836.2
    321760     10838.4
    321800     10838.3
    321840     10840.5
    321880     10841.5
    321920     10842.1
    321960     10844.4
    322000       10845
    322040     10847.2
    322080       10849
    322120     10848.9
    322160     10850.3
    322200     10851.9
    322240     10853.4
    322280     10854.8
    322320     10856.2
    322360     10857.6
    322400     10859.2
    322440     10860.3
    322480     10861.9
    322520       10863
    322560     10865.1
    322600       10865
    322640     10867.1
    322680     10868.2
    322720     10868.8
    322760     10871.1
    322800     10871.7
    322840     10873.9
    322880     10875.8
    322920     10875.6
    322960       10877
    323000     10878.6
    323040     10880.2
    323080     10881.6
    323120     10882.9
    323160     10884.3
    323200     10885.9
    323240     10887.1
    323280     10888.6
    323320     10889.7
    323360     10891.8
    323400     10891.8
    323440     10893.9
    323480     10894.9
    323520     10895.6
    323560     10897.9
    323600     10898.5
    323640     10900.7
    323680     10902.5
    323720     10902.3
    323760     10903.8
    323800     10905.4
    323840     10906.9
    323880     10908.3
    323920     10909.7
    323960     10911.1
    324000     10912.6
    324040     10913.8
    324080     10915.4
    324120     10916.4
    324160     10918.5
    324200     10918.5
    324240     10920.6
    324280     10921.7
    324320     10922.3
    324360     10924.7
    324400     10925.2
    324440     10927.4
    324480     10929.2
    324520       10929
    324560     10930.5
    324600     10932.1
    324640     10933.6
    324680       10935
    324720     10936.4
    324760     10937.8
    324800     10939.4
    324840     10940.5
    324880     10942.1
    324920     10943.2
    324960     10945.3
    325000     10945.2
    325040     10947.3
    325080     10948.4
    325120       10949
    325160     10951.4
    325200     10951.9
    325240     10954.1
    325280     10955.9
    325320     10955.8
    325360     10957.2
    325400     10958.8
    325440     10960.3
    325480     10961.7
    325520     10963.1
    325560     10964.5
    325600     10966.1
    325640     10967.2
    325680     10968.8
    325720     10969.9
    325760       10972
    325800     10971.9
    325840     10974.1
    325880     10975.1
    325920     10975.7
    325960     10978.1
    326000     10978.6
    326040     10980.8
    326080     10982.7
    326120     10982.5
    326160     10983.9
    326200     10985.5
    326240       10987
    326280     10988.4
    326320     10989.8
    326360     10991.2
    326400     10992.8
    326440     10993.9
    326480     10995.5
    326520     10996.6
    326560     10998.7
    326600     10998.6
    326640     11000.8
    326680     11001.8
    326720     11002.4
    326760     11004.8
    326800     11005.3
    326840     11007.5
    326880     11009.4
    326920     11009.2
    326960     11010.6
    327000     11012.2
    327040     11013.7
    327080     11015.1
    327120     11016.5
    327160     11017.9
    327200     11019.6
    327240     11020.6
    327280     11022.2
    327320     11023.3
    327360     11025.4
    327400     11025.3
    327440     11027.5
    327480     11028.5
    327520     11029.2
    327560     11031.5
    327600     11032.1
    327640     11034.2
    327680     11036.2
    327720       11036
    327760     11037.4
    327800     11038.9
    327840     11040.4
    327880     11041.8
    327920     11043.2
    327960     11044.6
    328000     11046.3
    328040     11047.4
    328080     11048.9
    328120       11050
    328160     11052.2
    328200       11052
    328240     11054.2
    328280     11055.2
    328320     11055.9
    328360     11058.2
    328400     11058.8
    328440     11060.9
    328480     11062.9
    328520     11062.7
    328560     11064.1
    328600     11065.6
    328640     11067.1
    328680     11068.5
    328720     11069.9
    328760     11071.2
    328800       11073
    328840     11074.1
    328880     11075.7
    328920     11076.7
    328960     11078.9
    329000     11078.7
    329040     11080.9
    329080     11081.9
    329120     11082.6
    329160     11084.9
    329200     11085.5
    329240     11087.6
    329280     11089.6
    329320     11089.4
    329360     11090.8
    329400     11092.3
    329440     11093.8
    329480     11095.3
    329520     11096.6
    329560       11098
    329600     11099.7
    329640     11100.8
    329680     11102.3
    329720     11103.4
    329760     11105.6
    329800     11105.4
    329840     11107.5
    329880     11108.6
    329920     11109.3
    329960     11111.6
    330000     11112.1
    330040     11114.3
    330080     11116.3
    330120     11116.1
    330160     11117.4
    330200       11119
    330240     11120.5
    330280       11122
    330320     11123.3
    330360     11124.7
    330400     11126.4
    330440     11127.4
    330480       11129
    330520     11130.1
    330560     11132.3
    330600     11132.1
    330640     11134.2
    330680     11135.3
    330720       11136
    330760     11138.3
    330800     11138.8
    330840       11141
    330880       11143
    330920     11142.7
    330960     11144.1
    331000     11145.7
    331040     11147.2
    331080     11148.6
    331120       11150
    331160     11151.4
    331200     11153.1
    331240     11154.2
    331280     11155.7
    331320     11156.8
    331360     11158.9
    331400     11158.8
    331440     11160.9
    331480     11161.9
    331520     11162.7
    331560       11165
    331600     11165.5
    331640     11167.7
    331680     11169.7
    331720     11169.4
    331760     11170.8
    331800     11172.3
    331840     11173.9
    331880     11175.4
    331920     11176.7
    331960     11178.1
    332000     11179.8
    332040     11180.8
    332080     11182.3
    332120     11183.5
    332160     11185.6
    332200     11185.5
    332240     11187.5
    332280     11188.6
    332320     11189.3
    332360     11191.7
    332400     11192.2
    332440     11194.4
    332480     11196.4
    332520     11196.1
    332560     11197.5
    332600       11199
    332640     11200.6
    332680       11202
    332720     11203.3
    332760     11204.8
    332800     11206.5
    332840     11207.5
    332880       11209
    332920     11210.2
    332960     11212.2
    333000     11212.1
    333040     11214.2
    333080     11215.2
    333120       11216
    333160     11218.3
    333200     11218.9
    333240     11221.1
    333280     11223.1
    333320     11222.7
    333360     11224.2
    333400     11225.7
    333440     11227.3
    333480     11228.7
    333520       11230
    333560     11231.5
    333600     11233.1
    333640     11234.2
    333680     11235.7
    333720     11236.9
    333760     11238.9
    333800     11238.8
    333840     11240.9
    333880     11241.9
    333920     11242.7
    333960       11245
    334000     11245.5
    334040     11247.8
    334080     11249.8
    334120     11249.4
    334160     11250.8
    334200     11252.4
    334240       11254
    334280     11255.4
    334320     11256.7
    334360     11258.2
    334400     11259.9
    334440     11260.9
    334480     11262.4
    334520     11263.5
    334560     11265.6
    334600     11265.5
    334640     11267.6
    334680     11268.6
    334720     11269.4
    334760     11271.7
    334800     11272.2
    334840     11274.5
    334880     11276.5
    334920     11276.1
    334960     11277.6
    335000     11279.1
    335040     11280.7
    335080     11282.1
    335120     11283.4
    335160     11284.8
    335200     11286.5
    335240     11287.6
    335280     11289.1
    335320     11290.2
    335360     11292.3
    335400     11292.2
    335440     11294.3
    335480     11295.3
    335520     11296.1
    335560     11298.3
    335600     11298.8
    335640     11301.2
    335680     11303.1
    335720     11302.8
    335760     11304.3
    335800     11305.7
    335840     11307.4
    335880     11308.8
    335920     11310.1
    335960     11311.5
    336000     11313.2
    336040     11314.3
    336080     11315.8
    336120     11316.9
    336160       11319
    336200     11318.9
    336240       11321
    336280       11322
    336320     11322.7
    336360       11325
    336400     11325.6
    336440     11327.9
    336480     11329.8
    336520     11329.5
    336560       11331
    336600     11332.4
    336640       11334
    336680     11335.4
    336720     11336.8
    336760     11338.2
    336800     11339.9
    336840       11341
    336880     11342.5
    336920     11343.6
    336960     11345.7
    337000     11345.6
    337040     11347.7
    337080     11348.7
    337120     11349.5
    337160     11351.7
    337200     11352.2
    337240     11354.6
    337280     11356.5
    337320     11356.1
    337360     11357.6
    337400     11359.1
    337440     11360.7
    337480     11362.1
    337520     11363.5
    337560     11364.9
    337600     11366.6
    337640     11367.7
    337680     11369.1
    337720     11370.3
    337760     11372.3
    337800     11372.2
    337840     11374.3
    337880     11375.4
    337920     11376.2
    337960     11378.4
    338000     11378.9
    338040     11381.3
    338080     11383.2
    338120     11382.8
    338160     11384.3
    338200     11385.8
    338240     11387.4
    338280     11388.8
    338320     11390.2
    338360     11391.6
    338400     11393.3
    338440     11394.4
    338480     11395.8
    338520       11397
    338560       11399
    338600     11398.9
    338640       11401
    338680       11402
    338720     11402.9
    338760       11405
    338800     11405.6
    338840       11408
    338880     11409.9
    338920     11409.5
    338960       11411
    339000     11412.4
    339040       11414
    339080     11415.5
    339120     11416.9
    339160     11418.3
    339200     11419.9
    339240     11421.1
    339280     11422.5
    339320     11423.7
    339360     11425.7
    339400     11425.6
    339440     11427.7
    339480     11428.7
    339520     11429.5
    339560     11431.8
    339600     11432.3
    339640     11434.7
    339680     11436.6
    339720     11436.1
    339760     11437.7
    339800     11439.1
    339840     11440.7
    339880     11442.2
    339920     11443.5
    339960       11445
    340000     11446.7
    340040     11447.8
    340080     11449.1
    340120     11450.4
    340160     11452.4
    340200     11452.3
    340240     11454.4
    340280     11455.5
    340320     11456.2
    340360     11458.5
    340400       11459
    340440     11461.3
    340480     11463.3
    340520     11462.8
    340560     11464.4
    340600     11465.8
    340640     11467.5
    340680     11468.9
    340720     11470.2
    340760     11471.6
    340800     11473.4
    340840     11474.5
    340880     11475.8
    340920     11477.1
    340960     11479.2
    341000       11479
    341040     11481.1
    341080     11482.2
    341120     11482.9
    341160     11485.2
    341200     11485.7
    341240     11488.1
    341280       11490
    341320     11489.5
    341360     11491.1
    341400     11492.5
    341440     11494.1
    341480     11495.6
    341520       11497
    341560     11498.3
    341600     11500.1
    341640     11501.2
    341680     11502.5
    341720     11503.8
    341760     11505.9
    341800     11505.6
    341840     11507.8
    341880     11508.9
    341920     11509.6
    341960     11511.9
    342000     11512.4
    342040     11514.8
    342080     11516.7
    342120     11516.2
    342160     11517.8
    342200     11519.2
    342240     11520.9
    342280     11522.3
    342320     11523.7
    342360       11525
    342400     11526.7
    342440     11527.9
    342480     11529.2
    342520     11530.5
    342560     11532.6
    342600     11532.3
    342640     11534.5
    342680     11535.6
    342720     11536.3
    342760     11538.6
    342800       11539
    342840     11541.5
    342880     11543.4
    342920     11542.9
    342960     11544.5
    343000     11545.9
    343040     11547.5
    343080     11548.9
    343120     11550.3
    343160     11551.6
    343200     11553.4
    343240     11554.6
    343280     11555.8
    343320     11557.1
    343360     11559.2
    343400       11559
    343440     11561.1
    343480     11562.2
    343520       11563
    343560     11565.2
    343600     11565.7
    343640     11568.2
    343680       11570
    343720     11569.6
    343760     11571.1
    343800     11572.6
    343840     11574.2
    343880     11575.6
    343920       11577
    343960     11578.3
    344000     11580.1
    344040     11581.2
    344080     11582.5
    344120     11583.8
    344160     11585.9
    344200     11585.7
    344240     11587.8
    344280     11588.9
    344320     11589.7
    344360       11592
    344400     11592.4
    344440     11594.8
    344480     11596.7
    344520     11596.2
    344560     11597.8
    344600     11599.3
    344640     11600.9
    344680     11602.3
    344720     11603.7
    344760       11605
    344800     11606.8
    344840     11607.9
    344880     11609.2
    344920     11610.4
    344960     11612.6
    345000     11612.3
    345040     11614.4
    345080     11615.5
    345120     11616.3
    345160     11618.6
    345200     11619.1
    345240     11621.4
    345280     11623.4
    345320     11622.9
    345360     11624.5
    345400       11626
    345440     11627.5
    345480       11629
    345520     11630.4
    345560     11631.7
    345600     11633.4
    345640     11634.6
    345680     11635.9
    345720     11637.1
    345760     11639.2
    345800       11639
    345840     11641.1
    345880     11642.2
    345920       11643
    345960     11645.3
    346000     11645.8
    346040     11648.1
    346080       11650
    346120     11649.6
    346160     11651.1
    346200     11652.7
    346240     11654.2
    346280     11655.6
    346320     11657.1
    346360     11658.3
    346400     11660.1
    346440     11661.3
    346480     11662.5
    346520     11663.8
    346560     11665.9
    346600     11665.6
    346640     11667.8
    346680     11668.9
    346720     11669.7
    346760       11672
    346800     11672.5
    346840     11674.8
    346880     11676.7
    346920     11676.2
    346960     11677.8
    347000     11679.3
    347040     11680.9
    347080     11682.3
    347120     11683.8
    347160       11685
    347200     11686.7
    347240       11688
    347280     11689.2
    347320     11690.5
    347360     11692.6
    347400     11692.3
    347440     11694.4
    347480     11695.5
    347520     11696.4
    347560     11698.6
    347600     11699.2
    347640     11701.5
    347680     11703.4
    347720     11702.9
    347760     11704.4
    347800       11706
    347840     11707.5
    347880       11709
    347920     11710.5
    347960     11711.6
    348000     11713.4
    348040     11714.6
    348080     11715.9
    348120     11717.2
    348160     11719.2
    348200       11719
    348240     11721.1
    348280     11722.2
    348320     11723.1
    348360     11725.3
    348400     11725.8
    348440     11728.2
    348480     11730.1
    348520     11729.6
    348560     11731.1
    348600     11732.6
    348640     11734.2
    348680     11735.7
    348720     11737.1
    348760     11738.3
    348800     11740.1
    348840     11741.3
    348880     11742.5
    348920     11743.8
    348960     11745.9
    349000     11745.7
    349040     11747.8
    349080     11748.8
    349120     11749.7
    349160       11752
    349200     11752.5
    349240     11754.8
    349280     11756.7
    349320     11756.3
    349360     11757.7
    349400     11759.3
    349440     11760.9
    349480     11762.4
    349520     11763.8
    349560       11765
    349600     11766.7
    349640     11767.9
    349680     11769.2
    349720     11770.6
    349760     11772.6
    349800     11772.4
    349840     11774.4
    349880     11775.5
    349920     11776.4
    349960     11778.7
    350000     11779.2
    350040     11781.6
    350080     11783.4
    350120     11782.9
    350160     11784.4
    350200     11785.9
    350240     11787.5
    350280       11789
    350320     11790.5
    350360     11791.7
    350400     11793.4
    350440     11794.6
    350480     11795.9
    350520     11797.2
    350560     11799.3
    350600     11799.1
    350640       11801
    350680     11802.2
    350720       11803
    350760     11805.3
    350800     11805.9
    350840     11808.2
    350880     11810.1
    350920     11809.6
    350960     11811.1
    351000     11812.6
    351040     11814.2
    351080     11815.7
    351120     11817.1
    351160     11818.3
    351200     11820.1
    351240     11821.2
    351280     11822.5
    351320     11823.9
    351360       11826
    351400     11825.8
    351440     11827.7
    351480     11828.9
    351520     11829.7
    351560       11832
    351600     11832.6
    351640     11834.9
    351680     11836.7
    351720     11836.3
    351760     11837.7
    351800     11839.3
    351840     11840.8
    351880     11842.4
    351920     11843.8
    351960       11845
    352000     11846.8
    352040       11848
    352080     11849.3
    352120     11850.6
    352160     11852.6
    352200     11852.4
    352240     11854.4
    352280     11855.6
    352320     11856.4
    352360     11858.7
    352400     11859.3
    352440     11861.5
    352480     11863.4
    352520       11863
    352560     11864.4
    352600       11866
    352640     11867.5
    352680       11869
    352720     11870.5
    352760     11871.7
    352800     11873.5
    352840     11874.6
    352880     11875.9
    352920     11877.3
    352960     11879.3
    353000     11879.1
    353040     11881.1
    353080     11882.3
    353120     11883.1
    353160     11885.3
    353200     11885.9
    353240     11888.2
    353280     11890.1
    353320     11889.6
    353360     11891.1
    353400     11892.7
    353440     11894.2
    353480     11895.7
    353520     11897.1
    353560     11898.4
    353600     11900.2
    353640     11901.3
    353680     11902.6
    353720     11903.9
    353760       11906
    353800     11905.8
    353840     11907.8
    353880     11908.9
    353920     11909.7
    353960       11912
    354000     11912.6
    354040     11914.9
    354080     11916.7
    354120     11916.3
    354160     11917.7
    354200     11919.4
    354240     11920.8
    354280     11922.4
    354320     11923.8
    354360     11925.1
    354400     11926.8
    354440     11927.9
    354480     11929.3
    354520     11930.6
    354560     11932.7
    354600     11932.5
    354640     11934.4
    354680     11935.6
    354720     11936.4
    354760     11938.6
    354800     11939.3
    354840     11941.6
    354880     11943.4
    354920       11943
    354960     11944.4
    355000       11946
    355040     11947.5
    355080     11949.1
    355120     11950.4
    355160     11951.7
    355200     11953.5
    355240     11954.6
    355280     11955.9
    355320     11957.2
    355360     11959.3
    355400     11959.1
    355440     11961.1
    355480     11962.3
    355520     11963.1
    355560     11965.3
    355600     11965.9
    355640     11968.2
    355680       11970
    355720     11969.6
    355760       11971
    355800     11972.6
    355840     11974.2
    355880     11975.7
    355920       11977
    355960     11978.4
    356000     11980.1
    356040     11981.2
    356080     11982.6
    356120     11983.8
    356160       11986
    356200     11985.7
    356240     11987.7
    356280     11988.9
    356320     11989.8
    356360     11991.9
    356400     11992.5
    356440     11994.9
    356480     11996.7
    356520     11996.2
    356560     11997.6
    356600     11999.2
    356640     12000.8
    356680     12002.3
    356720     12003.7
    356760       12005
    356800     12006.7
    356840     12007.9
    356880     12009.3
    356920     12010.5
    356960     12012.6
    357000     12012.4
    357040     12014.4
    357080     12015.6
    357120     12016.5
    357160     12018.6
    357200     12019.2
    357240     12021.5
    357280     12023.4
    357320     12022.9
    357360     12024.3
    357400     12025.9
    357440     12027.5
    357480       12029
    357520     12030.3
    357560     12031.7
    357600     12033.4
    357640     12034.6
    357680     12035.9
    357720     12037.2
    357760     12039.4
    357800       12039
    357840     12041.1
    357880     12042.2
    357920     12043.1
    357960     12045.3
    358000     12045.8
    358040     12048.2
    358080       12050
    358120     12049.6
    358160       12051
    358200     12052.6
    358240     12054.1
    358280     12055.6
    358320       12057
    358360     12058.4
    358400     12060.1
    358440     12061.3
    358480     12062.6
    358520     12063.9
    358560       12066
    358600     12065.6
    358640     12067.7
    358680     12068.9
    358720     12069.8
    358760     12071.9
    358800     12072.5
    358840     12074.9
    358880     12076.7
    358920     12076.2
    358960     12077.6
    359000     12079.2
    359040     12080.8
    359080     12082.3
    359120     12083.7
    359160     12085.1
    359200     12086.8
    359240     12087.9
    359280     12089.2
    359320     12090.5
    359360     12092.7
    359400     12092.3
    359440     12094.4
    359480     12095.6
    359520     12096.4
    359560     12098.6
    359600     12099.2
    359640     12101.6
    359680     12103.4
    359720     12102.9
    359760     12104.3
    359800     12105.9
    359840     12107.5
    359880       12109
    359920     12110.3
    359960     12111.7
    360000     12113.5
    360040     12114.6
    360080     12115.9
    360120     12117.2
    360160     12119.4
    360200       12119
    360240     12121.1
    360280     12122.3
    360320     12123.1
    360360     12125.2
    360400     12125.9
    360440     12128.2
    360480       12130
    360520     12129.6
    360560     12130.9
    360600     12132.5
    360640     12134.2
    360680     12135.6
    360720     12136.9
    360760     12138.4
    360800     12140.2
    360840     12141.3
    360880     12142.6
    360920     12143.9
    360960     12146.1
    361000     12145.7
    361040     12147.8
    361080       12149
    361120     12149.8
    361160     12151.9
    361200     12152.5
    361240     12154.9
    361280     12156.7
    361320     12156.2
    361360     12157.6
    361400     12159.2
    361440     12160.9
    361480     12162.3
    361520     12163.6
    361560     12165.1
    361600     12166.8
    361640     12167.9
    361680     12169.3
    361720     12170.5
    361760     12172.8
    361800     12172.3
    361840     12174.4
    361880     12175.7
    361920     12176.5
    361960     12178.5
    362000     12179.2
    362040     12181.6
    362080     12183.4
    362120     12182.9
    362160     12184.3
    362200     12185.9
    362240     12187.6
    362280       12189
    362320     12190.2
    362360     12191.7
    362400     12193.5
    362440     12194.6
    362480     12195.9
    362520     12197.2
    362560     12199.5
    362600       12199
    362640     12201.1
    362680     12202.3
    362720     12203.1
    362760     12205.2
    362800     12205.9
    362840     12208.2
    362880       12210
    362920     12209.6
    362960     12210.9
    363000     12212.6
    363040     12214.2
    363080     12215.6
    363120     12216.9
    363160     12218.4
    363200     12220.2
    363240     12221.2
    363280     12222.7
    363320     12223.9
    363360     12226.2
    363400     12225.7
    363440     12227.8
    363480       12229
    363520     12229.8
    363560     12231.9
    363600     12232.6
    363640     12234.9
    363680     12236.8
    363720     12236.3
    363760     12237.6
    363800     12239.3
    363840     12240.9
    363880     12242.4
    363920     12243.6
    363960     12245.1
    364000     12246.9
    364040       12248
    364080     12249.4
    364120     12250.6
    364160     12252.9
    364200     12252.4
    364240     12254.5
    364280     12255.8
    364320     12256.5
    364360     12258.5
    364400     12259.2
    364440     12261.6
    364480     12263.5
    364520       12263
    364560     12264.3
    364600       12266
    364640     12267.6
    364680     12269.1
    364720     12270.3
    364760     12271.8
    364800     12273.5
    364840     12274.6
    364880     12276.1
    364920     12277.2
    364960     12279.5
    365000       12279
    365040     12281.2
    365080     12282.4
    365120     12283.1
    365160     12285.2
    365200     12285.9
    365240     12288.3
    365280     12290.1
    365320     12289.6
    365360       12291
    365400     12292.6
    365440     12294.3
    365480     12295.8
    365520       12297
    365560     12298.4
    365600     12300.2
    365640     12301.3
    365680     12302.8
    365720     12303.9
    365760     12306.2
    365800     12305.7
    365840     12307.8
    365880     12309.1
    365920     12309.8
    365960     12311.9
    366000     12312.6
    366040       12315
    366080     12316.8
    366120     12316.3
    366160     12317.6
    366200     12319.3
    366240       12321
    366280     12322.4
    366320     12323.6
    366360     12325.1
    366400     12326.9
    366440       12328
    366480     12329.5
    366520     12330.6
    366560     12332.9
    366600     12332.4
    366640     12334.5
    366680     12335.7
    366720     12336.6
    366760     12338.6
    366800     12339.3
    366840     12341.7
    366880     12343.5
    366920       12343
    366960     12344.3
    367000       12346
    367040     12347.7
    367080     12349.1
    367120     12350.3
    367160     12351.8
    367200     12353.6
    367240     12354.7
    367280     12356.2
    367320     12357.2
    367360     12359.6
    367400       12359
    367440     12361.3
    367480     12362.4
    367520     12363.2
    367560     12365.2
    367600     12365.9
    367640     12368.3
    367680     12370.2
    367720     12369.7
    367760       12371
    367800     12372.7
    367840     12374.3
    367880     12375.8
    367920       12377
    367960     12378.5
    368000     12380.3
    368040     12381.4
    368080     12382.9
    368120     12383.9
    368160     12386.3
    368200     12385.7
    368240       12388
    368280     12389.1
    368320     12389.9
    368360     12391.9
    368400     12392.6
    368440       12395
    368480     12396.9
    368520     12396.4
    368560     12397.7
    368600     12399.3
    368640       12401
    368680     12402.5
    368720     12403.7
    368760     12405.2
    368800       12407
    368840     12408.1
    368880     12409.6
    368920     12410.6
    368960       12413
    369000     12412.4
    369040     12414.7
    369080     12415.8
    369120     12416.6
    369160     12418.6
    369200     12419.3
    369240     12421.8
    369280     12423.6
    369320     12423.1
    369360     12424.4
    369400       12426
    369440     12427.7
    369480     12429.2
    369520     12430.4
    369560     12431.9
    369600     12433.7
    369640     12434.8
    369680     12436.3
    369720     12437.3
    369760     12439.7
    369800     12439.1
    369840     12441.4
    369880     12442.5
    369920     12443.3
    369960     12445.3
    370000       12446
    370040     12448.5
    370080     12450.3
    370120     12449.8
    370160     12451.1
    370200     12452.7
    370240     12454.4
    370280     12455.9
    370320     12457.1
    370360     12458.6
    370400     12460.4
    370440     12461.4
    370480       12463
    370520     12463.9
    370560     12466.5
    370600     12465.8
    370640     12468.1
    370680     12469.2
    370720       12470
    370760     12471.9
    370800     12472.7
    370840     12475.1
    370880       12477
    370920     12476.5
    370960     12477.8
    371000     12479.4
    371040     12481.1
    371080     12482.6
    371120     12483.8
    371160     12485.3
    371200     12487.1
    371240     12488.1
    371280     12489.7
    371320     12490.6
    371360     12493.2
    371400     12492.5
    371440     12494.8
    371480     12495.8
    371520     12496.6
    371560     12498.6
    371600     12499.4
    371640     12501.8
    371680     12503.7
    371720     12503.1
    371760     12504.5
    371800     12506.1
    371840     12507.8
    371880     12509.3
    371920     12510.5
    371960     12511.9
    372000     12513.8
    372040     12514.8
    372080     12516.3
    372120     12517.3
    372160     12519.9
    372200     12519.2
    372240     12521.5
    372280     12522.6
    372320     12523.3
    372360     12525.3
    372400       12526
    372440     12528.5
    372480     12530.4
    372520     12529.8
    372560     12531.1
    372600     12532.8
    372640     12534.5
    372680     12535.9
    372720     12537.1
    372760     12538.6
    372800     12540.4
    372840     12541.4
    372880     12543.1
    372920     12543.9
    372960     12546.5
    373000     12545.9
    373040     12548.3
    373080     12549.2
    373120       12550
    373160       12552
    373200     12552.7
    373240     12555.2
    373280     12557.1
    373320     12556.5
    373360     12557.8
    373400     12559.4
    373440     12561.2
    373480     12562.6
    373520     12563.8
    373560     12565.3
    373600     12567.1
    373640     12568.1
    373680     12569.7
    373720     12570.6
    373760     12573.3
    373800     12572.6
    373840       12575
    373880       12576
    373920     12576.7
    373960     12578.7
    374000     12579.4
    374040     12581.8
    374080     12583.8
    374120     12583.2
    374160     12584.5
    374200     12586.1
    374240     12587.8
    374280     12589.3
    374320     12590.5
    374360       12592
    374400     12593.8
    374440     12594.8
    374480     12596.4
    374520     12597.3
    374560     12599.9
    374600     12599.2
    374640     12601.7
    374680     12602.6
    374720     12603.4
    374760     12605.4
    374800     12606.1
    374840     12608.6
    374880     12610.5
    374920     12609.9
    374960     12611.2
    375000     12612.8
    375040     12614.5
    375080     12615.9
    375120     12617.2
    375160     12618.7
    375200     12620.5
    375240     12621.4
    375280       12623
    375320       12624
    375360     12626.6
    375400     12625.9
    375440     12628.4
    375480     12629.3
    375520       12630
    375560     12632.1
    375600     12632.8
    375640     12635.2
    375680     12637.2
    375720     12636.6
    375760     12637.8
    375800     12639.4
    375840     12641.1
    375880     12642.6
    375920     12643.8
    375960     12645.4
    376000     12647.1
    376040     12648.1
    376080     12649.7
    376120     12650.6
    376160     12653.3
    376200     12652.6
    376240     12655.1
    376280       12656
    376320     12656.7
    376360     12658.7
    376400     12659.4
    376440     12661.9
    376480     12663.8
    376520     12663.2
    376560     12664.5
    376600     12666.1
    376640     12667.7
    376680     12669.2
    376720     12670.5
    376760       12672
    376800     12673.7
    376840     12674.7
    376880     12676.3
    376920     12677.2
    376960       12680
    377000     12679.2
    377040     12681.8
    377080     12682.6
    377120     12683.3
    377160     12685.4
    377200     12686.1
    377240     12688.6
    377280     12690.5
    377320     12689.8
    377360     12691.1
    377400     12692.7
    377440     12694.4
    377480     12695.9
    377520     12697.2
    377560     12698.7
    377600     12700.3
    377640     12701.4
    377680       12703
    377720     12703.9
    377760     12706.6
    377800     12705.8
    377840     12708.4
    377880     12709.2
    377920       12710
    377960       12712
    378000     12712.7
    378040     12715.2
    378080     12717.2
    378120     12716.5
    378160     12717.8
    378200     12719.4
    378240       12721
    378280     12722.5
    378320     12723.8
    378360     12725.3
    378400       12727
    378440     12728.1
    378480     12729.6
    378520     12730.5
    378560     12733.2
    378600     12732.4
    378640     12735.1
    378680     12735.9
    378720     12736.6
    378760     12738.7
    378800     12739.4
    378840     12741.8
    378880     12743.8
    378920     12743.2
    378960     12744.4
    379000       12746
    379040     12747.7
    379080     12749.1
    379120     12750.5
    379160     12751.9
    379200     12753.6
    379240     12754.7
    379280     12756.3
    379320     12757.1
    379360     12759.8
    379400       12759
    379440     12761.7
    379480     12762.5
    379520     12763.2
    379560     12765.3
    379600       12766
    379640     12768.4
    379680     12770.4
    379720     12769.8
    379760     12770.9
    379800     12772.6
    379840     12774.2
    379880     12775.8
    379920     12777.1
    379960     12778.5
    380000     12780.3
    380040     12781.3
    380080     12782.9
    380120     12783.7
    380160     12786.4
    380200     12785.7
    380240     12788.3
    380280     12789.1
    380320     12789.8
    380360     12791.9
    380400     12792.5
    380440     12795.1
    380480       12797
    380520     12796.4
    380560     12797.6
    380600     12799.2
    380640     12800.8
    380680     12802.4
    380720     12803.7
    380760     12805.1
    380800     12806.9
    380840     12807.9
    380880     12809.5
    380920     12810.3
    380960       12813
    381000     12812.2
    381040     12814.9
    381080     12815.8
    381120     12816.4
    381160     12818.5
    381200     12819.1
    381240     12821.7
    381280     12823.5
    381320       12823
    381360     12824.2
    381400     12825.9
    381440     12827.5
    381480       12829
    381520     12830.2
    381560     12831.7
    381600     12833.5
    381640     12834.5
    381680     12836.1
    381720     12836.9
    381760     12839.7
    381800     12838.9
    381840     12841.5
    381880     12842.4
    381920       12843
    381960     12845.1
    382000     12845.7
    382040     12848.3
    382080     12850.2
    382120     12849.7
    382160     12850.8
    382200     12852.4
    382240     12854.1
    382280     12855.6
    382320     12856.8
    382360     12858.3
    382400     12860.1
    382440     12861.1
    382480     12862.7
    382520     12863.5
    382560     12866.2
    382600     12865.5
    382640     12868.1
    382680     12868.9
    382720     12869.6
    382760     12871.7
    382800     12872.4
    382840     12874.9
    382880     12876.8
    382920     12876.2
    382960     12877.4
    383000     12879.1
    383040     12880.7
    383080     12882.2
    383120     12883.4
    383160     12884.9
    383200     12886.7
    383240     12887.7
    383280     12889.4
    383320     12890.1
    383360     12892.9
    383400     12892.1
    383440     12894.7
    383480     12895.5
    383520     12896.2
    383560     12898.3
    383600       12899
    383640     12901.5
    383680     12903.4
    383720     12902.8
    383760     12904.1
    383800     12905.7
    383840     12907.3
    383880     12908.8
    383920       12910
    383960     12911.5
    384000     12913.3
    384040     12914.4
    384080       12916
    384120     12916.7
    384160     12919.5
    384200     12918.8
    384240     12921.3
    384280     12922.1
    384320     12922.9
    384360       12925
    384400     12925.6
    384440     12928.1
    384480       12930
    384520     12929.5
    384560     12930.7
    384600     12932.3
    384640       12934
    384680     12935.5
    384720     12936.6
    384760     12938.1
    384800     12939.9
    384840       12941
    384880     12942.6
    384920     12943.4
    384960     12946.1
    385000     12945.4
    385040     12947.9
    385080     12948.8
    385120     12949.5
    385160     12951.6
    385200     12952.2
    385240     12954.8
    385280     12956.6
    385320     12956.1
    385360     12957.3
    385400     12958.9
    385440     12960.5
    385480     12962.1
    385520     12963.2
    385560     12964.7
    385600     12966.6
    385640     12967.6
    385680     12969.2
    385720       12970
    385760     12972.7
    385800       12972
    385840     12974.6
    385880     12975.4
    385920     12976.1
    385960     12978.2
    386000     12978.9
    386040     12981.4
    386080     12983.2
    386120     12982.8
    386160     12983.9
    386200     12985.6
    386240     12987.2
    386280     12988.7
    386320     12989.9
    386360     12991.4
    386400     12993.2
    386440     12994.3
    386480     12995.8
    386520     12996.6
    386560     12999.4
    386600     12998.6
    386640     13001.3
    386680       13002
    386720     13002.8
    386760     13004.9
    386800     13005.5
    386840     13008.1
    386880     13009.8
    386920     13009.4
    386960     13010.5
    387000     13012.2
    387040     13013.8
    387080     13015.3
    387120     13016.5
    387160       13018
    387200     13019.9
    387240     13020.9
    387280     13022.5
    387320     13023.2
    387360     13026.1
    387400     13025.2
    387440     13027.9
    387480     13028.6
    387520     13029.4
    387560     13031.6
    387600     13032.1
    387640     13034.7
    387680     13036.4
    387720       13036
    387760     13037.2
    387800     13038.9
    387840     13040.5
    387880       13042
    387920     13043.1
    387960     13044.7
    388000     13046.5
    388040     13047.5
    388080     13049.1
    388120     13049.8
    388160     13052.7
    388200     13051.8
    388240     13054.6
    388280     13055.3
    388320     13056.1
    388360     13058.2
    388400     13058.8
    388440     13061.3
    388480       13063
    388520     13062.6
    388560     13063.9
    388600     13065.5
    388640     13067.2
    388680     13068.6
    388720     13069.8
    388760     13071.3
    388800     13073.2
    388840     13074.2
    388880     13075.8
    388920     13076.6
    388960     13079.3
    389000     13078.5
    389040     13081.2
    389080     13081.9
    389120     13082.8
    389160     13084.9
    389200     13085.4
    389240     13087.9
    389280     13089.6
    389320     13089.3
    389360     13090.5
    389400     13092.1
    389440     13093.8
    389480     13095.2
    389520     13096.5
    389560       13098
    389600     13099.9
    389640     13100.8
    389680     13102.5
    389720     13103.2
    389760     13105.9
    389800     13105.1
    389840     13107.9
    389880     13108.6
    389920     13109.4
    389960     13111.5
    390000     13112.1
    390040     13114.5
    390080     13116.3
    390120     13115.9
    390160     13117.2
    390200     13118.8
    390240     13120.4
    390280     13121.9
    390320     13123.1
    390360     13124.6
    390400     13126.5
    390440     13127.5
    390480     13129.1
    390520     13129.8
    390560     13132.5
    390600     13131.7
    390640     13134.5
    390680     13135.2
    390720       13136
    390760     13138.2
    390800     13138.7
    390840     13141.2
    390880     13142.9
    390920     13142.6
    390960     13143.8
    391000     13145.4
    391040     13147.1
    391080     13148.5
    391120     13149.8
    391160     13151.2
    391200     13153.2
    391240     13154.1
    391280     13155.7
    391320     13156.5
    391360     13159.2
    391400     13158.4
    391440     13161.2
    391480     13161.8
    391520     13162.7
    391560     13164.8
    391600     13165.3
    391640     13167.9
    391680     13169.6
    391720     13169.2
    391760     13170.4
    391800     13172.1
    391840     13173.8
    391880     13175.2
    391920     13176.5
    391960     13177.9
    392000     13179.8
    392040     13180.7
    392080     13182.4
    392120     13183.1
    392160     13185.8
    392200       13185
    392240     13187.8
    392280     13188.5
    392320     13189.3
    392360     13191.5
    392400       13192
    392440     13194.6
    392480     13196.2
    392520     13195.9
    392560     13197.1
    392600     13198.7
    392640     13200.4
    392680     13201.9
    392720     13203.1
    392760     13204.5
    392800     13206.5
    392840     13207.4
    392880     13209.1
    392920     13209.8
    392960     13212.5
    393000     13211.7
    393040     13214.5
    393080     13215.2
    393120       13216
    393160     13218.2
    393200     13218.7
    393240     13221.3
    393280     13222.9
    393320     13222.6
    393360     13223.9
    393400     13225.3
    393440     13227.1
    393480     13228.6
    393520     13229.9
    393560     13231.2
    393600     13233.2
    393640     13234.1
    393680     13235.8
    393720     13236.5
    393760     13239.2
    393800     13238.4
    393840     13241.2
    393880     13241.9
    393920     13242.8
    393960     13244.9
    394000     13245.4
    394040       13248
    394080     13249.6
    394120     13249.2
    394160     13250.6
    394200       13252
    394240     13253.8
    394280     13255.3
    394320     13256.6
    394360       13258
    394400     13259.9
    394440     13260.9
    394480     13262.5
    394520     13263.2
    394560     13265.9
    394600     13265.1
    394640     13267.9
    394680     13268.6
    394720     13269.4
    394760     13271.6
    394800     13272.1
    394840     13274.7
    394880     13276.3
    394920     13275.9
    394960     13277.2
    395000     13278.8
    395040     13280.5
    395080       13282
    395120     13283.3
    395160     13284.7
    395200     13286.6
    395240     13287.5
    395280     13289.2
    395320       13290
    395360     13292.6
    395400     13291.8
    395440     13294.6
    395480     13295.3
    395520     13296.2
    395560     13298.3
    395600     13298.9
    395640     13301.4
    395680     13302.9
    395720     13302.6
    395760       13304
    395800     13305.5
    395840     13307.3
    395880     13308.7
    395920       13310
    395960     13311.4
    396000     13313.3
    396040     13314.3
    396080       13316
    396120     13316.7
    396160     13319.4
    396200     13318.6
    396240     13321.3
    396280     13322.1
    396320     13322.8
    396360       13325
    396400     13325.5
    396440     13328.1
    396480     13329.6
    396520     13329.3
    396560     13330.6
    396600     13332.2
    396640       13334
    396680     13335.4
    396720     13336.7
    396760     13338.1
    396800       13340
    396840       13341
    396880     13342.7
    396920     13343.4
    396960     13346.1
    397000     13345.3
    397040       13348
    397080     13348.8
    397120     13349.5
    397160     13351.7
    397200     13352.2
    397240     13354.8
    397280     13356.3
    397320       13356
    397360     13357.3
    397400     13358.8
    397440     13360.6
    397480     13362.1
    397520     13363.4
    397560     13364.8
    397600     13366.7
    397640     13367.6
    397680     13369.4
    397720     13370.1
    397760     13372.8
    397800       13372
    397840     13374.7
    397880     13375.4
    397920     13376.2
    397960     13378.4
    398000     13378.9
    398040     13381.5
    398080       13383
    398120     13382.7
    398160     13384.1
    398200     13385.5
    398240     13387.3
    398280     13388.8
    398320     13390.1
    398360     13391.5
    398400     13393.5
    398440     13394.4
    398480     13396.1
    398520     13396.7
    398560     13399.5
    398600     13398.7
    398640     13401.4
    398680     13402.1
    398720       13403
    398760     13405.1
    398800     13405.6
    398840     13408.2
    398880     13409.7
    398920     13409.4
    398960     13410.8
    399000     13412.2
    399040     13414.1
    399080     13415.5
    399120     13416.8
    399160     13418.2
    399200     13420.2
    399240     13421.1
    399280     13422.8
    399320     13423.4
    399360     13426.2
    399400     13425.5
    399440     13428.2
    399480     13428.8
    399520     13429.6
    399560     13431.9
    399600     13432.3
    399640       13435
    399680     13436.5
    399720     13436.1
    399760     13437.5
    399800       13439
    399840     13440.8
    399880     13442.2
    399920     13443.5
    399960       13445
    400000     13446.9
    400040     13447.8
    400080     13449.5
    400120     13450.2
    400160     13452.9
    400200     13452.2
    400240     13454.9
    400280     13455.6
    400320     13456.4
    400360     13458.6
    400400     13459.1
    400440     13461.7
    400480     13463.3
    400520     13462.8
    400560     13464.2
    400600     13465.7
    400640     13467.5
    400680       13469
    400720     13470.3
    400760     13471.6
    400800     13473.6
    400840     13474.5
    400880     13476.3
    400920     13476.9
    400960     13479.6
    401000     13478.9
    401040     13481.7
    401080     13482.3
    401120     13483.2
    401160     13485.3
    401200     13485.8
    401240     13488.3
    401280       13490
    401320     13489.5
    401360       13491
    401400     13492.4
    401440     13494.2
    401480     13495.7
    401520       13497
    401560     13498.3
    401600     13500.4
    401640     13501.3
    401680       13503
    401720     13503.6
    401760     13506.4
    401800     13505.7
    401840     13508.3
    401880       13509
    401920     13509.9
    401960       13512
    402000     13512.4
    402040     13515.1
    402080     13516.7
    402120     13516.2
    402160     13517.6
    402200     13519.2
    402240     13520.9
    402280     13522.5
    402320     13523.7
    402360       13525
    402400     13527.1
    402440       13528
    402480     13529.6
    402520     13530.3
    402560     13533.1
    402600     13532.4
    402640     13535.1
    402680     13535.7
    402720     13536.5
    402760     13538.7
    402800     13539.1
    402840     13541.7
    402880     13543.4
    402920     13542.9
    402960     13544.3
    403000     13545.8
    403040     13547.6
    403080     13549.2
    403120     13550.3
    403160     13551.7
    403200     13553.8
    403240     13554.7
    403280     13556.3
    403320       13557
    403360     13559.8
    403400     13559.1
    403440     13561.8
    403480     13562.3
    403520     13563.3
    403560     13565.4
    403600     13565.7
    403640     13568.4
    403680       13570
    403720     13569.6
    403760       13571
    403800     13572.5
    403840     13574.3
    403880     13575.8
    403920       13577
    403960     13578.4
    404000     13580.4
    404040     13581.4
    404080       13583
    404120     13583.7
    404160     13586.5
    404200     13585.8
    404240     13588.5
    404280       13589
    404320     13589.9
    404360     13592.1
    404400     13592.4
    404440     13595.1
    404480     13596.8
    404520     13596.3
    404560     13597.7
    404600     13599.2
    404640       13601
    404680     13602.5
    404720     13603.7
    404760     13605.1
    404800     13607.1
    404840     13608.1
    404880     13609.7
    404920     13610.4
    404960     13613.1
    405000     13612.5
    405040     13615.2
    405080     13615.7
    405120     13616.7
    405160     13618.8
    405200     13619.1
    405240     13621.9
    405280     13623.5
    405320       13623
    405360     13624.3
    405400     13625.9
    405440     13627.7
    405480     13629.2
    405520     13630.4
    405560     13631.8
    405600     13633.8
    405640     13634.8
    405680     13636.4
    405720     13637.1
    405760     13639.9
    405800     13639.2
    405840     13641.9
    405880     13642.4
    405920     13643.4
    405960     13645.6
    406000     13645.9
    406040     13648.6
    406080     13650.2
    406120     13649.8
    406160       13651
    406200     13652.6
    406240     13654.4
    406280     13655.9
    406320     13657.1
    406360     13658.5
    406400     13660.5
    406440     13661.6
    406480     13663.1
    406520     13663.8
    406560     13666.6
    406600     13665.9
    406640     13668.6
    406680     13669.1
    406720     13670.1
    406760     13672.3
    406800     13672.6
    406840     13675.3
    406880     13676.9
    406920     13676.5
    406960     13677.7
    407000     13679.3
    407040     13681.1
    407080     13682.6
    407120     13683.8
    407160     13685.3
    407200     13687.2
    407240     13688.3
    407280     13689.8
    407320     13690.6
    407360     13693.3
    407400     13692.6
    407440     13695.4
    407480     13695.9
    407520     13696.8
    407560       13699
    407600     13699.3
    407640     13702.1
    407680     13703.7
    407720     13703.2
    407760     13704.5
    407800       13706
    407840     13707.9
    407880     13709.4
    407920     13710.6
    407960       13712
    408000       13714
    408040       13715
    408080     13716.6
    408120     13717.4
    408160     13720.1
    408200     13719.4
    408240     13722.1
    408280     13722.6
    408320     13723.6
    408360     13725.8
    408400       13726
    408440     13728.8
    408480     13730.5
    408520       13730
    408560     13731.2
    408600     13732.8
    408640     13734.7
    408680     13736.1
    408720     13737.4
    408760     13738.8
    408800     13740.7
    408840     13741.8
    408880     13743.4
    408920     13744.1
    408960     13746.8
    409000     13746.1
    409040     13748.8
    409080     13749.4
    409120     13750.4
    409160     13752.5
    409200     13752.8
    409240     13755.5
    409280     13757.2
    409320     13756.7
    409360       13758
    409400     13759.5
    409440     13761.4
    409480     13762.9
    409520     13764.1
    409560     13765.5
    409600     13767.5
    409640     13768.5
    409680     13770.1
    409720     13770.8
    409760     13773.5
    409800     13772.8
    409840     13775.6
    409880     13776.1
    409920       13777
    409960     13779.3
    410000     13779.5
    410040     13782.3
    410080       13784
    410120     13783.4
    410160     13784.7
    410200     13786.2
    410240     13788.1
    410280     13789.6
    410320     13790.8
    410360     13792.2
    410400     13794.2
    410440     13795.2
    410480     13796.9
    410520     13797.6
    410560     13800.3
    410600     13799.5
    410640     13802.3
    410680     13802.8
    410720     13803.8
    410760       13806
    410800     13806.1
    410840       13809
    410880     13810.8
    410920     13810.2
    410960     13811.5
    411000     13812.9
    411040     13814.9
    411080     13816.4
    411120     13817.5
    411160     13818.9
    411200       13821
    411240       13822
    411280     13823.6
    411320     13824.3
    411360     13827.1
    411400     13826.3
    411440       13829
    411480     13829.6
    411520     13830.5
    411560     13832.7
    411600     13832.9
    411640     13835.7
    411680     13837.5
    411720       13837
    411760     13838.2
    411800     13839.6
    411840     13841.7
    411880     13843.2
    411920     13844.2
    411960     13845.7
    412000     13847.7
    412040     13848.8
    412080     13850.4
    412120     13851.1
    412160     13853.8
    412200       13853
    412240     13855.8
    412280     13856.3
    412320     13857.3
    412360     13859.4
    412400     13859.6
    412440     13862.5
    412480     13864.2
    412520     13863.7
    412560     13864.9
    412600     13866.3
    412640     13868.4
    412680     13869.9
    412720     13870.9
    412760     13872.5
    412800     13874.5
    412840     13875.5
    412880     13877.1
    412920     13877.8
    412960     13880.6
    413000     13879.7
    413040     13882.5
    413080       13883
    413120     13884.1
    413160     13886.2
    413200     13886.3
    413240     13889.2
    413280       13891
    413320     13890.5
    413360     13891.6
    413400     13893.1
    413440     13895.2
    413480     13896.6
    413520     13897.7
    413560     13899.2
    413600     13901.2
    413640     13902.2
    413680     13903.8
    413720     13904.5
    413760     13907.3
    413800     13906.5
    413840     13909.3
    413880     13909.8
    413920     13910.8
    413960     13912.9
    414000     13913.1
    414040       13916
    414080     13917.7
    414120     13917.2
    414160     13918.4
    414200     13919.9
    414240     13921.9
    414280     13923.4
    414320     13924.4
    414360     13925.9
    414400       13928
    414440       13929
    414480     13930.6
    414520     13931.3
    414560     13934.1
    414600     13933.2
    414640     13936.1
    414680     13936.5
    414720     13937.5
    414760     13939.7
    414800     13939.8
    414840     13942.8
    414880     13944.4
    414920     13943.9
    414960     13945.1
    415000     13946.6
    415040     13948.6
    415080     13950.1
    415120     13951.2
    415160     13952.7
    415200     13954.8
    415240     13955.8
    415280     13957.3
    415320     13958.1
    415360     13960.8
    415400     13959.9
    415440     13962.9
    415480     13963.2
    415520     13964.3
    415560     13966.4
    415600     13966.6
    415640     13969.5
    415680     13971.1
    415720     13970.6
    415760     13971.9
    415800     13973.3
    415840     13975.3
    415880     13976.9
    415920     13977.9
    415960     13979.4
    416000     13981.5
    416040     13982.5
    416080       13984
    416120     13984.8
    416160     13987.5
    416200     13986.6
    416240     13989.6
    416280       13990
    416320     13990.9
    416360     13993.1
    416400     13993.3
    416440     13996.2
    416480     13997.8
    416520     13997.3
    416560     13998.6
    416600       14000
    416640       14002
    416680     14003.6
    416720     14004.6
    416760     14006.2
    416800     14008.2
    416840     14009.2
    416880     14010.6
    416920     14011.5
    416960     14014.3
    417000     14013.4
    417040     14016.3
    417080     14016.7
    417120     14017.6
    417160     14019.9
    417200       14020
    417240     14022.9
    417280     14024.6
    417320     14024.1
    417360     14025.3
    417400     14026.7
    417440     14028.8
    417480     14030.4
    417520     14031.3
    417560     14032.9
    417600       14035
    417640     14035.9
    417680     14037.3
    417720     14038.3
    417760       14041
    417800     14040.1
    417840       14043
    417880     14043.5
    417920     14044.4
    417960     14046.5
    418000     14046.7
    418040     14049.6
    418080     14051.3
    418120     14050.8
    418160       14052
    418200     14053.5
    418240     14055.5
    418280     14057.1
    418320       14058
    418360     14059.6
    418400     14061.6
    418440     14062.7
    418480       14064
    418520     14065.1
    418560     14067.7
    418600     14066.8
    418640     14069.7
    418680     14070.2
    418720     14071.1
    418760     14073.3
    418800     14073.4
    418840     14076.3
    418880     14078.1
    418920     14077.5
    418960     14078.7
    419000     14080.2
    419040     14082.2
    419080     14083.8
    419120     14084.7
    419160     14086.3
    419200     14088.3
    419240     14089.4
    419280     14090.8
    419320     14091.8
    419360     14094.4
    419400     14093.4
    419440     14096.4
    419480     14096.9
    419520     14097.8
    419560       14100
    419600     14100.1
    419640       14103
    419680     14104.8
    419720     14104.2
    419760     14105.4
    419800     14106.9
    419840       14109
    419880     14110.5
    419920     14111.4
    419960     14113.1
    420000       14115
    420040     14116.2
    420080     14117.5
    420120     14118.5
    420160     14121.1
    420200     14120.2
    420240     14123.1
    420280     14123.6
    420320     14124.5
    420360     14126.7
    420400     14126.8
    420440     14129.7
    420480     14131.5
    420520       14131
    420560     14132.1
    420600     14133.6
    420640     14135.7
    420680     14137.3
    420720     14138.2
    420760     14139.8
    420800     14141.7
    420840     14142.9
    420880     14144.2
    420920     14145.2
    420960     14147.8
    421000     14146.9
    421040     14149.8
    421080     14150.3
    421120     14151.3
    421160     14153.4
    421200     14153.6
    421240     14156.5
    421280     14158.3
    421320     14157.7
    421360     14158.9
    421400     14160.4
    421440     14162.4
    421480     14163.9
    421520     14164.9
    421560     14166.6
    421600     14168.5
    421640     14169.7
    421680       14171
    421720       14172
    421760     14174.5
    421800     14173.6
    421840     14176.5
    421880     14177.1
    421920       14178
    421960     14180.2
    422000     14180.4
    422040     14183.3
    422080       14185
    422120     14184.4
    422160     14185.7
    422200     14187.1
    422240     14189.2
    422280     14190.7
    422320     14191.7
    422360     14193.3
    422400     14195.2
    422440     14196.4
    422480     14197.7
    422520     14198.8
    422560     14201.3
    422600     14200.3
    422640     14203.3
    422680     14203.9
    422720     14204.7
    422760       14207
    422800     14207.1
    422840       14210
    422880     14211.8
    422920     14211.1
    422960     14212.4
    423000     14213.8
    423040     14215.9
    423080     14217.5
    423120     14218.4
    423160     14220.1
    423200       14222
    423240     14223.2
    423280     14224.4
    423320     14225.5
    423360       14228
    423400     14227.1
    423440       14230
    423480     14230.7
    423520     14231.5
    423560     14233.7
    423600     14233.8
    423640     14236.8
    423680     14238.5
    423720     14237.8
    423760     14239.2
    423800     14240.6
    423840     14242.7
    423880     14244.2
    423920     14245.1
    423960     14246.8
    424000     14248.7
    424040     14249.9
    424080     14251.2
    424120     14252.3
    424160     14254.8
    424200     14253.8
    424240     14256.8
    424280     14257.4
    424320     14258.2
    424360     14260.4
    424400     14260.5
    424440     14263.5
    424480     14265.3
    424520     14264.5
    424560     14265.8
    424600     14267.3
    424640     14269.5
    424680     14270.9
    424720     14271.9
    424760     14273.5
    424800     14275.5
    424840     14276.7
    424880     14277.9
    424920     14278.9
    424960     14281.5
    425000     14280.6
    425040     14283.5
    425080     14284.1
    425120     14284.9
    425160     14287.1
    425200     14287.3
    425240     14290.1
    425280       14292
    425320     14291.2
    425360     14292.5
    425400       14294
    425440     14296.2
    425480     14297.6
    425520     14298.6
    425560     14300.1
    425600     14302.2
    425640     14303.4
    425680     14304.6
    425720     14305.6
    425760     14308.1
    425800     14307.3
    425840     14310.2
    425880     14310.8
    425920     14311.6
    425960     14313.8
    426000       14314
    426040     14316.8
    426080     14318.7
    426120     14317.9
    426160     14319.1
    426200     14320.7
    426240     14322.9
    426280     14324.3
    426320     14325.3
    426360     14326.8
    426400     14328.9
    426440     14330.1
    426480     14331.3
    426520     14332.4
    426560     14334.8
    426600     14333.9
    426640     14336.9
    426680     14337.5
    426720     14338.3
    426760     14340.5
    426800     14340.7
    426840     14343.5
    426880     14345.4
    426920     14344.6
    426960     14345.8
    427000     14347.4
    427040     14349.5
    427080       14351
    427120       14352
    427160     14353.5
    427200     14355.7
    427240     14356.8
    427280       14358
    427320       14359
    427360     14361.6
    427400     14360.6
    427440     14363.6
    427480     14364.2
    427520       14365
    427560     14367.1
    427600     14367.3
    427640     14370.2
    427680     14372.1
    427720     14371.3
    427760     14372.6
    427800     14374.2
    427840     14376.3
    427880     14377.7
    427920     14378.7
    427960     14380.2
    428000     14382.3
    428040     14383.5
    428080     14384.7
    428120     14385.8
    428160     14388.3
    428200     14387.3
    428240     14390.3
    428280     14390.9
    428320     14391.7
    428360     14393.8
    428400       14394
    428440     14396.9
    428480     14398.9
    428520     14398.1
    428560     14399.3
    428600     14400.9
    428640       14403
    428680     14404.4
    428720     14405.5
    428760     14406.9
    428800     14409.1
    428840     14410.2
    428880     14411.4
    428920     14412.5
    428960       14415
    429000     14414.1
    429040       14417
    429080     14417.6
    429120     14418.5
    429160     14420.5
    429200     14420.8
    429240     14423.6
    429280     14425.6
    429320     14424.8
    429360       14426
    429400     14427.6
    429440     14429.6
    429480     14431.1
    429520     14432.2
    429560     14433.5
    429600     14435.8
    429640     14436.9
    429680     14438.1
    429720     14439.2
    429760     14441.6
    429800     14440.8
    429840     14443.7
    429880     14444.3
    429920     14445.1
    429960     14447.2
    430000     14447.5
    430040     14450.3
    430080     14452.3
    430120     14451.5
    430160     14452.7
    430200     14454.4
    430240     14456.3
    430280     14457.8
    430320     14458.9
    430360     14460.2
    430400     14462.5
    430440     14463.6
    430480     14464.8
    430520     14465.9
    430560     14468.4
    430600     14467.4
    430640     14470.4
    430680       14471
    430720     14471.8
    430760     14473.9
    430800     14474.2
    430840     14476.9
    430880     14478.9
    430920     14478.2
    430960     14479.4
    431000     14481.1
    431040       14483
    431080     14484.5
    431120     14485.6
    431160     14486.9
    431200     14489.2
    431240     14490.2
    431280     14491.5
    431320     14492.6
    431360     14495.1
    431400     14494.2
    431440     14497.1
    431480     14497.7
    431520     14498.6
    431560     14500.6
    431600     14500.8
    431640     14503.7
    431680     14505.7
    431720     14504.9
    431760       14506
    431800     14507.8
    431840     14509.7
    431880     14511.2
    431920     14512.3
    431960     14513.6
    432000     14515.9
    432040       14517
    432080     14518.2
    432120     14519.2
    432160     14521.8
    432200     14520.9
    432240     14523.8
    432280     14524.4
    432320     14525.2
    432360     14527.3
    432400     14527.4
    432440     14530.4
    432480     14532.3
    432520     14531.6
    432560     14532.8
    432600     14534.4
    432640     14536.4
    432680     14537.9
    432720     14539.1
    432760     14540.3
    432800     14542.6
    432840     14543.7
    432880     14544.9
    432920     14545.9
    432960     14548.5
    433000     14547.6
    433040     14550.5
    433080     14551.1
    433120     14551.9
    433160       14554
    433200     14554.1
    433240     14557.1
    433280       14559
    433320     14558.4
    433360     14559.4
    433400     14561.1
    433440     14563.2
    433480     14564.6
    433520     14565.7
    433560     14567.1
    433600     14569.3
    433640     14570.4
    433680     14571.7
    433720     14572.6
    433760     14575.2
    433800     14574.3
    433840     14577.2
    433880     14577.8
    433920     14578.7
    433960     14580.7
    434000     14580.8
    434040     14583.7
    434080     14585.8
    434120     14585.1
    434160     14586.1
    434200     14587.8
    434240     14589.8
    434280     14591.3
    434320     14592.5
    434360     14593.7
    434400       14596
    434440     14597.2
    434480     14598.3
    434520     14599.2
    434560     14601.9
    434600       14601
    434640     14603.9
    434680     14604.5
    434720     14605.3
    434760     14607.4
    434800     14607.5
    434840     14610.4
    434880     14612.4
    434920     14611.8
    434960     14612.8
    435000     14614.5
    435040     14616.5
    435080       14618
    435120     14619.1
    435160     14620.4
    435200     14622.7
    435240     14623.8
    435280       14625
    435320     14625.9
    435360     14628.6
    435400     14627.7
    435440     14630.6
    435480     14631.3
    435520       14632
    435560       14634
    435600     14634.2
    435640     14637.1
    435680     14639.1
    435720     14638.5
    435760     14639.5
    435800     14641.2
    435840     14643.2
    435880     14644.7
    435920     14645.8
    435960     14647.1
    436000     14649.4
    436040     14650.5
    436080     14651.7
    436120     14652.5
    436160     14655.3
    436200     14654.4
    436240     14657.3
    436280     14657.9
    436320     14658.7
    436360     14660.7
    436400     14660.8
    436440     14663.8
    436480     14665.8
    436520     14665.2
    436560     14666.2
    436600     14667.9
    436640     14669.9
    436680     14671.3
    436720     14672.5
    436760     14673.8
    436800     14676.1
    436840     14677.1
    436880     14678.4
    436920     14679.2
    436960       14682
    437000     14681.1
    437040     14683.9
    437080     14684.7
    437120     14685.4
    437160     14687.3
    437200     14687.5
    437240     14690.5
    437280     14692.5
    437320     14691.9
    437360       14693
    437400     14694.5
    437440     14696.6
    437480     14698.1
    437520     14699.2
    437560     14700.5
    437600     14702.8
    437640     14703.8
    437680     14705.1
    437720     14705.9
    437760     14708.7
    437800     14707.8
    437840     14710.6
    437880     14711.4
    437920     14712.1
    437960       14714
    438000     14714.1
    438040     14717.2
    438080     14719.2
    438120     14718.6
    438160     14719.6
    438200     14721.2
    438240     14723.2
    438280     14724.8
    438320     14725.9
    438360     14727.2
    438400     14729.5
    438440     14730.5
    438480     14731.8
    438520     14732.6
    438560     14735.3
    438600     14734.5
    438640     14737.3
    438680       14738
    438720     14738.8
    438760     14740.7
    438800     14740.9
    438840     14743.8
    438880     14745.8
    438920     14745.2
    438960     14746.3
    439000       14748
    439040     14749.9
    439080     14751.4
    439120     14752.7
    439160     14753.9
    439200     14756.2
    439240     14757.2
    439280     14758.4
    439320     14759.3
    439360       14762
    439400     14761.2
    439440       14764
    439480     14764.7
    439520     14765.4
    439560     14767.4
    439600     14767.5
    439640     14770.5
    439680     14772.5
    439720       14772
    439760     14772.9
    439800     14774.6
    439840     14776.5
    439880     14778.1
    439920     14779.3
    439960     14780.5
    440000     14782.9
    440040     14783.8
    440080     14785.1
    440120     14785.9
    440160     14788.6
    440200     14787.8
    440240     14790.6
    440280     14791.4
    440320       14792
    440360       14794
    440400     14794.1
    440440     14797.1
    440480     14799.2
    440520     14798.7
    440560     14799.6
    440600     14801.2
    440640     14803.2
    440680     14804.7
    440720       14806
    440760     14807.2
    440800     14809.6
    440840     14810.5
    440880     14811.7
    440920     14812.6
    440960     14815.2
    441000     14814.5
    441040     14817.3
    441080     14818.1
    441120     14818.7
    441160     14820.7
    441200     14820.7
    441240     14823.8
    441280     14825.8
    441320     14825.3
    441360     14826.2
    441400     14827.8
    441440     14829.8
    441480     14831.3
    441520     14832.6
    441560     14833.9
    441600     14836.3
    441640     14837.1
    441680     14838.4
    441720     14839.2
    441760     14841.9
    441800     14841.2
    441840     14843.9
    441880     14844.7
    441920     14845.4
    441960     14847.3
    442000     14847.4
    442040     14850.4
    442080     14852.5
    442120       14852
    442160     14852.9
    442200     14854.5
    442240     14856.5
    442280     14858.1
    442320     14859.2
    442360     14860.6
    442400     14862.9
    442440     14863.8
    442480     14865.1
    442520     14865.8
    442560     14868.7
    442600     14867.8
    442640     14870.7
    442680     14871.4
    442720     14872.1
    442760       14874
    442800     14874.1
    442840     14877.1
    442880     14879.2
    442920     14878.6
    442960     14879.6
    443000     14881.1
    443040     14883.2
    443080     14884.8
    443120     14885.9
    443160     14887.2
    443200     14889.6
    443240     14890.5
    443280     14891.8
    443320     14892.5
    443360     14895.4
    443400     14894.5
    443440     14897.4
    443480     14898.1
    443520     14898.8
    443560     14900.7
    443600     14900.8
    443640     14903.8
    443680     14905.9
    443720     14905.3
    443760     14906.2
    443800     14907.8
    443840     14909.9
    443880     14911.5
    443920     14912.6
    443960     14913.9
    444000     14916.3
    444040     14917.2
    444080     14918.4
    444120     14919.2
    444160     14922.1
    444200     14921.2
    444240     14924.1
    444280     14924.7
    444320     14925.5
    444360     14927.4
    444400     14927.5
    444440     14930.4
    444480     14932.6
    444520     14931.9
    444560     14932.9
    444600     14934.6
    444640     14936.6
    444680     14938.2
    444720     14939.4
    444760     14940.6
    444800       14943
    444840     14943.9
    444880     14945.1
    444920     14945.9
    444960     14948.7
    445000     14947.8
    445040     14950.7
    445080     14951.4
    445120     14952.2
    445160     14954.1
    445200     14954.1
    445240     14957.1
    445280     14959.3
    445320     14958.7
    445360     14959.5
    445400     14961.3
    445440     14963.2
    445480     14964.9
    445520     14966.1
    445560     14967.3
    445600     14969.7
    445640     14970.6
    445680     14971.8
    445720     14972.5
    445760     14975.4
    445800     14974.5
    445840     14977.4
    445880     14978.1
    445920     14978.9
    445960     14980.8
    446000     14980.9
    446040     14983.8
    446080       14986
    446120     14985.4
    446160     14986.2
    446200     14987.9
    446240     14989.9
    446280     14991.6
    446320     14992.8
    446360       14994
    446400     14996.3
    446440     14997.3
    446480     14998.4
    446520     14999.3
    446560     15002.1
    446600     15001.2
    446640       15004
    446680     15004.8
    446720     15005.6
    446760     15007.4
    446800     15007.5
    446840     15010.5
    446880     15012.7
    446920       15012
    446960     15012.9
    447000     15014.7
    447040     15016.6
    447080     15018.3
    447120     15019.5
    447160     15020.7
    447200     15023.1
    447240     15024.1
    447280     15025.2
    447320     15026.1
    447360     15028.9
    447400     15027.9
    447440     15030.7
    447480     15031.5
    447520     15032.2
    447560     15034.1
    447600     15034.3
    447640     15037.2
    447680     15039.5
    447720     15038.7
    447760     15039.6
    447800     15041.4
    447840     15043.4
    447880       15045
    447920     15046.2
    447960     15047.4
    448000     15049.8
    448040     15050.8
    448080       15052
    448120     15052.9
    448160     15055.6
    448200     15054.7
    448240     15057.5
    448280     15058.3
    448320     15058.9
    448360     15060.8
    448400       15061
    448440     15063.8
    448480     15066.2
    448520     15065.5
    448560     15066.2
    448600     15068.1
    448640     15070.1
    448680     15071.7
    448720     15072.9
    448760     15074.1
    448800     15076.5
    448840     15077.5
    448880     15078.6
    448920     15079.6
    448960     15082.3
    449000     15081.4
    449040     15084.1
    449080     15084.9
    449120     15085.7
    449160     15087.6
    449200     15087.7
    449240     15090.5
    449280     15092.9
    449320     15092.2
    449360     15092.9
    449400     15094.7
    449440     15096.8
    449480     15098.4
    449520     15099.6
    449560     15100.9
    449600     15103.2
    449640     15104.2
    449680     15105.4
    449720     15106.3
    449760       15109
    449800     15108.1
    449840     15110.8
    449880     15111.7
    449920     15112.3
    449960     15114.3
    450000     15114.5
    450040     15117.3
    450080     15119.6
    450120     15118.9
    450160     15119.6
    450200     15121.4
    450240     15123.6
    450280     15125.1
    450320     15126.3
    450360     15127.6
    450400       15130
    450440     15130.9
    450480     15132.1
    450520     15133.1
    450560     15135.8
    450600     15134.8
    450640     15137.5
    450680     15138.4
    450720     15139.1
    450760       15141
    450800     15141.2
    450840       15144
    450880     15146.4
    450920     15145.6
    450960     15146.3
    451000     15148.2
    451040     15150.3
    451080     15151.8
    451120       15153
    451160     15154.3
    451200     15156.7
    451240     15157.6
    451280     15158.8
    451320     15159.8
    451360     15162.5
    451400     15161.5
    451440     15164.1
    451480     15165.1
    451520     15165.8
    451560     15167.7
    451600     15167.9
    451640     15170.7
    451680       15173
    451720     15172.3
    451760       15173
    451800     15174.9
    451840       15177
    451880     15178.5
    451920     15179.7
    451960     15181.1
    452000     15183.4
    452040     15184.3
    452080     15185.5
    452120     15186.5
    452160     15189.2
    452200     15188.1
    452240     15190.9
    452280     15191.8
    452320     15192.5
    452360     15194.4
    452400     15194.6
    452440     15197.4
    452480     15199.8
    452520       15199
    452560     15199.7
    452600     15201.5
    452640     15203.6
    452680     15205.2
    452720     15206.4
    452760     15207.8
    452800     15210.1
    452840       15211
    452880     15212.2
    452920     15213.2
    452960     15215.8
    453000     15214.8
    453040     15217.5
    453080     15218.5
    453120     15219.2
    453160     15221.1
    453200     15221.2
    453240       15224
    453280     15226.5
    453320     15225.7
    453360     15226.4
    453400     15228.3
    453440     15230.3
    453480     15231.9
    453520     15233.1
    453560     15234.4
    453600     15236.7
    453640     15237.7
    453680     15238.9
    453720       15240
    453760     15242.6
    453800     15241.5
    453840     15244.3
    453880     15245.2
    453920     15245.8
    453960     15247.7
    454000     15247.9
    454040     15250.8
    454080     15253.1
    454120     15252.3
    454160     15253.1
    454200     15254.9
    454240       15257
    454280     15258.5
    454320     15259.8
    454360     15261.1
    454400     15263.4
    454440     15264.4
    454480     15265.6
    454520     15266.6
    454560     15269.2
    454600     15268.2
    454640       15271
    454680     15271.9
    454720     15272.5
    454760     15274.4
    454800     15274.6
    454840     15277.5
    454880     15279.8
    454920     15278.9
    454960     15279.7
    455000     15281.7
    455040     15283.7
    455080     15285.1
    455120     15286.5
    455160     15287.7
    455200     15290.1
    455240       15291
    455280     15292.3
    455320     15293.3
    455360     15295.9
    455400     15294.9
    455440     15297.7
    455480     15298.5
    455520     15299.2
    455560     15301.1
    455600     15301.3
    455640     15304.1
    455680     15306.5
    455720     15305.6
    455760     15306.4
    455800     15308.4
    455840     15310.3
    455880     15311.8
    455920     15313.1
    455960     15314.3
    456000     15316.8
    456040     15317.6
    456080       15319
    456120     15319.9
    456160     15322.6
    456200     15321.6
    456240     15324.3
    456280     15325.2
    456320     15325.8
    456360     15327.8
    456400       15328
    456440     15330.8
    456480     15333.1
    456520     15332.3
    456560     15333.1
    456600       15335
    456640       15337
    456680     15338.5
    456720     15339.8
    456760       15341
    456800     15343.4
    456840     15344.2
    456880     15345.6
    456920     15346.5
    456960     15349.3
    457000     15348.2
    457040     15350.9
    457080     15351.9
    457120     15352.6
    457160     15354.4
    457200     15354.7
    457240     15357.5
    457280     15359.8
    457320       15359
    457360     15359.8
    457400     15361.7
    457440     15363.8
    457480     15365.3
    457520     15366.5
    457560     15367.6
    457600     15370.1
    457640     15370.9
    457680     15372.4
    457720     15373.2
    457760       15376
    457800       15375
    457840     15377.6
    457880     15378.6
    457920     15379.3
    457960     15381.1
    458000     15381.4
    458040     15384.1
    458080     15386.5
    458120     15385.6
    458160     15386.4
    458200     15388.4
    458240     15390.5
    458280       15392
    458320     15393.2
    458360     15394.4
    458400     15396.8
    458440     15397.6
    458480       15399
    458520     15399.9
    458560     15402.7
    458600     15401.7
    458640     15404.3
    458680     15405.3
    458720     15405.9
    458760     15407.9
    458800     15408.1
    458840     15410.9
    458880     15413.2
    458920     15412.3
    458960     15413.2
    459000     15415.2
    459040     15417.2
    459080     15418.7
    459120     15419.9
    459160     15421.1
    459200     15423.5
    459240     15424.3
    459280     15425.7
    459320     15426.7
    459360     15429.4
    459400     15428.5
    459440     15431.1
    459480       15432
    459520     15432.7
    459560     15434.6
    459600     15434.9
    459640     15437.6
    459680     15439.9
    459720       15439
    459760     15439.9
    459800     15441.9
    459840     15443.9
    459880     15445.4
    459920     15446.7
    459960     15447.9
    460000     15450.3
    460040       15451
    460080     15452.5
    460120     15453.4
    460160     15456.1
    460200     15455.2
    460240     15457.8
    460280     15458.8
    460320     15459.4
    460360     15461.4
    460400     15461.6
    460440     15464.3
    460480     15466.6
    460520     15465.8
    460560     15466.6
    460600     15468.7
    460640     15470.7
    460680     15472.2
    460720     15473.4
    460760     15474.6
    460800       15477
    460840     15477.8
    460880     15479.2
    460920     15480.1
    460960     15482.9
    461000     15481.9
    461040     15484.5
    461080     15485.5
    461120     15486.1
    461160     15488.1
    461200     15488.4
    461240     15491.1
    461280     15493.4
    461320     15492.6
    461360     15493.4
    461400     15495.4
    461440     15497.5
    461480       15499
    461520     15500.1
    461560     15501.4
    461600     15503.8
    461640     15504.5
    461680     15505.9
    461720     15506.9
    461760     15509.7
    461800     15508.6
    461840     15511.3
    461880     15512.2
    461920     15512.8
    461960     15514.9
    462000     15515.2
    462040     15517.8
    462080     15520.1
    462120     15519.3
    462160     15520.1
    462200     15522.2
    462240     15524.2
    462280     15525.7
    462320     15526.9
    462360     15528.1
    462400     15530.5
    462440     15531.2
    462480     15532.6
    462520     15533.7
    462560     15536.5
    462600     15535.4
    462640     15538.1
    462680       15539
    462720     15539.6
    462760     15541.7
    462800     15541.9
    462840     15544.6
    462880     15546.8
    462920       15546
    462960     15546.8
    463000     15548.8
    463040       15551
    463080     15552.5
    463120     15553.6
    463160     15554.8
    463200     15557.2
    463240       15558
    463280     15559.3
    463320     15560.4
    463360     15563.2
    463400     15562.1
    463440     15564.8
    463480     15565.8
    463520     15566.3
    463560     15568.4
    463600     15568.5
    463640     15571.3
    463680     15573.5
    463720     15572.7
    463760     15573.5
    463800     15575.6
    463840     15577.7
    463880     15579.2
    463920     15580.3
    463960     15581.5
    464000     15583.9
    464040     15584.7
    464080       15586
    464120     15587.1
    464160     15589.9
    464200     15588.8
    464240     15591.5
    464280     15592.5
    464320       15593
    464360     15595.1
    464400     15595.2
    464440       15598
    464480     15600.2
    464520     15599.4
    464560     15600.2
    464600     15602.3
    464640     15604.3
    464680     15605.9
    464720       15607
    464760     15608.1
    464800     15610.6
    464840     15611.4
    464880     15612.7
    464920     15613.8
    464960     15616.6
    465000     15615.5
    465040     15618.2
    465080     15619.2
    465120     15619.7
    465160     15621.7
    465200     15621.8
    465240     15624.7
    465280     15626.9
    465320     15626.1
    465360       15627
    465400     15629.1
    465440     15631.1
    465480     15632.6
    465520     15633.6
    465560     15634.8
    465600     15637.3
    465640     15638.1
    465680     15639.4
    465720     15640.5
    465760     15643.3
    465800     15642.2
    465840     15644.9
    465880     15645.9
    465920     15646.4
    465960     15648.4
    466000     15648.5
    466040     15651.4
    466080     15653.6
    466120     15652.8
    466160     15653.7
    466200     15655.7
    466240     15657.8
    466280     15659.3
    466320     15660.3
    466360     15661.5
    466400       15664
    466440     15664.8
    466480     15666.1
    466520     15667.2
    466560     15670.1
    466600     15668.9
    466640     15671.6
    466680     15672.6
    466720     15673.2
    466760     15675.1
    466800     15675.2
    466840     15678.1
    466880     15680.3
    466920     15679.5
    466960     15680.4
    467000     15682.5
    467040     15684.5
    467080     15686.1
    467120     15687.1
    467160     15688.3
    467200     15690.8
    467240     15691.6
    467280     15692.8
    467320     15693.9
    467360     15696.7
    467400     15695.7
    467440     15698.4
    467480     15699.3
    467520     15699.9
    467560     15701.9
    467600     15701.9
    467640     15704.9
    467680       15707
    467720     15706.2
    467760     15707.1
    467800     15709.2
    467840     15711.2
    467880     15712.8
    467920     15713.8
    467960       15715
    468000     15717.6
    468040     15718.3
    468080     15719.5
    468120     15720.6
    468160     15723.5
    468200     15722.4
    468240     15725.1
    468280     15726.1
    468320     15726.5
    468360     15728.5
    468400     15728.7
    468440     15731.6
    468480     15733.7
    468520     15732.9
    468560     15733.8
    468600     15735.9
    468640     15737.9
    468680     15739.5
    468720     15740.5
    468760     15741.7
    468800     15744.3
    468840       15745
    468880     15746.2
    468920     15747.3
    468960     15750.2
    469000     15749.2
    469040     15751.9
    469080     15752.9
    469120     15753.2
    469160     15755.2
    469200     15755.4
    469240     15758.3
    469280     15760.4
    469320     15759.6
    469360     15760.5
    469400     15762.5
    469440     15764.6
    469480     15766.2
    469520     15767.3
    469560     15768.3
    469600     15770.9
    469640     15771.7
    469680     15772.9
    469720       15774
    469760     15776.8
    469800     15775.9
    469840     15778.6
    469880     15779.6
    469920     15779.9
    469960     15781.9
    470000       15782
    470040     15784.9
    470080     15787.1
    470120     15786.3
    470160     15787.2
    470200     15789.2
    470240     15791.3
    470280     15792.9
    470320     15793.9
    470360       15795
    470400     15797.6
    470440     15798.4
    470480     15799.6
    470520     15800.6
    470560     15803.5
    470600     15802.6
    470640     15805.3
    470680     15806.2
    470720     15806.6
    470760     15808.7
    470800     15808.7
    470840     15811.6
    470880     15813.8
    470920       15813
    470960       15814
    471000       15816
    471040       15818
    471080     15819.6
    471120     15820.6
    471160     15821.8
    471200     15824.3
    471240     15825.1
    471280     15826.3
    471320     15827.4
    471360     15830.2
    471400     15829.3
    471440       15832
    471480     15832.9
    471520     15833.3
    471560     15835.4
    471600     15835.5
    471640     15838.3
    471680     15840.5
    471720     15839.7
    471760     15840.6
    471800     15842.7
    471840     15844.7
    471880     15846.3
    471920     15847.3
    471960     15848.5
    472000     15851.1
    472040     15851.8
    472080       15853
    472120       15854
    472160     15856.9
    472200       15856
    472240     15858.6
    472280     15859.6
    472320       15860
    472360     15862.1
    472400     15862.2
    472440       15865
    472480     15867.2
    472520     15866.4
    472560     15867.4
    472600     15869.4
    472640     15871.4
    472680       15873
    472720       15874
    472760     15875.3
    472800     15877.8
    472840     15878.6
    472880     15879.8
    472920     15880.7
    472960     15883.7
    473000     15882.7
    473040     15885.3
    473080     15886.4
    473120     15886.7
    473160     15888.8
    473200     15888.9
    473240     15891.7
    473280       15894
    473320     15893.1
    473360     15894.1
    473400     15896.1
    473440     15898.1
    473480     15899.7
    473520     15900.7
    473560       15902
    473600     15904.5
    473640     15905.3
    473680     15906.4
    473720     15907.4
    473760     15910.3
    473800     15909.4
    473840       15912
    473880       15913
    473920     15913.4
    473960     15915.4
    474000     15915.6
    474040     15918.4
    474080     15920.7
    474120     15919.8
    474160     15920.7
    474200     15922.8
    474240     15924.8
    474280     15926.4
    474320     15927.3
    474360     15928.7
    474400     15931.2
    474440     15932.1
    474480     15933.1
    474520     15934.1
    474560       15937
    474600     15936.1
    474640     15938.7
    474680     15939.7
    474720       15940
    474760     15942.1
    474800     15942.4
    474840     15945.1
    474880     15947.3
    474920     15946.5
    474960     15947.4
    475000     15949.5
    475040     15951.5
    475080     15953.1
    475120       15954
    475160     15955.4
    475200       15958
    475240     15958.8
    475280     15959.8
    475320     15960.8
    475360     15963.8
    475400     15962.8
    475440     15965.4
    475480     15966.4
    475520     15966.7
    475560     15968.8
    475600     15969.1
    475640     15971.9
    475680     15974.1
    475720     15973.2
    475760     15974.1
    475800     15976.2
    475840     15978.3
    475880     15979.8
    475920     15980.8
    475960     15982.1
    476000     15984.6
    476040     15985.5
    476080     15986.5
    476120     15987.5
    476160     15990.4
    476200     15989.6
    476240     15992.1
    476280     15993.1
    476320     15993.4
    476360     15995.6
    476400     15995.7
    476440     15998.6
    476480     16000.8
    476520     15999.9
    476560     16000.8
    476600     16002.9
    476640     16005.1
    476680     16006.5
    476720     16007.5
    476760     16008.8
    476800     16011.3
    476840     16012.2
    476880     16013.2
    476920     16014.3
    476960     16017.1
    477000     16016.3
    477040     16018.8
    477080     16019.8
    477120     16020.1
    477160     16022.2
    477200     16022.4
    477240     16025.3
    477280     16027.5
    477320     16026.6
    477360     16027.6
    477400     16029.6
    477440     16031.7
    477480     16033.2
    477520     16034.1
    477560     16035.5
    477600       16038
    477640     16038.8
    477680     16039.9
    477720       16041
    477760     16043.8
    477800     16042.9
    477840     16045.4
    477880     16046.5
    477920     16046.8
    477960       16049
    478000     16049.1
    478040       16052
    478080     16054.2
    478120     16053.3
    478160     16054.3
    478200     16056.2
    478240     16058.4
    478280       16060
    478320     16060.8
    478360     16062.2
    478400     16064.7
    478440     16065.5
    478480     16066.6
    478520     16067.7
    478560     16070.6
    478600     16069.7
    478640     16072.1
    478680     16073.2
    478720     16073.6
    478760     16075.7
    478800     16075.8
    478840     16078.7
    478880     16080.9
    478920       16080
    478960       16081
    479000       16083
    479040     16085.1
    479080     16086.7
    479120     16087.5
    479160       16089
    479200     16091.5
    479240     16092.3
    479280     16093.4
    479320     16094.4
    479360     16097.3
    479400     16096.4
    479440     16098.8
    479480     16099.9
    479520     16100.3
    479560     16102.4
    479600     16102.5
    479640     16105.5
    479680     16107.6
    479720     16106.7
    479760     16107.7
    479800     16109.7
    479840     16111.8
    479880     16113.4
    479920     16114.2
    479960     16115.7
    480000     16118.2
    480040       16119
    480080     16120.1
    480120       16121
    480160     16123.9
    480200     16123.1
    480240     16125.5
    480280     16126.6
    480320       16127
    480360     16129.1
    480400     16129.2
    480440     16132.2
    480480     16134.3
    480520     16133.4
    480560     16134.3
    480600     16136.4
    480640     16138.5
    480680     16140.1
    480720     16140.9
    480760     16142.4
    480800     16144.9
    480840     16145.7
    480880     16146.8
    480920     16147.6
    480960     16150.6
    481000     16149.7
    481040     16152.2
    481080     16153.2
    481120     16153.7
    481160     16155.9
    481200     16155.8
    481240     16158.9
    481280       16161
    481320     16160.1
    481360       16161
    481400     16163.1
    481440     16165.2
    481480     16166.8
    481520     16167.7
    481560       16169
    481600     16171.5
    481640     16172.4
    481680     16173.4
    481720     16174.3
    481760     16177.2
    481800     16176.4
    481840     16178.9
    481880     16179.9
    481920     16180.3
    481960     16182.5
    482000     16182.5
    482040     16185.6
    482080     16187.8
    482120     16186.7
    482160     16187.7
    482200     16189.8
    482240     16191.9
    482280     16193.5
    482320     16194.3
    482360     16195.7
    482400     16198.2
    482440       16199
    482480     16200.1
    482520       16201
    482560     16203.9
    482600       16203
    482640     16205.5
    482680     16206.5
    482720       16207
    482760     16209.2
    482800     16209.1
    482840     16212.3
    482880     16214.4
    482920     16213.3
    482960     16214.3
    483000     16216.5
    483040     16218.6
    483080     16220.1
    483120     16220.9
    483160     16222.4
    483200     16224.9
    483240     16225.6
    483280     16226.8
    483320     16227.7
    483360     16230.5
    483400     16229.6
    483440     16232.1
    483480     16233.2
    483520     16233.6
    483560     16235.9
    483600     16235.8
    483640       16239
    483680     16241.1
    483720       16240
    483760     16240.9
    483800     16243.1
    483840     16245.2
    483880     16246.8
    483920     16247.6
    483960       16249
    484000     16251.5
    484040     16252.3
    484080     16253.5
    484120     16254.4
    484160     16257.2
    484200     16256.3
    484240     16258.9
    484280     16259.8
    484320     16260.2
    484360     16262.6
    484400     16262.4
    484440     16265.7
    484480     16267.6
    484520     16266.7
    484560     16267.6
    484600     16269.7
    484640     16271.8
    484680     16273.5
    484720     16274.2
    484760     16275.6
    484800     16278.2
    484840     16278.9
    484880     16280.2
    484920     16281.1
    484960     16283.9
    485000       16283
    485040     16285.5
    485080     16286.6
    485120     16286.8
    485160     16289.2
    485200     16289.1
    485240     16292.3
    485280     16294.3
    485320     16293.3
    485360     16294.2
    485400     16296.3
    485440     16298.5
    485480     16300.1
    485520     16300.9
    485560     16302.3
    485600     16304.8
    485640     16305.6
    485680     16306.9
    485720     16307.7
    485760     16310.6
    485800     16309.6
    485840     16312.2
    485880     16313.3
    485920     16313.4
    485960     16315.8
    486000     16315.8
    486040     16319.1
    486080       16321
    486120     16319.9
    486160     16320.8
    486200     16322.9
    486240     16325.2
    486280     16326.8
    486320     16327.7
    486360       16329
    486400     16331.5
    486440     16332.3
    486480     16333.5
    486520     16334.4
    486560     16337.3
    486600     16336.3
    486640     16338.9
    486680       16340
    486720       16340
    486760     16342.5
    486800     16342.5
    486840     16345.7
    486880     16347.7
    486920     16346.7
    486960     16347.5
    487000     16349.6
    487040     16351.9
    487080     16353.5
    487120     16354.4
    487160     16355.7
    487200     16358.2
    487240     16359.1
    487280     16360.2
    487320     16361.1
    487360       16364
    487400     16362.9
    487440     16365.6
    487480     16366.7
    487520     16366.6
    487560     16369.2
    487600     16369.1
    487640     16372.4
    487680     16374.4
    487720     16373.4
    487760     16374.2
    487800     16376.3
    487840     16378.6
    487880     16380.2
    487920     16381.1
    487960     16382.3
    488000     16384.9
    488040     16385.8
    488080     16386.9
    488120     16387.6
    488160     16390.7
    488200     16389.6
    488240     16392.3
    488280     16393.4
    488320     16393.3
    488360     16395.8
    488400     16395.8
    488440     16399.1
    488480     16401.1
    488520     16400.1
    488560     16400.8
    488600     16403.1
    488640     16405.3
    488680     16406.9
    488720     16407.7
    488760       16409
    488800     16411.6
    488840     16412.5
    488880     16413.6
    488920     16414.4
    488960     16417.4
    489000     16416.3
    489040       16419
    489080     16420.1
    489120       16420
    489160     16422.5
    489200     16422.5
    489240     16425.8
    489280     16427.8
    489320     16426.8
    489360     16427.5
    489400     16429.7
    489440       16432
    489480     16433.4
    489520     16434.4
    489560     16435.8
    489600     16438.3
    489640     16439.2
    489680     16440.4
    489720       16441
    489760     16444.1
    489800       16443
    489840     16445.7
    489880     16446.8
    489920     16446.6
    489960     16449.1
    490000     16449.2
    490040     16452.5
    490080     16454.5
    490120     16453.4
    490160     16454.2
    490200     16456.3
    490240     16458.7
    490280     16460.2
    490320     16461.1
    490360     16462.5
    490400       16465
    490440     16465.9
    490480       16467
    490520     16467.7
    490560     16470.8
    490600     16469.7
    490640     16472.4
    490680     16473.5
    490720     16473.3
    490760     16475.8
    490800     16475.8
    490840     16479.1
    490880     16481.2
    490920     16480.2
    490960     16480.9
    491000       16483
    491040     16485.3
    491080     16486.9
    491120     16487.7
    491160     16489.2
    491200     16491.7
    491240     16492.6
    491280     16493.6
    491320     16494.5
    491360     16497.5
    491400     16496.3
    491440     16499.1
    491480     16500.2
    491520     16499.9
    491560     16502.4
    491600     16502.5
    491640     16505.9
    491680     16507.9
    491720     16506.9
    491760     16507.5
    491800     16509.5
    491840       16512
    491880     16513.5
    491920     16514.3
    491960     16515.9
    492000     16518.3
    492040     16519.2
    492080     16520.4
    492120     16521.1
    492160     16524.1
    492200     16523.1
    492240     16525.8
    492280       16527
    492320     16526.6
    492360     16529.1
    492400     16529.3
    492440     16532.6
    492480     16534.5
    492520     16533.5
    492560     16534.2
    492600     16536.2
    492640     16538.6
    492680     16540.2
    492720       16541
    492760     16542.5
    492800       16545
    492840     16545.9
    492880     16547.1
    492920     16547.8
    492960     16550.9
    493000     16549.8
    493040     16552.5
    493080     16553.6
    493120     16553.3
    493160     16555.8
    493200     16555.8
    493240     16559.4
    493280     16561.2
    493320     16560.2
    493360     16560.8
    493400     16562.9
    493440     16565.4
    493480     16566.9
    493520     16567.8
    493560     16569.3
    493600     16571.7
    493640     16572.5
    493680     16573.7
    493720     16574.5
    493760     16577.6
    493800     16576.5
    493840     16579.2
    493880     16580.3
    493920     16579.9
    493960     16582.4
    494000     16582.5
    494040       16586
    494080     16587.9
    494120     16586.9
    494160     16587.4
    494200     16589.5
    494240       16592
    494280     16593.5
    494320     16594.5
    494360     16595.9
    494400     16598.4
    494440     16599.2
    494480     16600.4
    494520     16601.2
    494560     16604.2
    494600     16603.1
    494640     16605.8
    494680       16607
    494720     16606.7
    494760     16609.1
    494800     16609.1
    494840     16612.7
    494880     16614.6
    494920     16613.5
    494960       16614
    495000     16616.2
    495040     16618.7
    495080     16620.3
    495120     16621.2
    495160     16622.6
    495200     16625.2
    495240     16625.8
    495280     16627.1
    495320     16627.9
    495360     16630.9
    495400     16629.9
    495440     16632.5
    495480     16633.7
    495520     16633.3
    495560     16635.9
    495600     16635.8
    495640     16639.3
    495680     16641.2
    495720     16640.2
    495760     16640.7
    495800     16642.9
    495840     16645.3
    495880       16647
    495920     16647.9
    495960     16649.2
    496000     16651.8
    496040     16652.5
    496080     16653.8
    496120     16654.5
    496160     16657.7
    496200     16656.5
    496240     16659.2
    496280     16660.3
    496320       16660
    496360     16662.5
    496400     16662.5
    496440       16666
    496480     16667.9
    496520     16666.9
    496560     16667.4
    496600     16669.7
    496640       16672
    496680     16673.7
    496720     16674.6
    496760     16675.8
    496800     16678.5
    496840     16679.3
    496880     16680.4
    496920     16681.2
    496960     16684.4
    497000     16683.2
    497040       16686
    497080       16687
    497120     16686.6
    497160     16689.2
    497200     16689.2
    497240     16692.7
    497280     16694.6
    497320     16693.6
    497360     16694.1
    497400     16696.4
    497440     16698.7
    497480     16700.4
    497520     16701.2
    497560     16702.5
    497600     16705.1
    497640     16705.9
    497680     16707.1
    497720     16707.9
    497760     16711.1
    497800     16709.9
    497840     16712.7
    497880     16713.8
    497920     16713.3
    497960     16715.9
    498000     16715.9
    498040     16719.4
    498080     16721.3
    498120     16720.3
    498160     16720.8
    498200       16723
    498240     16725.5
    498280     16727.1
    498320     16727.8
    498360     16729.2
    498400     16731.8
    498440     16732.6
    498480     16733.8
    498520     16734.6
    498560     16737.8
    498600     16736.5
    498640     16739.3
    498680     16740.5
    498720     16739.9
    498760     16742.6
    498800     16742.6
    498840     16746.1
    498880       16748
    498920       16747
    498960     16747.5
    499000     16749.8
    499040     16752.1
    499080     16753.9
    499120     16754.6
    499160     16755.8
    499200     16758.5
    499240     16759.3
    499280     16760.5
    499320     16761.2
    499360     16764.5
    499400     16763.2
    499440     16765.9
    499480     16767.2
    499520     16766.6
    499560     16769.3
    499600     16769.3
    499640     16772.7
    499680     16774.7
    499720     16773.7
    499760     16774.2
    499800     16776.5
    499840     16778.8
    499880     16780.5
    499920     16781.2
    499960     16782.5
    500000     16785.3
    500040       16786
    500080     16787.3
    500120     16787.9
    500160     16791.2
    500200     16789.9
    500240     16792.7
    500280     16793.9
    500320     16793.3
    500360     16796.1
    500400       16796
    500440     16799.5
    500480     16801.6
    500520     16800.4
    500560     16800.9
    500600     16803.2
    500640     16805.6
    500680     16807.2
    500720     16807.8
    500760     16809.2
    500800       16812
    500840     16812.7
    500880       16814
    500920     16814.7
    500960     16817.8
    501000     16816.5
    501040     16819.4
    501080     16820.6
    501120     16820.1
    501160     16822.9
    501200     16822.7
    501240     16826.2
    501280     16828.3
    501320     16827.2
    501360     16827.7
    501400     16829.9
    501440     16832.3
    501480     16833.9
    501520     16834.5
    501560     16835.9
    501600     16838.8
    501640     16839.4
    501680     16840.8
    501720     16841.4
    501760     16844.6
    501800     16843.3
    501840     16846.1
    501880     16847.3
    501920     16846.8
    501960     16849.6
    502000     16849.5
    502040     16852.9
    502080       16855
    502120     16853.9
    502160     16854.4
    502200     16856.7
    502240       16859
    502280     16860.7
    502320     16861.2
    502360     16862.7
    502400     16865.6
    502440     16866.1
    502480     16867.5
    502520     16868.2
    502560     16871.4
    502600     16870.1
    502640     16872.9
    502680       16874
    502720     16873.6
    502760     16876.4
    502800     16876.2
    502840     16879.6
    502880     16881.8
    502920     16880.6
    502960     16881.1
    503000     16883.4
    503040     16885.8
    503080     16887.4
    503120       16888
    503160     16889.4
    503200     16892.4
    503240     16892.9
    503280     16894.2
    503320     16894.9
    503360     16898.1
    503400     16896.9
    503440     16899.7
    503480     16900.8
    503520     16900.4
    503560     16903.2
    503600       16903
    503640     16906.4
    503680     16908.6
    503720     16907.4
    503760     16907.9
    503800     16910.1
    503840     16912.5
    503880     16914.2
    503920     16914.8
    503960     16916.1
    504000     16919.1
    504040     16919.7
    504080     16920.9
    504120     16921.6
    504160     16924.9
    504200     16923.6
    504240     16926.3
    504280     16927.6
    504320     16927.1
    504360       16930
    504400     16929.8
    504440     16933.2
    504480     16935.4
    504520     16934.1
    504560     16934.6
    504600     16936.9
    504640     16939.3
    504680     16940.9
    504720     16941.6
    504760     16942.9
    504800     16945.9
    504840     16946.5
    504880     16947.7
    504920     16948.4
    504960     16951.7
    505000     16950.3
    505040     16953.2
    505080     16954.3
    505120     16953.9
    505160     16956.7
    505200     16956.6
    505240       16960
    505280     16962.2
    505320     16960.9
    505360     16961.3
    505400     16963.6
    505440       16966
    505480     16967.7
    505520     16968.3
    505560     16969.6
    505600     16972.6
    505640     16973.2
    505680     16974.4
    505720     16975.2
    505760     16978.5
    505800     16977.1
    505840     16979.9
    505880     16981.1
    505920     16980.6
    505960     16983.5
    506000     16983.4
    506040     16986.7
    506080     16988.9
    506120     16987.7
    506160     16988.1
    506200     16990.4
    506240     16992.7
    506280     16994.5
    506320       16995
    506360     16996.4
    506400     16999.4
    506440       17000
    506480     17001.2
    506520       17002
    506560     17005.3
    506600     17003.8
    506640     17006.6
    506680     17007.9
    506720     17007.4
    506760     17010.3
    506800     17010.2
    506840     17013.6
    506880     17015.7
    506920     17014.5
    506960     17014.9
    507000     17017.2
    507040     17019.5
    507080     17021.2
    507120     17021.8
    507160     17023.2
    507200     17026.3
    507240     17026.8
    507280       17028
    507320     17028.8
    507360     17032.1
    507400     17030.6
    507440     17033.4
    507480     17034.7
    507520     17034.2
    507560     17037.1
    507600       17037
    507640     17040.4
    507680     17042.5
    507720     17041.3
    507760     17041.7
    507800       17044
    507840     17046.3
    507880       17048
    507920     17048.5
    507960       17050
    508000     17053.1
    508040     17053.6
    508080     17054.7
    508120     17055.6
    508160     17058.9
    508200     17057.4
    508240     17060.2
    508280     17061.4
    508320     17061.1
    508360     17063.8
    508400     17063.8
    508440     17067.2
    508480     17069.4
    508520       17068
    508560     17068.5
    508600     17070.8
    508640     17073.2
    508680     17074.9
    508720     17075.3
    508760     17076.7
    508800     17079.9
    508840     17080.5
    508880     17081.5
    508920     17082.4
    508960     17085.7
    509000     17084.2
    509040       17087
    509080     17088.2
    509120     17087.8
    509160     17090.6
    509200     17090.5
    509240       17094
    509280     17096.1
    509320     17094.8
    509360     17095.3
    509400     17097.6
    509440     17099.9
    509480     17101.7
    509520     17102.1
    509560     17103.4
    509600     17106.6
    509640     17107.3
    509680     17108.3
    509720     17109.1
    509760     17112.5
    509800       17111
    509840     17113.8
    509880       17115
    509920     17114.5
    509960     17117.3
    510000     17117.3
    510040     17120.7
    510080     17122.8
    510120     17121.5
    510160       17122
    510200     17124.5
    510240     17126.6
    510280     17128.4
    510320     17128.9
    510360     17130.1
    510400     17133.4
    510440     17133.9
    510480       17135
    510520     17135.8
    510560     17139.3
    510600     17137.7
    510640     17140.5
    510680     17141.7
    510720     17141.3
    510760     17144.1
    510800       17144
    510840     17147.4
    510880     17149.6
    510920     17148.3
    510960     17148.7
    511000     17151.2
    511040     17153.3
    511080     17155.1
    511120     17155.6
    511160     17156.9
    511200     17160.1
    511240     17160.7
    511280     17161.7
    511320     17162.6
    511360       17166
    511400     17164.5
    511440     17167.3
    511480     17168.4
    511520       17168
    511560     17170.8
    511600     17170.7
    511640     17174.2
    511680     17176.3
    511720       17175
    511760     17175.4
    511800     17177.9
    511840     17180.1
    511880     17181.8
    511920     17182.4
    511960     17183.6
    512000     17186.9
    512040     17187.4
    512080     17188.5
    512120     17189.3
    512160     17192.8
    512200     17191.2
    512240       17194
    512280     17195.2
    512320     17194.8
    512360     17197.5
    512400     17197.4
    512440     17200.9
    512480     17203.2
    512520     17201.8
    512560     17202.2
    512600     17204.6
    512640     17206.9
    512680     17208.6
    512720     17209.2
    512760     17210.3
    512800     17213.7
    512840     17214.2
    512880     17215.2
    512920     17216.1
    512960     17219.6
    513000     17217.9
    513040     17220.7
    513080       17222
    513120     17221.7
    513160     17224.3
    513200     17224.2
    513240     17227.7
    513280     17229.9
    513320     17228.5
    513360       17229
    513400     17231.4
    513440     17233.6
    513480     17235.4
    513520       17236
    513560     17237.2
    513600     17240.4
    513640       17241
    513680     17242.1
    513720     17242.9
    513760     17246.3
    513800     17244.6
    513840     17247.5
    513880     17248.8
    513920     17248.5
    513960     17251.1
    514000     17250.9
    514040     17254.5
    514080     17256.7
    514120     17255.3
    514160     17255.8
    514200     17258.2
    514240     17260.4
    514280     17262.2
    514320     17262.7
    514360       17264
    514400     17267.1
    514440     17267.8
    514480     17268.9
    514520     17269.7
    514560     17273.1
    514600     17271.4
    514640     17274.3
    514680     17275.6
    514720     17275.3
    514760     17277.9
    514800     17277.7
    514840     17281.3
    514880     17283.5
    514920       17282
    514960     17282.6
    515000     17284.9
    515040     17287.1
    515080       17289
    515120     17289.6
    515160     17290.8
    515200       17294
    515240     17294.6
    515280     17295.7
    515320     17296.5
    515360     17299.9
    515400     17298.1
    515440       17301
    515480     17302.4
    515520       17302
    515560     17304.6
    515600     17304.5
    515640     17308.1
    515680     17310.3
    515720     17308.8
    515760     17309.4
    515800     17311.7
    515840     17313.9
    515880     17315.8
    515920     17316.4
    515960     17317.6
    516000     17320.9
    516040     17321.3
    516080     17322.4
    516120     17323.4
    516160     17326.7
    516200     17324.8
    516240     17327.9
    516280     17329.2
    516320     17328.8
    516360     17331.4
    516400     17331.3
    516440     17334.9
    516480     17337.1
    516520     17335.6
    516560     17336.2
    516600     17338.6
    516640     17340.6
    516680     17342.6
    516720     17343.1
    516760     17344.4
    516800     17347.7
    516840     17348.1
    516880     17349.2
    516920     17350.2
    516960     17353.5
    517000     17351.5
    517040     17354.6
    517080       17356
    517120     17355.7
    517160     17358.2
    517200       17358
    517240     17361.7
    517280     17363.8
    517320     17362.4
    517360     17362.9
    517400     17365.3
    517440     17367.4
    517480     17369.4
    517520     17369.9
    517560     17371.2
    517600     17374.5
    517640     17374.9
    517680       17376
    517720     17376.9
    517760     17380.2
    517800     17378.3
    517840     17381.4
    517880     17382.8
    517920     17382.5
    517960       17385
    518000     17384.8
    518040     17388.5
    518080     17390.6
    518120     17389.2
    518160     17389.7
    518200     17392.1
    518240     17394.2
    518280     17396.2
    518320     17396.6
    518360       17398
    518400     17401.2
    518440     17401.7
    518480     17402.8
    518520     17403.7
    518560       17407
    518600     17405.1
    518640     17408.2
    518680     17409.5
    518720     17409.2
    518760     17411.7
    518800     17411.6
    518840     17415.3
    518880     17417.4
    518920       17416
    518960     17416.5
    519000     17418.8
    519040     17420.9
    519080     17422.9
    519120     17423.5
    519160     17424.8
    519200       17428
    519240     17428.4
    519280     17429.6
    519320     17430.5
    519360     17433.7
    519400     17431.9
    519440     17434.9
    519480     17436.2
    519520       17436
    519560     17438.4
    519600     17438.5
    519640       17442
    519680     17444.2
    519720     17442.7
    519760     17443.2
    519800     17445.5
    519840     17447.6
    519880     17449.7
    519920     17450.3
    519960     17451.6
    520000     17454.7
    520040     17455.2
    520080     17456.3
    520120     17457.2
    520160     17460.5
    520200     17458.7
    520240     17461.8
    520280       17463
    520320     17462.7
    520360     17465.2
    520400     17465.2
    520440     17468.8
    520480       17471
    520520     17469.5
    520560       17470
    520600     17472.2
    520640     17474.3
    520680     17476.4
    520720       17477
    520760     17478.3
    520800     17481.5
    520840       17482
    520880     17483.1
    520920       17484
    520960     17487.3
    521000     17485.5
    521040     17488.5
    521080     17489.7
    521120     17489.4
    521160       17492
    521200       17492
    521240     17495.5
    521280     17497.7
    521320     17496.1
    521360     17496.7
    521400     17498.9
    521440     17501.1
    521480     17503.1
    521520     17503.8
    521560       17505
    521600     17508.2
    521640     17508.7
    521680     17509.8
    521720     17510.8
    521760       17514
    521800     17512.2
    521840     17515.2
    521880     17516.5
    521920     17516.1
    521960     17518.7
    522000     17518.7
    522040     17522.3
    522080     17524.5
    522120     17522.9
    522160     17523.5
    522200     17525.6
    522240     17527.8
    522280     17529.9
    522320     17530.5
    522360     17531.8
    522400     17535.1
    522440     17535.5
    522480     17536.6
    522520     17537.5
    522560     17540.8
    522600       17539
    522640       17542
    522680     17543.3
    522720     17542.9
    522760     17545.4
    522800     17545.4
    522840       17549
    522880     17551.3
    522920     17549.7
    522960     17550.3
    523000     17552.5
    523040     17554.6
    523080     17556.6
    523120     17557.2
    523160     17558.5
    523200     17561.8
    523240     17562.2
    523280     17563.3
    523320     17564.3
    523360     17567.5
    523400     17565.8
    523440     17568.8
    523480     17569.9
    523520     17569.7
    523560     17572.2
    523600     17572.1
    523640     17575.7
    523680     17578.1
    523720     17576.6
    523760       17577
    523800     17579.2
    523840     17581.3
    523880     17583.3
    523920       17584
    523960     17585.3
    524000     17588.7
    524040       17589
    524080     17590.1
    524120     17590.9
    524160     17594.2
    524200     17592.5
    524240     17595.5
    524280     17596.6
    524320     17596.4
    524360       17599
    524400     17598.9
    524440     17602.5
    524480     17604.7
    524520     17603.3
    524560     17603.7
    524600     17605.9
    524640       17608
    524680       17610
    524720     17610.8
    524760     17612.1
    524800     17615.4
    524840     17615.8
    524880     17616.8
    524920     17617.7
    524960     17620.9
    525000     17619.2
    525040     17622.2
    525080     17623.3
    525120     17623.1
    525160     17625.7
    525200     17625.6
    525240     17629.3
    525280     17631.5
    525320     17630.1
    525360     17630.4
    525400     17632.7
    525440     17634.7
    525480     17636.9
    525520     17637.5
    525560     17638.8
    525600     17642.2
    525640     17642.5
    525680     17643.5
    525720     17644.5
    525760     17647.7
    525800       17646
    525840     17648.9
    525880     17650.1
    525920     17649.8
    525960     17652.4
    526000     17652.5
    526040       17656
    526080     17658.3
    526120       17657
    526160     17657.1
    526200     17659.4
    526240     17661.4
    526280     17663.7
    526320     17664.3
    526360     17665.5
    526400       17669
    526440     17669.3
    526480     17670.4
    526520     17671.3
    526560     17674.5
    526600     17672.8
    526640     17675.7
    526680       17677
    526720     17676.6
    526760     17679.2
    526800     17679.3
    526840     17682.8
    526880     17685.1
    526920     17683.7
    526960     17683.9
    527000     17686.1
    527040     17688.2
    527080     17690.5
    527120     17691.1
    527160     17692.4
    527200     17695.8
    527240     17696.2
    527280     17697.2
    527320     17698.1
    527360     17701.4
    527400     17699.6
    527440     17702.4
    527480     17703.7
    527520     17703.4
    527560     17705.9
    527600     17706.1
    527640     17709.6
    527680     17711.8
    527720     17710.5
    527760     17710.8
    527800     17712.8
    527840       17715
    527880     17717.2
    527920     17717.8
    527960     17719.2
    528000     17722.6
    528040       17723
    528080       17724
    528120     17724.9
    528160     17728.2
    528200     17726.4
    528240     17729.2
    528280     17730.5
    528320     17730.2
    528360     17732.8
    528400     17732.9
    528440     17736.4
    528480     17738.7
    528520     17737.2
    528560     17737.7
    528600     17739.7
    528640     17741.9
    528680     17744.1
    528720     17744.5
    528760       17746
    528800     17749.4
    528840     17749.7
    528880     17750.8
    528920     17751.7
    528960       17755
    529000     17753.2
    529040       17756
    529080     17757.3
    529120     17756.9
    529160     17759.6
    529200     17759.5
    529240     17763.2
    529280     17765.5
    529320       17764
    529360     17764.4
    529400     17766.4
    529440     17768.6
    529480     17770.9
    529520     17771.3
    529560     17772.8
    529600       17776
    529640     17776.5
    529680     17777.6
    529720     17778.5
    529760     17781.8
    529800       17780
    529840     17782.8
    529880     17784.1
    529920     17783.7
    529960     17786.3
    530000     17786.4
    530040     17790.1
    530080     17792.3
    530120     17790.8
    530160     17791.2
    530200     17793.2
    530240     17795.3
    530280     17797.7
    530320     17798.1
    530360     17799.6
    530400     17802.8
    530440     17803.4
    530480     17804.3
    530520     17805.3
    530560     17808.6
    530600     17806.8
    530640     17809.6
    530680       17811
    530720     17810.4
    530760     17813.1
    530800     17813.1
    530840     17816.9
    530880     17819.1
    530920     17817.6
    530960       17818
    531000       17820
    531040     17822.1
    531080     17824.5
    531120     17824.9
    531160     17826.4
    531200     17829.6
    531240     17830.2
    531280     17831.1
    531320     17832.1
    531360     17835.4
    531400     17833.7
    531440     17836.4
    531480     17837.8
    531520     17837.2
    531560     17839.9
    531600     17839.9
    531640     17843.7
    531680     17845.9
    531720     17844.4
    531760     17844.8
    531800     17846.8
    531840     17848.9
    531880     17851.3
    531920     17851.7
    531960     17853.2
    532000     17856.4
    532040       17857
    532080     17857.9
    532120     17858.9
    532160     17862.3
    532200     17860.5
    532240     17863.2
    532280     17864.6
    532320       17864
    532360     17866.7
    532400     17866.7
    532440     17870.5
    532480     17872.7
    532520     17871.2
    532560     17871.6
    532600     17873.6
    532640     17875.7
    532680     17878.2
    532720     17878.5
    532760     17880.1
    532800     17883.2
    532840     17883.9
    532880     17884.7
    532920     17885.7
    532960     17889.1
    533000     17887.3
    533040       17890
    533080     17891.4
    533120     17890.9
    533160     17893.5
    533200     17893.5
    533240     17897.3
    533280     17899.5
    533320       17898
    533360     17898.5
    533400     17900.4
    533440     17902.4
    533480       17905
    533520     17905.3
    533560     17906.8
    533600       17910
    533640     17910.6
    533680     17911.4
    533720     17912.4
    533760     17915.9
    533800     17914.2
    533840     17916.8
    533880     17918.2
    533920     17917.6
    533960     17920.4
    534000     17920.3
    534040     17924.1
    534080     17926.3
    534120     17924.8
    534160     17925.3
    534200     17927.2
    534240     17929.2
    534280     17931.8
    534320       17932
    534360     17933.6
    534400     17936.8
    534440     17937.3
    534480     17938.3
    534520     17939.2
    534560     17942.7
    534600     17941.1
    534640     17943.5
    534680       17945
    534720     17944.5
    534760     17947.1
    534800       17947
    534840     17950.8
    534880     17953.2
    534920     17951.6
    534960       17952
    535000       17954
    535040       17956
    535080     17958.6
    535120     17958.8
    535160     17960.4
    535200     17963.6
    535240     17964.1
    535280     17965.1
    535320       17966
    535360     17969.6
    535400     17967.9
    535440     17970.3
    535480     17971.8
    535520     17971.3
    535560       17974
    535600     17973.9
    535640     17977.6
    535680     17979.9
    535720     17978.3
    535760     17978.9
    535800     17980.7
    535840     17982.9
    535880     17985.4
    535920     17985.6
    535960     17987.2
    536000     17990.4
    536040       17991
    536080       17992
    536120     17992.8
    536160     17996.4
    536200     17994.8
    536240     17997.1
    536280     17998.7
    536320     17998.1
    536360     18000.8
    536400     18000.7
    536440     18004.5
    536480     18006.7
    536520     18005.2
    536560     18005.8
    536600     18007.5
    536640     18009.6
    536680     18012.3
    536720     18012.3
    536760       18014
    536800     18017.3
    536840     18017.7
    536880     18018.8
    536920     18019.7
    536960     18023.2
    537000     18021.6
    537040     18023.9
    537080     18025.5
    537120       18025
    537160     18027.7
    537200     18027.6
    537240     18031.4
    537280     18033.6
    537320     18031.9
    537360     18032.6
    537400     18034.4
    537440     18036.4
    537480     18039.1
    537520     18039.1
    537560     18040.9
    537600     18044.1
    537640     18044.5
    537680     18045.7
    537720     18046.5
    537760       18050
    537800     18048.4
    537840     18050.7
    537880     18052.3
    537920     18051.7
    537960     18054.4
    538000     18054.3
    538040     18058.2
    538080     18060.4
    538120     18058.7
    538160     18059.5
    538200     18061.2
    538240     18063.2
    538280     18065.9
    538320     18065.9
    538360     18067.7
    538400       18071
    538440     18071.4
    538480     18072.5
    538520     18073.3
    538560     18076.9
    538600     18075.3
    538640     18077.5
    538680     18079.1
    538720     18078.5
    538760     18081.2
    538800     18081.1
    538840       18085
    538880     18087.3
    538920     18085.6
    538960     18086.3
    539000       18088
    539040       18090
    539080     18092.6
    539120     18092.7
    539160     18094.6
    539200     18097.8
    539240     18098.2
    539280     18099.3
    539320     18100.2
    539360     18103.7
    539400     18102.1
    539440     18104.3
    539480     18105.9
    539520     18105.3
    539560     18108.1
    539600     18107.9
    539640     18111.7
    539680     18114.1
    539720     18112.4
    539760     18113.1
    539800     18114.7
    539840     18116.9
    539880     18119.4
    539920     18119.5
    539960     18121.4
    540000     18124.6
    540040     18125.1
    540080     18126.2
    540120     18127.1
    540160     18130.5
    540200       18129
    540240     18131.1
    540280     18132.8
    540320       18132
    540360     18134.9
    540400     18134.7
    540440     18138.5
    540480       18141
    540520     18139.3
    540560     18139.9
    540600     18141.5
    540640     18143.7
    540680     18146.2
    540720     18146.3
    540760     18148.3
    540800     18151.5
    540840     18151.9
    540880       18153
    540920     18153.9
    540960     18157.3
    541000     18155.9
    541040     18157.8
    541080     18159.5
    541120     18158.8
    541160     18161.7
    541200     18161.5
    541240     18165.4
    541280     18167.9
    541320     18166.1
    541360     18166.7
    541400     18168.3
    541440     18170.5
    541480     18173.1
    541520     18173.1
    541560     18175.1
    541600     18178.4
    541640     18178.7
    541680     18179.9
    541720     18180.7
    541760     18184.1
    541800     18182.7
    541840     18184.7
    541880     18186.4
    541920     18185.8
    541960     18188.4
    542000     18188.2
    542040     18192.2
    542080     18194.7
    542120     18192.9
    542160     18193.5
    542200     18195.2
    542240     18197.3
    542280     18199.9
    542320     18199.9
    542360     18201.9
    542400     18205.3
    542440     18205.5
    542480     18206.7
    542520     18207.6
    542560     18210.9
    542600     18209.5
    542640     18211.5
    542680     18213.2
    542720     18212.5
    542760     18215.3
    542800       18215
    542840       18219
    542880     18221.6
    542920     18219.8
    542960     18220.2
    543000       18222
    543040     18224.2
    543080     18226.7
    543120     18226.7
    543160     18228.8
    543200     18232.2
    543240     18232.4
    543280     18233.5
    543320     18234.4
    543360     18237.7
    543400     18236.4
    543440     18238.3
    543480       18240
    543520     18239.4
    543560     18242.2
    543600     18241.9
    543640     18245.8
    543680     18248.4
    543720     18246.6
    543760     18247.1
    543800     18248.9
    543840       18251
    543880     18253.5
    543920     18253.6
    543960     18255.6
    544000       18259
    544040     18259.2
    544080     18260.3
    544120     18261.2
    544160     18264.6
    544200     18263.2
    544240     18265.2
    544280     18266.9
    544320     18266.2
    544360       18269
    544400     18268.6
    544440     18272.6
    544480     18275.3
    544520     18273.4
    544560       18274
    544600     18275.7
    544640     18277.7
    544680     18280.2
    544720     18280.4
    544760     18282.4
    544800     18285.9
    544840     18286.1
    544880     18287.1
    544920       18288
    544960     18291.5
    545000     18290.1
    545040       18292
    545080     18293.7
    545120     18293.2
    545160     18295.8
    545200     18295.5
    545240     18299.5
    545280     18302.1
    545320     18300.2
    545360     18300.7
    545400     18302.6
    545440     18304.6
    545480       18307
    545520     18307.3
    545560     18309.3
    545600     18312.8
    545640     18312.9
    545680     18313.9
    545720     18314.8
    545760     18318.3
    545800       18317
    545840     18318.9
    545880     18320.5
    545920       18320
    545960     18322.7
    546000     18322.3
    546040     18326.3
    546080     18328.9
    546120     18327.1
    546160     18327.5
    546200     18329.4
    546240     18331.5
    546280     18333.9
    546320       18334
    546360     18336.2
    546400     18339.7
    546440     18339.8
    546480     18340.8
    546520     18341.7
    546560     18345.2
    546600     18343.9
    546640     18345.8
    546680     18347.4
    546720     18346.9
    546760     18349.5
    546800     18349.2
    546840     18353.1
    546880     18355.8
    546920       18354
    546960     18354.3
    547000     18356.2
    547040     18358.3
    547080     18360.8
    547120       18361
    547160     18363.2
    547200     18366.6
    547240     18366.7
    547280     18367.7
    547320     18368.6
    547360     18372.1
    547400     18370.7
    547440     18372.7
    547480     18374.3
    547520     18373.7
    547560     18376.4
    547600       18376
    547640       18380
    547680     18382.7
    547720     18380.9
    547760     18381.2
    547800     18383.1
    547840     18385.1
    547880     18387.7
    547920     18387.8
    547960       18390
    548000     18393.4
    548040     18393.5
    548080     18394.5
    548120     18395.5
    548160     18398.9
    548200     18397.6
    548240     18399.5
    548280     18401.1
    548320     18400.5
    548360     18403.3
    548400     18402.9
    548440     18406.9
    548480     18409.5
    548520     18407.7
    548560       18408
    548600     18409.9
    548640       18412
    548680     18414.6
    548720     18414.6
    548760     18416.9
    548800     18420.4
    548840     18420.3
    548880     18421.3
    548920     18422.3
    548960     18425.8
    549000     18424.4
    549040     18426.3
    549080     18427.9
    549120     18427.4
    549160     18430.2
    549200     18429.7
    549240     18433.8
    549280     18436.4
    549320     18434.7
    549360     18434.9
    549400     18436.8
    549440     18438.8
    549480     18441.4
    549520     18441.4
    549560     18443.8
    549600     18447.2
    549640     18447.2
    549680       18448
    549720     18449.2
    549760     18452.7
    549800     18451.3
    549840     18453.1
    549880     18454.8
    549920     18454.2
    549960       18457
    550000     18456.6
    550040     18460.7
    550080     18463.3
    550120     18461.6
    550160     18461.8
    550200     18463.6
    550240     18465.7
    550280     18468.4
    550320     18468.3
    550360     18470.7
    550400     18474.1
    550440       18474
    550480     18474.9
    550520       18476
    550560     18479.6
    550600     18478.1
    550640       18480
    550680     18481.5
    550720     18481.1
    550760     18483.9
    550800     18483.6
    550840     18487.5
    550880     18490.1
    550920     18488.4
    550960     18488.6
    551000     18490.4
    551040     18492.5
    551080     18495.3
    551120     18495.1
    551160     18497.5
    551200     18500.9
    551240     18500.9
    551280     18501.7
    551320     18502.8
    551360     18506.5
    551400     18504.9
    551440     18506.8
    551480     18508.4
    551520       18508
    551560     18510.7
    551600     18510.4
    551640     18514.4
    551680     18516.9
    551720     18515.2
    551760     18515.5
    551800     18517.3
    551840     18519.3
    551880       18522
    551920     18521.9
    551960     18524.4
    552000     18527.7
    552040     18527.7
    552080     18528.5
    552120     18529.7
    552160     18533.2
    552200     18531.7
    552240     18533.7
    552280     18535.2
    552320     18534.8
    552360     18537.6
    552400     18537.3
    552440     18541.1
    552480     18543.7
    552520     18541.9
    552560     18542.4
    552600     18544.1
    552640     18546.2
    552680     18548.9
    552720     18548.7
    552760     18551.2
    552800     18554.5
    552840     18554.6
    552880     18555.2
    552920     18556.5
    552960       18560
    553000     18558.5
    553040     18560.5
    553080       18562
    553120     18561.5
    553160     18564.3
    553200     18564.1
    553240     18567.9
    553280     18570.6
    553320     18568.7
    553360     18569.2
    553400     18570.9
    553440     18572.9
    553480     18575.7
    553520     18575.5
    553560       18578
    553600     18581.3
    553640     18581.4
    553680       18582
    553720     18583.4
    553760     18586.8
    553800     18585.3
    553840     18587.3
    553880     18588.8
    553920     18588.3
    553960     18591.2
    554000     18590.9
    554040     18594.7
    554080     18597.3
    554120     18595.6
    554160       18596
    554200     18597.6
    554240     18599.7
    554280     18602.6
    554320     18602.2
    554360     18604.8
    554400     18608.2
    554440     18608.1
    554480     18608.9
    554520     18610.2
    554560     18613.7
    554600     18612.1
    554640     18614.1
    554680     18615.7
    554720     18615.2
    554760       18618
    554800     18617.7
    554840     18621.4
    554880     18624.1
    554920     18622.4
    554960     18622.8
    555000     18624.4
    555040     18626.6
    555080     18629.4
    555120     18629.1
    555160     18631.7
    555200     18634.9
    555240       18635
    555280     18635.7
    555320       18637
    555360     18640.5
    555400     18638.9
    555440       18641
    555480     18642.5
    555520       18642
    555560     18644.9
    555600     18644.5
    555640     18648.3
    555680       18651
    555720     18649.3
    555760     18649.5
    555800     18651.3
    555840     18653.4
    555880     18656.3
    555920     18655.9
    555960     18658.5
    556000     18661.7
    556040     18661.9
    556080     18662.5
    556120     18663.8
    556160     18667.4
    556200     18665.7
    556240     18667.8
    556280     18669.3
    556320     18668.9
    556360     18671.8
    556400     18671.3
    556440     18675.2
    556480     18677.8
    556520     18676.2
    556560     18676.3
    556600     18678.1
    556640     18680.3
    556680     18683.2
    556720     18682.7
    556760     18685.4
    556800     18688.4
    556840     18688.7
    556880     18689.4
    556920     18690.5
    556960     18694.2
    557000     18692.5
    557040     18694.7
    557080     18696.1
    557120     18695.7
    557160     18698.7
    557200     18698.1
    557240       18702
    557280     18704.6
    557320     18703.1
    557360     18703.2
    557400     18704.9
    557440     18707.1
    557480       18710
    557520     18709.5
    557560     18712.2
    557600     18715.3
    557640     18715.5
    557680     18716.2
    557720     18717.3
    557760     18721.1
    557800     18719.3
    557840     18721.6
    557880       18723
    557920     18722.5
    557960     18725.4
    558000     18724.9
    558040     18728.8
    558080     18731.3
    558120     18729.9
    558160       18730
    558200     18731.7
    558240       18734
    558280       18737
    558320     18736.3
    558360     18739.1
    558400     18742.2
    558440     18742.3
    558480       18743
    558520     18744.1
    558560     18747.9
    558600     18746.2
    558640     18748.5
    558680     18749.9
    558720     18749.2
    558760     18752.2
    558800     18751.7
    558840     18755.6
    558880     18758.1
    558920     18756.6
    558960     18756.9
    559000     18758.5
    559040     18760.7
    559080     18763.8
    559120     18763.3
    559160     18765.9
    559200       18769
    559240     18769.1
    559280     18769.9
    559320       18771
    559360     18774.7
    559400       18773
    559440     18775.4
    559480     18776.8
    559520     18776.2
    559560     18779.1
    559600     18778.6
    559640     18782.4
    559680       18785
    559720     18783.6
    559760     18783.8
    559800     18785.4
    559840     18787.6
    559880     18790.7
    559920     18790.1
    559960     18792.7
    560000     18795.9
    560040     18796.1
    560080     18796.8
    560120     18797.9
    560160     18801.6
    560200       18800
    560240     18802.2
    560280     18803.7
    560320       18803
    560360       18806
    560400     18805.5
    560440     18809.5
    560480       18812
    560520     18810.5
    560560     18810.8
    560600     18812.4
    560640     18814.5
    560680     18817.6
    560720       18817
    560760     18819.6
    560800     18822.7
    560840       18823
    560880     18823.7
    560920     18824.8
    560960     18828.6
    561000       18827
    561040     18829.1
    561080     18830.6
    561120       18830
    561160     18832.9
    561200     18832.4
    561240     18836.4
    561280     18838.9
    561320     18837.4
    561360     18837.6
    561400     18839.3
    561440     18841.4
    561480     18844.4
    561520     18843.8
    561560     18846.5
    561600     18849.6
    561640     18849.8
    561680     18850.5
    561720     18851.7
    561760     18855.5
    561800     18853.7
    561840       18856
    561880     18857.5
    561920     18856.9
    561960     18859.7
    562000     18859.4
    562040     18863.3
    562080     18865.8
    562120     18864.2
    562160     18864.5
    562200     18866.3
    562240     18868.3
    562280     18871.3
    562320     18870.7
    562360     18873.4
    562400     18876.6
    562440     18876.7
    562480     18877.4
    562520     18878.6
    562560     18882.4
    562600     18880.7
    562640     18882.9
    562680     18884.4
    562720     18883.8
    562760     18886.6
    562800     18886.3
    562840     18890.3
    562880     18892.7
    562920     18891.2
    562960     18891.3
    563000     18893.2
    563040     18895.1
    563080     18898.2
    563120     18897.6
    563160     18900.3
    563200     18903.3
    563240     18903.7
    563280     18904.3
    563320     18905.5
    563360     18909.4
    563400     18907.6
    563440     18909.8
    563480     18911.4
    563520     18910.6
    563560     18913.5
    563600     18913.2
    563640     18917.1
    563680     18919.7
    563720     18918.2
    563760     18918.2
    563800     18920.1
    563840     18922.1
    563880     18925.2
    563920     18924.6
    563960     18927.3
    564000     18930.2
    564040     18930.5
    564080     18931.3
    564120     18932.5
    564160     18936.2
    564200     18934.6
    564240     18936.8
    564280     18938.3
    564320     18937.5
    564360     18940.4
    564400     18940.3
    564440     18944.1
    564480     18946.7
    564520       18945
    564560     18945.2
    564600       18947
    564640     18949.1
    564680     18952.1
    564720     18951.5
    564760     18954.4
    564800     18957.1
    564840     18957.4
    564880     18958.1
    564920     18959.4
    564960     18963.1
    565000     18961.4
    565040     18963.7
    565080     18965.2
    565120     18964.4
    565160     18967.4
    565200     18967.2
    565240     18971.2
    565280     18973.6
    565320       18972
    565360       18972
    565400       18974
    565440     18976.1
    565480     18979.1
    565520     18978.4
    565560     18981.3
    565600     18984.1
    565640     18984.2
    565680     18985.1
    565720     18986.4
    565760       18990
    565800     18988.4
    565840     18990.6
    565880     18992.1
    565920     18991.3
    565960     18994.4
    566000     18994.2
    566040     18998.2
    566080     19000.5
    566120       18999
    566160       18999
    566200       19001
    566240     19003.1
    566280       19006
    566320     19005.4
    566360     19008.3
    566400     19011.1
    566440     19011.2
    566480     19012.1
    566520     19013.4
    566560       19017
    566600     19015.4
    566640     19017.6
    566680     19019.1
    566720     19018.2
    566760     19021.4
    566800     19021.2
    566840     19025.2
    566880     19027.4
    566920     19025.9
    566960       19026
    567000       19028
    567040     19030.2
    567080     19032.9
    567120     19032.4
    567160     19035.3
    567200       19038
    567240     19038.2
    567280       19039
    567320     19040.4
    567360     19044.1
    567400     19042.4
    567440     19044.6
    567480     19046.2
    567520     19045.2
    567560     19048.3
    567600     19048.2
    567640     19052.2
    567680     19054.4
    567720     19052.9
    567760       19053
    567800       19055
    567840       19057
    567880     19059.9
    567920     19059.3
    567960     19062.3
    568000     19064.9
    568040     19065.3
    568080     19066.1
    568120     19067.4
    568160     19071.1
    568200     19069.3
    568240     19071.6
    568280     19073.1
    568320     19072.3
    568360     19075.3
    568400     19075.1
    568440     19079.2
    568480     19081.4
    568520     19079.9
    568560     19079.9
    568600     19081.9
    568640       19084
    568680       19087
    568720     19086.3
    568760     19089.3
    568800     19091.9
    568840     19092.3
    568880       19093
    568920     19094.5
    568960     19098.1
    569000     19096.3
    569040     19098.4
    569080     19100.1
    569120     19099.3
    569160     19102.3
    569200     19102.2
    569240     19106.3
    569280     19108.5
    569320       19107
    569360     19106.9
    569400       19109
    569440     19110.9
    569480       19114
    569520     19113.2
    569560     19116.3
    569600     19118.9
    569640     19119.3
    569680       19120
    569720     19121.5
    569760       19125
    569800     19123.3
    569840     19125.4
    569880     19127.1
    569920     19126.3
    569960     19129.3
    570000     19129.2
    570040     19133.2
    570080     19135.6
    570120     19134.1
    570160     19133.9
    570200     19135.9
    570240     19137.8
    570280       19141
    570320     19140.1
    570360     19143.3
    570400     19145.8
    570440     19146.3
    570480     19146.9
    570520     19148.5
    570560       19152
    570600     19150.3
    570640     19152.4
    570680     19154.1
    570720     19153.3
    570760     19156.3
    570800     19156.1
    570840     19160.2
    570880     19162.6
    570920     19161.1
    570960     19160.8
    571000     19162.9
    571040     19164.9
    571080       19168
    571120     19167.1
    571160     19170.4
    571200     19172.8
    571240     19173.1
    571280     19173.9
    571320     19175.5
    571360       19179
    571400     19177.3
    571440     19179.4
    571480       19181
    571520     19180.2
    571560     19183.4
    571600     19183.2
    571640     19187.1
    571680     19189.6
    571720       19188
    571760     19187.9
    571800       19190
    571840     19191.9
    571880       19195
    571920     19194.1
    571960     19197.4
    572000     19199.8
    572040     19200.1
    572080     19200.9
    572120     19202.4
    572160       19206
    572200     19204.2
    572240     19206.4
    572280     19208.1
    572320     19207.2
    572360     19210.4
    572400     19210.2
    572440     19214.1
    572480     19216.7
    572520       19215
    572560     19214.8
    572600     19216.8
    572640     19218.9
    572680     19222.1
    572720     19221.1
    572760     19224.4
    572800     19226.8
    572840     19227.1
    572880       19228
    572920     19229.4
    572960       19233
    573000     19231.3
    573040     19233.5
    573080     19235.1
    573120     19234.2
    573160     19237.4
    573200     19237.3
    573240     19241.1
    573280     19243.7
    573320     19242.1
    573360     19241.8
    573400     19243.8
    573440       19246
    573480     19249.1
    573520     19248.1
    573560     19251.4
    573600     19253.9
    573640     19254.2
    573680     19254.9
    573720     19256.5
    573760       19260
    573800     19258.3
    573840     19260.6
    573880     19262.1
    573920     19261.2
    573960     19264.4
    574000     19264.3
    574040       19268
    574080     19270.6
    574120     19269.2
    574160     19268.8
    574200     19270.9
    574240       19273
    574280     19276.1
    574320     19275.1
    574360     19278.5
    574400     19280.9
    574440     19281.2
    574480       19282
    574520     19283.6
    574560       19287
    574600     19285.3
    574640     19287.6
    574680     19289.1
    574720     19288.3
    574760     19291.6
    574800     19291.2
    574840       19295
    574880     19297.7
    574920     19296.2
    574960     19295.9
    575000     19297.9
    575040     19300.1
    575080     19303.2
    575120     19302.1
    575160     19305.4
    575200     19308.1
    575240     19308.2
    575280     19309.1
    575320     19310.5
    575360     19314.1
    575400     19312.5
    575440     19314.6
    575480     19316.1
    575520     19315.3
    575560     19318.6
    575600     19318.3
    575640       19322
    575680     19324.7
    575720     19323.3
    575760       19323
    575800       19325
    575840     19327.2
    575880     19330.3
    575920     19329.1
    575960     19332.5
    576000     19335.1
    576040     19335.3
    576080     19336.1
    576120     19337.5
    576160     19341.1
    576200     19339.5
    576240     19341.8
    576280     19343.2
    576320     19342.5
    576360     19345.7
    576400     19345.4
    576440     19349.1
    576480     19351.9
    576520     19350.3
    576560     19349.9
    576600       19352
    576640     19354.2
    576680     19357.3
    576720     19356.2
    576760     19359.5
    576800     19362.2
    576840     19362.4
    576880     19363.1
    576920     19364.6
    576960     19368.2
    577000     19366.6
    577040     19368.8
    577080     19370.2
    577120     19369.5
    577160     19372.7
    577200     19372.5
    577240     19376.1
    577280     19378.8
    577320     19377.3
    577360       19377
    577400       19379
    577440     19381.1
    577480     19384.3
    577520     19383.3
    577560     19386.6
    577600     19389.2
    577640     19389.5
    577680     19390.2
    577720     19391.8
    577760     19395.3
    577800     19393.7
    577840     19395.9
    577880     19397.3
    577920     19396.5
    577960     19399.9
    578000     19399.6
    578040     19403.1
    578080     19405.9
    578120     19404.4
    578160     19404.1
    578200     19406.1
    578240     19408.2
    578280     19411.4
    578320     19410.4
    578360     19413.6
    578400     19416.3
    578440     19416.4
    578480     19417.3
    578520     19418.9
    578560     19422.3
    578600     19420.7
    578640     19422.9
    578680     19424.4
    578720     19423.5
    578760     19426.9
    578800     19426.5
    578840     19430.1
    578880     19432.9
    578920     19431.5
    578960     19431.2
    579000     19433.1
    579040     19435.4
    579080     19438.4
    579120     19437.4
    579160     19440.7
    579200     19443.3
    579240     19443.5
    579280     19444.4
    579320       19446
    579360     19449.4
    579400     19447.8
    579440       19450
    579480     19451.4
    579520     19450.6
    579560     19453.9
    579600     19453.6
    579640     19457.1
    579680     19459.8
    579720     19458.6
    579760     19458.2
    579800     19460.1
    579840     19462.4
    579880     19465.6
    579920     19464.6
    579960     19467.7
    580000     19470.4
    580040     19470.6
    580080     19471.4
    580120     19473.1
    580160     19476.5
    580200     19474.9
    580240     19477.1
    580280     19478.4
    580320     19477.7
    580360     19481.1
    580400     19480.6
    580440     19484.2
    580480     19486.8
    580520     19485.6
    580560     19485.3
    580600     19487.1
    580640     19489.5
    580680     19492.5
    580720     19491.7
    580760     19494.8
    580800     19497.5
    580840     19497.7
    580880     19498.5
    580920     19500.1
    580960     19503.6
    581000     19501.9
    581040     19504.2
    581080     19505.5
    581120     19504.8
    581160     19508.2
    581200     19507.7
    581240     19511.3
    581280     19513.9
    581320     19512.8
    581360     19512.5
    581400     19514.2
    581440     19516.6
    581480     19519.7
    581520     19518.8
    581560     19521.9
    581600     19524.6
    581640     19524.9
    581680     19525.6
    581720     19527.3
    581760     19530.8
    581800     19529.1
    581840     19531.3
    581880     19532.6
    581920     19531.9
    581960     19535.2
    582000     19534.8
    582040     19538.4
    582080       19541
    582120     19539.9
    582160     19539.5
    582200     19541.3
    582240     19543.7
    582280     19546.8
    582320     19545.9
    582360       19549
    582400     19551.6
    582440       19552
    582480     19552.8
    582520     19554.4
    582560     19557.9
    582600     19556.2
    582640     19558.5
    582680     19559.7
    582720       19559
    582760     19562.3
    582800     19561.9
    582840     19565.5
    582880     19568.2
    582920       19567
    582960     19566.6
    583000     19568.4
    583040     19570.8
    583080       19574
    583120       19573
    583160     19576.1
    583200     19578.7
    583240     19579.2
    583280     19579.8
    583320     19581.5
    583360       19585
    583400     19583.3
    583440     19585.6
    583480       19587
    583520     19586.1
    583560     19589.5
    583600       19589
    583640     19592.5
    583680     19595.3
    583720     19594.2
    583760     19593.6
    583800     19595.5
    583840       19598
    583880     19601.1
    583920     19600.1
    583960     19603.2
    584000     19605.9
    584040     19606.3
    584080       19607
    584120     19608.6
    584160     19612.1
    584200     19610.4
    584240     19612.8
    584280       19614
    584320     19613.2
    584360     19616.7
    584400     19616.1
    584440     19619.6
    584480     19622.4
    584520     19621.3
    584560     19620.8
    584600     19622.6
    584640     19625.1
    584680     19628.3
    584720     19627.3
    584760     19630.2
    584800       19633
    584840     19633.4
    584880     19634.2
    584920     19635.7
    584960     19639.2
    585000     19637.6
    585040       19640
    585080     19641.2
    585120     19640.4
    585160     19643.8
    585200     19643.2
    585240     19646.7
    585280     19649.5
    585320     19648.6
    585360       19648
    585400     19649.7
    585440     19652.2
    585480     19655.3
    585520     19654.4
    585560     19657.4
    585600     19660.1
    585640     19660.6
    585680     19661.3
    585720     19662.8
    585760     19666.2
    585800     19664.7
    585840       19667
    585880     19668.3
    585920     19667.6
    585960     19670.9
    586000     19670.2
    586040     19673.8
    586080     19676.8
    586120     19675.7
    586160     19675.2
    586200     19676.8
    586240     19679.3
    586280     19682.6
    586320     19681.5
    586360     19684.5
    586400     19687.2
    586440     19687.7
    586480     19688.4
    586520     19689.9
    586560     19693.2
    586600     19691.8
    586640     19694.1
    586680     19695.4
    586720     19694.7
    586760     19697.9
    586800     19697.3
    586840     19700.8
    586880     19703.8
    586920     19702.6
    586960     19702.3
    587000     19703.9
    587040     19706.4
    587080     19709.6
    587120     19708.5
    587160     19711.5
    587200     19714.2
    587240     19714.7
    587280     19715.5
    587320       19717
    587360     19720.3
    587400     19718.8
    587440     19721.2
    587480     19722.4
    587520     19721.8
    587560       19725
    587600     19724.4
    587640     19727.9
    587680     19730.8
    587720     19729.6
    587760     19729.3
    587800     19730.9
    587840     19733.5
    587880     19736.6
    587920     19735.7
    587960     19738.5
    588000     19741.3
    588040     19741.8
    588080     19742.5
    588120     19744.1
    588160     19747.3
    588200     19745.8
    588240     19748.3
    588280     19749.4
    588320     19748.8
    588360     19752.1
    588400     19751.5
    588440       19755
    588480       19758
    588520     19756.7
    588560     19756.5
    588600     19758.1
    588640     19760.6
    588680     19763.6
    588720     19762.8
    588760     19765.5
    588800     19768.3
    588840       19769
    588880     19769.7
    588920     19771.1
    588960     19774.3
    589000     19772.8
    589040     19775.4
    589080     19776.4
    589120     19775.8
    589160     19779.2
    589200     19778.5
    589240       19782
    589280       19785
    589320     19783.9
    589360     19783.6
    589400     19785.2
    589440     19787.7
    589480     19790.8
    589520     19789.8
    589560     19792.5
    589600     19795.3
    589640     19796.1
    589680     19796.7
    589720     19798.2
    589760     19801.5
    589800     19799.9
    589840     19802.6
    589880     19803.5
    589920     19802.9
    589960     19806.3
    590000     19805.6
    590040     19809.2
    590080       19812
    590120     19810.9
    590160     19810.7
    590200     19812.3
    590240     19814.9
    590280     19817.9
    590320       19817
    590360     19819.6
    590400     19822.4
    590440     19823.1
    590480     19823.8
    590520     19825.4
    590560     19828.6
    590600     19826.9
    590640     19829.7
    590680     19830.7
    590720     19830.1
    590760     19833.5
    590800     19832.7
    590840     19836.3
    590880     19839.1
    590920     19838.1
    590960     19837.8
    591000     19839.4
    591040     19841.9
    591080     19845.1
    591120       19844
    591160     19846.8
    591200     19849.5
    591240     19850.3
    591280       19851
    591320     19852.5
    591360     19855.8
    591400     19854.1
    591440     19856.8
    591480     19857.8
    591520     19857.3
    591560     19860.7
    591600     19859.8
    591640     19863.4
    591680     19866.2
    591720     19865.3
    591760       19865
    591800     19866.6
    591840     19869.1
    591880     19872.3
    591920     19871.2
    591960       19874
    592000     19876.7
    592040     19877.4
    592080     19878.2
    592120     19879.6
    592160     19882.9
    592200     19881.3
    592240     19883.9
    592280     19884.9
    592320     19884.4
    592360     19887.9
    592400     19886.9
    592440     19890.6
    592480     19893.4
    592520     19892.5
    592560     19892.2
    592600     19893.7
    592640     19896.3
    592680     19899.5
    592720     19898.3
    592760     19901.1
    592800     19903.8
    592840     19904.5
    592880     19905.4
    592920     19906.8
    592960     19910.1
    593000     19908.4
    593040       19911
    593080       19912
    593120     19911.5
    593160       19915
    593200       19914
    593240     19917.7
    593280     19920.5
    593320     19919.6
    593360     19919.4
    593400     19920.8
    593440     19923.4
    593480     19926.6
    593520     19925.4
    593560     19928.3
    593600     19930.9
    593640     19931.6
    593680     19932.5
    593720       19934
    593760     19937.3
    593800     19935.5
    593840     19938.1
    593880       19939
    593920     19938.6
    593960     19942.1
    594000     19941.1
    594040     19944.8
    594080     19947.5
    594120     19946.7
    594160     19946.5
    594200       19948
    594240     19950.5
    594280     19953.8
    594320     19952.5
    594360     19955.5
    594400       19958
    594440     19958.7
    594480     19959.7
    594520     19961.2
    594560     19964.4
    594600     19962.6
    594640     19965.2
    594680     19966.1
    594720     19965.6
    594760     19969.2
    594800     19968.3
    594840     19971.8
    594880     19974.6
    594920     19973.8
    594960     19973.6
    595000       19975
    595040     19977.7
    595080     19980.9
    595120     19979.6
    595160     19982.7
    595200     19985.2
    595240     19985.7
    595280     19986.8
    595320     19988.4
    595360     19991.5
    595400     19989.7
    595440     19992.3
    595480     19993.2
    595520     19992.8
    595560     19996.3
    595600     19995.4
    595640     19998.9
    595680     20001.8
    595720     20000.9
    595760     20000.7
    595800       20002
    595840     20004.8
    595880       20008
    595920     20006.6
    595960     20009.7
    596000     20012.3
    596040     20012.8
    596080     20013.8
    596120     20015.4
    596160     20018.6
    596200     20016.8
    596240     20019.4
    596280     20020.3
    596320     20019.8
    596360     20023.4
    596400     20022.5
    596440       20026
    596480     20028.8
    596520       20028
    596560     20027.9
    596600       20029
    596640     20031.7
    596680     20035.1
    596720     20033.8
    596760     20036.8
    596800     20039.3
    596840     20039.9
    596880     20040.9
    596920     20042.5
    596960     20045.7
    597000       20044
    597040     20046.5
    597080     20047.4
    597120     20046.9
    597160     20050.4
    597200     20049.5
    597240       20053
    597280       20056
    597320     20055.1
    597360     20054.8
    597400       20056
    597440     20058.9
    597480     20062.2
    597520     20060.8
    597560     20063.8
    597600     20066.4
    597640       20067
    597680       20068
    597720     20069.6
    597760     20072.8
    597800     20071.1
    597840     20073.7
    597880     20074.4
    597920       20074
    597960     20077.5
    598000     20076.6
    598040     20080.2
    598080     20083.1
    598120     20082.2
    598160     20081.9
    598200     20083.1
    598240       20086
    598280     20089.3
    598320     20087.9
    598360       20091
    598400     20093.6
    598440     20094.1
    598480     20095.1
    598520     20096.7
    598560       20100
    598600     20098.2
    598640     20100.7
    598680     20101.5
    598720     20101.1
    598760     20104.7
    598800     20103.6
    598840     20107.3
    598880     20110.2
    598920     20109.3
    598960     20109.1
    599000     20110.1
    599040       20113
    599080     20116.4
    599120       20115
    599160     20118.2
    599200     20120.6
    599240     20121.2
    599280     20122.2
    599320     20123.8
    599360     20127.1
    599400     20125.3
    599440     20127.9
    599480     20128.6
    599520     20128.2
    599560     20131.8
    599600     20130.7
    599640     20134.4
    599680     20137.3
    599720     20136.3
    599760     20136.2
    599800     20137.2
    599840     20140.1
    599880     20143.5
    599920       20142
    599960     20145.3
    600000     20147.8
    600040     20148.3
    600080     20149.3
    600120     20150.9
    600160     20154.2
    600200     20152.3
    600240     20154.9
    600280     20155.6
    600320     20155.5
    600360     20158.9
    600400     20157.8
    600440     20161.4
    600480     20164.2
    600520     20163.3
    600560     20163.2
    600600     20164.3
    600640     20167.3
    600680     20170.6
    600720     20169.1
    600760     20172.4
    600800       20175
    600840     20175.4
    600880     20176.3
    600920     20178.1
    600960     20181.2
    601000     20179.4
    601040     20181.9
    601080     20182.7
    601120     20182.5
    601160     20186.1
    601200       20185
    601240     20188.6
    601280     20191.4
    601320     20190.5
    601360     20190.3
    601400     20191.3
    601440     20194.4
    601480     20197.7
    601520     20196.1
    601560     20199.5
    601600       20202
    601640     20202.4
    601680     20203.4
    601720     20205.3
    601760     20208.3
    601800     20206.4
    601840       20209
    601880     20209.9
    601920     20209.6
    601960     20213.3
    602000       20212
    602040     20215.6
    602080     20218.6
    602120     20217.6
    602160     20217.3
    602200     20218.4
    602240     20221.5
    602280     20224.7
    602320     20223.3
    602360     20226.6
    602400     20229.1
    602440     20229.5
    602480     20230.5
    602520     20232.4
    602560     20235.4
    602600     20233.4
    602640     20236.1
    602680     20236.9
    602720     20236.7
    602760     20240.4
    602800     20239.2
    602840     20242.8
    602880     20245.6
    602920     20244.8
    602960     20244.4
    603000     20245.4
    603040     20248.7
    603080     20251.7
    603120     20250.3
    603160     20253.7
    603200     20256.2
    603240     20256.5
    603280     20257.5
    603320     20259.4
    603360     20262.5
    603400     20260.6
    603440     20263.2
    603480       20264
    603520     20263.7
    603560     20267.5
    603600     20266.3
    603640     20269.9
    603680     20272.6
    603720     20271.8
    603760     20271.5
    603800     20272.5
    603840     20275.8
    603880     20278.7
    603920     20277.4
    603960     20280.6
    604000     20283.2
    604040     20283.6
    604080     20284.7
    604120     20286.6
    604160     20289.7
    604200     20287.7
    604240     20290.2
    604280       20291
    604320     20290.7
    604360     20294.5
    604400     20293.4
    604440       20297
    604480     20299.7
    604520     20298.8
    604560     20298.6
    604600     20299.6
    604640     20302.7
    604680     20305.7
    604720     20304.4
    604760     20307.7
    604800     20310.2
    604840     20310.6
    604880     20311.8
    604920     20313.5
    604960     20316.7
    605000     20314.7
    605040     20317.2
    605080     20318.1
    605120     20317.9
    605160     20321.6
    605200     20320.4
    605240       20324
    605280     20326.8
    605320     20325.9
    605360     20325.6
    605400     20326.7
    605440     20329.8
    605480     20332.8
    605520     20331.4
    605560     20334.7
    605600     20337.2
    605640     20337.6
    605680     20338.9
    605720     20340.7
    605760     20343.8
    605800     20341.8
    605840     20344.2
    605880     20345.1
    605920       20345
    605960     20348.6
    606000     20347.4
    606040     20351.1
    606080     20353.8
    606120     20352.9
    606160     20352.7
    606200     20353.8
    606240     20356.7
    606280       20360
    606320     20358.6
    606360     20361.8
    606400     20364.3
    606440     20364.7
    606480       20366
    606520     20367.8
    606560     20370.9
    606600       20369
    606640     20371.2
    606680     20372.1
    606720     20372.1
    606760     20375.7
    606800     20374.6
    606840     20378.2
    606880       20381
    606920     20379.9
    606960     20379.7
    607000     20380.8
    607040     20383.8
    607080     20386.9
    607120     20385.7
    607160     20388.8
    607200     20391.3
    607240     20391.8
    607280     20393.3
    607320     20394.8
    607360     20397.9
    607400       20396
    607440     20398.3
    607480     20399.3
    607520     20399.1
    607560     20402.8
    607600     20401.6
    607640     20405.3
    607680       20408
    607720       20407
    607760     20406.7
    607800     20407.9
    607840     20410.9
    607880       20414
    607920     20412.8
    607960     20415.9
    608000     20418.2
    608040     20418.8
    608080     20420.2
    608120       20422
    608160     20424.9
    608200     20423.1
    608240     20425.4
    608280     20426.3
    608320     20426.2
    608360     20429.7
    608400     20428.8
    608440     20432.3
    608480     20435.2
    608520       20434
    608560     20433.8
    608600       20435
    608640     20437.8
    608680     20441.1
    608720     20439.7
    608760       20443
    608800     20445.3
    608840       20446
    608880     20447.3
    608920     20449.1
    608960     20452.1
    609000     20450.2
    609040     20452.5
    609080     20453.4
    609120     20453.2
    609160     20456.8
    609200     20455.8
    609240     20459.4
    609280     20462.2
    609320       20461
    609360     20460.9
    609400     20462.1
    609440     20464.8
    609480     20468.1
    609520     20466.7
    609560       20470
    609600     20472.3
    609640     20473.2
    609680     20474.3
    609720     20476.2
    609760       20479
    609800     20477.1
    609840     20479.5
    609880     20480.4
    609920     20480.3
    609960     20483.8
    610000     20482.8
    610040     20486.4
    610080     20489.2
    610120       20488
    610160     20487.9
    610200     20489.1
    610240     20491.9
    610280     20495.2
    610320     20493.8
    610360     20497.1
    610400     20499.3
    610440     20500.2
    610480     20501.3
    610520     20503.3
    610560     20505.9
    610600     20504.1
    610640     20506.6
    610680     20507.4
    610720     20507.4
    610760     20510.8
    610800     20509.9
    610840     20513.3
    610880     20516.3
    610920       20515
    610960       20515
    611000     20516.2
    611040       20519
    611080     20522.4
    611120     20520.8
    611160     20524.1
    611200     20526.4
    611240     20527.3
    611280     20528.3
    611320     20530.4
    611360     20532.9
    611400     20531.2
    611440     20533.5
    611480     20534.6
    611520     20534.5
    611560     20537.9
    611600     20536.9
    611640     20540.4
    611680     20543.2
    611720     20541.9
    611760     20542.1
    611800     20543.3
    611840     20545.9
    611880     20549.4
    611920     20547.8
    611960     20551.1
    612000     20553.3
    612040     20554.3
    612080     20555.4
    612120     20557.4
    612160       20560
    612200     20558.4
    612240     20560.6
    612280     20561.6
    612320     20561.5
    612360     20565.1
    612400     20563.9
    612440     20567.5
    612480     20570.3
    612520       20569
    612560     20569.2
    612600     20570.4
    612640     20572.9
    612680     20576.5
    612720     20574.9
    612760     20578.2
    612800     20580.3
    612840     20581.3
    612880     20582.5
    612920     20584.5
    612960     20587.2
    613000     20585.3
    613040     20587.7
    613080     20588.5
    613120     20588.6
    613160     20592.2
    613200       20591
    613240     20594.5
    613280     20597.4
    613320     20596.2
    613360     20596.3
    613400     20597.5
    613440     20600.1
    613480     20603.6
    613520     20602.1
    613560     20605.2
    613600     20607.5
    613640     20608.4
    613680     20609.6
    613720     20611.5
    613760     20614.3
    613800     20612.4
    613840     20614.8
    613880     20615.6
    613920     20615.7
    613960     20619.2
    614000       20618
    614040     20621.5
    614080     20624.4
    614120     20623.2
    614160     20623.4
    614200     20624.6
    614240     20627.2
    614280     20630.8
    614320     20629.1
    614360     20632.4
    614400     20634.6
    614440     20635.5
    614480     20636.7
    614520     20638.6
    614560     20641.4
    614600     20639.4
    614640     20641.8
    614680     20642.8
    614720     20642.6
    614760     20646.4
    614800     20645.1
    614840     20648.6
    614880     20651.5
    614920     20650.2
    614960     20650.6
    615000     20651.8
    615040     20654.2
    615080     20657.8
    615120     20656.2
    615160     20659.4
    615200     20661.7
    615240     20662.5
    615280     20663.8
    615320     20665.7
    615360     20668.5
    615400     20666.4
    615440     20668.9
    615480       20670
    615520     20669.8
    615560     20673.5
    615600       20672
    615640     20675.7
    615680     20678.6
    615720     20677.3
    615760     20677.7
    615800     20678.8
    615840     20681.4
    615880     20684.9
    615920     20683.4
    615960     20686.5
    616000     20688.8
    616040     20689.5
    616080       20691
    616120     20692.7
    616160     20695.5
    616200     20693.5
    616240       20696
    616280       20697
    616320     20696.8
    616360     20700.6
    616400     20699.1
    616440     20702.6
    616480     20705.7
    616520     20704.4
    616560     20704.8
    616600     20705.9
    616640     20708.5
    616680     20712.1
    616720     20710.5
    616760     20713.7
    616800     20715.8
    616840     20716.6
    616880       20718
    616920     20719.8
    616960     20722.6
    617000     20720.6
    617040     20723.1
    617080     20724.1
    617120     20723.9
    617160     20727.7
    617200     20726.1
    617240     20729.6
    617280     20732.7
    617320     20731.5
    617360     20731.8
    617400     20732.9
    617440     20735.5
    617480       20739
    617520     20737.5
    617560     20740.7
    617600     20742.9
    617640     20743.6
    617680     20745.1
    617720     20746.9
    617760     20749.7
    617800     20747.7
    617840     20750.1
    617880     20751.1
    617920     20750.9
    617960     20754.8
    618000       20753
    618040     20756.6
    618080     20759.7
    618120     20758.6
    618160     20758.8
    618200     20760.1
    618240     20762.5
    618280     20766.1
    618320     20764.6
    618360     20767.7
    618400       20770
    618440     20770.6
    618480     20772.1
    618520     20773.9
    618560     20776.9
    618600     20774.8
    618640     20777.1
    618680     20778.2
    618720       20778
    618760     20781.8
    618800     20780.1
    618840     20783.7
    618880     20786.8
    618920     20785.7
    618960     20785.8
    619000     20787.2
    619040     20789.6
    619080     20793.2
    619120     20791.6
    619160     20794.9
    619200       20797
    619240     20797.5
    619280     20799.3
    619320     20801.1
    619360     20803.9
    619400     20801.8
    619440     20804.1
    619480     20805.2
    619520     20805.1
    619560     20808.8
    619600     20807.1
    619640     20810.9
    619680     20813.8
    619720     20812.6
    619760     20812.9
    619800     20814.1
    619840     20816.7
    619880     20820.2
    619920     20818.6
    619960     20821.9
    620000     20824.1
    620040     20824.6
    620080     20826.3
    620120     20828.1
    620160     20830.9
    620200     20828.9
    620240     20831.2
    620280     20832.3
    620320     20832.2
    620360     20835.9
    620400     20834.3
    620440       20838
    620480       20841
    620520     20839.7
    620560       20840
    620600     20841.2
    620640     20843.6
    620680     20847.4
    620720     20845.6
    620760       20849
    620800     20851.1
    620840     20851.6
    620880     20853.3
    620920     20855.2
    620960       20858
    621000     20855.7
    621040     20858.3
    621080     20859.4
    621120     20859.3
    621160       20863
    621200     20861.3
    621240     20865.1
    621280     20868.1
    621320     20866.7
    621360     20867.1
    621400     20868.3
    621440     20870.7
    621480     20874.5
    621520     20872.6
    621560       20876
    621600     20878.3
    621640     20878.8
    621680     20880.4
    621720     20882.4
    621760     20885.1
    621800     20882.7
    621840     20885.3
    621880     20886.5
    621920     20886.4
    621960       20890
    622000     20888.4
    622040     20892.2
    622080     20895.1
    622120     20893.8
    622160     20894.2
    622200     20895.4
    622240     20897.7
    622280     20901.6
    622320     20899.7
    622360     20903.1
    622400     20905.2
    622440     20905.8
    622480     20907.5
    622520     20909.4
    622560     20912.3
    622600     20909.7
    622640     20912.3
    622680     20913.5
    622720     20913.4
    622760     20917.1
    622800     20915.5
    622840     20919.3
    622880     20922.1
    622920     20920.9
    622960     20921.4
    623000     20922.5
    623040     20924.8
    623080     20928.8
    623120     20926.7
    623160     20930.2
    623200     20932.2
    623240     20932.8
    623280     20934.6
    623320     20936.5
    623360     20939.3
    623400     20936.8
    623440     20939.4
    623480     20940.6
    623520     20940.6
    623560     20944.2
    623600     20942.5
    623640     20946.3
    623680     20949.2
    623720     20947.9
    623760     20948.5
    623800     20949.7
    623840     20951.8
    623880     20955.8
    623920     20953.8
    623960     20957.2
    624000     20959.4
    624040     20959.8
    624080     20961.8
    624120     20963.7
    624160     20966.4
    624200     20963.7
    624240     20966.3
    624280     20967.6
    624320     20967.7
    624360     20971.3
    624400     20969.6
    624440     20973.4
    624480     20976.3
    624520       20975
    624560     20975.5
    624600     20976.8
    624640     20978.8
    624680     20982.9
    624720     20980.8
    624760     20984.2
    624800     20986.5
    624840     20986.9
    624880       20989
    624920     20990.7
    624960     20993.4
    625000     20990.9
    625040     20993.3
    625080     20994.6
    625120     20994.9
    625160     20998.5
    625200     20996.6
    625240     21000.4
    625280     21003.4
    625320     21002.1
    625360     21002.5
    625400     21003.8
    625440     21005.9
    625480     21009.9
    625520     21007.9
    625560     21011.3
    625600     21013.6
    625640       21014
    625680       21016
    625720     21017.7
    625760     21020.4
    625800     21017.9
    625840     21020.3
    625880     21021.6
    625920     21021.9
    625960     21025.5
    626000     21023.7
    626040     21027.5
    626080     21030.6
    626120     21029.2
    626160     21029.5
    626200     21030.9
    626240     21032.9
    626280       21037
    626320       21035
    626360     21038.3
    626400     21040.6
    626440       21041
    626480     21043.2
    626520     21044.9
    626560     21047.6
    626600       21045
    626640     21047.4
    626680     21048.7
    626720       21049
    626760     21052.7
    626800     21050.7
    626840     21054.6
    626880     21057.7
    626920     21056.2
    626960     21056.5
    627000     21057.9
    627040       21060
    627080     21064.1
    627120       21062
    627160     21065.3
    627200     21067.6
    627240     21068.1
    627280     21070.3
    627320     21072.1
    627360     21074.6
    627400     21071.9
    627440     21074.4
    627480     21075.6
    627520     21075.9
    627560     21079.5
    627600     21077.6
    627640     21081.7
    627680     21084.7
    627720     21083.2
    627760     21083.5
    627800       21085
    627840       21087
    627880       21091
    627920     21089.1
    627960     21092.3
    628000     21094.6
    628040     21095.1
    628080     21097.3
    628120     21099.1
    628160     21101.7
    628200     21098.8
    628240     21101.4
    628280     21102.7
    628320     21102.9
    628360     21106.6
    628400     21104.6
    628440     21108.8
    628480     21111.7
    628520     21110.3
    628560     21110.4
    628600     21111.9
    628640     21114.1
    628680     21117.9
    628720     21116.1
    628760     21119.2
    628800     21121.5
    628840     21122.2
    628880     21124.3
    628920     21126.2
    628960     21128.7
    629000     21125.9
    629040     21128.5
    629080     21129.6
    629120       21130
    629160     21133.5
    629200     21131.6
    629240     21135.8
    629280     21138.6
    629320     21137.2
    629360     21137.3
    629400     21139.1
    629440     21141.1
    629480       21145
    629520     21143.1
    629560     21146.2
    629600     21148.6
    629640     21149.2
    629680     21151.3
    629720     21153.3
    629760     21155.7
    629800     21152.9
    629840     21155.5
    629880     21156.8
    629920       21157
    629960     21160.7
    630000     21158.7
    630040       21163
    630080     21165.7
    630120     21164.4
    630160     21164.4
    630200     21166.1
    630240     21168.1
    630280       21172
    630320       21170
    630360     21173.2
    630400     21175.7
    630440     21176.1
    630480     21178.4
    630520     21180.3
    630560     21182.7
    630600     21179.9
    630640     21182.7
    630680     21183.8
    630720     21184.1
    630760     21187.7
    630800     21185.8
    630840     21189.9
    630880     21192.8
    630920     21191.5
    630960     21191.5
    631000     21193.1
    631040     21195.2
    631080     21199.1
    631120     21197.1
    631160     21200.2
    631200     21202.7
    631240     21203.2
    631280     21205.5
    631320     21207.3
    631360     21209.7
    631400     21206.9
    631440     21209.6
    631480     21210.9
    631520     21211.2
    631560     21214.9
    631600     21212.8
    631640       21217
    631680     21219.8
    631720     21218.6
    631760     21218.6
    631800     21220.1
    631840     21222.1
    631880     21226.1
    631920     21224.2
    631960     21227.3
    632000     21229.8
    632040     21230.2
    632080     21232.4
    632120     21234.3
    632160     21236.8
    632200     21233.9
    632240     21236.8
    632280       21238
    632320     21238.2
    632360     21241.9
    632400       21240
    632440     21244.1
    632480     21246.9
    632520     21245.6
    632560     21245.7
    632600     21247.2
    632640     21249.3
    632680     21253.2
    632720     21251.3
    632760     21254.3
    632800     21256.8
    632840     21257.4
    632880     21259.5
    632920     21261.4
    632960     21263.9
    633000       21261
    633040     21263.9
    633080     21265.2
    633120     21265.4
    633160     21269.1
    633200     21267.1
    633240     21271.3
    633280       21274
    633320     21272.7
    633360     21272.8
    633400     21274.3
    633440     21276.2
    633480     21280.3
    633520     21278.5
    633560     21281.3
    633600     21283.8
    633640     21284.5
    633680     21286.7
    633720     21288.5
    633760     21291.1
    633800     21288.1
    633840       21291
    633880     21292.2
    633920     21292.6
    633960     21296.3
    634000     21294.3
    634040     21298.4
    634080     21301.2
    634120     21299.9
    634160     21299.9
    634200     21301.4
    634240     21303.3
    634280     21307.5
    634320     21305.5
    634360     21308.4
    634400     21310.9
    634440     21311.6
    634480     21313.8
    634520     21315.6
    634560     21318.2
    634600     21315.2
    634640     21318.2
    634680     21319.3
    634720     21319.7
    634760     21323.5
    634800     21321.4
    634840     21325.5
    634880     21328.3
    634920     21327.1
    634960     21327.1
    635000     21328.5
    635040     21330.5
    635080     21334.5
    635120     21332.6
    635160     21335.5
    635200       21338
    635240     21338.7
    635280       21341
    635320     21342.8
    635360     21345.3
    635400     21342.3
    635440     21345.3
    635480     21346.5
    635520       21347
    635560     21350.6
    635600     21348.4
    635640     21352.7
    635680     21355.5
    635720     21354.1
    635760     21354.3
    635800     21355.6
    635840     21357.6
    635880     21361.6
    635920     21359.8
    635960     21362.7
    636000     21365.1
    636040     21365.8
    636080     21368.1
    636120     21369.9
    636160     21372.5
    636200     21369.3
    636240     21372.4
    636280     21373.7
    636320     21374.1
    636360     21377.7
    636400     21375.3
    636440     21379.8
    636480     21382.5
    636520     21381.2
    636560     21381.3
    636600     21382.7
    636640     21384.7
    636680     21388.7
    636720     21386.9
    636760     21389.8
    636800     21392.3
    636840       21393
    636880     21395.2
    636920     21397.2
    636960     21399.6
    637000     21396.5
    637040     21399.7
    637080     21400.7
    637120     21401.1
    637160     21404.9
    637200     21402.3
    637240     21406.9
    637280     21409.6
    637320     21408.3
    637360     21408.6
    637400     21409.9
    637440     21411.9
    637480     21415.9
    637520       21414
    637560     21416.8
    637600     21419.5
    637640       21420
    637680     21422.4
    637720     21424.2
    637760     21426.6
    637800     21423.5
    637840     21426.7
    637880     21427.9
    637920     21428.4
    637960       21432
    638000     21429.5
    638040     21434.1
    638080     21436.8
    638120     21435.4
    638160     21435.7
    638200       21437
    638240     21439.1
    638280       21443
    638320     21441.1
    638360     21443.9
    638400     21446.7
    638440     21447.2
    638480     21449.6
    638520     21451.2
    638560     21453.7
    638600     21450.7
    638640     21453.9
    638680       21455
    638720     21455.6
    638760     21459.1
    638800     21456.7
    638840     21461.3
    638880     21463.9
    638920     21462.5
    638960     21462.7
    639000     21464.1
    639040     21466.2
    639080     21470.1
    639120     21468.2
    639160     21471.2
    639200     21473.8
    639240     21474.3
    639280     21476.7
    639320     21478.3
    639360     21480.9
    639400     21477.8
    639440     21481.2
    639480     21482.2
    639520     21482.7
    639560     21486.2
    639600     21483.9
    639640     21488.4
    639680       21491
    639720     21489.5
    639760     21489.9
    639800     21491.2
    639840     21493.3
    639880     21497.2
    639920     21495.4
    639960     21498.2
    640000     21500.9
    640040     21501.4
    640080     21503.7
    640120     21505.4
    640160     21508.2
    640200     21504.8
    640240     21508.3
    640280     21509.3
    640320     21509.8
    640360     21513.3
    640400       21511
    640440     21515.6
    640480     21518.1
    640520     21516.6
    640560     21516.9
    640600     21518.4
    640640     21520.3
    640680     21524.3
    640720     21522.5
    640760     21525.2
    640800     21528.1
    640840     21528.5
    640880     21530.8
    640920     21532.5
    640960     21535.4
    641000     21531.8
    641040     21535.5
    641080     21536.4
    641120     21536.9
    641160     21540.4
    641200     21538.1
    641240     21542.6
    641280     21545.2
    641320     21543.7
    641360     21544.1
    641400     21545.6
    641440     21547.6
    641480     21551.4
    641520     21549.8
    641560     21552.5
    641600     21555.3
    641640     21555.6
    641680     21557.9
    641720     21559.6
    641760     21562.5
    641800     21559.1
    641840     21562.6
    641880     21563.6
    641920     21564.1
    641960     21567.6
    642000     21565.2
    642040     21569.7
    642080     21572.5
    642120       21571
    642160     21571.1
    642200     21572.8
    642240     21574.9
    642280     21578.6
    642320       21577
    642360     21579.5
    642400     21582.5
    642440     21582.8
    642480     21585.1
    642520     21586.9
    642560     21589.6
    642600     21586.1
    642640     21589.7
    642680     21590.9
    642720     21591.2
    642760     21594.7
    642800     21592.5
    642840     21596.8
    642880     21599.5
    642920     21598.2
    642960     21598.2
    643000     21599.9
    643040       21602
    643080     21605.7
    643120     21604.1
    643160     21606.6
    643200     21609.6
    643240     21609.9
    643280     21612.2
    643320       21614
    643360     21616.7
    643400     21613.2
    643440     21616.8
    643480       21618
    643520     21618.4
    643560     21621.9
    643600     21619.6
    643640     21623.9
    643680     21626.6
    643720     21625.3
    643760     21625.2
    643800     21627.2
    643840     21629.1
    643880     21632.8
    643920     21631.4
    643960     21633.7
    644000     21636.8
    644040       21637
    644080     21639.4
    644120     21641.2
    644160     21643.8
    644200     21640.3
    644240       21644
    644280     21645.2
    644320     21645.5
    644360     21648.9
    644400     21646.8
    644440     21651.1
    644480     21653.8
    644520     21652.5
    644560     21652.5
    644600     21654.2
    644640     21656.3
    644680     21659.9
    644720     21658.5
    644760     21660.9
    644800     21663.9
    644840     21664.2
    644880     21666.7
    644920     21668.3
    644960       21671
    645000     21667.4
    645040     21671.1
    645080     21672.3
    645120     21672.7
    645160     21676.1
    645200       21674
    645240     21678.3
    645280       21681
    645320     21679.5
    645360     21679.7
    645400     21681.4
    645440     21683.4
    645480     21687.1
    645520     21685.7
    645560     21687.9
    645600       21691
    645640     21691.3
    645680     21693.9
    645720     21695.4
    645760       21698
    645800     21694.6
    645840     21698.1
    645880     21699.6
    645920     21699.9
    645960     21703.3
    646000     21701.1
    646040     21705.4
    646080     21708.1
    646120     21706.5
    646160     21706.8
    646200     21708.7
    646240     21710.5
    646280     21714.2
    646320     21712.8
    646360       21715
    646400     21718.1
    646440     21718.4
    646480     21721.1
    646520     21722.5
    646560     21725.1
    646600     21721.8
    646640     21725.3
    646680     21726.7
    646720     21727.1
    646760     21730.4
    646800     21728.3
    646840     21732.6
    646880     21735.2
    646920     21733.7
    646960       21734
    647000     21735.9
    647040     21737.7
    647080     21741.3
    647120     21739.9
    647160     21742.1
    647200     21745.2
    647240     21745.5
    647280     21748.2
    647320     21749.7
    647360     21752.2
    647400     21748.9
    647440     21752.5
    647480     21753.9
    647520     21754.2
    647560     21757.5
    647600     21755.5
    647640     21759.8
    647680     21762.4
    647720       21761
    647760     21761.2
    647800     21763.2
    647840     21764.8
    647880     21768.5
    647920     21767.2
    647960     21769.1
    648000     21772.2
    648040     21772.6
    648080     21775.4
    648120     21776.9
    648160     21779.3
    648200     21776.1
    648240     21779.6
    648280     21781.1
    648320     21781.4
    648360     21784.7
    648400     21782.6
    648440       21787
    648480     21789.6
    648520     21788.2
    648560     21788.4
    648600     21790.4
    648640     21792.1
    648680     21795.7
    648720     21794.4
    648760     21796.3
    648800     21799.4
    648840     21799.7
    648880     21802.5
    648920     21804.1
    648960     21806.4
    649000     21803.2
    649040     21806.8
    649080     21808.2
    649120     21808.5
    649160     21811.6
    649200     21809.8
    649240     21814.1
    649280     21816.8
    649320     21815.3
    649360     21815.6
    649400     21817.5
    649440     21819.2
    649480     21822.9
    649520     21821.5
    649560     21823.6
    649600     21826.4
    649640     21826.9
    649680     21829.5
    649720     21831.2
    649760     21833.5
    649800     21830.4
    649840     21834.1
    649880     21835.4
    649920     21835.7
    649960     21838.7
    650000     21837.1
    650040     21841.2
    650080       21844
    650120     21842.6
    650160     21842.8
    650200     21844.7
    650240     21846.5
    650280     21850.2
    650320     21848.6
    650360     21850.7
    650400     21853.7
    650440     21854.2
    650480     21856.8
    650520     21858.4
    650560     21860.6
    650600     21857.5
    650640     21861.2
    650680     21862.6
    650720     21862.9
    650760     21865.9
    650800     21864.3
    650840     21868.4
    650880     21871.2
    650920     21869.7
    650960       21870
    651000     21871.9
    651040     21873.6
    651080     21877.4
    651120     21875.6
    651160     21877.9
    651200     21880.9
    651240     21881.4
    651280     21884.1
    651320     21885.5
    651360     21887.9
    651400     21884.6
    651440     21888.4
    651480     21889.9
    651520     21890.1
    651560     21892.9
    651600     21891.6
    651640     21895.4
    651680     21898.3
    651720     21896.9
    651760     21897.2
    651800     21899.1
    651840     21900.8
    651880     21904.6
    651920     21902.8
    651960     21905.1
    652000     21908.1
    652040     21908.6
    652080     21911.4
    652120     21912.6
    652160       21915
    652200     21911.7
    652240     21915.7
    652280     21917.1
    652320     21917.3
    652360       21920
    652400     21918.8
    652440     21922.5
    652480     21925.5
    652520     21924.1
    652560     21924.3
    652600     21926.3
    652640     21927.9
    652680     21931.7
    652720     21929.9
    652760     21932.4
    652800     21935.1
    652840     21935.7
    652880     21938.6
    652920     21939.7
    652960     21942.2
    653000     21938.9
    653040     21942.8
    653080     21944.1
    653120     21944.5
    653160     21947.1
    653200     21946.1
    653240     21949.7
    653280     21952.6
    653320     21951.3
    653360     21951.5
    653400     21953.5
    653440     21955.1
    653480       21959
    653520       21957
    653560     21959.5
    653600     21962.4
    653640     21962.9
    653680     21965.7
    653720     21966.8
    653760     21969.4
    653800     21966.2
    653840       21970
    653880     21971.2
    653920     21971.6
    653960     21974.3
    654000     21973.5
    654040     21976.8
    654080     21979.9
    654120     21978.5
    654160     21978.6
    654200     21980.7
    654240     21982.2
    654280     21986.2
    654320     21984.1
    654360     21986.6
    654400     21989.5
    654440     21990.2
    654480     21992.9
    654520       21994
    654560     21996.6
    654600     21993.3
    654640     21997.2
    654680     21998.4
    654720     21998.7
    654760     22001.5
    654800     22000.7
    654840     22004.1
    654880     22007.1
    654920     22005.7
    654960     22005.7
    655000     22007.9
    655040     22009.4
    655080     22013.5
    655120     22011.2
    655160     22013.7
    655200     22016.9
    655240     22017.3
    655280     22020.2
    655320     22021.3
    655360     22023.8
    655400     22020.6
    655440     22024.4
    655480     22025.5
    655520     22025.9
    655560     22028.7
    655600     22027.9
    655640     22031.2
    655680     22034.2
    655720     22032.8
    655760     22032.9
    655800       22035
    655840     22036.7
    655880     22040.6
    655920     22038.3
    655960     22040.9
    656000     22044.1
    656040     22044.4
    656080     22047.1
    656120     22048.5
    656160       22051
    656200     22047.8
    656240     22051.6
    656280     22052.7
    656320     22053.1
    656360     22055.8
    656400     22055.1
    656440     22058.4
    656480     22061.6
    656520     22060.1
    656560     22060.2
    656600     22062.2
    656640     22063.8
    656680     22067.8
    656720     22065.6
    656760     22068.1
    656800     22071.3
    656840     22071.7
    656880     22074.2
    656920     22075.8
    656960     22078.2
    657000     22074.9
    657040     22078.8
    657080     22080.1
    657120     22080.5
    657160     22083.1
    657200     22082.1
    657240     22085.4
    657280     22088.9
    657320     22087.4
    657360     22087.4
    657400     22089.4
    657440     22090.9
    657480       22095
    657520       22093
    657560     22095.3
    657600     22098.4
    657640     22098.8
    657680     22101.4
    657720       22103
    657760     22105.3
    657800       22102
    657840       22106
    657880     22107.2
    657920     22107.5
    657960     22110.3
    658000     22109.4
    658040     22112.7
    658080       22116
    658120     22114.7
    658160     22114.6
    658200     22116.7
    658240       22118
    658280     22122.4
    658320     22120.3
    658360     22122.5
    658400     22125.7
    658440     22126.1
    658480     22128.6
    658520     22130.2
    658560     22132.7
    658600     22129.3
    658640     22133.2
    658680     22134.6
    658720     22134.6
    658760     22137.5
    658800     22136.6
    658840     22139.9
    658880     22143.4
    658920     22141.8
    658960     22141.8
    659000     22143.9
    659040     22145.2
    659080     22149.5
    659120     22147.6
    659160     22149.8
    659200     22152.9
    659240     22153.4
    659280     22155.9
    659320     22157.4
    659360     22159.9
    659400     22156.3
    659440     22160.5
    659480     22161.8
    659520       22162
    659560     22164.8
    659600     22163.8
    659640     22167.2
    659680     22170.6
    659720     22169.1
    659760     22169.1
    659800     22171.1
    659840     22172.5
    659880     22176.9
    659920     22174.9
    659960     22176.9
    660000     22180.2
    660040     22180.8
    660080     22183.2
    660120     22184.7
    660160     22187.1
    660200     22183.6
    660240     22187.7
    660280       22189
    660320     22189.3
    660360     22192.2
    660400     22191.2
    660440     22194.6
    660480     22197.8
    660520     22196.4
    660560     22196.4
    660600     22198.3
    660640     22199.8
    660680     22204.1
    660720     22202.1
    660760     22204.2
    660800     22207.5
    660840       22208
    660880     22210.4
    660920       22212
    660960     22214.4
    661000     22210.9
    661040       22215
    661080     22216.3
    661120     22216.6
    661160     22219.5
    661200     22218.5
    661240     22221.9
    661280     22225.1
    661320     22223.6
    661360     22223.7
    661400     22225.6
    661440       22227
    661480     22231.4
    661520     22229.5
    661560     22231.5
    661600     22234.7
    661640     22235.2
    661680     22237.9
    661720     22239.4
    661760     22241.9
    661800     22238.2
    661840     22242.2
    661880     22243.5
    661920     22243.9
    661960     22246.8
    662000     22245.9
    662040     22249.2
    662080     22252.4
    662120     22250.9
    662160     22250.9
    662200       22253
    662240     22254.2
    662280     22258.8
    662320     22256.8
    662360     22258.8
    662400     22262.2
    662440     22262.5
    662480     22265.2
    662520     22266.7
    662560     22269.3
    662600     22265.5
    662640     22269.5
    662680     22270.7
    662720     22271.3
    662760     22274.2
    662800     22273.3
    662840     22276.6
    662880     22279.7
    662920     22278.2
    662960     22278.1
    663000     22280.4
    663040     22281.6
    663080     22286.1
    663120     22284.2
    663160     22286.1
    663200     22289.5
    663240     22289.8
    663280     22292.4
    663320     22293.9
    663360     22296.5
    663400     22292.8
    663440     22296.8
    663480     22297.9
    663520     22298.6
    663560     22301.6
    663600     22300.4
    663640     22303.9
    663680       22307
    663720     22305.5
    663760     22305.3
    663800     22307.6
    663840     22308.9
    663880     22313.4
    663920     22311.5
    663960     22313.3
    664000     22316.8
    664040     22317.2
    664080     22319.7
    664120     22321.3
    664160     22323.9
    664200       22320
    664240     22324.1
    664280     22325.3
    664320     22325.9
    664360     22328.9
    664400     22327.5
    664440     22331.1
    664480     22334.2
    664520     22332.8
    664560     22332.7
    664600     22334.9
    664640     22336.4
    664680     22340.7
    664720     22338.8
    664760     22340.6
    664800       22344
    664840     22344.4
    664880     22346.9
    664920     22348.5
    664960     22351.2
    665000     22347.2
    665040     22351.5
    665080     22352.4
    665120     22353.2
    665160     22356.2
    665200     22354.8
    665240     22358.2
    665280     22361.5
    665320       22360
    665360       22360
    665400     22362.2
    665440     22363.7
    665480       22368
    665520     22366.1
    665560     22368.1
    665600     22371.2
    665640     22371.7
    665680     22374.1
    665720     22375.8
    665760     22378.4
    665800     22374.3
    665840     22378.8
    665880     22379.6
    665920     22380.4
    665960     22383.3
    666000     22382.1
    666040     22385.4
    666080     22388.6
    666120     22387.2
    666160     22387.2
    666200     22389.4
    666240     22390.9
    666280     22395.2
    666320     22393.5
    666360     22395.3
    666400     22398.5
    666440     22398.9
    666480     22401.3
    666520       22403
    666560     22405.7
    666600     22401.6
    666640     22405.9
    666680     22406.8
    666720     22407.6
    666760     22410.5
    666800     22409.3
    666840     22412.7
    666880     22415.7
    666920     22414.4
    666960     22414.4
    667000     22416.6
    667040     22418.2
    667080     22422.4
    667120     22420.7
    667160     22422.6
    667200     22425.7
    667240     22426.1
    667280     22428.7
    667320     22430.2
    667360       22433
    667400       22429
    667440     22433.2
    667480     22434.2
    667520       22435
    667560     22437.9
    667600     22436.6
    667640     22440.1
    667680     22442.8
    667720     22441.7
    667760     22441.7
    667800     22443.9
    667840     22445.4
    667880     22449.7
    667920       22448
    667960     22449.8
    668000       22453
    668040     22453.5
    668080     22455.8
    668120     22457.5
    668160     22460.3
    668200     22456.3
    668240     22460.3
    668280     22461.4
    668320     22462.1
    668360     22465.1
    668400     22463.9
    668440     22467.4
    668480     22470.1
    668520       22469
    668560     22468.9
    668600     22471.1
    668640     22472.7
    668680     22476.9
    668720     22475.3
    668760     22477.1
    668800     22480.2
    668840     22480.8
    668880     22483.2
    668920     22484.8
    668960     22487.6
    669000     22483.6
    669040     22487.5
    669080     22488.6
    669120     22489.3
    669160     22492.3
    669200     22491.2
    669240     22494.7
    669280     22497.2
    669320     22496.3
    669360     22496.2
    669400     22498.4
    669440     22499.9
    669480     22504.2
    669520     22502.6
    669560     22504.3
    669600     22507.5
    669640       22508
    669680     22510.4
    669720       22512
    669760     22514.7
    669800     22510.8
    669840     22514.8
    669880     22515.8
    669920     22516.5
    669960     22519.5
    670000     22518.4
    670040     22522.1
    670080     22524.6
    670120     22523.6
    670160     22523.4
    670200     22525.7
    670240     22527.2
    670280     22531.5
    670320       22530
    670360     22531.6
    670400     22534.7
    670440     22535.2
    670480     22537.7
    670520     22539.3
    670560       22542
    670600       22538
    670640     22542.1
    670680     22543.1
    670720     22543.6
    670760     22546.8
    670800     22545.7
    670840     22549.2
    670880     22551.9
    670920       22551
    670960     22550.6
    671000       22553
    671040     22554.5
    671080     22558.9
    671120     22557.2
    671160     22558.7
    671200     22561.9
    671240     22562.4
    671280     22565.1
    671320     22566.7
    671360     22569.2
    671400     22565.3
    671440     22569.4
    671480     22570.5
    671520     22570.9
    671560       22574
    671600       22573
    671640     22576.5
    671680     22579.1
    671720     22578.2
    671760     22577.8
    671800     22580.3
    671840     22581.6
    671880     22586.1
    671920     22584.4
    671960     22585.9
    672000     22589.1
    672040     22589.7
    672080     22592.4
    672120     22593.9
    672160     22596.5
    672200     22592.5
    672240     22596.6
    672280     22597.9
    672320     22598.2
    672360     22601.4
    672400     22600.2
    672440     22603.8
    672480     22606.4
    672520     22605.4
    672560       22605
    672600     22607.6
    672640     22608.8
    672680     22613.4
    672720     22611.8
    672760     22613.3
    672800     22616.4
    672840     22616.9
    672880     22619.8
    672920     22621.1
    672960     22623.6
    673000     22619.8
    673040     22623.9
    673080     22625.2
    673120     22625.5
    673160     22628.7
    673200     22627.4
    673240     22631.1
    673280     22633.6
    673320     22632.8
    673360     22632.3
    673400     22634.9
    673440     22636.1
    673480     22640.8
    673520     22639.1
    673560     22640.6
    673600     22643.8
    673640     22644.2
    673680       22647
    673720     22648.3
    673760     22650.9
    673800     22647.2
    673840     22651.1
    673880     22652.6
    673920     22652.8
    673960       22656
    674000     22654.7
    674040     22658.5
    674080       22661
    674120     22660.2
    674160     22659.6
    674200     22662.2
    674240     22663.2
    674280       22668
    674320     22666.4
    674360     22667.8
    674400     22670.9
    674440     22671.4
    674480     22674.3
    674520     22675.7
    674560     22678.2
    674600     22674.5
    674640     22678.3
    674680     22679.8
    674720       22680
    674760     22683.3
    674800       22682
    674840     22685.9
    674880     22688.4
    674920     22687.3
    674960     22686.9
    675000     22689.5
    675040     22690.6
    675080     22695.2
    675120     22693.8
    675160       22695
    675200     22698.2
    675240     22698.7
    675280     22701.5
    675320     22703.1
    675360     22705.5
    675400     22701.8
    675440     22705.7
    675480     22707.1
    675520     22707.4
    675560     22710.5
    675600     22709.3
    675640     22713.1
    675680     22715.7
    675720     22714.6
    675760     22714.2
    675800     22716.8
    675840     22717.9
    675880     22722.5
    675920     22721.1
    675960     22722.3
    676000     22725.6
    676040     22726.2
    676080     22728.8
    676120     22730.3
    676160     22732.8
    676200       22729
    676240     22733.2
    676280     22734.5
    676320     22734.8
    676360     22737.9
    676400     22736.4
    676440     22740.4
    676480       22743
    676520     22741.8
    676560     22741.5
    676600     22744.1
    676640     22745.2
    676680     22749.7
    676720     22748.4
    676760     22749.5
    676800     22753.1
    676840     22753.4
    676880     22756.2
    676920     22757.6
    676960     22760.1
    677000     22756.2
    677040     22760.6
    677080     22761.8
    677120       22762
    677160     22765.2
    677200     22763.7
    677240     22767.9
    677280     22770.3
    677320     22769.1
    677360     22768.7
    677400     22771.4
    677440     22772.5
    677480       22777
    677520     22775.7
    677560     22776.8
    677600     22780.3
    677640     22780.8
    677680     22783.4
    677720     22784.9
    677760     22787.4
    677800     22783.4
    677840     22787.9
    677880     22789.2
    677920     22789.1
    677960     22792.5
    678000     22791.1
    678040     22795.2
    678080     22797.6
    678120     22796.3
    678160       22796
    678200     22798.7
    678240     22799.7
    678280     22804.4
    678320       22803
    678360       22804
    678400     22807.5
    678440     22808.1
    678480     22810.7
    678520     22812.4
    678560     22814.8
    678600     22810.8
    678640     22815.1
    678680     22816.4
    678720     22816.3
    678760       22820
    678800     22818.4
    678840     22822.6
    678880     22824.8
    678920     22823.8
    678960     22823.4
    679000       22826
    679040     22827.1
    679080     22831.9
    679120     22830.3
    679160     22831.3
    679200     22834.7
    679240     22835.4
    679280     22837.9
    679320     22839.7
    679360     22842.1
    679400       22838
    679440     22842.3
    679480     22843.6
    679520     22843.7
    679560     22847.1
    679600     22845.8
    679640       22850
    679680     22852.2
    679720       22851
    679760     22850.7
    679800     22853.4
    679840     22854.3
    679880     22859.1
    679920     22857.7
    679960     22858.7
    680000       22862
    680040     22862.7
    680080     22865.2
    680120       22867
    680160     22869.4
    680200     22865.2
    680240     22869.5
    680280     22870.8
    680320     22870.8
    680360     22874.4
    680400       22873
    680440     22877.2
    680480     22879.4
    680520     22878.2
    680560       22878
    680600     22880.6
    680640     22881.7
    680680     22886.4
    680720       22885
    680760       22886
    680800     22889.3
    680840     22889.9
    680880     22892.6
    680920     22894.3
    680960     22896.6
    681000     22892.5
    681040     22896.9
    681080     22898.1
    681120     22898.2
    681160     22901.7
    681200     22900.3
    681240     22904.6
    681280     22906.7
    681320     22905.6
    681360     22905.2
    681400     22907.9
    681440       22909
    681480     22913.7
    681520     22912.2
    681560     22913.4
    681600     22916.6
    681640     22917.2
    681680     22919.9
    681720     22921.6
    681760     22923.7
    681800     22919.9
    681840     22924.4
    681880     22925.3
    681920     22925.6
    681960     22929.1
    682000     22927.5
    682040       22932
    682080       22934
    682120       22933
    682160     22932.6
    682200       22935
    682240     22936.3
    682280     22940.9
    682320     22939.6
    682360     22940.8
    682400       22944
    682440     22944.6
    682480     22947.3
    682520       22949
    682560       22951
    682600     22947.1
    682640     22951.7
    682680     22952.5
    682720     22952.8
    682760     22956.3
    682800     22954.7
    682840     22959.3
    682880     22961.4
    682920     22960.4
    682960       22960
    683000     22962.2
    683040     22963.5
    683080     22968.4
    683120       22967
    683160       22968
    683200     22971.3
    683240     22971.7
    683280     22974.5
    683320     22976.4
    683360     22978.3
    683400     22974.4
    683440       22979
    683480     22979.9
    683520     22980.3
    683560     22983.7
    683600     22982.1
    683640     22986.7
    683680     22988.8
    683720     22987.6
    683760     22987.6
    683800     22989.7
    683840     22990.8
    683880     22995.7
    683920     22994.3
    683960     22995.5
    684000     22998.6
    684040     22999.1
    684080     23002.1
    684120     23003.7
    684160     23005.6
    684200       23002
    684240     23006.3
    684280     23007.1
    684320     23007.7
    684360       23011
    684400     23009.5
    684440     23014.2
    684480     23016.1
    684520     23015.1
    684560       23015
    684600     23017.2
    684640     23018.2
    684680     23023.2
    684720     23021.7
    684760     23022.7
    684800     23026.1
    684840     23026.4
    684880     23029.5
    684920     23031.2
    684960       23033
    685000     23029.4
    685040     23033.6
    685080     23034.5
    685120     23034.8
    685160     23038.5
    685200     23036.9
    685240     23041.4
    685280     23043.5
    685320     23042.5
    685360     23042.5
    685400     23044.6
    685440     23045.6
    685480     23050.5
    685520     23048.9
    685560     23050.2
    685600     23053.5
    685640     23053.8
    685680     23056.9
    685720     23058.7
    685760     23060.1
    685800     23056.7
    685840     23061.1
    685880     23061.8
    685920     23062.2
    685960       23066
    686000     23064.3
    686040     23068.7
    686080       23071
    686120     23069.9
    686160       23070
    686200       23072
    686240       23073
    686280     23077.9
    686320     23076.3
    686360     23077.6
    686400     23080.8
    686440     23081.2
    686480     23084.2
    686520       23086
    686560     23087.4
    686600     23083.9
    686640     23088.3
    686680     23089.1
    686720     23089.6
    686760     23093.4
    686800     23091.7
    686840     23096.1
    686880     23098.3
    686920     23097.2
    686960     23097.3
    687000     23099.3
    687040     23100.5
    687080     23105.2
    687120     23103.6
    687160       23105
    687200     23108.1
    687240     23108.5
    687280     23111.5
    687320     23113.5
    687360     23114.9
    687400     23111.4
    687440     23115.6
    687480     23116.6
    687520     23116.9
    687560     23120.7
    687600     23119.1
    687640     23123.4
    687680     23125.6
    687720     23124.6
    687760     23124.5
    687800     23126.7
    687840     23128.1
    687880     23132.5
    687920       23131
    687960     23132.4
    688000     23135.5
    688040     23135.7
    688080     23138.7
    688120     23140.8
    688160     23142.2
    688200     23138.8
    688240       23143
    688280       23144
    688320     23144.4
    688360       23148
    688400     23146.4
    688440     23150.8
    688480     23153.1
    688520     23151.9
    688560     23151.8
    688600     23154.1
    688640     23155.5
    688680     23160.1
    688720     23158.5
    688760     23159.7
    688800     23162.8
    688840     23162.9
    688880     23166.2
    688920     23168.1
    688960     23169.4
    689000     23166.1
    689040     23170.3
    689080     23171.3
    689120     23171.6
    689160     23175.2
    689200     23173.7
    689240     23177.9
    689280     23180.4
    689320     23179.1
    689360     23179.1
    689400     23181.5
    689440     23182.8
    689480     23187.3
    689520     23185.8
    689560       23187
    689600     23190.1
    689640     23190.2
    689680     23193.4
    689720     23195.4
    689760     23196.5
    689800     23193.2
    689840     23197.5
    689880     23198.4
    689920     23198.8
    689960     23202.4
    690000       23201
    690040     23205.3
    690080     23207.7
    690120     23206.4
    690160     23206.5
    690200     23208.8
    690240     23209.9
    690280     23214.5
    690320     23212.9
    690360     23214.2
    690400     23217.3
    690440     23217.4
    690480     23220.7
    690520     23222.8
    690560     23223.7
    690600     23220.6
    690640     23224.8
    690680     23225.7
    690720     23226.3
    690760     23229.9
    690800     23228.4
    690840     23232.6
    690880     23235.1
    690920     23233.7
    690960     23233.8
    691000     23236.3
    691040     23237.2
    691080     23241.8
    691120     23240.2
    691160     23241.4
    691200     23244.7
    691240     23244.6
    691280       23248
    691320       23250
    691360       23251
    691400     23247.8
    691440       23252
    691480     23252.9
    691520     23253.6
    691560     23257.1
    691600     23255.6
    691640     23259.9
    691680     23262.2
    691720       23261
    691760       23261
    691800     23263.5
    691840     23264.4
    691880       23269
    691920     23267.4
    691960     23268.5
    692000     23271.9
    692040       23272
    692080     23275.3
    692120     23277.3
    692160     23278.2
    692200       23275
    692240     23279.4
    692280     23280.2
    692320       23281
    692360     23284.5
    692400     23282.9
    692440     23287.2
    692480     23289.4
    692520     23288.3
    692560     23288.3
    692600     23290.8
    692640     23291.7
    692680     23296.3
    692720     23294.7
    692760       23296
    692800     23299.1
    692840     23299.5
    692880     23302.6
    692920     23304.6
    692960     23305.7
    693000     23302.5
    693040     23306.7
    693080     23307.5
    693120     23308.2
    693160     23311.9
    693200     23310.2
    693240     23314.5
    693280     23316.6
    693320     23315.6
    693360     23315.5
    693400     23318.2
    693440     23319.1
    693480     23323.5
    693520     23322.1
    693560     23323.3
    693600     23326.5
    693640     23326.7
    693680     23329.9
    693720       23332
    693760     23333.1
    693800     23329.9
    693840     23334.2
    693880       23335
    693920     23335.8
    693960     23339.3
    694000     23337.7
    694040     23341.9
[truncated: 175,928 more chars]
