# Supplementary material for: Comment on 'Valid molecular dynamics simulations of human hemoglobin require a surprisingly large box size'
Source: eLife. 2019 Jun 20;8:e44718. doi: 10.7554/eLife.44718 (PMC6586461; doi:10.7554/eLife.44718)
Supplement: Figure 2—figure supplement 1—source data 1. — The zip archive contains a README file describing which source files correspond to the different panels. [file elife-44718-fig2-figsupp1-data1.zip › figure2_SI/panel_C/box2/5/msd.xvg]

# This file was created Thu Mar 28 22:58:05 2019
# Created by:
#             :-) GROMACS - gmx msd, 2018.3-dev-20180823-5d5eb38 (-:
# 
# Executable:   /usr/local/gromacs/2018/2018.3-impi2017-fftw337-gcc640-cuda91/bin/gmx
# Data prefix:  /usr/local/gromacs/2018/2018.3-impi2017-fftw337-gcc640-cuda91
# Working dir:  /home/vgapsys/project/hemoglobin/ubq/cube/box2/eq5/diffusion
# Command line:
#   gmx msd -s ../tpr.tpr -f /netmount/projects1/vgapsys/hemoglobin/ubq/cube/box2/eq5/traj_comp.xtc -trestart 800 -n index.ndx -o msd.xvg
# gmx msd is part of G R O M A C S:
#
# GROup of MAchos and Cynical Suckers
#
@    title "Mean Square Displacement"
@    xaxis  label "Time (ps)"
@    yaxis  label "MSD (nm\S2\N)"
@TYPE xy
# MSD gathered over 1e+06 ps with 1251 restarts
# Diffusion constants fitted from time 100000 to 900000 ps
# D[  SOL_&_OW] = 5.6099 (+/- 0.0141) (1e-5 cm^2/s)
         0           0
        40      1.3754
        80     2.73513
       120     4.09372
       160     5.45072
       200     6.80603
       240     8.16145
       280     9.51761
       320     10.8719
       360     12.2281
       400     13.5826
       440     14.9374
       480     16.2888
       520     17.6462
       560     18.9987
       600     20.3541
       640     21.7068
       680     23.0618
       720     24.4111
       760     25.7648
       800     27.1178
       840      28.472
       880     29.8219
       920     31.1765
       960     32.5312
      1000     33.8778
      1040     35.2331
      1080     36.5851
      1120     37.9383
      1160     39.2927
      1200     40.6423
      1240     41.9961
      1280     43.3454
      1320     44.7004
      1360     46.0518
      1400     47.4071
      1440     48.7618
      1480     50.1142
      1520      51.465
      1560     52.8199
      1600     54.1673
      1640     55.5257
      1680     56.8731
      1720      58.223
      1760      59.583
      1800     60.9286
      1840     62.2851
      1880     63.6345
      1920     64.9874
      1960     66.3452
      2000     67.6946
      2040      69.048
      2080     70.3935
      2120     71.7465
      2160     73.0993
      2200     74.4513
      2240      75.806
      2280     77.1584
      2320     78.5087
      2360     79.8631
      2400     81.2114
      2440      82.568
      2480     83.9149
      2520     85.2665
      2560     86.6297
      2600     87.9735
      2640     89.3299
      2680     90.6778
      2720     92.0281
      2760     93.3883
      2800      94.735
      2840     96.0908
      2880     97.4376
      2920     98.7906
      2960     100.141
      3000     101.492
      3040     102.845
      3080     104.196
      3120     105.545
      3160     106.902
      3200     108.251
      3240     109.608
      3280     110.954
      3320     112.305
      3360     113.671
      3400     115.012
      3440      116.37
      3480     117.715
      3520     119.064
      3560     120.428
      3600     121.771
      3640     123.129
      3680     124.477
      3720     125.831
      3760     127.183
      3800     128.535
      3840     129.887
      3880     131.237
      3920      132.59
      3960     133.953
      4000       135.3
      4040     136.657
      4080     138.001
      4120     139.353
      4160     140.722
      4200      142.06
      4240     143.416
      4280     144.762
      4320      146.11
      4360     147.477
      4400     148.818
      4440     150.177
      4480     151.523
      4520     152.879
      4560      154.23
      4600     155.581
      4640      156.93
      4680     158.278
      4720     159.632
      4760     160.994
      4800     162.342
      4840     163.699
      4880     165.043
      4920     166.394
      4960     167.765
      5000     169.102
      5040     170.457
      5080     171.801
      5120     173.148
      5160     174.518
      5200     175.859
      5240     177.216
      5280      178.56
      5320     179.917
      5360     181.265
      5400     182.618
      5440     183.965
      5480      185.31
      5520     186.663
      5560     188.024
      5600      189.37
      5640     190.732
      5680     192.075
      5720     193.425
      5760       194.8
      5800     196.136
      5840     197.494
      5880     198.835
      5920     200.183
      5960     201.552
      6000     202.891
      6040     204.253
      6080     205.592
      6120     206.951
      6160     208.297
      6200     209.651
      6240     210.999
      6280     212.346
      6320     213.698
      6360     215.063
      6400     216.409
      6440     217.769
      6480     219.112
      6520     220.462
      6560     221.837
      6600     223.168
      6640     224.529
      6680      225.87
      6720     227.217
      6760     228.591
      6800     229.924
      6840     231.289
      6880      232.63
      6920      233.99
      6960     235.331
      7000     236.687
      7040     238.033
      7080     239.378
      7120     240.732
      7160     242.095
      7200      243.44
      7240     244.801
      7280     246.143
      7320     247.489
      7360     248.869
      7400     250.196
      7440      251.56
      7480     252.905
      7520     254.249
      7560     255.623
      7600     256.954
      7640      258.32
      7680     259.658
      7720     261.021
      7760     262.361
      7800     263.717
      7840     265.062
      7880     266.407
      7920     267.763
      7960     269.127
      8000     270.468
      8040     271.831
      8080     273.171
      8120     274.515
      8160     275.895
      8200     277.219
      8240     278.585
      8280     279.928
      8320      281.27
      8360     282.646
      8400     283.976
      8440     285.339
      8480     286.677
      8520     288.042
      8560     289.382
      8600     290.735
      8640     292.079
      8680     293.426
      8720     294.776
      8760     296.141
      8800     297.481
      8840     298.847
      8880     300.184
      8920     301.527
      8960     302.911
      9000     304.233
      9040     305.601
      9080     306.944
      9120     308.286
      9160     309.666
      9200     310.996
      9240     312.361
      9280     313.701
      9320     315.069
      9360     316.411
      9400     317.764
      9440     319.108
      9480     320.452
      9520     321.803
      9560     323.172
      9600      324.51
      9640     325.878
      9680     327.214
      9720     328.556
      9760     329.943
      9800     331.262
      9840     332.632
      9880     333.973
      9920     335.315
      9960     336.698
     10000     338.024
     10040      339.39
     10080      340.73
     10120     342.099
     10160     343.439
     10200     344.795
     10240     346.139
     10280     347.482
     10320     348.829
     10360     350.202
     10400     351.535
     10440     352.905
     10480      354.24
     10520     355.579
     10560     356.972
     10600      358.29
     10640     359.659
     10680     360.998
     10720     362.339
     10760     363.725
     10800     365.048
     10840     366.415
     10880     367.751
     10920     369.122
     10960     370.462
     11000     371.815
     11040     373.161
     11080     374.503
     11120     375.849
     11160     377.223
     11200     378.555
     11240     379.927
     11280     381.262
     11320     382.602
     11360     383.994
     11400     385.308
     11440      386.68
     11480     388.015
     11520     389.354
     11560     390.743
     11600     392.066
     11640     393.434
     11680     394.768
     11720      396.14
     11760     397.482
     11800     398.836
     11840     400.183
     11880     401.524
     11920     402.872
     11960     404.244
     12000     405.576
     12040     406.946
     12080     408.283
     12120     409.623
     12160      411.02
     12200     412.331
     12240     413.704
     12280      415.04
     12320     416.375
     12360     417.767
     12400     419.089
     12440     420.457
     12480      421.79
     12520     423.164
     12560     424.504
     12600     425.859
     12640     427.206
     12680     428.547
     12720     429.897
     12760     431.269
     12800       432.6
     12840      433.97
     12880     435.304
     12920     436.645
     12960     438.043
     13000      439.35
     13040     440.725
     13080      442.06
     13120     443.394
     13160     444.791
     13200      446.11
     13240      447.48
     13280     448.815
     13320      450.19
     13360      451.53
     13400     452.885
     13440     454.234
     13480     455.572
     13520     456.922
     13560     458.295
     13600     459.627
     13640     460.997
     13680     462.329
     13720     463.669
     13760     465.071
     13800     466.376
     13840     467.755
     13880     469.088
     13920     470.419
     13960     471.819
     14000     473.136
     14040     474.506
     14080     475.838
     14120     477.212
     14160     478.551
     14200      479.91
     14240     481.258
     14280     482.597
     14320     483.947
     14360      485.32
     14400     486.648
     14440     488.018
     14480      489.35
     14520     490.685
     14560     492.093
     14600     493.395
     14640     494.776
     14680     496.112
     14720     497.438
     14760     498.839
     14800     500.155
     14840     501.524
     14880     502.858
     14920     504.235
     14960     505.576
     15000      506.93
     15040     508.277
     15080     509.616
     15120     510.964
     15160     512.342
     15200     513.667
     15240      515.04
     15280      516.37
     15320     517.703
     15360     519.114
     15400     520.414
     15440       521.8
     15480     523.132
     15520     524.457
     15560     525.861
     15600     527.175
     15640     528.545
     15680     529.878
     15720     531.258
     15760       532.6
     15800     533.956
     15840     535.296
     15880     536.635
     15920     537.984
     15960     539.364
     16000     540.693
     16040     542.065
     16080     543.393
     16120     544.724
     16160     546.139
     16200     547.433
     16240     548.824
     16280     550.155
     16320     551.477
     16360     552.884
     16400     554.195
     16440     555.564
     16480     556.895
     16520     558.276
     16560     559.616
     16600     560.971
     16640     562.313
     16680     563.653
     16720     565.002
     16760     566.385
     16800     567.711
     16840     569.085
     16880     570.411
     16920     571.743
     16960      573.16
     17000     574.454
     17040     575.843
     17080     577.175
     17120       578.5
     17160     579.906
     17200     581.211
     17240     582.578
     17280     583.908
     17320     585.289
     17360     586.631
     17400     587.986
     17440     589.327
     17480     590.666
     17520     592.013
     17560     593.397
     17600     594.721
     17640     596.096
     17680      597.42
     17720     598.752
     17760     600.172
     17800     601.462
     17840     602.854
     17880     604.185
     17920     605.507
     17960     606.912
     18000     608.217
     18040     609.583
     18080     610.912
     18120     612.293
     18160     613.636
     18200     614.994
     18240     616.336
     18280      617.67
     18320     619.018
     18360     620.403
     18400     621.722
     18440     623.102
     18480     624.424
     18520     625.753
     18560     627.177
     18600     628.465
     18640     629.854
     18680     631.188
     18720     632.508
     18760      633.92
     18800     635.219
     18840     636.585
     18880     637.915
     18920     639.294
     18960      640.64
     19000     641.999
     19040     643.342
     19080     644.672
     19120     646.019
     19160     647.404
     19200     648.722
     19240     650.104
     19280     651.421
     19320     652.752
     19360      654.18
     19400     655.464
     19440     656.854
     19480     658.187
     19520     659.508
     19560     660.918
     19600     662.216
     19640     663.584
     19680     664.909
     19720     666.288
     19760     667.633
     19800     668.991
     19840     670.332
     19880     671.665
     19920     673.011
     19960     674.396
     20000     675.715
     20040       677.1
     20080     678.415
     20120     679.746
     20160     681.174
     20200     682.457
     20240     683.849
     20280     685.183
     20320     686.503
     20360     687.916
     20400      689.21
     20440     690.574
     20480     691.899
     20520     693.278
     20560     694.625
     20600     695.984
     20640     697.326
     20680     698.662
     20720     700.002
     20760     701.389
     20800      702.71
     20840     704.097
     20880      705.41
     20920     706.739
     20960     708.171
     21000     709.452
     21040     710.846
     21080      712.18
     21120     713.504
     21160     714.917
     21200     716.209
     21240     717.577
     21280       718.9
     21320     720.282
     21360     721.625
     21400     722.984
     21440     724.324
     21480     725.661
     21520     726.998
     21560     728.388
     21600     729.706
     21640     731.092
     21680     732.403
     21720      733.73
     21760     735.165
     21800     736.449
     21840     737.842
     21880     739.175
     21920     740.503
     21960     741.918
     22000      743.21
     22040     744.577
     22080     745.901
     22120     747.282
     22160     748.626
     22200     749.982
     22240     751.323
     22280     752.661
     22320     753.996
     22360     755.386
     22400     756.701
     22440     758.091
     22480     759.402
     22520     760.727
     22560     762.165
     22600     763.448
     22640     764.843
     22680     766.178
     22720     767.499
     22760     768.921
     22800     770.209
     22840     771.574
     22880     772.895
     22920      774.28
     22960     775.624
     23000     776.981
     23040     778.319
     23080     779.659
     23120     780.994
     23160     782.383
     23200     783.699
     23240     785.086
     23280     786.397
     23320     787.722
     23360     789.162
     23400     790.447
     23440     791.839
     23480     793.174
     23520     794.497
     23560     795.918
     23600     797.203
     23640      798.57
     23680     799.893
     23720     801.279
     23760     802.622
     23800      803.98
     23840     805.317
     23880     806.656
     23920      807.99
     23960     809.379
     24000      810.69
     24040      812.08
     24080     813.396
     24120     814.715
     24160      816.16
     24200      817.44
     24240     818.833
     24280     820.167
     24320     821.487
     24360     822.911
     24400     824.193
     24440      825.56
     24480      826.88
     24520     828.269
     24560      829.61
     24600     830.967
     24640     832.304
     24680     833.644
     24720     834.976
     24760     836.368
     24800     837.681
     24840     839.071
     24880     840.383
     24920     841.702
     24960     843.153
     25000      844.43
     25040     845.823
     25080     847.158
     25120     848.477
     25160     849.899
     25200     851.179
     25240     852.548
     25280     853.864
     25320     855.255
     25360       856.6
     25400     857.958
     25440     859.291
     25480     860.631
     25520      861.96
     25560     863.351
     25600     864.668
     25640      866.06
     25680     867.372
     25720     868.688
     25760     870.145
     25800     871.422
     25840     872.815
     25880     874.151
     25920     875.467
     25960     876.892
     26000     878.172
     26040     879.539
     26080     880.855
     26120     882.248
     26160     883.591
     26200      884.95
     26240     886.283
     26280     887.623
     26320      888.95
     26360     890.345
     26400     891.661
     26440     893.055
     26480      894.37
     26520     895.688
     26560     897.147
     26600     898.423
     26640      899.82
     26680     901.155
     26720     902.471
     26760     903.898
     26800     905.176
     26840     906.542
     26880     907.854
     26920     909.253
     26960     910.593
     27000     911.953
     27040     913.285
     27080     914.625
     27120     915.949
     27160     917.348
     27200     918.663
     27240     920.056
     27280     921.372
     27320     922.687
     27360     924.152
     27400     925.429
     27440     926.824
     27480     928.162
     27520     929.474
     27560     930.901
     27600     932.179
     27640      933.54
     27680     934.859
     27720     936.258
     27760     937.597
     27800     938.958
     27840     940.291
     27880     941.634
     27920     942.957
     27960     944.355
     28000     945.671
     28040     947.067
     28080     948.383
     28120     949.696
     28160     951.164
     28200     952.439
     28240     953.836
     28280     955.174
     28320     956.486
     28360     957.916
     28400      959.19
     28440     960.551
     28480     961.874
     28520     963.271
     28560     964.609
     28600     965.972
     28640     967.306
     28680      968.65
     28720     969.973
     28760     971.373
     28800     972.689
     28840     974.087
     28880     975.406
     28920     976.722
     28960     978.194
     29000     979.465
     29040     980.863
     29080     982.204
     29120     983.515
     29160      984.95
     29200      986.22
     29240     987.582
     29280     988.904
     29320     990.302
     29360      991.64
     29400     993.002
     29440     994.335
     29480      995.68
     29520     996.998
     29560     998.402
     29600     999.717
     29640     1001.11
     29680     1002.44
     29720     1003.75
     29760     1005.22
     29800     1006.49
     29840     1007.89
     29880     1009.23
     29920     1010.54
     29960     1011.98
     30000     1013.25
     30040     1014.61
     30080     1015.93
     30120     1017.33
     30160     1018.67
     30200     1020.03
     30240     1021.37
     30280     1022.71
     30320     1024.03
     30360     1025.43
     30400     1026.75
     30440     1028.15
     30480     1029.47
     30520     1030.78
     30560     1032.26
     30600     1033.52
     30640     1034.93
     30680     1036.26
     30720     1037.57
     30760     1039.01
     30800     1040.28
     30840     1041.64
     30880     1042.96
     30920     1044.36
     30960      1045.7
     31000     1047.05
     31040     1048.39
     31080     1049.73
     31120     1051.05
     31160     1052.46
     31200     1053.78
     31240     1055.18
     31280      1056.5
     31320     1057.81
     31360     1059.29
     31400     1060.55
     31440     1061.96
     31480     1063.29
     31520      1064.6
     31560     1066.05
     31600     1067.31
     31640     1068.67
     31680     1069.98
     31720     1071.39
     31760     1072.73
     31800     1074.09
     31840     1075.42
     31880     1076.77
     31920     1078.09
     31960      1079.5
     32000     1080.82
     32040     1082.21
     32080     1083.53
     32120     1084.84
     32160     1086.33
     32200     1087.59
     32240     1088.99
     32280     1090.33
     32320     1091.63
     32360     1093.08
     32400     1094.34
     32440     1095.71
     32480     1097.02
     32520     1098.43
     32560     1099.77
     32600     1101.12
     32640     1102.46
     32680     1103.81
     32720     1105.12
     32760     1106.53
     32800     1107.85
     32840     1109.24
     32880     1110.56
     32920     1111.87
     32960     1113.36
     33000     1114.62
     33040     1116.02
     33080     1117.36
     33120     1118.66
     33160     1120.12
     33200     1121.37
     33240     1122.74
     33280     1124.05
     33320     1125.46
     33360      1126.8
     33400     1128.15
     33440     1129.49
     33480     1130.84
     33520     1132.15
     33560     1133.56
     33600     1134.88
     33640     1136.28
     33680      1137.6
     33720      1138.9
     33760      1140.4
     33800     1141.65
     33840     1143.06
     33880     1144.39
     33920     1145.69
     33960     1147.15
     34000     1148.41
     34040     1149.77
     34080     1151.08
     34120      1152.5
     34160     1153.83
     34200     1155.19
     34240     1156.53
     34280     1157.88
     34320     1159.19
     34360      1160.6
     34400     1161.92
     34440     1163.32
     34480     1164.64
     34520     1165.94
     34560     1167.44
     34600     1168.69
     34640     1170.09
     34680     1171.43
     34720     1172.73
     34760     1174.19
     34800     1175.44
     34840     1176.81
     34880     1178.12
     34920     1179.54
     34960     1180.87
     35000     1182.23
     35040     1183.57
     35080     1184.92
     35120     1186.22
     35160     1187.64
     35200     1188.95
     35240     1190.36
     35280     1191.68
     35320     1192.97
     35360     1194.48
     35400     1195.73
     35440     1197.13
     35480     1198.46
     35520     1199.76
     35560     1201.22
     35600     1202.47
     35640     1203.83
     35680     1205.14
     35720     1206.56
     35760      1207.9
     35800     1209.26
     35840     1210.59
     35880     1211.94
     35920     1213.25
     35960     1214.66
     36000     1215.98
     36040     1217.39
     36080      1218.7
     36120        1220
     36160     1221.51
     36200     1222.75
     36240     1224.15
     36280     1225.49
     36320     1226.78
     36360     1228.25
     36400     1229.49
     36440     1230.86
     36480     1232.16
     36520     1233.59
     36560     1234.92
     36600     1236.28
     36640     1237.62
     36680     1238.97
     36720     1240.28
     36760     1241.69
     36800     1243.01
     36840     1244.41
     36880     1245.73
     36920     1247.02
     36960     1248.53
     37000     1249.78
     37040     1251.18
     37080     1252.51
     37120     1253.81
     37160     1255.27
     37200     1256.51
     37240     1257.88
     37280     1259.18
     37320     1260.61
     37360     1261.94
     37400      1263.3
     37440     1264.64
     37480     1265.98
     37520     1267.29
     37560     1268.71
     37600     1270.02
     37640     1271.42
     37680     1272.74
     37720     1274.03
     37760     1275.54
     37800     1276.79
     37840     1278.19
     37880     1279.52
     37920     1280.82
     37960     1282.29
     38000     1283.52
     38040     1284.89
     38080     1286.19
     38120     1287.62
     38160     1288.94
     38200      1290.3
     38240     1291.64
     38280     1292.99
     38320     1294.29
     38360     1295.71
     38400     1297.02
     38440     1298.42
     38480     1299.73
     38520     1301.03
     38560     1302.54
     38600     1303.78
     38640     1305.18
     38680     1306.51
     38720     1307.81
     38760     1309.28
     38800     1310.51
     38840     1311.88
     38880     1313.18
     38920     1314.61
     38960     1315.93
     39000      1317.3
     39040     1318.63
     39080     1319.98
     39120     1321.28
     39160      1322.7
     39200        1324
     39240      1325.4
     39280     1326.72
     39320     1328.01
     39360     1329.53
     39400     1330.77
     39440     1332.16
     39480     1333.49
     39520     1334.79
     39560     1336.26
     39600     1337.48
     39640     1338.86
     39680     1340.17
     39720      1341.6
     39760     1342.92
     39800     1344.28
     39840     1345.61
     39880     1346.96
     39920     1348.26
     39960     1349.68
     40000     1350.99
     40040     1352.39
     40080      1353.7
     40120     1354.99
     40160     1356.52
     40200     1357.75
     40240     1359.16
     40280     1360.48
     40320     1361.78
     40360     1363.25
     40400     1364.47
     40440     1365.84
     40480     1367.15
     40520     1368.59
     40560     1369.91
     40600     1371.27
     40640      1372.6
     40680     1373.95
     40720     1375.25
     40760     1376.67
     40800     1377.97
     40840     1379.37
     40880     1380.69
     40920     1381.97
     40960      1383.5
     41000     1384.74
     41040     1386.14
     41080     1387.47
     41120     1388.77
     41160     1390.24
     41200     1391.45
     41240     1392.83
     41280     1394.14
     41320     1395.58
     41360     1396.89
     41400     1398.25
     41440     1399.58
     41480     1400.94
     41520     1402.23
     41560     1403.66
     41600     1404.97
     41640     1406.36
     41680     1407.67
     41720     1408.96
     41760     1410.49
     41800     1411.73
     41840     1413.13
     41880     1414.46
     41920     1415.76
     41960     1417.23
     42000     1418.45
     42040     1419.82
     42080     1421.13
     42120     1422.57
     42160     1423.88
     42200     1425.24
     42240     1426.57
     42280     1427.92
     42320     1429.22
     42360     1430.65
     42400     1431.96
     42440     1433.35
     42480     1434.66
     42520     1435.95
     42560     1437.48
     42600     1438.72
     42640     1440.12
     42680     1441.44
     42720     1442.74
     42760     1444.22
     42800     1445.43
     42840      1446.8
     42880     1448.12
     42920     1449.56
     42960     1450.87
     43000     1452.23
     43040     1453.56
     43080     1454.91
     43120     1456.21
     43160     1457.64
     43200     1458.94
     43240     1460.34
     43280     1461.65
     43320     1462.94
     43360     1464.46
     43400      1465.7
     43440      1467.1
     43480     1468.43
     43520     1469.73
     43560     1471.21
     43600     1472.42
     43640     1473.79
     43680      1475.1
     43720     1476.55
     43760     1477.86
     43800     1479.22
     43840     1480.55
     43880     1481.91
     43920      1483.2
     43960     1484.63
     44000     1485.94
     44040     1487.34
     44080     1488.64
     44120     1489.94
     44160     1491.46
     44200      1492.7
     44240      1494.1
     44280     1495.43
     44320     1496.73
     44360     1498.22
     44400     1499.41
     44440     1500.79
     44480      1502.1
     44520     1503.55
     44560     1504.86
     44600     1506.22
     44640     1507.55
     44680     1508.91
     44720      1510.2
     44760     1511.64
     44800     1512.94
     44840     1514.34
     44880     1515.65
     44920     1516.94
     44960     1518.47
     45000     1519.69
     45040      1521.1
     45080     1522.43
     45120     1523.72
     45160     1525.22
     45200     1526.42
     45240     1527.79
     45280      1529.1
     45320     1530.54
     45360     1531.86
     45400     1533.21
     45440     1534.55
     45480      1535.9
     45520     1537.19
     45560     1538.63
     45600     1539.93
     45640     1541.33
     45680     1542.64
     45720     1543.93
     45760     1545.46
     45800     1546.68
     45840     1548.09
     45880     1549.42
     45920     1550.71
     45960     1552.21
     46000     1553.41
     46040     1554.78
     46080     1556.09
     46120     1557.54
     46160     1558.85
     46200      1560.2
     46240     1561.54
     46280     1562.89
     46320     1564.19
     46360     1565.62
     46400     1566.92
     46440     1568.31
     46480     1569.62
     46520     1570.91
     46560     1572.45
     46600     1573.67
     46640     1575.08
     46680     1576.41
     46720      1577.7
     46760     1579.19
     46800      1580.4
     46840     1581.77
     46880     1583.08
     46920     1584.52
     46960     1585.84
     47000     1587.19
     47040     1588.53
     47080     1589.88
     47120     1591.16
     47160      1592.6
     47200      1593.9
     47240     1595.29
     47280      1596.6
     47320     1597.89
     47360     1599.43
     47400     1600.65
     47440     1602.05
     47480     1603.38
     47520     1604.68
     47560     1606.17
     47600     1607.37
     47640     1608.74
     47680     1610.05
     47720      1611.5
     47760     1612.81
     47800     1614.16
     47840      1615.5
     47880     1616.85
     47920     1618.13
     47960     1619.58
     48000     1620.87
     48040     1622.26
     48080     1623.57
     48120     1624.86
     48160     1626.41
     48200     1627.62
     48240     1629.03
     48280     1630.36
     48320     1631.65
     48360     1633.15
     48400     1634.34
     48440     1635.72
     48480     1637.03
     48520     1638.48
     48560     1639.79
     48600     1641.14
     48640     1642.48
     48680     1643.83
     48720     1645.11
     48760     1646.56
     48800     1647.85
     48840     1649.24
     48880     1650.55
     48920     1651.83
     48960     1653.38
     49000     1654.59
     49040        1656
     49080     1657.33
     49120     1658.63
     49160     1660.13
     49200     1661.32
     49240     1662.69
     49280        1664
     49320     1665.45
     49360     1666.76
     49400     1668.11
     49440     1669.45
     49480      1670.8
     49520     1672.08
     49560     1673.53
     49600     1674.82
     49640     1676.21
     49680     1677.52
     49720      1678.8
     49760     1680.36
     49800     1681.57
     49840     1682.98
     49880     1684.31
     49920      1685.6
     49960     1687.11
     50000      1688.3
     50040     1689.66
     50080     1690.98
     50120     1692.43
     50160     1693.74
     50200     1695.08
     50240     1696.42
     50280     1697.77
     50320     1699.05
     50360     1700.51
     50400      1701.8
     50440     1703.18
     50480      1704.5
     50520     1705.77
     50560     1707.33
     50600     1708.54
     50640     1709.95
     50680     1711.28
     50720     1712.57
     50760     1714.08
     50800     1715.27
     50840     1716.64
     50880     1717.95
     50920      1719.4
     50960      1720.7
     51000     1722.06
     51040      1723.4
     51080     1724.75
     51120     1726.03
     51160     1727.48
     51200     1728.77
     51240     1730.15
     51280     1731.47
     51320     1732.75
     51360     1734.31
     51400     1735.52
     51440     1736.92
     51480     1738.26
     51520     1739.55
     51560     1741.07
     51600     1742.25
     51640     1743.61
     51680     1744.93
     51720     1746.38
     51760     1747.68
     51800     1749.03
     51840     1750.38
     51880     1751.73
     51920     1753.01
     51960     1754.46
     52000     1755.76
     52040     1757.14
     52080     1758.46
     52120     1759.73
     52160      1761.3
     52200      1762.5
     52240     1763.91
     52280     1765.24
     52320     1766.53
     52360     1768.05
     52400     1769.23
     52440      1770.6
     52480     1771.91
     52520     1773.36
     52560     1774.66
     52600     1776.01
     52640     1777.35
     52680      1778.7
     52720     1779.98
     52760     1781.44
     52800     1782.73
     52840     1784.11
     52880     1785.43
     52920      1786.7
     52960     1788.27
     53000     1789.46
     53040     1790.88
     53080     1792.21
     53120      1793.5
     53160     1795.01
     53200      1796.2
     53240     1797.57
     53280     1798.88
     53320     1800.33
     53360     1801.63
     53400     1802.97
     53440     1804.32
     53480     1805.67
     53520     1806.95
     53560     1808.41
     53600     1809.69
     53640     1811.08
     53680     1812.39
     53720     1813.66
     53760     1815.24
     53800     1816.43
     53840     1817.84
     53880     1819.17
     53920     1820.46
     53960     1821.98
     54000     1823.16
     54040     1824.52
     54080     1825.84
     54120     1827.29
     54160      1828.6
     54200     1829.94
     54240     1831.29
     54280     1832.65
     54320     1833.92
     54360     1835.38
     54400     1836.67
     54440     1838.05
     54480     1839.37
     54520     1840.63
     54560     1842.22
     54600      1843.4
     54640     1844.82
     54680     1846.15
     54720     1847.44
     54760     1848.96
     54800     1850.14
     54840      1851.5
     54880     1852.82
     54920     1854.27
     54960     1855.58
     55000     1856.92
     55040     1858.27
     55080     1859.62
     55120      1860.9
     55160     1862.36
     55200     1863.64
     55240     1865.03
     55280     1866.34
     55320     1867.61
     55360      1869.2
     55400     1870.38
     55440      1871.8
     55480     1873.13
     55520     1874.42
     55560     1875.95
     55600     1877.12
     55640     1878.49
     55680      1879.8
     55720     1881.25
     55760     1882.56
     55800      1883.9
     55840     1885.26
     55880     1886.61
     55920     1887.88
     55960     1889.35
     56000     1890.63
     56040     1892.01
     56080     1893.33
     56120     1894.59
     56160     1896.18
     56200     1897.36
     56240     1898.78
     56280     1900.11
     56320      1901.4
     56360     1902.94
     56400      1904.1
     56440     1905.47
     56480     1906.79
     56520     1908.24
     56560     1909.55
     56600     1910.89
     56640     1912.25
     56680      1913.6
     56720     1914.87
     56760     1916.34
     56800     1917.62
     56840        1919
     56880     1920.32
     56920     1921.58
     56960     1923.18
     57000     1924.36
     57040     1925.77
     57080      1927.1
     57120     1928.39
     57160     1929.93
     57200     1931.09
     57240     1932.47
     57280     1933.78
     57320     1935.24
     57360     1936.54
     57400     1937.88
     57440     1939.24
     57480     1940.58
     57520     1941.86
     57560     1943.33
     57600     1944.61
     57640     1945.99
     57680     1947.31
     57720     1948.57
     57760     1950.17
     57800     1951.34
     57840     1952.76
     57880     1954.09
     57920     1955.37
     57960     1956.92
     58000     1958.08
     58040     1959.46
     58080     1960.77
     58120     1962.23
     58160     1963.53
     58200     1964.87
     58240     1966.23
     58280     1967.57
     58320     1968.85
     58360     1970.32
     58400      1971.6
     58440     1972.98
     58480      1974.3
     58520     1975.56
     58560     1977.16
     58600     1978.33
     58640     1979.75
     58680     1981.07
     58720     1982.36
     58760     1983.91
     58800     1985.07
     58840     1986.45
     58880     1987.76
     58920     1989.22
     58960     1990.52
     59000     1991.86
     59040     1993.22
     59080     1994.56
     59120     1995.84
     59160     1997.32
     59200     1998.59
     59240     1999.98
     59280     2001.29
     59320     2002.55
     59360     2004.16
     59400     2005.32
     59440     2006.75
     59480     2008.07
     59520     2009.36
     59560     2010.91
     59600     2012.06
     59640     2013.44
     59680     2014.76
     59720     2016.22
     59760     2017.52
     59800     2018.85
     59840     2020.22
     59880     2021.56
     59920     2022.83
     59960     2024.31
     60000     2025.59
     60040     2026.97
     60080     2028.29
     60120     2029.55
     60160     2031.16
     60200     2032.32
     60240     2033.74
     60280     2035.06
     60320     2036.35
     60360     2037.91
     60400     2039.06
     60440     2040.44
     60480     2041.75
     60520     2043.21
     60560     2044.51
     60600     2045.85
     60640     2047.21
     60680     2048.55
     60720     2049.82
     60760      2051.3
     60800     2052.58
     60840     2053.97
     60880     2055.28
     60920     2056.54
     60960     2058.16
     61000     2059.32
     61040     2060.73
     61080     2062.06
     61120     2063.35
     61160      2064.9
     61200     2066.05
     61240     2067.43
     61280     2068.74
     61320      2070.2
     61360      2071.5
     61400     2072.85
     61440      2074.2
     61480     2075.55
     61520     2076.81
     61560      2078.3
     61600     2079.57
     61640     2080.97
     61680     2082.27
     61720     2083.54
     61760     2085.15
     61800     2086.31
     61840     2087.73
     61880     2089.06
     61920     2090.34
     61960     2091.91
     62000     2093.06
     62040     2094.44
     62080     2095.74
     62120     2097.19
     62160      2098.5
     62200     2099.84
     62240      2101.2
     62280     2102.54
     62320      2103.8
     62360      2105.3
     62400     2106.56
     62440     2107.96
     62480     2109.27
     62520     2110.53
     62560     2112.15
     62600      2113.3
     62640     2114.72
     62680     2116.05
     62720     2117.33
     62760     2118.91
     62800     2120.05
     62840     2121.42
     62880     2122.73
     62920     2124.18
     62960     2125.48
     63000     2126.83
     63040     2128.18
     63080     2129.52
     63120     2130.78
     63160     2132.28
     63200     2133.55
     63240     2134.95
     63280     2136.25
     63320     2137.52
     63360     2139.14
     63400     2140.29
     63440     2141.71
     63480     2143.04
     63520     2144.32
     63560      2145.9
     63600     2147.04
     63640     2148.41
     63680     2149.72
     63720     2151.17
     63760     2152.47
     63800     2153.81
     63840     2155.17
     63880     2156.51
     63920     2157.78
     63960     2159.27
     64000     2160.54
     64040     2161.95
     64080     2163.24
     64120     2164.51
     64160     2166.13
     64200     2167.28
     64240     2168.71
     64280     2170.03
     64320     2171.32
     64360     2172.88
     64400     2174.02
     64440      2175.4
     64480     2176.71
     64520     2178.16
     64560     2179.46
     64600     2180.81
     64640     2182.17
     64680     2183.51
     64720     2184.78
     64760     2186.26
     64800     2187.53
     64840     2188.94
     64880     2190.24
     64920      2191.5
     64960     2193.12
     65000     2194.26
     65040      2195.7
     65080     2197.03
     65120     2198.31
     65160     2199.88
     65200     2201.01
     65240      2202.4
     65280      2203.7
     65320     2205.16
     65360     2206.46
     65400     2207.81
     65440     2209.17
     65480     2210.51
     65520     2211.78
     65560     2213.27
     65600     2214.53
     65640     2215.94
     65680     2217.23
     65720      2218.5
     65760     2220.13
     65800     2221.27
     65840      2222.7
     65880     2224.02
     65920      2225.3
     65960     2226.88
     66000     2228.01
     66040      2229.4
     66080      2230.7
     66120     2232.16
     66160     2233.46
     66200     2234.81
     66240     2236.16
     66280     2237.51
     66320     2238.78
     66360     2240.27
     66400     2241.53
     66440     2242.94
     66480     2244.23
     66520      2245.5
     66560     2247.12
     66600     2248.26
     66640      2249.7
     66680     2251.03
     66720      2252.3
     66760     2253.88
     66800     2255.02
     66840     2256.41
     66880      2257.7
     66920     2259.16
     66960     2260.47
     67000     2261.82
     67040     2263.18
     67080     2264.51
     67120     2265.79
     67160     2267.28
     67200     2268.54
     67240     2269.95
     67280     2271.24
     67320     2272.51
     67360     2274.13
     67400     2275.27
     67440      2276.7
     67480     2278.03
     67520     2279.31
     67560     2280.89
     67600     2282.02
     67640     2283.42
     67680     2284.71
     67720     2286.17
     67760     2287.47
     67800     2288.82
     67840     2290.18
     67880     2291.52
     67920     2292.79
     67960     2294.28
     68000     2295.55
     68040     2296.96
     68080     2298.24
     68120     2299.51
     68160     2301.14
     68200     2302.27
     68240      2303.7
     68280     2305.03
     68320     2306.31
     68360     2307.88
     68400     2309.02
     68440      2310.4
     68480      2311.7
     68520     2313.16
     68560     2314.48
     68600     2315.82
     68640     2317.18
     68680     2318.52
     68720     2319.79
     68760     2321.29
     68800     2322.55
     68840     2323.96
     68880     2325.24
     68920     2326.51
     68960     2328.14
     69000     2329.28
     69040      2330.7
     69080     2332.04
     69120      2333.3
     69160     2334.88
     69200     2336.02
     69240      2337.4
     69280     2338.71
     69320     2340.17
     69360     2341.48
     69400     2342.82
     69440     2344.19
     69480     2345.52
     69520     2346.79
     69560     2348.29
     69600     2349.55
     69640     2350.96
     69680     2352.24
     69720      2353.5
     69760     2355.15
     69800     2356.28
     69840      2357.7
     69880     2359.04
     69920      2360.3
     69960     2361.89
     70000     2363.01
     70040      2364.4
     70080     2365.71
     70120     2367.16
     70160     2368.48
     70200     2369.82
     70240     2371.18
     70280     2372.52
     70320     2373.79
     70360     2375.29
     70400     2376.54
     70440     2377.96
     70480     2379.24
     70520     2380.51
     70560     2382.15
     70600     2383.28
     70640     2384.71
     70680     2386.05
     70720     2387.31
     70760      2388.9
     70800     2390.02
     70840     2391.41
     70880     2392.71
     70920     2394.16
     70960     2395.48
     71000     2396.82
     71040     2398.18
     71080     2399.52
     71120     2400.79
     71160     2402.29
     71200     2403.54
     71240     2404.97
     71280     2406.24
     71320     2407.51
     71360     2409.15
     71400     2410.28
     71440     2411.71
     71480     2413.06
     71520     2414.31
     71560     2415.89
     71600     2417.02
     71640      2418.4
     71680     2419.71
     71720     2421.16
     71760     2422.47
     71800     2423.82
     71840     2425.18
     71880     2426.52
     71920     2427.79
     71960     2429.29
     72000     2430.54
     72040     2431.97
     72080     2433.24
     72120     2434.51
     72160     2436.16
     72200     2437.28
     72240      2438.7
     72280     2440.05
     72320     2441.31
     72360      2442.9
     72400     2444.02
     72440      2445.4
     72480     2446.71
     72520     2448.16
     72560     2449.47
     72600     2450.81
     72640     2452.18
     72680     2453.51
     72720     2454.79
     72760     2456.28
     72800     2457.54
     72840     2458.97
     72880     2460.24
     72920     2461.51
     72960     2463.17
     73000     2464.28
     73040      2465.7
     73080     2467.06
     73120      2468.3
     73160      2469.9
     73200     2471.03
     73240      2472.4
     73280     2473.71
     73320     2475.17
     73360     2476.47
     73400     2477.81
     73440     2479.18
     73480     2480.51
     73520     2481.79
     73560     2483.28
     73600     2484.53
     73640     2485.97
     73680     2487.23
     73720     2488.51
     73760     2490.17
     73800     2491.29
     73840      2492.7
     73880     2494.06
     73920      2495.3
     73960      2496.9
     74000     2498.03
     74040      2499.4
     74080     2500.71
     74120     2502.17
     74160     2503.48
     74200     2504.82
     74240     2506.19
     74280     2507.53
     74320     2508.79
     74360     2510.29
     74400     2511.54
     74440     2512.98
     74480     2514.23
     74520     2515.51
     74560     2517.17
     74600     2518.29
     74640      2519.7
     74680     2521.07
     74720      2522.3
     74760     2523.91
     74800     2525.03
     74840     2526.41
     74880     2527.71
     74920     2529.17
     74960     2530.48
     75000     2531.82
     75040     2533.19
     75080     2534.53
     75120      2535.8
     75160      2537.3
     75200     2538.54
     75240     2539.98
     75280     2541.23
     75320     2542.51
     75360     2544.17
     75400      2545.3
     75440      2546.7
     75480     2548.07
     75520     2549.31
     75560     2550.91
     75600     2552.03
     75640     2553.41
     75680     2554.71
     75720     2556.18
     75760     2557.48
     75800     2558.82
     75840     2560.19
     75880     2561.54
     75920     2562.79
     75960      2564.3
     76000     2565.53
     76040     2566.99
     76080     2568.23
     76120     2569.51
     76160     2571.17
     76200     2572.29
     76240      2573.7
     76280     2575.07
     76320     2576.31
     76360     2577.92
     76400     2579.04
     76440     2580.42
     76480     2581.72
     76520     2583.19
     76560     2584.49
     76600     2585.83
     76640      2587.2
     76680     2588.54
     76720     2589.79
     76760      2591.3
     76800     2592.54
     76840     2593.99
     76880     2595.24
     76920     2596.52
     76960     2598.18
     77000      2599.3
     77040     2600.72
     77080     2602.09
     77120     2603.32
     77160     2604.93
     77200     2606.06
     77240     2607.43
     77280     2608.75
     77320      2610.2
     77360      2611.5
     77400     2612.85
     77440     2614.22
     77480     2615.56
     77520     2616.81
     77560     2618.32
     77600     2619.55
     77640     2621.01
     77680     2622.25
     77720     2623.53
     77760      2625.2
     77800     2626.32
     77840     2627.74
     77880     2629.11
     77920     2630.34
     77960     2631.95
     78000     2633.08
     78040     2634.45
     78080     2635.76
     78120     2637.21
     78160     2638.52
     78200     2639.86
     78240     2641.23
     78280     2642.57
     78320     2643.82
     78360     2645.33
     78400     2646.56
     78440     2648.03
     78480     2649.27
     78520     2650.54
     78560     2652.21
     78600     2653.34
     78640     2654.75
     78680     2656.12
     78720     2657.34
     78760     2658.96
     78800     2660.08
     78840     2661.45
     78880     2662.76
     78920     2664.21
     78960     2665.53
     79000     2666.86
     79040     2668.23
     79080     2669.57
     79120     2670.82
     79160     2672.34
     79200     2673.57
     79240     2675.04
     79280     2676.27
     79320     2677.54
     79360     2679.21
     79400     2680.34
     79440     2681.75
     79480     2683.13
     79520     2684.36
     79560     2685.97
     79600     2687.09
     79640     2688.47
     79680     2689.77
     79720     2691.23
     79760     2692.54
     79800     2693.88
     79840     2695.25
     79880     2696.58
     79920     2697.84
     79960     2699.36
     80000     2700.59
     80040     2702.07
     80080      2703.3
     80120     2704.57
     80160     2706.23
     80200     2707.35
     80240     2708.77
     80280     2710.15
     80320     2711.37
     80360     2712.98
     80400     2714.11
     80440     2715.48
     80480     2716.78
     80520     2718.23
     80560     2719.55
     80600     2720.88
     80640     2722.26
     80680     2723.59
     80720     2724.84
     80760     2726.37
     80800      2727.6
     80840     2729.08
     80880     2730.31
     80920     2731.57
     80960     2733.24
     81000     2734.37
     81040     2735.78
     81080     2737.16
     81120     2738.38
     81160        2740
     81200     2741.12
     81240      2742.5
     81280      2743.8
     81320     2745.25
     81360     2746.56
     81400     2747.89
     81440     2749.27
     81480     2750.61
     81520     2751.86
     81560     2753.39
     81600     2754.61
     81640      2756.1
     81680     2757.32
     81720     2758.59
     81760     2760.26
     81800     2761.38
     81840     2762.79
     81880     2764.18
     81920     2765.38
     81960     2767.01
     82000     2768.12
     82040      2769.5
     82080     2770.81
     82120     2772.25
     82160     2773.56
     82200      2774.9
     82240     2776.26
     82280      2777.6
     82320     2778.86
     82360     2780.39
     82400     2781.61
     82440      2783.1
     82480     2784.32
     82520     2785.58
     82560     2787.26
     82600     2788.38
     82640     2789.79
     82680     2791.17
     82720     2792.38
     82760     2794.02
     82800     2795.12
     82840      2796.5
     82880      2797.8
     82920     2799.25
     82960     2800.55
     83000     2801.89
     83040     2803.25
     83080     2804.59
     83120     2805.85
     83160     2807.38
     83200      2808.6
     83240      2810.1
     83280     2811.31
     83320     2812.58
     83360     2814.26
     83400     2815.37
     83440     2816.79
     83480     2818.18
     83520     2819.38
     83560     2821.02
     83600     2822.12
     83640      2823.5
     83680      2824.8
     83720     2826.25
     83760     2827.56
     83800     2828.89
     83840     2830.25
     83880     2831.59
     83920     2832.85
     83960     2834.38
     84000      2835.6
     84040     2837.09
     84080     2838.31
     84120     2839.57
     84160     2841.24
     84200     2842.37
     84240     2843.78
     84280     2845.18
     84320     2846.37
     84360     2848.01
     84400      2849.1
     84440     2850.49
     84480     2851.79
     84520     2853.25
     84560     2854.55
     84600     2855.88
     84640     2857.24
     84680     2858.57
     84720     2859.83
     84760     2861.37
     84800     2862.59
     84840     2864.08
     84880      2865.3
     84920     2866.56
     84960     2868.24
     85000     2869.35
     85040     2870.77
     85080     2872.17
     85120     2873.37
     85160        2875
     85200     2876.09
     85240     2877.47
     85280     2878.78
     85320     2880.22
     85360     2881.53
     85400     2882.86
     85440     2884.22
     85480     2885.56
     85520     2886.82
     85560     2888.34
     85600     2889.58
     85640     2891.07
     85680     2892.29
     85720     2893.55
     85760     2895.22
     85800     2896.34
     85840     2897.75
     85880     2899.15
     85920     2900.35
     85960     2901.98
     86000     2903.07
     86040     2904.46
     86080     2905.75
     86120     2907.21
     86160     2908.51
     86200     2909.84
     86240      2911.2
     86280     2912.54
     86320      2913.8
     86360     2915.33
     86400     2916.56
     86440     2918.05
     86480     2919.26
     86520     2920.53
     86560      2922.2
     86600     2923.31
     86640     2924.73
     86680     2926.13
     86720     2927.32
     86760     2928.96
     86800     2930.05
     86840     2931.44
     86880     2932.73
     86920      2934.2
     86960     2935.49
     87000     2936.83
     87040      2938.2
     87080     2939.53
     87120     2940.78
     87160     2942.32
     87200     2943.55
     87240     2945.05
     87280     2946.25
     87320     2947.52
     87360      2949.2
     87400     2950.29
     87440     2951.72
     87480     2953.12
     87520      2954.3
     87560     2955.95
     87600     2957.04
     87640     2958.43
     87680     2959.72
     87720     2961.19
     87760     2962.48
     87800     2963.81
     87840     2965.19
     87880     2966.52
     87920     2967.77
     87960      2969.3
     88000     2970.53
     88040     2972.04
     88080     2973.25
     88120     2974.51
     88160     2976.18
     88200     2977.28
     88240     2978.71
     88280     2980.11
     88320     2981.29
     88360     2982.95
     88400     2984.03
     88440     2985.41
     88480      2986.7
     88520     2988.18
     88560     2989.47
     88600     2990.81
     88640     2992.17
     88680     2993.51
     88720     2994.76
     88760      2996.3
     88800     2997.52
     88840     2999.03
     88880     3000.24
     88920      3001.5
     88960     3003.17
     89000     3004.28
     89040     3005.71
     89080      3007.1
     89120     3008.29
     89160     3009.94
     89200     3011.03
     89240     3012.42
     89280      3013.7
     89320     3015.17
     89360     3016.47
     89400      3017.8
     89440     3019.16
     89480      3020.5
     89520     3021.75
     89560     3023.29
     89600     3024.51
     89640     3026.02
     89680     3027.23
     89720     3028.48
     89760     3030.16
     89800     3031.26
     89840      3032.7
     89880      3034.1
     89920     3035.28
     89960     3036.93
     90000     3038.02
     90040      3039.4
     90080     3040.68
     90120     3042.16
     90160     3043.45
     90200     3044.78
     90240     3046.15
     90280     3047.49
     90320     3048.73
     90360     3050.28
     90400      3051.5
     90440     3053.01
     90480     3054.22
     90520     3055.46
     90560     3057.14
     90600     3058.25
     90640     3059.69
     90680     3061.08
     90720     3062.26
     90760     3063.91
     90800     3064.99
     90840     3066.39
     90880     3067.67
     90920     3069.14
     90960     3070.44
     91000     3071.77
     91040     3073.15
     91080      3074.5
     91120     3075.74
     91160     3077.27
     91200     3078.49
     91240        3080
     91280      3081.2
     91320     3082.46
     91360     3084.13
     91400     3085.25
     91440     3086.68
     91480     3088.07
     91520     3089.26
     91560     3090.92
     91600     3091.99
     91640     3093.38
     91680     3094.67
     91720     3096.14
     91760     3097.43
     91800     3098.77
     91840     3100.15
     91880     3101.49
     91920     3102.73
     91960     3104.27
     92000     3105.49
     92040        3107
     92080      3108.2
     92120     3109.45
     92160     3111.13
     92200     3112.24
     92240     3113.68
     92280     3115.07
     92320     3116.26
     92360     3117.92
     92400     3118.99
     92440     3120.38
     92480     3121.68
     92520     3123.13
     92560     3124.43
     92600     3125.77
     92640     3127.15
     92680     3128.49
     92720     3129.73
     92760     3131.28
     92800     3132.49
     92840        3134
     92880     3135.21
     92920     3136.45
     92960     3138.13
     93000     3139.24
     93040     3140.68
     93080     3142.07
     93120     3143.26
     93160     3144.92
     93200     3145.99
     93240     3147.38
     93280     3148.67
     93320     3150.13
     93360     3151.43
     93400     3152.76
     93440     3154.14
     93480     3155.49
     93520     3156.72
     93560     3158.27
     93600     3159.49
     93640     3161.01
     93680     3162.21
     93720     3163.45
     93760     3165.13
     93800     3166.24
     93840     3167.68
     93880     3169.06
     93920     3170.25
     93960     3171.91
     94000     3172.99
     94040     3174.38
     94080     3175.67
     94120     3177.13
     94160     3178.42
     94200     3179.75
     94240     3181.14
     94280     3182.48
     94320     3183.72
     94360     3185.26
     94400     3186.48
     94440     3187.99
     94480      3189.2
     94520     3190.43
     94560     3192.12
     94600     3193.22
     94640     3194.66
     94680     3196.05
     94720     3197.24
     94760      3198.9
     94800     3199.98
     94840     3201.37
     94880     3202.66
     94920     3204.13
     94960     3205.42
     95000     3206.74
     95040     3208.13
     95080     3209.47
     95120     3210.71
     95160     3212.26
     95200     3213.48
     95240     3214.98
     95280      3216.2
     95320     3217.42
     95360     3219.11
     95400     3220.21
     95440     3221.65
     95480     3223.04
     95520     3224.23
     95560     3225.89
     95600     3226.97
     95640     3228.36
     95680     3229.64
     95720     3231.11
     95760     3232.41
     95800     3233.73
     95840     3235.13
     95880     3236.46
     95920      3237.7
     95960     3239.25
     96000     3240.45
     96040     3241.96
     96080     3243.18
     96120     3244.39
     96160     3246.09
     96200     3247.19
     96240     3248.61
     96280     3250.02
     96320     3251.21
     96360     3252.87
     96400     3253.95
     96440     3255.34
     96480     3256.61
     96520     3258.09
     96560     3259.38
     96600     3260.71
     96640     3262.11
     96680     3263.43
     96720     3264.68
     96760     3266.22
     96800     3267.42
     96840     3268.94
     96880     3270.15
     96920     3271.37
     96960     3273.07
     97000     3274.16
     97040     3275.59
     97080        3277
     97120     3278.18
     97160     3279.85
     97200     3280.92
     97240     3282.31
     97280     3283.59
     97320     3285.07
     97360     3286.35
     97400     3287.69
     97440     3289.08
     97480     3290.41
     97520     3291.65
     97560      3293.2
     97600      3294.4
     97640     3295.91
     97680     3297.13
     97720     3298.34
     97760     3300.05
     97800     3301.13
     97840     3302.57
     97880     3303.97
     97920     3305.15
     97960     3306.82
     98000      3307.9
     98040     3309.29
     98080     3310.55
     98120     3312.05
     98160     3313.32
     98200     3314.66
     98240     3316.05
     98280     3317.39
     98320     3318.62
     98360     3320.17
     98400     3321.38
     98440     3322.88
     98480      3324.1
     98520     3325.31
     98560     3327.02
     98600      3328.1
     98640     3329.54
     98680     3330.93
     98720     3332.12
     98760     3333.79
     98800     3334.86
     98840     3336.26
     98880     3337.52
     98920     3339.02
     98960     3340.29
     99000     3341.62
     99040     3343.02
     99080     3344.35
     99120     3345.58
     99160     3347.14
     99200     3348.34
     99240     3349.84
     99280     3351.06
     99320     3352.27
     99360     3353.98
     99400     3355.07
     99440      3356.5
     99480      3357.9
     99520     3359.07
     99560     3360.76
     99600     3361.82
     99640     3363.23
     99680     3364.49
     99720     3365.98
     99760     3367.25
     99800     3368.58
     99840     3369.98
     99880     3371.32
     99920     3372.55
     99960      3374.1
    100000      3375.3
    100040     3376.81
    100080     3378.03
    100120     3379.22
    100160     3380.95
    100200     3382.03
    100240     3383.46
    100280     3384.85
    100320     3386.02
    100360     3387.72
    100400     3388.77
    100440     3390.18
    100480     3391.44
    100520     3392.95
    100560     3394.21
    100600     3395.54
    100640     3396.95
    100680     3398.28
    100720     3399.51
    100760     3401.06
    100800     3402.26
    100840     3403.76
    100880     3404.98
    100920     3406.18
    100960     3407.92
    101000     3408.99
    101040     3410.42
    101080     3411.82
    101120     3412.98
    101160     3414.68
    101200     3415.74
    101240     3417.14
    101280      3418.4
    101320      3419.9
    101360     3421.17
    101400      3422.5
    101440     3423.91
    101480     3425.24
    101520     3426.47
    101560     3428.02
    101600     3429.22
    101640     3430.72
    101680     3431.94
    101720     3433.14
    101760     3434.88
    101800     3435.94
    101840     3437.39
    101880     3438.77
    101920     3439.93
    101960     3441.64
    102000      3442.7
    102040     3444.09
    102080     3445.36
    102120     3446.87
    102160     3448.13
    102200     3449.46
    102240     3450.87
    102280     3452.19
    102320     3453.42
    102360     3454.97
    102400     3456.18
    102440     3457.68
    102480     3458.89
    102520     3460.09
    102560     3461.84
    102600     3462.89
    102640     3464.33
    102680     3465.73
    102720     3466.89
    102760      3468.6
    102800     3469.66
    102840     3471.05
    102880     3472.31
    102920     3473.82
    102960     3475.08
    103000     3476.41
    103040     3477.83
    103080     3479.15
    103120     3480.37
    103160     3481.92
    103200     3483.12
    103240     3484.63
    103280     3485.84
    103320     3487.04
    103360     3488.79
    103400     3489.84
    103440     3491.29
    103480     3492.68
    103520     3493.84
    103560     3495.54
    103600      3496.6
    103640     3497.99
    103680     3499.26
    103720     3500.76
    103760     3502.04
    103800     3503.36
    103840     3504.77
    103880      3506.1
    103920     3507.32
    103960     3508.86
    104000     3510.07
    104040     3511.57
    104080     3512.79
    104120     3513.99
    104160     3515.74
    104200     3516.79
    104240     3518.25
    104280     3519.63
    104320     3520.79
    104360      3522.5
    104400     3523.56
    104440     3524.95
    104480     3526.22
    104520     3527.72
    104560        3529
    104600     3530.32
    104640     3531.72
    104680     3533.04
    104720     3534.27
    104760     3535.81
    104800     3537.02
    104840     3538.53
    104880     3539.76
    104920     3540.94
    104960      3542.7
    105000     3543.75
    105040      3545.2
    105080     3546.59
    105120     3547.74
    105160     3549.45
    105200     3550.51
    105240      3551.9
    105280     3553.17
    105320     3554.68
    105360     3555.95
    105400     3557.27
    105440     3558.67
    105480     3559.99
    105520     3561.22
    105560     3562.78
    105600     3563.97
    105640     3565.48
    105680      3566.7
    105720     3567.89
    105760     3569.66
    105800      3570.7
    105840     3572.17
    105880     3573.55
    105920      3574.7
    105960     3576.41
    106000     3577.48
    106040     3578.87
    106080     3580.14
    106120     3581.63
    106160      3582.9
    106200     3584.23
    106240     3585.63
    106280     3586.95
    106320     3588.18
    106360     3589.73
    106400     3590.93
    106440     3592.44
    106480     3593.66
    106520     3594.84
    106560     3596.62
    106600     3597.66
    106640     3599.14
    106680      3600.5
    106720     3601.66
    106760     3603.38
    106800     3604.44
    106840     3605.84
    106880      3607.1
    106920     3608.61
    106960     3609.88
    107000     3611.19
    107040      3612.6
    107080     3613.91
    107120     3615.15
    107160     3616.71
    107200      3617.9
    107240     3619.41
    107280     3620.62
    107320     3621.81
    107360      3623.6
    107400     3624.64
    107440     3626.12
    107480     3627.48
    107520     3628.64
    107560     3630.35
    107600     3631.41
    107640     3632.82
    107680     3634.07
    107720     3635.58
    107760     3636.86
    107800     3638.17
    107840     3639.58
    107880     3640.88
    107920     3642.12
    107960     3643.68
    108000     3644.88
    108040     3646.39
    108080     3647.61
    108120     3648.79
    108160     3650.57
    108200     3651.62
    108240      3653.1
    108280     3654.45
    108320      3655.6
    108360     3657.31
    108400     3658.39
    108440     3659.78
    108480     3661.03
    108520     3662.55
    108560     3663.83
    108600     3665.13
    108640     3666.55
    108680     3667.85
    108720     3669.09
    108760     3670.65
    108800     3671.85
    108840     3673.37
    108880     3674.58
    108920     3675.77
    108960     3677.55
    109000     3678.59
    109040     3680.07
    109080     3681.43
    109120     3682.57
    109160      3684.3
    109200     3685.36
    109240     3686.76
    109280     3688.01
    109320     3689.53
    109360      3690.8
    109400      3692.1
    109440     3693.53
    109480     3694.83
    109520     3696.06
    109560     3697.63
    109600     3698.82
    109640     3700.34
    109680     3701.56
    109720     3702.74
    109760     3704.52
    109800     3705.56
    109840     3707.04
    109880     3708.41
    109920     3709.55
    109960     3711.28
    110000     3712.32
    110040     3713.74
    110080     3714.98
    110120     3716.49
    110160     3717.77
    110200     3719.07
    110240     3720.51
    110280      3721.8
    110320     3723.04
    110360      3724.6
    110400     3725.79
    110440     3727.32
    110480     3728.53
    110520     3729.72
    110560      3731.5
    110600     3732.54
    110640     3734.02
    110680     3735.37
    110720     3736.52
    110760     3738.26
    110800      3739.3
    110840     3740.71
    110880     3741.96
    110920     3743.47
    110960     3744.75
    111000     3746.04
    111040     3747.49
    111080     3748.77
    111120        3750
    111160     3751.57
    111200     3752.77
    111240     3754.29
    111280     3755.51
    111320     3756.68
    111360     3758.48
    111400     3759.52
    111440        3761
    111480     3762.35
    111520     3763.49
    111560     3765.24
    111600     3766.28
    111640     3767.69
    111680     3768.93
    111720     3770.46
    111760     3771.72
    111800     3773.02
    111840     3774.46
    111880     3775.75
    111920     3776.98
    111960     3778.54
    112000     3779.75
    112040     3781.26
    112080     3782.49
    112120     3783.65
    112160     3785.46
    112200     3786.49
    112240     3787.97
    112280     3789.32
    112320     3790.48
    112360     3792.23
    112400     3793.26
    112440     3794.66
    112480     3795.91
    112520     3797.43
    112560      3798.7
    112600        3800
    112640     3801.44
    112680     3802.73
    112720     3803.96
    112760     3805.53
    112800     3806.73
    112840     3808.25
    112880     3809.46
    112920     3810.63
    112960     3812.43
    113000     3813.47
    113040     3814.95
    113080      3816.3
    113120     3817.45
    113160     3819.21
    113200     3820.24
    113240     3821.66
    113280     3822.88
    113320     3824.41
    113360     3825.68
    113400     3826.96
    113440     3828.42
    113480     3829.71
    113520     3830.94
    113560     3832.53
    113600     3833.71
    113640     3835.23
    113680     3836.44
    113720     3837.61
    113760     3839.42
    113800     3840.45
    113840     3841.94
    113880     3843.28
    113920     3844.44
    113960      3846.2
    114000     3847.24
    114040     3848.65
    114080     3849.88
    114120     3851.41
    114160     3852.68
    114200     3853.96
    114240     3855.41
    114280     3856.71
    114320     3857.93
    114360      3859.5
    114400      3860.7
    114440     3862.22
    114480     3863.43
    114520      3864.6
    114560     3866.41
    114600     3867.44
    114640     3868.94
    114680     3870.26
    114720     3871.43
    114760     3873.19
    114800     3874.23
    114840     3875.64
    114880     3876.87
    114920      3878.4
    114960     3879.67
    115000     3880.95
    115040      3882.4
    115080     3883.69
    115120     3884.92
    115160     3886.51
    115200      3887.7
    115240     3889.23
    115280     3890.43
    115320      3891.6
    115360     3893.41
    115400     3894.45
    115440     3895.93
    115480     3897.27
    115520     3898.43
    115560     3900.19
    115600     3901.23
    115640     3902.65
    115680     3903.87
    115720      3905.4
    115760     3906.66
    115800     3907.95
    115840      3909.4
    115880     3910.69
    115920     3911.91
    115960      3913.5
    116000     3914.69
    116040     3916.23
    116080     3917.43
    116120      3918.6
    116160     3920.41
    116200     3921.43
    116240     3922.92
    116280     3924.26
    116320     3925.43
    116360     3927.18
    116400     3928.22
    116440     3929.64
    116480     3930.85
    116520     3932.38
    116560     3933.65
    116600     3934.93
    116640     3936.38
    116680     3937.68
    116720     3938.91
    116760     3940.49
    116800     3941.68
    116840     3943.22
    116880     3944.42
    116920     3945.58
    116960     3947.41
    117000     3948.43
    117040     3949.91
    117080     3951.25
    117120     3952.42
    117160     3954.18
    117200     3955.22
    117240     3956.62
    117280     3957.85
    117320     3959.37
    117360     3960.65
    117400     3961.93
    117440     3963.38
    117480     3964.67
    117520      3965.9
    117560     3967.49
    117600     3968.68
    117640     3970.23
    117680     3971.42
    117720     3972.57
    117760     3974.42
    117800     3975.42
    117840     3976.92
    117880     3978.24
    117920     3979.43
    117960     3981.19
    118000     3982.21
    118040     3983.63
    118080     3984.85
    118120     3986.37
    118160     3987.65
    118200     3988.93
    118240     3990.37
    118280     3991.67
    118320     3992.89
    118360     3994.49
    118400     3995.68
    118440     3997.23
    118480     3998.41
    118520     3999.59
    118560     4001.42
    118600     4002.43
    118640     4003.92
    118680     4005.25
    118720     4006.42
    118760     4008.19
    118800     4009.21
    118840     4010.63
    118880     4011.83
    118920     4013.36
    118960     4014.65
    119000     4015.93
    119040     4017.37
    119080     4018.67
    119120     4019.87
    119160     4021.49
    119200     4022.68
    119240     4024.22
    119280     4025.41
    119320     4026.58
    119360     4028.41
    119400     4029.42
    119440     4030.91
    119480     4032.25
    119520     4033.41
    119560     4035.18
    119600      4036.2
    119640     4037.62
    119680     4038.83
    119720     4040.36
    119760     4041.65
    119800     4042.92
    119840     4044.36
    119880     4045.67
    119920     4046.86
    119960     4048.49
    120000     4049.67
    120040     4051.21
    120080      4052.4
    120120     4053.57
    120160      4055.4
    120200     4056.42
    120240      4057.9
    120280     4059.22
    120320     4060.39
    120360     4062.17
    120400     4063.19
    120440     4064.61
    120480     4065.82
    120520     4067.35
    120560     4068.62
    120600      4069.9
    120640     4071.34
    120680     4072.65
    120720     4073.84
    120760     4075.48
    120800     4076.67
    120840     4078.21
    120880      4079.4
    120920     4080.56
    120960     4082.38
    121000     4083.41
    121040     4084.88
    121080     4086.21
    121120     4087.38
    121160     4089.18
    121200     4090.18
    121240     4091.61
    121280     4092.82
    121320     4094.35
    121360     4095.61
    121400     4096.89
    121440     4098.33
    121480     4099.63
    121520     4100.82
    121560     4102.47
    121600     4103.67
    121640      4105.2
    121680     4106.39
    121720     4107.54
    121760     4109.39
    121800      4110.4
    121840     4111.87
    121880     4113.21
    121920     4114.38
    121960     4116.18
    122000     4117.19
    122040     4118.61
    122080     4119.82
    122120     4121.36
    122160     4122.61
    122200     4123.88
    122240     4125.35
    122280     4126.64
    122320     4127.81
    122360     4129.48
    122400     4130.67
    122440      4132.2
    122480     4133.39
    122520     4134.54
    122560     4136.39
    122600     4137.39
    122640     4138.89
    122680      4140.2
    122720     4141.39
    122760     4143.18
    122800      4144.2
    122840     4145.61
    122880     4146.83
    122920     4148.36
    122960     4149.62
    123000     4150.87
    123040     4152.35
    123080     4153.64
    123120     4154.82
    123160     4156.48
    123200     4157.69
    123240     4159.21
    123280     4160.39
    123320     4161.54
    123360     4163.39
    123400      4164.4
    123440     4165.89
    123480     4167.21
    123520     4168.39
    123560     4170.18
    123600      4171.2
    123640      4172.6
    123680     4173.83
    123720     4175.35
    123760     4176.61
    123800     4177.87
    123840     4179.34
    123880     4180.64
    123920     4181.82
    123960     4183.48
    124000     4184.68
    124040     4186.19
    124080     4187.37
    124120     4188.53
    124160     4190.39
    124200     4191.38
    124240     4192.88
    124280     4194.19
    124320     4195.38
    124360     4197.16
    124400     4198.18
    124440     4199.59
    124480     4200.81
    124520     4202.34
    124560      4203.6
    124600     4204.85
    124640     4206.34
    124680     4207.61
    124720      4208.8
    124760     4210.46
    124800     4211.67
    124840     4213.18
    124880     4214.36
    124920     4215.52
    124960     4217.37
    125000     4218.37
    125040     4219.87
    125080     4221.18
    125120     4222.37
    125160     4224.15
    125200     4225.17
    125240     4226.57
    125280     4227.79
    125320     4229.33
    125360     4230.58
    125400     4231.84
    125440     4233.33
    125480      4234.6
    125520     4235.78
    125560     4237.45
    125600     4238.65
    125640     4240.17
    125680     4241.35
    125720     4242.49
    125760     4244.35
    125800     4245.34
    125840     4246.85
    125880     4248.16
    125920     4249.34
    125960     4251.14
    126000     4252.16
    126040     4253.55
    126080     4254.77
    126120     4256.31
    126160     4257.57
    126200     4258.83
    126240     4260.31
    126280     4261.58
    126320     4262.77
    126360     4264.44
    126400     4265.63
    126440     4267.17
    126480     4268.35
    126520     4269.48
    126560     4271.34
    126600     4272.32
    126640     4273.84
    126680     4275.16
    126720     4276.33
    126760     4278.13
    126800     4279.15
    126840     4280.53
    126880     4281.78
    126920     4283.31
    126960     4284.56
    127000     4285.82
    127040     4287.32
    127080     4288.58
    127120     4289.76
    127160     4291.44
    127200     4292.62
    127240     4294.17
    127280     4295.35
    127320     4296.48
    127360     4298.34
    127400     4299.32
    127440     4300.84
    127480     4302.16
    127520     4303.33
    127560     4305.15
    127600     4306.17
    127640     4307.54
    127680     4308.79
    127720     4310.31
    127760     4311.57
    127800     4312.82
    127840     4314.32
    127880     4315.58
    127920     4316.77
    127960     4318.45
    128000     4319.64
    128040     4321.17
    128080     4322.36
    128120     4323.49
    128160     4325.36
    128200     4326.33
    128240     4327.86
    128280     4329.16
    128320     4330.34
    128360     4332.15
    128400     4333.18
    128440     4334.57
    128480     4335.81
    128520     4337.32
    128560     4338.58
    128600     4339.82
    128640     4341.33
    128680     4342.57
    128720     4343.78
    128760     4345.46
    128800     4346.63
    128840     4348.18
    128880     4349.36
    128920     4350.49
    128960     4352.34
    129000     4353.32
    129040     4354.85
    129080     4356.16
    129120     4357.33
    129160     4359.15
    129200     4360.16
    129240     4361.55
    129280     4362.81
    129320     4364.31
    129360     4365.58
    129400     4366.81
    129440     4368.31
    129480     4369.55
    129520     4370.76
    129560     4372.44
    129600     4373.62
    129640     4375.18
    129680     4376.35
    129720     4377.49
    129760     4379.33
    129800     4380.31
    129840     4381.84
    129880     4383.15
    129920     4384.33
    129960     4386.15
    130000     4387.15
    130040     4388.55
    130080     4389.81
    130120      4391.3
    130160     4392.57
    130200     4393.79
    130240      4395.3
    130280     4396.54
    130320     4397.75
    130360     4399.44
    130400     4400.61
    130440     4402.17
    130480     4403.34
    130520     4404.48
    130560     4406.32
    130600     4407.31
    130640     4408.85
    130680     4410.13
    130720     4411.33
    130760     4413.15
    130800     4414.15
    130840     4415.54
    130880      4416.8
    130920     4418.29
    130960     4419.55
    131000     4420.78
    131040     4422.29
    131080     4423.53
    131120     4424.73
    131160     4426.44
    131200      4427.6
    131240     4429.16
    131280     4430.33
    131320     4431.46
    131360      4433.3
    131400     4434.29
    131440     4435.83
    131480     4437.11
    131520     4438.31
    131560     4440.14
    131600     4441.14
    131640     4442.53
    131680     4443.78
    131720     4445.27
    131760     4446.54
    131800     4447.76
    131840     4449.28
    131880     4450.51
    131920     4451.72
    131960     4453.42
    132000     4454.58
    132040     4456.16
    132080     4457.32
    132120     4458.45
    132160     4460.29
    132200     4461.28
    132240     4462.81
    132280     4464.09
    132320      4465.3
    132360     4467.13
    132400     4468.13
    132440      4469.5
    132480     4470.77
    132520     4472.25
    132560     4473.52
    132600     4474.74
    132640     4476.25
    132680     4477.48
    132720     4478.69
    132760      4480.4
    132800     4481.57
    132840     4483.13
    132880     4484.29
    132920     4485.42
    132960     4487.28
    133000     4488.26
    133040      4489.8
    133080     4491.07
    133120     4492.28
    133160     4494.13
    133200     4495.11
    133240     4496.49
    133280     4497.75
    133320     4499.23
    133360     4500.51
    133400     4501.73
    133440     4503.24
    133480     4504.47
    133520     4505.67
    133560     4507.38
    133600     4508.55
    133640     4510.11
    133680     4511.28
    133720      4512.4
    133760     4514.25
    133800     4515.23
    133840     4516.78
    133880     4518.04
    133920     4519.27
    133960      4521.1
    134000     4522.09
    134040     4523.46
    134080     4524.72
    134120     4526.21
    134160     4527.48
    134200     4528.69
    134240     4530.21
    134280     4531.44
    134320     4532.64
    134360     4534.35
    134400     4535.52
    134440     4537.08
    134480     4538.25
    134520     4539.36
    134560     4541.22
    134600     4542.21
    134640     4543.75
    134680     4545.01
    134720     4546.24
    134760     4548.07
    134800     4549.04
    134840     4550.43
    134880      4551.7
    134920     4553.17
    134960     4554.44
    135000     4555.66
    135040     4557.16
    135080      4558.4
    135120     4559.61
    135160     4561.31
    135200     4562.47
    135240     4564.04
    135280     4565.22
    135320     4566.34
    135360      4568.2
    135400     4569.18
    135440     4570.72
    135480     4571.98
    135520     4573.21
    135560     4575.04
    135600     4576.02
    135640      4577.4
    135680     4578.67
    135720     4580.14
    135760     4581.42
    135800     4582.64
    135840     4584.14
    135880     4585.38
    135920     4586.59
    135960     4588.28
    136000     4589.45
    136040        4591
    136080     4592.19
    136120      4593.3
    136160     4595.16
    136200     4596.14
    136240      4597.7
    136280     4598.95
    136320     4600.18
    136360     4602.02
    136400     4602.98
    136440     4604.37
    136480     4605.63
    136520     4607.12
    136560      4608.4
    136600      4609.6
    136640      4611.1
    136680     4612.34
    136720     4613.56
    136760     4615.25
    136800     4616.41
    136840     4617.96
    136880     4619.16
    136920     4620.27
    136960     4622.12
    137000     4623.11
    137040     4624.66
    137080     4625.92
    137120     4627.14
    137160     4628.99
    137200     4629.95
    137240     4631.33
    137280     4632.61
    137320     4634.08
    137360     4635.36
    137400     4636.58
    137440     4638.07
    137480     4639.31
    137520     4640.53
    137560     4642.22
    137600     4643.37
    137640     4644.93
    137680     4646.12
    137720     4647.23
    137760      4649.1
    137800     4650.08
    137840     4651.63
    137880     4652.88
    137920     4654.11
    137960     4655.95
    138000     4656.91
    138040      4658.3
    138080     4659.58
    138120     4661.06
    138160     4662.31
    138200     4663.54
    138240     4665.03
    138280     4666.27
    138320     4667.47
    138360     4669.18
    138400     4670.33
    138440      4671.9
    138480     4673.09
    138520      4674.2
    138560     4676.05
    138600     4677.04
    138640     4678.59
    138680     4679.84
    138720     4681.08
    138760     4682.92
    138800     4683.87
    138840     4685.26
    138880     4686.54
    138920     4688.02
    138960     4689.28
    139000     4690.51
    139040     4691.99
    139080     4693.24
    139120     4694.43
    139160     4696.14
    139200     4697.29
    139240     4698.87
    139280     4700.04
    139320     4701.15
    139360     4703.02
    139400        4704
    139440     4705.55
    139480     4706.81
    139520     4708.04
    139560     4709.87
    139600     4710.83
    139640     4712.23
    139680      4713.5
    139720     4714.97
    139760     4716.24
    139800     4717.47
    139840     4718.94
    139880     4720.21
    139920     4721.39
    139960     4723.09
    140000     4724.24
    140040     4725.83
    140080        4727
    140120     4728.11
    140160     4729.97
    140200     4730.95
    140240     4732.49
    140280     4733.76
    140320     4734.98
    140360     4736.83
    140400     4737.78
    140440     4739.17
    140480     4740.46
    140520     4741.91
    140560      4743.2
    140600     4744.41
    140640      4745.9
    140680     4747.16
    140720     4748.34
    140760     4750.03
    140800     4751.19
    140840     4752.77
    140880     4753.95
    140920     4755.05
    140960     4756.93
    141000      4757.9
    141040     4759.45
    141080      4760.7
    141120     4761.93
    141160      4763.8
    141200     4764.73
    141240     4766.13
    141280     4767.41
    141320     4768.87
    141360     4770.16
    141400     4771.38
    141440     4772.87
    141480     4774.14
    141520      4775.3
    141560     4776.99
    141600     4778.16
    141640     4779.75
    141680     4780.92
    141720     4782.02
    141760      4783.9
    141800     4784.86
    141840      4786.4
    141880     4787.66
    141920      4788.9
    141960     4790.77
    142000      4791.7
    142040      4793.1
    142080     4794.36
    142120     4795.83
    142160     4797.12
    142200     4798.33
    142240     4799.82
    142280     4801.09
    142320     4802.26
    142360     4803.96
    142400     4805.12
    142440     4806.72
    142480     4807.88
    142520     4808.98
    142560     4810.86
    142600     4811.82
    142640     4813.38
    142680     4814.62
    142720     4815.85
    142760     4817.74
    142800     4818.65
    142840     4820.05
    142880     4821.31
    142920     4822.78
    142960     4824.08
    143000     4825.29
    143040     4826.79
    143080     4828.05
    143120     4829.22
    143160     4830.91
    143200     4832.08
    143240     4833.67
    143280     4834.84
    143320     4835.94
    143360     4837.83
    143400     4838.78
    143440     4840.32
    143480     4841.57
    143520     4842.81
    143560      4844.7
    143600     4845.62
    143640     4847.01
    143680     4848.26
    143720     4849.74
    143760     4851.04
    143800     4852.25
    143840     4853.75
    143880     4855.01
    143920     4856.19
    143960     4857.89
    144000     4859.05
    144040     4860.65
    144080     4861.82
    144120      4862.9
    144160     4864.81
    144200     4865.76
    144240     4867.31
    144280     4868.54
    144320      4869.8
    144360     4871.67
    144400     4872.61
    144440        4874
    144480     4875.26
    144520     4876.73
    144560     4878.03
    144600     4879.24
    144640     4880.72
    144680        4882
    144720     4883.18
    144760     4884.88
    144800     4886.04
    144840     4887.64
    144880     4888.81
    144920     4889.87
    144960     4891.79
    145000     4892.73
    145040     4894.27
    145080     4895.51
    145120     4896.77
    145160     4898.64
    145200     4899.58
    145240     4900.97
    145280     4902.23
    145320     4903.71
    145360        4905
    145400     4906.23
    145440     4907.69
    145480     4908.98
    145520     4910.16
    145560     4911.86
    145600     4913.02
    145640     4914.61
    145680     4915.77
    145720     4916.83
    145760     4918.77
    145800      4919.7
    145840     4921.24
    145880     4922.49
    145920     4923.73
    145960     4925.62
    146000     4926.57
    146040     4927.96
    146080     4929.21
    146120     4930.69
    146160     4931.98
    146200     4933.21
    146240     4934.68
    146280     4935.97
    146320     4937.12
    146360     4938.83
    146400        4940
    146440     4941.59
    146480     4942.75
    146520     4943.79
    146560     4945.76
    146600     4946.67
    146640     4948.22
    146680     4949.46
    146720     4950.72
    146760     4952.61
    146800     4953.53
    146840     4954.93
    146880     4956.18
    146920     4957.66
    146960     4958.96
    147000     4960.17
    147040     4961.65
    147080     4962.94
    147120      4964.1
    147160      4965.8
    147200     4966.97
    147240     4968.56
    147280     4969.71
    147320     4970.79
    147360     4972.73
    147400     4973.64
    147440      4975.2
    147480     4976.42
    147520     4977.69
    147560     4979.58
    147600      4980.5
    147640      4981.9
    147680     4983.16
    147720     4984.64
    147760     4985.94
    147800     4987.15
    147840     4988.63
    147880     4989.92
    147920     4991.07
    147960     4992.77
    148000     4993.95
    148040     4995.54
    148080      4996.7
    148120     4997.76
    148160     4999.71
    148200      5000.6
    148240     5002.17
    148280      5003.4
    148320     5004.67
    148360     5006.54
    148400     5007.47
    148440     5008.88
    148480     5010.14
    148520     5011.62
    148560     5012.91
    148600     5014.13
    148640     5015.61
    148680     5016.89
    148720     5018.06
    148760     5019.76
    148800     5020.93
    148840     5022.53
    148880     5023.68
    148920     5024.74
    148960     5026.69
    149000     5027.58
    149040     5029.15
    149080     5030.38
    149120     5031.65
    149160     5033.53
    149200     5034.44
    149240     5035.85
    149280      5037.1
    149320     5038.59
    149360      5039.9
    149400     5041.09
    149440     5042.58
    149480     5043.86
    149520     5045.03
    149560     5046.73
    149600     5047.91
    149640     5049.49
    149680     5050.65
    149720     5051.72
    149760     5053.66
    149800     5054.57
    149840     5056.13
    149880     5057.37
    149920     5058.63
    149960      5060.5
    150000     5061.42
    150040     5062.83
    150080     5064.08
    150120     5065.57
    150160     5066.87
    150200     5068.08
    150240     5069.57
    150280     5070.84
    150320     5072.01
    150360     5073.72
    150400     5074.88
    150440     5076.48
    150480     5077.64
    150520     5078.69
    150560     5080.65
    150600     5081.55
    150640     5083.11
    150680     5084.35
    150720     5085.62
    150760      5087.5
    150800     5088.41
    150840     5089.82
    150880     5091.06
    150920     5092.56
    150960     5093.85
    151000     5095.06
    151040     5096.56
    151080     5097.82
    151120     5098.99
    151160      5100.7
    151200     5101.86
    151240     5103.46
    151280     5104.62
    151320     5105.66
    151360     5107.63
    151400     5108.52
    151440     5110.09
    151480     5111.33
    151520     5112.58
    151560     5114.47
    151600     5115.37
    151640     5116.79
    151680     5118.04
    151720     5119.54
    151760     5120.81
    151800     5122.05
    151840     5123.54
    151880      5124.8
    151920     5125.98
    151960     5127.67
    152000     5128.83
    152040     5130.43
    152080     5131.58
    152120     5132.63
    152160     5134.62
    152200     5135.51
    152240     5137.06
    152280     5138.31
    152320     5139.56
    152360     5141.45
    152400     5142.35
    152440     5143.77
    152480     5145.02
    152520     5146.51
    152560     5147.79
    152600     5149.02
    152640     5150.51
    152680     5151.77
    152720     5152.96
    152760     5154.64
    152800     5155.81
    152840     5157.41
    152880     5158.55
    152920     5159.61
    152960      5161.6
    153000     5162.49
    153040     5164.05
    153080     5165.28
    153120     5166.54
    153160     5168.44
    153200     5169.35
    153240     5170.75
    153280        5172
    153320     5173.49
    153360     5174.78
    153400     5176.01
    153440     5177.48
    153480     5178.76
    153520     5179.93
    153560     5181.63
    153600     5182.78
    153640     5184.39
    153680     5185.52
    153720     5186.58
    153760     5188.58
    153800     5189.47
    153840     5191.02
    153880     5192.25
    153920     5193.51
    153960     5195.41
    154000     5196.33
    154040     5197.72
    154080     5198.97
    154120     5200.46
    154160     5201.75
    154200     5202.97
    154240     5204.46
    154280     5205.72
    154320      5206.9
    154360     5208.62
    154400     5209.76
    154440     5211.36
    154480     5212.51
    154520     5213.56
    154560     5215.55
    154600     5216.44
    154640     5217.99
    154680     5219.22
    154720     5220.48
    154760     5222.39
    154800     5223.31
    154840     5224.71
    154880     5225.94
    154920     5227.44
    154960     5228.73
    155000     5229.95
    155040     5231.45
    155080      5232.7
    155120     5233.88
    155160     5235.59
    155200     5236.72
    155240     5238.34
    155280     5239.48
    155320     5240.52
    155360     5242.52
    155400     5243.41
    155440     5244.95
    155480     5246.19
    155520     5247.44
    155560     5249.34
    155600     5250.28
    155640     5251.67
    155680     5252.91
    155720     5254.41
    155760     5255.71
    155800     5256.91
    155840     5258.42
    155880     5259.65
    155920     5260.83
    155960     5262.54
    156000     5263.68
    156040      5265.3
    156080     5266.43
    156120     5267.48
    156160     5269.48
    156200     5270.36
    156240      5271.9
    156280     5273.13
    156320     5274.39
    156360      5276.3
    156400     5277.23
    156440     5278.63
    156480     5279.86
    156520     5281.37
    156560     5282.64
    156600     5283.88
    156640     5285.37
    156680     5286.62
    156720     5287.78
    156760     5289.52
    156800     5290.64
    156840     5292.25
    156880     5293.39
    156920     5294.44
    156960     5296.43
    157000     5297.31
    157040     5298.85
    157080     5300.08
    157120     5301.33
    157160     5303.26
    157200     5304.19
    157240     5305.58
    157280      5306.8
    157320     5308.31
    157360     5309.58
    157400     5310.83
    157440     5312.31
    157480     5313.57
    157520     5314.73
    157560     5316.47
    157600      5317.6
    157640     5319.21
    157680     5320.34
    157720     5321.37
    157760     5323.39
    157800     5324.27
    157840     5325.81
    157880     5327.02
    157920     5328.29
    157960     5330.22
    158000     5331.15
    158040     5332.54
    158080     5333.78
    158120     5335.28
    158160     5336.54
    158200     5337.78
    158240     5339.26
    158280     5340.52
    158320     5341.69
    158360     5343.42
    158400     5344.54
    158440     5346.19
    158480      5347.3
    158520     5348.34
    158560     5350.36
    158600     5351.23
    158640     5352.77
    158680     5353.98
    158720     5355.24
    158760     5357.18
    158800     5358.11
    158840     5359.51
    158880     5360.74
    158920     5362.23
    158960     5363.51
    159000     5364.75
    159040     5366.22
    159080     5367.48
    159120     5368.65
    159160     5370.37
    159200     5371.51
    159240     5373.15
    159280     5374.26
    159320     5375.29
    159360     5377.31
    159400      5378.2
    159440     5379.74
    159480     5380.94
    159520     5382.21
    159560     5384.14
    159600     5385.08
    159640     5386.47
    159680     5387.71
    159720      5389.2
    159760     5390.46
    159800     5391.72
    159840     5393.19
    159880     5394.44
    159920     5395.61
    159960     5397.33
    160000     5398.47
    160040     5400.11
    160080     5401.22
    160120     5402.26
    160160     5404.28
    160200     5405.15
    160240      5406.7
    160280     5407.89
    160320     5409.19
    160360     5411.09
    160400     5412.04
    160440     5413.44
    160480     5414.67
    160520     5416.16
    160560     5417.43
    160600     5418.68
    160640     5420.16
    160680     5421.41
    160720     5422.57
    160760     5424.29
    160800     5425.45
    160840     5427.06
    160880     5428.18
    160920     5429.23
    160960     5431.23
    161000     5432.12
    161040     5433.67
    161080     5434.85
    161120     5436.15
    161160     5438.06
    161200     5439.02
    161240     5440.41
    161280     5441.63
    161320     5443.11
    161360     5444.38
    161400     5445.65
    161440     5447.12
    161480     5448.38
    161520     5449.52
    161560     5451.25
    161600     5452.39
    161640     5454.04
    161680     5455.15
    161720      5456.2
    161760      5458.2
    161800     5459.07
    161840     5460.64
    161880     5461.82
    161920     5463.11
    161960     5465.03
    162000     5465.97
    162040     5467.38
    162080     5468.58
    162120     5470.07
    162160     5471.34
    162200     5472.61
    162240      5474.1
    162280     5475.35
    162320     5476.48
    162360     5478.24
    162400     5479.38
    162440     5481.03
    162480     5482.13
    162520     5483.17
    162560     5485.17
    162600     5486.05
    162640      5487.6
    162680      5488.8
    162720     5490.08
    162760     5492.01
    162800     5492.94
    162840     5494.36
    162880     5495.55
    162920     5497.05
    162960     5498.32
    163000      5499.6
    163040     5501.08
    163080     5502.32
    163120     5503.46
    163160     5505.22
    163200     5506.37
    163240        5508
    163280     5509.12
    163320     5510.16
    163360     5512.16
    163400     5513.03
    163440     5514.57
    163480     5515.78
    163520     5517.07
    163560     5518.99
    163600     5519.92
    163640     5521.33
    163680     5522.52
    163720     5524.02
    163760      5525.3
    163800     5526.57
    163840     5528.07
    163880     5529.29
    163920     5530.45
    163960     5532.21
    164000     5533.34
    164040     5534.98
    164080     5536.11
    164120     5537.15
    164160     5539.15
    164200     5540.02
    164240     5541.55
    164280     5542.78
    164320     5544.07
    164360     5545.99
    164400      5546.9
    164440      5548.3
    164480      5549.5
    164520        5551
    164560     5552.27
    164600     5553.56
    164640     5555.06
    164680     5556.27
    164720     5557.42
    164760      5559.2
    164800     5560.31
    164840     5561.96
    164880     5563.09
    164920     5564.13
    164960     5566.13
    165000     5566.99
    165040     5568.53
    165080     5569.75
    165120     5571.02
    165160     5572.96
    165200     5573.87
    165240     5575.26
    165280     5576.47
    165320     5577.97
    165360     5579.22
    165400     5580.52
    165440     5582.01
    165480     5583.23
    165520     5584.38
    165560     5586.17
    165600     5587.28
    165640     5588.91
    165680     5590.05
    165720      5591.1
    165760     5593.09
    165800     5593.96
    165840      5595.5
    165880     5596.72
    165920     5597.98
    165960     5599.92
    166000     5600.82
    166040     5602.21
    166080     5603.44
    166120     5604.93
    166160     5606.19
    166200     5607.48
    166240     5608.96
    166280     5610.18
    166320     5611.35
    166360     5613.13
    166400     5614.23
    166440     5615.87
    166480     5617.02
    166520     5618.05
    166560     5620.06
    166600     5620.92
    166640     5622.46
    166680     5623.68
    166720     5624.93
    166760     5626.89
    166800     5627.78
    166840     5629.18
    166880      5630.4
    166920      5631.9
    166960     5633.17
    167000     5634.46
    167040     5635.95
    167080     5637.17
    167120     5638.33
    167160      5640.1
    167200     5641.21
    167240     5642.83
    167280     5643.99
    167320     5645.04
    167360     5647.05
    167400     5647.89
    167440     5649.44
    167480     5650.65
    167520     5651.92
    167560     5653.87
    167600     5654.76
    167640     5656.17
    167680     5657.37
    167720     5658.89
    167760     5660.17
    167800     5661.44
    167840     5662.93
    167880     5664.15
    167920     5665.31
    167960     5667.09
    168000      5668.2
    168040     5669.82
    168080     5670.96
    168120     5672.01
    168160     5674.03
    168200     5674.87
    168240     5676.44
    168280     5677.62
    168320     5678.91
    168360     5680.85
    168400     5681.75
    168440     5683.15
    168480     5684.36
    168520     5685.88
    168560     5687.15
    168600     5688.41
    168640      5689.9
    168680     5691.13
    168720     5692.28
    168760     5694.06
    168800     5695.17
    168840     5696.78
    168880     5697.94
    168920     5698.98
    168960     5701.01
    169000     5701.84
    169040      5703.4
    169080      5704.6
    169120     5705.86
    169160     5707.83
    169200     5708.71
    169240     5710.12
    169280     5711.32
    169320     5712.84
    169360      5714.1
    169400     5715.36
    169440     5716.85
    169480     5718.09
    169520     5719.25
    169560     5721.01
    169600     5722.12
    169640     5723.76
    169680     5724.91
    169720     5725.95
    169760     5727.96
    169800     5728.82
    169840     5730.37
    169880     5731.57
    169920     5732.83
    169960      5734.8
    170000     5735.68
    170040     5737.09
    170080      5738.3
    170120      5739.8
    170160     5741.07
    170200     5742.33
    170240     5743.81
    170280     5745.06
    170320     5746.21
    170360     5747.99
    170400     5749.08
    170440     5750.74
    170480      5751.9
    170520     5752.94
    170560     5754.95
    170600     5755.79
    170640     5757.34
    170680     5758.55
    170720      5759.8
    170760     5761.78
    170800     5762.65
    170840     5764.07
    170880     5765.29
    170920     5766.77
    170960     5768.06
    171000     5769.31
    171040     5770.77
    171080     5772.03
    171120     5773.19
    171160     5774.97
    171200     5776.06
    171240     5777.71
    171280     5778.87
    171320     5779.91
    171360     5781.94
    171400     5782.75
    171440     5784.31
    171480     5785.52
    171520     5786.77
    171560     5788.76
    171600     5789.62
    171640     5791.04
    171680     5792.26
    171720     5793.75
    171760     5795.02
    171800     5796.27
    171840     5797.73
    171880     5798.99
    171920     5800.14
    171960     5801.93
    172000     5803.01
    172040     5804.67
    172080     5805.82
    172120     5806.86
    172160     5808.91
    172200     5809.72
    172240     5811.27
    172280     5812.48
    172320     5813.75
    172360     5815.72
    172400     5816.58
    172440        5818
    172480     5819.22
    172520     5820.71
    172560     5821.99
    172600     5823.24
    172640     5824.71
    172680     5825.95
    172720     5827.13
    172760      5828.9
    172800     5829.99
    172840     5831.63
    172880     5832.79
    172920     5833.82
    172960     5835.88
    173000      5836.7
    173040     5838.24
    173080     5839.46
    173120     5840.72
    173160     5842.71
    173200     5843.56
    173240     5844.99
    173280     5846.21
    173320     5847.67
    173360     5848.95
    173400      5850.2
    173440     5851.69
    173480     5852.92
    173520     5854.09
    173560     5855.86
    173600     5856.97
    173640     5858.61
    173680     5859.77
    173720     5860.79
    173760     5862.85
    173800     5863.66
    173840     5865.21
    173880     5866.42
    173920      5867.7
    173960     5869.67
    174000     5870.53
    174040     5871.94
    174080     5873.18
    174120     5874.65
    174160     5875.91
    174200     5877.17
    174240     5878.64
    174280     5879.89
    174320     5881.06
    174360     5882.83
    174400     5883.94
    174440     5885.57
    174480     5886.73
    174520     5887.75
    174560      5889.8
    174600     5890.61
    174640     5892.16
    174680     5893.38
    174720     5894.65
    174760     5896.61
    174800     5897.49
    174840     5898.89
    174880     5900.14
    174920      5901.6
    174960     5902.87
    175000     5904.12
    175040      5905.6
    175080     5906.84
    175120        5908
    175160     5909.78
    175200     5910.89
    175240     5912.53
    175280     5913.68
    175320     5914.71
    175360     5916.75
    175400     5917.56
    175440     5919.12
    175480     5920.35
    175520     5921.61
    175560     5923.59
    175600     5924.45
    175640     5925.86
    175680     5927.11
    175720     5928.57
    175760     5929.84
    175800      5931.1
    175840     5932.57
    175880     5933.82
    175920     5934.98
    175960     5936.77
    176000     5937.88
    176040     5939.52
    176080     5940.67
    176120      5941.7
    176160     5943.74
    176200     5944.55
    176240     5946.12
    176280     5947.34
    176320      5948.6
    176360     5950.59
    176400     5951.44
    176440     5952.84
    176480     5954.09
    176520     5955.55
    176560     5956.82
    176600     5958.08
    176640     5959.56
    176680     5960.79
    176720     5961.95
    176760     5963.76
    176800     5964.86
    176840     5966.53
    176880     5967.65
    176920     5968.68
    176960     5970.74
    177000     5971.54
    177040     5973.11
    177080     5974.33
    177120     5975.58
    177160     5977.59
    177200     5978.43
    177240     5979.82
    177280     5981.09
    177320     5982.55
    177360     5983.81
    177400     5985.07
    177440     5986.55
    177480      5987.8
    177520     5988.95
    177560     5990.75
    177600     5991.85
    177640     5993.51
    177680     5994.64
    177720     5995.67
    177760     5997.74
    177800     5998.53
    177840     6000.09
    177880      6001.3
    177920     6002.57
    177960     6004.59
    178000     6005.42
    178040     6006.81
    178080     6008.07
    178120     6009.53
    178160     6010.81
    178200     6012.05
    178240     6013.54
    178280     6014.79
    178320     6015.94
    178360     6017.73
    178400     6018.83
    178440     6020.51
    178480     6021.63
    178520     6022.68
    178560     6024.74
    178600     6025.51
    178640     6027.08
    178680     6028.28
    178720     6029.54
    178760     6031.59
    178800     6032.41
    178840      6033.8
    178880     6035.05
    178920     6036.54
    178960     6037.79
    179000     6039.03
    179040     6040.51
    179080     6041.77
    179120     6042.92
    179160     6044.71
    179200      6045.8
    179240     6047.48
    179280      6048.6
    179320     6049.64
    179360     6051.72
    179400      6052.5
    179440     6054.05
    179480     6055.27
    179520     6056.54
    179560     6058.57
    179600      6059.4
    179640     6060.77
    179680     6062.03
    179720     6063.53
    179760     6064.77
    179800     6066.01
    179840      6067.5
    179880     6068.75
    179920     6069.89
    179960     6071.69
    180000     6072.79
    180040     6074.46
    180080     6075.59
    180120     6076.63
    180160      6078.7
    180200     6079.48
    180240     6081.03
    180280     6082.25
    180320     6083.51
    180360     6085.54
    180400     6086.37
    180440     6087.76
    180480     6089.01
    180520     6090.52
    180560     6091.75
    180600     6092.99
    180640     6094.49
    180680     6095.73
    180720     6096.88
    180760     6098.69
    180800     6099.78
    180840     6101.45
    180880      6102.6
    180920     6103.63
    180960     6105.67
    181000     6106.45
    181040        6108
    181080     6109.22
    181120     6110.49
    181160     6112.52
    181200     6113.34
    181240     6114.74
    181280     6115.97
    181320     6117.48
    181360     6118.71
    181400     6119.98
    181440     6121.47
    181480     6122.71
    181520     6123.85
    181560     6125.67
    181600     6126.78
    181640     6128.44
    181680     6129.57
    181720     6130.61
    181760     6132.66
    181800     6133.43
    181840     6134.99
    181880     6136.21
    181920     6137.47
    181960     6139.53
    182000     6140.34
    182040     6141.74
    182080     6142.96
    182120     6144.48
    182160      6145.7
    182200     6146.96
    182240     6148.46
    182280     6149.69
    182320     6150.84
    182360     6152.66
    182400     6153.75
    182440     6155.42
    182480     6156.57
    182520     6157.58
    182560     6159.65
    182600     6160.43
    182640     6161.98
    182680     6163.19
    182720     6164.47
    182760     6166.49
    182800     6167.33
    182840     6168.73
    182880     6169.94
    182920     6171.47
    182960     6172.69
    183000     6173.97
    183040     6175.43
    183080     6176.69
    183120     6177.83
    183160     6179.64
    183200     6180.75
    183240     6182.41
    183280     6183.55
    183320     6184.56
    183360     6186.62
    183400     6187.42
    183440     6188.96
    183480     6190.17
    183520     6191.46
    183560     6193.47
    183600     6194.31
    183640     6195.73
    183680     6196.95
    183720     6198.47
    183760     6199.68
    183800     6200.94
    183840     6202.42
    183880     6203.66
    183920      6204.8
    183960     6206.62
    184000     6207.72
    184040     6209.38
    184080     6210.54
    184120     6211.52
    184160     6213.61
    184200     6214.42
    184240     6215.95
    184280     6217.16
    184320     6218.43
    184360     6220.45
    184400     6221.28
    184440     6222.69
    184480     6223.93
    184520     6225.44
    184560     6226.65
    184600     6227.92
    184640     6229.39
    184680     6230.64
    184720     6231.77
    184760      6233.6
    184800     6234.71
    184840     6236.36
    184880      6237.5
    184920      6238.5
    184960     6240.58
    185000     6241.37
    185040     6242.91
    185080     6244.13
    185120     6245.39
    185160     6247.43
    185200     6248.25
    185240     6249.67
    185280      6250.9
    185320      6252.4
    185360     6253.61
    185400     6254.88
    185440     6256.37
    185480     6257.59
    185520     6258.74
    185560     6260.56
    185600     6261.67
    185640     6263.32
    185680     6264.46
    185720     6265.46
    185760     6267.53
    185800     6268.31
    185840     6269.86
    185880     6271.07
    185920     6272.34
    185960      6274.4
    186000     6275.22
    186040     6276.64
    186080     6277.84
    186120     6279.37
    186160     6280.57
    186200     6281.84
    186240     6283.32
    186280     6284.55
    186320      6285.7
    186360     6287.52
    186400     6288.64
    186440     6290.28
    186480     6291.41
    186520     6292.42
    186560     6294.49
    186600     6295.28
    186640     6296.83
    186680     6298.02
    186720     6299.29
    186760     6301.36
    186800     6302.17
    186840      6303.6
    186880     6304.78
    186920     6306.32
    186960     6307.52
    187000     6308.77
    187040     6310.27
    187080      6311.5
    187120     6312.64
    187160     6314.47
    187200     6315.59
    187240     6317.24
    187280     6318.37
    187320     6319.37
    187360     6321.44
    187400     6322.24
    187440     6323.76
    187480     6324.97
    187520     6326.26
    187560     6328.31
    187600     6329.14
    187640     6330.56
    187680     6331.74
    187720     6333.28
    187760     6334.46
    187800     6335.73
    187840     6337.23
    187880     6338.44
    187920      6339.6
    187960     6341.42
    188000     6342.53
    188040      6344.2
    188080     6345.32
    188120     6346.32
    188160     6348.39
    188200     6349.18
    188240     6350.73
    188280     6351.91
    188320     6353.19
    188360     6355.26
    188400     6356.09
    188440     6357.49
    188480     6358.67
    188520     6360.23
    188560      6361.4
    188600     6362.68
    188640     6364.17
    188680     6365.38
    188720     6366.54
    188760     6368.35
    188800     6369.46
    188840     6371.13
    188880     6372.25
    188920     6373.26
    188960     6375.31
    189000      6376.1
    189040     6377.66
    189080     6378.84
    189120     6380.11
    189160     6382.17
    189200     6383.02
    189240     6384.42
    189280     6385.58
    189320     6387.16
    189360     6388.31
    189400      6389.6
    189440      6391.1
    189480     6392.32
    189520     6393.45
    189560     6395.29
    189600     6396.39
    189640     6398.06
    189680     6399.19
    189720     6400.19
    189760     6402.25
    189800     6403.02
    189840     6404.59
    189880     6405.77
    189920     6407.06
    189960     6409.12
    190000     6409.95
    190040     6411.37
    190080     6412.51
    190120     6414.09
    190160     6415.24
    190200     6416.52
    190240     6418.02
    190280     6419.21
    190320     6420.38
    190360     6422.22
    190400     6423.31
    190440     6424.98
    190480     6426.13
    190520     6427.12
    190560     6429.17
    190600     6429.94
    190640     6431.52
    190680      6432.7
    190720     6433.98
    190760     6436.03
    190800     6436.87
    190840     6438.28
    190880     6439.43
    190920        6441
    190960     6442.16
    191000     6443.46
    191040     6444.96
    191080     6446.14
    191120      6447.3
    191160     6449.15
    191200     6450.24
    191240     6451.93
    191280     6453.06
    191320     6454.06
    191360      6456.1
    191400     6456.87
    191440     6458.45
    191480     6459.64
    191520     6460.92
    191560     6462.98
    191600     6463.77
    191640     6465.21
    191680     6466.36
    191720     6467.94
    191760      6469.1
    191800     6470.38
    191840     6471.92
    191880     6473.06
    191920     6474.24
    191960     6476.09
    192000     6477.19
    192040     6478.86
    192080        6480
    192120     6481.01
    192160     6483.05
    192200     6483.81
    192240     6485.39
    192280     6486.57
    192320     6487.86
    192360     6489.89
    192400     6490.71
    192440     6492.13
    192480     6493.29
    192520     6494.85
    192560     6496.03
    192600     6497.32
    192640     6498.85
    192680     6499.98
    192720     6501.15
    192760     6503.03
    192800     6504.12
    192840     6505.79
    192880     6506.95
    192920     6507.95
    192960     6509.98
    193000     6510.73
    193040     6512.34
    193080      6513.5
    193120     6514.82
    193160     6516.83
    193200     6517.63
    193240     6519.07
    193280     6520.21
    193320     6521.78
    193360     6522.96
    193400     6524.25
    193440     6525.78
    193480     6526.93
    193520     6528.08
    193560     6529.96
    193600     6531.07
    193640     6532.73
    193680     6533.87
    193720     6534.88
    193760     6536.91
    193800     6537.67
    193840     6539.28
    193880     6540.43
    193920     6541.74
    193960     6543.77
    194000     6544.56
    194040     6545.99
    194080     6547.15
    194120     6548.71
    194160      6549.9
    194200     6551.19
    194240     6552.73
    194280     6553.84
    194320     6555.01
    194360      6556.9
    194400     6558.01
    194440     6559.65
    194480     6560.79
    194520     6561.81
    194560     6563.86
    194600     6564.58
    194640     6566.21
    194680     6567.36
    194720     6568.69
    194760      6570.7
    194800     6571.48
    194840     6572.92
    194880     6574.07
    194920     6575.64
    194960     6576.85
    195000     6578.12
    195040     6579.67
    195080     6580.79
    195120     6581.94
    195160     6583.84
    195200     6584.95
    195240     6586.59
    195280     6587.72
    195320     6588.75
    195360     6590.79
    195400     6591.52
    195440     6593.14
    195480     6594.29
    195520     6595.61
    195560     6597.64
    195600     6598.43
    195640     6599.85
    195680     6601.01
    195720     6602.57
    195760     6603.78
    195800     6605.06
    195840      6606.6
    195880     6607.72
    195920     6608.85
    195960     6610.77
    196000     6611.87
    196040     6613.52
    196080     6614.63
    196120     6615.68
    196160     6617.73
    196200     6618.44
    196240     6620.07
    196280     6621.22
    196320     6622.55
    196360     6624.57
    196400     6625.35
    196440     6626.78
    196480     6627.94
    196520     6629.49
    196560     6630.71
    196600     6631.99
    196640     6633.52
    196680     6634.65
    196720     6635.79
    196760     6637.73
    196800     6638.81
    196840     6640.47
    196880     6641.58
    196920     6642.63
    196960     6644.68
    197000     6645.39
    197040     6647.01
    197080     6648.16
    197120      6649.5
    197160     6651.51
    197200      6652.3
    197240     6653.72
    197280     6654.87
    197320     6656.44
    197360     6657.65
    197400     6658.93
    197440     6660.47
    197480      6661.6
    197520     6662.72
    197560     6664.68
    197600     6665.74
    197640      6667.4
    197680     6668.53
    197720     6669.55
    197760     6671.62
    197800     6672.31
    197840     6673.96
    197880      6675.1
    197920     6676.44
    197960     6678.44
    198000     6679.25
    198040     6680.68
    198080     6681.81
    198120      6683.4
    198160     6684.61
    198200     6685.86
    198240      6687.4
    198280     6688.54
    198320     6689.68
    198360     6691.63
    198400     6692.69
    198440     6694.36
    198480     6695.48
    198520     6696.49
    198560     6698.57
    198600     6699.26
    198640     6700.89
    198680     6702.04
    198720      6703.4
    198760     6705.39
    198800      6706.2
    198840     6707.63
    198880     6708.77
    198920     6710.36
    198960     6711.57
    199000     6712.81
    199040     6714.37
    199080     6715.51
    199120     6716.63
    199160     6718.57
    199200     6719.63
    199240      6721.3
    199280      6722.4
    199320     6723.45
    199360     6725.52
    199400      6726.2
    199440     6727.86
    199480     6728.98
    199520     6730.32
    199560     6732.35
    199600     6733.15
    199640     6734.56
    199680     6735.72
    199720      6737.3
    199760      6738.5
    199800     6739.74
    199840     6741.32
    199880     6742.45
    199920     6743.56
    199960     6745.51
    200000     6746.57
    200040     6748.23
    200080     6749.34
    200120     6750.39
    200160     6752.45
    200200     6753.14
    200240     6754.79
    200280     6755.92
    200320     6757.25
    200360     6759.28
    200400     6760.08
    200440      6761.5
    200480     6762.66
    200520     6764.23
    200560     6765.45
    200600     6766.68
    200640     6768.27
    200680     6769.39
    200720     6770.49
    200760     6772.45
    200800     6773.49
    200840     6775.19
    200880     6776.28
    200920     6777.33
    200960      6779.4
    201000     6780.07
    201040     6781.73
    201080     6782.86
    201120      6784.2
    201160     6786.23
    201200     6787.02
    201240     6788.46
    201280     6789.61
    201320     6791.17
    201360      6792.4
    201400     6793.63
    201440     6795.21
    201480     6796.34
    201520     6797.44
    201560     6799.39
    201600     6800.44
    201640     6802.14
    201680     6803.22
    201720     6804.28
    201760     6806.34
    201800     6807.01
    201840     6808.66
    201880      6809.8
    201920     6811.14
    201960      6813.2
    202000     6813.96
    202040     6815.38
    202080     6816.54
    202120     6818.13
    202160     6819.36
    202200     6820.58
    202240     6822.15
    202280     6823.28
    202320     6824.39
    202360     6826.36
    202400      6827.4
    202440      6829.1
    202480     6830.18
    202520     6831.22
    202560     6833.28
    202600     6833.96
    202640      6835.6
    202680     6836.73
    202720     6838.07
    202760     6840.15
    202800      6840.9
    202840     6842.33
    202880     6843.48
    202920     6845.07
    202960     6846.31
    203000     6847.54
    203040     6849.11
    203080     6850.24
    203120     6851.33
    203160     6853.28
    203200     6854.34
    203240     6856.05
    203280     6857.13
    203320     6858.17
    203360     6860.22
    203400     6860.92
    203440     6862.55
    203480     6863.67
    203520     6865.01
    203560      6867.1
    203600     6867.84
    203640     6869.29
    203680     6870.43
    203720     6872.02
    203760     6873.24
    203800     6874.49
    203840     6876.07
    203880     6877.18
    203920     6878.28
    203960     6880.24
    204000     6881.29
    204040        6883
    204080     6884.06
    204120     6885.12
    204160     6887.17
    204200     6887.87
    204240      6889.5
    204280     6890.64
    204320     6891.96
    204360     6894.04
    204400     6894.78
    204440     6896.23
    204480     6897.35
    204520     6898.94
    204560     6900.18
    204600     6901.42
    204640     6903.01
    204680     6904.13
    204720     6905.23
    204760     6907.18
    204800     6908.23
    204840     6909.96
    204880     6911.02
    204920     6912.06
    204960     6914.11
    205000      6914.8
    205040     6916.43
    205080     6917.59
    205120     6918.89
    205160     6920.98
    205200      6921.7
    205240     6923.18
    205280     6924.28
    205320      6925.9
    205360     6927.12
    205400     6928.36
    205440     6929.95
    205480     6931.07
    205520     6932.17
    205560     6934.13
    205600     6935.18
    205640      6936.9
    205680     6937.96
    205720     6938.98
    205760     6941.05
    205800     6941.73
    205840     6943.36
    205880     6944.52
    205920     6945.83
    205960     6947.93
    206000     6948.66
    206040     6950.12
    206080     6951.23
    206120     6952.83
    206160     6954.07
    206200     6955.32
    206240     6956.91
    206280     6958.01
    206320     6959.12
    206360     6961.07
    206400     6962.12
    206440     6963.85
    206480     6964.93
    206520     6965.94
    206560     6968.01
    206600     6968.68
    206640     6970.33
    206680     6971.45
    206720     6972.77
    206760      6974.9
    206800     6975.61
    206840     6977.06
    206880     6978.18
    206920     6979.78
    206960     6981.01
    207000     6982.27
    207040     6983.85
    207080     6984.97
    207120     6986.05
    207160     6988.01
    207200     6989.07
    207240     6990.81
    207280     6991.88
    207320      6992.9
    207360     6994.96
    207400     6995.63
    207440     6997.27
    207480      6998.4
    207520     6999.73
    207560     7001.85
    207600     7002.53
    207640     7004.01
    207680     7005.13
    207720     7006.71
    207760     7007.96
    207800      7009.2
    207840     7010.79
    207880     7011.91
    207920        7013
    207960     7014.94
    208000        7016
    208040     7017.75
    208080     7018.83
    208120     7019.82
    208160      7021.9
    208200     7022.58
    208240     7024.21
    208280     7025.34
    208320     7026.66
    208360     7028.81
    208400     7029.46
    208440     7030.96
    208480     7032.06
    208520     7033.63
    208560     7034.91
    208600     7036.15
    208640     7037.71
    208680     7038.86
    208720     7039.91
    208760     7041.87
    208800     7042.93
    208840      7044.7
    208880     7045.77
    208920     7046.76
    208960     7048.83
    209000      7049.5
    209040     7051.17
    209080     7052.26
    209120     7053.58
    209160     7055.74
    209200     7056.41
    209240     7057.89
    209280     7058.98
    209320     7060.57
    209360     7061.84
    209400     7063.08
    209440     7064.65
    209480      7065.8
    209520     7066.85
    209560     7068.82
    209600     7069.88
    209640     7071.65
    209680     7072.72
    209720      7073.7
    209760      7075.8
    209800     7076.44
    209840     7078.12
    209880      7079.2
    209920     7080.54
    209960     7082.67
    210000     7083.35
    210040     7084.81
    210080     7085.93
    210120      7087.5
    210160     7088.77
    210200     7090.02
    210240      7091.6
    210280     7092.74
    210320     7093.78
    210360     7095.77
    210400     7096.84
    210440     7098.59
    210480     7099.65
    210520     7100.63
    210560     7102.74
    210600     7103.36
    210640     7105.07
    210680     7106.15
    210720     7107.48
    210760      7109.6
    210800     7110.28
    210840     7111.76
    210880     7112.88
    210920     7114.44
    210960     7115.72
    211000     7116.97
    211040     7118.56
    211080     7119.69
    211120     7120.72
    211160     7122.72
    211200     7123.78
    211240     7125.53
    211280     7126.61
    211320     7127.61
    211360     7129.69
    211400     7130.29
    211440        7132
    211480     7133.11
    211520     7134.43
    211560     7136.57
    211600     7137.25
    211640     7138.71
    211680     7139.82
    211720     7141.41
    211760     7142.68
    211800     7143.93
    211840     7145.52
    211880     7146.63
    211920     7147.66
    211960     7149.67
    212000     7150.72
    212040     7152.48
    212080     7153.56
    212120     7154.56
    212160     7156.63
    212200     7157.25
    212240     7158.96
    212280     7160.06
    212320      7161.4
    212360     7163.54
    212400     7164.18
    212440     7165.67
    212480     7166.79
    212520     7168.38
    212560     7169.63
    212600     7170.88
    212640     7172.49
    212680     7173.59
    212720     7174.62
    212760     7176.62
    212800     7177.68
    212840     7179.44
    212880     7180.51
    212920      7181.5
    212960     7183.58
    213000      7184.2
    213040     7185.91
    213080        7187
    213120     7188.38
    213160     7190.49
    213200     7191.15
    213240     7192.63
    213280     7193.74
    213320     7195.35
    213360     7196.57
    213400     7197.82
    213440     7199.43
    213480     7200.54
    213520     7201.57
    213560     7203.56
    213600     7204.63
    213640     7206.38
    213680     7207.48
    213720     7208.46
    213760     7210.53
    213800     7211.15
    213840     7212.87
    213880     7213.96
    213920     7215.33
    213960     7217.46
    214000     7218.11
    214040     7219.58
    214080      7220.7
    214120     7222.31
    214160     7223.53
    214200     7224.79
    214240     7226.41
    214280      7227.5
    214320     7228.53
    214360     7230.51
    214400     7231.58
    214440     7233.32
    214480     7234.43
    214520     7235.41
    214560      7237.5
    214600     7238.11
    214640     7239.81
    214680      7240.9
    214720     7242.27
    214760     7244.39
    214800     7245.05
    214840     7246.51
    214880     7247.63
    214920     7249.27
    214960     7250.49
    215000     7251.72
    215040     7253.35
    215080     7254.45
    215120     7255.48
    215160     7257.46
    215200     7258.52
    215240     7260.27
    215280     7261.36
    215320     7262.37
    215360     7264.45
    215400     7265.04
    215440     7266.75
    215480     7267.83
    215520     7269.19
    215560     7271.34
    215600     7271.98
    215640     7273.46
    215680     7274.58
    215720     7276.21
    215760     7277.43
    215800     7278.65
    215840     7280.28
    215880     7281.39
    215920     7282.45
    215960      7284.4
    216000     7285.44
    216040     7287.22
    216080      7288.3
    216120      7289.3
    216160      7291.4
    216200     7291.96
    216240     7293.69
    216280     7294.79
    216320     7296.14
    216360     7298.29
    216400     7298.94
    216440     7300.39
    216480     7301.51
    216520     7303.16
    216560     7304.35
    216600     7305.61
    216640     7307.24
    216680     7308.32
    216720     7309.39
    216760     7311.33
    216800     7312.37
    216840     7314.16
    216880     7315.24
    216920     7316.25
    216960     7318.35
    217000     7318.91
    217040     7320.63
    217080     7321.71
    217120     7323.08
    217160     7325.25
    217200     7325.88
    217240     7327.34
    217280     7328.44
    217320      7330.1
    217360      7331.3
    217400     7332.56
    217440      7334.2
    217480     7335.25
    217520     7336.33
    217560     7338.29
    217600     7339.32
    217640      7341.1
    217680     7342.18
    217720      7343.2
    217760     7345.28
    217800     7345.84
    217840     7347.57
    217880     7348.67
    217920     7350.03
    217960     7352.19
    218000     7352.82
    218040     7354.28
    218080     7355.37
    218120     7357.04
    218160     7358.24
    218200     7359.49
    218240     7361.12
    218280     7362.19
    218320     7363.25
    218360     7365.25
    218400     7366.26
    218440     7368.03
    218480     7369.11
    218520     7370.11
    218560     7372.21
    218600     7372.76
    218640      7374.5
    218680     7375.59
    218720     7376.95
    218760     7379.15
    218800     7379.73
    218840      7381.2
    218880     7382.28
    218920     7383.97
    218960     7385.16
    219000     7386.43
    219040     7388.04
    219080     7389.09
    219120     7390.16
    219160     7392.18
    219200     7393.19
    219240     7394.95
    219280     7396.02
    219320     7397.04
    219360     7399.13
    219400     7399.67
    219440      7401.4
    219480     7402.53
    219520     7403.87
    219560     7406.06
    219600     7406.65
    219640     7408.11
    219680      7409.2
    219720     7410.89
    219760     7412.07
    219800     7413.34
    219840     7414.95
    219880     7415.99
    219920     7417.08
    219960      7419.1
    220000     7420.08
    220040     7421.86
    220080     7422.96
    220120     7423.94
    220160     7426.05
    220200     7426.57
    220240     7428.33
    220280     7429.46
    220320     7430.78
    220360     7432.96
    220400     7433.56
    220440     7435.02
    220480     7436.11
    220520     7437.81
    220560     7438.99
    220600     7440.26
    220640     7441.85
    220680     7442.89
    220720     7444.02
    220760        7446
    220800     7446.99
    220840     7448.79
    220880     7449.88
    220920     7450.87
    220960     7452.93
    221000     7453.48
    221040     7455.21
    221080     7456.37
    221120     7457.68
    221160     7459.86
    221200     7460.49
    221240     7461.93
    221280     7463.01
    221320     7464.72
    221360     7465.89
    221400     7467.16
    221440     7468.74
    221480     7469.78
    221520     7470.91
    221560      7472.9
    221600     7473.89
    221640     7475.71
    221680      7476.8
    221720     7477.77
    221760     7479.85
    221800     7480.39
    221840     7482.13
    221880     7483.28
    221920     7484.59
    221960     7486.76
    222000     7487.39
    222040     7488.83
    222080     7489.93
    222120     7491.64
    222160      7492.8
    222200     7494.07
    222240     7495.67
    222280     7496.71
    222320     7497.82
    222360     7499.82
    222400     7500.81
    222440     7502.63
    222480      7503.7
    222520     7504.67
    222560     7506.77
    222600      7507.3
    222640     7509.02
    222680     7510.19
    222720      7511.5
    222760     7513.67
    222800     7514.28
    222840     7515.74
    222880     7516.84
    222920     7518.55
    222960     7519.72
    223000     7521.01
    223040     7522.58
    223080     7523.64
    223120     7524.73
    223160     7526.75
    223200     7527.72
    223240     7529.57
    223280     7530.63
    223320     7531.58
    223360     7533.69
    223400     7534.23
    223440     7535.95
    223480     7537.11
    223520      7538.4
    223560     7540.57
    223600     7541.22
    223640     7542.66
    223680     7543.76
    223720     7545.45
    223760     7546.63
    223800     7547.92
    223840     7549.49
    223880     7550.55
    223920     7551.66
    223960     7553.67
    224000     7554.64
    224040     7556.48
    224080     7557.54
    224120     7558.51
    224160     7560.62
    224200     7561.11
    224240     7562.87
    224280     7564.05
    224320     7565.31
    224360     7567.48
    224400     7568.15
    224440     7569.57
    224480     7570.69
    224520     7572.36
    224560     7573.54
    224600     7574.83
    224640     7576.43
    224680     7577.47
    224720     7578.58
    224760      7580.6
    224800     7581.56
    224840     7583.39
    224880     7584.46
    224920     7585.41
    224960     7587.53
    225000     7588.01
    225040     7589.78
    225080     7590.97
    225120      7592.2
    225160      7594.4
    225200     7595.07
    225240     7596.48
    225280     7597.59
    225320     7599.28
    225360     7600.45
    225400     7601.73
    225440     7603.35
    225480     7604.39
    225520     7605.51
    225560     7607.53
    225600     7608.45
    225640     7610.32
    225680     7611.37
    225720      7612.3
    225760     7614.44
    225800     7614.92
    225840     7616.67
    225880     7617.88
    225920      7619.1
    225960     7621.32
    226000     7621.97
    226040     7623.41
    226080      7624.5
    226120      7626.2
    226160     7627.38
    226200     7628.67
    226240     7630.26
    226280     7631.29
    226320     7632.43
    226360     7634.45
    226400     7635.36
    226440     7637.25
    226480      7638.3
    226520     7639.22
    226560     7641.38
    226600     7641.83
    226640     7643.62
    226680      7644.8
    226720     7646.03
    226760     7648.23
    226800     7648.86
    226840     7650.33
    226880     7651.42
    226920     7653.14
    226960      7654.3
    227000      7655.6
    227040     7657.19
    227080     7658.22
    227120     7659.34
    227160     7661.38
    227200     7662.28
    227240     7664.19
    227280     7665.21
    227320     7666.12
    227360     7668.31
    227400     7668.75
    227440     7670.54
    227480     7671.72
    227520     7672.96
    227560     7675.18
    227600     7675.76
    227640     7677.24
    227680     7678.34
    227720     7680.06
    227760     7681.22
    227800     7682.49
    227840     7684.11
    227880     7685.12
    227920     7686.25
    227960      7688.3
    228000     7689.19
    228040     7691.08
    228080     7692.13
    228120     7693.03
    228160     7695.22
    228200     7695.64
    228240     7697.45
    228280     7698.64
    228320     7699.86
    228360     7702.09
    228400     7702.68
    228440     7704.16
    228480     7705.26
    228520     7706.97
    228560     7708.12
    228600     7709.41
    228640     7711.01
    228680     7712.02
    228720     7713.16
    228760     7715.21
    228800     7716.08
    228840     7717.99
    228880     7719.03
    228920     7719.94
    228960     7722.09
    229000     7722.55
    229040     7724.35
    229080     7725.54
    229120     7726.77
    229160        7729
    229200     7729.59
    229240     7731.07
    229280     7732.19
    229320     7733.86
    229360     7735.03
    229400      7736.3
    229440     7737.92
    229480     7738.94
    229520     7740.08
    229560      7742.1
    229600        7743
    229640      7744.9
    229680     7745.93
    229720     7746.85
    229760     7749.01
    229800     7749.46
    229840     7751.25
    229880     7752.45
    229920     7753.68
    229960     7755.91
    230000     7756.52
    230040     7757.94
    230080     7759.08
    230120     7760.79
    230160     7761.94
    230200     7763.21
    230240     7764.81
    230280     7765.85
    230320     7766.96
    230360     7769.02
    230400     7769.91
    230440     7771.83
    230480     7772.83
    230520     7773.75
    230560     7775.93
    230600     7776.35
    230640     7778.16
    230680     7779.35
    230720     7780.59
    230760     7782.82
    230800     7783.43
    230840     7784.86
    230880     7785.97
    230920     7787.71
    230960     7788.85
    231000     7790.11
    231040     7791.73
    231080     7792.75
    231120     7793.87
    231160     7795.91
    231200      7796.8
    231240     7798.71
    231280     7799.74
    231320     7800.65
    231360     7802.82
    231400     7803.25
    231440     7805.06
    231480     7806.27
    231520      7807.5
    231560     7809.73
    231600     7810.34
    231640     7811.78
    231680     7812.86
    231720     7814.61
    231760     7815.76
    231800     7817.03
    231840     7818.63
    231880     7819.68
    231920     7820.78
    231960     7822.81
    232000     7823.71
    232040      7825.6
    232080     7826.64
    232120     7827.55
    232160     7829.73
    232200     7830.17
    232240     7831.96
    232280     7833.17
    232320     7834.41
    232360     7836.63
    232400     7837.27
    232440     7838.71
    232480     7839.77
    232520     7841.51
    232560     7842.68
    232600     7843.96
    232640     7845.56
    232680     7846.58
    232720     7847.69
    232760     7849.74
    232800     7850.61
    232840     7852.56
    232880     7853.56
    232920     7854.48
    232960     7856.65
    233000     7857.11
    233040     7858.87
    233080     7860.09
    233120     7861.34
    233160     7863.55
    233200     7864.18
    233240     7865.64
    233280     7866.68
    233320     7868.45
    233360      7869.6
    233400     7870.89
    233440     7872.46
    233480      7873.5
    233520     7874.61
    233560     7876.66
    233600     7877.51
    233640     7879.47
    233680     7880.48
    233720     7881.42
    233760     7883.58
    233800     7884.05
    233840      7885.8
    233880     7886.99
    233920     7888.25
    233960     7890.46
    234000      7891.1
    234040     7892.57
    234080     7893.61
    234120     7895.35
    234160     7896.55
    234200      7897.8
    234240     7899.38
    234280     7900.42
    234320     7901.54
    234360     7903.59
    234400     7904.45
    234440      7906.4
    234480     7907.39
    234520     7908.33
    234560     7910.51
    234600     7910.98
    234640     7912.73
    234680     7913.89
    234720      7915.2
    234760     7917.39
    234800     7918.03
    234840     7919.52
    234880     7920.54
    234920     7922.28
    234960     7923.48
    235000     7924.75
    235040      7926.3
    235080     7927.36
    235120     7928.48
    235160     7930.54
    235200     7931.39
    235240     7933.34
    235280     7934.33
    235320     7935.25
    235360     7937.45
    235400     7937.92
    235440     7939.66
    235480     7940.81
    235520     7942.13
    235560     7944.32
    235600     7944.97
    235640     7946.46
    235680     7947.46
    235720     7949.23
    235760     7950.42
    235800     7951.68
    235840     7953.24
    235880     7954.31
    235920     7955.41
    235960     7957.47
    236000     7958.31
    236040     7960.29
    236080     7961.26
    236120     7962.21
    236160     7964.38
    236200     7964.82
    236240     7966.61
    236280     7967.76
    236320     7969.05
    236360     7971.25
    236400     7971.89
    236440     7973.41
    236480     7974.37
    236520     7976.17
    236560     7977.35
    236600     7978.61
    236640     7980.18
    236680     7981.24
    236720     7982.34
    236760      7984.4
    236800     7985.25
    236840     7987.21
    236880      7988.2
    236920     7989.12
    236960     7991.31
    237000     7991.77
    237040     7993.53
    237080     7994.69
    237120     7996.01
    237160     7998.19
    237200     7998.83
    237240     8000.33
    237280     8001.27
    237320      8003.1
    237360     8004.26
    237400     8005.54
    237440      8007.1
    237480     8008.18
    237520     8009.27
    237560     8011.33
    237600     8012.19
    237640     8014.15
    237680     8015.13
    237720     8016.06
    237760     8018.25
    237800     8018.69
    237840     8020.48
    237880     8021.62
    237920     8022.94
    237960     8025.13
    238000     8025.77
    238040     8027.28
    238080     8028.21
    238120     8030.01
    238160     8031.19
    238200     8032.48
    238240     8034.04
    238280     8035.14
    238320     8036.21
    238360     8038.28
    238400     8039.14
    238440     8041.09
    238480     8042.06
    238520        8043
    238560     8045.16
    238600      8045.6
    238640     8047.41
    238680     8048.55
    238720     8049.88
    238760     8052.07
    238800      8052.7
    238840      8054.2
    238880     8055.15
    238920     8056.95
    238960     8058.13
    239000     8059.44
    239040     8060.98
    239080     8062.08
    239120     8063.15
    239160     8065.22
    239200     8066.06
    239240     8068.03
    239280     8068.97
    239320     8069.95
    239360     8072.11
    239400     8072.54
    239440     8074.35
    239480     8075.49
    239520     8076.82
    239560        8079
    239600     8079.64
    239640     8081.14
    239680     8082.09
    239720     8083.87
    239760     8085.05
    239800     8086.34
    239840     8087.91
    239880     8089.01
    239920     8090.08
    239960     8092.16
    240000     8092.98
    240040     8094.97
    240080      8095.9
    240120     8096.89
    240160     8099.04
    240200     8099.47
    240240     8101.31
    240280     8102.42
    240320     8103.74
    240360     8105.95
    240400     8106.59
    240440     8108.07
    240480        8109
    240520     8110.79
    240560     8111.99
    240600     8113.27
    240640     8114.87
    240680     8115.96
    240720     8117.02
    240760      8119.1
    240800     8119.94
    240840     8121.91
    240880     8122.84
    240920     8123.81
    240960     8125.99
    241000     8126.41
    241040     8128.22
    241080     8129.35
    241120     8130.66
    241160     8132.88
    241200     8133.53
    241240     8135.01
    241280     8135.93
    241320     8137.75
    241360     8138.94
    241400      8140.2
    241440     8141.79
    241480     8142.88
    241520     8143.95
    241560     8146.02
    241600     8146.85
    241640     8148.86
    241680     8149.77
    241720     8150.75
    241760     8152.92
    241800     8153.34
    241840     8155.17
    241880     8156.29
    241920     8157.57
    241960     8159.81
    242000     8160.44
    242040     8161.94
    242080     8162.85
    242120     8164.69
    242160     8165.87
    242200     8167.15
    242240     8168.74
    242280     8169.82
    242320      8170.9
    242360     8172.96
    242400      8173.8
    242440     8175.81
    242480     8176.72
    242520     8177.68
    242560     8179.86
    242600     8180.29
    242640     8182.11
    242680     8183.23
    242720     8184.55
    242760     8186.78
    242800      8187.4
    242840      8188.9
    242880     8189.81
    242920     8191.66
    242960     8192.81
    243000      8194.1
    243040      8195.7
    243080     8196.79
    243120     8197.85
    243160     8199.92
    243200     8200.75
    243240     8202.77
    243280     8203.69
    243320     8204.64
    243360     8206.85
    243400     8207.25
    243440     8209.09
    243480     8210.18
    243520     8211.51
    243560     8213.74
    243600     8214.35
    243640     8215.89
    243680     8216.78
    243720     8218.61
    243760     8219.79
    243800     8221.06
    243840     8222.67
    243880     8223.77
    243920      8224.8
    243960     8226.89
    244000     8227.73
    244040     8229.73
    244080     8230.64
    244120      8231.6
    244160     8233.81
    244200     8234.19
    244240     8236.06
    244280     8237.17
    244320     8238.45
    244360     8240.72
    244400     8241.32
    244440     8242.84
    244480     8243.75
    244520     8245.59
    244560     8246.75
    244600     8248.03
    244640     8249.63
    244680     8250.75
    244720     8251.78
    244760     8253.88
    244800      8254.7
    244840     8256.73
    244880     8257.59
    244920     8258.56
    244960     8260.77
    245000     8261.18
    245040     8263.03
    245080     8264.14
    245120     8265.44
    245160     8267.69
    245200      8268.3
    245240     8269.82
    245280     8270.73
    245320     8272.56
    245360     8273.73
    245400     8274.99
    245440      8276.6
    245480     8277.72
    245520     8278.76
    245560     8280.84
    245600     8281.68
    245640     8283.69
    245680     8284.55
    245720     8285.53
    245760     8287.74
    245800     8288.15
    245840        8290
    245880     8291.11
    245920     8292.41
    245960     8294.68
    246000     8295.26
    246040     8296.78
    246080     8297.67
    246120     8299.51
    246160     8300.69
    246200     8301.96
    246240     8303.55
    246280     8304.71
    246320     8305.71
    246360     8307.81
    246400     8308.65
    246440     8310.65
    246480     8311.52
    246520     8312.48
    246560      8314.7
    246600      8315.1
    246640     8316.97
    246680     8318.08
    246720     8319.38
    246760     8321.66
    246800     8322.24
    246840     8323.76
    246880     8324.65
    246920     8326.46
    246960     8327.66
    247000     8328.93
    247040     8330.55
    247080     8331.67
    247120     8332.69
    247160      8334.8
    247200     8335.64
    247240     8337.63
    247280     8338.49
    247320     8339.46
    247360     8341.68
    247400     8342.07
    247440     8343.94
    247480     8345.05
    247520     8346.35
    247560     8348.66
    247600     8349.24
    247640     8350.74
    247680     8351.64
    247720     8353.44
    247760     8354.59
    247800     8355.91
    247840     8357.52
    247880     8358.67
    247920     8359.67
    247960     8361.79
    248000     8362.61
    248040     8364.58
    248080     8365.48
    248120     8366.41
    248160     8368.65
    248200     8369.04
    248240     8370.91
    248280     8372.01
    248320      8373.3
    248360     8375.61
    248400     8376.19
    248440     8377.71
    248480     8378.59
    248520      8380.4
    248560     8381.56
    248600     8382.87
    248640     8384.49
    248680     8385.63
    248720     8386.63
    248760     8388.74
    248800     8389.58
    248840     8391.53
    248880     8392.44
    248920     8393.38
    248960      8395.6
    249000     8395.99
    249040     8397.89
    249080     8398.96
    249120     8400.26
    249160     8402.58
    249200     8403.16
    249240     8404.68
    249280     8405.58
    249320     8407.38
    249360     8408.53
    249400     8409.85
    249440     8411.46
    249480     8412.59
    249520     8413.61
    249560     8415.71
    249600     8416.56
    249640      8418.5
    249680     8419.41
    249720     8420.33
    249760     8422.58
    249800     8422.97
    249840     8424.85
    249880     8425.93
    249920     8427.22
    249960     8429.53
    250000     8430.13
    250040     8431.65
    250080     8432.53
    250120     8434.38
    250160     8435.51
    250200     8436.83
    250240     8438.41
    250280     8439.56
    250320     8440.55
    250360     8442.69
    250400     8443.52
    250440     8445.49
    250480     8446.38
    250520      8447.3
    250560     8449.55
    250600     8449.95
    250640     8451.82
    250680     8452.88
    250720      8454.2
    250760     8456.53
    250800     8457.13
    250840     8458.64
    250880     8459.51
    250920     8461.36
    250960     8462.48
    251000      8463.8
    251040     8465.39
    251080     8466.52
    251120     8467.54
    251160     8469.66
    251200     8470.47
    251240     8472.48
    251280     8473.35
    251320     8474.27
    251360     8476.52
    251400     8476.91
    251440     8478.79
    251480     8479.86
    251520     8481.19
    251560     8483.49
    251600     8484.12
    251640     8485.59
    251680     8486.47
    251720     8488.31
    251760     8489.45
    251800     8490.75
    251840     8492.34
    251880     8493.48
    251920      8494.5
    251960     8496.63
    252000     8497.45
    252040     8499.43
    252080      8500.3
    252120     8501.24
    252160     8503.48
    252200     8503.88
    252240     8505.76
    252280     8506.82
    252320     8508.16
    252360     8510.46
    252400     8511.08
    252440     8512.57
    252480     8513.41
    252520     8515.27
    252560     8516.42
    252600     8517.72
    252640     8519.31
    252680     8520.42
    252720     8521.46
    252760     8523.58
    252800      8524.4
    252840      8526.4
    252880     8527.26
    252920     8528.21
    252960     8530.44
    253000     8530.82
    253040     8532.72
    253080     8533.77
    253120     8535.11
    253160     8537.42
    253200     8538.04
    253240     8539.53
    253280     8540.38
    253320     8542.22
    253360     8543.37
    253400     8544.69
    253440     8546.28
    253480     8547.37
    253520     8548.43
    253560     8550.53
    253600     8551.33
    253640     8553.37
    253680     8554.21
    253720     8555.17
    253760     8557.42
    253800     8557.78
    253840     8559.69
    253880     8560.71
    253920      8562.1
    253960     8564.38
    254000     8565.01
    254040     8566.48
    254080     8567.32
    254120     8569.16
    254160     8570.33
    254200     8571.65
    254240     8573.23
    254280     8574.32
    254320     8575.39
    254360     8577.49
    254400     8578.29
    254440     8580.36
    254480     8581.19
    254520     8582.13
    254560     8584.38
    254600     8584.75
    254640     8586.67
    254680     8587.68
    254720     8589.08
    254760     8591.36
    254800     8591.96
    254840     8593.45
    254880     8594.31
    254920     8596.14
    254960     8597.29
    255000      8598.6
    255040      8600.2
    255080     8601.28
    255120     8602.36
    255160     8604.47
    255200     8605.29
    255240     8607.35
    255280     8608.17
    255320     8609.11
    255360     8611.37
    255400     8611.73
    255440     8613.67
    255480     8614.65
    255520     8616.08
    255560     8618.33
    255600     8618.96
    255640     8620.43
    255680     8621.28
    255720     8623.12
    255760     8624.29
    255800     8625.56
    255840     8627.18
    255880     8628.29
    255920     8629.36
    255960     8631.48
    256000     8632.31
    256040     8634.33
    256080     8635.16
    256120      8636.1
    256160     8638.35
    256200      8638.7
    256240     8640.67
    256280     8641.62
    256320     8643.07
    256360     8645.33
    256400     8645.96
    256440     8647.41
    256480     8648.28
    256520     8650.12
    256560      8651.3
    256600      8652.5
    256640     8654.19
    256680     8655.28
    256720     8656.33
    256760     8658.46
    256800      8659.3
    256840     8661.33
    256880     8662.15
    256920     8663.08
    256960     8665.33
    257000     8665.65
    257040     8667.67
    257080     8668.62
    257120     8670.06
    257160     8672.29
    257200     8672.94
    257240     8674.37
    257280     8675.26
    257320     8677.09
    257360     8678.27
    257400      8679.5
    257440     8681.17
    257480     8682.25
    257520      8683.3
    257560     8685.47
    257600     8686.28
    257640     8688.32
    257680     8689.14
    257720     8690.04
    257760     8692.31
    257800     8692.61
    257840     8694.65
    257880     8695.58
    257920     8697.02
    257960     8699.27
    258000     8699.92
    258040     8701.35
    258080     8702.22
    258120     8704.04
    258160     8705.24
    258200     8706.46
    258240     8708.13
    258280     8709.22
    258320     8710.25
    258360     8712.43
    258400     8713.25
    258440     8715.29
    258480     8716.09
    258520        8717
    258560     8719.26
    258600     8719.57
    258640     8721.61
    258680     8722.53
    258720     8723.98
    258760     8726.24
    258800     8726.87
    258840      8728.3
    258880     8729.19
    258920     8731.01
    258960     8732.19
    259000     8733.42
    259040      8735.1
    259080     8736.21
    259120     8737.22
    259160     8739.38
    259200     8740.21
    259240     8742.24
    259280     8743.03
    259320     8743.96
    259360     8746.22
    259400     8746.53
    259440     8748.53
    259480      8749.5
    259520     8750.93
    259560     8753.19
    259600     8753.83
    259640     8755.25
    259680     8756.13
    259720     8757.96
    259760     8759.14
    259800     8760.35
    259840     8762.04
    259880     8763.14
    259920     8764.16
    259960     8766.32
    260000     8767.17
    260040     8769.18
    260080     8769.97
    260120     8770.87
    260160     8773.17
    260200     8773.49
    260240     8775.47
    260280     8776.44
    260320     8777.89
    260360     8780.11
    260400     8780.77
    260440     8782.17
    260480     8783.07
    260520     8784.92
    260560     8786.06
    260600     8787.26
    260640     8788.98
    260680     8790.08
    260720     8791.07
    260760     8793.25
    260800     8794.09
    260840     8796.11
    260880     8796.92
    260920      8797.8
    260960     8800.12
    261000     8800.41
    261040      8802.4
    261080     8803.37
    261120      8804.8
    261160     8807.02
    261200     8807.71
    261240     8809.13
    261280     8809.99
    261320     8811.88
    261360        8813
    261400     8814.22
    261440     8815.95
    261480     8817.04
    261520     8818.04
    261560     8820.19
    261600     8821.03
    261640     8823.09
    261680     8823.86
    261720     8824.74
    261760     8827.07
    261800     8827.37
    261840     8829.33
    261880     8830.29
    261920     8831.75
    261960     8833.99
    262000     8834.66
    262040     8836.07
    262080     8836.94
    262120     8838.83
    262160     8839.91
    262200     8841.14
    262240     8842.89
    262280     8844.01
    262320     8844.95
    262360     8847.12
    262400     8847.97
    262440     8850.04
    262480      8850.8
    262520     8851.68
    262560     8854.02
    262600     8854.31
    262640      8856.3
    262680     8857.26
    262720     8858.71
    262760     8860.93
    262800      8861.6
    262840        8863
    262880     8863.89
    262920     8865.78
    262960     8866.85
    263000     8868.09
    263040     8869.84
    263080     8870.95
    263120      8871.9
    263160     8874.08
    263200      8874.9
    263240     8877.01
    263280     8877.75
    263320     8878.63
    263360     8880.97
    263400     8881.27
    263440     8883.27
    263480     8884.22
    263520     8885.67
    263560     8887.93
    263600     8888.54
    263640     8889.92
    263680     8890.84
    263720     8892.74
    263760     8893.81
    263800     8895.04
    263840     8896.79
    263880     8897.94
    263920     8898.86
    263960     8901.06
    264000     8901.86
    264040     8903.98
    264080     8904.72
    264120     8905.57
    264160     8907.92
    264200     8908.23
    264240     8910.23
    264280     8911.17
    264320     8912.63
    264360     8914.89
    264400     8915.49
    264440     8916.89
    264480     8917.83
    264520     8919.75
    264560     8920.79
    264600     8922.02
    264640     8923.75
    264680      8924.9
    264720     8925.83
    264760     8928.05
    264800     8928.81
    264840     8930.95
    264880     8931.69
    264920     8932.53
    264960     8934.91
    265000     8935.18
    265040     8937.19
    265080     8938.14
    265120     8939.58
    265160     8941.86
    265200     8942.44
    265240     8943.85
    265280     8944.82
    265320     8946.71
    265360     8947.75
    265400     8948.98
    265440     8950.69
    265480     8951.88
    265520     8952.78
    265560     8955.01
    265600     8955.77
    265640     8957.93
    265680     8958.64
    265720     8959.49
    265760     8961.88
    265800     8962.15
    265840     8964.17
    265880     8965.11
    265920     8966.54
    265960     8968.83
    266000      8969.4
    266040     8970.84
    266080     8971.77
    266120     8973.67
    266160     8974.71
    266200     8975.94
    266240     8977.67
    266280     8978.89
    266320     8979.75
    266360     8981.97
    266400     8982.75
    266440     8984.92
    266480     8985.64
    266520     8986.48
    266560     8988.87
    266600     8989.14
    266640     8991.15
    266680      8992.1
    266720     8993.53
    266760     8995.85
    266800     8996.37
    266840     8997.81
    266880     8998.75
    266920     9000.65
    266960     9001.68
    267000     9002.91
    267040     9004.63
    267080     9005.88
    267120     9006.72
    267160     9008.98
    267200     9009.72
    267240     9011.89
    267280     9012.64
    267320     9013.45
    267360     9015.84
    267400     9016.14
    267440     9018.16
    267480     9019.09
    267520     9020.55
    267560     9022.85
    267600     9023.34
    267640      9024.8
    267680     9025.75
    267720     9027.65
    267760     9028.66
    267800     9029.89
    267840     9031.64
    267880     9032.87
    267920     9033.73
    267960     9035.99
    268000     9036.73
    268040     9038.87
    268080     9039.63
    268120     9040.45
    268160     9042.85
    268200     9043.15
    268240     9045.15
    268280     9046.06
    268320     9047.52
    268360      9049.8
    268400     9050.31
    268440     9051.77
    268480     9052.73
    268520     9054.63
    268560     9055.64
    268600     9056.88
    268640     9058.62
    268680     9059.87
    268720      9060.7
    268760     9063.01
    268800     9063.72
    268840     9065.87
    268880     9066.59
    268920     9067.41
    268960     9069.84
    269000     9070.16
    269040     9072.13
    269080     9073.06
    269120     9074.52
    269160      9076.8
    269200     9077.29
    269240     9078.75
    269280     9079.71
    269320     9081.61
    269360     9082.59
    269400     9083.85
    269440      9085.6
    269480     9086.85
    269520      9087.7
    269560        9090
    269600     9090.74
    269640     9092.87
    269680     9093.57
    269720      9094.4
    269760     9096.83
    269800     9097.13
    269840     9099.12
    269880     9100.05
    269920      9101.5
    269960     9103.79
    270000      9104.3
    270040     9105.75
    270080     9106.74
    270120      9108.6
    270160     9109.58
    270200     9110.84
    270240      9112.6
    270280     9113.83
    270320      9114.7
    270360        9117
    270400     9117.74
    270440     9119.88
    270480     9120.56
    270520     9121.42
    270560     9123.85
    270600     9124.14
    270640     9126.14
    270680     9127.01
    270720     9128.51
    270760     9130.79
    270800      9131.3
    270840     9132.74
    270880     9133.73
    270920     9135.61
    270960     9136.58
    271000     9137.82
    271040     9139.61
    271080     9140.83
    271120     9141.72
    271160     9144.02
    271200     9144.74
    271240      9146.9
    271280      9147.6
    271320     9148.43
    271360     9150.88
    271400     9151.13
    271440     9153.14
    271480     9154.02
    271520     9155.52
    271560     9157.79
    271600     9158.29
    271640     9159.76
    271680     9160.75
    271720     9162.59
    271760     9163.58
    271800     9164.85
    271840     9166.61
    271880     9167.84
    271920     9168.72
    271960     9171.06
    272000     9171.74
    272040     9173.92
    272080      9174.6
    272120     9175.44
    272160     9177.91
    272200     9178.16
    272240     9180.16
    272280     9181.05
    272320     9182.54
    272360     9184.83
    272400      9185.3
    272440     9186.75
    272480     9187.76
    272520     9189.59
    272560     9190.58
    272600     9191.87
    272640     9193.63
    272680     9194.85
    272720     9195.71
    272760     9198.07
    272800     9198.75
    272840     9200.93
    272880     9201.59
    272920     9202.47
    272960     9204.93
    273000     9205.14
    273040     9207.18
    273080     9208.05
    273120     9209.56
    273160     9211.83
    273200     9212.32
    273240     9213.73
    273280     9214.73
    273320     9216.59
    273360     9217.58
    273400     9218.88
    273440     9220.62
    273480     9221.83
    273520     9222.69
    273560     9225.07
    273600     9225.75
    273640     9227.92
    273680      9228.6
    273720     9229.47
    273760     9231.92
    273800     9232.15
    273840     9234.15
    273880     9235.05
    273920     9236.54
    273960      9238.8
    274000     9239.28
    274040     9240.73
    274080     9241.72
    274120      9243.6
    274160     9244.56
    274200     9245.88
    274240     9247.63
    274280     9248.82
    274320     9249.67
    274360     9252.04
    274400     9252.72
    274440     9254.91
    274480     9255.57
    274520     9256.44
    274560     9258.93
    274600     9259.14
    274640     9261.14
    274680     9262.03
    274720     9263.53
    274760     9265.81
    274800     9266.26
    274840     9267.74
    274880     9268.67
    274920     9270.58
    274960     9271.55
    275000     9272.85
    275040     9274.63
    275080     9275.79
    275120     9276.65
    275160     9279.03
    275200     9279.71
    275240      9281.9
    275280     9282.54
    275320     9283.41
    275360     9285.92
    275400     9286.16
    275440     9288.14
    275480        9289
    275520     9290.51
    275560     9292.82
    275600     9293.23
    275640     9294.72
    275680     9295.69
    275720     9297.59
    275760     9298.52
    275800     9299.88
    275840     9301.61
    275880     9302.78
    275920     9303.64
    275960     9306.02
    276000     9306.72
    276040     9308.93
    276080     9309.55
    276120     9310.42
    276160     9312.92
    276200     9313.16
    276240     9315.14
    276280     9315.99
    276320     9317.51
    276360     9319.83
    276400     9320.24
    276440     9321.72
    276480     9322.69
    276520     9324.58
    276560     9325.53
    276600     9326.87
    276640     9328.64
    276680     9329.77
    276720     9330.61
    276760     9333.02
    276800     9333.73
    276840     9335.92
    276880     9336.56
    276920      9337.4
    276960      9339.9
    277000     9340.16
    277040     9342.12
    277080     9342.97
    277120     9344.51
    277160     9346.79
    277200     9347.22
    277240     9348.75
    277280     9349.66
    277320     9351.61
    277360     9352.54
    277400     9353.89
    277440     9355.66
    277480     9356.79
    277520     9357.58
    277560     9360.02
    277600     9360.71
    277640     9362.96
    277680     9363.56
    277720     9364.43
    277760     9366.91
    277800      9367.2
    277840     9369.12
    277880     9369.98
    277920     9371.55
    277960     9373.81
    278000     9374.24
    278040     9375.75
    278080     9376.69
    278120     9378.62
    278160     9379.56
    278200      9380.9
    278240     9382.66
    278280     9383.78
    278320     9384.58
    278360     9387.03
    278400     9387.69
    278440     9389.98
    278480     9390.59
    278520     9391.43
    278560     9393.92
    278600     9394.21
    278640     9396.15
    278680        9397
    278720     9398.57
    278760     9400.84
    278800     9401.26
    278840     9402.76
    278880     9403.69
    278920     9405.64
    278960     9406.57
    279000      9407.9
    279040     9409.66
    279080     9410.77
    279120     9411.58
    279160     9414.05
    279200      9414.7
    279240     9416.95
    279280     9417.59
    279320     9418.43
    279360     9420.95
    279400     9421.21
    279440     9423.16
    279480     9424.02
    279520     9425.58
    279560     9427.85
    279600     9428.26
    279640     9429.78
    279680     9430.69
    279720     9432.67
    279760      9433.6
    279800     9434.92
    279840     9436.67
    279880     9437.79
    279920      9438.6
    279960     9441.04
    280000     9441.72
    280040     9443.98
    280080     9444.59
    280120     9445.45
    280160     9447.97
    280200     9448.22
    280240      9450.2
    280280     9451.01
    280320     9452.58
    280360     9454.88
    280400     9455.28
    280440     9456.82
    280480     9457.69
    280520     9459.69
    280560     9460.61
    280600     9461.93
    280640     9463.68
    280680     9464.78
    280720     9465.62
    280760     9468.07
    280800     9468.71
    280840     9470.98
    280880     9471.61
    280920     9472.45
    280960     9474.98
    281000     9475.23
    281040     9477.21
    281080        9478
    281120     9479.58
    281160     9481.88
    281200     9482.28
    281240     9483.82
    281280     9484.69
    281320     9486.71
    281360     9487.61
    281400     9488.94
    281440     9490.68
    281480     9491.79
    281520     9492.63
    281560     9495.06
    281600     9495.72
    281640     9498.01
    281680     9498.62
    281720     9499.48
    281760     9501.97
    281800     9502.22
    281840     9504.22
    281880     9505.03
    281920     9506.62
    281960      9508.9
    282000     9509.31
    282040     9510.83
    282080     9511.74
    282120     9513.74
    282160     9514.63
    282200     9515.96
    282240     9517.72
    282280     9518.84
    282320     9519.67
    282360     9522.11
    282400     9522.75
    282440     9525.05
    282480     9525.65
    282520     9526.48
    282560     9528.98
    282600     9529.21
    282640     9531.23
    282680     9532.06
    282720     9533.65
    282760     9535.92
    282800     9536.32
    282840     9537.84
    282880     9538.76
    282920     9540.76
    282960     9541.65
    283000     9542.99
    283040     9544.73
    283080     9545.87
    283120      9546.7
    283160     9549.13
    283200      9549.8
    283240     9552.08
    283280     9552.69
    283320     9553.52
    283360        9556
    283400     9556.23
    283440     9558.24
    283480     9559.07
    283520     9560.67
    283560     9562.95
    283600     9563.36
    283640     9564.87
    283680     9565.79
    283720     9567.78
    283760     9568.65
    283800     9570.01
    283840     9571.74
    283880     9572.91
    283920      9573.7
    283960     9576.16
    284000     9576.81
    284040     9579.11
    284080     9579.71
    284120     9580.55
    284160     9583.03
    284200     9583.27
    284240     9585.27
    284280      9586.1
    284320     9587.72
    284360     9590.01
    284400     9590.37
    284440     9591.89
    284480      9592.8
    284520     9594.79
    284560     9595.72
    284600     9597.04
    284640     9598.77
    284680     9599.93
    284720     9600.71
    284760      9603.2
    284800     9603.83
    284840     9606.13
    284880     9606.74
    284920     9607.58
    284960     9610.05
    285000     9610.29
    285040     9612.31
    285080     9613.11
    285120     9614.75
    285160     9617.03
    285200      9617.4
    285240      9618.9
    285280     9619.83
    285320     9621.79
    285360     9622.75
    285400     9624.07
    285440     9625.79
    285480     9626.97
    285520     9627.75
    285560      9630.2
    285600     9630.86
    285640     9633.13
    285680     9633.78
    285720     9634.62
    285760     9637.09
    285800     9637.31
    285840     9639.33
    285880     9640.18
    285920     9641.79
    285960     9644.08
    286000     9644.43
    286040     9645.96
    286080     9646.85
    286120     9648.82
    286160     9649.79
    286200     9651.12
    286240     9652.85
    286280     9653.98
    286320     9654.78
    286360     9657.24
    286400     9657.89
    286440     9660.18
    286480     9660.82
    286520     9661.67
    286560     9664.14
    286600     9664.35
    286640     9666.36
    286680     9667.21
    286720     9668.86
    286760     9671.11
    286800     9671.48
    286840     9672.99
    286880     9673.89
    286920     9675.84
    286960     9676.84
    287000     9678.16
    287040     9679.86
    287080     9680.99
    287120     9681.82
    287160     9684.28
    287200     9684.95
    287240     9687.23
    287280     9687.85
    287320      9688.7
    287360     9691.19
    287400     9691.35
    287440     9693.37
    287480     9694.23
    287520      9695.9
    287560     9698.17
    287600      9698.5
    287640     9700.01
    287680     9700.92
    287720     9702.85
    287760     9703.86
    287800     9705.17
    287840      9706.9
    287880     9708.04
    287920     9708.85
    287960     9711.29
    288000     9711.97
    288040     9714.26
    288080     9714.89
    288120     9715.77
    288160     9718.26
    288200     9718.39
    288240     9720.41
    288280     9721.27
    288320     9722.94
    288360     9725.18
    288400     9725.53
    288440     9727.07
    288480     9727.97
    288520     9729.88
    288560     9730.91
    288600     9732.21
    288640     9733.94
    288680     9735.04
    288720     9735.88
    288760     9738.34
    288800     9739.01
    288840     9741.28
    288880     9741.94
    288920     9742.79
    288960     9745.31
    289000     9745.43
    289040     9747.42
    289080     9748.29
    289120     9749.96
    289160     9752.21
    289200     9752.56
    289240     9754.09
    289280     9755.02
    289320     9756.89
    289360     9757.95
    289400     9759.25
    289440     9760.96
    289480     9762.09
    289520     9762.92
    289560     9765.38
    289600     9766.01
    289640      9768.3
    289680     9768.96
    289720     9769.81
    289760     9772.34
    289800     9772.45
    289840     9774.42
    289880     9775.28
    289920     9776.99
    289960     9779.23
    290000     9779.59
    290040     9781.11
    290080     9782.01
    290120     9783.92
    290160     9784.98
    290200     9786.28
    290240     9787.98
    290280     9789.11
    290320     9789.95
    290360     9792.39
    290400     9793.05
    290440     9795.31
    290480     9795.98
    290520     9796.84
    290560     9799.39
    290600     9799.48
    290640     9801.46
    290680     9802.32
    290720     9804.01
    290760     9806.25
    290800     9806.61
    290840     9808.16
    290880        9809
    290920     9810.95
    290960     9812.03
    291000     9813.32
    291040     9815.01
    291080     9816.12
    291120     9816.97
    291160     9819.42
    291200     9820.06
    291240     9822.34
    291280     9822.99
    291320     9823.87
    291360     9826.39
    291400     9826.48
    291440     9828.47
    291480     9829.34
    291520        9831
    291560     9833.28
    291600     9833.61
    291640     9835.16
    291680     9836.03
    291720     9837.99
    291760     9839.04
    291800     9840.33
    291840     9842.03
    291880     9843.14
    291920        9844
    291960     9846.42
    292000     9847.09
    292040      9849.4
    292080     9850.03
    292120     9850.91
    292160     9853.44
    292200     9853.55
    292240     9855.53
    292280     9856.38
    292320     9858.06
    292360      9860.3
    292400     9860.65
    292440     9862.19
    292480     9863.03
    292520     9864.99
    292560     9866.07
    292600     9867.37
    292640     9869.07
    292680     9870.19
    292720     9871.01
    292760     9873.45
    292800     9874.12
    292840     9876.45
    292880     9877.07
    292920     9877.94
    292960     9880.49
    293000     9880.61
    293040     9882.57
    293080     9883.45
    293120     9885.11
    293160     9887.33
    293200      9887.7
    293240     9889.23
    293280     9890.08
    293320     9892.07
    293360     9893.12
    293400     9894.43
    293440     9896.13
    293480     9897.24
    293520     9898.04
    293560      9900.5
    293600     9901.14
    293640     9903.49
    293680     9904.09
    293720     9904.96
    293760     9907.54
    293800     9907.64
    293840     9909.61
    293880     9910.48
    293920     9912.19
    293960     9914.38
    294000     9914.77
    294040     9916.27
    294080     9917.14
    294120     9919.13
    294160     9920.16
    294200     9921.47
    294240     9923.18
    294280     9924.26
    294320     9925.09
    294360     9927.53
    294400     9928.19
    294440     9930.54
    294480     9931.14
    294520     9932.02
    294560      9934.6
    294600     9934.68
    294640     9936.67
    294680     9937.53
    294720     9939.24
    294760     9941.46
    294800     9941.84
    294840     9943.33
    294880     9944.21
    294920      9946.2
    294960     9947.22
    295000     9948.53
    295040     9950.22
    295080     9951.28
    295120     9952.13
    295160     9954.58
    295200     9955.27
    295240     9957.57
    295280      9958.2
    295320     9959.06
    295360     9961.66
    295400     9961.76
    295440     9963.76
    295480     9964.58
    295520     9966.31
    295560     9968.53
    295600     9968.88
    295640     9970.39
    295680     9971.23
    295720     9973.24
    295760     9974.27
    295800     9975.59
    295840     9977.28
    295880     9978.36
    295920     9979.18
    295960     9981.63
    296000     9982.31
    296040     9984.61
    296080     9985.25
    296120     9986.12
    296160     9988.75
    296200     9988.81
    296240     9990.84
    296280     9991.66
    296320     9993.38
    296360      9995.6
    296400     9995.97
    296440     9997.44
    296480     9998.28
    296520     10000.3
    296560     10001.3
    296600     10002.6
    296640     10004.3
    296680     10005.4
    296720     10006.2
    296760     10008.7
    296800     10009.4
    296840     10011.7
    296880     10012.3
    296920     10013.2
    296960     10015.8
    297000     10015.9
    297040     10017.9
    297080     10018.7
    297120     10020.4
    297160     10022.7
    297200       10023
    297240     10024.5
    297280     10025.3
    297320     10027.4
    297360     10028.4
    297400     10029.7
    297440     10031.4
    297480     10032.5
    297520     10033.3
    297560     10035.8
    297600     10036.5
    297640     10038.8
    297680     10039.4
    297720     10040.2
    297760     10042.9
    297800     10042.9
    297840     10044.9
    297880     10045.8
    297920     10047.5
    297960     10049.7
    298000     10050.1
    298040     10051.6
    298080     10052.4
    298120     10054.4
    298160     10055.5
    298200     10056.8
    298240     10058.5
    298280     10059.5
    298320     10060.3
    298360     10062.8
    298400     10063.5
    298440     10065.8
    298480     10066.4
    298520     10067.3
    298560     10069.9
    298600       10070
    298640       10072
    298680     10072.9
    298720     10074.6
    298760     10076.8
    298800     10077.1
    298840     10078.6
    298880     10079.5
    298920     10081.5
    298960     10082.6
    299000     10083.8
    299040     10085.5
    299080     10086.6
    299120     10087.4
    299160     10089.9
    299200     10090.5
    299240     10092.9
    299280     10093.5
    299320     10094.4
    299360       10097
    299400     10097.1
    299440       10099
    299480     10099.9
    299520     10101.6
    299560     10103.9
    299600     10104.2
    299640     10105.7
    299680     10106.5
    299720     10108.6
    299760     10109.6
    299800     10110.9
    299840     10112.6
    299880     10113.7
    299920     10114.4
    299960     10116.9
    300000     10117.6
    300040     10119.9
    300080     10120.6
    300120     10121.4
    300160     10124.1
    300200     10124.1
    300240     10126.1
    300280       10127
    300320     10128.6
    300360     10130.9
    300400     10131.2
    300440     10132.8
    300480     10133.6
    300520     10135.6
    300560     10136.7
    300600       10138
    300640     10139.6
    300680     10140.7
    300720     10141.5
    300760       10144
    300800     10144.6
    300840       10147
    300880     10147.7
    300920     10148.5
    300960     10151.1
    301000     10151.1
    301040     10153.2
    301080     10154.1
    301120     10155.7
    301160       10158
    301200     10158.2
    301240     10159.8
    301280     10160.7
    301320     10162.7
    301360     10163.7
    301400       10165
    301440     10166.7
    301480     10167.8
    301520     10168.6
    301560       10171
    301600     10171.7
    301640       10174
    301680     10174.7
    301720     10175.5
    301760     10178.2
    301800     10178.2
    301840     10180.2
    301880     10181.1
    301920     10182.8
    301960       10185
    302000     10185.3
    302040     10186.9
    302080     10187.7
    302120     10189.7
    302160     10190.7
    302200     10192.1
    302240     10193.7
    302280     10194.8
    302320     10195.6
    302360     10198.1
    302400     10198.7
    302440     10201.1
    302480     10201.8
    302520     10202.5
    302560     10205.3
    302600     10205.2
    302640     10207.2
    302680     10208.2
    302720     10209.8
    302760       10212
    302800     10212.3
    302840     10213.9
    302880     10214.7
    302920     10216.8
    302960     10217.8
    303000     10219.1
    303040     10220.8
    303080     10221.8
    303120     10222.7
    303160     10225.1
    303200     10225.7
    303240     10228.1
    303280     10228.8
    303320     10229.6
    303360     10232.3
    303400     10232.2
    303440     10234.3
    303480     10235.2
    303520     10236.8
    303560     10239.1
    303600     10239.4
    303640     10240.9
    303680     10241.8
    303720     10243.8
    303760     10244.8
    303800     10246.2
    303840     10247.8
    303880     10248.9
    303920     10249.7
    303960     10252.1
    304000     10252.8
    304040     10255.1
    304080     10255.8
    304120     10256.6
    304160     10259.4
    304200     10259.3
    304240     10261.3
    304280     10262.2
    304320     10263.9
    304360     10266.1
    304400     10266.4
    304440     10267.9
    304480     10268.8
    304520     10270.8
    304560     10271.9
    304600     10273.2
    304640     10274.8
    304680     10275.9
    304720     10276.8
    304760     10279.2
    304800     10279.8
    304840     10282.2
    304880     10282.9
    304920     10283.7
    304960     10286.4
    305000     10286.4
    305040     10288.3
    305080     10289.3
    305120     10290.9
    305160     10293.2
    305200     10293.4
    305240     10294.9
    305280     10295.8
    305320     10297.8
    305360     10298.9
    305400     10300.2
    305440     10301.9
    305480     10302.9
    305520     10303.8
    305560     10306.2
    305600     10306.8
    305640     10309.2
    305680       10310
    305720     10310.7
    305760     10313.4
    305800     10313.4
    305840     10315.4
    305880     10316.3
    305920       10318
    305960     10320.2
    306000     10320.5
    306040       10322
    306080     10322.9
    306120     10324.9
    306160     10325.9
    306200     10327.3
    306240     10328.9
    306280       10330
    306320     10330.8
    306360     10333.3
    306400     10333.9
    306440     10336.3
    306480       10337
    306520     10337.7
    306560     10340.5
    306600     10340.4
    306640     10342.4
    306680     10343.3
    306720       10345
    306760     10347.3
    306800     10347.5
    306840     10349.1
    306880     10349.9
    306920     10351.9
    306960       10353
    307000     10354.3
    307040       10356
    307080       10357
    307120     10357.8
    307160     10360.2
    307200     10360.9
    307240     10363.3
    307280       10364
    307320     10364.7
    307360     10367.5
    307400     10367.4
    307440     10369.4
    307480     10370.3
    307520       10372
    307560     10374.3
    307600     10374.5
    307640     10376.1
    307680     10376.9
    307720     10378.9
    307760       10380
    307800     10381.4
    307840       10383
    307880       10384
    307920     10384.9
    307960     10387.3
    308000     10387.9
    308040     10390.3
    308080       10391
    308120     10391.7
    308160     10394.5
    308200     10394.5
    308240     10396.5
    308280     10397.4
    308320     10399.1
    308360     10401.3
    308400     10401.6
    308440     10403.1
    308480     10403.9
    308520       10406
    308560       10407
    308600     10408.4
    308640       10410
    308680       10411
    308720     10411.9
    308760     10414.3
    308800       10415
    308840     10417.4
    308880     10418.1
    308920     10418.8
    308960     10421.5
    309000     10421.5
    309040     10423.5
    309080     10424.4
    309120     10426.1
    309160     10428.4
    309200     10428.6
    309240     10430.2
    309280       10431
    309320       10433
    309360     10434.1
    309400     10435.4
    309440       10437
    309480     10438.1
    309520       10439
    309560     10441.3
    309600       10442
    309640     10444.4
    309680     10445.2
    309720     10445.8
    309760     10448.6
    309800     10448.6
    309840     10450.6
    309880     10451.5
    309920     10453.2
    309960     10455.4
    310000     10455.7
    310040     10457.2
    310080       10458
    310120     10460.1
    310160     10461.1
    310200     10462.5
    310240     10464.1
    310280     10465.1
    310320       10466
    310360     10468.4
    310400     10469.1
    310440     10471.5
    310480     10472.2
    310520     10472.9
    310560     10475.7
    310600     10475.6
    310640     10477.6
    310680     10478.5
    310720     10480.3
    310760     10482.5
    310800     10482.7
    310840     10484.3
    310880     10485.1
    310920     10487.2
    310960     10488.2
    311000     10489.5
    311040     10491.2
    311080     10492.1
    311120     10493.1
    311160     10495.5
    311200     10496.2
    311240     10498.6
    311280     10499.2
    311320     10499.9
    311360     10502.7
    311400     10502.7
    311440     10504.7
    311480     10505.6
    311520     10507.3
    311560     10509.6
    311600     10509.7
    311640     10511.4
    311680     10512.1
    311720     10514.2
    311760     10515.2
    311800     10516.6
    311840     10518.2
    311880     10519.2
    311920     10520.1
    311960     10522.5
    312000     10523.2
    312040     10525.6
    312080     10526.3
    312120       10527
    312160     10529.8
    312200     10529.8
    312240     10531.7
    312280     10532.6
    312320     10534.4
    312360     10536.6
    312400     10536.8
    312440     10538.4
    312480     10539.2
    312520     10541.3
    312560     10542.3
    312600     10543.6
    312640     10545.3
    312680     10546.2
    312720     10547.2
    312760     10549.6
    312800     10550.2
    312840     10552.6
    312880     10553.3
    312920       10554
    312960     10556.8
    313000     10556.8
    313040     10558.8
    313080     10559.6
    313120     10561.4
    313160     10563.7
    313200     10563.8
    313240     10565.4
    313280     10566.2
    313320     10568.3
    313360     10569.4
    313400     10570.6
    313440     10572.3
    313480     10573.2
    313520     10574.2
    313560     10576.6
    313600     10577.3
    313640     10579.7
    313680     10580.3
    313720     10581.1
    313760     10583.9
    313800     10583.9
    313840     10585.8
    313880     10586.7
    313920     10588.5
    313960     10590.7
    314000     10590.9
    314040     10592.5
    314080     10593.3
    314120     10595.4
    314160     10596.4
    314200     10597.7
    314240     10599.4
    314280     10600.3
    314320     10601.3
    314360     10603.6
    314400     10604.3
    314440     10606.8
    314480     10607.4
    314520     10608.2
    314560     10610.9
    314600     10610.9
    314640     10612.9
    314680     10613.7
    314720     10615.5
    314760     10617.8
    314800       10618
    314840     10619.6
    314880     10620.3
    314920     10622.4
    314960     10623.5
    315000     10624.8
    315040     10626.4
    315080     10627.4
    315120     10628.3
    315160     10630.7
    315200     10631.4
    315240     10633.9
    315280     10634.4
    315320     10635.2
    315360       10638
    315400       10638
    315440     10639.9
    315480     10640.8
    315520     10642.6
    315560     10644.9
    315600       10645
    315640     10646.6
    315680     10647.4
    315720     10649.5
    315760     10650.5
    315800     10651.8
    315840     10653.5
    315880     10654.4
    315920     10655.3
    315960     10657.8
    316000     10658.5
    316040     10660.9
    316080     10661.6
    316120     10662.3
    316160     10665.1
    316200     10665.1
    316240       10667
    316280     10667.9
    316320     10669.6
    316360       10672
    316400       10672
    316440     10673.7
    316480     10674.4
    316520     10676.5
    316560     10677.6
    316600     10678.9
    316640     10680.6
    316680     10681.5
    316720     10682.4
    316760     10684.8
    316800     10685.6
    316840       10688
    316880     10688.6
    316920     10689.4
    316960     10692.1
    317000     10692.1
    317040     10694.1
    317080       10695
    317120     10696.7
    317160       10699
    317200     10699.1
    317240     10700.7
    317280     10701.5
    317320     10703.6
    317360     10704.7
    317400     10705.9
    317440     10707.7
    317480     10708.6
    317520     10709.5
    317560     10711.9
    317600     10712.6
    317640     10715.1
    317680     10715.6
    317720     10716.4
    317760     10719.2
    317800     10719.2
    317840     10721.2
    317880     10722.1
    317920     10723.8
    317960     10726.1
    318000     10726.2
    318040     10727.8
    318080     10728.6
    318120     10730.7
    318160     10731.8
    318200       10733
    318240     10734.8
    318280     10735.7
    318320     10736.6
    318360       10739
    318400     10739.7
    318440     10742.2
    318480     10742.7
    318520     10743.5
    318560     10746.3
    318600     10746.3
    318640     10748.3
    318680     10749.1
    318720     10750.9
    318760     10753.3
    318800     10753.3
    318840     10754.9
    318880     10755.7
    318920     10757.8
    318960     10758.9
    319000     10760.1
    319040     10761.8
    319080     10762.8
    319120     10763.7
    319160     10766.1
    319200     10766.8
    319240     10769.3
    319280     10769.8
    319320     10770.6
    319360     10773.4
    319400     10773.4
    319440     10775.4
    319480     10776.2
    319520       10778
    319560     10780.4
    319600     10780.3
    319640       10782
    319680     10782.8
    319720     10784.9
    319760       10786
    319800     10787.2
    319840     10788.9
    319880     10789.9
    319920     10790.8
    319960     10793.2
    320000     10793.9
    320040     10796.4
    320080     10796.9
    320120     10797.7
    320160     10800.5
    320200     10800.6
    320240     10802.5
    320280     10803.3
    320320     10805.1
    320360     10807.5
    320400     10807.4
    320440     10809.1
    320480     10809.9
    320520       10812
    320560       10813
    320600     10814.3
    320640       10816
    320680       10817
    320720     10817.9
    320760     10820.3
    320800       10821
    320840     10823.6
    320880       10824
    320920     10824.8
    320960     10827.6
    321000     10827.7
    321040     10829.6
    321080     10830.4
    321120     10832.2
    321160     10834.6
    321200     10834.5
    321240     10836.2
    321280       10837
    321320     10839.1
    321360     10840.1
    321400     10841.4
    321440     10843.1
    321480     10844.1
    321520       10845
    321560     10847.4
    321600     10848.1
    321640     10850.6
    321680     10851.1
    321720     10851.8
    321760     10854.7
    321800     10854.8
    321840     10856.7
    321880     10857.5
    321920     10859.3
    321960     10861.6
    322000     10861.6
    322040     10863.3
    322080     10864.1
    322120     10866.2
    322160     10867.2
    322200     10868.5
    322240     10870.2
    322280     10871.2
    322320     10872.1
    322360     10874.5
    322400     10875.2
    322440     10877.7
    322480     10878.2
    322520       10879
    322560     10881.8
    322600     10881.9
    322640     10883.8
    322680     10884.6
    322720     10886.4
    322760     10888.8
    322800     10888.7
    322840     10890.4
    322880     10891.2
    322920     10893.3
    322960     10894.3
    323000     10895.7
    323040     10897.3
    323080     10898.3
    323120     10899.2
    323160     10901.6
    323200     10902.3
    323240     10904.8
    323280     10905.3
    323320       10906
    323360     10908.9
    323400       10909
    323440     10910.8
    323480     10911.6
    323520     10913.5
    323560     10915.8
    323600     10915.8
    323640     10917.5
    323680     10918.3
    323720     10920.4
    323760     10921.4
    323800     10922.8
    323840     10924.4
    323880     10925.4
    323920     10926.2
    323960     10928.6
    324000     10929.4
    324040     10931.9
    324080     10932.4
    324120     10933.1
    324160       10936
    324200     10936.1
    324240     10937.9
    324280     10938.7
    324320     10940.5
    324360     10942.9
    324400     10942.8
    324440     10944.6
    324480     10945.4
    324520     10947.5
    324560     10948.5
    324600     10949.8
    324640     10951.4
    324680     10952.4
    324720     10953.3
    324760     10955.7
    324800     10956.4
    324840     10958.9
    324880     10959.4
    324920     10960.2
    324960     10963.1
    325000     10963.1
    325040     10964.9
    325080     10965.7
    325120     10967.6
    325160       10970
    325200     10969.9
    325240     10971.7
    325280     10972.5
    325320     10974.5
    325360     10975.5
    325400     10976.9
    325440     10978.5
    325480     10979.5
    325520     10980.3
    325560     10982.7
    325600     10983.5
    325640       10986
    325680     10986.5
    325720     10987.2
    325760     10990.1
    325800     10990.2
    325840       10992
    325880     10992.8
    325920     10994.6
    325960       10997
    326000     10996.9
    326040     10998.7
    326080     10999.5
    326120     11001.6
    326160     11002.6
    326200       11004
    326240     11005.5
    326280     11006.5
    326320     11007.4
    326360     11009.8
    326400     11010.6
    326440     11013.1
    326480     11013.6
    326520     11014.2
    326560     11017.2
    326600     11017.2
    326640     11019.1
    326680     11019.8
    326720     11021.7
    326760     11024.1
    326800       11024
    326840     11025.8
    326880     11026.6
    326920     11028.6
    326960     11029.7
    327000       11031
    327040     11032.5
    327080     11033.5
    327120     11034.5
    327160     11036.8
    327200     11037.7
    327240     11040.2
    327280     11040.6
    327320     11041.3
    327360     11044.2
    327400     11044.2
    327440     11046.1
    327480     11046.9
    327520     11048.8
    327560     11051.2
    327600       11051
    327640     11052.9
    327680     11053.6
    327720     11055.7
    327760     11056.7
    327800     11058.1
    327840     11059.6
    327880     11060.6
    327920     11061.5
    327960     11063.9
    328000     11064.7
    328040     11067.2
    328080     11067.7
    328120     11068.3
    328160     11071.3
    328200     11071.3
    328240     11073.2
    328280     11073.9
    328320     11075.8
    328360     11078.2
    328400       11078
    328440     11079.9
    328480     11080.7
    328520     11082.7
    328560     11083.7
    328600     11085.1
    328640     11086.6
    328680     11087.6
    328720     11088.5
    328760     11090.9
    328800     11091.8
    328840     11094.3
    328880     11094.7
    328920     11095.3
    328960     11098.3
    329000     11098.3
    329040     11100.2
    329080     11100.9
    329120     11102.8
    329160     11105.3
    329200       11105
    329240     11106.9
    329280     11107.7
    329320     11109.7
    329360     11110.7
    329400     11112.1
    329440     11113.7
    329480     11114.6
    329520     11115.6
    329560       11118
    329600     11118.8
    329640     11121.3
    329680     11121.7
    329720     11122.4
    329760     11125.4
    329800     11125.3
    329840     11127.2
    329880     11127.9
    329920     11129.9
    329960     11132.3
    330000     11132.1
    330040     11133.9
    330080     11134.7
    330120     11136.7
    330160     11137.7
    330200     11139.2
    330240     11140.7
    330280     11141.7
    330320     11142.6
    330360       11145
    330400     11145.8
    330440     11148.3
    330480     11148.7
    330520     11149.4
    330560     11152.4
    330600     11152.3
    330640     11154.3
    330680     11154.9
    330720     11156.9
    330760     11159.3
    330800     11159.1
    330840     11160.9
    330880     11161.7
    330920     11163.8
    330960     11164.8
    331000     11166.2
    331040     11167.7
    331080     11168.7
    331120     11169.7
    331160       11172
    331200     11172.9
    331240     11175.3
    331280     11175.8
    331320     11176.4
    331360     11179.5
    331400     11179.3
    331440     11181.3
    331480       11182
    331520     11183.9
    331560     11186.4
    331600     11186.1
    331640       11188
    331680     11188.8
    331720     11190.8
    331760     11191.8
    331800     11193.2
    331840     11194.8
    331880     11195.7
    331920     11196.7
    331960       11199
    332000     11199.9
    332040     11202.3
    332080     11202.8
    332120     11203.4
    332160     11206.5
    332200     11206.4
    332240     11208.3
    332280       11209
    332320     11210.9
    332360     11213.5
    332400     11213.1
    332440       11215
    332480     11215.8
    332520     11217.8
    332560     11218.8
    332600     11220.3
    332640     11221.8
    332680     11222.7
    332720     11223.7
    332760     11226.1
    332800     11226.9
    332840     11229.3
    332880     11229.8
    332920     11230.4
    332960     11233.5
    333000     11233.4
    333040     11235.3
    333080       11236
    333120       11238
    333160     11240.5
    333200     11240.2
    333240       11242
    333280     11242.8
    333320     11244.8
    333360     11245.8
    333400     11247.3
    333440     11248.8
    333480     11249.7
    333520     11250.7
    333560     11253.1
    333600     11253.9
    333640     11256.3
    333680     11256.8
    333720     11257.5
    333760     11260.6
    333800     11260.4
    333840     11262.3
    333880       11263
    333920       11265
    333960     11267.5
    334000     11267.2
    334040       11269
    334080     11269.8
    334120     11271.8
    334160     11272.8
    334200     11274.3
    334240     11275.8
    334280     11276.7
    334320     11277.7
    334360     11280.1
    334400     11280.9
    334440     11283.3
    334480     11283.8
    334520     11284.5
    334560     11287.6
    334600     11287.4
    334640     11289.3
    334680       11290
    334720       11292
    334760     11294.5
    334800     11294.2
    334840       11296
    334880     11296.8
    334920     11298.8
    334960     11299.8
    335000     11301.3
    335040     11302.8
    335080     11303.7
    335120     11304.7
    335160     11307.1
    335200     11307.9
    335240     11310.3
    335280     11310.9
    335320     11311.5
    335360     11314.6
    335400     11314.4
    335440     11316.3
    335480       11317
    335520       11319
    335560     11321.5
    335600     11321.2
    335640       11323
    335680     11323.8
    335720     11325.8
    335760     11326.8
    335800     11328.3
    335840     11329.9
    335880     11330.7
    335920     11331.7
    335960     11334.1
    336000     11334.9
    336040     11337.3
    336080     11337.8
    336120     11338.5
    336160     11341.6
    336200     11341.4
    336240     11343.3
    336280       11344
    336320       11346
    336360     11348.5
    336400     11348.1
    336440       11350
    336480     11350.8
    336520     11352.8
    336560     11353.8
    336600     11355.3
    336640     11356.8
    336680     11357.7
    336720     11358.6
    336760     11361.1
    336800     11361.9
    336840     11364.3
    336880     11364.8
    336920     11365.4
    336960     11368.5
    337000     11368.4
    337040     11370.3
    337080       11371
    337120     11372.9
    337160     11375.4
    337200     11375.1
    337240       11377
    337280     11377.8
    337320     11379.8
    337360     11380.8
    337400     11382.3
    337440     11383.8
    337480     11384.6
    337520     11385.6
    337560     11388.1
    337600     11388.9
    337640     11391.3
    337680     11391.8
    337720     11392.4
    337760     11395.5
    337800     11395.4
    337840     11397.3
    337880       11398
    337920     11399.9
    337960     11402.4
    338000     11402.1
    338040       11404
    338080     11404.7
    338120     11406.8
    338160     11407.8
    338200     11409.3
    338240     11410.8
    338280     11411.6
    338320     11412.6
    338360       11415
    338400     11415.9
    338440     11418.3
    338480     11418.8
    338520     11419.3
    338560     11422.5
    338600     11422.3
    338640     11424.3
    338680     11424.9
    338720     11426.9
    338760     11429.3
    338800     11429.1
    338840       11431
    338880     11431.8
    338920     11433.7
    338960     11434.8
    339000     11436.3
    339040     11437.8
    339080     11438.6
    339120     11439.6
    339160       11442
    339200     11442.9
    339240     11445.3
    339280     11445.8
    339320     11446.4
    339360     11449.5
    339400     11449.3
    339440     11451.4
    339480     11451.9
    339520     11453.9
    339560     11456.3
    339600       11456
    339640       11458
    339680     11458.7
    339720     11460.7
    339760     11461.7
    339800     11463.3
    339840     11464.8
    339880     11465.6
    339920     11466.6
    339960       11469
    340000     11469.9
    340040     11472.3
    340080     11472.8
    340120     11473.3
    340160     11476.5
    340200     11476.3
    340240     11478.3
    340280     11478.9
    340320     11480.9
    340360     11483.3
    340400       11483
    340440     11484.9
    340480     11485.7
    340520     11487.7
    340560     11488.7
    340600     11490.3
    340640     11491.8
    340680     11492.6
    340720     11493.5
    340760       11496
    340800     11496.8
    340840     11499.3
    340880     11499.8
    340920     11500.3
    340960     11503.5
    341000     11503.3
    341040     11505.3
    341080     11505.9
    341120     11507.9
    341160     11510.3
    341200       11510
    341240     11511.9
    341280     11512.7
    341320     11514.7
    341360     11515.7
    341400     11517.2
    341440     11518.7
    341480     11519.5
    341520     11520.5
    341560     11522.9
    341600     11523.8
    341640     11526.2
    341680     11526.8
    341720     11527.2
    341760     11530.5
    341800     11530.3
    341840     11532.3
    341880     11532.9
    341920     11534.8
    341960     11537.3
    342000       11537
    342040     11538.8
    342080     11539.6
    342120     11541.7
    342160     11542.7
    342200     11544.2
    342240     11545.7
    342280     11546.5
    342320     11547.4
    342360     11549.9
    342400     11550.8
    342440     11553.2
    342480     11553.7
    342520     11554.2
    342560     11557.4
    342600     11557.2
    342640     11559.2
    342680     11559.8
    342720     11561.8
    342760     11564.2
    342800     11563.9
    342840     11565.7
    342880     11566.6
    342920     11568.5
    342960     11569.6
    343000     11571.1
    343040     11572.7
    343080     11573.4
    343120     11574.4
    343160     11576.8
    343200     11577.7
    343240     11580.2
    343280     11580.7
    343320     11581.1
    343360     11584.4
    343400     11584.2
    343440     11586.2
    343480     11586.8
    343520     11588.8
    343560     11591.2
    343600     11590.8
    343640     11592.7
    343680     11593.6
    343720     11595.5
    343760     11596.5
    343800       11598
    343840     11599.6
    343880     11600.3
    343920     11601.3
    343960     11603.8
    344000     11604.6
    344040     11607.1
    344080     11607.7
    344120       11608
    344160     11611.4
    344200     11611.1
    344240     11613.1
    344280     11613.7
    344320     11615.7
    344360     11618.1
    344400     11617.7
    344440     11619.6
    344480     11620.5
    344520     11622.5
    344560     11623.5
    344600       11625
    344640     11626.5
    344680     11627.3
    344720     11628.3
    344760     11630.7
    344800     11631.6
    344840     11634.1
    344880     11634.6
    344920       11635
    344960     11638.4
    345000       11638
    345040       11640
    345080     11640.7
    345120     11642.6
    345160     11645.1
    345200     11644.7
    345240     11646.6
    345280     11647.5
    345320     11649.4
    345360     11650.4
    345400     11651.9
    345440     11653.5
    345480     11654.3
    345520     11655.2
    345560     11657.7
    345600     11658.6
    345640       11661
    345680     11661.6
    345720     11661.9
    345760     11665.3
    345800       11665
    345840       11667
    345880     11667.6
    345920     11669.6
    345960     11672.1
    346000     11671.7
    346040     11673.5
    346080     11674.4
    346120     11676.4
    346160     11677.4
    346200     11678.9
    346240     11680.5
    346280     11681.3
    346320     11682.2
    346360     11684.7
    346400     11685.6
    346440       11688
    346480     11688.5
    346520     11688.9
    346560     11692.3
    346600       11692
    346640       11694
    346680     11694.6
    346720     11696.6
    346760       11699
    346800     11698.6
    346840     11700.5
    346880     11701.4
    346920     11703.3
    346960     11704.3
    347000     11705.9
    347040     11707.4
    347080     11708.2
    347120     11709.1
    347160     11711.6
    347200     11712.5
    347240     11714.9
    347280     11715.5
    347320     11715.8
    347360     11719.2
    347400     11718.9
    347440     11720.9
    347480     11721.5
    347520     11723.5
    347560       11726
    347600     11725.6
    347640     11727.5
    347680     11728.3
    347720     11730.3
    347760     11731.3
    347800     11732.8
    347840     11734.4
    347880     11735.1
    347920     11736.1
    347960     11738.6
    348000     11739.5
    348040     11741.9
    348080     11742.4
    348120     11742.8
    348160     11746.2
    348200     11745.9
    348240     11747.9
    348280     11748.5
    348320     11750.5
    348360     11752.9
    348400     11752.6
    348440     11754.4
    348480     11755.3
    348520     11757.2
    348560     11758.2
    348600     11759.8
    348640     11761.4
    348680     11762.1
    348720       11763
    348760     11765.6
    348800     11766.5
    348840     11768.9
    348880     11769.4
    348920     11769.8
    348960     11773.1
    349000     11772.9
    349040     11774.9
    349080     11775.5
    349120     11777.4
    349160     11779.9
    349200     11779.5
    349240     11781.4
    349280     11782.3
    349320     11784.2
    349360     11785.3
    349400     11786.8
    349440     11788.3
    349480       11789
    349520       11790
    349560     11792.5
    349600     11793.5
    349640     11795.8
    349680     11796.4
    349720     11796.7
    349760     11800.1
    349800     11799.9
    349840     11801.9
    349880     11802.4
    349920     11804.4
    349960     11806.8
    350000     11806.5
    350040     11808.4
    350080     11809.2
    350120     11811.1
    350160     11812.2
    350200     11813.7
    350240     11815.3
    350280       11816
    350320       11817
    350360     11819.5
    350400     11820.4
    350440     11822.8
    350480     11823.3
    350520     11823.7
    350560     11827.1
    350600     11826.8
    350640     11828.9
    350680     11829.4
    350720     11831.3
    350760     11833.8
    350800     11833.5
    350840     11835.3
    350880     11836.2
    350920     11838.1
    350960     11839.2
    351000     11840.7
    351040     11842.3
    351080     11842.9
    351120       11844
    351160     11846.4
    351200     11847.4
    351240     11849.8
    351280     11850.3
    351320     11850.7
    351360       11854
    351400     11853.8
    351440     11855.9
    351480     11856.4
    351520     11858.3
    351560     11860.8
    351600     11860.4
    351640     11862.3
    351680     11863.1
    351720     11865.1
    351760     11866.2
    351800     11867.7
    351840     11869.3
    351880     11869.9
    351920     11870.9
    351960     11873.4
    352000     11874.3
    352040     11876.7
    352080     11877.2
    352120     11877.7
    352160       11881
    352200     11880.8
    352240     11882.9
    352280     11883.4
    352320     11885.3
    352360     11887.8
    352400     11887.5
    352440     11889.3
    352480     11890.2
    352520     11892.1
    352560     11893.2
    352600     11894.7
    352640     11896.3
    352680       11897
    352720     11897.9
    352760     11900.4
    352800     11901.3
    352840     11903.8
    352880     11904.2
    352920     11904.7
    352960       11908
    353000     11907.7
    353040     11909.9
    353080     11910.4
    353120     11912.3
    353160     11914.7
    353200     11914.5
    353240     11916.3
    353280     11917.2
    353320       11919
    353360     11920.2
    353400     11921.7
    353440     11923.3
    353480       11924
    353520     11924.9
    353560     11927.4
    353600     11928.3
    353640     11930.8
    353680     11931.2
    353720     11931.6
    353760       11935
    353800     11934.7
    353840     11936.9
    353880     11937.4
    353920     11939.3
    353960     11941.7
    354000     11941.5
    354040     11943.3
    354080     11944.1
    354120       11946
    354160     11947.2
    354200     11948.7
    354240     11950.2
    354280     11950.9
    354320     11951.9
    354360     11954.4
    354400     11955.2
    354440     11957.8
    354480     11958.1
    354520     11958.6
    354560       11962
    354600     11961.7
    354640     11963.9
    354680     11964.3
    354720     11966.3
    354760     11968.7
    354800     11968.4
    354840     11970.3
    354880     11971.1
    354920       11973
    354960     11974.1
    355000     11975.6
    355040     11977.2
    355080     11977.9
    355120     11978.9
    355160     11981.4
    355200     11982.2
    355240     11984.8
    355280     11985.1
    355320     11985.6
    355360     11988.9
    355400     11988.7
    355440     11990.8
    355480     11991.3
    355520     11993.3
    355560     11995.7
    355600     11995.4
    355640     11997.3
    355680       11998
    355720       12000
    355760     12001.1
    355800     12002.6
    355840     12004.2
    355880     12004.8
    355920     12005.9
    355960     12008.4
    356000     12009.2
    356040     12011.8
    356080     12012.1
    356120     12012.5
    356160     12015.9
    356200     12015.7
    356240     12017.8
    356280     12018.3
    356320     12020.2
    356360     12022.6
    356400     12022.4
    356440     12024.3
    356480       12025
    356520       12027
    356560     12028.1
    356600     12029.6
    356640     12031.2
    356680     12031.8
    356720     12032.9
    356760     12035.4
    356800     12036.1
    356840     12038.8
    356880     12039.1
    356920     12039.5
    356960     12042.9
    357000     12042.7
    357040     12044.8
    357080     12045.3
    357120     12047.2
    357160     12049.6
    357200     12049.4
    357240     12051.3
    357280       12052
    357320       12054
    357360     12055.1
    357400     12056.6
    357440     12058.2
    357480     12058.8
    357520     12059.9
    357560     12062.3
    357600     12063.1
    357640     12065.8
    357680       12066
    357720     12066.5
    357760     12069.9
    357800     12069.6
    357840     12071.8
    357880     12072.2
    357920     12074.1
    357960     12076.6
    358000     12076.4
    358040     12078.3
    358080       12079
    358120       12081
    358160     12082.1
    358200     12083.6
    358240     12085.1
    358280     12085.8
    358320     12086.9
    358360     12089.3
    358400     12090.1
    358440     12092.8
    358480       12093
    358520     12093.4
    358560     12096.9
    358600     12096.6
    358640     12098.7
    358680     12099.2
    358720     12101.1
    358760     12103.6
    358800     12103.4
    358840     12105.3
    358880       12106
    358920       12108
    358960       12109
    359000     12110.6
    359040     12112.1
    359080     12112.8
    359120     12113.8
    359160     12116.3
    359200     12117.1
    359240     12119.8
    359280       12120
    359320     12120.4
    359360     12123.8
    359400     12123.6
    359440     12125.7
    359480     12126.2
    359520     12128.1
    359560     12130.6
    359600     12130.3
    359640     12132.3
    359680       12133
    359720       12135
    359760       12136
    359800     12137.6
    359840     12139.1
    359880     12139.8
    359920     12140.8
    359960     12143.3
    360000     12144.1
    360040     12146.8
    360080     12146.9
    360120     12147.4
    360160     12150.8
    360200     12150.6
    360240     12152.7
    360280     12153.1
    360320     12155.1
    360360     12157.6
    360400     12157.3
    360440     12159.2
    360480       12160
    360520       12162
    360560       12163
    360600     12164.5
    360640     12166.1
    360680     12166.7
    360720     12167.8
    360760     12170.3
    360800       12171
    360840     12173.8
    360880     12173.9
    360920     12174.4
    360960     12177.8
    361000     12177.6
    361040     12179.6
    361080     12180.1
    361120       12182
    361160     12184.6
    361200     12184.3
    361240     12186.2
    361280     12186.9
    361320       12189
    361360       12190
    361400     12191.5
    361440       12193
    361480     12193.7
    361520     12194.8
    361560     12197.2
    361600       12198
    361640     12200.7
    361680     12200.9
    361720     12201.4
    361760     12204.7
    361800     12204.5
    361840     12206.6
    361880     12207.1
    361920       12209
    361960     12211.6
    362000     12211.3
    362040     12213.2
    362080     12213.9
    362120       12216
    362160     12216.9
    362200     12218.5
    362240       12220
    362280     12220.7
    362320     12221.8
    362360     12224.2
    362400       12225
    362440     12227.7
    362480     12227.9
    362520     12228.4
    362560     12231.8
    362600     12231.5
    362640     12233.6
    362680     12234.1
    362720       12236
    362760     12238.5
    362800     12238.3
    362840     12240.2
    362880     12240.9
    362920       12243
    362960     12243.9
    363000     12245.6
    363040       12247
    363080     12247.8
    363120     12248.8
    363160     12251.2
    363200       12252
    363240     12254.7
    363280     12254.9
    363320     12255.4
    363360     12258.7
    363400     12258.5
    363440     12260.6
    363480     12261.1
    363520       12263
    363560     12265.5
    363600     12265.3
    363640     12267.2
    363680     12267.9
    363720     12269.9
    363760     12270.9
    363800     12272.6
    363840       12274
    363880     12274.7
    363920     12275.8
    363960     12278.2
    364000       12279
    364040     12281.7
    364080     12281.9
    364120     12282.4
    364160     12285.7
    364200     12285.5
    364240     12287.6
    364280     12288.2
    364320       12290
    364360     12292.5
    364400     12292.3
    364440     12294.2
    364480     12294.9
    364520       12297
    364560       12298
    364600     12299.6
    364640       12301
    364680     12301.8
    364720     12302.8
    364760     12305.2
    364800       12306
    364840     12308.8
    364880     12308.9
    364920     12309.4
    364960     12312.8
    365000     12312.5
    365040     12314.7
    365080     12315.2
    365120     12317.1
    365160     12319.5
    365200     12319.3
    365240     12321.3
    365280     12321.9
    365320       12324
    365360       12325
    365400     12326.6
    365440       12328
    365480     12328.8
    365520     12329.9
    365560     12332.2
    365600     12333.1
    365640     12335.8
    365680     12335.9
    365720     12336.4
    365760     12339.8
    365800     12339.6
    365840     12341.7
    365880     12342.2
    365920     12344.1
    365960     12346.6
    366000     12346.3
    366040     12348.3
    366080       12349
    366120       12351
    366160       12352
    366200     12353.6
    366240     12355.1
    366280     12355.8
    366320     12356.9
    366360     12359.3
    366400     12360.1
    366440     12362.8
    366480       12363
    366520     12363.4
    366560     12366.9
    366600     12366.6
    366640     12368.7
    366680     12369.3
    366720     12371.1
    366760     12373.6
    366800     12373.3
    366840     12375.3
    366880     12375.9
    366920       12378
    366960     12379.1
    367000     12380.7
    367040     12382.1
    367080     12382.9
    367120     12383.9
    367160     12386.3
    367200     12387.1
    367240     12389.8
    367280     12389.9
    367320     12390.5
    367360     12393.9
    367400     12393.7
    367440     12395.7
    367480     12396.3
    367520     12398.1
    367560     12400.6
    367600     12400.3
    367640     12402.3
    367680     12402.9
    367720     12405.1
    367760     12406.1
    367800     12407.6
    367840     12409.1
    367880     12409.9
    367920     12410.9
    367960     12413.3
    368000     12414.2
    368040     12416.8
    368080       12417
    368120     12417.5
    368160     12420.9
    368200     12420.6
    368240     12422.7
    368280     12423.3
    368320     12425.1
    368360     12427.6
    368400     12427.4
    368440     12429.3
    368480     12429.9
    368520     12432.1
    368560     12433.1
    368600     12434.7
    368640       12436
    368680     12436.9
    368720     12437.9
    368760     12440.3
    368800     12441.2
    368840     12443.8
    368880       12444
    368920     12444.5
    368960     12447.9
    369000     12447.6
    369040     12449.8
    369080     12450.3
    369120     12452.1
    369160     12454.6
    369200     12454.4
    369240     12456.4
    369280       12457
    369320     12459.1
    369360     12460.1
    369400     12461.7
    369440       12463
    369480     12463.9
    369520     12464.9
    369560     12467.3
    369600     12468.2
    369640     12470.9
    369680       12471
    369720     12471.5
    369760     12474.9
    369800     12474.7
    369840     12476.8
    369880     12477.3
    369920     12479.1
    369960     12481.6
    370000     12481.4
    370040     12483.4
    370080       12484
    370120     12486.1
    370160     12487.1
    370200     12488.7
    370240     12490.1
    370280     12490.8
    370320     12491.9
    370360     12494.2
    370400     12495.2
    370440     12497.8
    370480     12498.1
    370520     12498.5
    370560     12501.9
    370600     12501.7
    370640     12503.8
    370680     12504.3
    370720     12506.1
    370760     12508.6
    370800     12508.4
    370840     12510.3
    370880       12511
    370920     12513.1
    370960     12514.1
    371000     12515.7
    371040       12517
    371080     12517.9
    371120     12518.8
    371160     12521.2
    371200     12522.2
    371240     12524.8
    371280     12525.1
    371320     12525.6
    371360     12528.9
    371400     12528.7
    371440     12530.8
    371480     12531.3
    371520     12533.1
    371560     12535.6
    371600     12535.4
    371640     12537.3
    371680       12538
    371720     12540.1
    371760     12541.1
    371800     12542.8
    371840       12544
    371880     12544.9
    371920     12545.8
    371960     12548.2
    372000     12549.2
    372040     12551.8
    372080     12552.1
    372120     12552.6
    372160     12555.9
    372200     12555.7
    372240     12557.8
    372280     12558.3
    372320     12560.1
    372360     12562.6
    372400     12562.4
    372440     12564.3
    372480     12565.1
    372520     12567.1
    372560     12568.2
    372600     12569.7
    372640     12571.1
    372680     12571.9
    372720     12572.8
    372760     12575.2
    372800     12576.2
    372840     12578.9
    372880     12579.1
    372920     12579.6
    372960       12583
    373000     12582.7
    373040     12584.8
    373080     12585.3
    373120     12587.1
    373160     12589.6
    373200     12589.4
    373240     12591.3
    373280     12592.1
    373320       12594
    373360     12595.2
    373400     12596.7
    373440     12598.1
    373480     12598.9
    373520     12599.8
    373560     12602.3
    373600     12603.1
    373640     12605.9
    373680     12606.1
    373720     12606.6
    373760       12610
    373800     12609.7
    373840     12611.8
    373880     12612.3
    373920     12614.1
    373960     12616.6
    374000     12616.4
    374040     12618.4
    374080     12619.1
    374120       12621
    374160     12622.3
    374200     12623.7
    374240     12625.1
    374280     12625.9
    374320     12626.8
    374360     12629.3
    374400     12630.1
    374440     12632.9
    374480     12633.1
    374520     12633.6
    374560     12636.9
    374600     12636.8
    374640     12638.8
    374680     12639.2
    374720     12641.1
    374760     12643.6
    374800     12643.4
    374840     12645.3
    374880     12646.1
    374920       12648
    374960     12649.2
    375000     12650.8
    375040     12652.1
    375080     12652.9
    375120     12653.8
    375160     12656.3
    375200     12657.1
    375240     12659.9
    375280     12660.1
    375320     12660.6
    375360     12663.9
    375400     12663.8
    375440     12665.8
    375480     12666.2
    375520     12668.1
    375560     12670.6
    375600     12670.4
    375640     12672.3
    375680     12673.1
    375720       12675
    375760     12676.2
    375800     12677.7
    375840     12679.1
    375880     12679.9
    375920     12680.8
    375960     12683.3
    376000     12684.1
    376040     12686.9
    376080     12687.1
    376120     12687.6
    376160       12691
    376200     12690.7
    376240     12692.8
    376280     12693.2
    376320     12695.1
    376360     12697.6
    376400     12697.4
    376440     12699.4
    376480     12700.1
    376520       12702
    376560     12703.2
    376600     12704.7
    376640     12706.1
    376680       12707
    376720     12707.9
    376760     12710.4
    376800     12711.1
    376840       12714
    376880     12714.2
    376920     12714.6
    376960       12718
    377000     12717.8
    377040     12719.8
    377080     12720.2
    377120     12722.2
    377160     12724.6
    377200     12724.4
    377240     12726.4
    377280     12727.1
    377320     12729.1
    377360     12730.2
    377400     12731.8
    377440     12733.1
    377480       12734
    377520     12734.9
    377560     12737.4
    377600     12738.1
    377640       12741
    377680     12741.2
    377720     12741.6
    377760       12745
    377800     12744.8
    377840     12746.8
    377880     12747.3
    377920     12749.2
    377960     12751.6
    378000     12751.4
    378040     12753.4
    378080     12754.1
    378120     12756.1
    378160     12757.3
    378200     12758.8
    378240     12760.2
    378280       12761
    378320     12761.9
    378360     12764.4
    378400     12765.1
    378440       12768
    378480     12768.2
    378520     12768.7
    378560       12772
    378600     12771.8
    378640     12773.8
    378680     12774.3
    378720     12776.2
    378760     12778.7
    378800     12778.4
    378840     12780.5
    378880     12781.2
    378920     12783.1
    378960     12784.3
    379000     12785.8
    379040     12787.2
    379080     12788.1
    379120     12788.9
    379160     12791.4
    379200     12792.1
    379240     12795.1
    379280     12795.3
    379320     12795.7
    379360     12799.1
    379400     12798.8
    379440     12800.9
    379480     12801.3
    379520     12803.2
    379560     12805.7
    379600     12805.4
    379640     12807.5
    379680     12808.3
    379720     12810.2
    379760     12811.3
    379800     12812.8
    379840     12814.3
    379880     12815.1
    379920       12816
    379960     12818.4
    380000     12819.1
    380040     12822.1
    380080     12822.3
    380120     12822.8
    380160     12826.1
    380200     12825.9
    380240     12827.9
    380280     12828.3
    380320     12830.3
    380360     12832.8
    380400     12832.5
    380440     12834.5
    380480     12835.3
    380520     12837.2
    380560     12838.3
    380600     12839.8
    380640     12841.3
    380680     12842.1
    380720       12843
    380760     12845.4
    380800     12846.2
    380840     12849.1
    380880     12849.3
    380920     12849.8
    380960     12853.1
    381000     12852.9
    381040       12855
    381080     12855.4
    381120     12857.3
    381160     12859.8
    381200     12859.5
    381240     12861.6
    381280     12862.3
    381320     12864.3
    381360     12865.4
    381400     12866.9
    381440     12868.4
    381480     12869.1
    381520       12870
    381560     12872.5
    381600     12873.2
    381640     12876.2
    381680     12876.3
    381720     12876.9
    381760     12880.1
    381800     12879.9
    381840       12882
    381880     12882.4
    381920     12884.4
    381960     12886.8
    382000     12886.6
    382040     12888.6
    382080     12889.3
    382120     12891.3
    382160     12892.4
    382200     12893.9
    382240     12895.5
    382280     12896.1
    382320       12897
    382360     12899.5
    382400     12900.2
    382440     12903.2
    382480     12903.4
    382520     12903.9
    382560     12907.2
    382600     12906.9
    382640       12909
    382680     12909.5
    382720     12911.4
    382760     12913.9
    382800     12913.6
    382840     12915.7
    382880     12916.4
    382920     12918.4
    382960     12919.4
    383000     12920.9
    383040     12922.5
    383080     12923.1
    383120     12924.1
    383160     12926.6
    383200     12927.2
    383240     12930.3
    383280     12930.4
    383320       12931
    383360     12934.2
    383400     12933.9
    383440       12936
    383480     12936.5
    383520     12938.5
    383560     12940.9
    383600     12940.7
    383640     12942.7
    383680     12943.5
    383720     12945.4
    383760     12946.4
    383800     12947.9
    383840     12949.6
    383880     12950.2
    383920     12951.1
    383960     12953.6
    384000     12954.3
    384040     12957.3
    384080     12957.5
    384120       12958
    384160     12961.3
    384200     12960.9
    384240     12963.1
    384280     12963.6
    384320     12965.5
    384360       12968
    384400     12967.7
    384440     12969.8
    384480     12970.5
    384520     12972.5
    384560     12973.5
    384600       12975
    384640     12976.6
    384680     12977.2
    384720     12978.1
    384760     12980.6
    384800     12981.3
    384840     12984.3
    384880     12984.5
    384920       12985
    384960     12988.3
    385000     12987.9
    385040     12990.1
    385080     12990.6
    385120     12992.5
    385160       12995
    385200     12994.7
    385240     12996.8
    385280     12997.6
    385320     12999.5
    385360     13000.5
    385400       13002
    385440     13003.6
    385480     13004.3
    385520     13005.2
    385560     13007.7
    385600     13008.3
    385640     13011.3
    385680     13011.6
    385720     13012.1
    385760     13015.3
    385800       13015
    385840     13017.1
    385880     13017.6
    385920     13019.5
    385960     13022.1
    386000     13021.8
    386040     13023.8
    386080     13024.6
    386120     13026.6
    386160     13027.6
    386200     13029.1
    386240     13030.6
    386280     13031.3
    386320     13032.2
    386360     13034.7
    386400     13035.4
    386440     13038.4
    386480     13038.6
    386520     13039.1
    386560     13042.3
    386600       13042
    386640     13044.2
    386680     13044.6
    386720     13046.6
    386760     13049.1
    386800     13048.8
    386840     13050.8
    386880     13051.6
    386920     13053.6
    386960     13054.6
    387000     13056.1
    387040     13057.7
    387080     13058.4
    387120     13059.2
    387160     13061.7
    387200     13062.5
    387240     13065.4
    387280     13065.6
    387320     13066.1
    387360     13069.4
    387400       13069
    387440     13071.2
    387480     13071.6
    387520     13073.6
    387560     13076.1
    387600     13075.8
    387640     13077.9
    387680     13078.6
    387720     13080.6
    387760     13081.7
    387800     13083.2
    387840     13084.7
    387880     13085.4
    387920     13086.3
    387960     13088.7
    388000     13089.4
    388040     13092.5
    388080     13092.6
    388120     13093.2
    388160     13096.4
    388200       13096
    388240     13098.2
    388280     13098.7
    388320     13100.6
    388360     13103.2
    388400     13102.9
    388440     13104.9
    388480     13105.7
    388520     13107.7
    388560     13108.8
    388600     13110.2
    388640     13111.7
    388680     13112.4
    388720     13113.3
    388760     13115.8
    388800     13116.5
    388840     13119.5
    388880     13119.7
    388920     13120.2
    388960     13123.5
    389000     13123.1
    389040     13125.3
    389080     13125.7
    389120     13127.7
    389160     13130.3
    389200       13130
    389240       13132
    389280     13132.8
    389320     13134.7
    389360     13135.8
    389400     13137.3
    389440     13138.8
    389480     13139.5
    389520     13140.4
    389560     13142.9
    389600     13143.6
    389640     13146.6
    389680     13146.8
    389720     13147.2
    389760     13150.5
    389800     13150.1
    389840     13152.3
    389880     13152.8
    389920     13154.7
    389960     13157.3
    390000       13157
    390040     13159.1
    390080     13159.9
    390120     13161.8
    390160     13162.8
    390200     13164.4
    390240     13165.8
    390280     13166.5
    390320     13167.4
    390360       13170
    390400     13170.6
    390440     13173.6
    390480     13173.8
    390520     13174.3
    390560     13177.6
    390600     13177.2
    390640     13179.4
    390680     13179.9
    390720     13181.7
    390760     13184.3
    390800     13184.1
    390840     13186.1
    390880     13186.9
    390920     13188.9
    390960     13189.9
    391000     13191.4
    391040     13192.9
    391080     13193.6
    391120     13194.5
    391160       13197
    391200     13197.7
    391240     13200.7
    391280     13200.9
    391320     13201.4
    391360     13204.6
    391400     13204.3
    391440     13206.4
    391480     13206.9
    391520     13208.8
    391560     13211.4
    391600     13211.1
    391640     13213.1
    391680     13213.9
    391720     13215.9
    391760       13217
    391800     13218.5
    391840       13220
    391880     13220.5
    391920     13221.5
    391960     13224.1
    392000     13224.7
    392040     13227.8
    392080     13227.9
    392120     13228.4
    392160     13231.7
    392200     13231.3
    392240     13233.5
    392280       13234
    392320     13235.8
    392360     13238.4
    392400     13238.2
    392440     13240.2
    392480       13241
    392520       13243
    392560       13244
    392600     13245.6
    392640       13247
    392680     13247.6
    392720     13248.5
    392760     13251.2
    392800     13251.8
    392840     13254.8
    392880     13254.9
    392920     13255.5
    392960     13258.7
    393000     13258.4
    393040     13260.5
    393080       13261
    393120     13262.9
    393160     13265.5
    393200     13265.2
    393240     13267.2
    393280       13268
    393320       13270
    393360     13271.1
    393400     13272.6
    393440       13274
    393480     13274.6
    393520     13275.6
    393560     13278.2
    393600     13278.8
    393640     13281.9
    393680       13282
    393720     13282.5
    393760     13285.8
    393800     13285.4
    393840     13287.5
    393880     13288.1
    393920       13290
    393960     13292.5
    394000     13292.2
    394040     13294.2
    394080     13295.1
    394120       13297
    394160     13298.1
    394200     13299.7
    394240     13301.1
    394280     13301.6
    394320     13302.6
    394360     13305.2
    394400     13305.8
    394440     13308.9
    394480       13309
    394520     13309.5
    394560     13312.8
    394600     13312.5
    394640     13314.5
    394680     13315.1
    394720       13317
    394760     13319.5
    394800     13319.3
    394840     13321.2
    394880     13322.1
    394920       13324
    394960     13325.1
    395000     13326.6
    395040     13328.1
    395080     13328.6
    395120     13329.5
    395160     13332.2
    395200     13332.9
    395240     13335.9
    395280     13336.1
    395320     13336.5
    395360     13339.8
    395400     13339.5
    395440     13341.5
    395480     13342.1
    395520       13344
    395560     13346.5
    395600     13346.3
    395640     13348.2
    395680     13349.1
    395720       13351
    395760     13352.1
    395800     13353.6
    395840     13355.1
    395880     13355.6
    395920     13356.5
    395960     13359.2
    396000     13359.9
    396040     13362.9
    396080     13363.1
    396120     13363.5
    396160     13366.8
    396200     13366.5
    396240     13368.5
    396280     13369.1
    396320       13371
    396360     13373.5
    396400     13373.3
    396440     13375.2
    396480     13376.1
    396520       13378
    396560     13379.1
    396600     13380.6
    396640     13382.1
    396680     13382.7
    396720     13383.5
    396760     13386.2
    396800     13386.9
    396840     13389.9
    396880     13390.1
    396920     13390.5
    396960     13393.8
    397000     13393.5
    397040     13395.5
    397080     13396.1
    397120       13398
    397160     13400.6
    397200     13400.3
    397240     13402.2
    397280     13403.1
    397320       13405
    397360     13406.1
    397400     13407.6
    397440     13409.1
    397480     13409.6
    397520     13410.5
    397560     13413.2
    397600       13414
    397640     13416.9
    397680     13417.1
    397720     13417.5
    397760     13420.8
    397800     13420.5
    397840     13422.6
    397880     13423.2
    397920       13425
    397960     13427.5
    398000     13427.3
    398040     13429.2
    398080     13430.1
    398120       13432
    398160     13433.1
    398200     13434.6
    398240     13436.1
    398280     13436.6
    398320     13437.5
    398360     13440.2
    398400     13440.9
    398440     13443.9
    398480     13444.1
    398520     13444.5
    398560     13447.8
    398600     13447.5
    398640     13449.5
    398680     13450.1
    398720       13452
    398760     13454.5
    398800     13454.2
    398840     13456.2
    398880     13457.1
    398920       13459
    398960     13460.1
    399000     13461.7
    399040     13463.1
    399080     13463.7
    399120     13464.5
    399160     13467.2
    399200     13467.9
    399240     13470.9
    399280     13471.1
    399320     13471.5
    399360     13474.8
    399400     13474.5
    399440     13476.5
    399480     13477.1
    399520     13478.9
    399560     13481.5
    399600     13481.2
    399640     13483.2
    399680     13484.1
    399720       13486
    399760     13487.1
    399800     13488.6
    399840     13490.2
    399880     13490.7
    399920     13491.5
    399960     13494.2
    400000     13494.9
    400040     13497.8
    400080     13498.1
    400120     13498.5
    400160     13501.8
    400200     13501.5
    400240     13503.5
    400280     13504.1
    400320     13505.9
    400360     13508.5
    400400     13508.1
    400440     13510.2
    400480     13511.1
    400520     13512.9
    400560     13514.1
    400600     13515.6
    400640     13517.2
    400680     13517.6
    400720     13518.5
    400760     13521.2
    400800     13521.9
    400840     13524.8
    400880     13525.1
    400920     13525.5
    400960     13528.8
    401000     13528.4
    401040     13530.5
    401080     13531.1
    401120     13532.9
    401160     13535.5
    401200     13535.1
    401240     13537.2
    401280     13538.1
    401320     13539.9
    401360       13541
    401400     13542.6
    401440     13544.1
    401480     13544.6
    401520     13545.5
    401560     13548.1
    401600     13548.9
    401640     13551.8
    401680     13552.1
    401720     13552.5
    401760     13555.8
    401800     13555.4
    401840     13557.5
    401880     13558.1
    401920     13559.9
    401960     13562.4
    402000     13562.1
    402040     13564.2
    402080       13565
    402120     13566.9
    402160       13568
    402200     13569.5
    402240     13571.1
    402280     13571.6
    402320     13572.5
    402360     13575.1
    402400     13575.8
    402440     13578.7
    402480     13579.1
    402520     13579.4
    402560     13582.7
    402600     13582.3
    402640     13584.4
    402680       13585
    402720     13586.9
    402760     13589.3
    402800       13589
    402840     13591.1
    402880       13592
    402920     13593.8
    402960       13595
    403000     13596.5
    403040       13598
    403080     13598.5
    403120     13599.4
    403160       13602
    403200     13602.8
    403240     13605.7
    403280       13606
    403320     13606.3
    403360     13609.7
    403400     13609.4
    403440     13611.4
    403480       13612
    403520     13613.8
    403560     13616.3
    403600       13616
    403640     13618.1
    403680       13619
    403720     13620.8
    403760       13622
    403800     13623.5
    403840       13625
    403880     13625.5
    403920     13626.4
    403960       13629
    404000     13629.8
    404040     13632.7
    404080       13633
    404120     13633.3
    404160     13636.7
    404200     13636.4
    404240     13638.4
    404280       13639
    404320     13640.8
    404360     13643.3
    404400       13643
    404440     13645.1
    404480     13645.9
    404520     13647.8
    404560     13648.9
    404600     13650.4
    404640       13652
    404680     13652.5
    404720     13653.3
    404760     13656.1
    404800     13656.8
    404840     13659.7
    404880       13660
    404920     13660.3
    404960     13663.7
    405000     13663.4
    405040     13665.4
    405080     13665.9
    405120     13667.7
    405160     13670.3
    405200     13669.9
    405240     13672.1
    405280     13672.9
    405320     13674.8
    405360     13675.9
    405400     13677.4
    405440     13678.9
    405480     13679.5
    405520     13680.3
    405560       13683
    405600     13683.8
    405640     13686.6
    405680       13687
    405720     13687.3
    405760     13690.6
    405800     13690.3
    405840     13692.3
    405880     13692.9
    405920     13694.7
    405960     13697.2
    406000     13696.9
    406040     13699.1
    406080     13699.9
    406120     13701.8
    406160     13702.9
    406200     13704.3
    406240     13705.9
    406280     13706.4
    406320     13707.2
    406360       13710
    406400     13710.8
    406440     13713.5
    406480     13713.9
    406520     13714.2
    406560     13717.6
    406600     13717.3
    406640     13719.3
    406680     13719.8
    406720     13721.7
    406760     13724.2
    406800     13723.9
    406840       13726
    406880     13726.8
    406920     13728.7
    406960     13729.9
    407000     13731.3
    407040     13732.8
    407080     13733.4
    407120     13734.2
    407160     13736.9
    407200     13737.7
    407240     13740.5
    407280     13740.9
    407320     13741.2
    407360     13744.5
    407400     13744.2
    407440     13746.3
    407480     13746.8
    407520     13748.6
    407560     13751.2
    407600     13750.8
    407640       13753
    407680     13753.8
    407720     13755.7
    407760     13756.8
    407800     13758.2
    407840     13759.8
    407880     13760.4
    407920     13761.1
    407960     13763.9
    408000     13764.6
    408040     13767.5
    408080     13767.8
    408120     13768.1
    408160     13771.5
    408200     13771.2
    408240     13773.2
    408280     13773.8
    408320     13775.6
    408360     13778.1
    408400     13777.8
    408440     13779.9
    408480     13780.8
    408520     13782.6
    408560     13783.8
    408600     13785.2
    408640     13786.7
    408680     13787.3
    408720     13788.1
    408760     13790.8
    408800     13791.6
    408840     13794.5
    408880     13794.8
    408920     13795.1
    408960     13798.5
    409000     13798.1
    409040     13800.2
    409080     13800.8
    409120     13802.5
    409160     13805.1
    409200     13804.8
    409240     13806.9
    409280     13807.8
    409320     13809.6
    409360     13810.7
    409400     13812.1
    409440     13813.6
    409480     13814.3
    409520     13815.1
    409560     13817.8
    409600     13818.6
    409640     13821.4
    409680     13821.8
    409720     13822.1
    409760     13825.5
    409800     13825.1
    409840     13827.2
    409880     13827.8
    409920     13829.5
    409960     13832.1
    410000     13831.8
    410040     13833.9
    410080     13834.7
    410120     13836.5
    410160     13837.7
    410200     13839.1
    410240     13840.6
    410280     13841.3
    410320     13842.1
    410360     13844.8
    410400     13845.6
    410440     13848.4
    410480     13848.7
    410520       13849
    410560     13852.5
    410600     13852.1
    410640     13854.1
    410680     13854.8
    410720     13856.5
    410760       13859
    410800     13858.8
    410840     13860.9
    410880     13861.8
    410920     13863.6
    410960     13864.7
    411000     13866.1
    411040     13867.6
    411080     13868.3
    411120       13869
    411160     13871.8
    411200     13872.6
    411240     13875.4
    411280     13875.7
    411320       13876
    411360     13879.5
    411400     13879.1
    411440     13881.1
    411480     13881.7
    411520     13883.5
    411560       13886
    411600     13885.8
    411640     13887.8
    411680     13888.8
    411720     13890.6
    411760     13891.6
    411800     13893.1
    411840     13894.5
    411880     13895.3
    411920     13896.1
    411960     13898.8
    412000     13899.6
    412040     13902.3
    412080     13902.7
    412120       13903
    412160     13906.5
    412200     13906.1
    412240       13908
    412280     13908.7
    412320     13910.5
    412360       13913
    412400     13912.8
    412440     13914.8
    412480     13915.8
    412520     13917.5
    412560     13918.6
    412600       13920
    412640     13921.5
    412680     13922.2
    412720       13923
    412760     13925.7
    412800     13926.5
    412840     13929.3
    412880     13929.6
    412920       13930
    412960     13933.5
    413000       13933
    413040       13935
    413080     13935.7
    413120     13937.5
    413160       13940
    413200     13939.7
    413240     13941.8
    413280     13942.7
    413320     13944.5
    413360     13945.5
    413400       13947
    413440     13948.5
    413480     13949.2
    413520       13950
    413560     13952.7
    413600     13953.5
    413640     13956.3
    413680     13956.6
    413720     13956.9
    413760     13960.4
    413800       13960
    413840     13961.9
    413880     13962.7
    413920     13964.5
    413960       13967
    414000     13966.7
    414040     13968.8
    414080     13969.7
    414120     13971.4
    414160     13972.5
    414200     13973.9
    414240     13975.6
    414280     13976.2
    414320       13977
    414360     13979.7
    414400     13980.4
    414440     13983.3
    414480     13983.5
    414520     13983.9
    414560     13987.4
    414600     13986.9
    414640     13988.9
    414680     13989.6
    414720     13991.4
    414760     13993.9
    414800     13993.6
    414840     13995.8
    414880     13996.7
    414920     13998.4
    414960     13999.5
    415000     14000.9
    415040     14002.5
    415080     14003.2
    415120       14004
    415160     14006.6
    415200     14007.4
    415240     14010.2
    415280     14010.5
    415320     14010.8
    415360     14014.3
    415400     14013.9
    415440     14015.8
    415480     14016.6
    415520     14018.4
    415560     14020.9
    415600     14020.6
    415640     14022.8
    415680     14023.7
    415720     14025.4
    415760     14026.4
    415800     14027.8
    415840     14029.4
    415880     14030.1
    415920     14030.9
    415960     14033.5
    416000     14034.3
    416040     14037.2
    416080     14037.4
    416120     14037.7
    416160     14041.3
    416200     14040.8
    416240     14042.8
    416280     14043.5
    416320     14045.3
    416360     14047.8
    416400     14047.5
    416440     14049.7
    416480     14050.6
    416520     14052.3
    416560     14053.3
    416600     14054.8
    416640     14056.3
    416680     14057.1
    416720     14057.8
    416760     14060.5
    416800     14061.2
    416840     14064.1
    416880     14064.3
    416920     14064.6
    416960     14068.2
    417000     14067.7
    417040     14069.8
    417080     14070.4
    417120     14072.2
    417160     14074.8
    417200     14074.5
    417240     14076.6
    417280     14077.5
    417320     14079.3
    417360     14080.2
    417400     14081.7
    417440     14083.3
    417480       14084
    417520     14084.8
    417560     14087.4
    417600     14088.2
    417640       14091
    417680     14091.2
    417720     14091.6
    417760     14095.1
    417800     14094.7
    417840     14096.7
    417880     14097.3
    417920     14099.2
    417960     14101.7
    418000     14101.4
    418040     14103.6
    418080     14104.5
    418120     14106.2
    418160     14107.2
    418200     14108.6
    418240     14110.2
    418280       14111
    418320     14111.7
    418360     14114.4
    418400     14115.1
    418440     14117.9
    418480     14118.2
    418520     14118.5
    418560       14122
    418600     14121.6
    418640     14123.6
    418680     14124.3
    418720     14126.1
    418760     14128.6
    418800     14128.4
    418840     14130.5
    418880     14131.4
    418920     14133.1
    418960     14134.1
    419000     14135.6
    419040     14137.2
    419080     14137.9
    419120     14138.6
    419160     14141.3
    419200       14142
    419240     14144.8
    419280     14145.1
    419320     14145.4
    419360       14149
    419400     14148.5
    419440     14150.6
    419480     14151.2
    419520       14153
    419560     14155.6
    419600     14155.3
    419640     14157.5
    419680     14158.4
    419720       14160
    419760       14161
    419800     14162.5
    419840     14164.1
    419880     14164.9
    419920     14165.5
    419960     14168.2
    420000     14168.9
    420040     14171.8
    420080       14172
    420120     14172.4
    420160     14175.9
    420200     14175.4
    420240     14177.5
    420280     14178.2
    420320       14180
    420360     14182.5
    420400     14182.3
    420440     14184.4
    420480     14185.4
    420520       14187
    420560       14188
    420600     14189.4
    420640       14191
    420680     14191.9
    420720     14192.4
    420760     14195.1
    420800     14195.8
    420840     14198.8
    420880       14199
    420920     14199.3
    420960     14202.8
    421000     14202.4
    421040     14204.4
    421080     14205.1
    421120     14206.9
    421160     14209.5
    421200     14209.2
    421240     14211.3
    421280     14212.3
    421320       14214
    421360       14215
    421400     14216.3
    421440       14218
    421480     14218.8
    421520     14219.4
    421560     14222.1
    421600     14222.8
    421640     14225.7
    421680     14225.9
    421720     14226.2
    421760     14229.8
    421800     14229.3
    421840     14231.3
    421880       14232
    421920     14233.8
    421960     14236.4
    422000     14236.1
    422040     14238.3
    422080     14239.2
    422120     14240.9
    422160     14241.9
    422200     14243.3
    422240     14244.9
    422280     14245.7
    422320     14246.4
    422360       14249
    422400     14249.7
    422440     14252.6
    422480     14252.8
    422520     14253.2
    422560     14256.7
    422600     14256.3
    422640     14258.3
    422680       14259
    422720     14260.8
    422760     14263.4
    422800     14263.1
    422840     14265.2
    422880     14266.2
    422920     14267.8
    422960     14268.9
    423000     14270.3
    423040     14271.8
    423080     14272.6
    423120     14273.3
    423160     14275.9
    423200     14276.7
    423240     14279.5
    423280     14279.8
    423320     14280.1
    423360     14283.7
    423400     14283.2
    423440     14285.2
    423480     14285.9
    423520     14287.7
    423560     14290.3
    423600       14290
    423640     14292.2
    423680     14293.1
    423720     14294.7
    423760     14295.8
    423800     14297.2
    423840     14298.8
    423880     14299.6
    423920     14300.2
    423960     14302.9
    424000     14303.6
    424040     14306.5
    424080     14306.8
    424120     14307.1
    424160     14310.6
    424200     14310.2
    424240     14312.2
    424280     14312.8
    424320     14314.6
    424360     14317.3
    424400       14317
    424440     14319.2
    424480       14320
    424520     14321.7
    424560     14322.8
    424600     14324.2
    424640     14325.7
    424680     14326.5
    424720     14327.2
    424760     14329.8
    424800     14330.6
    424840     14333.4
    424880     14333.7
    424920     14334.1
    424960     14337.6
    425000     14337.2
    425040     14339.2
    425080     14339.8
    425120     14341.5
    425160     14344.3
    425200       14344
    425240     14346.2
    425280       14347
    425320     14348.6
    425360     14349.8
    425400     14351.2
    425440     14352.7
    425480     14353.5
    425520     14354.1
    425560     14356.8
    425600     14357.6
    425640     14360.4
    425680     14360.6
    425720       14361
    425760     14364.5
    425800     14364.2
    425840     14366.1
    425880     14366.8
    425920     14368.5
    425960     14371.2
    426000     14370.9
    426040     14373.1
    426080     14373.9
    426120     14375.6
    426160     14376.8
    426200     14378.1
    426240     14379.6
    426280     14380.5
    426320     14381.1
    426360     14383.8
    426400     14384.6
    426440     14387.4
    426480     14387.6
    426520       14388
    426560     14391.5
    426600     14391.1
    426640     14393.1
    426680     14393.7
    426720     14395.4
    426760     14398.2
    426800     14397.9
    426840       14400
    426880     14400.8
    426920     14402.5
    426960     14403.8
    427000       14405
    427040     14406.6
    427080     14407.4
    427120       14408
    427160     14410.8
    427200     14411.5
    427240     14414.3
    427280     14414.5
    427320     14414.9
    427360     14418.5
    427400       14418
    427440     14420.1
    427480     14420.7
    427520     14422.4
    427560     14425.1
    427600     14424.8
    427640       14427
    427680     14427.7
    427720     14429.4
    427760     14430.7
    427800     14431.9
    427840     14433.6
    427880     14434.4
    427920       14435
    427960     14437.7
    428000     14438.5
    428040     14441.2
    428080     14441.5
    428120     14441.9
    428160     14445.4
    428200     14444.9
    428240       14447
    428280     14447.6
    428320     14449.4
    428360     14452.1
    428400     14451.7
    428440     14453.9
    428480     14454.7
    428520     14456.3
    428560     14457.7
    428600     14458.9
    428640     14460.5
    428680     14461.3
    428720     14461.9
    428760     14464.6
    428800     14465.4
    428840     14468.2
    428880     14468.4
    428920     14468.8
    428960     14472.4
    429000     14471.9
    429040     14473.9
    429080     14474.6
    429120     14476.3
    429160     14479.1
    429200     14478.7
    429240     14480.8
    429280     14481.6
    429320     14483.3
    429360     14484.6
    429400     14485.8
    429440     14487.4
    429480     14488.3
    429520     14488.8
    429560     14491.6
    429600     14492.3
    429640     14495.1
    429680     14495.3
    429720     14495.6
    429760     14499.3
    429800     14498.8
    429840     14500.8
    429880     14501.5
    429920     14503.2
    429960     14505.9
    430000     14505.5
    430040     14507.8
    430080     14508.5
    430120     14510.2
    430160     14511.5
    430200     14512.7
    430240     14514.4
    430280     14515.2
    430320     14515.7
    430360     14518.4
    430400     14519.2
    430440       14522
    430480     14522.2
    430520     14522.6
    430560     14526.2
    430600     14525.7
    430640     14527.7
    430680     14528.4
    430720     14530.1
    430760     14532.9
    430800     14532.4
    430840     14534.6
    430880     14535.4
    430920     14537.2
    430960     14538.4
    431000     14539.6
    431040     14541.3
    431080     14542.1
    431120     14542.6
    431160     14545.3
    431200     14546.1
    431240       14549
    431280     14549.1
    431320     14549.5
    431360     14553.1
    431400     14552.6
    431440     14554.6
    431480     14555.3
    431520       14557
    431560     14559.8
    431600     14559.3
    431640     14561.5
    431680     14562.3
    431720     14564.1
    431760     14565.3
    431800     14566.5
    431840     14568.2
    431880       14569
    431920     14569.6
    431960     14572.2
    432000       14573
    432040     14575.9
    432080     14576.1
    432120     14576.5
    432160       14580
    432200     14579.6
    432240     14581.5
    432280     14582.2
    432320     14583.9
    432360     14586.7
    432400     14586.2
    432440     14588.5
    432480     14589.2
    432520       14591
    432560     14592.2
    432600     14593.5
    432640     14595.2
    432680       14596
    432720     14596.5
    432760     14599.1
    432800     14599.9
    432840     14602.8
    432880       14603
    432920     14603.4
    432960       14607
    433000     14606.5
    433040     14608.5
    433080     14609.1
    433120     14610.8
    433160     14613.6
    433200     14613.2
    433240     14615.4
    433280     14616.1
    433320       14618
    433360     14619.1
    433400     14620.4
    433440       14622
    433480     14622.9
    433520     14623.5
    433560     14626.1
    433600     14626.9
    433640     14629.7
    433680     14629.9
    433720     14630.3
    433760     14633.9
    433800     14633.4
    433840     14635.4
    433880       14636
    433920     14637.8
    433960     14640.5
    434000     14640.1
    434040     14642.2
    434080       14643
    434120     14644.9
    434160       14646
    434200     14647.3
    434240       14649
    434280     14649.7
    434320     14650.4
    434360       14653
    434400     14653.8
    434440     14656.5
    434480     14656.8
    434520     14657.2
    434560     14660.7
    434600     14660.3
    434640     14662.3
    434680     14662.9
    434720     14664.7
    434760     14667.4
    434800     14667.1
    434840     14669.1
    434880     14669.9
    434920     14671.8
    434960     14672.9
    435000     14674.2
    435040     14675.9
    435080     14676.7
    435120     14677.2
    435160     14679.8
    435200     14680.6
    435240     14683.5
    435280     14683.7
    435320     14684.1
    435360     14687.6
    435400     14687.1
    435440     14689.2
    435480     14689.8
    435520     14691.6
    435560     14694.3
    435600     14693.9
    435640       14696
    435680     14696.8
    435720     14698.7
    435760     14699.8
    435800       14701
    435840     14702.7
    435880     14703.6
    435920     14704.2
    435960     14706.7
    436000     14707.5
    436040     14710.4
    436080     14710.6
    436120     14710.9
    436160     14714.5
    436200       14714
    436240     14716.1
    436280     14716.7
    436320     14718.5
    436360     14721.2
    436400     14720.8
    436440     14722.9
    436480     14723.7
    436520     14725.6
    436560     14726.7
    436600     14727.9
    436640     14729.6
    436680     14730.5
    436720     14731.1
    436760     14733.6
    436800     14734.4
    436840     14737.3
    436880     14737.5
    436920     14737.9
    436960     14741.4
    437000     14740.9
    437040       14743
    437080     14743.5
    437120     14745.4
    437160     14748.1
    437200     14747.8
    437240     14749.9
    437280     14750.6
    437320     14752.5
    437360     14753.7
    437400     14754.8
    437440     14756.5
    437480     14757.3
    437520       14758
    437560     14760.5
    437600     14761.3
    437640     14764.2
    437680     14764.5
    437720     14764.8
    437760     14768.3
    437800     14767.9
    437840     14769.9
    437880     14770.4
    437920     14772.3
    437960       14775
    438000     14774.6
    438040     14776.8
    438080     14777.6
    438120     14779.4
    438160     14780.6
    438200     14781.7
    438240     14783.4
    438280     14784.3
    438320     14784.9
    438360     14787.4
    438400     14788.2
    438440     14791.1
    438480     14791.4
    438520     14791.8
    438560     14795.3
    438600     14794.8
    438640     14796.9
    438680     14797.3
    438720     14799.2
    438760     14801.9
    438800     14801.6
    438840     14803.7
    438880     14804.5
    438920     14806.3
    438960     14807.6
    439000     14808.6
    439040     14810.2
    439080     14811.2
    439120     14811.8
    439160     14814.3
    439200     14815.1
    439240       14818
    439280     14818.3
    439320     14818.7
    439360     14822.1
    439400     14821.7
    439440     14823.7
    439480     14824.3
    439520     14826.1
    439560     14828.8
    439600     14828.5
    439640     14830.6
    439680     14831.4
    439720     14833.2
    439760     14834.5
    439800     14835.5
    439840     14837.1
    439880     14838.1
    439920     14838.7
    439960     14841.2
    440000       14842
    440040       14845
    440080     14845.3
    440120     14845.6
    440160     14849.1
    440200     14848.6
    440240     14850.7
    440280     14851.2
    440320       14853
    440360     14855.7
    440400     14855.4
    440440     14857.6
    440480     14858.3
    440520     14860.1
    440560     14861.5
    440600     14862.5
    440640     14864.1
    440680       14865
    440720     14865.7
    440760     14868.1
    440800       14869
    440840     14871.8
    440880     14872.2
    440920     14872.6
    440960       14876
    441000     14875.6
    441040     14877.7
    441080     14878.2
    441120       14880
    441160     14882.7
    441200     14882.4
    441240     14884.5
    441280     14885.3
    441320     14887.1
    441360     14888.4
    441400     14889.4
    441440       14891
    441480       14892
    441520     14892.7
    441560     14895.1
    441600     14895.9
    441640     14898.8
    441680     14899.2
    441720     14899.5
    441760       14903
    441800     14902.5
    441840     14904.7
    441880     14905.2
    441920       14907
    441960     14909.7
    442000     14909.4
    442040     14911.5
    442080     14912.2
    442120       14914
    442160     14915.3
    442200     14916.4
    442240     14917.9
    442280     14918.9
    442320     14919.6
    442360     14922.1
    442400     14922.9
    442440     14925.8
    442480     14926.2
    442520     14926.4
    442560     14929.9
    442600     14929.5
    442640     14931.5
    442680     14932.2
    442720     14933.9
    442760     14936.6
    442800     14936.3
    442840     14938.4
    442880     14939.2
    442920       14941
    442960     14942.3
    443000     14943.3
    443040     14944.9
    443080     14945.9
    443120     14946.5
    443160     14949.1
    443200     14949.8
    443240     14952.7
    443280     14953.2
    443320     14953.5
    443360     14956.9
    443400     14956.5
    443440     14958.5
    443480     14959.1
    443520     14960.8
    443560     14963.5
    443600     14963.2
    443640     14965.4
    443680     14966.1
    443720     14967.9
    443760     14969.3
    443800     14970.3
    443840     14971.8
    443880     14972.8
    443920     14973.5
    443960       14976
    444000     14976.8
    444040     14979.7
    444080     14980.1
    444120     14980.4
    444160     14983.8
    444200     14983.4
    444240     14985.5
    444280     14986.1
    444320     14987.8
    444360     14990.5
    444400     14990.2
    444440     14992.4
    444480     14993.2
    444520     14994.9
    444560     14996.3
    444600     14997.2
    444640     14998.8
    444680     14999.8
    444720     15000.5
    444760     15002.9
    444800     15003.7
    444840     15006.7
    444880       15007
    444920     15007.4
    444960     15010.8
    445000     15010.4
    445040     15012.4
    445080     15013.1
    445120     15014.7
    445160     15017.5
    445200     15017.2
    445240     15019.3
    445280     15020.1
    445320     15021.9
    445360     15023.2
    445400     15024.2
    445440     15025.8
    445480     15026.8
    445520     15027.4
    445560     15029.9
    445600     15030.7
    445640     15033.7
    445680       15034
    445720     15034.4
    445760     15037.7
    445800     15037.4
    445840     15039.4
    445880     15040.1
    445920     15041.7
    445960     15044.4
    446000     15044.1
    446040     15046.2
    446080       15047
    446120     15048.8
    446160     15050.2
    446200     15051.2
    446240     15052.7
    446280     15053.7
    446320     15054.4
    446360     15056.9
    446400     15057.7
    446440     15060.6
    446480     15060.9
    446520     15061.3
    446560     15064.7
    446600     15064.4
    446640     15066.3
    446680       15067
    446720     15068.7
    446760     15071.4
    446800     15071.1
    446840     15073.2
    446880       15074
    446920     15075.8
    446960     15077.2
    447000     15078.2
    447040     15079.6
    447080     15080.8
    447120     15081.3
    447160     15083.9
    447200     15084.7
    447240     15087.6
    447280     15087.9
    447320     15088.2
    447360     15091.8
    447400     15091.4
    447440     15093.3
    447480       15094
    447520     15095.7
    447560     15098.4
    447600     15098.1
    447640     15100.2
    447680       15101
    447720     15102.8
    447760     15104.1
    447800     15105.1
    447840     15106.6
    447880     15107.8
    447920     15108.3
    447960     15110.9
    448000     15111.7
    448040     15114.7
    448080     15114.9
    448120     15115.3
    448160     15118.7
    448200     15118.3
    448240     15120.3
    448280       15121
    448320     15122.6
    448360     15125.4
    448400     15125.1
    448440     15127.1
    448480     15127.9
    448520     15129.8
    448560     15131.1
    448600     15132.1
    448640     15133.6
    448680     15134.8
    448720     15135.3
    448760     15137.9
    448800     15138.7
    448840     15141.6
    448880     15141.8
    448920     15142.2
    448960     15145.7
    449000     15145.3
    449040     15147.3
    449080     15147.9
    449120     15149.6
    449160     15152.4
    449200     15152.1
    449240       15154
    449280     15154.9
    449320     15156.8
    449360     15158.1
    449400     15159.1
    449440     15160.6
    449480     15161.8
    449520     15162.2
    449560     15164.8
    449600     15165.7
    449640     15168.6
    449680     15168.8
    449720     15169.2
    449760     15172.7
    449800     15172.3
    449840     15174.3
    449880     15174.9
    449920     15176.6
    449960     15179.4
    450000       15179
    450040       15181
    450080     15181.9
    450120     15183.7
    450160     15185.1
    450200     15186.1
    450240     15187.6
    450280     15188.8
    450320     15189.2
    450360     15191.8
    450400     15192.7
    450440     15195.6
    450480     15195.8
    450520     15196.2
    450560     15199.6
    450600     15199.3
    450640     15201.3
    450680     15201.9
    450720     15203.6
    450760     15206.4
    450800       15206
    450840     15208.1
    450880     15208.9
    450920     15210.7
    450960     15212.2
    451000     15213.1
    451040     15214.6
    451080     15215.7
    451120     15216.2
    451160     15218.8
    451200     15219.6
    451240     15222.6
    451280     15222.8
    451320     15223.2
    451360     15226.7
    451400     15226.2
    451440     15228.3
    451480     15228.8
    451520     15230.6
    451560     15233.5
    451600       15233
    451640     15235.1
    451680     15235.9
    451720     15237.7
    451760     15239.2
    451800     15240.1
    451840     15241.6
    451880     15242.7
    451920     15243.2
    451960     15245.8
    452000     15246.7
    452040     15249.6
    452080     15249.8
    452120     15250.2
    452160     15253.7
    452200     15253.2
    452240     15255.2
    452280     15255.8
    452320     15257.6
    452360     15260.5
    452400       15260
    452440     15262.1
    452480     15262.9
    452520     15264.7
    452560     15266.2
    452600     15267.1
    452640     15268.5
    452680     15269.7
    452720     15270.1
    452760     15272.7
    452800     15273.6
    452840     15276.6
    452880     15276.8
    452920     15277.2
    452960     15280.6
    453000     15280.2
    453040     15282.2
    453080     15282.8
    453120     15284.6
    453160     15287.5
    453200       15287
    453240     15289.1
    453280     15289.9
    453320     15291.7
    453360     15293.2
    453400     15294.1
    453440     15295.5
    453480     15296.7
    453520     15297.1
    453560     15299.7
    453600     15300.6
    453640     15303.6
    453680     15303.8
    453720     15304.2
    453760     15307.7
    453800     15307.2
    453840     15309.2
    453880     15309.8
    453920     15311.6
    453960     15314.5
    454000       15314
    454040     15316.1
    454080     15316.9
    454120     15318.6
    454160     15320.2
    454200     15321.1
    454240     15322.5
    454280     15323.7
    454320     15324.1
    454360     15326.7
    454400     15327.6
    454440     15330.6
    454480     15330.8
    454520     15331.2
    454560     15334.7
    454600     15334.2
    454640     15336.2
    454680     15336.8
    454720     15338.6
    454760     15341.5
    454800       15341
    454840       15343
    454880     15343.9
    454920     15345.6
    454960     15347.2
    455000     15348.2
    455040     15349.4
    455080     15350.7
    455120     15351.1
    455160     15353.7
    455200     15354.6
    455240     15357.5
    455280     15357.7
    455320     15358.3
    455360     15361.6
    455400     15361.2
    455440     15363.1
    455480     15363.8
    455520     15365.6
    455560     15368.5
    455600     15367.9
    455640     15370.1
    455680     15370.9
    455720     15372.6
    455760     15374.2
    455800     15375.1
    455840     15376.4
    455880     15377.7
    455920       15378
    455960     15380.7
    456000     15381.6
    456040     15384.5
    456080     15384.8
    456120     15385.3
    456160     15388.6
    456200     15388.2
    456240     15390.1
    456280     15390.7
    456320     15392.5
    456360     15395.4
    456400     15394.9
    456440       15397
    456480     15397.8
    456520     15399.5
    456560     15401.2
    456600     15402.1
    456640     15403.3
    456680     15404.6
    456720     15404.9
    456760     15407.6
    456800     15408.5
    456840     15411.5
    456880     15411.7
    456920     15412.2
    456960     15415.6
    457000     15415.1
    457040       15417
    457080     15417.7
    457120     15419.5
    457160     15422.4
    457200     15421.8
    457240     15423.9
    457280     15424.8
    457320     15426.5
    457360     15428.1
    457400       15429
    457440     15430.3
    457480     15431.5
    457520     15431.9
    457560     15434.6
    457600     15435.4
    457640     15438.5
    457680     15438.7
    457720     15439.2
    457760     15442.5
    457800     15442.1
    457840       15444
    457880     15444.7
    457920     15446.5
    457960     15449.4
    458000     15448.8
    458040     15450.9
    458080     15451.7
    458120     15453.5
    458160     15455.1
    458200       15456
    458240     15457.2
    458280     15458.5
    458320     15458.8
    458360     15461.5
    458400     15462.4
    458440     15465.4
    458480     15465.6
    458520     15466.1
    458560     15469.5
    458600       15469
    458640       15471
    458680     15471.7
    458720     15473.4
    458760     15476.3
    458800     15475.7
    458840     15477.8
    458880     15478.7
    458920     15480.4
    458960       15482
    459000       15483
    459040     15484.2
    459080     15485.4
    459120     15485.8
    459160     15488.5
    459200     15489.4
    459240     15492.3
    459280     15492.6
    459320     15493.1
    459360     15496.5
    459400       15496
    459440     15497.9
    459480     15498.7
    459520     15500.3
    459560     15503.2
    459600     15502.7
    459640     15504.8
    459680     15505.7
    459720     15507.4
    459760     15509.1
    459800     15509.9
    459840     15511.1
    459880     15512.3
    459920     15512.7
    459960     15515.4
    460000     15516.3
    460040     15519.3
    460080     15519.6
    460120     15520.1
    460160     15523.4
    460200       15523
    460240     15524.9
    460280     15525.6
    460320     15527.3
    460360     15530.1
    460400     15529.6
    460440     15531.7
    460480     15532.6
    460520     15534.3
    460560       15536
    460600     15536.8
    460640       15538
    460680     15539.2
    460720     15539.7
    460760     15542.3
    460800     15543.3
    460840     15546.2
    460880     15546.5
    460920       15547
    460960     15550.4
    461000     15549.9
    461040     15551.8
    461080     15552.6
    461120     15554.3
    461160     15557.1
    461200     15556.6
    461240     15558.6
    461280     15559.5
    461320     15561.3
    461360       15563
    461400     15563.8
    461440       15565
    461480     15566.1
    461520     15566.6
    461560     15569.3
    461600     15570.2
    461640     15573.1
    461680     15573.4
    461720       15574
    461760     15577.3
    461800     15576.9
    461840     15578.8
    461880     15579.6
    461920     15581.3
    461960     15584.1
    462000     15583.5
    462040     15585.6
    462080     15586.5
    462120     15588.2
    462160     15589.9
    462200     15590.8
    462240     15591.9
    462280     15593.1
    462320     15593.6
    462360     15596.3
    462400     15597.2
    462440     15600.2
    462480     15600.4
    462520       15601
    462560     15604.3
    462600     15603.8
    462640     15605.7
    462680     15606.5
    462720     15608.2
    462760     15611.1
    462800     15610.5
    462840     15612.6
    462880     15613.5
    462920     15615.2
    462960     15616.9
    463000     15617.7
    463040       15619
    463080     15620.1
    463120     15620.6
    463160     15623.3
    463200     15624.2
    463240     15627.1
    463280     15627.3
    463320       15628
    463360     15631.3
    463400     15630.8
    463440     15632.7
    463480     15633.5
    463520     15635.1
    463560       15638
    463600     15637.5
    463640     15639.6
    463680     15640.5
    463720     15642.1
    463760     15643.8
    463800     15644.6
    463840     15645.9
    463880     15647.1
    463920     15647.5
    463960     15650.2
    464000     15651.2
    464040       15654
    464080     15654.3
    464120     15654.9
    464160     15658.2
    464200     15657.7
    464240     15659.6
    464280     15660.3
    464320     15662.1
    464360     15664.9
    464400     15664.4
    464440     15666.5
    464480     15667.4
    464520       15669
    464560     15670.7
    464600     15671.6
    464640     15672.8
    464680     15674.1
    464720     15674.5
    464760     15677.2
    464800     15678.1
    464840     15680.9
    464880     15681.2
    464920     15681.8
    464960     15685.1
    465000     15684.6
    465040     15686.6
    465080     15687.3
    465120       15689
    465160     15691.8
    465200     15691.3
    465240     15693.4
    465280     15694.3
    465320     15695.9
    465360     15697.7
    465400     15698.5
    465440     15699.8
    465480       15701
    465520     15701.3
    465560     15704.2
    465600       15705
    465640     15707.8
    465680     15708.1
    465720     15708.8
    465760     15712.1
    465800     15711.5
    465840     15713.5
    465880     15714.2
    465920     15715.9
    465960     15718.7
    466000     15718.3
    466040     15720.3
    466080     15721.3
    466120     15722.8
    466160     15724.6
    466200     15725.4
    466240     15726.7
    466280     15727.9
    466320     15728.3
    466360     15731.1
    466400       15732
    466440     15734.7
    466480       15735
    466520     15735.7
    466560       15739
    466600     15738.4
    466640     15740.4
    466680     15741.1
    466720     15742.8
    466760     15745.6
    466800     15745.1
    466840     15747.2
    466880     15748.2
    466920     15749.7
    466960     15751.5
    467000     15752.3
    467040     15753.6
    467080     15754.8
    467120     15755.2
    467160     15758.1
    467200     15758.9
    467240     15761.7
    467280     15761.9
    467320     15762.6
    467360     15765.9
    467400     15765.2
    467440     15767.3
    467480       15768
    467520     15769.7
    467560     15772.5
    467600     15772.1
    467640     15774.1
    467680     15775.1
    467720     15776.6
    467760     15778.4
    467800     15779.2
    467840     15780.5
    467880     15781.8
    467920     15782.2
    467960       15785
    468000     15785.8
    468040     15788.6
    468080     15788.8
    468120     15789.5
    468160     15792.9
    468200     15792.2
    468240     15794.2
    468280     15794.9
    468320     15796.7
    468360     15799.5
    468400       15799
    468440       15801
    468480       15802
    468520     15803.5
    468560     15805.3
    468600     15806.1
    468640     15807.4
    468680     15808.7
    468720     15809.1
    468760     15811.9
    468800     15812.6
    468840     15815.5
    468880     15815.6
    468920     15816.4
    468960     15819.7
    469000     15819.1
    469040     15821.1
    469080     15821.8
    469120     15823.6
    469160     15826.5
    469200     15825.8
    469240     15827.9
    469280       15829
    469320     15830.4
    469360     15832.3
    469400       15833
    469440     15834.2
    469480     15835.5
    469520       15836
    469560     15838.7
    469600     15839.5
    469640     15842.4
    469680     15842.5
    469720     15843.3
    469760     15846.6
    469800     15846.1
    469840       15848
    469880     15848.8
    469920     15850.4
    469960     15853.4
    470000     15852.7
    470040     15854.8
    470080     15855.9
    470120     15857.3
    470160     15859.2
    470200     15859.9
    470240       15861
    470280     15862.4
    470320     15862.8
    470360     15865.6
    470400     15866.4
    470440     15869.2
    470480     15869.4
    470520     15870.1
    470560     15873.5
    470600       15873
    470640       15875
    470680     15875.7
    470720     15877.3
    470760     15880.3
    470800     15879.6
    470840     15881.7
    470880     15882.8
    470920     15884.2
    470960       15886
    471000     15886.8
    471040       15888
    471080     15889.3
    471120     15889.8
    471160     15892.6
    471200     15893.3
    471240     15896.1
    471280     15896.4
    471320     15897.1
    471360     15900.4
    471400     15899.9
    471440     15901.9
    471480     15902.7
    471520     15904.2
    471560     15907.3
    471600     15906.6
    471640     15908.6
    471680     15909.8
    471720     15911.1
    471760       15913
    471800     15913.7
    471840     15914.9
    471880     15916.2
    471920     15916.7
    471960     15919.5
    472000     15920.2
    472040       15923
    472080     15923.3
    472120       15924
    472160     15927.3
    472200     15926.8
    472240     15928.8
    472280     15929.6
    472320     15931.1
    472360     15934.2
    472400     15933.5
    472440     15935.6
    472480     15936.7
    472520     15938.1
    472560       15940
    472600     15940.6
    472640     15941.8
    472680     15943.1
    472720     15943.6
    472760     15946.4
    472800     15947.2
    472840       15950
    472880     15950.2
    472920     15950.9
    472960     15954.3
    473000     15953.7
    473040     15955.7
    473080     15956.5
    473120       15958
    473160     15961.1
    473200     15960.4
    473240     15962.5
    473280     15963.6
    473320     15965.1
    473360     15966.9
    473400     15967.5
    473440     15968.7
    473480     15970.1
    473520     15970.5
    473560     15973.4
    473600     15974.1
    473640     15976.9
    473680     15977.1
    473720     15977.8
    473760     15981.2
    473800     15980.6
    473840     15982.6
    473880     15983.4
    473920       15985
    473960       15988
    474000     15987.3
    474040     15989.4
    474080     15990.5
    474120     15992.1
    474160     15993.8
    474200     15994.5
    474240     15995.6
    474280       15997
    474320     15997.5
    474360     16000.3
    474400       16001
    474440     16003.8
    474480       16004
    474520     16004.7
    474560     16008.1
    474600     16007.5
    474640     16009.5
    474680     16010.4
    474720       16012
    474760     16014.9
    474800     16014.2
    474840     16016.3
    474880     16017.4
    474920     16018.9
    474960     16020.7
    475000     16021.5
    475040     16022.6
    475080     16023.9
    475120     16024.4
    475160     16027.2
    475200       16028
    475240     16030.7
    475280     16030.9
    475320     16031.7
    475360     16034.9
    475400     16034.4
    475440     16036.4
    475480     16037.3
    475520     16038.9
    475560     16041.9
    475600     16041.1
    475640     16043.2
    475680     16044.4
    475720     16045.9
    475760     16047.7
    475800     16048.4
    475840     16049.5
    475880     16050.9
    475920     16051.4
    475960     16054.1
    476000     16054.9
    476040     16057.7
    476080     16057.9
    476120     16058.6
    476160       16062
    476200     16061.4
    476240     16063.3
    476280     16064.2
    476320     16065.7
    476360     16068.8
    476400       16068
    476440     16070.1
    476480     16071.3
    476520     16072.9
    476560     16074.6
    476600     16075.3
    476640     16076.4
    476680     16077.9
    476720     16078.3
    476760       16081
    476800     16081.8
    476840     16084.6
    476880     16084.9
    476920     16085.5
    476960     16088.9
    477000     16088.4
    477040     16090.3
    477080     16091.1
    477120     16092.7
    477160     16095.7
    477200     16094.9
    477240     16097.1
    477280     16098.2
    477320     16099.8
    477360     16101.5
    477400     16102.3
    477440     16103.4
    477480     16104.8
    477520     16105.2
    477560       16108
    477600     16108.8
    477640     16111.6
    477680     16111.9
    477720     16112.4
    477760     16115.8
    477800     16115.2
    477840     16117.2
    477880       16118
    477920     16119.6
    477960     16122.6
    478000     16121.8
    478040       16124
    478080     16125.2
    478120     16126.8
    478160     16128.5
    478200     16129.2
    478240     16130.4
    478280     16131.8
    478320     16132.2
    478360     16134.8
    478400     16135.7
    478440     16138.5
    478480     16138.8
    478520     16139.3
    478560     16142.8
    478600     16142.2
    478640     16144.1
    478680       16145
    478720     16146.6
    478760     16149.6
    478800     16148.7
    478840     16150.9
    478880     16152.1
    478920     16153.7
    478960     16155.4
    479000     16156.2
    479040     16157.3
    479080     16158.7
    479120     16159.2
    479160     16161.8
    479200     16162.6
    479240     16165.5
    479280     16165.8
    479320     16166.4
    479360     16169.8
    479400     16169.2
    479440     16171.1
    479480     16171.9
    479520     16173.5
    479560     16176.5
    479600     16175.7
    479640     16177.9
    479680     16179.1
    479720     16180.8
    479760     16182.3
    479800     16183.1
    479840     16184.3
    479880     16185.6
    479920     16186.1
    479960     16188.8
    480000     16189.5
    480040     16192.4
    480080     16192.6
    480120     16193.3
    480160     16196.7
    480200     16196.1
    480240     16198.1
    480280     16198.8
    480320     16200.5
    480360     16203.4
    480400     16202.6
    480440     16204.8
    480480       16206
    480520     16207.7
    480560     16209.2
    480600     16210.1
    480640     16211.3
    480680     16212.6
    480720     16213.1
    480760     16215.6
    480800     16216.5
    480840     16219.3
    480880     16219.6
    480920     16220.2
    480960     16223.6
    481000     16222.9
    481040       16225
    481080     16225.8
    481120     16227.4
    481160     16230.3
    481200     16229.5
    481240     16231.7
    481280       16233
    481320     16234.7
    481360     16236.1
    481400       16237
    481440     16238.1
    481480     16239.4
    481520     16239.9
    481560     16242.5
    481600     16243.2
    481640     16246.2
    481680     16246.4
    481720       16247
    481760     16250.5
    481800     16249.8
    481840     16251.9
    481880     16252.7
    481920     16254.3
    481960     16257.2
    482000     16256.4
    482040     16258.7
    482080     16259.9
    482120     16261.5
    482160       16263
    482200     16263.9
    482240     16264.9
    482280     16266.3
    482320     16266.7
    482360     16269.4
    482400     16270.1
    482440     16273.1
    482480     16273.3
    482520     16273.9
    482560     16277.4
    482600     16276.6
    482640     16278.7
    482680     16279.5
    482720     16281.2
    482760     16284.1
    482800     16283.3
    482840     16285.5
    482880     16286.8
    482920     16288.4
    482960     16289.9
    483000     16290.8
    483040     16291.8
    483080     16293.2
    483120     16293.6
    483160     16296.2
    483200     16296.9
    483240       16300
    483280     16300.2
    483320     16300.7
    483360     16304.2
    483400     16303.4
    483440     16305.6
    483480     16306.4
    483520       16308
    483560     16310.9
    483600     16310.1
    483640     16312.5
    483680     16313.6
    483720     16315.3
    483760     16316.8
    483800     16317.7
    483840     16318.7
    483880     16320.1
    483920     16320.5
    483960     16323.1
    484000     16323.8
    484040     16326.9
    484080       16327
    484120     16327.6
    484160       16331
    484200     16330.2
    484240     16332.5
    484280     16333.2
    484320     16334.8
    484360     16337.8
    484400       16337
    484440     16339.2
    484480     16340.5
    484520     16342.2
    484560     16343.7
    484600     16344.6
    484640     16345.5
    484680       16347
    484720     16347.4
    484760       16350
    484800     16350.6
    484840     16353.8
    484880       16354
    484920     16354.5
    484960     16357.9
    485000     16357.1
    485040     16359.4
    485080     16360.1
    485120     16361.7
    485160     16364.7
    485200     16363.8
    485240     16366.1
    485280     16367.4
    485320     16369.1
    485360     16370.5
    485400     16371.5
    485440     16372.4
    485480     16373.8
    485520     16374.3
    485560     16376.8
    485600     16377.5
    485640     16380.6
    485680     16380.7
    485720     16381.4
    485760     16384.8
    485800     16384.1
    485840     16386.2
    485880       16387
    485920     16388.5
    485960     16391.6
    486000     16390.7
    486040     16392.9
    486080     16394.3
    486120       16396
    486160     16397.3
    486200     16398.3
    486240     16399.2
    486280     16400.6
    486320     16401.1
    486360     16403.7
    486400     16404.3
    486440     16407.5
    486480     16407.6
    486520     16408.3
    486560     16411.7
    486600     16410.9
    486640     16413.1
    486680     16413.8
    486720     16415.4
    486760     16418.4
    486800     16417.5
    486840     16419.7
    486880     16421.1
    486920     16422.8
    486960     16424.2
    487000     16425.2
    487040       16426
    487080     16427.5
    487120     16427.9
    487160     16430.5
    487200     16431.1
    487240     16434.3
    487280     16434.5
    487320     16435.1
    487360     16438.5
    487400     16437.7
    487440     16439.9
    487480     16440.7
    487520     16442.2
    487560     16445.3
    487600     16444.4
    487640     16446.6
    487680       16448
    487720     16449.6
    487760       16451
    487800       16452
    487840     16452.8
    487880     16454.3
    487920     16454.8
    487960     16457.3
    488000       16458
    488040     16461.2
    488080     16461.3
    488120       16462
    488160     16465.3
    488200     16464.6
    488240     16466.8
    488280     16467.6
    488320     16469.1
    488360     16472.1
    488400     16471.2
    488440     16473.5
    488480     16474.9
    488520     16476.5
    488560     16477.9
    488600     16478.9
    488640     16479.8
    488680     16481.1
    488720     16481.7
    488760     16484.1
    488800     16484.8
    488840       16488
    488880     16488.2
    488920     16488.8
    488960     16492.1
    489000     16491.4
    489040     16493.6
    489080     16494.4
    489120     16495.9
    489160       16499
    489200       16498
    489240     16500.3
    489280     16501.7
    489320     16503.4
    489360     16504.7
    489400     16505.8
    489440     16506.7
    489480       16508
    489520     16508.5
    489560     16510.9
    489600     16511.7
    489640     16514.9
    489680       16515
    489720     16515.6
    489760       16519
    489800     16518.3
    489840     16520.4
    489880     16521.2
    489920     16522.7
    489960     16525.9
    490000     16524.8
    490040     16527.1
    490080     16528.5
    490120     16530.1
    490160     16531.5
    490200     16532.6
    490240     16533.5
    490280     16534.8
    490320     16535.4
    490360     16537.7
    490400     16538.5
    490440     16541.7
    490480     16541.9
    490520     16542.3
    490560     16545.9
    490600     16545.1
    490640     16547.3
    490680       16548
    490720     16549.5
    490760     16552.7
    490800     16551.6
    490840     16553.9
    490880     16555.4
    490920       16557
    490960     16558.3
    491000     16559.4
    491040     16560.3
    491080     16561.6
    491120     16562.2
    491160     16564.6
    491200     16565.3
    491240     16568.5
    491280     16568.6
    491320     16569.1
    491360     16572.7
    491400     16571.9
    491440     16574.1
    491480     16574.8
    491520     16576.4
    491560     16579.5
    491600     16578.5
    491640     16580.8
    491680     16582.3
    491720     16583.8
    491760     16585.2
    491800     16586.2
    491840     16587.2
    491880     16588.4
    491920     16588.9
    491960     16591.3
    492000     16592.1
    492040     16595.3
    492080     16595.4
    492120     16595.9
    492160     16599.5
    492200     16598.7
    492240     16600.9
    492280     16601.6
    492320     16603.2
    492360     16606.4
    492400     16605.3
    492440     16607.5
    492480     16609.1
    492520     16610.6
    492560       16612
    492600     16613.1
    492640       16614
    492680     16615.2
    492720     16615.8
    492760     16618.1
    492800     16618.9
    492840     16622.1
    492880     16622.1
    492920     16622.7
    492960     16626.3
    493000     16625.5
    493040     16627.7
    493080     16628.4
    493120       16630
    493160     16633.2
    493200     16632.1
    493240     16634.4
    493280     16635.9
    493320     16637.3
    493360     16638.8
    493400     16639.8
    493440     16640.8
    493480       16642
    493520     16642.6
    493560       16645
    493600     16645.7
    493640     16648.9
    493680       16649
    493720     16649.5
    493760     16653.1
    493800     16652.3
    493840     16654.5
    493880     16655.2
    493920     16656.8
    493960       16660
    494000     16658.9
    494040     16661.2
    494080     16662.7
    494120     16664.2
    494160     16665.6
    494200     16666.7
    494240     16667.6
    494280     16668.7
    494320     16669.4
    494360     16671.8
    494400     16672.5
    494440     16675.8
    494480     16675.8
    494520     16676.4
    494560       16680
    494600     16679.1
    494640     16681.3
    494680       16682
    494720     16683.6
    494760     16686.8
    494800     16685.7
    494840       16688
    494880     16689.5
    494920     16691.1
    494960     16692.4
    495000     16693.5
    495040     16694.4
    495080     16695.5
    495120     16696.2
    495160     16698.6
    495200     16699.2
    495240     16702.5
    495280     16702.7
    495320     16703.2
    495360     16706.9
    495400     16705.9
    495440     16708.2
    495480     16708.9
    495520     16710.4
    495560     16713.6
    495600     16712.6
    495640     16714.8
    495680     16716.4
    495720     16717.9
    495760     16719.2
    495800     16720.3
    495840     16721.1
    495880     16722.3
    495920     16723.1
    495960     16725.3
    496000       16726
    496040     16729.3
    496080     16729.5
    496120       16730
    496160     16733.7
    496200     16732.7
    496240       16735
    496280     16735.7
    496320     16737.2
    496360     16740.4
    496400     16739.4
    496440     16741.6
    496480     16743.1
    496520     16744.7
    496560       16746
    496600     16747.2
    496640       16748
    496680     16749.1
    496720     16749.9
    496760     16752.2
    496800     16752.8
    496840     16756.2
    496880     16756.3
    496920     16756.8
    496960     16760.5
    497000     16759.5
    497040     16761.8
    497080     16762.5
    497120       16764
    497160     16767.2
    497200     16766.2
    497240     16768.5
    497280       16770
    497320     16771.6
    497360     16772.8
    497400       16774
    497440     16774.9
    497480       16776
    497520     16776.8
    497560       16779
    497600     16779.7
    497640       16783
    497680     16783.1
    497720     16783.7
    497760     16787.3
    497800     16786.3
    497840     16788.6
    497880     16789.3
    497920     16790.7
    497960       16794
    498000       16793
    498040     16795.3
    498080     16796.8
    498120     16798.4
    498160     16799.6
    498200     16800.7
    498240     16801.7
    498280     16802.8
    498320     16803.6
    498360     16805.8
    498400     16806.5
    498440     16809.9
    498480     16809.9
    498520     16810.5
    498560     16814.2
    498600     16813.2
    498640     16815.5
    498680     16816.2
    498720     16817.6
    498760     16820.9
    498800     16819.9
    498840     16822.2
    498880     16823.7
    498920     16825.2
    498960     16826.5
    499000     16827.6
    499040     16828.6
    499080     16829.7
    499120     16830.4
    499160     16832.7
    499200     16833.4
    499240     16836.8
    499280     16836.8
    499320     16837.3
    499360       16841
    499400     16840.1
    499440     16842.4
    499480       16843
    499520     16844.5
    499560     16847.8
    499600     16846.8
    499640     16849.1
    499680     16850.6
    499720     16852.1
    499760     16853.3
    499800     16854.5
    499840     16855.4
    499880     16856.6
    499920     16857.3
    499960     16859.6
    500000     16860.3
    500040     16863.6
    500080     16863.7
    500120     16864.2
    500160     16867.9
    500200       16867
    500240     16869.3
    500280       16870
    500320     16871.4
    500360     16874.7
    500400     16873.6
    500440     16875.9
    500480     16877.4
    500520       16879
    500560     16880.2
    500600     16881.3
    500640     16882.2
    500680     16883.5
    500720     16884.2
    500760     16886.5
    500800     16887.2
    500840     16890.5
    500880     16890.6
    500920     16891.1
    500960     16894.8
    501000     16893.8
    501040     16896.2
    501080     16896.8
    501120     16898.2
    501160     16901.6
    501200     16900.5
    501240     16902.7
    501280     16904.3
    501320     16905.9
    501360       16907
    501400     16908.2
    501440     16909.1
    501480     16910.3
    501520     16911.1
    501560     16913.3
    501600       16914
    501640     16917.3
    501680     16917.4
    501720     16917.9
    501760     16921.7
    501800     16920.6
    501840       16923
    501880     16923.7
    501920     16925.1
    501960     16928.4
    502000     16927.4
    502040     16929.5
    502080     16931.1
    502120     16932.8
    502160     16933.9
    502200     16935.1
    502240       16936
    502280     16937.1
    502320     16937.9
    502360     16940.2
    502400     16940.9
    502440     16944.2
    502480     16944.3
    502520     16944.8
    502560     16948.6
    502600     16947.5
    502640     16949.9
    502680     16950.6
    502720       16952
    502760     16955.3
    502800     16954.2
    502840     16956.4
    502880       16958
    502920     16959.5
    502960     16960.8
    503000     16961.9
    503040     16962.9
    503080     16963.9
    503120     16964.7
    503160       16967
    503200     16967.7
    503240     16971.1
    503280     16971.2
    503320     16971.7
    503360     16975.5
    503400     16974.4
    503440     16976.8
    503480     16977.5
    503520     16978.8
    503560     16982.2
    503600     16981.1
    503640     16983.4
    503680     16984.9
    503720     16986.4
    503760     16987.7
    503800     16988.8
    503840     16989.8
    503880     16990.8
    503920     16991.5
    503960     16993.9
    504000     16994.5
    504040     16997.9
    504080       16998
    504120     16998.6
    504160     17002.4
    504200     17001.3
    504240     17003.7
    504280     17004.4
    504320     17005.7
    504360     17009.2
    504400       17008
    504440     17010.2
    504480     17011.7
    504520     17013.3
    504560     17014.5
    504600     17015.7
    504640     17016.6
    504680     17017.7
    504720     17018.3
    504760     17020.8
    504800     17021.4
    504840     17024.8
    504880     17024.8
    504920     17025.4
    504960     17029.2
    505000     17028.1
    505040     17030.5
    505080     17031.2
    505120     17032.5
    505160     17035.9
    505200     17034.8
    505240       17037
    505280     17038.6
    505320     17040.2
    505360     17041.4
    505400     17042.6
    505440     17043.4
    505480     17044.6
    505520     17045.2
    505560     17047.6
    505600     17048.3
    505640     17051.6
    505680     17051.7
    505720     17052.2
    505760     17056.1
    505800     17054.9
    505840     17057.3
    505880     17058.1
    505920     17059.4
    505960     17062.7
    506000     17061.7
    506040     17063.8
    506080     17065.4
    506120       17067
    506160     17068.3
    506200     17069.4
    506240     17070.3
    506280     17071.4
    506320     17072.1
    506360     17074.5
    506400     17075.1
    506440     17078.5
    506480     17078.5
    506520     17079.1
    506560       17083
    506600     17081.8
    506640     17084.1
    506680     17084.8
    506720     17086.3
    506760     17089.6
    506800     17088.6
    506840     17090.7
    506880     17092.3
    506920     17093.9
    506960     17095.1
    507000     17096.2
    507040     17097.1
    507080     17098.3
    507120     17098.9
    507160     17101.3
    507200     17101.9
    507240     17105.3
    507280     17105.3
    507320       17106
    507360     17109.9
    507400     17108.7
    507440       17111
    507480     17111.7
    507520     17113.1
    507560     17116.4
    507600     17115.4
    507640     17117.5
    507680     17119.2
    507720     17120.8
    507760     17121.9
    507800       17123
    507840     17123.9
    507880     17125.1
    507920     17125.8
    507960     17128.1
    508000     17128.8
    508040     17132.1
    508080     17132.1
    508120     17132.8
    508160     17136.8
    508200     17135.5
    508240     17137.8
    508280     17138.5
    508320       17140
    508360     17143.3
    508400     17142.2
    508440     17144.4
    508480       17146
    508520     17147.6
    508560     17148.7
    508600     17149.8
    508640     17150.7
    508680     17151.9
    508720     17152.7
    508760       17155
    508800     17155.6
    508840     17158.9
    508880     17158.9
    508920     17159.6
    508960     17163.6
    509000     17162.4
    509040     17164.6
    509080     17165.4
    509120     17166.8
    509160     17170.1
    509200     17169.1
    509240     17171.3
    509280     17172.9
    509320     17174.3
    509360     17175.5
    509400     17176.7
    509440     17177.5
    509480     17178.8
    509520     17179.4
    509560     17181.8
    509600     17182.5
    509640     17185.8
    509680     17185.8
    509720     17186.4
    509760     17190.5
    509800     17189.2
    509840     17191.5
    509880     17192.2
    509920     17193.6
    509960       17197
    510000     17195.9
    510040     17198.1
    510080     17199.7
    510120     17201.2
    510160     17202.5
    510200     17203.5
    510240     17204.5
    510280     17205.7
    510320     17206.3
    510360     17208.7
    510400     17209.3
    510440     17212.6
    510480     17212.7
    510520     17213.3
    510560     17217.3
    510600     17216.1
    510640     17218.4
    510680     17219.1
    510720     17220.5
    510760     17223.9
    510800     17222.8
    510840     17224.9
    510880     17226.6
    510920       17228
    510960     17229.2
    511000     17230.3
    511040     17231.3
    511080     17232.6
    511120     17233.1
    511160     17235.6
    511200     17236.1
    511240     17239.4
    511280     17239.6
    511320     17240.1
    511360     17244.2
    511400     17242.9
    511440     17245.2
    511480       17246
    511520     17247.4
    511560     17250.7
    511600     17249.6
    511640     17251.7
    511680     17253.5
    511720     17254.9
    511760     17256.1
    511800     17257.2
    511840     17258.2
    511880     17259.5
    511920       17260
    511960     17262.4
    512000       17263
    512040     17266.2
    512080     17266.4
    512120       17267
    512160       17271
    512200     17269.8
    512240     17272.1
    512280     17272.9
    512320     17274.3
    512360     17277.6
    512400     17276.5
    512440     17278.5
    512480     17280.3
    512520     17281.7
    512560     17282.9
    512600       17284
    512640     17285.1
    512680     17286.3
    512720     17286.9
    512760     17289.2
    512800     17289.8
    512840     17293.1
    512880     17293.2
    512920     17293.9
    512960     17297.9
    513000     17296.7
    513040     17298.9
    513080     17299.7
    513120     17301.1
    513160     17304.4
    513200     17303.4
    513240     17305.4
    513280     17307.3
    513320     17308.7
    513360     17309.8
    513400       17311
    513440       17312
    513480     17313.1
    513520     17313.8
    513560     17316.1
    513600     17316.8
    513640       17320
    513680     17320.1
    513720     17320.8
    513760     17324.8
    513800     17323.5
    513840     17325.8
    513880     17326.6
    513920     17328.1
    513960     17331.4
    514000     17330.4
    514040     17332.3
    514080     17334.2
    514120     17335.5
    514160     17336.7
    514200     17337.9
    514240     17338.9
    514280       17340
    514320     17340.6
    514360       17343
    514400     17343.7
    514440     17346.9
    514480       17347
    514520     17347.7
    514560     17351.6
    514600     17350.5
    514640     17352.8
    514680     17353.5
    514720       17355
    514760     17358.3
    514800     17357.2
    514840     17359.2
    514880     17361.1
    514920     17362.4
    514960     17363.6
    515000     17364.8
    515040     17365.8
    515080     17366.9
    515120     17367.4
    515160     17369.8
    515200     17370.6
    515240     17373.9
    515280       17374
    515320     17374.7
    515360     17378.5
    515400     17377.3
    515440     17379.7
    515480     17380.4
    515520     17381.9
    515560     17385.2
    515600     17384.1
    515640     17386.1
    515680       17388
    515720     17389.4
    515760     17390.4
    515800     17391.7
    515840     17392.7
    515880     17393.8
    515920     17394.4
    515960     17396.7
    516000     17397.5
    516040     17400.8
    516080     17400.9
    516120     17401.6
    516160     17405.5
    516200     17404.3
    516240     17406.6
    516280     17407.3
    516320     17408.8
    516360     17412.1
    516400       17411
    516440     17413.1
    516480       17415
    516520     17416.3
    516560     17417.3
    516600     17418.6
    516640     17419.6
    516680     17420.8
    516720     17421.3
    516760     17423.7
    516800     17424.5
    516840     17427.8
    516880     17427.8
    516920     17428.5
    516960     17432.4
    517000     17431.2
    517040     17433.6
    517080     17434.2
    517120     17435.7
    517160       17439
    517200       17438
    517240     17439.9
    517280     17441.9
    517320     17443.3
    517360     17444.2
    517400     17445.6
    517440     17446.4
    517480     17447.7
    517520     17448.2
    517560     17450.6
    517600     17451.3
    517640     17454.6
    517680     17454.7
    517720     17455.4
    517760     17459.3
    517800     17458.1
    517840     17460.4
    517880     17461.1
    517920     17462.6
    517960     17465.9
    518000       17465
    518040     17466.8
    518080     17468.8
    518120     17470.2
    518160     17471.1
    518200     17472.5
    518240     17473.4
    518280     17474.6
    518320     17475.1
    518360     17477.6
    518400     17478.2
    518440     17481.5
    518480     17481.6
    518520     17482.4
    518560     17486.2
    518600       17485
    518640     17487.4
    518680       17488
    518720     17489.6
    518760     17492.8
    518800     17491.9
    518840     17493.7
    518880     17495.7
    518920     17497.2
    518960       17498
    519000     17499.4
    519040     17500.3
    519080     17501.5
    519120       17502
    519160     17504.5
    519200     17505.1
    519240     17508.4
    519280     17508.5
    519320     17509.3
    519360     17513.1
    519400       17512
    519440     17514.3
    519480     17514.9
    519520     17516.5
    519560     17519.7
    519600     17518.8
    519640     17520.6
    519680     17522.6
    519720     17524.1
    519760     17524.9
    519800     17526.3
    519840     17527.2
    519880     17528.4
    519920     17528.9
    519960     17531.3
    520000       17532
    520040     17535.3
    520080     17535.3
    520120     17536.2
    520160       17540
    520200     17538.8
    520240     17541.1
    520280     17541.7
    520320     17543.4
    520360     17546.5
    520400     17545.7
    520440     17547.5
    520480     17549.6
    520520       17551
    520560     17551.8
    520600     17553.3
    520640     17554.1
    520680     17555.3
    520720     17555.8
    520760     17558.2
    520800     17558.9
    520840     17562.3
    520880     17562.2
    520920     17563.1
    520960     17566.9
    521000     17565.7
    521040       17568
    521080     17568.6
    521120     17570.2
    521160     17573.5
    521200     17572.6
    521240     17574.4
    521280     17576.4
    521320     17577.9
    521360     17578.7
    521400     17580.2
    521440     17580.9
    521480     17582.2
    521520     17582.7
    521560     17585.1
    521600     17585.8
    521640     17589.1
    521680       17589
    521720       17590
    521760     17593.7
    521800     17592.6
    521840     17594.9
    521880     17595.5
    521920     17597.2
    521960     17600.3
    522000     17599.4
    522040     17601.2
    522080     17603.3
    522120     17604.8
    522160     17605.6
    522200       17607
    522240     17607.8
    522280     17609.1
    522320     17609.5
    522360       17612
    522400     17612.6
    522440       17616
    522480     17615.9
    522520     17616.9
    522560     17620.5
    522600     17619.5
    522640     17621.8
    522680     17622.4
    522720       17624
    522760     17627.2
    522800     17626.3
    522840     17628.2
    522880     17630.2
    522920     17631.7
    522960     17632.5
    523000     17633.9
    523040     17634.7
    523080       17636
    523120     17636.4
    523160     17638.9
    523200     17639.6
    523240     17642.9
    523280     17642.7
    523320     17643.7
    523360     17647.4
    523400     17646.4
    523440     17648.6
    523480     17649.2
    523520     17650.8
    523560     17654.1
    523600     17653.2
    523640     17655.1
    523680       17657
    523720     17658.5
    523760     17659.4
    523800     17660.8
    523840     17661.5
    523880     17662.9
    523920     17663.3
    523960     17665.7
    524000     17666.5
    524040     17669.7
    524080     17669.5
    524120     17670.6
    524160     17674.3
    524200     17673.3
    524240     17675.5
    524280     17676.2
    524320     17677.6
    524360     17680.9
    524400       17680
    524440     17681.9
    524480     17683.9
    524520     17685.5
    524560     17686.2
    524600     17687.7
    524640     17688.3
    524680     17689.8
    524720     17690.2
    524760     17692.5
    524800     17693.4
    524840     17696.6
    524880     17696.4
    524920     17697.6
    524960     17701.2
    525000     17700.2
    525040     17702.3
    525080       17703
    525120     17704.5
    525160     17707.9
    525200     17706.9
    525240     17708.8
    525280     17710.7
    525320     17712.3
    525360     17713.1
    525400     17714.5
    525440     17715.2
    525480     17716.6
    525520     17717.1
    525560     17719.4
    525600     17720.2
    525640     17723.4
    525680     17723.2
    525720     17724.4
    525760     17728.2
    525800       17727
    525840     17729.2
    525880     17729.8
    525920     17731.3
    525960     17734.7
    526000     17733.8
    526040     17735.7
    526080     17737.6
    526120     17739.2
    526160       17740
    526200     17741.4
    526240       17742
    526280     17743.5
    526320     17743.9
    526360     17746.2
    526400     17747.1
    526440     17750.3
    526480       17750
    526520     17751.3
    526560     17755.1
    526600     17753.9
    526640     17756.2
    526680     17756.7
    526720     17758.2
    526760     17761.5
    526800     17760.6
    526840     17762.5
    526880     17764.5
    526920     17766.1
    526960       17767
    527000     17768.3
    527040     17768.9
    527080     17770.4
    527120     17770.8
    527160     17773.1
    527200       17774
    527240     17777.2
    527280     17776.8
    527320     17778.2
    527360       17782
    527400     17780.9
    527440       17783
    527480     17783.6
    527520     17785.1
    527560     17788.5
    527600     17787.4
    527640     17789.4
    527680     17791.4
    527720     17792.9
    527760     17793.9
    527800     17795.1
    527840     17795.8
    527880     17797.3
    527920     17797.7
    527960       17800
    528000     17800.8
    528040     17804.1
    528080     17803.6
    528120       17805
    528160       17809
    528200     17807.8
    528240     17809.9
    528280     17810.5
    528320     17811.9
    528360     17815.3
    528400     17814.3
    528440     17816.3
    528480     17818.3
    528520     17819.8
    528560     17820.7
    528600       17822
    528640     17822.7
    528680     17824.1
    528720     17824.6
    528760     17826.8
    528800     17827.7
    528840     17830.9
    528880     17830.4
    528920     17831.9
    528960     17835.9
    529000     17834.7
    529040     17836.8
    529080     17837.3
    529120     17838.8
    529160     17842.2
    529200     17841.2
    529240     17843.1
    529280     17845.1
    529320     17846.7
    529360     17847.6
    529400     17848.9
    529440     17849.5
    529480       17851
    529520     17851.4
    529560     17853.7
    529600     17854.5
    529640     17857.9
    529680     17857.3
    529720     17858.8
    529760     17862.8
    529800     17861.6
    529840     17863.6
    529880     17864.2
    529920     17865.7
    529960       17869
    530000       17868
    530040       17870
    530080       17872
    530120     17873.4
    530160     17874.4
    530200     17875.7
    530240     17876.4
    530280     17877.8
    530320     17878.3
    530360     17880.5
    530400     17881.3
    530440     17884.7
    530480     17884.2
    530520     17885.6
    530560     17889.6
    530600     17888.4
    530640     17890.4
    530680     17891.1
    530720     17892.5
    530760     17895.9
    530800     17894.9
    530840     17896.9
    530880     17898.9
    530920     17900.3
    530960     17901.4
    531000     17902.5
    531040     17903.2
    531080     17904.7
    531120     17905.2
    531160     17907.4
    531200     17908.2
    531240     17911.6
    531280       17911
    531320     17912.6
    531360     17916.5
    531400     17915.3
    531440     17917.3
    531480       17918
    531520     17919.4
    531560     17922.8
    531600     17921.8
    531640     17923.8
    531680     17925.7
    531720     17927.1
    531760     17928.3
    531800     17929.4
    531840       17930
    531880     17931.5
    531920       17932
    531960     17934.3
    532000       17935
    532040     17938.4
    532080       17938
    532120     17939.5
    532160     17943.4
    532200     17942.3
    532240     17944.1
    532280     17944.9
    532320     17946.3
    532360     17949.7
    532400     17948.7
    532440     17950.7
    532480     17952.7
    532520     17954.1
    532560     17955.2
    532600     17956.3
    532640       17957
    532680     17958.4
    532720     17958.9
    532760     17961.2
    532800       17962
    532840     17965.2
    532880     17964.9
    532920     17966.3
    532960     17970.3
    533000     17969.1
    533040       17971
    533080     17971.7
    533120     17973.2
    533160     17976.6
    533200     17975.6
    533240     17977.6
    533280     17979.6
    533320     17981.1
    533360     17982.1
    533400     17983.2
    533440     17983.8
    533480     17985.3
    533520     17985.8
    533560     17988.2
    533600     17988.9
    533640     17992.2
    533680     17991.9
    533720     17993.2
    533760     17997.2
    533800     17996.1
    533840       17998
    533880     17998.7
    533920     18000.1
    533960     18003.5
    534000     18002.4
    534040     18004.5
    534080     18006.5
    534120     18008.1
    534160       18009
    534200     18010.1
    534240     18010.8
    534280     18012.2
    534320     18012.8
    534360     18015.1
    534400     18015.8
    534440     18019.1
    534480     18018.8
    534520     18020.1
    534560     18024.1
    534600     18022.9
    534640     18024.8
    534680     18025.7
    534720       18027
    534760     18030.4
    534800     18029.3
    534840     18031.4
    534880     18033.4
    534920     18035.1
    534960     18035.9
    535000       18037
    535040     18037.6
    535080     18039.1
    535120     18039.6
    535160       18042
    535200     18042.6
    535240     18046.1
    535280     18045.8
    535320       18047
    535360       18051
    535400     18049.8
    535440     18051.7
    535480     18052.6
    535520     18053.8
    535560     18057.2
    535600     18056.3
    535640     18058.4
    535680     18060.3
    535720     18061.9
    535760     18062.8
    535800     18063.9
    535840     18064.5
    535880     18065.9
    535920     18066.5
    535960     18068.8
    536000     18069.4
    536040     18072.9
    536080     18072.7
    536120     18073.9
    536160     18077.9
    536200     18076.8
    536240     18078.6
    536280     18079.4
    536320     18080.7
    536360     18084.1
    536400     18083.1
    536440     18085.2
    536480     18087.2
    536520     18088.8
    536560     18089.7
    536600     18090.8
    536640     18091.4
    536680     18092.8
    536720     18093.3
    536760     18095.7
    536800     18096.3
    536840     18099.8
    536880     18099.5
    536920     18100.8
    536960     18104.8
    537000     18103.6
    537040     18105.5
    537080     18106.3
    537120     18107.6
    537160       18111
    537200     18110.1
    537240     18112.1
    537280     18114.1
    537320     18115.7
    537360     18116.6
    537400     18117.7
    537440     18118.3
    537480     18119.7
    537520     18120.2
    537560     18122.6
    537600     18123.1
    537640     18126.8
    537680     18126.4
    537720     18127.7
    537760     18131.8
    537800     18130.5
    537840     18132.4
    537880     18133.2
    537920     18134.4
    537960     18137.9
    538000     18136.9
    538040       18139
    538080       18141
    538120     18142.7
    538160     18143.5
    538200     18144.6
    538240     18145.2
    538280     18146.6
    538320     18147.1
    538360     18149.5
    538400     18150.1
    538440     18153.8
    538480     18153.3
    538520     18154.6
    538560     18158.7
    538600     18157.4
    538640     18159.4
    538680     18160.1
    538720     18161.2
    538760     18164.8
    538800     18163.9
    538840     18165.9
    538880       18168
    538920     18169.6
    538960     18170.5
    539000     18171.6
    539040     18172.1
    539080     18173.6
    539120     18174.1
    539160     18176.4
    539200       18177
    539240     18180.7
    539280     18180.3
    539320     18181.6
    539360     18185.6
    539400     18184.3
    539440     18186.4
    539480       18187
    539520     18188.2
    539560     18191.7
    539600     18190.8
    539640     18192.9
    539680     18194.9
    539720     18196.5
    539760     18197.5
    539800     18198.5
    539840     18199.1
    539880     18200.6
    539920     18200.9
    539960     18203.4
    540000     18203.9
    540040     18207.6
    540080     18207.2
    540120     18208.5
    540160     18212.5
    540200     18211.3
    540240     18213.3
    540280       18214
    540320     18215.1
    540360     18218.6
    540400     18217.8
    540440     18219.9
    540480     18221.8
    540520     18223.3
    540560     18224.4
    540600     18225.5
    540640       18226
    540680     18227.5
    540720     18227.9
    540760     18230.4
    540800     18230.9
    540840     18234.5
    540880     18234.1
    540920     18235.4
    540960     18239.5
    541000     18238.3
    541040     18240.3
    541080     18240.9
    541120       18242
    541160     18245.7
    541200     18244.7
    541240     18246.8
    541280     18248.9
    541320     18250.3
    541360     18251.4
    541400     18252.4
    541440     18253.1
    541480     18254.5
    541520     18254.8
    541560     18257.3
    541600     18257.9
    541640     18261.6
    541680     18261.1
    541720     18262.4
    541760     18266.5
    541800     18265.2
    541840     18267.4
    541880     18267.9
    541920       18269
    541960     18272.6
    542000     18271.7
    542040     18273.7
    542080     18275.8
    542120     18277.3
    542160     18278.3
    542200     18279.4
    542240     18280.1
    542280     18281.4
    542320     18281.6
    542360     18284.2
    542400     18284.9
    542440     18288.5
    542480       18288
    542520     18289.4
    542560     18293.4
    542600     18292.2
    542640     18294.3
    542680     18294.8
    542720     18295.9
    542760     18299.6
    542800     18298.7
    542840     18300.7
    542880     18302.8
    542920     18304.2
    542960     18305.2
    543000     18306.4
    543040     18307.1
    543080     18308.4
    543120     18308.5
    543160     18311.2
    543200     18311.8
    543240     18315.4
    543280       18315
    543320     18316.4
    543360     18320.4
    543400     18319.2
    543440     18321.4
    543480     18321.7
    543520       18323
    543560     18326.5
    543600     18325.7
    543640     18327.6
    543680     18329.7
    543720     18331.2
    543760     18332.2
    543800     18333.4
    543840       18334
    543880     18335.3
    543920     18335.5
    543960     18338.2
    544000     18338.7
    544040     18342.4
    544080       18342
    544120     18343.4
    544160     18347.4
    544200     18346.2
    544240     18348.3
    544280     18348.7
    544320       18350
    544360     18353.6
    544400     18352.6
    544440     18354.5
    544480     18356.7
    544520     18358.1
    544560     18359.1
    544600     18360.3
    544640     18360.9
    544680     18362.2
    544720     18362.5
    544760     18365.1
    544800     18365.6
    544840     18369.4
    544880     18368.8
    544920     18370.4
    544960     18374.4
    545000     18373.1
    545040     18375.2
    545080     18375.6
    545120       18377
    545160     18380.6
    545200     18379.6
    545240     18381.5
    545280     18383.6
    545320     18385.1
    545360     18386.1
    545400     18387.3
    545440     18387.8
    545480     18389.2
    545520     18389.5
    545560       18392
    545600     18392.6
    545640     18396.4
    545680     18395.8
    545720     18397.4
    545760     18401.4
    545800     18400.1
    545840     18402.1
    545880     18402.6
    545920       18404
    545960     18407.5
    546000     18406.5
    546040     18408.4
    546080     18410.5
    546120       18412
    546160     18413.1
    546200     18414.3
    546240     18414.8
    546280     18416.1
    546320     18416.4
    546360       18419
    546400     18419.5
    546440     18423.3
    546480     18422.8
    546520     18424.3
    546560     18428.4
    546600     18426.9
    546640     18429.1
    546680     18429.5
    546720     18430.9
    546760     18434.5
    546800     18433.4
    546840     18435.4
    546880     18437.5
    546920       18439
    546960       18440
    547000     18441.2
    547040     18441.7
    547080     18443.1
    547120     18443.4
    547160       18446
    547200     18446.5
    547240     18450.2
    547280     18449.6
    547320     18451.3
    547360     18455.3
    547400     18453.9
    547440       18456
    547480     18456.4
    547520     18457.9
    547560     18461.4
    547600     18460.4
    547640     18462.4
    547680     18464.5
    547720     18465.9
    547760     18466.9
    547800     18468.1
    547840     18468.6
    547880     18469.9
    547920     18470.3
    547960     18472.9
    548000     18473.4
    548040     18477.1
    548080     18476.5
    548120     18478.1
    548160     18482.2
    548200     18480.8
    548240     18482.9
    548280     18483.3
    548320     18484.8
    548360     18488.3
    548400     18487.2
    548440     18489.3
    548480     18491.3
    548520     18492.7
    548560     18493.8
    548600       18495
    548640     18495.5
    548680     18496.8
    548720     18497.1
    548760     18499.8
    548800     18500.3
    548840     18504.1
    548880     18503.5
    548920       18505
    548960     18509.1
    549000     18507.7
    549040     18509.8
    549080     18510.2
    549120     18511.7
    549160     18515.1
    549200     18514.1
    549240     18516.2
    549280     18518.2
    549320     18519.6
    549360     18520.6
    549400     18521.9
    549440     18522.4
    549480     18523.7
    549520       18524
    549560     18526.7
    549600       18527
    549640     18530.9
    549680     18530.4
    549720     18531.8
    549760       18536
    549800     18534.6
    549840     18536.6
    549880       18537
    549920     18538.6
    549960       18542
    550000       18541
    550040     18543.1
    550080       18545
    550120     18546.4
    550160     18547.5
    550200     18548.7
    550240     18549.3
    550280     18550.5
    550320       18551
    550360     18553.5
    550400       18554
    550440     18557.7
    550480     18557.2
    550520     18558.7
    550560     18562.8
    550600     18561.3
    550640     18563.5
    550680     18563.9
    550720     18565.5
    550760     18568.8
    550800     18567.8
    550840     18569.9
    550880     18571.8
    550920     18573.2
    550960     18574.4
    551000     18575.6
    551040     18576.2
    551080     18577.4
    551120     18577.9
    551160     18580.3
    551200     18580.8
    551240     18584.6
    551280     18583.9
    551320     18585.5
    551360     18589.6
    551400     18588.1
    551440     18590.2
    551480     18590.7
    551520     18592.3
    551560     18595.7
    551600     18594.7
    551640     18596.8
    551680     18598.7
    551720       18600
    551760     18601.2
    551800     18602.5
    551840       18603
    551880     18604.2
    551920     18604.8
    551960     18607.2
    552000     18607.6
    552040     18611.4
    552080     18610.8
    552120     18612.4
    552160     18616.5
    552200       18615
    552240     18617.1
    552280     18617.6
    552320     18619.1
    552360     18622.5
    552400     18621.5
    552440     18623.7
    552480     18625.6
    552520     18626.8
    552560     18628.1
    552600     18629.3
    552640     18629.9
    552680     18630.9
    552720     18631.7
    552760     18634.2
    552800     18634.4
    552840     18638.2
    552880     18637.6
    552920     18639.2
    552960     18643.4
    553000     18641.8
    553040       18644
    553080     18644.5
    553120       18646
    553160     18649.3
    553200     18648.3
    553240     18650.5
    553280     18652.4
    553320     18653.7
    553360     18654.8
    553400     18656.1
    553440     18656.8
    553480     18657.9
    553520     18658.6
    553560     18661.1
    553600     18661.3
    553640     18665.1
    553680     18664.4
    553720     18666.1
    553760     18670.2
    553800     18668.7
    553840     18670.8
    553880     18671.3
    553920     18672.8
    553960     18676.2
    554000     18675.2
    554040     18677.4
    554080     18679.4
    554120     18680.5
    554160     18681.7
    554200     18682.9
    554240     18683.6
    554280     18684.7
    554320     18685.5
    554360     18687.9
    554400     18688.1
    554440       18692
    554480     18691.3
    554520       18693
    554560     18697.2
    554600     18695.5
    554640     18697.7
    554680     18698.1
    554720     18699.7
    554760     18703.1
    554800     18702.1
    554840     18704.3
    554880     18706.2
    554920     18707.3
    554960     18708.6
    555000     18709.8
    555040     18710.4
    555080     18711.6
    555120     18712.4
    555160     18714.8
    555200       18715
    555240     18718.9
    555280     18718.2
    555320     18719.9
    555360     18724.1
    555400     18722.4
    555440     18724.6
    555480       18725
    555520     18726.6
    555560     18729.9
    555600       18729
    555640     18731.1
    555680     18733.1
    555720     18734.2
    555760     18735.5
    555800     18736.6
    555840     18737.4
    555880     18738.4
    555920     18739.2
    555960     18741.7
    556000     18741.9
    556040     18745.9
    556080     18745.1
    556120     18746.8
    556160     18751.1
    556200     18749.3
    556240     18751.4
    556280     18751.9
    556320     18753.4
    556360     18756.8
    556400     18755.9
    556440     18757.9
    556480     18759.9
    556520     18761.1
    556560     18762.4
    556600     18763.6
    556640     18764.1
    556680     18765.3
    556720     18766.1
    556760     18768.6
    556800     18768.8
    556840     18772.7
    556880     18771.9
    556920     18773.6
    556960     18777.8
    557000     18776.1
    557040     18778.2
    557080     18778.8
    557120     18780.2
    557160     18783.6
    557200     18782.7
    557240     18784.7
    557280     18786.7
    557320       18788
    557360     18789.1
    557400     18790.5
    557440     18790.9
    557480     18792.2
    557520     18792.9
    557560     18795.4
    557600     18795.7
    557640     18799.6
    557680     18798.7
    557720     18800.4
    557760     18804.7
    557800       18803
    557840       18805
    557880     18805.5
    557920     18807.1
    557960     18810.5
    558000     18809.5
    558040     18811.6
    558080     18813.5
    558120     18814.9
    558160     18815.9
    558200     18817.4
    558240     18817.7
    558280       18819
    558320     18819.8
    558360     18822.4
    558400     18822.5
    558440     18826.4
    558480     18825.5
    558520     18827.1
    558560     18831.5
    558600     18829.8
    558640     18831.8
    558680     18832.3
    558720     18833.9
    558760     18837.3
    558800     18836.4
    558840     18838.4
    558880     18840.3
    558920     18841.7
    558960     18842.7
    559000     18844.1
    559040     18844.6
    559080     18845.8
    559120     18846.6
    559160     18849.2
    559200     18849.5
    559240     18853.4
    559280     18852.4
    559320     18853.9
    559360     18858.4
    559400     18856.7
    559440     18858.6
    559480     18859.1
    559520     18860.8
    559560     18864.2
    559600     18863.3
    559640     18865.4
    559680     18867.2
    559720     18868.6
    559760     18869.5
    559800       18871
    559840     18871.4
    559880     18872.6
    559920     18873.4
    559960       18876
    560000     18876.3
    560040     18880.2
    560080     18879.3
    560120     18880.8
    560160     18885.2
    560200     18883.5
    560240     18885.5
    560280     18885.9
    560320     18887.6
    560360     18890.9
    560400     18890.1
    560440     18892.2
    560480     18894.1
    560520     18895.4
    560560     18896.4
    560600     18897.8
    560640     18898.3
    560680     18899.5
    560720     18900.3
    560760     18902.9
    560800     18903.2
    560840     18907.1
    560880     18906.1
    560920     18907.6
    560960     18912.1
    561000     18910.3
    561040     18912.4
    561080     18912.8
    561120     18914.4
    561160     18917.8
    561200       18917
    561240     18919.1
    561280     18920.9
    561320     18922.3
    561360     18923.3
    561400     18924.7
    561440     18925.2
    561480     18926.3
    561520     18927.1
    561560     18929.7
    561600       18930
    561640       18934
    561680     18932.9
    561720     18934.5
    561760       18939
    561800     18937.3
    561840     18939.2
    561880     18939.6
    561920     18941.2
    561960     18944.6
    562000     18943.7
    562040     18945.9
    562080     18947.7
    562120     18949.1
    562160     18950.1
    562200     18951.6
    562240     18951.9
    562280     18953.2
    562320     18953.9
    562360     18956.5
    562400     18956.8
    562440     18960.8
    562480     18959.7
    562520     18961.4
    562560     18965.9
    562600     18964.1
    562640       18966
    562680     18966.5
    562720     18968.2
    562760     18971.5
    562800     18970.6
    562840     18972.7
    562880     18974.6
    562920       18976
    562960     18976.9
    563000     18978.5
    563040     18978.8
    563080     18980.1
    563120     18980.8
    563160     18983.4
    563200     18983.7
    563240     18987.7
    563280     18986.5
    563320     18988.3
    563360     18992.6
    563400       18991
    563440     18992.9
    563480     18993.5
    563520     18995.1
    563560     18998.5
    563600     18997.5
    563640     18999.6
    563680     19001.6
    563720     19002.9
    563760     19003.8
    563800     19005.4
    563840     19005.7
    563880       19007
    563920     19007.8
    563960     19010.2
    564000     19010.5
    564040     19014.6
    564080     19013.4
    564120     19015.2
    564160     19019.5
    564200     19017.9
    564240     19019.8
    564280     19020.3
    564320     19022.1
    564360     19025.3
    564400     19024.4
    564440     19026.5
    564480     19028.4
    564520     19029.7
    564560     19030.7
    564600     19032.3
    564640     19032.6
    564680     19033.8
    564720     19034.7
    564760     19037.1
    564800     19037.3
    564840     19041.6
    564880     19040.4
    564920     19042.1
    564960     19046.6
    565000     19044.8
    565040     19046.7
    565080     19047.2
    565120       19049
    565160     19052.4
    565200     19051.3
    565240     19053.4
    565280     19055.3
    565320     19056.5
    565360     19057.6
    565400     19059.1
    565440     19059.5
    565480     19060.7
    565520     19061.6
    565560       19064
    565600     19064.3
    565640     19068.5
    565680     19067.2
    565720       19069
    565760     19073.5
    565800     19071.7
    565840     19073.5
    565880       19074
    565920     19075.8
    565960     19079.3
    566000     19078.2
    566040     19080.3
    566080     19082.2
    566120     19083.5
    566160     19084.5
    566200       19086
    566240     19086.5
    566280     19087.5
    566320     19088.5
    566360     19090.9
    566400     19091.2
    566440     19095.3
    566480     19094.1
    566520     19095.8
    566560     19100.3
    566600     19098.5
    566640     19100.4
    566680     19100.8
    566720     19102.6
    566760     19106.1
    566800       19105
    566840     19107.2
    566880       19109
    566920     19110.3
    566960     19111.4
    567000     19112.9
    567040     19113.3
    567080     19114.3
    567120     19115.4
    567160     19117.8
    567200     19118.1
    567240     19122.2
    567280     19121.1
    567320     19122.7
    567360     19127.2
    567400     19125.4
    567440     19127.2
    567480     19127.6
    567520     19129.4
    567560     19132.9
    567600     19131.9
    567640       19134
    567680       19136
    567720     19137.1
    567760     19138.3
    567800     19139.8
    567840     19140.2
    567880     19141.2
    567920     19142.2
    567960     19144.6
    568000     19144.9
    568040     19149.1
    568080     19147.9
    568120     19149.4
    568160       19154
    568200     19152.1
    568240     19154.1
    568280     19154.5
    568320     19156.2
    568360     19159.7
    568400     19158.7
    568440     19160.8
    568480     19162.9
    568520       19164
    568560     19165.2
    568600     19166.7
    568640       19167
    568680     19168.1
    568720     19169.1
    568760     19171.4
    568800     19171.7
    568840     19175.9
    568880     19174.8
    568920     19176.3
    568960     19180.9
    569000       19179
    569040     19180.9
    569080     19181.4
    569120       19183
    569160     19186.6
    569200     19185.6
    569240     19187.7
    569280     19189.7
    569320     19190.8
    569360       19192
    569400     19193.5
    569440     19193.8
    569480     19194.9
    569520       19196
    569560     19198.3
    569600     19198.5
    569640     19202.8
    569680     19201.6
    569720     19203.1
    569760     19207.8
    569800     19205.9
    569840     19207.7
    569880     19208.2
    569920     19209.8
    569960     19213.4
    570000     19212.4
    570040     19214.4
    570080     19216.5
    570120     19217.6
    570160     19218.8
    570200     19220.4
    570240     19220.6
    570280     19221.8
    570320     19222.9
    570360     19225.1
    570400     19225.4
    570440     19229.6
    570480     19228.3
    570520     19229.9
    570560     19234.5
    570600     19232.6
    570640     19234.5
    570680     19235.1
    570720     19236.6
    570760     19240.2
    570800     19239.1
    570840     19241.2
    570880     19243.3
    570920     19244.5
    570960     19245.6
    571000     19247.2
    571040     19247.4
    571080     19248.6
    571120     19249.6
    571160     19251.9
    571200     19252.2
    571240     19256.4
    571280     19255.1
    571320     19256.7
    571360     19261.3
    571400     19259.3
    571440     19261.2
    571480     19261.9
    571520     19263.4
    571560       19267
    571600     19265.9
    571640     19268.1
    571680     19270.1
    571720     19271.3
    571760     19272.4
    571800       19274
    571840     19274.2
    571880     19275.4
    571920     19276.3
    571960     19278.7
    572000       19279
    572040     19283.2
    572080       19282
    572120     19283.4
    572160       19288
    572200     19286.2
    572240     19288.1
    572280     19288.7
    572320     19290.2
    572360     19293.9
    572400     19292.7
    572440     19294.9
    572480       19297
    572520     19298.1
    572560     19299.3
    572600     19300.8
    572640       19301
    572680     19302.3
    572720     19303.2
    572760     19305.6
    572800     19305.8
    572840       19310
    572880     19308.8
    572920     19310.3
    572960     19314.8
    573000       19313
    573040       19315
    573080     19315.5
    573120     19317.2
    573160     19320.8
    573200     19319.5
    573240     19321.8
    573280     19323.8
    573320       19325
    573360     19326.2
    573400     19327.7
    573440     19327.8
    573480     19329.2
    573520       19330
    573560     19332.4
    573600     19332.7
    573640     19336.9
    573680     19335.6
    573720     19337.3
    573760     19341.6
    573800     19339.9
    573840     19341.8
    573880     19342.3
    573920       19344
    573960     19347.7
    574000     19346.4
    574040     19348.7
    574080     19350.7
    574120     19351.8
    574160     19353.1
    574200     19354.6
    574240     19354.7
    574280       19356
    574320     19356.9
    574360     19359.3
    574400     19359.6
    574440     19363.8
    574480     19362.4
    574520     19364.1
    574560     19368.5
    574600     19366.7
    574640     19368.7
    574680     19369.2
    574720     19370.9
    574760     19374.5
    574800     19373.2
    574840     19375.5
    574880     19377.5
    574920     19378.7
    574960       19380
    575000     19381.4
    575040     19381.5
    575080     19382.8
    575120     19383.8
    575160     19386.2
    575200     19386.5
    575240     19390.7
    575280     19389.2
    575320     19390.9
    575360     19395.3
    575400     19393.5
    575440     19395.5
    575480       19396
    575520     19397.8
    575560     19401.4
    575600       19400
    575640     19402.4
    575680     19404.3
    575720     19405.5
    575760     19406.8
    575800     19408.3
    575840     19408.3
    575880     19409.5
    575920     19410.6
    575960       19413
    576000     19413.2
    576040     19417.5
    576080     19416.1
    576120     19417.7
    576160     19422.1
    576200     19420.3
    576240     19422.3
    576280     19422.8
    576320     19424.7
    576360     19428.1
    576400     19426.8
    576440     19429.1
    576480     19431.1
    576520     19432.3
    576560     19433.6
    576600       19435
    576640     19435.1
    576680     19436.4
    576720     19437.4
    576760     19439.8
    576800     19440.1
    576840     19444.5
    576880       19443
    576920     19444.5
    576960     19448.9
    577000     19447.3
    577040     19449.1
    577080     19449.5
    577120     19451.5
    577160     19454.9
    577200     19453.6
    577240     19455.9
    577280     19457.9
    577320       19459
    577360     19460.5
    577400     19461.9
    577440     19461.8
    577480     19463.1
    577520     19464.3
    577560     19466.7
    577600     19466.9
    577640     19471.3
    577680     19469.7
    577720     19471.3
    577760     19475.7
    577800     19474.1
    577840       19476
    577880     19476.3
    577920     19478.3
    577960     19481.7
    578000     19480.4
    578040     19482.8
    578080     19484.7
    578120     19485.8
    578160     19487.2
    578200     19488.6
    578240     19488.6
    578280     19489.9
    578320       19491
    578360     19493.4
    578400     19493.7
    578440     19498.1
    578480     19496.5
    578520       19498
    578560     19502.5
    578600     19500.8
    578640     19502.8
    578680     19503.1
    578720     19505.1
    578760     19508.5
    578800     19507.2
    578840     19509.6
    578880     19511.4
    578920     19512.6
    578960       19514
    579000     19515.4
    579040     19515.3
    579080     19516.8
    579120     19517.8
    579160     19520.2
    579200     19520.4
    579240     19524.9
    579280     19523.3
    579320     19524.8
    579360     19529.3
    579400     19527.6
    579440     19529.5
    579480     19529.8
    579520     19531.8
    579560     19535.2
    579600     19533.8
    579640     19536.3
    579680     19538.2
    579720     19539.4
    579760     19540.7
    579800     19542.1
    579840       19542
    579880     19543.5
    579920     19544.5
    579960     19546.9
    580000     19547.2
    580040     19551.6
    580080       19550
    580120     19551.6
    580160       19556
    580200     19554.4
    580240     19556.3
    580280     19556.5
    580320     19558.5
    580360       19562
    580400     19560.6
    580440     19563.1
    580480     19564.9
    580520     19566.1
    580560     19567.5
    580600     19568.9
    580640     19568.9
    580680     19570.3
    580720     19571.3
    580760     19573.7
    580800       19574
    580840     19578.3
    580880     19576.8
    580920     19578.4
    580960     19582.8
    581000     19581.1
    581040       19583
    581080     19583.3
    581120     19585.1
    581160     19588.8
    581200     19587.3
    581240     19589.7
    581280     19591.7
    581320     19592.8
    581360     19594.2
    581400     19595.7
    581440     19595.6
    581480       19597
    581520       19598
    581560     19600.5
    581600     19600.7
    581640     19605.1
    581680     19603.6
    581720     19605.1
    581760     19609.6
    581800     19607.9
    581840     19609.9
    581880       19610
    581920     19611.9
    581960     19615.5
    582000       19614
    582040     19616.5
    582080     19618.4
    582120     19619.6
    582160     19620.9
    582200     19622.4
    582240     19622.4
    582280     19623.7
    582320     19624.8
    582360     19627.2
    582400     19627.4
    582440       19632
    582480     19630.4
    582520     19631.8
    582560     19636.3
    582600     19634.6
    582640     19636.7
    582680     19636.8
    582720     19638.7
    582760     19642.3
    582800     19640.7
    582840     19643.3
    582880     19645.1
    582920     19646.4
    582960     19647.7
    583000     19649.2
    583040     19649.2
    583080     19650.4
    583120     19651.5
    583160       19654
    583200     19654.1
    583240     19658.7
    583280     19657.2
    583320     19658.6
    583360     19663.1
    583400     19661.5
    583440     19663.5
    583480     19663.5
    583520     19665.5
    583560     19669.1
    583600     19667.4
    583640     19670.1
    583680     19671.9
    583720     19673.2
    583760     19674.5
    583800     19676.1
    583840     19675.9
    583880     19677.2
    583920     19678.4
    583960     19680.8
    584000     19680.8
    584040     19685.6
    584080       19684
    584120     19685.4
    584160     19689.8
    584200     19688.2
    584240     19690.2
    584280     19690.2
    584320     19692.3
    584360     19695.9
    584400     19694.2
    584440     19696.9
    584480     19698.8
    584520     19699.9
    584560     19701.3
    584600     19702.9
    584640     19702.8
    584680       19704
    584720       19705
    584760     19707.5
    584800     19707.6
    584840     19712.2
    584880     19710.6
    584920     19712.2
    584960     19716.5
    585000     19715.1
    585040       19717
    585080       19717
    585120       19719
    585160     19722.7
    585200     19720.9
    585240     19723.7
    585280     19725.5
    585320     19726.7
    585360     19728.1
    585400     19729.6
    585440     19729.5
    585480     19730.6
    585520     19731.8
    585560     19734.3
    585600     19734.3
    585640       19739
    585680     19737.4
    585720     19738.9
    585760     19743.2
    585800     19741.8
    585840     19743.7
    585880     19743.7
    585920     19745.8
    585960     19749.4
    586000     19747.7
    586040     19750.4
    586080     19752.3
    586120     19753.4
    586160     19754.8
    586200     19756.3
    586240     19756.3
    586280     19757.4
    586320     19758.5
    586360       19761
    586400     19761.1
    586440     19765.6
    586480     19764.1
    586520     19765.7
    586560     19769.9
    586600     19768.4
    586640     19770.4
    586680     19770.4
    586720     19772.5
    586760     19776.1
    586800     19774.5
    586840     19777.2
    586880     19779.1
    586920     19780.2
    586960     19781.5
    587000       19783
    587040       19783
    587080     19784.2
    587120     19785.3
    587160     19787.9
    587200     19787.8
    587240     19792.4
    587280     19790.8
    587320     19792.5
    587360     19796.7
    587400     19795.2
    587440     19797.1
    587480     19797.1
    587520     19799.3
    587560     19802.9
    587600     19801.3
    587640     19803.9
    587680     19805.9
    587720     19806.9
    587760     19808.2
    587800     19809.7
    587840     19809.7
    587880       19811
    587920       19812
    587960     19814.6
    588000     19814.5
    588040     19819.2
    588080     19817.5
    588120     19819.2
    588160     19823.5
    588200     19821.9
    588240     19823.9
    588280     19823.7
    588320       19826
    588360     19829.6
    588400       19828
    588440     19830.5
    588480     19832.5
    588520     19833.7
    588560     19834.9
    588600     19836.4
    588640     19836.4
    588680     19837.7
    588720     19838.7
    588760     19841.3
    588800     19841.2
    588840     19845.9
    588880     19844.3
    588920     19845.8
    588960     19850.1
    589000     19848.7
    589040     19850.6
    589080     19850.5
    589120     19852.8
    589160     19856.2
    589200     19854.7
    589240     19857.2
    589280     19859.2
    589320     19860.4
    589360     19861.6
    589400     19863.2
    589440     19863.1
    589480     19864.5
    589520     19865.4
    589560       19868
    589600     19868.1
    589640     19872.6
    589680     19870.8
    589720     19872.5
    589760     19876.9
    589800     19875.4
    589840     19877.4
    589880     19877.2
    589920     19879.4
    589960     19882.9
    590000     19881.5
    590040     19883.9
    590080     19885.9
    590120     19887.2
    590160     19888.3
    590200     19889.9
    590240     19889.8
    590280     19891.2
    590320     19892.2
    590360     19894.8
    590400     19894.7
    590440     19899.2
    590480     19897.6
    590520     19899.2
    590560     19903.6
    590600     19902.2
    590640       19904
    590680     19903.9
    590720     19906.1
    590760     19909.7
    590800     19908.2
    590840     19910.7
    590880     19912.6
    590920     19913.9
    590960       19915
    591000     19916.7
    591040     19916.5
    591080     19917.9
    591120     19918.9
    591160     19921.5
    591200     19921.4
    591240     19925.9
    591280     19924.3
    591320       19926
    591360     19930.4
    591400     19928.9
    591440     19930.8
    591480     19930.6
    591520     19932.8
    591560     19936.3
    591600       19935
    591640     19937.4
    591680     19939.3
    591720     19940.6
    591760     19941.6
    591800     19943.4
    591840     19943.3
    591880     19944.7
    591920     19945.7
    591960     19948.2
    592000     19948.1
    592040     19952.7
    592080       19951
    592120     19952.7
    592160     19956.9
    592200     19955.6
    592240     19957.5
    592280     19957.3
    592320     19959.5
    592360       19963
    592400     19961.5
    592440     19964.1
    592480       19966
    592520     19967.2
    592560     19968.3
    592600     19970.2
    592640       19970
    592680     19971.4
    592720     19972.5
    592760     19974.9
    592800     19974.8
    592840     19979.4
    592880     19977.7
    592920     19979.4
    592960     19983.7
    593000     19982.3
    593040     19984.2
    593080       19984
    593120     19986.2
    593160     19989.6
    593200     19988.2
    593240     19990.7
    593280     19992.8
    593320     19993.9
    593360     19995.1
    593400     19996.8
    593440     19996.7
    593480       19998
    593520     19999.2
    593560     20001.6
    593600     20001.4
    593640       20006
    593680     20004.5
    593720     20006.1
    593760     20010.4
    593800       20009
    593840     20010.8
    593880     20010.8
    593920     20012.9
    593960     20016.3
    594000     20014.8
    594040     20017.4
    594080     20019.4
    594120     20020.6
    594160     20021.8
    594200     20023.5
    594240     20023.4
    594280     20024.7
    594320     20025.8
    594360     20028.3
    594400     20028.1
    594440     20032.7
    594480     20031.2
    594520     20032.7
    594560     20037.1
    594600     20035.7
    594640     20037.4
    594680     20037.5
    594720     20039.7
    594760     20043.1
    594800     20041.5
    594840     20044.1
    594880     20046.1
    594920     20047.3
    594960     20048.4
    595000     20050.2
    595040     20050.1
    595080     20051.3
    595120     20052.5
    595160       20055
    595200     20054.7
    595240     20059.4
    595280     20057.9
    595320     20059.3
    595360     20063.7
    595400     20062.3
    595440     20064.1
    595480     20064.2
    595520     20066.4
    595560     20069.8
    595600     20068.2
    595640     20070.8
    595680     20072.8
    595720     20074.1
    595760     20075.1
    595800     20076.9
    595840     20076.7
    595880     20078.1
    595920     20079.3
    595960     20081.7
    596000     20081.5
    596040     20086.1
    596080     20084.7
    596120       20086
    596160     20090.5
    596200     20089.1
    596240     20090.8
    596280     20090.9
    596320     20093.1
    596360     20096.5
    596400     20094.9
    596440     20097.4
    596480     20099.6
    596520     20100.8
    596560     20101.9
    596600     20103.5
    596640     20103.4
    596680     20104.8
    596720       20106
    596760     20108.4
    596800     20108.1
    596840     20112.9
    596880     20111.4
    596920     20112.7
    596960     20117.1
    597000     20115.9
    597040     20117.5
    597080     20117.6
    597120     20119.8
    597160     20123.3
    597200     20121.6
    597240     20124.1
    597280     20126.3
    597320     20127.5
    597360     20128.5
    597400     20130.3
    597440     20130.1
    597480     20131.5
    597520     20132.8
    597560     20135.1
    597600     20134.9
    597640     20139.6
    597680     20138.1
    597720     20139.5
    597760     20143.8
    597800     20142.6
    597840     20144.3
    597880     20144.3
    597920     20146.6
    597960       20150
    598000     20148.2
    598040     20150.8
    598080       20153
    598120     20154.2
    598160     20155.2
    598200     20157.1
    598240     20156.9
    598280     20158.2
    598320     20159.4
    598360     20161.8
    598400     20161.6
    598440     20166.3
    598480     20164.8
    598520     20166.1
    598560     20170.5
    598600     20169.3
    598640       20171
    598680     20171.1
    598720     20173.2
    598760     20176.7
    598800     20174.9
    598840     20177.5
    598880     20179.6
    598920     20180.9
    598960       20182
    599000     20183.8
    599040     20183.5
    599080     20184.9
    599120     20186.2
    599160     20188.5
    599200     20188.3
    599240     20192.9
    599280     20191.5
    599320     20192.8
    599360     20197.3
    599400       20196
    599440     20197.7
    599480     20197.7
    599520     20199.9
    599560     20203.4
    599600     20201.6
    599640     20204.2
    599680     20206.3
    599720     20207.6
    599760     20208.8
    599800     20210.5
    599840     20210.2
    599880     20211.6
    599920       20213
    599960     20215.2
    600000       20215
    600040     20219.5
    600080     20218.2
    600120     20219.4
    600160     20224.1
    600200     20222.7
    600240     20224.4
    600280     20224.4
    600320     20226.6
    600360     20230.1
    600400     20228.3
    600440       20231
    600480     20233.1
    600520     20234.4
    600560     20235.5
    600600     20237.2
    600640     20236.9
    600680     20238.3
    600720     20239.7
    600760       20242
    600800     20241.7
    600840     20246.3
    600880     20244.8
    600920     20246.2
    600960     20250.9
    601000     20249.5
    601040     20251.2
    601080     20251.2
    601120     20253.3
    601160     20256.9
    601200       20255
    601240     20257.7
    601280     20259.8
    601320     20261.2
    601360     20262.2
    601400     20263.9
    601440     20263.6
    601480       20265
    601520     20266.4
    601560     20268.8
    601600     20268.4
    601640     20273.1
    601680     20271.5
    601720     20272.9
    601760     20277.7
    601800     20276.3
    601840     20277.8
    601880     20277.9
    601920       20280
    601960     20283.7
    602000     20281.8
    602040     20284.4
    602080     20286.5
    602120     20287.9
    602160       20289
    602200     20290.7
    602240     20290.4
    602280     20291.7
    602320     20293.2
    602360     20295.5
    602400     20295.1
    602440     20299.9
    602480     20298.2
    602520     20299.6
    602560     20304.4
    602600       20303
    602640     20304.4
    602680     20304.6
    602720     20306.7
    602760     20310.4
    602800     20308.5
    602840     20311.2
    602880     20313.3
    602920     20314.7
    602960     20315.7
    603000     20317.4
    603040     20317.1
    603080     20318.4
    603120       20320
    603160     20322.1
    603200     20321.9
    603240     20326.7
    603280       20325
    603320     20326.3
    603360     20331.1
    603400     20329.8
    603440     20331.2
    603480     20331.3
    603520     20333.5
    603560     20337.2
    603600     20335.3
    603640     20337.9
    603680       20340
    603720     20341.5
    603760     20342.5
    603800     20344.1
    603840     20343.9
    603880     20345.3
    603920     20346.6
    603960     20348.9
    604000     20348.7
    604040     20353.5
    604080     20351.7
    604120       20353
    604160     20357.8
    604200     20356.6
    604240       20358
    604280     20357.9
    604320     20360.2
    604360       20364
    604400       20362
    604440     20364.7
    604480     20366.8
    604520     20368.2
    604560     20369.3
    604600       20371
    604640     20370.7
    604680       20372
    604720     20373.4
    604760     20375.7
    604800     20375.4
    604840     20380.3
    604880     20378.5
    604920     20379.9
    604960     20384.6
    605000     20383.4
    605040     20384.7
    605080     20384.7
    605120       20387
    605160     20390.8
    605200     20388.8
    605240     20391.5
    605280     20393.6
    605320       20395
    605360       20396
    605400     20397.8
    605440     20397.4
    605480     20398.8
    605520     20400.1
    605560     20402.4
    605600     20402.1
    605640     20407.1
    605680     20405.3
    605720     20406.7
    605760     20411.4
    605800     20410.2
    605840     20411.4
    605880     20411.4
    605920     20413.8
    605960     20417.6
    606000     20415.4
    606040     20418.2
    606080     20420.4
    606120     20421.8
    606160     20422.7
    606200     20424.6
    606240     20424.1
    606280     20425.6
    606320     20426.8
    606360     20429.2
    606400     20429.1
    606440     20433.9
    606480     20432.2
    606520     20433.5
    606560     20438.1
    606600     20437.1
    606640     20438.1
    606680     20438.2
    606720     20440.6
    606760     20444.3
    606800     20442.2
    606840       20445
    606880     20447.2
    606920     20448.6
    606960     20449.5
    607000     20451.4
    607040     20450.9
    607080     20452.4
    607120     20453.7
    607160     20455.8
    607200     20455.9
    607240     20460.6
    607280     20458.8
    607320     20460.3
    607360     20464.9
    607400     20463.8
    607440     20464.9
    607480       20465
    607520     20467.5
    607560     20471.1
    607600       20469
    607640     20471.8
    607680     20473.9
    607720     20475.3
    607760     20476.2
    607800     20478.1
    607840     20477.6
    607880     20479.1
    607920     20480.5
    607960     20482.7
    608000     20482.7
    608040     20487.4
    608080     20485.6
    608120     20487.2
    608160     20491.7
    608200     20490.5
    608240     20491.6
    608280     20491.9
    608320     20494.2
    608360     20497.8
    608400     20495.7
    608440     20498.6
    608480     20500.7
    608520     20502.1
    608560     20502.9
    608600     20504.9
    608640     20504.4
    608680     20505.9
    608720     20507.3
    608760     20509.5
    608800     20509.4
    608840     20514.3
    608880     20512.4
    608920     20513.9
    608960     20518.4
    609000     20517.3
    609040     20518.4
    609080     20518.7
    609120       20521
    609160     20524.6
    609200     20522.4
    609240     20525.4
    609280     20527.5
    609320     20528.9
    609360     20529.8
    609400     20531.6
    609440     20531.1
    609480     20532.7
    609520       20534
    609560     20536.2
    609600     20536.1
    609640     20541.1
    609680     20539.2
    609720     20540.8
    609760     20545.2
    609800     20544.1
    609840     20545.2
    609880     20545.5
    609920     20547.8
    609960     20551.5
    610000     20549.2
    610040     20552.1
    610080     20554.3
    610120     20555.7
    610160     20556.6
    610200     20558.5
    610240     20557.9
    610280     20559.5
    610320     20560.8
    610360     20563.1
    610400     20562.9
    610440     20567.9
    610480       20566
    610520     20567.5
    610560       20572
    610600     20570.9
    610640       20572
    610680     20572.3
    610720     20574.5
    610760     20578.4
    610800     20576.1
    610840       20579
    610880     20581.2
    610920     20582.4
    610960     20583.5
    611000     20585.3
    611040     20584.7
    611080     20586.3
    611120     20587.6
    611160       20590
    611200     20589.7
    611240     20594.8
    611280     20592.7
    611320     20594.4
    611360     20598.8
    611400     20597.8
    611440     20598.9
    611480     20599.2
    611520     20601.3
    611560     20605.2
    611600     20602.9
    611640     20605.8
    611680       20608
    611720     20609.3
    611760     20610.3
    611800     20612.2
    611840     20611.5
    611880     20613.2
    611920     20614.5
    611960     20616.8
    612000     20616.5
    612040     20621.6
    612080     20619.6
    612120     20621.1
    612160     20625.7
    612200     20624.6
    612240     20625.7
    612280     20625.9
    612320     20628.1
    612360       20632
    612400     20629.6
    612440     20632.6
    612480     20634.8
    612520     20636.1
    612560       20637
    612600       20639
    612640     20638.2
    612680     20639.9
    612720     20641.2
    612760     20643.5
    612800     20643.3
    612840     20648.4
    612880     20646.5
    612920       20648
    612960     20652.6
    613000     20651.5
    613040     20652.6
    613080     20652.7
    613120     20654.9
    613160     20658.8
    613200     20656.5
    613240     20659.5
    613280     20661.6
    613320       20663
    613360     20663.8
    613400     20665.7
    613440       20665
    613480     20666.8
    613520       20668
    613560     20670.5
    613600     20670.1
    613640     20675.2
    613680     20673.4
    613720     20674.8
    613760     20679.4
    613800     20678.4
    613840     20679.4
    613880     20679.5
    613920     20681.8
    613960     20685.7
    614000     20683.2
    614040     20686.3
    614080     20688.4
    614120     20689.6
    614160     20690.7
    614200     20692.4
    614240     20691.8
    614280     20693.6
    614320     20694.8
    614360     20697.2
    614400       20697
    614440       20702
    614480     20700.2
    614520     20701.7
    614560     20706.2
    614600     20705.2
    614640     20706.3
    614680     20706.4
    614720     20708.5
    614760     20712.6
    614800       20710
    614840     20713.1
    614880     20715.3
    614920     20716.5
    614960     20717.5
    615000     20719.3
    615040     20718.7
    615080     20720.4
    615120     20721.6
    615160     20724.1
    615200     20723.8
    615240     20728.8
    615280       20727
    615320     20728.5
    615360     20733.2
    615400       20732
    615440     20733.1
    615480     20733.2
    615520     20735.4
    615560     20739.4
    615600     20736.7
    615640       20740
    615680     20742.1
    615720     20743.3
    615760     20744.3
    615800     20746.3
    615840     20745.5
    615880     20747.2
    615920     20748.5
    615960     20750.9
    616000     20750.7
    616040     20755.7
    616080     20753.9
    616120     20755.3
    616160     20760.1
    616200     20758.8
    616240     20759.9
    616280     20760.1
    616320     20762.3
    616360     20766.2
    616400     20763.6
    616440     20766.8
    616480       20769
    616520     20770.2
    616560     20771.2
    616600     20773.1
    616640     20772.2
    616680     20774.1
    616720     20775.3
    616760     20777.8
    616800     20777.6
    616840     20782.6
    616880     20780.7
    616920     20782.2
    616960       20787
    617000     20785.6
    617040     20786.9
    617080       20787
    617120     20789.2
    617160       20793
    617200     20790.4
    617240     20793.7
    617280     20795.8
    617320     20797.1
    617360       20798
    617400     20799.8
    617440       20799
    617480     20800.9
    617520     20802.1
    617560     20804.6
    617600     20804.4
    617640     20809.4
    617680     20807.6
    617720       20809
    617760     20813.8
    617800     20812.4
    617840     20813.7
    617880     20813.7
    617920       20816
    617960     20819.9
    618000     20817.4
    618040     20820.5
    618080     20822.6
    618120       20824
    618160     20824.9
    618200     20826.8
    618240     20825.9
    618280     20827.7
    618320       20829
    618360     20831.5
    618400     20831.3
    618440     20836.4
    618480     20834.5
    618520     20835.9
    618560     20840.8
    618600     20839.3
    618640     20840.6
    618680     20840.6
    618720     20842.9
    618760     20846.9
    618800     20844.2
    618840     20847.4
    618880     20849.5
    618920       20851
    618960     20851.8
    619000     20853.7
    619040     20852.8
    619080     20854.6
    619120     20855.8
    619160     20858.4
    619200     20858.2
    619240     20863.2
    619280     20861.5
    619320     20862.9
    619360     20867.7
    619400     20866.2
    619440     20867.5
    619480     20867.5
    619520     20869.8
    619560     20873.6
    619600       20871
    619640     20874.4
    619680     20876.4
    619720     20877.9
    619760     20878.8
    619800     20880.6
    619840     20879.8
    619880     20881.5
    619920     20882.8
    619960     20885.3
    620000     20885.1
    620040       20890
    620080     20888.3
    620120     20889.7
    620160     20894.6
    620200     20893.1
    620240     20894.4
    620280     20894.3
    620320     20896.7
    620360     20900.7
    620400     20897.9
    620440     20901.2
    620480     20903.3
    620520     20904.7
    620560     20905.7
    620600     20907.5
    620640     20906.7
    620680     20908.5
    620720     20909.6
    620760     20912.2
    620800       20912
    620840     20916.9
    620880     20915.2
    620920     20916.5
    620960     20921.4
    621000       20920
    621040     20921.2
    621080     20921.2
    621120     20923.5
    621160     20927.5
    621200     20924.8
    621240     20928.1
    621280     20930.1
    621320     20931.6
    621360     20932.6
    621400     20934.4
    621440     20933.5
    621480     20935.4
    621520     20936.5
    621560     20939.1
    621600       20939
    621640     20943.9
    621680     20942.2
    621720     20943.4
    621760     20948.3
    621800     20946.9
    621840     20948.2
    621880     20948.1
    621920     20950.3
    621960     20954.4
    622000     20951.7
    622040     20954.9
    622080     20956.9
    622120     20958.5
    622160     20959.3
    622200     20961.3
    622240     20960.4
    622280     20962.2
    622320     20963.4
    622360       20966
    622400     20965.9
    622440     20970.8
    622480       20969
    622520     20970.3
    622560     20975.2
    622600     20973.9
    622640       20975
    622680     20975.1
    622720     20977.2
    622760     20981.3
    622800     20978.5
    622840     20981.8
    622880     20983.8
    622920     20985.3
    622960     20986.3
    623000     20988.2
    623040     20987.3
    623080     20989.1
    623120     20990.3
    623160     20992.9
    623200     20992.8
    623240     20997.8
    623280     20995.9
    623320     20997.2
    623360       21002
    623400     21000.7
    623440       21002
    623480     21001.9
    623520     21004.1
    623560     21008.2
    623600     21005.4
    623640     21008.8
    623680     21010.5
    623720     21012.1
    623760     21013.2
    623800       21015
    623840     21014.2
    623880     21015.9
    623920       21017
    623960     21019.9
    624000     21019.7
    624040     21024.6
    624080     21022.8
    624120       21024
    624160     21028.8
    624200     21027.6
    624240     21028.8
    624280     21028.8
    624320     21030.9
    624360       21035
    624400     21032.3
    624440     21035.6
    624480     21037.4
    624520     21039.1
    624560       21040
    624600     21041.8
    624640       21041
    624680     21042.8
    624720     21043.9
    624760     21046.7
    624800     21046.6
    624840     21051.4
    624880     21049.6
    624920     21050.9
    624960     21055.6
    625000     21054.4
    625040     21055.7
    625080     21055.6
    625120     21057.7
    625160     21061.8
    625200     21059.1
    625240     21062.5
    625280     21064.2
    625320       21066
    625360     21066.7
    625400     21068.6
    625440     21067.7
    625480     21069.7
    625520     21070.8
    625560     21073.5
    625600     21073.4
    625640     21078.3
    625680     21076.5
    625720     21077.7
    625760     21082.4
    625800     21081.1
    625840     21082.6
    625880     21082.4
    625920     21084.5
    625960     21088.7
    626000     21085.9
    626040     21089.2
    626080       21091
    626120     21092.8
    626160     21093.6
    626200     21095.4
    626240     21094.6
    626280     21096.6
    626320     21097.7
    626360     21100.4
    626400     21100.2
    626440     21105.2
    626480     21103.3
    626520     21104.5
    626560     21109.3
    626600     21107.9
    626640     21109.4
    626680     21109.3
    626720     21111.3
    626760     21115.6
    626800     21112.7
    626840       21116
    626880     21117.8
    626920     21119.6
    626960     21120.5
    627000     21122.3
    627040     21121.3
    627080     21123.3
    627120     21124.4
    627160     21127.1
    627200       21127
    627240     21132.1
    627280     21130.2
    627320     21131.4
    627360       21136
    627400     21134.7
    627440     21136.3
    627480       21136
    627520     21138.1
    627560     21142.4
    627600     21139.5
    627640     21142.9
    627680     21144.6
    627720     21146.3
    627760     21147.2
    627800     21149.1
    627840     21148.2
    627880     21150.2
    627920     21151.3
    627960     21153.9
    628000     21153.8
    628040     21158.9
    628080     21156.9
    628120     21158.1
    628160     21162.8
    628200     21161.5
    628240       21163
    628280     21162.8
    628320     21164.9
    628360     21169.2
    628400     21166.3
    628440     21169.8
    628480     21171.4
    628520     21173.1
    628560       21174
    628600       21176
    628640     21174.9
    628680       21177
    628720     21178.1
    628760     21180.8
    628800     21180.6
    628840     21185.8
    628880     21183.8
    628920     21184.9
    628960     21189.7
    629000     21188.4
    629040     21189.9
    629080     21189.5
    629120     21191.8
    629160       21196
    629200     21193.2
    629240     21196.7
    629280     21198.2
    629320     21199.9
    629360     21200.7
    629400     21202.8
    629440     21201.8
    629480     21203.9
    629520     21204.9
    629560     21207.5
    629600     21207.4
    629640     21212.7
    629680     21210.5
    629720     21211.9
    629760     21216.5
    629800     21215.3
    629840     21216.8
    629880     21216.5
    629920     21218.6
    629960     21222.8
    630000       21220
    630040     21223.6
    630080     21225.2
    630120     21226.8
    630160     21227.6
    630200     21229.5
    630240     21228.5
    630280     21230.7
    630320     21231.7
    630360     21234.4
    630400     21234.2
    630440     21239.4
    630480     21237.2
    630520     21238.7
    630560     21243.4
    630600     21242.1
    630640     21243.6
    630680     21243.3
    630720     21245.3
    630760     21249.5
    630800     21246.9
    630840     21250.4
    630880       21252
    630920     21253.5
    630960     21254.4
    631000     21256.4
    631040     21255.2
    631080     21257.5
    631120     21258.4
    631160     21261.3
    631200       21261
    631240     21266.2
    631280       21264
    631320     21265.5
    631360       21270
    631400     21268.8
    631440     21270.4
    631480     21270.1
    631520     21272.1
    631560     21276.4
    631600     21273.6
    631640     21277.1
    631680     21278.8
    631720     21280.3
    631760     21281.2
    631800     21283.2
    631840       21282
    631880     21284.2
    631920     21285.2
    631960     21288.1
    632000     21287.7
    632040       21293
    632080     21290.8
    632120     21292.3
    632160     21296.9
    632200     21295.6
    632240     21297.1
    632280       21297
    632320       21299
    632360     21303.2
    632400     21300.4
    632440     21304.1
    632480     21305.6
    632520     21307.2
    632560     21308.1
    632600       21310
    632640     21308.9
    632680     21311.1
    632720       21312
    632760       21315
    632800     21314.5
    632840     21319.9
    632880     21317.7
    632920     21319.3
    632960     21323.8
    633000     21322.5
    633040       21324
    633080     21323.8
    633120     21325.9
    633160     21330.1
    633200     21327.3
    633240     21330.9
    633280     21332.4
    633320     21334.1
    633360     21334.8
    633400       21337
    633440     21335.8
    633480       21338
    633520     21338.9
    633560     21341.9
    633600     21341.3
    633640     21346.9
    633680     21344.5
    633720     21346.1
    633760     21350.7
    633800     21349.3
    633840       21351
    633880     21350.7
    633920     21352.8
    633960     21356.9
    634000     21354.1
    634040     21357.7
    634080     21359.2
    634120     21360.8
    634160     21361.7
    634200     21363.7
    634240     21362.6
    634280     21364.9
    634320     21365.8
    634360     21368.8
    634400     21368.3
    634440     21373.7
    634480     21371.3
    634520       21373
    634560     21377.7
    634600     21376.3
    634640     21377.9
    634680     21377.6
    634720     21379.6
    634760     21383.7
    634800       21381
    634840     21384.5
    634880     21386.1
    634920     21387.8
    634960     21388.5
    635000     21390.6
    635040     21389.4
    635080     21391.7
    635120     21392.7
    635160     21395.7
    635200     21395.1
    635240     21400.6
    635280     21398.1
    635320     21399.7
    635360     21404.5
    635400     21403.3
    635440     21404.7
    635480     21404.4
    635520     21406.4
    635560     21410.5
    635600     21407.9
    635640     21411.3
    635680       21413
    635720     21414.4
    635760     21415.3
    635800     21417.5
    635840     21416.2
    635880     21418.4
    635920     21419.5
    635960     21422.5
    636000     21421.8
    636040     21427.4
    636080     21424.9
    636120     21426.5
    636160     21431.2
    636200       21430
    636240     21431.6
    636280     21431.2
    636320     21433.1
    636360     21437.4
    636400     21434.6
    636440     21438.1
    636480     21439.8
    636520     21441.2
    636560     21442.1
    636600     21444.2
    636640       21443
    636680       21445
    636720     21446.3
    636760     21449.2
    636800     21448.8
    636840     21454.3
    636880     21451.9
    636920     21453.2
    636960     21458.1
    637000     21456.8
    637040     21458.4
    637080       21458
    637120     21460.1
    637160     21464.3
    637200     21461.4
    637240     21464.8
    637280     21466.7
    637320     21468.1
    637360       21469
    637400     21471.1
    637440     21469.8
    637480     21471.9
    637520     21473.1
    637560       21476
    637600     21475.6
    637640     21481.1
    637680     21478.7
    637720     21480.1
    637760       21485
    637800     21483.6
    637840     21485.2
    637880     21484.9
    637920     21486.9
    637960     21491.1
    638000     21488.3
    638040     21491.6
    638080     21493.6
    638120       21495
    638160     21495.9
    638200     21497.8
    638240     21496.6
    638280     21498.8
    638320       21500
    638360     21502.9
    638400     21502.5
    638440       21508
    638480     21505.4
    638520     21506.8
    638560     21511.8
    638600     21510.4
    638640     21512.1
    638680     21511.6
    638720     21513.7
    638760     21517.9
    638800     21515.2
    638840     21518.4
    638880     21520.5
    638920     21521.8
    638960     21522.6
    639000     21524.6
    639040     21523.5
    639080     21525.6
    639120     21526.7
    639160     21529.8
    639200     21529.2
    639240     21534.9
    639280     21532.2
    639320     21533.7
    639360     21538.7
    639400     21537.3
    639440     21538.9
    639480     21538.4
    639520     21540.5
    639560     21544.7
    639600       21542
    639640     21545.3
    639680     21547.3
    639720     21548.6
    639760     21549.4
    639800     21551.5
    639840     21550.3
    639880     21552.3
    639920     21553.5
    639960     21556.6
    640000     21555.9
    640040     21561.7
    640080       21559
    640120     21560.5
    640160     21565.5
    640200       21564
    640240     21565.6
    640280     21565.2
    640320     21567.1
    640360     21571.4
    640400     21568.8
    640440     21572.1
    640480       21574
    640520     21575.4
    640560     21576.2
    640600     21578.4
    640640       21577
    640680     21579.2
    640720     21580.3
    640760     21583.4
    640800     21582.8
    640840     21588.5
    640880     21585.9
    640920     21587.3
    640960     21592.3
    641000       21591
    641040     21592.4
    641080       21592
    641120     21593.9
    641160     21598.3
    641200     21595.8
    641240     21598.9
    641280     21600.8
    641320     21602.1
    641360     21603.1
    641400     21605.2
    641440     21603.8
    641480     21605.9
    641520       21607
    641560     21610.2
    641600     21609.6
    641640     21615.4
    641680     21612.8
    641720     21614.1
    641760     21619.1
    641800     21617.9
    641840     21619.2
    641880     21618.9
    641920     21620.7
    641960     21625.1
    642000     21622.6
    642040     21625.8
    642080     21627.7
    642120       21629
    642160     21629.8
    642200     21631.9
    642240     21630.9
    642280     21632.7
    642320       21634
    642360       21637
    642400     21636.3
    642440     21642.3
    642480     21639.6
    642520     21640.9
    642560       21646
    642600     21644.5
    642640       21646
    642680     21645.7
    642720     21647.5
    642760     21651.9
    642800     21649.4
    642840     21652.7
    642880     21654.5
    642920     21655.9
    642960     21656.6
    643000     21658.8
    643040     21657.7
    643080     21659.5
    643120     21660.9
    643160     21663.8
    643200     21663.2
    643240     21669.2
    643280     21666.5
    643320     21667.9
    643360     21672.9
    643400     21671.4
    643440     21672.8
    643480     21672.6
    643520     21674.4
    643560     21678.8
    643600     21676.2
    643640     21679.5
    643680     21681.4
    643720     21682.7
    643760     21683.6
    643800     21685.7
    643840     21684.6
    643880     21686.3
    643920     21687.8
    643960     21690.6
    644000       21690
    644040       21696
    644080     21693.4
    644120     21694.8
    644160     21699.8
    644200     21698.4
    644240     21699.7
    644280     21699.5
    644320     21701.3
    644360     21705.7
    644400     21703.2
    644440     21706.3
    644480     21708.3
    644520     21709.5
    644560     21710.4
    644600     21712.5
    644640     21711.4
    644680     21713.1
    644720     21714.7
    644760     21717.5
    644800     21716.9
    644840     21722.8
    644880     21720.3
    644920     21721.7
    644960     21726.5
    645000     21725.3
    645040     21726.6
    645080     21726.3
    645120     21728.1
    645160     21732.4
    645200       21730
    645240     21733.2
    645280     21735.1
    645320     21736.3
    645360     21737.2
    645400     21739.3
    645440     21738.2
    645480     21739.9
    645520     21741.6
    645560     21744.5
    645600     21743.7
    645640     21749.7
    645680     21747.1
    645720     21748.5
    645760     21753.3
    645800     21752.1
    645840     21753.4
    645880     21753.1
    645920       21755
    645960     21759.2
    646000     21756.8
    646040       21760
    646080     21761.8
    646120     21763.1
    646160       21764
    646200     21766.2
    646240       21765
    646280     21766.7
    646320     21768.4
    646360     21771.3
    646400     21770.6
    646440     21776.5
    646480       21774
    646520     21775.2
    646560     21780.2
    646600       21779
    646640     21780.3
    646680     21779.9
    646720     21781.7
    646760     21786.1
    646800     21783.6
    646840     21786.8
    646880     21788.7
    646920     21789.9
    646960     21790.9
    647000     21792.9
    647040     21791.9
    647080     21793.4
    647120     21795.2
    647160     21798.1
    647200     21797.5
    647240     21803.2
    647280     21800.8
    647320     21802.1
    647360       21807
    647400     21805.8
    647440       21807
    647480     21806.6
    647520     21808.5
    647560     21812.9
    647600     21810.4
    647640     21813.6
    647680     21815.3
    647720     21816.8
    647760     21817.7
    647800     21819.7
    647840     21818.9
    647880     21820.1
    647920       21822
    647960     21824.9
    648000     21824.4
    648040     21829.9
    648080     21827.6
    648120     21828.9
    648160     21833.8
    648200     21832.6
    648240     21833.8
    648280     21833.3
    648320     21835.3
    648360     21839.7
    648400     21837.2
    648440     21840.4
    648480     21842.2
    648520     21843.6
    648560     21844.7
    648600     21846.5
    648640     21845.6
    648680       21847
    648720       21849
    648760     21851.8
    648800     21851.1
    648840     21856.7
    648880     21854.3
    648920     21855.8
    648960     21860.6
    649000     21859.5
    649040     21860.6
    649080     21860.2
    649120     21862.1
    649160     21866.6
    649200       21864
    649240     21867.3
    649280       21869
    649320     21870.4
    649360     21871.5
    649400     21873.4
    649440     21872.5
    649480       21874
    649520     21875.8
    649560     21878.5
    649600     21877.8
    649640     21883.5
    649680     21881.1
    649720     21882.6
    649760     21887.3
    649800     21886.4
    649840     21887.5
    649880     21887.1
    649920       21889
    649960     21893.4
    650000     21890.9
    650040     21894.1
    650080     21895.7
    650120     21897.1
    650160     21898.3
    650200     21900.3
    650240     21899.3
    650280     21900.7
    650320     21902.7
    650360     21905.2
    650400     21904.5
    650440     21910.3
    650480       21908
    650520     21909.4
    650560     21914.2
    650600     21913.3
    650640     21914.3
    650680       21914
    650720     21915.9
    650760     21920.1
    650800     21917.7
    650840     21920.9
    650880     21922.5
    650920     21923.9
    650960     21925.1
    651000     21927.1
    651040     21926.1
    651080     21927.6
    651120     21929.5
    651160     21932.1
    651200     21931.3
    651240     21937.1
    651280     21934.8
    651320     21936.2
    651360     21940.9
    651400       21940
    651440     21941.1
    651480     21940.8
    651520     21942.7
    651560       21947
    651600     21944.3
    651640     21947.7
    651680     21949.2
    651720     21950.7
    651760       21952
    651800     21953.9
    651840     21952.9
    651880     21954.4
    651920     21956.3
    651960     21958.8
    652000     21958.1
    652040     21963.8
    652080     21961.6
    652120     21962.9
    652160     21967.8
    652200     21966.8
    652240     21967.9
    652280     21967.5
    652320     21969.4
    652360     21973.7
    652400     21971.1
    652440     21974.4
    652480     21976.1
    652520     21977.5
    652560     21978.8
    652600     21980.7
    652640     21979.6
    652680       21981
    652720     21983.1
    652760     21985.6
    652800       21985
    652840     21990.7
    652880     21988.4
    652920     21989.8
    652960     21994.6
    653000     21993.6
    653040     21994.7
    653080     21994.3
    653120     21996.2
    653160     22000.5
    653200     21997.8
    653240     22001.3
    653280       22003
    653320     22004.2
    653360     22005.7
    653400     22007.6
    653440     22006.4
    653480     22007.8
    653520     22009.8
    653560     22012.5
    653600     22011.8
    653640     22017.4
    653680     22015.2
    653720     22016.5
    653760     22021.4
    653800     22020.4
    653840     22021.5
    653880       22021
    653920     22022.9
    653960     22027.4
    654000     22024.5
    654040     22028.1
    654080     22029.8
    654120     22031.1
    654160     22032.5
    654200     22034.4
    654240     22033.1
    654280     22034.7
    654320     22036.7
    654360     22039.2
    654400     22038.6
    654440     22044.2
    654480     22042.1
    654520     22043.3
    654560     22048.3
    654600     22047.2
    654640     22048.4
    654680     22047.9
    654720     22049.6
    654760     22054.3
    654800     22051.4
    654840     22054.8
    654880     22056.6
    654920     22057.8
    654960     22059.4
    655000     22061.2
    655040     22059.9
    655080     22061.6
    655120     22063.5
    655160       22066
    655200     22065.5
    655240       22071
    655280     22068.9
    655320     22070.1
    655360     22075.2
    655400     22074.1
    655440     22075.2
    655480     22074.6
    655520     22076.5
    655560     22081.2
    655600     22078.3
    655640     22081.6
    655680     22083.4
    655720     22084.5
    655760     22086.1
    655800       22088
    655840     22086.7
    655880     22088.3
    655920     22090.3
    655960     22092.6
    656000     22092.4
    656040     22097.9
    656080     22095.6
    656120     22096.9
    656160       22102
    656200     22100.9
    656240       22102
    656280     22101.4
    656320     22103.2
    656360       22108
    656400     22104.9
    656440     22108.4
    656480     22110.3
    656520     22111.2
    656560       22113
    656600     22114.9
    656640     22113.6
    656680     22115.1
    656720     22117.1
    656760     22119.4
    656800     22119.1
    656840     22124.6
    656880     22122.4
    656920     22123.7
    656960     22128.8
    657000     22127.8
    657040     22128.9
    657080     22128.2
    657120     22130.1
    657160     22134.9
    657200     22131.7
    657240     22135.3
    657280     22137.2
    657320     22138.1
    657360     22139.8
    657400     22141.7
    657440     22140.5
    657480       22142
    657520     22143.9
    657560     22146.3
    657600     22146.1
    657640     22151.5
    657680     22149.3
    657720     22150.6
    657760     22155.7
    657800     22154.6
    657840     22155.8
    657880     22155.1
    657920     22156.8
    657960     22161.8
    658000     22158.6
    658040     22162.2
    658080     22164.2
    658120       22165
    658160     22166.6
    658200     22168.5
    658240     22167.4
    658280     22168.7
    658320     22170.6
    658360     22173.1
    658400     22172.9
    658440     22178.3
    658480     22176.2
    658520     22177.4
    658560     22182.6
    658600     22181.3
    658640     22182.7
    658680     22181.9
    658720     22183.7
    658760     22188.6
    658800     22185.5
    658840       22189
    658880       22191
    658920     22191.8
    658960     22193.4
    659000     22195.4
    659040     22194.1
    659080     22195.5
    659120     22197.5
    659160     22199.8
    659200     22199.7
    659240     22205.2
    659280       22203
    659320     22204.2
    659360     22209.4
    659400     22208.2
    659440     22209.4
    659480     22208.8
    659520     22210.5
    659560     22215.5
    659600     22212.2
    659640     22215.7
    659680     22217.8
    659720     22218.6
    659760     22220.4
    659800     22222.2
    659840     22220.9
    659880     22222.4
    659920     22224.2
    659960     22226.7
    660000     22226.5
    660040     22232.1
    660080     22229.8
    660120     22231.1
    660160     22236.1
    660200       22235
    660240     22236.4
    660280     22235.7
    660320     22237.4
    660360     22242.3
    660400     22239.1
    660440     22242.6
    660480     22244.7
    660520     22245.3
    660560     22247.3
    660600     22249.2
    660640     22247.8
    660680     22249.2
    660720       22251
    660760     22253.5
    660800     22253.4
    660840     22259.1
    660880     22256.7
    660920       22258
    660960       22263
    661000     22261.9
    661040     22263.3
    661080     22262.6
    661120     22264.3
    661160     22269.2
    661200     22265.9
    661240     22269.4
    661280     22271.6
    661320     22272.1
    661360     22274.2
    661400     22276.1
    661440     22274.7
    661480     22276.1
    661520     22277.9
    661560     22280.3
    661600     22280.4
    661640     22286.1
    661680     22283.6
    661720     22284.9
    661760     22289.9
    661800     22288.8
    661840     22290.2
    661880     22289.6
    661920     22291.3
    661960     22296.1
    662000     22292.8
    662040     22296.3
    662080     22298.5
    662120     22299.1
    662160     22301.1
    662200       22303
    662240     22301.5
    662280       22303
    662320     22304.8
    662360     22307.2
    662400     22307.3
    662440     22312.9
    662480     22310.5
    662520     22311.8
    662560     22316.7
    662600     22315.6
    662640     22317.1
    662680     22316.4
    662720     22318.1
    662760     22323.1
    662800     22319.6
    662840     22323.2
    662880     22325.5
    662920       22326
    662960     22328.1
    663000     22329.8
    663040     22328.3
    663080     22329.8
    663120     22331.7
    663160     22334.1
    663200     22334.3
    663240     22339.7
    663280     22337.4
    663320     22338.7
    663360     22343.7
    663400     22342.5
    663440     22343.9
    663480     22343.4
    663520       22345
    663560     22349.8
    663600     22346.6
    663640     22350.2
    663680     22352.5
    663720       22353
    663760       22355
    663800     22356.8
    663840     22355.1
    663880     22356.7
    663920     22358.8
    663960       22361
    664000     22361.2
    664040     22366.6
    664080     22364.3
    664120     22365.6
    664160     22370.5
    664200     22369.3
    664240     22370.8
    664280     22370.3
    664320     22371.9
    664360     22376.7
    664400     22373.4
    664440     22377.1
    664480     22379.2
    664520     22379.8
    664560     22381.9
    664600     22383.8
    664640     22381.9
    664680     22383.5
    664720     22385.7
    664760     22387.8
    664800     22388.1
    664840     22393.5
    664880     22391.1
    664920     22392.5
    664960     22397.4
    665000     22396.3
    665040     22397.6
    665080     22397.2
    665120     22398.8
    665160     22403.4
    665200     22400.4
    665240     22403.9
    665280       22406
    665320     22406.7
    665360     22408.7
    665400     22410.7
    665440     22408.8
    665480     22410.4
    665520     22412.6
    665560     22414.8
    665600     22415.1
    665640     22420.4
    665680     22418.1
    665720     22419.3
    665760     22424.3
    665800     22423.2
    665840     22424.4
    665880     22423.9
    665920     22425.7
    665960     22430.3
    666000     22427.4
    666040     22430.8
    666080       22433
    666120     22433.6
    666160     22435.7
    666200     22437.5
    666240     22435.7
    666280     22437.3
    666320     22439.5
    666360     22441.6
    666400       22442
    666440     22447.3
    666480       22445
    666520     22446.2
    666560     22451.1
    666600     22450.1
    666640     22451.5
    666680       22451
    666720     22452.6
    666760     22457.2
    666800     22454.3
    666840     22457.7
    666880     22459.8
    666920     22460.5
    666960     22462.7
    667000     22464.5
    667040     22462.6
    667080     22464.3
    667120     22466.5
    667160     22468.4
    667200       22469
    667240     22474.1
    667280     22471.9
    667320     22473.1
    667360     22478.1
    667400     22476.9
    667440     22478.5
    667480     22477.8
    667520     22479.4
    667560     22484.1
    667600     22481.1
    667640     22484.6
    667680     22486.7
    667720     22487.3
    667760     22489.5
    667800     22491.3
    667840     22489.4
    667880     22491.2
    667920     22493.5
    667960     22495.3
    668000     22495.7
    668040       22501
    668080     22498.7
    668120     22499.8
    668160     22504.8
    668200     22503.8
    668240     22505.2
    668280     22504.6
    668320     22506.3
    668360       22511
    668400       22508
    668440     22511.5
    668480     22513.6
    668520     22514.2
    668560     22516.3
    668600     22518.2
    668640     22516.2
    668680       22518
    668720     22520.4
    668760     22522.1
    668800     22522.5
    668840     22527.8
    668880     22525.5
    668920     22526.7
    668960     22531.6
    669000     22530.6
    669040     22532.1
    669080     22531.4
    669120     22533.1
    669160     22537.9
    669200     22534.7
    669240     22538.4
    669280     22540.4
    669320       22541
    669360     22543.2
    669400       22545
    669440       22543
    669480     22544.7
    669520     22547.3
    669560     22548.8
    669600     22549.2
    669640     22554.5
    669680     22552.4
    669720     22553.7
    669760     22558.3
    669800     22557.4
    669840     22558.9
    669880     22558.2
    669920     22559.9
    669960     22564.7
    670000     22561.5
    670040       22565
    670080     22567.2
    670120     22567.8
    670160     22569.9
    670200     22571.8
    670240     22569.7
    670280     22571.6
    670320     22574.1
    670360     22575.6
    670400       22576
    670440     22581.3
    670480     22579.1
    670520     22580.5
    670560     22585.1
    670600     22584.3
    670640     22585.6
    670680       22585
    670720     22586.8
    670760     22591.5
    670800     22588.2
    670840     22591.9
    670880     22593.9
    670920     22594.5
    670960     22596.6
    671000     22598.6
    671040     22596.7
    671080     22598.3
    671120       22601
    671160     22602.3
    671200     22602.7
    671240     22608.1
    671280       22606
    671320     22607.4
    671360       22612
    671400     22611.2
    671440     22612.5
    671480     22611.9
    671520     22613.6
    671560     22618.2
    671600     22615.1
    671640     22618.8
    671680     22620.9
    671720     22621.4
    671760     22623.5
    671800     22625.5
    671840     22623.5
    671880     22625.1
    671920     22627.8
    671960     22629.2
    672000     22629.5
    672040     22634.9
    672080     22632.8
    672120     22634.2
    672160     22638.9
    672200     22638.1
    672240     22639.2
    672280     22638.7
    672320     22640.3
    672360     22645.2
    672400     22641.9
    672440     22645.6
    672480     22647.6
    672520     22648.1
    672560     22650.3
    672600     22652.4
    672640     22650.2
    672680     22651.7
    672720     22654.5
    672760       22656
    672800     22656.2
    672840     22661.7
    672880     22659.5
    672920     22660.9
    672960     22665.6
    673000     22664.7
    673040       22666
    673080     22665.4
    673120     22667.1
    673160       22672
    673200     22668.7
    673240     22672.4
    673280     22674.3
    673320     22674.9
    673360       22677
    673400     22679.3
    673440       22677
    673480     22678.4
    673520     22681.2
    673560     22682.7
    673600     22682.9
    673640     22688.6
    673680     22686.3
    673720     22687.7
    673760     22692.4
    673800     22691.3
    673840     22692.8
    673880     22692.2
    673920       22694
    673960     22698.8
    674000     22695.4
    674040     22699.3
    674080     22701.2
    674120     22701.6
    674160     22703.8
    674200     22706.1
    674240     22703.7
    674280     22705.4
    674320       22708
    674360     22709.6
    674400     22709.7
    674440     22715.3
    674480       22713
    674520     22714.5
    674560     22719.2
    674600     22718.1
    674640     22719.6
    674680       22719
    674720     22720.8
    674760     22725.7
    674800     22722.2
    674840       22726
    674880     22727.9
    674920     22728.3
    674960     22730.7
    675000     22732.9
    675040     22730.4
    675080     22732.3
    675120     22734.9
    675160     22736.3
    675200     22736.4
    675240       22742
    675280     22739.7
    675320     22741.2
    675360       22746
    675400     22744.8
    675440     22746.5
    675480     22745.9
    675520     22747.7
    675560     22752.5
    675600       22749
    675640     22752.8
    675680     22754.7
    675720     22755.2
    675760     22757.5
    675800     22759.5
    675840     22757.2
    675880     22759.1
    675920     22761.6
    675960       22763
    676000     22763.2
    676040     22768.9
    676080     22766.6
    676120     22767.8
    676160     22772.7
    676200     22771.7
    676240     22773.3
    676280     22772.7
    676320     22774.6
    676360     22779.5
    676400     22775.6
    676440     22779.5
    676480     22781.4
    676520     22781.9
    676560     22784.2
    676600     22786.3
    676640     22783.8
    676680     22785.8
    676720     22788.3
    676760     22789.9
    676800     22789.9
    676840     22795.7
    676880     22793.4
    676920     22794.7
    676960     22799.5
    677000     22798.5
    677040       22800
    677080     22799.3
    677120     22801.4
    677160     22806.2
    677200     22802.5
    677240     22806.2
    677280     22808.2
    677320     22808.7
    677360       22811
    677400     22812.9
    677440     22810.4
    677480     22812.6
    677520     22814.9
    677560     22816.5
    677600     22816.8
    677640     22822.4
    677680     22820.2
    677720     22821.4
    677760     22826.2
    677800     22825.4
    677840     22826.8
    677880     22826.2
    677920     22828.3
    677960     22833.2
    678000     22829.4
    678040     22832.9
    678080     22834.8
    678120     22835.4
    678160     22837.8
    678200     22839.7
    678240     22837.3
    678280     22839.5
    678320     22841.7
    678360     22843.3
    678400     22843.7
    678440     22849.2
    678480     22847.1
    678520     22848.3
    678560     22853.1
    678600     22852.3
    678640     22853.6
    678680       22853
    678720     22855.1
    678760       22860
    678800     22856.1
    678840     22859.8
    678880     22861.7
    678920     22862.3
    678960     22864.7
    679000     22866.5
    679040     22864.2
    679080     22866.3
    679120     22868.6
    679160     22870.2
    679200     22870.5
    679240     22876.1
    679280       22874
    679320     22875.2
    679360       22880
    679400     22879.2
    679440     22880.5
    679480     22879.8
    679520       22882
    679560     22886.9
    679600       22883
    679640     22886.6
    679680     22888.7
    679720     22889.2
    679760     22891.7
    679800     22893.4
    679840     22891.1
    679880     22893.3
    679920     22895.5
    679960     22897.2
    680000     22897.5
    680040     22902.9
    680080     22900.9
    680120     22902.2
    680160     22906.8
    680200     22906.2
    680240     22907.5
    680280     22906.7
    680320     22908.9
    680360     22913.7
    680400     22909.9
    680440     22913.5
    680480     22915.7
    680520     22916.1
    680560     22918.5
    680600     22920.2
    680640     22917.9
    680680     22920.2
    680720     22922.5
    680760     22924.2
    680800     22924.3
    680840       22930
    680880     22927.7
    680920     22929.1
    680960     22933.7
    681000     22933.1
    681040     22934.5
    681080     22933.5
    681120     22935.8
    681160     22940.6
    681200     22936.8
    681240     22940.5
    681280     22942.6
    681320     22943.1
    681360     22945.5
    681400     22947.2
    681440     22944.8
    681480     22947.3
    681520     22949.4
    681560     22951.2
    681600     22951.3
    681640       22957
    681680     22954.6
    681720       22956
    681760     22960.8
    681800     22959.9
    681840     22961.5
    681880     22960.4
    681920     22962.8
    681960     22967.5
    682000     22963.8
    682040     22967.3
    682080     22969.6
    682120     22970.1
    682160     22972.5
    682200       22974
    682240     22971.7
    682280     22974.1
    682320     22976.4
    682360     22978.1
    682400     22978.3
    682440     22983.9
    682480     22981.7
    682520       22983
    682560     22987.7
    682600     22986.8
    682640     22988.5
    682680     22987.3
    682720     22989.7
    682760     22994.5
    682800     22990.6
    682840     22994.3
    682880     22996.5
    682920     22996.9
    682960     22999.5
    683000     23001.1
    683040     22998.7
    683080       23001
    683120     23003.2
    683160       23005
    683200     23005.2
    683240       23011
    683280     23008.6
    683320     23010.1
    683360     23014.8
    683400     23013.8
    683440     23015.4
    683480     23014.2
    683520     23016.5
    683560     23021.5
    683600     23017.7
    683640     23021.2
    683680     23023.5
    683720     23023.8
    683760     23026.4
    683800       23028
    683840     23025.6
    683880     23027.9
    683920     23030.2
    683960       23032
    684000     23032.1
    684040     23037.9
    684080     23035.5
    684120     23037.1
    684160     23041.7
    684200     23040.8
    684240     23042.3
    684280     23041.3
    684320     23043.3
    684360     23048.5
    684400     23044.8
    684440     23048.2
    684480     23050.4
    684520     23050.7
    684560     23053.2
    684600     23054.9
    684640     23052.5
    684680     23054.9
    684720     23057.1
    684760       23059
    684800       23059
    684840     23064.9
    684880     23062.4
    684920     23064.1
    684960     23068.6
    685000     23067.8
    685040     23069.2
    685080     23068.3
    685120       23070
    685160     23075.5
    685200     23071.8
    685240     23075.1
    685280     23077.5
    685320     23077.5
    685360     23080.1
    685400       23082
    685440     23079.4
    685480     23081.9
    685520     23083.9
    685560       23086
    685600     23085.9
    685640     23091.8
    685680     23089.3
    685720       23091
    685760     23095.4
    685800     23094.9
    685840     23096.2
    685880     23095.1
    685920     23097.1
    685960     23102.4
    686000     23098.9
    686040       23102
    686080     23104.4
    686120     23104.5
    686160     23107.1
    686200     23108.9
    686240     23106.4
    686280     23108.9
    686320     23110.9
    686360     23112.8
    686400     23112.8
    686440     23118.9
    686480     23116.3
    686520     23117.9
    686560     23122.3
    686600     23121.9
    686640       23123
    686680     23122.1
    686720     23123.9
    686760     23129.3
    686800     23125.7
    686840       23129
    686880     23131.4
    686920     23131.4
    686960       23134
    687000     23135.7
    687040     23133.1
    687080     23135.8
    687120     23137.8
    687160     23139.7
    687200     23139.8
    687240     23145.8
    687280     23143.2
    687320     23144.8
    687360     23149.2
    687400     23148.9
    687440     23149.8
    687480       23149
    687520     23150.8
    687560     23156.1
    687600     23152.8
    687640     23155.9
    687680     23158.2
    687720     23158.4
    687760     23160.9
    687800     23162.6
    687840     23160.1
    687880     23162.8
    687920     23164.6
    687960     23166.6
    688000     23166.8
    688040     23172.7
    688080     23170.2
    688120     23171.8
    688160     23175.9
    688200     23175.7
    688240     23176.6
    688280     23175.7
    688320     23177.7
    688360       23183
    688400     23179.5
    688440     23182.7
    688480       23185
    688520     23185.3
    688560       23188
    688600     23189.5
    688640     23186.9
    688680     23189.6
    688720     23191.5
    688760     23193.4
    688800     23193.5
    688840     23199.6
    688880       23197
    688920     23198.6
    688960     23202.7
    689000     23202.5
    689040     23203.6
    689080     23202.6
    689120     23204.6
    689160     23209.8
    689200     23206.3
    689240     23209.6
    689280     23211.8
    689320     23212.2
    689360     23214.8
    689400     23216.3
    689440     23213.7
    689480     23216.6
    689520     23218.4
    689560     23220.2
    689600     23220.3
    689640     23226.6
    689680     23223.9
    689720     23225.6
    689760     23229.6
    689800     23229.4
    689840     23230.3
    689880     23229.5
    689920     23231.6
    689960     23236.6
    690000     23233.2
    690040     23236.3
    690080     23238.7
    690120     23239.1
    690160     23241.8
    690200     23243.2
    690240     23240.6
    690280     23243.5
    690320     23245.2
    690360     23247.2
    690400     23247.2
    690440     23253.5
    690480     23250.6
    690520     23252.5
    690560     23256.6
    690600     23256.3
    690640     23257.3
    690680     23256.5
    690720     23258.5
    690760     23263.4
    690800     23260.2
    690840     23263.1
    690880     23265.6
    690920       23266
    690960     23268.6
    691000     23270.2
    691040     23267.4
    691080     23270.4
    691120     23272.1
    691160     23274.2
    691200     23274.1
    691240     23280.3
    691280     23277.5
    691320     23279.4
    691360     23283.5
    691400     23283.2
    691440     23284.3
    691480     23283.4
    691520     23285.3
    691560     23290.2
    691600       23287
    691640       23290
    691680     23292.5
    691720     23292.9
    691760     23295.3
    691800     23296.9
    691840     23294.3
    691880     23297.3
    691920     23298.8
    691960       23301
    692000       23301
    692040     23307.2
    692080     23304.4
    692120     23306.2
    692160     23310.4
    692200     23310.1
    692240     23311.4
    692280     23310.1
    692320     23312.2
    692360     23317.1
    692400     23313.7
    692440     23316.9
    692480     23319.3
    692520     23319.9
    692560     23322.2
    692600     23323.9
    692640     23321.3
    692680     23324.2
    692720     23325.7
    692760     23327.9
    692800     23327.9
    692840     23334.2
    692880     23331.3
    692920     23333.2
    692960     23337.2
    693000     23337.1
    693040     23338.3
    693080       23337
    693120     23339.2
    693160       23344
    693200     23340.5
    693240     23343.8
    693280     23346.2
    693320     23346.8
    693360     23349.2
    693400     23350.9
    693440     23348.2
    693480     23351.2
    693520     23352.6
    693560     23354.8
    693600     23354.7
    693640     23361.2
    693680     23358.2
    693720     23360.2
    693760       23364
    693800       23364
    693840     23365.2
    693880     23363.8
    693920       23366
    693960     23371.1
    694000     23367.5
    694040     23370.5
    694080     23373.2
[truncated: 175,905 more chars]
