# Supplementary material for: Comment on 'Valid molecular dynamics simulations of human hemoglobin require a surprisingly large box size'
Source: eLife. 2019 Jun 20;8:e44718. doi: 10.7554/eLife.44718 (PMC6586461; doi:10.7554/eLife.44718)
Supplement: Figure 2—figure supplement 1—source data 1. — The zip archive contains a README file describing which source files correspond to the different panels. [file elife-44718-fig2-figsupp1-data1.zip › figure2_SI/panel_C/box2/14/msd.xvg]

# This file was created Thu Mar 28 22:29:30 2019
# Created by:
#             :-) GROMACS - gmx msd, 2018.3-dev-20180823-5d5eb38 (-:
# 
# Executable:   /usr/local/gromacs/2018/2018.3-impi2017-fftw337-gcc640-cuda91/bin/gmx
# Data prefix:  /usr/local/gromacs/2018/2018.3-impi2017-fftw337-gcc640-cuda91
# Working dir:  /home/vgapsys/project/hemoglobin/ubq/closed_cube/box2/eq4/diffusion
# Command line:
#   gmx msd -s ../tpr.tpr -f /netmount/energy/vgapsys/hemoglobin/ubq/closed_cube/box2/eq4/traj_comp.xtc -trestart 800 -n index.ndx -o msd.xvg
# gmx msd is part of G R O M A C S:
#
# Green Red Orange Magenta Azure Cyan Skyblue
#
@    title "Mean Square Displacement"
@    xaxis  label "Time (ps)"
@    yaxis  label "MSD (nm\S2\N)"
@TYPE xy
# MSD gathered over 1e+06 ps with 1251 restarts
# Diffusion constants fitted from time 100000 to 900000 ps
# D[  SOL_&_OW] = 5.7465 (+/- 0.1170) (1e-5 cm^2/s)
         0           0
        40     1.39129
        80     2.75323
       120     4.11433
       160     5.47229
       200     6.82828
       240     8.18803
       280     9.54193
       320     10.9013
       360     12.2538
       400     13.6079
       440     14.9647
       480     16.3188
       520     17.6769
       560     19.0299
       600     20.3847
       640     21.7403
       680     23.0936
       720     24.4454
       760     25.8013
       800     27.1566
       840     28.5085
       880     29.8604
       920     31.2165
       960      32.567
      1000     33.9178
      1040     35.2754
      1080     36.6262
      1120     37.9795
      1160     39.3327
      1200     40.6841
      1240     42.0409
      1280     43.3895
      1320     44.7488
      1360     46.0969
      1400     47.4505
      1440     48.8074
      1480     50.1562
      1520     51.5082
      1560     52.8647
      1600     54.2178
      1640     55.5707
      1680     56.9203
      1720     58.2777
      1760     59.6273
      1800     60.9767
      1840     62.3341
      1880     63.6873
      1920     65.0407
      1960     66.3923
      2000     67.7439
      2040     69.1004
      2080     70.4483
      2120     71.8087
      2160     73.1553
      2200     74.5136
      2240     75.8709
      2280     77.2186
      2320     78.5727
      2360     79.9299
      2400     81.2847
      2440     82.6326
      2480     83.9834
      2520     85.3406
      2560     86.6886
      2600      88.039
      2640     89.3965
      2680     90.7503
      2720     92.1014
      2760     93.4545
      2800     94.8046
      2840     96.1657
      2880     97.5102
      2920     98.8725
      2960     100.217
      3000     101.577
      3040     102.935
      3080     104.283
      3120     105.638
      3160     106.994
      3200      108.35
      3240     109.696
      3280      111.05
      3320     112.409
      3360     113.752
      3400     115.103
      3440     116.461
      3480     117.816
      3520     119.166
      3560     120.521
      3600     121.872
      3640     123.233
      3680     124.575
      3720     125.939
      3760     127.283
      3800     128.641
      3840     130.002
      3880      131.35
      3920     132.705
      3960     134.061
      4000     135.419
      4040     136.759
      4080     138.115
      4120     139.477
      4160     140.821
      4200     142.171
      4240     143.532
      4280     144.887
      4320     146.237
      4360     147.593
      4400     148.945
      4440     150.307
      4480     151.647
      4520     153.009
      4560      154.35
      4600     155.708
      4640     157.071
      4680     158.421
      4720     159.775
      4760     161.133
      4800     162.493
      4840     163.831
      4880     165.187
      4920     166.552
      4960     167.898
      5000     169.249
      5040      170.61
      5080     171.964
      5120     173.314
      5160     174.666
      5200     176.021
      5240     177.388
      5280     178.728
      5320     180.089
      5360     181.431
      5400      182.79
      5440     184.155
      5480     185.499
      5520     186.854
      5560      188.21
      5600     189.574
      5640     190.909
      5680     192.269
      5720     193.633
      5760     194.976
      5800     196.323
      5840     197.684
      5880      199.04
      5920     200.386
      5960     201.741
      6000     203.097
      6040     204.463
      6080     205.802
      6120     207.161
      6160     208.501
      6200      209.86
      6240     211.225
      6280     212.567
      6320     213.923
      6360     215.278
      6400     216.645
      6440     217.979
      6480     219.339
      6520     220.701
      6560     222.045
      6600     223.393
      6640     224.757
      6680     226.112
      6720     227.458
      6760     228.811
      6800     230.167
      6840     231.533
      6880     232.871
      6920     234.232
      6960     235.573
      7000     236.934
      7040     238.297
      7080     239.637
      7120      240.99
      7160     242.348
      7200     243.715
      7240     245.048
      7280     246.408
      7320     247.771
      7360     249.112
      7400      250.46
      7440     251.824
      7480     253.183
      7520     254.528
      7560     255.879
      7600     257.234
      7640     258.604
      7680     259.942
      7720     261.305
      7760     262.639
      7800     264.001
      7840     265.369
      7880     266.706
      7920     268.061
      7960     269.418
      8000     270.785
      8040     272.115
      8080     273.478
      8120     274.841
      8160      276.18
      8200     277.526
      8240      278.89
      8280      280.25
      8320     281.595
      8360     282.945
      8400       284.3
      8440     285.671
      8480     287.007
      8520     288.372
      8560     289.704
      8600     291.068
      8640      292.44
      8680     293.776
      8720     295.129
      8760     296.491
      8800     297.858
      8840     299.189
      8880     300.553
      8920     301.918
      8960     303.257
      9000     304.604
      9040     305.969
      9080      307.33
      9120     308.674
      9160     310.023
      9200     311.376
      9240     312.748
      9280     314.081
      9320     315.452
      9360     316.782
      9400     318.144
      9440     319.518
      9480     320.854
      9520     322.209
      9560      323.57
      9600     324.938
      9640     326.264
      9680     327.631
      9720     328.998
      9760     330.336
      9800      331.68
      9840     333.047
      9880     334.406
      9920     335.752
      9960     337.103
     10000     338.453
     10040     339.828
     10080     341.158
     10120     342.528
     10160      343.86
     10200     345.219
     10240     346.593
     10280     347.926
     10320     349.283
     10360     350.645
     10400     352.011
     10440     353.337
     10480     354.704
     10520     356.071
     10560     357.406
     10600     358.749
     10640     360.117
     10680     361.478
     10720     362.819
     10760     364.171
     10800      365.52
     10840     366.895
     10880     368.225
     10920     369.595
     10960     370.924
     11000     372.284
     11040      373.66
     11080     374.988
     11120     376.344
     11160     377.709
     11200     379.077
     11240     380.401
     11280     381.772
     11320     383.137
     11360      384.47
     11400     385.814
     11440     387.183
     11480     388.543
     11520     389.886
     11560     391.238
     11600     392.585
     11640     393.962
     11680     395.288
     11720      396.66
     11760     397.986
     11800      399.35
     11840     400.729
     11880     402.056
     11920     403.416
     11960      404.78
     12000     406.149
     12040     407.475
     12080     408.843
     12120     410.206
     12160     411.538
     12200     412.885
     12240     414.256
     12280     415.619
     12320     416.957
     12360     418.309
     12400     419.655
     12440     421.032
     12480     422.354
     12520     423.727
     12560      425.05
     12600     426.416
     12640     427.799
     12680     429.125
     12720     430.486
     12760     431.849
     12800     433.221
     12840     434.544
     12880     435.911
     12920     437.273
     12960     438.605
     13000     439.948
     13040      441.32
     13080     442.687
     13120     444.024
     13160     445.374
     13200      446.72
     13240       448.1
     13280     449.419
     13320     450.793
     13360     452.114
     13400     453.482
     13440     454.862
     13480     456.188
     13520      457.55
     13560     458.913
     13600     460.286
     13640     461.608
     13680     462.976
     13720     464.337
     13760     465.667
     13800     467.012
     13840     468.384
     13880      469.75
     13920     471.085
     13960     472.438
     14000     473.781
     14040     475.161
     14080     476.481
     14120     477.855
     14160     479.174
     14200     480.542
     14240     481.924
     14280     483.247
     14320     484.609
     14360     485.972
     14400     487.344
     14440     488.665
     14480     490.036
     14520     491.396
     14560     492.727
     14600     494.072
     14640     495.445
     14680     496.814
     14720     498.149
     14760     499.501
     14800     500.843
     14840     502.226
     14880     503.542
     14920     504.918
     14960     506.231
     15000     507.602
     15040     508.984
     15080     510.309
     15120      511.67
     15160     513.034
     15200     514.406
     15240     515.725
     15280       517.1
     15320     518.461
     15360     519.792
     15400     521.134
     15440     522.507
     15480     523.877
     15520     525.211
     15560     526.566
     15600     527.908
     15640     529.293
     15680     530.606
     15720     531.984
     15760     533.298
     15800     534.671
     15840     536.052
     15880     537.378
     15920     538.739
     15960     540.102
     16000     541.473
     16040      542.79
     16080     544.166
     16120     545.529
     16160     546.858
     16200     548.197
     16240     549.572
     16280     550.939
     16320     552.273
     16360     553.625
     16400     554.969
     16440     556.352
     16480     557.665
     16520     559.045
     16560     560.359
     16600     561.732
     16640     563.117
     16680     564.441
     16720     565.799
     16760     567.164
     16800     568.534
     16840     569.848
     16880     571.223
     16920     572.586
     16960     573.915
     17000     575.254
     17040     576.629
     17080     577.995
     17120     579.329
     17160     580.681
     17200     582.028
     17240      583.41
     17280     584.721
     17320     586.104
     17360     587.416
     17400      588.79
     17440     590.176
     17480       591.5
     17520     592.858
     17560     594.223
     17600     595.591
     17640     596.908
     17680     598.288
     17720      599.65
     17760     600.979
     17800     602.318
     17840     603.692
     17880      605.06
     17920     606.396
     17960     607.748
     18000     609.094
     18040     610.484
     18080     611.792
     18120     613.175
     18160     614.484
     18200     615.859
     18240     617.249
     18280     618.575
     18320     619.931
     18360     621.295
     18400     622.662
     18440     623.973
     18480     625.355
     18520     626.714
     18560     628.041
     18600     629.382
     18640     630.756
     18680     632.129
     18720     633.462
     18760     634.815
     18800     636.161
     18840     637.549
     18880     638.853
     18920     640.237
     18960     641.545
     19000     642.921
     19040     644.309
     19080     645.629
     19120     646.991
     19160     648.352
     19200     649.722
     19240     651.034
     19280     652.416
     19320     653.776
     19360     655.104
     19400     656.442
     19440     657.813
     19480     659.191
     19520     660.521
     19560     661.878
     19600     663.222
     19640     664.613
     19680     665.916
     19720     667.298
     19760     668.606
     19800     669.984
     19840     671.372
     19880     672.689
     19920      674.05
     19960     675.414
     20000     676.782
     20040      678.09
     20080     679.475
     20120     680.836
     20160     682.164
     20200     683.505
     20240     684.874
     20280     686.253
     20320      687.58
     20360      688.94
     20400     690.278
     20440     691.669
     20480      692.97
     20520     694.357
     20560     695.661
     20600     697.041
     20640     698.429
     20680     699.746
     20720     701.105
     20760      702.47
     20800     703.838
     20840     705.142
     20880     706.531
     20920     707.893
     20960     709.225
     21000     710.564
     21040     711.939
     21080     713.316
     21120     714.643
     21160     715.999
     21200     717.337
     21240     718.732
     21280     720.032
     21320     721.421
     21360     722.722
     21400     724.104
     21440     725.495
     21480     726.809
     21520     728.166
     21560     729.531
     21600       730.9
     21640     732.202
     21680     733.597
     21720     734.956
     21760     736.286
     21800     737.626
     21840     738.998
     21880     740.377
     21920     741.706
     21960     743.062
     22000     744.399
     22040     745.794
     22080     747.096
     22120     748.485
     22160     749.786
     22200     751.163
     22240     752.556
     22280     753.867
     22320     755.223
     22360     756.587
     22400     757.952
     22440     759.251
     22480     760.646
     22520     762.008
     22560     763.334
     22600     764.676
     22640      766.05
     22680     767.429
     22720     768.755
     22760     770.109
     22800     771.447
     22840     772.842
     22880     774.141
     22920     775.531
     22960     776.828
     23000     778.207
     23040     779.601
     23080     780.912
     23120     782.273
     23160     783.636
     23200     785.006
     23240     786.302
     23280     787.697
     23320     789.061
     23360     790.391
     23400     791.734
     23440     793.107
     23480     794.488
     23520     795.813
     23560     797.167
     23600     798.505
     23640     799.901
     23680     801.198
     23720     802.593
     23760     803.884
     23800     805.266
     23840     806.659
     23880     807.969
     23920     809.332
     23960     810.696
     24000      812.07
     24040      813.36
     24080     814.759
     24120     816.121
     24160     817.453
     24200     818.795
     24240     820.169
     24280     821.553
     24320     822.872
     24360     824.226
     24400     825.568
     24440     826.966
     24480      828.26
     24520     829.657
     24560     830.948
     24600      832.33
     24640     833.725
     24680     835.037
     24720     836.402
     24760     837.767
     24800     839.145
     24840      840.43
     24880     841.826
     24920      843.19
     24960     844.523
     25000     845.865
     25040     847.237
     25080     848.624
     25120     849.941
     25160     851.299
     25200     852.642
     25240     854.042
     25280     855.336
     25320     856.732
     25360      858.02
     25400     859.401
     25440       860.8
     25480     862.108
     25520     863.475
     25560      864.84
     25600     866.223
     25640     867.502
     25680     868.903
     25720     870.267
     25760     871.603
     25800     872.945
     25840     874.317
     25880     875.705
     25920     877.019
     25960     878.378
     26000     879.719
     26040     881.121
     26080     882.413
     26120      883.81
     26160     885.099
     26200      886.48
     26240      887.88
     26280     889.183
     26320     890.549
     26360     891.909
     26400     893.295
     26440      894.57
     26480     895.973
     26520      897.34
     26560     898.673
     26600     900.015
     26640     901.392
     26680     902.783
     26720     904.096
     26760     905.454
     26800     906.796
     26840     908.198
     26880     909.489
     26920     910.888
     26960     912.177
     27000      913.56
     27040      914.96
     27080     916.262
     27120     917.629
     27160     918.989
     27200     920.374
     27240     921.643
     27280      923.05
     27320     924.419
     27360     925.753
     27400     927.097
     27440     928.471
     27480     929.863
     27520      931.18
     27560     932.538
     27600     933.878
     27640     935.281
     27680      936.57
     27720     937.974
     27760      939.26
     27800     940.644
     27840     942.046
     27880     943.343
     27920     944.712
     27960     946.067
     28000      947.45
     28040     948.721
     28080      950.13
     28120     951.498
     28160      952.83
     28200      954.17
     28240     955.545
     28280     956.934
     28320     958.254
     28360     959.612
     28400     960.958
     28440     962.359
     28480     963.646
     28520     965.052
     28560     966.331
     28600     967.726
     28640     969.122
     28680     970.416
     28720      971.79
     28760     973.146
     28800     974.533
     28840     975.799
     28880      977.21
     28920     978.576
     28960     979.907
     29000     981.247
     29040     982.619
     29080     984.008
     29120     985.324
     29160      986.68
     29200     988.027
     29240     989.425
     29280     990.713
     29320      992.12
     29360     993.396
     29400     994.793
     29440     996.188
     29480     997.481
     29520     998.854
     29560     1000.21
     29600      1001.6
     29640     1002.86
     29680     1004.28
     29720     1005.64
     29760     1006.97
     29800     1008.31
     29840     1009.69
     29880     1011.08
     29920     1012.39
     29960     1013.75
     30000      1015.1
     30040      1016.5
     30080     1017.78
     30120     1019.19
     30160     1020.46
     30200     1021.86
     30240     1023.26
     30280     1024.55
     30320     1025.93
     30360     1027.29
     30400     1028.67
     30440     1029.93
     30480     1031.35
     30520     1032.71
     30560     1034.04
     30600     1035.38
     30640     1036.75
     30680     1038.14
     30720     1039.46
     30760     1040.82
     30800     1042.16
     30840     1043.57
     30880     1044.85
     30920     1046.26
     30960     1047.53
     31000     1048.93
     31040     1050.33
     31080     1051.61
     31120     1052.99
     31160     1054.35
     31200     1055.74
     31240        1057
     31280     1058.41
     31320     1059.78
     31360      1061.1
     31400     1062.44
     31440     1063.82
     31480     1065.21
     31520     1066.52
     31560     1067.88
     31600     1069.23
     31640     1070.63
     31680     1071.91
     31720     1073.33
     31760      1074.6
     31800        1076
     31840      1077.4
     31880     1078.69
     31920     1080.07
     31960     1081.42
     32000     1082.81
     32040     1084.07
     32080     1085.48
     32120     1086.85
     32160     1088.18
     32200     1089.52
     32240     1090.89
     32280     1092.29
     32320      1093.6
     32360     1094.96
     32400      1096.3
     32440      1097.7
     32480     1098.99
     32520      1100.4
     32560     1101.67
     32600     1103.07
     32640     1104.47
     32680     1105.76
     32720     1107.14
     32760     1108.49
     32800     1109.89
     32840     1111.15
     32880     1112.56
     32920     1113.93
     32960     1115.25
     33000     1116.59
     33040     1117.97
     33080     1119.36
     33120     1120.67
     33160     1122.03
     33200     1123.38
     33240     1124.78
     33280     1126.06
     33320     1127.48
     33360     1128.74
     33400     1130.15
     33440     1131.55
     33480     1132.83
     33520     1134.21
     33560     1135.56
     33600     1136.96
     33640     1138.21
     33680     1139.63
     33720        1141
     33760     1142.32
     33800     1143.65
     33840     1145.03
     33880     1146.42
     33920     1147.73
     33960     1149.09
     34000     1150.45
     34040     1151.85
     34080     1153.12
     34120     1154.55
     34160     1155.81
     34200     1157.21
     34240     1158.61
     34280      1159.9
     34320     1161.28
     34360     1162.63
     34400     1164.02
     34440     1165.27
     34480      1166.7
     34520     1168.07
     34560     1169.38
     34600     1170.72
     34640      1172.1
     34680      1173.5
     34720     1174.81
     34760     1176.16
     34800     1177.52
     34840     1178.92
     34880      1180.2
     34920     1181.62
     34960     1182.88
     35000     1184.29
     35040     1185.69
     35080     1186.97
     35120     1188.35
     35160      1189.7
     35200     1191.09
     35240     1192.35
     35280     1193.77
     35320     1195.14
     35360     1196.45
     35400      1197.8
     35440     1199.17
     35480     1200.57
     35520     1201.88
     35560     1203.23
     35600     1204.59
     35640        1206
     35680     1207.27
     35720      1208.7
     35760     1209.96
     35800     1211.36
     35840     1212.76
     35880     1214.04
     35920     1215.43
     35960     1216.78
     36000     1218.17
     36040     1219.43
     36080     1220.86
     36120     1222.22
     36160     1223.53
     36200     1224.88
     36240     1226.25
     36280     1227.66
     36320     1228.96
     36360     1230.32
     36400     1231.67
     36440     1233.08
     36480     1234.35
     36520     1235.77
     36560     1237.03
     36600     1238.44
     36640     1239.84
     36680     1241.11
     36720      1242.5
     36760     1243.85
     36800     1245.24
     36840      1246.5
     36880     1247.93
     36920      1249.3
     36960     1250.61
     37000     1251.96
     37040     1253.34
     37080     1254.74
     37120     1256.05
     37160      1257.4
     37200     1258.75
     37240     1260.17
     37280     1261.43
     37320     1262.86
     37360     1264.11
     37400     1265.53
     37440     1266.93
     37480      1268.2
     37520     1269.59
     37560     1270.93
     37600     1272.33
     37640     1273.59
     37680     1275.02
     37720     1276.39
     37760      1277.7
     37800     1279.04
     37840     1280.42
     37880     1281.83
     37920     1283.14
     37960     1284.49
     38000     1285.84
     38040     1287.26
     38080     1288.52
     38120     1289.95
     38160      1291.2
     38200     1292.61
     38240     1294.01
     38280     1295.29
     38320     1296.68
     38360     1298.02
     38400     1299.42
     38440     1300.68
     38480      1302.1
     38520     1303.47
     38560     1304.79
     38600     1306.13
     38640     1307.52
     38680     1308.92
     38720     1310.22
     38760     1311.57
     38800     1312.93
     38840     1314.34
     38880      1315.6
     38920     1317.04
     38960     1318.29
     39000     1319.69
     39040      1321.1
     39080     1322.37
     39120     1323.77
     39160     1325.11
     39200     1326.51
     39240     1327.77
     39280     1329.19
     39320     1330.56
     39360     1331.88
     39400     1333.22
     39440     1334.61
     39480     1336.01
     39520     1337.31
     39560     1338.66
     39600     1340.02
     39640     1341.43
     39680     1342.68
     39720     1344.12
     39760     1345.37
     39800     1346.78
     39840     1348.19
     39880     1349.46
     39920     1350.85
     39960      1352.2
     40000      1353.6
     40040     1354.85
     40080     1356.28
     40120     1357.65
     40160     1358.97
     40200     1360.31
     40240      1361.7
     40280      1363.1
     40320      1364.4
     40360     1365.75
     40400     1367.11
     40440     1368.52
     40480     1369.77
     40520     1371.21
     40560     1372.46
     40600     1373.87
     40640     1375.28
     40680     1376.55
     40720     1377.94
     40760     1379.29
     40800     1380.69
     40840     1381.95
     40880     1383.38
     40920     1384.75
     40960     1386.07
     41000      1387.4
     41040     1388.79
     41080      1390.2
     41120      1391.5
     41160     1392.85
     41200      1394.2
     41240     1395.62
     41280     1396.87
     41320     1398.31
     41360     1399.55
     41400     1400.96
     41440     1402.37
     41480     1403.64
     41520     1405.03
     41560     1406.38
     41600     1407.78
     41640     1409.04
     41680     1410.47
     41720     1411.85
     41760     1413.16
     41800     1414.49
     41840     1415.88
     41880     1417.29
     41920     1418.59
     41960     1419.94
     42000     1421.29
     42040     1422.71
     42080     1423.96
     42120      1425.4
     42160     1426.64
     42200     1428.05
     42240     1429.46
     42280     1430.73
     42320     1432.13
     42360     1433.48
     42400     1434.88
     42440     1436.14
     42480     1437.57
     42520     1438.95
     42560     1440.27
     42600      1441.6
     42640     1442.99
     42680      1444.4
     42720     1445.69
     42760     1447.04
     42800     1448.39
     42840     1449.81
     42880     1451.06
     42920     1452.51
     42960     1453.74
     43000     1455.16
     43040     1456.57
     43080     1457.84
     43120     1459.24
     43160     1460.59
     43200     1461.99
     43240     1463.24
     43280     1464.67
     43320     1466.06
     43360     1467.38
     43400      1468.7
     43440     1470.09
     43480     1471.51
     43520     1472.79
     43560     1474.14
     43600     1475.49
     43640     1476.92
     43680     1478.16
     43720     1479.62
     43760     1480.84
     43800     1482.26
     43840     1483.67
     43880     1484.94
     43920     1486.34
     43960     1487.69
     44000     1489.09
     44040     1490.35
     44080     1491.78
     44120     1493.16
     44160     1494.49
     44200     1495.81
     44240      1497.2
     44280     1498.61
     44320     1499.89
     44360     1501.25
     44400     1502.59
     44440     1504.02
     44480     1505.26
     44520     1506.72
     44560     1507.95
     44600     1509.37
     44640     1510.78
     44680     1512.05
     44720     1513.45
     44760      1514.8
     44800      1516.2
     44840     1517.46
     44880     1518.89
     44920     1520.28
     44960      1521.6
     45000     1522.92
     45040     1524.31
     45080     1525.73
     45120     1527.01
     45160     1528.36
     45200      1529.7
     45240     1531.13
     45280     1532.37
     45320     1533.83
     45360     1535.07
     45400     1536.48
     45440      1537.9
     45480     1539.16
     45520     1540.56
     45560     1541.91
     45600     1543.32
     45640     1544.57
     45680        1546
     45720     1547.39
     45760     1548.71
     45800     1550.03
     45840     1551.42
     45880     1552.84
     45920     1554.11
     45960     1555.47
     46000      1556.8
     46040     1558.24
     46080     1559.47
     46120     1560.93
     46160     1562.16
     46200     1563.58
     46240        1565
     46280     1566.26
     46320     1567.66
     46360     1569.01
     46400     1570.42
     46440     1571.67
     46480      1573.1
     46520     1574.48
     46560      1575.8
     46600     1577.12
     46640     1578.52
     46680     1579.93
     46720     1581.21
     46760     1582.56
     46800     1583.89
     46840     1585.34
     46880     1586.56
     46920     1588.03
     46960     1589.26
     47000     1590.67
     47040     1592.09
     47080     1593.36
     47120     1594.75
     47160      1596.1
     47200     1597.51
     47240     1598.76
     47280     1600.19
     47320     1601.57
     47360     1602.89
     47400     1604.21
     47440     1605.61
     47480     1607.02
     47520      1608.3
     47560     1609.65
     47600     1610.98
     47640     1612.43
     47680     1613.65
     47720     1615.13
     47760     1616.35
     47800     1617.76
     47840     1619.19
     47880     1620.45
     47920     1621.84
     47960      1623.2
     48000      1624.6
     48040     1625.85
     48080     1627.28
     48120     1628.67
     48160     1629.98
     48200     1631.31
     48240      1632.7
     48280     1634.12
     48320      1635.4
     48360     1636.75
     48400     1638.08
     48440     1639.52
     48480     1640.74
     48520     1642.22
     48560     1643.44
     48600     1644.85
     48640     1646.28
     48680     1647.53
     48720     1648.93
     48760     1650.28
     48800     1651.69
     48840     1652.94
     48880     1654.37
     48920     1655.75
     48960     1657.08
     49000      1658.4
     49040      1659.8
     49080     1661.21
     49120      1662.5
     49160     1663.84
     49200     1665.17
     49240     1666.61
     49280     1667.84
     49320     1669.31
     49360     1670.53
     49400     1671.94
     49440     1673.37
     49480     1674.62
     49520     1676.02
     49560     1677.37
     49600     1678.78
     49640     1680.03
     49680     1681.47
     49720     1682.85
     49760     1684.17
     49800     1685.49
     49840     1686.89
     49880      1688.3
     49920     1689.59
     49960     1690.92
     50000     1692.26
     50040      1693.7
     50080     1694.92
     50120      1696.4
     50160     1697.62
     50200     1699.03
     50240     1700.45
     50280     1701.71
     50320     1703.11
     50360     1704.46
     50400     1705.87
     50440     1707.11
     50480     1708.55
     50520     1709.94
     50560     1711.25
     50600     1712.57
     50640     1713.97
     50680     1715.38
     50720     1716.67
     50760        1718
     50800     1719.34
     50840     1720.78
     50880        1722
     50920     1723.47
     50960     1724.69
     51000     1726.11
     51040     1727.53
     51080     1728.79
     51120     1730.18
     51160     1731.54
     51200     1732.95
     51240     1734.19
     51280     1735.63
     51320     1737.02
     51360     1738.33
     51400     1739.65
     51440     1741.06
     51480     1742.46
     51520     1743.75
     51560     1745.08
     51600     1746.42
     51640     1747.87
     51680     1749.08
     51720     1750.55
     51760     1751.78
     51800     1753.19
     51840     1754.62
     51880     1755.87
     51920     1757.27
     51960     1758.63
     52000     1760.04
     52040     1761.27
     52080     1762.71
     52120      1764.1
     52160     1765.42
     52200     1766.73
     52240     1768.14
     52280     1769.54
     52320     1770.83
     52360     1772.16
     52400     1773.49
     52440     1774.95
     52480     1776.16
     52520     1777.63
     52560     1778.85
     52600     1780.27
     52640      1781.7
     52680     1782.95
     52720     1784.35
     52760     1785.71
     52800     1787.12
     52840     1788.35
     52880     1789.79
     52920     1791.18
     52960     1792.49
     53000     1793.81
     53040     1795.23
     53080     1796.62
     53120     1797.91
     53160     1799.24
     53200     1800.57
     53240     1802.02
     53280     1803.24
     53320     1804.71
     53360     1805.93
     53400     1807.35
     53440     1808.78
     53480     1810.02
     53520     1811.43
     53560     1812.79
     53600     1814.19
     53640     1815.43
     53680     1816.87
     53720     1818.26
     53760     1819.57
     53800     1820.89
     53840      1822.3
     53880      1823.7
     53920     1824.99
     53960     1826.32
     54000     1827.65
     54040      1829.1
     54080     1830.32
     54120     1831.79
     54160     1833.01
     54200     1834.43
     54240     1835.87
     54280      1837.1
     54320     1838.51
     54360     1839.87
     54400     1841.28
     54440     1842.52
     54480     1843.96
     54520     1845.35
     54560     1846.66
     54600     1847.98
     54640      1849.4
     54680      1850.8
     54720     1852.09
     54760     1853.41
     54800     1854.75
     54840      1856.2
     54880     1857.42
     54920     1858.89
     54960     1860.11
     55000     1861.53
     55040     1862.97
     55080      1864.2
     55120     1865.62
     55160     1866.97
     55200     1868.38
     55240     1869.61
     55280     1871.06
     55320     1872.45
     55360     1873.76
     55400     1875.08
     55440      1876.5
     55480     1877.89
     55520     1879.18
     55560     1880.51
     55600     1881.85
     55640      1883.3
     55680     1884.51
     55720     1885.99
     55760     1887.21
     55800     1888.62
     55840     1890.06
     55880     1891.29
     55920     1892.72
     55960     1894.06
     56000     1895.48
     56040     1896.71
     56080     1898.15
     56120     1899.55
     56160     1900.86
     56200     1902.18
     56240      1903.6
     56280     1904.99
     56320     1906.28
     56360     1907.61
     56400     1908.95
     56440      1910.4
     56480     1911.61
     56520     1913.09
     56560     1914.31
     56600     1915.72
     56640     1917.16
     56680     1918.39
     56720     1919.81
     56760     1921.16
     56800     1922.57
     56840     1923.81
     56880     1925.25
     56920     1926.65
     56960     1927.96
     57000     1929.28
     57040      1930.7
     57080      1932.1
     57120     1933.39
     57160     1934.71
     57200     1936.05
     57240      1937.5
     57280     1938.72
     57320      1940.2
     57360     1941.41
     57400     1942.83
     57440     1944.27
     57480      1945.5
     57520     1946.91
     57560     1948.26
     57600     1949.68
     57640     1950.91
     57680     1952.36
     57720     1953.76
     57760     1955.08
     57800     1956.39
     57840     1957.81
     57880     1959.22
     57920      1960.5
     57960     1961.83
     58000     1963.17
     58040     1964.61
     58080     1965.83
     58120     1967.31
     58160     1968.53
     58200     1969.95
     58240     1971.38
     58280     1972.61
     58320     1974.03
     58360     1975.37
     58400     1976.79
     58440     1978.03
     58480     1979.47
     58520     1980.88
     58560      1982.2
     58600      1983.5
     58640     1984.93
     58680     1986.34
     58720     1987.61
     58760     1988.95
     58800     1990.28
     58840     1991.73
     58880     1992.94
     58920     1994.42
     58960     1995.63
     59000     1997.06
     59040     1998.49
     59080     1999.72
     59120     2001.14
     59160     2002.48
     59200     2003.91
     59240     2005.13
     59280     2006.58
     59320     2007.99
     59360     2009.31
     59400     2010.61
     59440     2012.04
     59480     2013.45
     59520     2014.71
     59560     2016.05
     59600     2017.38
     59640     2018.84
     59680     2020.05
     59720     2021.52
     59760     2022.74
     59800     2024.16
     59840     2025.61
     59880     2026.83
     59920     2028.24
     59960     2029.58
     60000     2031.01
     60040     2032.24
     60080     2033.69
     60120      2035.1
     60160     2036.42
     60200     2037.72
     60240     2039.16
     60280     2040.57
     60320     2041.82
     60360     2043.16
     60400     2044.49
     60440     2045.95
     60480     2047.16
     60520     2048.63
     60560     2049.84
     60600     2051.27
     60640     2052.71
     60680     2053.93
     60720     2055.35
     60760     2056.68
     60800     2058.11
     60840     2059.35
     60880     2060.79
     60920     2062.21
     60960     2063.53
     61000     2064.83
     61040     2066.26
     61080     2067.68
     61120     2068.93
     61160     2070.27
     61200     2071.59
     61240     2073.06
     61280     2074.26
     61320     2075.74
     61360     2076.95
     61400     2078.38
     61440     2079.82
     61480     2081.03
     61520     2082.46
     61560     2083.79
     61600     2085.22
     61640     2086.45
     61680      2087.9
     61720     2089.32
     61760     2090.63
     61800     2091.93
     61840     2093.37
     61880     2094.78
     61920     2096.04
     61960     2097.37
     62000     2098.69
     62040     2100.16
     62080     2101.36
     62120     2102.84
     62160     2104.05
     62200     2105.47
     62240     2106.92
     62280     2108.13
     62320     2109.55
     62360     2110.89
     62400     2112.32
     62440     2113.55
     62480        2115
     62520     2116.42
     62560     2117.73
     62600     2119.03
     62640     2120.47
     62680     2121.88
     62720     2123.14
     62760     2124.47
     62800     2125.79
     62840     2127.26
     62880     2128.46
     62920     2129.94
     62960     2131.14
     63000     2132.57
     63040     2134.02
     63080     2135.23
     63120     2136.66
     63160     2137.99
     63200     2139.41
     63240     2140.65
     63280      2142.1
     63320     2143.52
     63360     2144.83
     63400     2146.12
     63440     2147.57
     63480     2148.98
     63520     2150.24
     63560     2151.58
     63600     2152.88
     63640     2154.37
     63680     2155.56
     63720     2157.05
     63760     2158.25
     63800     2159.67
     63840     2161.12
     63880     2162.34
     63920     2163.75
     63960     2165.09
     64000     2166.52
     64040     2167.74
     64080      2169.2
     64120     2170.61
     64160     2171.93
     64200     2173.23
     64240     2174.67
     64280     2176.08
     64320     2177.34
     64360     2178.68
     64400     2179.98
     64440     2181.46
     64480     2182.66
     64520     2184.15
     64560     2185.34
     64600     2186.77
     64640     2188.23
     64680     2189.44
     64720     2190.86
     64760     2192.19
     64800     2193.62
     64840     2194.84
     64880      2196.3
     64920     2197.72
     64960     2199.04
     65000     2200.33
     65040     2201.77
     65080     2203.18
     65120     2204.44
     65160     2205.77
     65200     2207.08
     65240     2208.57
     65280     2209.76
     65320     2211.26
     65360     2212.45
     65400     2213.87
     65440     2215.34
     65480     2216.54
     65520     2217.97
     65560     2219.29
     65600     2220.73
     65640     2221.95
     65680     2223.41
     65720     2224.82
     65760     2226.14
     65800     2227.43
     65840     2228.88
     65880     2230.28
     65920     2231.54
     65960     2232.87
     66000     2234.17
     66040     2235.67
     66080     2236.86
     66120     2238.36
     66160     2239.54
     66200     2240.96
     66240     2242.43
     66280     2243.64
     66320     2245.06
     66360     2246.39
     66400     2247.83
     66440     2249.05
     66480      2250.5
     66520     2251.91
     66560     2253.23
     66600     2254.52
     66640     2255.97
     66680     2257.38
     66720     2258.64
     66760     2259.96
     66800     2261.26
     66840     2262.77
     66880     2263.95
     66920     2265.45
     66960     2266.64
     67000     2268.06
     67040     2269.54
     67080     2270.74
     67120     2272.16
     67160     2273.49
     67200     2274.93
     67240     2276.14
     67280      2277.6
     67320        2279
     67360     2280.32
     67400     2281.62
     67440     2283.07
     67480     2284.48
     67520     2285.74
     67560     2287.06
     67600     2288.36
     67640     2289.87
     67680     2291.05
     67720     2292.55
     67760     2293.74
     67800     2295.16
     67840     2296.64
     67880     2297.85
     67920     2299.26
     67960     2300.59
     68000     2302.03
     68040     2303.24
     68080      2304.7
     68120     2306.11
     68160     2307.42
     68200     2308.72
     68240     2310.16
     68280     2311.57
     68320     2312.84
     68360     2314.16
     68400     2315.46
     68440     2316.96
     68480     2318.14
     68520     2319.66
     68560     2320.83
     68600     2322.26
     68640     2323.73
     68680     2324.94
     68720     2326.36
     68760     2327.69
     68800     2329.13
     68840     2330.33
     68880      2331.8
     68920     2333.19
     68960     2334.51
     69000     2335.81
     69040     2337.26
     69080     2338.67
     69120     2339.94
     69160     2341.25
     69200     2342.55
     69240     2344.05
     69280     2345.24
     69320     2346.76
     69360     2347.93
     69400     2349.36
     69440     2350.84
     69480     2352.05
     69520     2353.46
     69560     2354.79
     69600     2356.23
     69640     2357.43
     69680     2358.91
     69720      2360.3
     69760     2361.62
     69800     2362.91
     69840     2364.36
     69880     2365.77
     69920     2367.04
     69960     2368.35
     70000     2369.65
     70040     2371.16
     70080     2372.34
     70120     2373.86
     70160     2375.04
     70200     2376.46
     70240     2377.95
     70280     2379.16
     70320     2380.58
     70360     2381.91
     70400     2383.35
     70440     2384.54
     70480     2386.02
     70520     2387.42
     70560     2388.73
     70600     2390.02
     70640     2391.47
     70680     2392.89
     70720     2394.15
     70760     2395.47
     70800     2396.76
     70840     2398.28
     70880     2399.46
     70920     2400.98
     70960     2402.16
     71000     2403.58
     71040     2405.07
     71080     2406.27
     71120     2407.69
     71160     2409.03
     71200     2410.47
     71240     2411.65
     71280     2413.14
     71320     2414.54
     71360     2415.85
     71400     2417.13
     71440     2418.58
     71480        2420
     71520     2421.27
     71560     2422.58
     71600     2423.87
     71640     2425.39
     71680     2426.57
     71720     2428.09
     71760     2429.27
     71800     2430.69
     71840     2432.18
     71880     2433.39
     71920     2434.81
     71960     2436.14
     72000     2437.59
     72040     2438.77
     72080     2440.26
     72120     2441.67
     72160     2442.98
     72200     2444.25
     72240      2445.7
     72280     2447.12
     72320     2448.39
     72360      2449.7
     72400     2450.99
     72440     2452.51
     72480     2453.68
     72520     2455.21
     72560     2456.39
     72600     2457.82
     72640     2459.31
     72680     2460.51
     72720     2461.93
     72760     2463.26
     72800     2464.72
     72840     2465.89
     72880     2467.38
     72920     2468.79
     72960      2470.1
     73000     2471.38
     73040     2472.82
     73080     2474.25
     73120     2475.51
     73160     2476.83
     73200     2478.12
     73240     2479.63
     73280     2480.82
     73320     2482.34
     73360     2483.52
     73400     2484.94
     73440     2486.44
     73480     2487.63
     73520     2489.07
     73560     2490.38
     73600     2491.85
     73640     2493.01
     73680     2494.51
     73720     2495.92
     73760     2497.23
     73800     2498.51
     73840     2499.96
     73880     2501.37
     73920     2502.65
     73960     2503.96
     74000     2505.24
     74040     2506.77
     74080     2507.95
     74120     2509.47
     74160     2510.65
     74200     2512.08
     74240     2513.58
     74280     2514.77
     74320     2516.21
     74360     2517.52
     74400     2518.99
     74440     2520.14
     74480     2521.64
     74520     2523.05
     74560     2524.37
     74600     2525.64
     74640      2527.1
     74680     2528.51
     74720     2529.78
     74760     2531.09
     74800     2532.37
     74840      2533.9
     74880     2535.08
     74920     2536.61
     74960     2537.78
     75000      2539.2
     75040      2540.7
     75080     2541.89
     75120     2543.33
     75160     2544.65
     75200     2546.11
     75240     2547.27
     75280     2548.77
     75320     2550.18
     75360      2551.5
     75400     2552.76
     75440     2554.22
     75480     2555.65
     75520     2556.91
     75560     2558.23
     75600      2559.5
     75640     2561.04
     75680     2562.21
     75720     2563.74
     75760      2564.9
     75800     2566.33
     75840     2567.83
     75880     2569.02
     75920     2570.45
     75960     2571.79
     76000     2573.23
     76040      2574.4
     76080     2575.91
     76120     2577.32
     76160     2578.63
     76200      2579.9
     76240     2581.36
     76280     2582.78
     76320     2584.05
     76360     2585.36
     76400     2586.63
     76440     2588.18
     76480     2589.35
     76520     2590.88
     76560     2592.04
     76600     2593.47
     76640     2594.97
     76680     2596.15
     76720     2597.58
     76760     2598.92
     76800     2600.36
     76840     2601.52
     76880     2603.04
     76920     2604.45
     76960     2605.76
     77000     2607.03
     77040     2608.49
     77080     2609.91
     77120     2611.17
     77160     2612.49
     77200     2613.76
     77240     2615.31
     77280     2616.48
     77320     2618.01
     77360     2619.18
     77400      2620.6
     77440     2622.11
     77480     2623.28
     77520     2624.73
     77560     2626.06
     77600      2627.5
     77640     2628.66
     77680     2630.18
     77720     2631.59
     77760      2632.9
     77800     2634.17
     77840     2635.63
     77880     2637.05
     77920     2638.31
     77960     2639.64
     78000      2640.9
     78040     2642.45
     78080     2643.62
     78120     2645.15
     78160     2646.32
     78200     2647.74
     78240     2649.25
     78280     2650.42
     78320     2651.87
     78360     2653.19
     78400     2654.65
     78440      2655.8
     78480     2657.32
     78520     2658.73
     78560     2660.03
     78600     2661.31
     78640     2662.76
     78680     2664.19
     78720     2665.45
     78760     2666.77
     78800     2668.04
     78840      2669.6
     78880     2670.76
     78920     2672.29
     78960     2673.46
     79000     2674.87
     79040     2676.39
     79080     2677.55
     79120        2679
     79160     2680.33
     79200     2681.78
     79240     2682.93
     79280     2684.45
     79320     2685.87
     79360     2687.17
     79400     2688.45
     79440     2689.91
     79480     2691.33
     79520     2692.59
     79560     2693.91
     79600     2695.18
     79640     2696.74
     79680      2697.9
     79720     2699.43
     79760      2700.6
     79800     2702.01
     79840     2703.53
     79880     2704.69
     79920     2706.14
     79960     2707.47
     80000     2708.92
     80040     2710.06
     80080     2711.59
     80120     2713.02
     80160     2714.31
     80200     2715.58
     80240     2717.05
     80280     2718.47
     80320     2719.74
     80360     2721.06
     80400     2722.32
     80440     2723.89
     80480     2725.05
     80520     2726.57
     80560     2727.75
     80600     2729.15
     80640     2730.67
     80680     2731.83
     80720     2733.29
     80760     2734.61
     80800     2736.07
     80840     2737.21
     80880     2738.74
     80920     2740.17
     80960     2741.48
     81000     2742.73
     81040      2744.2
     81080     2745.62
     81120     2746.89
     81160     2748.22
     81200     2749.47
     81240     2751.04
     81280     2752.19
     81320     2753.73
     81360     2754.89
     81400      2756.3
     81440     2757.83
     81480     2758.98
     81520     2760.45
     81560     2761.78
     81600     2763.23
     81640     2764.36
     81680     2765.91
     81720     2767.34
     81760     2768.64
     81800     2769.89
     81840     2771.36
     81880     2772.78
     81920     2774.06
     81960     2775.38
     82000     2776.63
     82040      2778.2
     82080     2779.35
     82120     2780.89
     82160     2782.06
     82200     2783.46
     82240     2784.99
     82280     2786.14
     82320     2787.61
     82360     2788.94
     82400      2790.4
     82440     2791.52
     82480     2793.06
     82520      2794.5
     82560      2795.8
     82600     2797.04
     82640     2798.52
     82680     2799.94
     82720     2801.21
     82760     2802.54
     82800     2803.79
     82840     2805.36
     82880     2806.52
     82920     2808.05
     82960     2809.21
     83000     2810.61
     83040     2812.14
     83080     2813.29
     83120     2814.76
     83160     2816.09
     83200     2817.56
     83240     2818.67
     83280     2820.22
     83320     2821.66
     83360     2822.96
     83400     2824.21
     83440     2825.69
     83480      2827.1
     83520     2828.38
     83560     2829.71
     83600     2830.96
     83640     2832.52
     83680     2833.67
     83720     2835.21
     83760     2836.37
     83800     2837.78
     83840      2839.3
     83880     2840.45
     83920     2841.93
     83960     2843.25
     84000     2844.72
     84040     2845.82
     84080     2847.39
     84120     2848.82
     84160     2850.12
     84200     2851.36
     84240     2852.85
     84280     2854.26
     84320     2855.53
     84360     2856.87
     84400     2858.11
     84440     2859.67
     84480     2860.83
     84520     2862.37
     84560     2863.52
     84600     2864.93
     84640     2866.46
     84680      2867.6
     84720     2869.08
     84760     2870.41
     84800     2871.88
     84840     2872.98
     84880     2874.54
     84920     2875.98
     84960     2877.28
     85000     2878.51
     85040        2880
     85080     2881.42
     85120     2882.69
     85160     2884.02
     85200     2885.25
     85240     2886.83
     85280     2887.98
     85320     2889.52
     85360     2890.67
     85400     2892.09
     85440     2893.61
     85480     2894.75
     85520     2896.24
     85560     2897.55
     85600     2899.03
     85640     2900.12
     85680      2901.7
     85720     2903.14
     85760     2904.43
     85800     2905.68
     85840     2907.17
     85880     2908.58
     85920     2909.85
     85960     2911.18
     86000      2912.4
     86040     2913.99
     86080     2915.14
     86120     2916.68
     86160     2917.82
     86200     2919.24
     86240     2920.77
     86280     2921.91
     86320      2923.4
     86360     2924.71
     86400     2926.19
     86440     2927.28
     86480     2928.87
     86520      2930.3
     86560     2931.59
     86600     2932.83
     86640     2934.32
     86680     2935.73
     86720     2937.01
     86760     2938.34
     86800     2939.57
     86840     2941.16
     86880      2942.3
     86920     2943.84
     86960     2944.98
     87000      2946.4
     87040     2947.94
     87080     2949.07
     87120     2950.57
     87160     2951.87
     87200     2953.35
     87240     2954.44
     87280     2956.03
     87320     2957.45
     87360     2958.75
     87400     2959.99
     87440     2961.49
     87480     2962.89
     87520     2964.17
     87560      2965.5
     87600     2966.73
     87640     2968.32
     87680     2969.46
     87720        2971
     87760     2972.14
     87800     2973.56
     87840      2975.1
     87880     2976.23
     87920     2977.73
     87960     2979.02
     88000     2980.51
     88040      2981.6
     88080     2983.19
     88120      2984.6
     88160      2985.9
     88200     2987.14
     88240     2988.64
     88280     2990.05
     88320     2991.33
     88360     2992.66
     88400     2993.89
     88440     2995.48
     88480     2996.61
     88520     2998.15
     88560     2999.29
     88600      3000.7
     88640     3002.26
     88680     3003.39
     88720     3004.89
     88760     3006.17
     88800     3007.67
     88840     3008.75
     88880     3010.35
     88920     3011.76
     88960     3013.06
     89000     3014.31
     89040     3015.79
     89080      3017.2
     89120     3018.48
     89160     3019.81
     89200     3021.03
     89240     3022.64
     89280     3023.76
     89320     3025.31
     89360     3026.44
     89400     3027.86
     89440     3029.43
     89480     3030.54
     89520     3032.04
     89560     3033.33
     89600     3034.83
     89640      3035.9
     89680     3037.51
     89720     3038.92
     89760     3040.21
     89800     3041.46
     89840     3042.95
     89880     3044.35
     89920     3045.63
     89960     3046.97
     90000     3048.19
     90040     3049.79
     90080     3050.91
     90120     3052.46
     90160     3053.59
     90200     3055.01
     90240     3056.58
     90280     3057.69
     90320      3059.2
     90360     3060.48
     90400     3061.98
     90440     3063.05
     90480     3064.67
     90520     3066.08
     90560     3067.36
     90600     3068.62
     90640     3070.11
     90680     3071.51
     90720     3072.79
     90760     3074.13
     90800     3075.34
     90840     3076.95
     90880     3078.06
     90920     3079.62
     90960     3080.75
     91000     3082.17
     91040     3083.75
     91080     3084.85
     91120     3086.36
     91160     3087.64
     91200     3089.15
     91240     3090.22
     91280     3091.82
     91320     3093.24
     91360     3094.52
     91400     3095.77
     91440     3097.27
     91480     3098.68
     91520     3099.95
     91560     3101.29
     91600     3102.52
     91640     3104.12
     91680     3105.23
     91720     3106.78
     91760     3107.91
     91800     3109.34
     91840     3110.91
     91880     3112.03
     91920     3113.53
     91960     3114.81
     92000     3116.32
     92040     3117.39
     92080     3118.99
     92120     3120.42
     92160     3121.69
     92200     3122.95
     92240     3124.45
     92280     3125.85
     92320     3127.13
     92360     3128.47
     92400      3129.7
     92440      3131.3
     92480      3132.4
     92520     3133.96
     92560     3135.09
     92600     3136.52
     92640     3138.09
     92680      3139.2
     92720     3140.71
     92760        3142
     92800     3143.51
     92840     3144.57
     92880     3146.18
     92920     3147.58
     92960     3148.87
     93000     3150.12
     93040     3151.62
     93080     3153.03
     93120      3154.3
     93160     3155.64
     93200     3156.88
     93240     3158.48
     93280     3159.58
     93320     3161.14
     93360     3162.27
     93400     3163.68
     93440     3165.27
     93480     3166.37
     93520     3167.88
     93560     3169.18
     93600     3170.69
     93640     3171.75
     93680     3173.36
     93720     3174.77
     93760     3176.06
     93800     3177.29
     93840     3178.81
     93880     3180.21
     93920     3181.48
     93960     3182.82
     94000     3184.06
     94040     3185.66
     94080     3186.75
     94120     3188.32
     94160     3189.45
     94200     3190.86
     94240     3192.45
     94280     3193.55
     94320     3195.06
     94360     3196.36
     94400     3197.86
     94440     3198.93
     94480     3200.54
     94520     3201.96
     94560     3203.25
     94600     3204.48
     94640        3206
     94680     3207.39
     94720     3208.67
     94760     3210.01
     94800     3211.25
     94840     3212.84
     94880     3213.93
     94920     3215.49
     94960     3216.64
     95000     3218.04
     95040     3219.63
     95080     3220.73
     95120     3222.24
     95160     3223.54
     95200     3225.04
     95240      3226.1
     95280     3227.73
     95320     3229.14
     95360     3230.42
     95400     3231.67
     95440     3233.19
     95480     3234.57
     95520     3235.85
     95560     3237.18
     95600     3238.42
     95640     3240.02
     95680     3241.11
     95720     3242.67
     95760     3243.82
     95800     3245.22
     95840     3246.81
     95880     3247.91
     95920     3249.41
     95960     3250.72
     96000     3252.22
     96040     3253.29
     96080      3254.9
     96120     3256.31
     96160      3257.6
     96200     3258.84
     96240     3260.37
     96280     3261.74
     96320     3263.01
     96360     3264.35
     96400     3265.59
     96440     3267.19
     96480     3268.28
     96520     3269.84
     96560     3270.99
     96600     3272.39
     96640     3273.98
     96680     3275.08
     96720     3276.58
     96760     3277.88
     96800     3279.39
     96840     3280.44
     96880     3282.06
     96920     3283.47
     96960     3284.76
     97000     3286.01
     97040     3287.53
     97080      3288.9
     97120     3290.18
     97160     3291.52
     97200     3292.76
     97240     3294.34
     97280     3295.44
     97320        3297
     97360     3298.15
     97400     3299.55
     97440     3301.14
     97480     3302.24
     97520     3303.74
     97560     3305.05
     97600     3306.55
     97640      3307.6
     97680     3309.22
     97720     3310.63
     97760     3311.92
     97800     3313.17
     97840     3314.69
     97880     3316.06
     97920     3317.34
     97960     3318.68
     98000     3319.91
     98040      3321.5
     98080      3322.6
     98120     3324.15
     98160     3325.31
     98200      3326.7
     98240      3328.3
     98280      3329.4
     98320      3330.9
     98360     3332.21
     98400     3333.71
     98440     3334.76
     98480     3336.38
     98520     3337.79
     98560     3339.08
     98600     3340.33
     98640     3341.85
     98680     3343.22
     98720     3344.49
     98760     3345.84
     98800     3347.06
     98840     3348.66
     98880     3349.76
     98920     3351.31
     98960     3352.46
     99000     3353.86
     99040     3355.46
     99080     3356.55
     99120     3358.06
     99160     3359.36
     99200     3360.87
     99240     3361.91
     99280     3363.54
     99320     3364.95
     99360     3366.22
     99400     3367.47
     99440        3369
     99480     3370.37
     99520     3371.64
     99560     3372.98
     99600     3374.21
     99640     3375.81
     99680     3376.91
     99720     3378.46
     99760      3379.6
     99800     3381.01
     99840      3382.6
     99880      3383.7
     99920     3385.21
     99960      3386.5
    100000     3388.01
    100040     3389.05
    100080     3390.69
    100120     3392.09
    100160     3393.37
    100200     3394.61
    100240     3396.15
    100280     3397.51
    100320     3398.78
    100360     3400.12
    100400     3401.35
    100440     3402.95
    100480     3404.05
    100520      3405.6
    100560     3406.74
    100600     3408.14
    100640     3409.74
    100680     3410.84
    100720     3412.35
    100760     3413.65
    100800     3415.16
    100840      3416.2
    100880     3417.84
    100920     3419.24
    100960     3420.52
    101000     3421.75
    101040      3423.3
    101080     3424.66
    101120     3425.93
    101160     3427.26
    101200     3428.49
    101240     3430.09
    101280     3431.19
    101320     3432.74
    101360     3433.88
    101400     3435.29
    101440     3436.88
    101480     3437.97
    101520     3439.48
    101560     3440.78
    101600     3442.29
    101640     3443.33
    101680     3444.97
    101720     3446.38
    101760     3447.65
    101800     3448.88
    101840     3450.44
    101880     3451.79
    101920     3453.07
    101960     3454.39
    102000     3455.63
    102040     3457.23
    102080     3458.32
    102120     3459.88
    102160     3461.02
    102200     3462.42
    102240     3464.01
    102280     3465.11
    102320     3466.62
    102360     3467.92
    102400     3469.43
    102440     3470.47
    102480     3472.12
    102520     3473.51
    102560     3474.79
    102600     3476.02
    102640     3477.57
    102680     3478.92
    102720      3480.2
    102760     3481.53
    102800     3482.76
    102840     3484.37
    102880     3485.46
    102920     3487.01
    102960     3488.15
    103000     3489.56
    103040     3491.16
    103080     3492.25
    103120     3493.77
    103160     3495.06
    103200     3496.58
    103240     3497.61
    103280     3499.26
    103320     3500.66
    103360     3501.94
    103400     3503.16
    103440     3504.71
    103480     3506.06
    103520     3507.34
    103560     3508.67
    103600     3509.89
    103640      3511.5
    103680     3512.59
    103720     3514.14
    103760     3515.29
    103800     3516.69
    103840     3518.29
    103880     3519.38
    103920      3520.9
    103960     3522.19
    104000     3523.72
    104040     3524.74
    104080      3526.4
    104120     3527.79
    104160     3529.08
    104200     3530.29
    104240     3531.84
    104280      3533.2
    104320     3534.47
    104360     3535.79
    104400     3537.02
    104440     3538.65
    104480     3539.72
    104520     3541.27
    104560     3542.42
    104600     3543.82
    104640     3545.42
    104680     3546.51
    104720     3548.04
    104760     3549.33
    104800     3550.85
    104840     3551.87
    104880     3553.54
    104920     3554.92
    104960     3556.21
    105000     3557.44
    105040     3558.98
    105080     3560.32
    105120      3561.6
    105160     3562.93
    105200     3564.15
    105240     3565.78
    105280     3566.85
    105320      3568.4
    105360     3569.55
    105400     3570.94
    105440     3572.56
    105480     3573.64
    105520     3575.17
    105560     3576.46
    105600     3577.99
    105640        3579
    105680     3580.66
    105720     3582.06
    105760     3583.34
    105800     3584.56
    105840     3586.11
    105880     3587.46
    105920     3588.73
    105960     3590.07
    106000     3591.27
    106040     3592.91
    106080     3593.97
    106120     3595.53
    106160     3596.66
    106200     3598.07
    106240     3599.69
    106280     3600.76
    106320     3602.28
    106360     3603.57
    106400      3605.1
    106440     3606.11
    106480     3607.76
    106520     3609.17
    106560     3610.46
    106600     3611.68
    106640     3613.22
    106680     3614.58
    106720     3615.85
    106760     3617.18
    106800      3618.4
    106840     3620.02
    106880     3621.09
    106920     3622.65
    106960     3623.78
    107000     3625.18
    107040      3626.8
    107080     3627.87
    107120      3629.4
    107160     3630.68
    107200     3632.23
    107240     3633.23
    107280     3634.89
    107320     3636.28
    107360     3637.58
    107400     3638.81
    107440     3640.35
    107480     3641.71
    107520     3642.97
    107560      3644.3
    107600     3645.52
    107640     3647.14
    107680     3648.22
    107720     3649.77
    107760      3650.9
    107800     3652.31
    107840     3653.91
    107880        3655
    107920     3656.52
    107960      3657.8
    108000     3659.35
    108040     3660.35
    108080     3662.01
    108120     3663.41
    108160      3664.7
    108200     3665.93
    108240     3667.47
    108280     3668.84
    108320     3670.08
    108360     3671.43
    108400     3672.65
    108440     3674.26
    108480     3675.35
    108520     3676.91
    108560     3678.01
    108600     3679.42
    108640     3681.03
    108680     3682.13
    108720     3683.64
    108760     3684.93
    108800     3686.49
    108840     3687.49
    108880     3689.14
    108920     3690.55
    108960     3691.84
    109000     3693.07
    109040     3694.62
    109080     3695.96
    109120     3697.22
    109160     3698.57
    109200     3699.78
    109240      3701.4
    109280      3702.5
    109320     3704.05
    109360     3705.16
    109400     3706.58
    109440     3708.18
    109480     3709.27
    109520     3710.79
    109560     3712.07
    109600     3713.64
    109640     3714.63
    109680     3716.29
    109720      3717.7
    109760     3718.99
    109800     3720.22
    109840     3721.77
    109880     3723.11
    109920     3724.37
    109960     3725.72
    110000     3726.94
    110040     3728.55
    110080     3729.65
    110120      3731.2
    110160      3732.3
    110200     3733.71
    110240     3735.32
    110280     3736.42
    110320     3737.94
    110360     3739.22
    110400     3740.79
    110440     3741.78
    110480     3743.44
    110520     3744.84
    110560     3746.15
    110600     3747.38
    110640     3748.93
    110680     3750.27
    110720     3751.53
    110760     3752.87
    110800      3754.1
    110840     3755.71
    110880      3756.8
    110920     3758.36
    110960     3759.45
    111000     3760.88
    111040     3762.49
    111080     3763.58
    111120     3765.11
    111160     3766.37
    111200     3767.95
    111240     3768.94
    111280      3770.6
    111320     3772.01
    111360     3773.31
    111400     3774.54
    111440     3776.08
    111480     3777.43
    111520     3778.68
    111560     3780.04
    111600     3781.25
    111640     3782.86
    111680     3783.96
    111720     3785.52
    111760     3786.61
    111800     3788.04
    111840     3789.65
    111880     3790.74
    111920     3792.27
    111960     3793.53
    112000     3795.11
    112040     3796.09
    112080     3797.77
    112120     3799.18
    112160     3800.47
    112200      3801.7
    112240     3803.24
    112280     3804.59
    112320     3805.83
    112360     3807.19
    112400      3808.4
    112440     3810.02
    112480     3811.12
    112520     3812.67
    112560     3813.76
    112600     3815.19
    112640      3816.8
    112680      3817.9
    112720     3819.42
    112760     3820.68
    112800     3822.26
    112840     3823.25
    112880     3824.92
    112920     3826.33
    112960     3827.62
    113000     3828.85
    113040     3830.39
    113080     3831.74
    113120     3832.99
    113160     3834.34
    113200     3835.56
    113240     3837.16
    113280     3838.27
    113320     3839.83
    113360     3840.91
    113400     3842.34
    113440     3843.96
    113480     3845.05
    113520     3846.58
    113560     3847.83
    113600     3849.41
    113640      3850.4
    113680     3852.06
    113720     3853.48
    113760     3854.78
    113800        3856
    113840     3857.54
    113880     3858.89
    113920     3860.14
    113960     3861.49
    114000     3862.72
    114040     3864.31
    114080     3865.41
    114120     3866.97
    114160     3868.06
    114200     3869.49
    114240     3871.11
    114280      3872.2
    114320     3873.73
    114360     3874.98
    114400     3876.56
    114440     3877.56
    114480     3879.22
    114520     3880.62
    114560     3881.93
    114600     3883.15
    114640      3884.7
    114680     3886.04
    114720     3887.28
    114760     3888.64
    114800     3889.87
    114840     3891.46
    114880     3892.55
    114920     3894.12
    114960      3895.2
    115000     3896.63
    115040     3898.26
    115080     3899.34
    115120     3900.88
    115160     3902.11
    115200     3903.72
    115240     3904.71
    115280     3906.37
    115320     3907.77
    115360     3909.08
    115400      3910.3
    115440     3911.85
    115480     3913.19
    115520     3914.44
    115560     3915.78
    115600     3917.02
    115640     3918.62
    115680      3919.7
    115720     3921.29
    115760     3922.35
    115800     3923.78
    115840     3925.41
    115880      3926.5
    115920     3928.02
    115960     3929.26
    116000     3930.86
    116040     3931.86
    116080     3933.52
    116120     3934.92
    116160     3936.23
    116200     3937.45
    116240     3939.01
    116280     3940.34
    116320     3941.59
    116360     3942.93
    116400     3944.17
    116440     3945.76
    116480     3946.86
    116520     3948.45
    116560      3949.5
    116600     3950.93
    116640     3952.57
    116680     3953.66
    116720     3955.17
    116760     3956.42
    116800     3958.02
    116840     3959.02
    116880     3960.68
    116920     3962.07
    116960     3963.39
    117000     3964.61
    117040     3966.16
    117080     3967.49
    117120     3968.76
    117160     3970.09
    117200     3971.32
    117240     3972.91
    117280     3974.02
    117320      3975.6
    117360     3976.65
    117400     3978.09
    117440     3979.72
    117480     3980.81
    117520     3982.33
    117560     3983.59
    117600     3985.17
    117640     3986.18
    117680     3987.84
    117720     3989.23
    117760     3990.54
    117800     3991.77
    117840     3993.32
    117880     3994.65
    117920     3995.91
    117960     3997.24
    118000     3998.47
    118040     4000.07
    118080     4001.17
    118120     4002.75
    118160     4003.81
    118200     4005.24
    118240     4006.87
    118280     4007.97
    118320     4009.47
    118360     4010.73
    118400     4012.33
    118440     4013.33
    118480     4014.98
    118520     4016.39
    118560     4017.69
    118600     4018.91
    118640     4020.46
    118680     4021.79
    118720     4023.06
    118760     4024.38
    118800     4025.61
    118840     4027.23
    118880     4028.32
    118920      4029.9
    118960     4030.95
    119000     4032.39
    119040     4034.02
    119080     4035.12
    119120     4036.62
    119160     4037.88
    119200     4039.48
    119240     4040.48
    119280     4042.12
    119320     4043.54
    119360     4044.84
    119400     4046.06
    119440      4047.6
    119480     4048.95
    119520     4050.21
    119560     4051.53
    119600     4052.77
    119640     4054.38
    119680     4055.46
    119720     4057.05
    119760     4058.09
    119800     4059.54
    119840     4061.17
    119880     4062.27
    119920     4063.77
    119960     4065.03
    120000     4066.63
    120040     4067.63
    120080     4069.27
    120120     4070.69
    120160     4071.99
    120200     4073.21
    120240     4074.75
    120280      4076.1
    120320     4077.36
    120360     4078.69
    120400     4079.91
    120440     4081.52
    120480     4082.61
    120520      4084.2
    120560     4085.24
    120600     4086.68
    120640     4088.33
    120680     4089.41
    120720     4090.92
    120760     4092.16
    120800     4093.77
    120840     4094.76
    120880     4096.41
    120920     4097.82
    120960     4099.11
    121000     4100.33
    121040     4101.88
    121080     4103.23
    121120     4104.49
    121160     4105.82
    121200     4107.04
    121240     4108.65
    121280     4109.74
    121320     4111.32
    121360     4112.37
    121400      4113.8
    121440     4115.45
    121480     4116.54
    121520     4118.05
    121560      4119.3
    121600     4120.91
    121640     4121.91
    121680     4123.54
    121720     4124.95
    121760     4126.26
    121800     4127.46
    121840     4129.02
    121880     4130.35
    121920     4131.64
    121960     4132.96
    122000     4134.19
    122040     4135.81
    122080     4136.88
    122120     4138.47
    122160     4139.51
    122200     4140.94
    122240     4142.59
    122280     4143.68
    122320     4145.19
    122360     4146.44
    122400     4148.06
    122440     4149.04
    122480     4150.68
    122520      4152.1
    122560     4153.39
    122600     4154.61
    122640     4156.15
    122680      4157.5
    122720     4158.78
    122760     4160.09
    122800     4161.33
    122840     4162.93
    122880     4164.01
    122920     4165.61
    122960     4166.65
    123000     4168.09
    123040     4169.73
    123080     4170.81
    123120     4172.33
    123160     4173.57
    123200     4175.19
    123240     4176.18
    123280     4177.81
    123320     4179.22
    123360     4180.52
    123400     4181.74
    123440     4183.29
    123480     4184.63
    123520     4185.94
    123560     4187.23
    123600     4188.46
    123640     4190.07
    123680     4191.16
    123720     4192.75
    123760     4193.78
    123800     4195.23
    123840     4196.86
    123880     4197.95
    123920     4199.46
    123960     4200.71
    124000     4202.33
    124040     4203.31
    124080     4204.94
    124120     4206.37
    124160     4207.66
    124200     4208.88
    124240     4210.42
    124280     4211.77
    124320     4213.07
    124360     4214.36
    124400     4215.59
    124440      4217.2
    124480     4218.29
    124520     4219.88
    124560     4220.91
    124600     4222.36
    124640        4224
    124680     4225.08
    124720      4226.6
    124760     4227.84
    124800     4229.47
    124840     4230.45
    124880     4232.07
    124920     4233.49
    124960      4234.8
    125000        4236
    125040     4237.55
    125080     4238.91
    125120      4240.2
    125160     4241.49
    125200     4242.73
    125240     4244.35
    125280     4245.42
    125320     4247.02
    125360     4248.04
    125400      4249.5
    125440     4251.14
    125480     4252.21
    125520     4253.75
    125560     4254.99
    125600     4256.61
    125640     4257.59
    125680     4259.21
    125720     4260.63
    125760     4261.94
    125800     4263.13
    125840     4264.69
    125880     4266.05
    125920     4267.35
    125960     4268.63
    126000     4269.88
    126040     4271.49
    126080     4272.55
    126120     4274.16
    126160     4275.17
    126200     4276.64
    126240     4278.28
    126280     4279.36
    126320     4280.88
    126360     4282.12
    126400     4283.73
    126440     4284.71
    126480     4286.34
    126520     4287.77
    126560     4289.08
    126600     4290.27
    126640     4291.82
    126680     4293.18
    126720     4294.49
    126760     4295.77
    126800        4297
    126840     4298.64
    126880      4299.7
    126920     4301.28
    126960      4302.3
    127000     4303.78
    127040     4305.42
    127080     4306.49
    127120     4308.02
    127160     4309.26
    127200     4310.86
    127240     4311.84
    127280     4313.48
    127320      4314.9
    127360     4316.21
    127400     4317.41
    127440     4318.95
    127480     4320.32
    127520     4321.61
    127560     4322.88
    127600     4324.12
    127640     4325.76
    127680     4326.82
    127720     4328.41
    127760     4329.42
    127800      4330.9
    127840     4332.54
    127880     4333.62
    127920     4335.14
    127960     4336.39
    128000     4337.99
    128040     4338.98
    128080      4340.6
    128120     4342.02
    128160     4343.35
    128200     4344.54
    128240     4346.09
    128280     4347.45
    128320     4348.75
    128360     4350.03
    128400     4351.25
    128440     4352.88
    128480     4353.94
    128520     4355.52
    128560     4356.55
    128600     4358.02
    128640     4359.66
    128680     4360.74
    128720     4362.27
    128760     4363.51
    128800     4365.11
    128840     4366.09
    128880     4367.72
    128920     4369.13
    128960     4370.45
    129000     4371.66
    129040     4373.22
    129080     4374.57
    129120     4375.88
    129160     4377.16
    129200     4378.38
    129240     4380.01
    129280     4381.08
    129320     4382.66
    129360     4383.68
    129400     4385.15
    129440     4386.79
    129480     4387.88
    129520     4389.39
    129560     4390.64
    129600     4392.25
    129640     4393.22
    129680     4394.86
    129720     4396.27
    129760     4397.57
    129800     4398.79
    129840     4400.34
    129880     4401.68
    129920     4403.01
    129960     4404.29
    130000     4405.51
    130040     4407.13
    130080     4408.21
    130120     4409.78
    130160     4410.81
    130200     4412.28
    130240     4413.91
    130280     4414.99
    130320     4416.53
    130360     4417.76
    130400     4419.37
    130440     4420.34
    130480     4421.98
    130520     4423.39
    130560     4424.69
    130600      4425.9
    130640     4427.47
    130680     4428.82
    130720     4430.15
    130760     4431.42
    130800     4432.64
    130840     4434.26
    130880     4435.33
    130920     4436.91
    130960     4437.93
    131000     4439.42
    131040     4441.05
    131080     4442.13
    131120     4443.66
    131160     4444.88
    131200      4446.5
    131240     4447.48
    131280     4449.11
    131320     4450.53
    131360     4451.83
    131400     4453.04
    131440      4454.6
    131480     4455.96
    131520     4457.28
    131560     4458.56
    131600     4459.78
    131640     4461.41
    131680     4462.48
    131720     4464.05
    131760     4465.07
    131800     4466.55
    131840     4468.19
    131880     4469.26
    131920      4470.8
    131960     4472.01
    132000     4473.65
    132040     4474.61
    132080     4476.26
    132120     4477.67
    132160     4478.98
    132200     4480.17
    132240     4481.74
    132280      4483.1
    132320     4484.43
    132360     4485.71
    132400     4486.92
    132440     4488.55
    132480     4489.61
    132520     4491.19
    132560     4492.22
    132600      4493.7
    132640     4495.34
    132680      4496.4
    132720     4497.95
    132760     4499.15
    132800      4500.8
    132840     4501.77
    132880     4503.42
    132920     4504.82
    132960     4506.13
    133000     4507.33
    133040     4508.89
    133080     4510.26
    133120     4511.58
    133160     4512.86
    133200     4514.09
    133240     4515.71
    133280     4516.75
    133320     4518.32
    133360     4519.38
    133400     4520.85
    133440     4522.49
    133480     4523.56
    133520     4525.11
    133560     4526.31
    133600     4527.95
    133640     4528.91
    133680     4530.58
    133720     4531.97
    133760     4533.29
    133800     4534.48
    133840     4536.05
    133880     4537.42
    133920     4538.75
    133960     4540.02
    134000     4541.24
    134040     4542.87
    134080     4543.91
    134120     4545.48
    134160     4546.53
    134200     4547.99
    134240     4549.63
    134280     4550.71
    134320     4552.25
    134360     4553.46
    134400      4555.1
    134440     4556.06
    134480     4557.73
    134520     4559.11
    134560     4560.44
    134600     4561.63
    134640     4563.19
    134680     4564.58
    134720     4565.91
    134760     4567.15
    134800     4568.38
    134840     4570.01
    134880     4571.04
    134920     4572.61
    134960     4573.67
    135000     4575.13
    135040     4576.77
    135080     4577.85
    135120      4579.4
    135160      4580.6
    135200     4582.23
    135240     4583.21
    135280     4584.88
    135320     4586.26
    135360     4587.58
    135400     4588.77
    135440     4590.35
    135480     4591.72
    135520     4593.05
    135560      4594.3
    135600     4595.52
    135640     4597.17
    135680     4598.19
    135720     4599.75
    135760      4600.8
    135800     4602.27
    135840     4603.91
    135880     4604.98
    135920     4606.54
    135960     4607.74
    136000     4609.39
    136040     4610.36
    136080     4612.02
    136120     4613.41
    136160     4614.73
    136200     4615.92
    136240     4617.49
    136280     4618.86
    136320     4620.19
    136360     4621.44
    136400     4622.67
    136440     4624.32
    136480     4625.33
    136520     4626.89
    136560     4627.94
    136600      4629.4
    136640     4631.05
    136680     4632.14
    136720     4633.68
    136760     4634.88
    136800     4636.53
    136840      4637.5
    136880     4639.17
    136920     4640.56
    136960     4641.88
    137000     4643.07
    137040     4644.63
    137080     4646.01
    137120     4647.34
    137160     4648.58
    137200     4649.81
    137240     4651.48
    137280     4652.47
    137320     4654.04
    137360     4655.09
    137400     4656.54
    137440     4658.19
    137480     4659.29
    137520     4660.82
    137560     4662.03
    137600     4663.68
    137640     4664.64
    137680     4666.32
    137720     4667.71
    137760     4669.02
    137800     4670.22
    137840     4671.77
    137880     4673.15
    137920     4674.47
    137960     4675.71
    138000     4676.94
    138040     4678.63
    138080     4679.61
    138120     4681.17
    138160     4682.22
    138200     4683.67
    138240     4685.34
    138280     4686.45
    138320     4687.96
    138360     4689.18
    138400     4690.83
    138440     4691.78
    138480     4693.46
    138520     4694.85
    138560     4696.18
    138600     4697.36
    138640     4698.92
    138680     4700.31
    138720     4701.63
    138760     4702.85
    138800     4704.09
    138840     4705.78
    138880     4706.77
    138920      4708.3
    138960     4709.37
    139000     4710.81
    139040     4712.49
    139080     4713.58
    139120     4715.09
    139160     4716.32
    139200     4717.98
    139240     4718.91
    139280      4720.6
    139320        4722
    139360     4723.31
    139400      4724.5
    139440     4726.07
    139480     4727.45
    139520     4728.76
    139560     4729.99
    139600     4731.21
    139640     4732.92
    139680     4733.89
    139720     4735.45
    139760     4736.52
    139800     4737.93
    139840     4739.63
    139880     4740.71
    139920     4742.21
    139960     4743.45
    140000      4745.1
    140040     4746.03
    140080     4747.73
    140120     4749.14
    140160     4750.46
    140200     4751.64
    140240      4753.2
    140280     4754.57
    140320     4755.89
    140360     4757.11
    140400     4758.35
    140440     4760.06
    140480     4761.03
    140520     4762.58
    140560     4763.66
    140600     4765.07
    140640     4766.77
    140680     4767.85
    140720     4769.35
    140760      4770.6
    140800     4772.25
    140840     4773.17
    140880     4774.89
    140920     4776.26
    140960     4777.59
    141000     4778.78
    141040     4780.35
    141080     4781.72
    141120     4783.03
    141160     4784.27
    141200     4785.49
    141240      4787.2
    141280     4788.19
    141320     4789.73
    141360     4790.81
    141400     4792.21
    141440      4793.9
    141480     4794.98
    141520     4796.48
    141560     4797.74
    141600      4799.4
    141640     4800.31
    141680     4802.03
    141720      4803.4
    141760     4804.75
    141800     4805.92
    141840     4807.48
    141880     4808.86
    141920     4810.17
    141960      4811.4
    142000     4812.62
    142040     4814.33
    142080     4815.32
    142120     4816.85
    142160     4817.95
    142200     4819.34
    142240     4821.03
    142280     4822.11
    142320     4823.61
    142360     4824.87
    142400     4826.53
    142440     4827.44
    142480     4829.16
    142520     4830.53
    142560     4831.88
    142600     4833.04
    142640     4834.62
    142680     4835.99
    142720      4837.3
    142760     4838.54
    142800     4839.75
    142840     4841.47
    142880     4842.45
    142920     4843.98
    142960     4845.07
    143000     4846.46
    143040     4848.18
    143080     4849.23
    143120     4850.74
    143160     4852.01
    143200     4853.66
    143240     4854.57
    143280     4856.29
    143320     4857.65
    143360     4859.02
    143400     4860.17
    143440     4861.74
    143480     4863.13
    143520     4864.42
    143560     4865.66
    143600     4866.88
    143640     4868.58
    143680     4869.57
    143720      4871.1
    143760     4872.18
    143800     4873.59
    143840     4875.29
    143880     4876.35
    143920     4877.87
    143960     4879.13
    144000     4880.77
    144040     4881.69
    144080      4883.4
    144120     4884.77
    144160     4886.13
    144200      4887.3
    144240     4888.84
    144280     4890.24
    144320     4891.55
    144360     4892.77
    144400     4893.99
    144440      4895.7
    144480      4896.7
    144520     4898.22
    144560     4899.29
    144600     4900.69
    144640     4902.42
    144680     4903.47
    144720     4904.99
    144760     4906.23
    144800     4907.89
    144840     4908.79
    144880     4910.52
    144920     4911.89
    144960     4913.24
    145000      4914.4
    145040     4915.97
    145080     4917.36
    145120     4918.66
    145160     4919.88
    145200      4921.1
    145240     4922.81
    145280      4923.8
    145320     4925.34
    145360      4926.4
    145400      4927.8
    145440     4929.54
    145480     4930.58
    145520     4932.12
    145560     4933.34
    145600     4935.02
    145640      4935.9
    145680     4937.63
    145720        4939
    145760     4940.37
    145800     4941.53
    145840     4943.09
    145880     4944.49
    145920     4945.77
    145960        4947
    146000     4948.21
    146040     4949.94
    146080     4950.93
    146120     4952.45
    146160     4953.52
    146200     4954.92
    146240     4956.66
    146280     4957.71
    146320     4959.23
    146360     4960.48
    146400     4962.15
    146440     4963.04
    146480     4964.78
    146520     4966.14
    146560      4967.5
    146600     4968.67
    146640     4970.22
    146680     4971.62
    146720     4972.91
    146760     4974.13
    146800     4975.34
    146840     4977.08
    146880     4978.07
    146920     4979.59
    146960     4980.68
    147000     4982.06
    147040     4983.81
    147080     4984.86
    147120      4986.4
    147160     4987.62
    147200     4989.29
    147240     4990.18
    147280     4991.93
    147320     4993.28
    147360     4994.64
    147400     4995.81
    147440     4997.35
    147480     4998.77
    147520     5000.05
    147560     5001.28
    147600     5002.47
    147640     5004.22
    147680     5005.21
    147720     5006.73
    147760     5007.82
    147800      5009.2
    147840     5010.96
    147880        5012
    147920     5013.54
    147960     5014.77
    148000     5016.43
    148040     5017.33
    148080     5019.07
    148120     5020.43
    148160     5021.78
    148200     5022.97
    148240     5024.52
    148280     5025.91
    148320     5027.21
    148360     5028.43
    148400     5029.61
    148440     5031.38
    148480     5032.35
    148520     5033.87
    148560     5034.97
    148600     5036.35
    148640     5038.12
    148680     5039.17
    148720     5040.69
    148760     5041.93
    148800     5043.58
    148840     5044.48
    148880     5046.23
    148920      5047.6
    148960     5048.92
    149000     5050.13
    149040     5051.66
    149080     5053.06
    149120     5054.36
    149160     5055.61
    149200     5056.77
    149240     5058.53
    149280     5059.51
    149320     5061.05
    149360     5062.14
    149400     5063.51
    149440     5065.29
    149480     5066.33
    149520     5067.86
    149560     5069.09
    149600     5070.74
    149640     5071.62
    149680     5073.39
    149720     5074.76
    149760     5076.11
    149800     5077.29
    149840     5078.83
    149880     5080.22
    149920     5081.53
    149960     5082.79
    150000     5083.94
    150040     5085.71
    150080     5086.68
    150120     5088.22
    150160     5089.32
    150200     5090.69
    150240     5092.47
    150280      5093.5
    150320     5095.03
    150360     5096.26
    150400     5097.91
    150440     5098.81
    150480     5100.58
    150520     5101.93
    150560     5103.27
    150600     5104.45
    150640        5106
    150680     5107.39
    150720     5108.68
    150760     5109.95
    150800      5111.1
    150840     5112.88
    150880     5113.84
    150920     5115.38
    150960     5116.47
    151000     5117.86
    151040     5119.63
    151080     5120.67
    151120      5122.2
    151160     5123.42
    151200     5125.08
    151240     5125.97
    151280     5127.76
    151320     5129.09
    151360     5130.43
    151400     5131.62
    151440     5133.17
    151480     5134.57
    151520     5135.86
    151560     5137.14
    151600     5138.27
    151640     5140.06
    151680        5141
    151720     5142.54
    151760     5143.65
    151800     5145.04
    151840     5146.81
    151880     5147.84
    151920     5149.38
    151960     5150.59
    152000     5152.26
    152040     5153.16
    152080     5154.93
    152120     5156.27
    152160      5157.6
    152200      5158.8
    152240     5160.35
    152280     5161.73
    152320     5163.03
    152360     5164.33
    152400     5165.45
    152440     5167.25
    152480     5168.17
    152520     5169.71
    152560     5170.83
    152600     5172.22
    152640     5173.98
    152680     5175.02
    152720     5176.57
    152760     5177.76
    152800     5179.43
    152840     5180.34
    152880     5182.11
    152920     5183.46
    152960     5184.78
    153000     5185.98
    153040     5187.53
    153080      5188.9
    153120     5190.21
    153160     5191.49
    153200     5192.61
    153240     5194.43
    153280     5195.35
    153320     5196.89
    153360     5197.99
    153400     5199.39
    153440     5201.16
    153480     5202.19
    153520     5203.75
    153560     5204.93
    153600      5206.6
    153640     5207.51
    153680     5209.27
    153720     5210.62
    153760     5211.92
    153800     5213.12
    153840     5214.67
    153880     5216.05
    153920     5217.37
    153960     5218.64
    154000     5219.79
    154040     5221.59
    154080     5222.49
    154120     5224.06
    154160     5225.16
    154200     5226.54
    154240     5228.31
    154280     5229.33
    154320      5230.9
    154360     5232.08
    154400     5233.77
    154440     5234.65
    154480     5236.43
    154520      5237.8
    154560     5239.09
    154600     5240.28
    154640     5241.84
    154680     5243.21
    154720     5244.53
    154760     5245.79
    154800     5246.95
    154840     5248.75
    154880     5249.65
    154920     5251.22
    154960     5252.31
    155000      5253.7
    155040     5255.47
    155080     5256.48
    155120     5258.07
    155160     5259.24
    155200     5260.92
    155240     5261.81
    155280     5263.59
    155320     5264.96
    155360     5266.27
    155400     5267.44
    155440     5269.01
    155480     5270.37
    155520     5271.69
    155560     5272.95
    155600     5274.11
    155640     5275.92
    155680     5276.82
    155720     5278.38
    155760     5279.48
    155800     5280.86
    155840     5282.65
    155880     5283.65
    155920     5285.23
    155960     5286.39
    156000     5288.08
    156040     5288.99
    156080     5290.74
    156120      5292.1
    156160     5293.42
    156200     5294.58
    156240     5296.17
    156280     5297.52
    156320     5298.85
    156360      5300.1
    156400     5301.26
    156440     5303.08
    156480     5303.97
    156520     5305.54
    156560     5306.64
    156600     5308.01
    156640      5309.8
    156680      5310.8
    156720     5312.38
    156760     5313.53
    156800     5315.22
    156840     5316.15
    156880     5317.89
    156920     5319.25
    156960     5320.58
    157000     5321.74
    157040     5323.31
    157080      5324.7
    157120     5326.01
    157160     5327.25
    157200     5328.43
    157240     5330.23
    157280     5331.12
    157320     5332.69
    157360     5333.78
    157400     5335.14
    157440     5336.96
    157480     5337.96
    157520     5339.52
    157560     5340.68
    157600     5342.39
    157640      5343.3
    157680     5345.05
    157720      5346.4
    157760     5347.74
    157800      5348.9
    157840     5350.46
    157880     5351.84
    157920     5353.16
    157960     5354.41
    158000     5355.59
    158040     5357.38
    158080     5358.28
    158120     5359.85
    158160     5360.96
    158200     5362.31
    158240     5364.13
    158280     5365.11
    158320     5366.68
    158360     5367.85
    158400     5369.56
    158440     5370.46
    158480     5372.23
    158520     5373.56
    158560     5374.92
    158600     5376.07
    158640     5377.63
    158680     5379.02
    158720     5380.33
    158760     5381.58
    158800     5382.76
    158840     5384.56
    158880     5385.45
    158920     5387.02
    158960     5388.12
    159000     5389.47
    159040     5391.29
    159080     5392.28
    159120     5393.84
    159160     5395.02
    159200     5396.72
    159240      5397.6
    159280     5399.39
    159320     5400.72
    159360     5402.07
    159400     5403.23
    159440     5404.77
    159480     5406.17
    159520     5407.49
    159560     5408.73
    159600     5409.93
    159640     5411.71
    159680      5412.6
    159720     5414.16
    159760     5415.28
    159800     5416.62
    159840     5418.44
    159880     5419.42
    159920     5420.99
    159960     5422.16
    160000     5423.86
    160040     5424.74
    160080     5426.54
    160120     5427.88
    160160     5429.23
    160200     5430.37
    160240     5431.91
    160280     5433.31
    160320     5434.64
    160360     5435.88
    160400     5437.07
    160440     5438.86
    160480     5439.75
    160520     5441.31
    160560     5442.44
    160600     5443.74
    160640     5445.57
    160680     5446.56
    160720     5448.14
    160760     5449.31
    160800     5451.01
    160840     5451.88
    160880     5453.69
    160920     5455.03
    160960     5456.37
    161000      5457.5
    161040     5459.04
    161080     5460.45
    161120     5461.77
    161160        5463
    161200     5464.21
    161240        5466
    161280     5466.86
    161320     5468.43
    161360     5469.55
    161400     5470.87
    161440     5472.72
    161480     5473.69
    161520     5475.29
    161560     5476.44
    161600     5478.16
    161640     5479.01
    161680     5480.83
    161720     5482.16
    161760      5483.5
    161800     5484.64
    161840     5486.19
    161880     5487.59
    161920     5488.92
    161960     5490.14
    162000     5491.35
    162040     5493.14
    162080        5494
    162120     5495.58
    162160     5496.69
    162200     5498.01
    162240     5499.86
    162280     5500.83
    162320     5502.44
    162360     5503.58
    162400     5505.31
    162440     5506.16
    162480     5507.98
    162520      5509.3
    162560     5510.65
    162600     5511.78
    162640     5513.33
    162680     5514.73
    162720     5516.07
    162760     5517.29
    162800      5518.5
    162840     5520.29
    162880     5521.13
    162920     5522.71
    162960     5523.82
    163000     5525.15
    163040        5527
    163080     5527.96
    163120     5529.57
    163160     5530.71
    163200     5532.46
    163240      5533.3
    163280     5535.12
    163320     5536.45
    163360     5537.79
    163400     5538.93
    163440     5540.47
    163480     5541.89
    163520     5543.22
    163560     5544.43
    163600     5545.66
    163640     5547.43
    163680     5548.29
    163720     5549.84
    163760     5550.99
    163800      5552.3
    163840     5554.15
    163880     5555.12
    163920     5556.73
    163960     5557.87
    164000     5559.64
    164040     5560.44
    164080      5562.3
    164120     5563.63
    164160     5564.95
    164200     5566.08
    164240     5567.64
    164280     5569.06
    164320      5570.4
    164360      5571.6
    164400     5572.83
    164440      5574.6
    164480     5575.46
    164520     5577.02
    164560     5578.14
    164600     5579.48
    164640     5581.33
    164680     5582.29
    164720     5583.91
    164760     5585.04
    164800      5586.8
    164840      5587.6
    164880     5589.47
    164920     5590.79
    164960     5592.13
    165000     5593.26
    165040     5594.81
    165080     5596.22
    165120     5597.57
    165160     5598.78
    165200     5600.02
    165240     5601.79
    165280     5602.64
    165320     5604.17
    165360     5605.29
    165400     5606.65
    165440     5608.49
    165480     5609.45
    165520     5611.07
    165560     5612.19
    165600     5613.95
    165640     5614.76
    165680     5616.65
    165720     5617.97
    165760      5619.3
    165800     5620.43
    165840     5621.98
    165880     5623.38
    165920     5624.74
    165960     5625.95
    166000     5627.18
    166040     5628.94
    166080      5629.8
    166120     5631.33
    166160     5632.45
    166200     5633.79
    166240     5635.64
    166280     5636.61
    166320     5638.23
    166360     5639.34
    166400      5641.1
    166440     5641.92
    166480     5643.79
    166520     5645.12
    166560     5646.45
    166600     5647.59
    166640     5649.15
    166680     5650.55
    166720     5651.89
    166760     5653.11
    166800     5654.32
    166840      5656.1
    166880     5656.94
    166920     5658.48
    166960      5659.6
    167000     5660.94
    167040      5662.8
    167080     5663.76
    167120     5665.38
    167160     5666.48
    167200     5668.25
    167240     5669.09
    167280     5670.96
    167320     5672.28
    167360     5673.58
    167400     5674.74
    167440     5676.29
    167480     5677.72
    167520     5679.05
    167560     5680.28
    167600     5681.48
    167640     5683.27
    167680     5684.11
    167720     5685.65
    167760     5686.76
    167800     5688.09
    167840     5689.96
    167880     5690.92
    167920     5692.54
    167960     5693.66
    168000     5695.41
    168040     5696.26
    168080     5698.12
    168120     5699.44
    168160     5700.75
    168200     5701.91
    168240     5703.46
    168280     5704.88
    168320      5706.2
    168360     5707.42
    168400     5708.64
    168440     5710.44
    168480     5711.26
    168520      5712.8
    168560     5713.93
    168600     5715.25
    168640     5717.11
    168680     5718.07
    168720      5719.7
    168760      5720.8
    168800     5722.56
    168840     5723.41
    168880     5725.25
    168920      5726.6
    168960      5727.9
    169000     5729.07
    169040      5730.6
    169080     5732.02
    169120     5733.35
    169160     5734.56
    169200      5735.8
    169240     5737.58
    169280     5738.41
    169320     5739.95
    169360     5741.07
    169400     5742.39
    169440     5744.25
    169480     5745.23
    169520     5746.85
    169560     5747.96
    169600     5749.72
    169640     5750.56
    169680     5752.41
    169720     5753.76
    169760     5755.07
    169800     5756.24
    169840     5757.78
    169880      5759.2
    169920     5760.48
    169960     5761.71
    170000     5762.96
    170040     5764.73
    170080     5765.56
    170120     5767.11
    170160     5768.21
    170200     5769.54
    170240     5771.41
    170280     5772.38
    170320        5774
    170360     5775.11
    170400     5776.84
    170440      5777.7
    170480     5779.57
    170520     5780.93
    170560     5782.22
    170600     5783.42
    170640     5784.94
    170680     5786.34
    170720     5787.63
    170760     5788.87
    170800     5790.12
    170840     5791.88
    170880     5792.72
    170920     5794.27
    170960     5795.37
    171000      5796.7
    171040     5798.57
    171080     5799.55
    171120     5801.18
    171160     5802.27
    171200     5804.01
    171240     5804.88
    171280     5806.73
    171320     5808.09
    171360      5809.4
    171400     5810.58
    171440     5812.09
    171480     5813.51
    171520      5814.8
    171560     5816.03
    171600     5817.28
    171640     5819.06
    171680     5819.87
    171720     5821.43
    171760     5822.54
    171800     5823.84
    171840     5825.72
    171880     5826.69
    171920     5828.33
    171960     5829.44
    172000     5831.17
    172040     5832.05
    172080      5833.9
    172120     5835.25
    172160     5836.57
    172200     5837.73
    172240     5839.24
    172280     5840.65
    172320     5841.94
    172360     5843.18
    172400     5844.43
    172440     5846.23
    172480     5847.02
    172520     5848.58
    172560     5849.68
    172600     5851.01
    172640     5852.88
    172680     5853.83
    172720     5855.47
    172760      5856.6
    172800     5858.32
    172840     5859.19
    172880     5861.03
    172920     5862.38
    172960     5863.69
    173000     5864.86
    173040     5866.39
    173080      5867.8
    173120     5869.08
    173160     5870.34
    173200     5871.57
    173240     5873.38
    173280     5874.16
    173320     5875.72
    173360     5876.82
    173400     5878.15
    173440        5880
    173480     5880.97
    173520     5882.62
    173560     5883.75
    173600     5885.47
    173640     5886.33
    173680     5888.17
    173720     5889.54
    173760     5890.85
    173800     5892.01
    173840     5893.53
    173880     5894.96
    173920     5896.25
    173960     5897.47
    174000     5898.72
    174040     5900.54
    174080      5901.3
    174120     5902.87
    174160     5903.97
    174200     5905.27
    174240     5907.16
    174280     5908.12
    174320     5909.76
    174360     5910.88
    174400     5912.61
    174440     5913.46
    174480     5915.31
    174520     5916.67
    174560     5917.99
    174600     5919.14
    174640     5920.65
    174680      5922.1
    174720     5923.39
    174760     5924.62
    174800     5925.85
    174840     5927.67
    174880     5928.42
    174920        5930
    174960     5931.09
    175000      5932.4
    175040      5934.3
    175080     5935.25
    175120     5936.89
    175160     5938.01
    175200     5939.75
    175240      5940.6
    175280     5942.44
    175320     5943.79
    175360     5945.12
    175400      5946.3
    175440     5947.79
    175480     5949.21
    175520     5950.54
    175560     5951.76
    175600     5952.98
    175640     5954.81
    175680     5955.55
    175720     5957.12
    175760     5958.23
    175800     5959.53
    175840     5961.43
    175880     5962.38
    175920     5964.03
    175960     5965.14
    176000     5966.89
    176040     5967.72
    176080     5969.57
    176120     5970.93
    176160     5972.27
    176200     5973.43
    176240     5974.92
    176280     5976.36
    176320     5977.68
    176360      5978.9
    176400     5980.12
    176440     5981.95
    176480     5982.68
    176520     5984.25
    176560     5985.38
    176600     5986.68
    176640     5988.59
    176680     5989.53
    176720     5991.18
    176760     5992.28
    176800     5994.05
    176840     5994.85
    176880      5996.7
    176920     5998.06
    176960     5999.41
    177000     6000.56
    177040     6002.06
    177080      6003.5
    177120     6004.82
    177160     6006.04
    177200     6007.26
    177240     6009.09
    177280     6009.82
    177320     6011.38
    177360     6012.53
    177400     6013.82
    177440     6015.74
    177480     6016.68
    177520     6018.32
    177560     6019.41
    177600     6021.21
    177640     6022.01
    177680     6023.85
    177720      6025.2
    177760     6026.55
    177800      6027.7
    177840     6029.22
    177880     6030.65
    177920     6031.97
    177960     6033.19
    178000      6034.4
    178040     6036.24
    178080     6036.97
    178120     6038.53
    178160     6039.68
    178200     6040.96
    178240     6042.87
    178280     6043.82
    178320     6045.47
    178360     6046.56
    178400     6048.35
    178440     6049.16
    178480        6051
    178520     6052.35
    178560     6053.69
    178600     6054.86
    178640     6056.36
    178680     6057.79
    178720      6059.1
    178760     6060.34
    178800     6061.56
    178840     6063.39
    178880     6064.12
    178920     6065.68
    178960     6066.84
    179000      6068.1
    179040     6070.03
    179080     6070.98
    179120     6072.62
    179160     6073.73
    179200     6075.52
    179240     6076.31
    179280     6078.16
    179320     6079.49
    179360     6080.84
    179400     6082.01
    179440     6083.49
    179480     6084.94
    179520     6086.25
    179560     6087.48
    179600     6088.72
    179640     6090.56
    179680     6091.26
    179720     6092.84
    179760     6093.99
    179800     6095.26
    179840     6097.19
    179880     6098.13
    179920     6099.77
    179960     6100.88
    180000     6102.68
    180040     6103.46
    180080     6105.32
    180120     6106.66
    180160     6107.97
    180200     6109.18
    180240     6110.65
    180280     6112.08
    180320     6113.41
    180360     6114.64
    180400     6115.87
    180440     6117.71
    180480     6118.42
    180520     6119.98
    180560     6121.14
    180600     6122.42
    180640     6124.35
    180680     6125.28
    180720     6126.93
    180760     6128.03
    180800     6129.84
    180840     6130.61
    180880     6132.49
    180920     6133.83
    180960     6135.12
    181000     6136.35
    181040     6137.82
    181080     6139.25
    181120     6140.58
    181160     6141.82
    181200     6143.04
    181240     6144.87
    181280      6145.6
    181320     6147.16
    181360     6148.31
    181400     6149.59
    181440      6151.5
    181480     6152.44
    181520      6154.1
    181560      6155.2
    181600     6157.01
    181640     6157.77
    181680     6159.66
    181720     6160.99
    181760     6162.27
    181800     6163.51
    181840     6164.98
    181880      6166.4
    181920     6167.76
    181960     6168.98
    182000     6170.22
    182040     6172.03
    182080     6172.75
    182120     6174.31
    182160     6175.46
    182200     6176.75
    182240     6178.67
    182280     6179.57
    182320     6181.24
    182360     6182.36
    182400     6184.16
    182440     6184.93
    182480     6186.84
    182520     6188.16
    182560     6189.45
    182600     6190.69
    182640     6192.15
    182680     6193.59
    182720     6194.93
    182760     6196.15
    182800     6197.38
    182840      6199.2
    182880     6199.92
    182920     6201.48
    182960     6202.62
    183000     6203.92
    183040     6205.83
    183080     6206.74
    183120     6208.43
    183160     6209.52
    183200     6211.32
    183240     6212.09
    183280     6213.99
    183320     6215.34
    183360      6216.6
    183400     6217.86
    183440     6219.31
    183480     6220.75
    183520     6222.11
    183560     6223.31
    183600     6224.56
    183640     6226.38
    183680     6227.09
    183720     6228.67
    183760     6229.79
    183800      6231.1
    183840        6233
    183880     6233.91
    183920      6235.6
    183960     6236.68
    184000     6238.48
    184040     6239.27
    184080     6241.14
    184120      6242.5
    184160     6243.79
    184200     6245.03
    184240     6246.48
    184280     6247.93
    184320     6249.27
    184360     6250.47
    184400     6251.76
    184440     6253.56
    184480     6254.25
    184520     6255.83
    184560     6256.97
    184600     6258.26
    184640     6260.18
    184680     6261.08
    184720     6262.77
    184760     6263.86
    184800     6265.66
    184840     6266.46
    184880     6268.34
    184920     6269.66
    184960     6270.98
    185000     6272.21
    185040     6273.69
    185080     6275.13
    185120     6276.46
    185160     6277.67
    185200     6278.94
    185240     6280.76
    185280     6281.42
    185320     6283.03
    185360     6284.15
    185400     6285.44
    185440     6287.37
    185480     6288.27
    185520     6289.94
    185560     6291.04
    185600     6292.84
    185640     6293.63
    185680      6295.5
    185720     6296.84
    185760     6298.16
    185800     6299.39
    185840     6300.86
    185880     6302.31
    185920     6303.63
    185960     6304.84
    186000     6306.12
    186040     6307.94
    186080      6308.6
    186120     6310.23
    186160     6311.33
    186200     6312.62
    186240     6314.56
    186280     6315.44
    186320     6317.14
    186360     6318.24
    186400     6320.04
    186440     6320.82
    186480     6322.71
    186520     6324.03
    186560     6325.33
    186600     6326.57
    186640     6328.06
    186680      6329.5
    186720      6330.8
    186760     6332.02
    186800     6333.29
    186840     6335.12
    186880     6335.78
    186920     6337.41
    186960     6338.51
    187000     6339.82
    187040     6341.78
    187080     6342.62
    187120     6344.34
    187160     6345.44
    187200     6347.22
    187240     6348.02
    187280     6349.91
    187320     6351.21
    187360     6352.52
    187400     6353.76
    187440     6355.26
    187480     6356.69
    187520     6358.02
    187560     6359.22
    187600      6360.5
    187640     6362.33
    187680     6362.97
    187720     6364.62
    187760     6365.71
    187800     6367.01
    187840     6368.98
    187880      6369.8
    187920     6371.53
    187960     6372.66
    188000     6374.42
    188040      6375.2
    188080     6377.11
    188120     6378.41
    188160     6379.69
    188200     6380.96
    188240     6382.47
    188280     6383.89
    188320      6385.2
    188360     6386.42
    188400      6387.7
    188440     6389.53
    188480     6390.17
    188520     6391.82
    188560     6392.91
    188600     6394.21
    188640     6396.19
    188680     6397.02
    188720     6398.73
    188760     6399.85
    188800     6401.62
    188840     6402.41
    188880     6404.32
    188920     6405.62
    188960     6406.91
    189000     6408.17
    189040      6409.7
    189080     6411.09
    189120     6412.42
    189160     6413.63
    189200     6414.91
    189240     6416.74
    189280     6417.37
    189320     6419.03
    189360     6420.12
    189400     6421.43
    189440     6423.39
    189480     6424.22
    189520     6425.93
    189560     6427.07
    189600     6428.83
    189640     6429.64
    189680     6431.54
    189720     6432.84
    189760     6434.13
    189800     6435.38
    189840      6436.9
    189880     6438.29
    189920     6439.62
    189960     6440.84
    190000     6442.13
    190040     6443.96
    190080     6444.58
    190120     6446.24
    190160     6447.33
    190200     6448.64
    190240      6450.6
    190280     6451.42
    190320     6453.14
    190360     6454.27
    190400     6456.04
    190440     6456.84
    190480     6458.74
    190520     6460.06
    190560     6461.36
    190600      6462.6
    190640     6464.13
    190680      6465.5
    190720     6466.84
    190760     6468.06
    190800     6469.35
    190840     6471.15
    190880     6471.78
    190920     6473.46
    190960     6474.54
    191000     6475.85
    191040     6477.83
    191080     6478.65
    191120     6480.36
    191160     6481.49
    191200     6483.26
    191240     6484.06
    191280     6485.95
    191320     6487.29
    191360     6488.58
    191400     6489.84
    191440     6491.36
    191480     6492.73
    191520     6494.08
    191560     6495.27
    191600     6496.58
    191640      6498.4
    191680        6499
    191720     6500.71
    191760     6501.77
    191800      6503.1
    191840     6505.05
    191880     6505.87
    191920     6507.61
    191960     6508.73
    192000     6510.49
    192040     6511.28
    192080     6513.19
    192120     6514.53
    192160     6515.83
    192200     6517.08
    192240     6518.59
    192280     6519.98
    192320     6521.31
    192360      6522.5
    192400     6523.81
    192440     6525.62
    192480      6526.2
    192520     6527.92
    192560     6528.98
    192600     6530.31
    192640     6532.27
    192680      6533.1
    192720     6534.83
    192760     6535.95
    192800     6537.72
    192840     6538.49
    192880     6540.41
    192920     6541.74
    192960     6543.05
    193000      6544.3
    193040     6545.81
    193080      6547.2
    193120     6548.52
    193160     6549.72
    193200        6551
    193240     6552.84
    193280     6553.42
    193320     6555.15
    193360     6556.21
    193400     6557.53
    193440     6559.48
    193480     6560.31
    193520     6562.05
    193560     6563.16
    193600     6564.93
    193640      6565.7
    193680     6567.62
    193720     6568.97
    193760     6570.29
    193800     6571.51
    193840     6573.02
    193880     6574.42
    193920     6575.72
    193960     6576.93
    194000     6578.22
    194040     6580.06
    194080     6580.65
    194120     6582.37
    194160     6583.42
    194200     6584.76
    194240     6586.71
    194280     6587.53
    194320     6589.27
    194360     6590.38
    194400     6592.14
    194440     6592.94
    194480     6594.85
    194520      6596.2
    194560     6597.53
    194600     6598.74
    194640     6600.25
    194680     6601.66
    194720     6602.96
    194760     6604.18
    194800     6605.45
    194840     6607.28
    194880     6607.87
    194920     6609.61
    194960     6610.63
    195000     6611.99
    195040     6613.93
    195080     6614.77
    195120      6616.5
    195160     6617.61
    195200     6619.39
    195240     6620.21
    195280     6622.09
    195320     6623.44
    195360     6624.79
    195400        6626
    195440      6627.5
    195480      6628.9
    195520      6630.2
    195560     6631.42
    195600      6632.7
    195640     6634.53
    195680     6635.11
    195720     6636.83
    195760     6637.89
    195800     6639.22
    195840     6641.19
    195880     6642.01
    195920     6643.77
    195960     6644.85
    196000     6646.63
    196040     6647.43
    196080     6649.33
    196120     6650.67
    196160     6652.02
    196200     6653.23
    196240     6654.74
    196280     6656.13
    196320     6657.42
    196360     6658.66
    196400     6659.94
    196440     6661.78
    196480     6662.36
    196520     6664.06
    196560     6665.12
    196600     6666.45
    196640     6668.41
    196680     6669.26
    196720        6671
    196760     6672.08
    196800     6673.88
    196840     6674.67
    196880     6676.58
    196920      6677.9
    196960     6679.25
    197000     6680.46
    197040     6681.99
    197080     6683.37
    197120     6684.66
    197160     6685.89
    197200     6687.18
    197240     6689.03
    197280     6689.58
    197320     6691.32
    197360     6692.35
    197400     6693.67
    197440     6695.67
    197480     6696.52
    197520     6698.24
    197560      6699.3
    197600     6701.13
    197640      6701.9
    197680     6703.81
    197720     6705.16
    197760     6706.51
    197800     6707.72
    197840     6709.23
    197880      6710.6
    197920     6711.91
    197960     6713.12
    198000     6714.41
    198040     6716.28
    198080     6716.82
    198120     6718.56
    198160     6719.59
    198200     6720.91
    198240     6722.89
    198280     6723.75
    198320     6725.48
    198360     6726.54
    198400     6728.37
    198440     6729.14
    198480     6731.06
    198520      6732.4
    198560     6733.76
    198600     6734.97
    198640     6736.49
    198680     6737.88
    198720     6739.18
    198760     6740.37
    198800     6741.65
    198840     6743.53
    198880     6744.07
    198920      6745.8
    198960     6746.81
    199000     6748.14
    199040     6750.12
    199080     6750.98
    199120      6752.7
    199160     6753.79
    199200     6755.61
    199240     6756.39
    199280      6758.3
    199320     6759.62
    199360     6760.99
    199400     6762.21
    199440     6763.73
    199480     6765.11
    199520     6766.44
    199560     6767.62
    199600      6768.9
    199640     6770.78
    199680      6771.3
    199720     6773.06
    199760     6774.06
    199800     6775.38
    199840     6777.37
    199880     6778.22
    199920     6779.95
    199960     6781.02
    200000     6782.85
    200040     6783.61
    200080     6785.53
    200120     6786.86
    200160     6788.24
    200200     6789.45
    200240     6790.96
    200280     6792.37
    200320     6793.68
    200360     6794.87
    200400     6796.16
    200440     6798.02
    200480     6798.54
    200520     6800.31
    200560     6801.29
    200600     6802.62
    200640     6804.62
    200680     6805.45
    200720      6807.2
    200760     6808.25
    200800      6810.1
    200840     6810.85
    200880     6812.78
    200920      6814.1
    200960     6815.49
    201000      6816.7
    201040      6818.2
    201080      6819.6
    201120     6820.93
    201160     6822.13
    201200     6823.39
    201240     6825.25
    201280     6825.79
    201320     6827.56
    201360     6828.53
    201400     6829.84
    201440     6831.86
    201480     6832.69
    201520     6834.44
    201560     6835.52
    201600     6837.34
    201640     6838.09
    201680        6840
    201720     6841.32
    201760     6842.73
    201800     6843.92
    201840     6845.44
    201880     6846.83
    201920     6848.15
    201960     6849.34
    202000      6850.6
    202040     6852.49
    202080     6853.02
    202120      6854.8
    202160     6855.77
    202200     6857.09
    202240     6859.09
    202280     6859.94
    202320     6861.68
    202360     6862.74
    202400     6864.58
    202440     6865.31
    202480     6867.25
    202520     6868.54
    202560     6869.99
    202600     6871.14
    202640     6872.67
    202680     6874.05
    202720     6875.38
    202760     6876.56
    202800     6877.85
    202840     6879.73
    202880     6880.25
    202920     6882.04
    202960     6882.99
    203000     6884.32
    203040     6886.35
    203080     6887.18
    203120     6888.92
    203160     6889.96
    203200      6891.8
    203240     6892.53
    203280     6894.48
    203320     6895.79
    203360     6897.21
    203400     6898.36
    203440     6899.89
    203480     6901.29
    203520      6902.6
    203560     6903.78
    203600     6905.08
    203640     6906.96
    203680     6907.48
    203720     6909.27
    203760     6910.23
    203800     6911.56
    203840     6913.55
    203880     6914.41
    203920     6916.15
    203960     6917.19
    204000     6919.03
    204040     6919.77
    204080     6921.71
    204120     6923.01
    204160     6924.42
    204200     6925.59
    204240      6927.1
    204280     6928.52
    204320     6929.83
    204360        6931
    204400     6932.29
    204440     6934.18
    204480      6934.7
    204520     6936.49
    204560     6937.44
    204600     6938.78
    204640     6940.77
    204680     6941.63
    204720     6943.37
    204760     6944.42
    204800     6946.24
    204840     6946.99
    204880     6948.94
    204920     6950.23
    204960     6951.65
    205000     6952.82
    205040     6954.32
    205080     6955.76
    205120     6957.05
    205160     6958.23
    205200     6959.52
    205240      6961.4
    205280     6961.91
    205320     6963.73
    205360     6964.64
    205400     6966.02
    205440        6968
    205480     6968.87
    205520     6970.59
    205560     6971.67
    205600      6973.5
    205640     6974.21
    205680     6976.16
    205720     6977.46
    205760     6978.89
    205800     6980.06
    205840     6981.55
    205880     6983.01
    205920     6984.31
    205960     6985.47
    206000     6986.75
    206040     6988.66
    206080     6989.15
    206120     6990.98
    206160     6991.87
    206200     6993.23
    206240     6995.24
    206280     6996.09
    206320     6997.82
    206360     6998.89
    206400     7000.72
    206440     7001.43
    206480      7003.4
    206520     7004.68
    206560     7006.11
    206600     7007.28
    206640     7008.75
    206680     7010.24
    206720     7011.53
    206760     7012.68
    206800     7013.97
    206840     7015.88
    206880     7016.38
    206920     7018.21
    206960      7019.1
    207000     7020.46
    207040     7022.46
    207080     7023.31
    207120     7025.05
    207160     7026.11
    207200     7027.94
    207240     7028.66
    207280      7030.6
    207320     7031.91
    207360     7033.35
    207400      7034.5
    207440     7035.98
    207480     7037.46
    207520     7038.77
    207560     7039.92
    207600     7041.17
    207640     7043.12
    207680     7043.61
    207720     7045.44
    207760      7046.3
    207800     7047.69
    207840     7049.68
    207880     7050.54
    207920     7052.27
    207960     7053.33
    208000     7055.18
    208040     7055.89
    208080     7057.84
    208120     7059.11
    208160     7060.56
    208200     7061.73
    208240     7063.22
    208280     7064.69
    208320     7065.98
    208360      7067.1
    208400     7068.38
    208440     7070.34
    208480     7070.81
    208520     7072.65
    208560      7073.5
    208600      7074.9
    208640     7076.91
    208680     7077.74
    208720     7079.48
    208760     7080.55
    208800     7082.38
    208840     7083.11
    208880     7085.06
    208920     7086.32
    208960     7087.78
    209000     7088.94
    209040     7090.44
    209080      7091.9
    209120     7093.19
    209160      7094.3
    209200     7095.59
    209240     7097.55
    209280     7098.02
    209320     7099.85
    209360     7100.71
    209400      7102.1
    209440     7104.12
    209480     7104.96
    209520     7106.68
    209560     7107.74
    209600      7109.6
    209640     7110.29
    209680     7112.25
    209720     7113.53
    209760     7114.98
    209800     7116.12
    209840     7117.64
    209880     7119.11
    209920      7120.4
    209960     7121.53
    210000     7122.79
    210040     7124.73
    210080     7125.21
    210120     7127.05
    210160      7127.9
    210200      7129.3
    210240     7131.32
    210280     7132.16
    210320     7133.89
    210360     7134.93
    210400      7136.8
    210440     7137.46
    210480     7139.42
    210520     7140.73
    210560     7142.18
    210600     7143.32
    210640     7144.81
    210680     7146.29
    210720     7147.57
    210760     7148.71
    210800     7149.98
    210840     7151.92
    210880     7152.37
    210920     7154.22
    210960      7155.1
    211000     7156.49
    211040     7158.48
    211080     7159.33
    211120     7161.08
    211160     7162.11
    211200     7163.96
    211240     7164.65
    211280     7166.62
    211320     7167.91
    211360     7169.38
    211400     7170.51
    211440     7172.01
    211480     7173.48
    211520     7174.78
    211560      7175.9
    211600     7177.17
    211640     7179.11
    211680     7179.57
    211720     7181.43
    211760     7182.27
    211800     7183.69
    211840     7185.68
    211880     7186.53
    211920     7188.25
    211960     7189.29
    212000     7191.15
    212040     7191.85
    212080      7193.8
    212120      7195.1
    212160     7196.55
    212200     7197.71
    212240     7199.21
    212280     7200.67
    212320     7201.97
    212360     7203.09
    212400     7204.38
    212440      7206.3
    212480     7206.78
    212520     7208.63
    212560     7209.47
    212600     7210.87
    212640     7212.88
    212680     7213.72
    212720     7215.46
    212760     7216.47
    212800     7218.37
    212840     7219.05
    212880     7221.01
    212920     7222.31
    212960     7223.76
    213000     7224.93
    213040     7226.43
    213080     7227.87
    213120     7229.17
    213160     7230.32
    213200     7231.58
    213240     7233.52
    213280     7234.01
    213320     7235.87
    213360     7236.69
    213400     7238.09
    213440      7240.1
    213480     7240.94
    213520     7242.68
    213560     7243.71
    213600     7245.59
    213640     7246.27
    213680     7248.23
    213720     7249.54
    213760     7250.98
    213800     7252.14
    213840     7253.65
    213880     7255.08
    213920     7256.39
    213960     7257.54
    214000     7258.81
    214040     7260.75
    214080     7261.22
    214120      7263.1
    214160     7263.91
    214200     7265.31
    214240     7267.32
    214280     7268.17
    214320     7269.89
    214360     7270.92
    214400     7272.81
    214440     7273.48
    214480     7275.43
    214520     7276.74
    214560     7278.21
    214600     7279.36
    214640     7280.85
    214680      7282.3
    214720     7283.57
    214760     7284.75
    214800     7286.01
    214840     7287.95
    214880     7288.44
    214920     7290.33
    214960     7291.13
    215000     7292.51
    215040     7294.55
    215080     7295.38
    215120      7297.1
    215160     7298.13
    215200     7300.02
    215240     7300.66
    215280     7302.64
    215320     7303.95
    215360     7305.41
    215400     7306.56
    215440     7308.06
    215480      7309.5
    215520     7310.79
    215560     7311.95
    215600      7313.2
    215640     7315.16
    215680     7315.64
    215720     7317.54
    215760     7318.34
    215800     7319.73
    215840     7321.75
    215880     7322.58
    215920     7324.29
    215960     7325.31
    216000     7327.21
    216040     7327.85
    216080     7329.83
    216120     7331.15
    216160     7332.61
    216200     7333.77
    216240     7335.25
    216280     7336.69
    216320     7337.98
    216360     7339.15
    216400      7340.4
    216440     7342.36
    216480     7342.82
    216520     7344.74
    216560     7345.54
    216600     7346.93
    216640     7348.95
    216680     7349.78
    216720      7351.5
    216760     7352.53
    216800      7354.4
    216840     7355.06
    216880     7357.05
    216920     7358.37
    216960     7359.83
    217000     7360.98
    217040     7362.48
    217080      7363.9
    217120     7365.18
    217160     7366.36
    217200     7367.61
    217240     7369.56
    217280     7370.03
    217320     7371.97
    217360     7372.77
    217400     7374.16
    217440     7376.17
    217480     7377.01
    217520     7378.75
    217560     7379.72
    217600     7381.61
    217640      7382.3
    217680     7384.26
    217720     7385.61
    217760     7387.05
    217800      7388.2
    217840     7389.72
    217880     7391.13
    217920     7392.41
    217960     7393.58
    218000     7394.83
    218040     7396.77
    218080     7397.24
    218120     7399.18
    218160     7399.97
    218200     7401.39
    218240     7403.38
    218280     7404.22
    218320     7405.97
    218360     7406.96
    218400     7408.84
    218440     7409.53
    218480      7411.5
    218520     7412.82
    218560     7414.27
    218600     7415.43
    218640     7416.94
    218680     7418.33
    218720     7419.64
    218760     7420.81
    218800     7422.06
    218840     7423.99
    218880     7424.47
    218920     7426.41
    218960     7427.19
    219000     7428.61
    219040     7430.61
    219080     7431.46
    219120     7433.19
    219160      7434.2
    219200     7436.06
    219240     7436.74
    219280     7438.74
    219320     7440.05
    219360      7441.5
    219400     7442.67
    219440     7444.15
    219480     7445.57
    219520     7446.86
    219560     7448.06
    219600     7449.29
    219640     7451.23
    219680      7451.7
    219720     7453.66
    219760     7454.42
    219800     7455.85
    219840     7457.85
    219880     7458.71
    219920     7460.43
    219960     7461.41
    220000      7463.3
    220040     7463.98
    220080     7465.96
    220120     7467.28
    220160     7468.74
    220200      7469.9
    220240      7471.4
    220280     7472.81
    220320     7474.06
    220360     7475.26
    220400     7476.53
    220440     7478.45
    220480     7478.95
    220520      7480.9
    220560     7481.64
    220600     7483.09
    220640     7485.08
    220680     7485.92
    220720     7487.66
    220760     7488.65
    220800     7490.54
    220840     7491.23
    220880     7493.17
    220920      7494.5
    220960     7495.96
    221000     7497.12
    221040     7498.63
    221080     7500.04
    221120      7501.3
    221160     7502.48
    221200     7503.78
    221240     7505.68
    221280     7506.18
    221320     7508.11
    221360     7508.87
    221400     7510.29
    221440     7512.32
    221480     7513.15
    221520     7514.89
    221560     7515.86
    221600     7517.76
    221640     7518.47
    221680      7520.4
    221720     7521.75
    221760      7523.2
    221800     7524.36
    221840     7525.87
    221880     7527.28
    221920     7528.54
    221960     7529.69
    222000     7531.02
    222040     7532.89
    222080     7533.38
    222120     7535.33
    222160      7536.1
    222200     7537.52
    222240     7539.54
    222280     7540.37
    222320     7542.13
    222360     7543.09
    222400     7544.96
    222440     7545.71
    222480     7547.63
    222520     7548.97
    222560     7550.41
    222600      7551.6
    222640     7553.09
    222680      7554.5
    222720     7555.77
    222760     7556.92
    222800     7558.24
    222840     7560.15
    222880     7560.61
    222920     7562.55
    222960     7563.32
    223000     7564.75
    223040     7566.76
    223080     7567.57
    223120     7569.35
    223160     7570.31
    223200      7572.2
    223240     7572.93
    223280     7574.87
    223320      7576.2
    223360     7577.65
    223400     7578.85
    223440     7580.34
    223480     7581.73
    223520        7583
    223560     7584.16
    223600     7585.48
    223640      7587.4
    223680     7587.84
    223720     7589.81
    223760     7590.57
    223800     7591.98
    223840     7593.97
    223880     7594.82
    223920     7596.58
    223960     7597.53
    224000     7599.45
    224040     7600.15
    224080     7602.11
    224120     7603.45
    224160     7604.89
    224200     7606.09
    224240     7607.59
    224280     7608.96
    224320     7610.22
    224360     7611.41
    224400     7612.72
    224440     7614.63
    224480     7615.08
    224520     7617.05
    224560     7617.78
    224600     7619.21
    224640     7621.23
    224680     7622.07
    224720     7623.81
    224760     7624.74
    224800     7626.66
    224840     7627.38
    224880     7629.36
    224920      7630.7
    224960     7632.11
    225000     7633.33
    225040      7634.8
    225080     7636.21
    225120     7637.48
    225160     7638.64
    225200     7639.94
    225240     7641.86
    225280     7642.31
    225320     7644.29
    225360     7645.01
    225400     7646.43
    225440     7648.44
    225480     7649.29
    225520     7651.07
    225560     7651.95
    225600      7653.9
    225640     7654.62
    225680      7656.6
    225720     7657.95
    225760     7659.34
    225800     7660.56
    225840     7662.03
    225880     7663.43
    225920     7664.72
    225960     7665.89
    226000     7667.19
    226040      7669.1
    226080     7669.55
    226120     7671.51
    226160     7672.23
    226200     7673.65
    226240      7675.7
    226280     7676.51
    226320     7678.31
    226360      7679.2
    226400     7681.12
    226440     7681.86
    226480     7683.83
    226520     7685.16
    226560     7686.55
    226600      7687.8
    226640     7689.25
    226680     7690.66
    226720     7691.96
    226760     7693.12
    226800     7694.43
    226840     7696.36
    226880     7696.79
    226920     7698.76
    226960     7699.46
    227000     7700.86
    227040     7702.93
    227080     7703.71
    227120     7705.56
    227160     7706.41
    227200     7708.36
    227240     7709.09
    227280     7711.06
    227320      7712.4
    227360     7713.79
    227400     7715.03
    227440     7716.49
    227480     7717.89
    227520      7719.2
    227560     7720.35
    227600     7721.66
    227640     7723.59
    227680     7724.01
    227720     7726.01
    227760     7726.71
    227800     7728.08
    227840     7730.17
    227880     7730.96
    227920      7732.8
    227960     7733.64
    228000     7735.57
    228040     7736.34
    228080     7738.34
    228120     7739.64
    228160     7741.02
    228200     7742.26
    228240     7743.74
    228280     7745.14
    228320     7746.43
    228360     7747.57
    228400      7748.9
    228440     7750.83
    228480     7751.24
    228520     7753.26
    228560     7753.94
    228600     7755.31
    228640     7757.42
    228680     7758.19
    228720     7760.05
    228760     7760.88
    228800     7762.79
    228840     7763.57
    228880     7765.57
    228920     7766.84
    228960     7768.25
    229000     7769.49
    229040     7770.98
    229080     7772.38
    229120     7773.64
    229160     7774.78
    229200     7776.12
    229240     7778.04
    229280     7778.45
    229320     7780.49
    229360     7781.17
    229400     7782.52
    229440     7784.64
    229480     7785.44
    229520     7787.28
    229560     7788.07
    229600     7790.01
    229640     7790.78
    229680     7792.78
    229720     7794.06
    229760      7795.5
    229800     7796.73
    229840     7798.21
    229880     7799.62
    229920     7800.85
    229960        7802
    230000     7803.34
    230040     7805.28
    230080     7805.66
    230120     7807.72
    230160     7808.39
    230200     7809.75
    230240     7811.87
    230280     7812.67
    230320     7814.51
    230360      7815.3
    230400     7817.24
    230440     7817.99
    230480        7820
    230520     7821.28
    230560     7822.69
    230600     7823.93
    230640     7825.44
    230680     7826.85
    230720     7828.06
    230760     7829.22
    230800     7830.55
    230840     7832.52
    230880     7832.86
    230920     7834.93
    230960     7835.58
    231000     7836.96
    231040     7839.09
    231080     7839.89
    231120     7841.71
    231160     7842.49
    231200     7844.43
    231240     7845.21
    231280     7847.24
    231320     7848.49
    231360     7849.89
    231400     7851.16
    231440     7852.66
    231480     7854.06
    231520     7855.29
    231560     7856.43
    231600     7857.75
    231640     7859.72
    231680     7860.09
    231720     7862.14
    231760     7862.81
    231800     7864.15
    231840      7866.3
    231880     7867.12
    231920     7868.93
    231960     7869.71
    232000     7871.64
    232040     7872.43
    232080     7874.47
    232120      7875.7
    232160     7877.11
    232200      7878.4
    232240     7879.89
    232280     7881.27
    232320     7882.51
    232360     7883.65
    232400     7884.98
    232440     7886.94
    232480      7887.3
    232520     7889.36
    232560     7890.03
    232600     7891.38
    232640      7893.5
    232680     7894.34
    232720     7896.15
    232760     7896.94
    232800     7898.84
    232840     7899.64
    232880     7901.69
    232920     7902.94
    232960     7904.32
    233000     7905.61
    233040     7907.11
    233080     7908.48
    233120     7909.75
    233160     7910.87
    233200      7912.2
    233240     7914.16
    233280     7914.53
    233320     7916.59
    233360     7917.25
    233400     7918.61
    233440     7920.74
    233480     7921.56
    233520     7923.39
    233560     7924.15
    233600     7926.07
    233640     7926.89
    233680     7928.93
    233720     7930.17
    233760     7931.54
    233800     7932.82
    233840     7934.35
    233880     7935.72
    233920     7936.99
    233960      7938.1
    234000     7939.42
    234040     7941.39
    234080     7941.78
    234120     7943.83
    234160     7944.49
    234200     7945.83
    234240     7947.94
    234280     7948.78
    234320     7950.65
    234360     7951.38
    234400     7953.31
    234440     7954.13
    234480     7956.16
    234520     7957.37
    234560     7958.79
    234600     7960.05
    234640      7961.6
    234680     7962.93
    234720     7964.22
    234760     7965.31
    234800     7966.66
    234840      7968.6
    234880        7969
    234920     7971.05
    234960      7971.7
    235000     7973.04
    235040     7975.14
    235080        7976
    235120     7977.87
    235160     7978.58
    235200     7980.53
    235240     7981.35
    235280     7983.36
    235320     7984.59
    235360        7986
    235400     7987.27
    235440     7988.79
    235480     7990.16
    235520     7991.45
    235560     7992.53
    235600      7993.9
    235640     7995.85
    235680     7996.21
    235720     7998.26
    235760     7998.92
    235800     8000.25
    235840     8002.38
    235880     8003.23
    235920      8005.1
    235960     8005.81
    236000     8007.77
    236040     8008.58
    236080     8010.58
    236120      8011.8
    236160     8013.22
    236200      8014.5
    236240     8016.01
    236280     8017.36
    236320     8018.69
    236360     8019.76
    236400     8021.12
    236440     8023.11
    236480     8023.45
    236520     8025.49
    236560     8026.15
    236600     8027.49
    236640     8029.62
    236680     8030.47
    236720     8032.32
    236760     8033.05
    236800     8035.02
    236840     8035.82
    236880     8037.82
    236920     8039.04
    236960     8040.45
    237000     8041.75
    237040     8043.26
    237080     8044.61
    237120     8045.95
    237160     8047.02
    237200     8048.34
    237240     8050.37
    237280      8050.7
    237320     8052.76
    237360     8053.39
    237400     8054.77
    237440     8056.88
    237480     8057.73
    237520      8059.6
    237560     8060.31
    237600     8062.29
    237640     8063.08
    237680     8065.09
    237720     8066.29
    237760     8067.73
    237800     8069.04
    237840     8070.54
    237880     8071.89
    237920     8073.23
    237960     8074.29
    238000     8075.63
    238040     8077.66
    238080        8078
    238120     8080.03
    238160     8080.67
    238200     8082.02
    238240     8084.15
    238280     8085.01
    238320     8086.85
    238360     8087.59
    238400     8089.55
    238440     8090.38
    238480     8092.36
    238520     8093.55
    238560        8095
    238600     8096.32
    238640     8097.84
    238680     8099.16
    238720     8100.48
    238760     8101.56
    238800     8102.89
    238840     8104.94
    238880     8105.26
    238920     8107.31
    238960     8107.94
    239000     8109.32
    239040     8111.44
    239080     8112.27
    239120     8114.13
    239160     8114.87
    239200     8116.84
    239240     8117.68
    239280     8119.63
    239320     8120.86
    239360     8122.27
    239400      8123.6
    239440     8125.16
    239480     8126.44
    239520     8127.76
    239560     8128.85
    239600     8130.18
    239640      8132.2
    239680     8132.57
    239720      8134.6
    239760     8135.22
    239800     8136.61
    239840     8138.75
    239880     8139.57
    239920     8141.44
    239960     8142.16
    240000     8144.12
    240040     8144.96
    240080     8146.91
    240120     8148.14
    240160     8149.55
    240200     8150.87
    240240     8152.45
    240280     8153.71
    240320     8155.06
    240360     8156.15
    240400     8157.47
    240440      8159.5
    240480     8159.84
    240520     8161.86
    240560     8162.48
    240600     8163.89
    240640     8166.03
    240680     8166.86
    240720     8168.75
    240760     8169.43
    240800     8171.42
    240840     8172.25
    240880     8174.18
    240920     8175.44
    240960     8176.82
    241000     8178.14
    241040     8179.75
    241080     8180.99
    241120     8182.32
    241160     8183.41
    241200     8184.74
    241240     8186.77
    241280     8187.12
    241320     8189.12
    241360     8189.75
    241400     8191.17
    241440     8193.28
    241480     8194.12
    241520     8196.01
    241560     8196.68
    241600     8198.68
    241640      8199.5
    241680     8201.43
    241720     8202.68
    241760     8204.11
    241800      8205.4
    241840     8207.03
    241880     8208.27
    241920      8209.6
    241960     8210.68
    242000     8212.01
    242040     8214.03
    242080      8214.4
    242120      8216.4
    242160     8217.02
    242200     8218.44
    242240     8220.56
    242280     8221.39
    242320     8223.29
    242360     8223.95
    242400     8225.95
    242440     8226.78
    242480      8228.7
    242520     8229.92
    242560     8231.37
    242600     8232.68
    242640     8234.28
    242680     8235.53
    242720     8236.85
    242760     8237.96
    242800     8239.29
    242840     8241.29
    242880     8241.68
    242920     8243.69
    242960     8244.27
    243000     8245.71
    243040      8247.8
    243080     8248.66
    243120     8250.56
    243160     8251.22
    243200     8253.25
    243240     8254.07
    243280        8256
    243320      8257.2
    243360     8258.65
    243400     8259.94
    243440     8261.55
    243480     8262.79
    243520     8264.14
    243560     8265.21
    243600     8266.57
    243640     8268.57
    243680     8268.96
    243720     8270.93
    243760     8271.56
    243800     8272.96
    243840      8275.1
    243880     8275.95
    243920     8277.85
    243960     8278.49
    244000     8280.53
    244040     8281.32
    244080     8283.26
    244120     8284.48
    244160     8285.94
    244200     8287.21
    244240     8288.82
    244280     8290.07
    244320     8291.44
    244360      8292.5
    244400     8293.86
    244440     8295.84
    244480     8296.24
    244520     8298.23
    244560     8298.84
    244600     8300.23
    244640     8302.37
    244680     8303.21
    244720     8305.11
    244760     8305.77
    244800     8307.82
    244840     8308.61
    244880     8310.55
    244920     8311.76
    244960     8313.21
    245000     8314.47
    245040     8316.11
    245080     8317.36
    245120     8318.69
    245160     8319.76
    245200     8321.13
    245240     8323.12
    245280     8323.51
    245320     8325.52
    245360     8326.12
    245400     8327.51
    245440     8329.62
    245480     8330.49
    245520     8332.41
    245560     8333.03
    245600     8335.08
    245640      8335.9
    245680     8337.81
    245720     8339.04
    245760     8340.47
    245800     8341.75
    245840     8343.38
    245880     8344.64
    245920     8345.97
    245960     8347.06
    246000     8348.41
    246040     8350.41
    246080     8350.79
    246120      8352.8
    246160     8353.38
    246200     8354.79
    246240     8356.89
    246280     8357.77
    246320     8359.69
    246360     8360.33
    246400     8362.39
    246440     8363.18
    246480     8365.08
    246520     8366.33
    246560     8367.76
    246600     8369.05
    246640     8370.66
    246680     8371.94
    246720     8373.26
    246760     8374.34
    246800     8375.66
    246840     8377.69
    246880     8378.06
    246920     8380.11
    246960     8380.67
    247000      8382.1
    247040     8384.17
    247080     8385.04
    247120     8386.98
    247160     8387.62
    247200      8389.7
    247240     8390.49
    247280     8392.41
    247320     8393.62
    247360     8395.06
    247400     8396.34
    247440     8397.94
    247480     8399.21
    247520     8400.54
    247560     8401.63
    247600     8402.96
    247640        8405
    247680     8405.36
    247720     8407.42
    247760     8407.96
    247800      8409.4
    247840     8411.46
    247880     8412.34
    247920      8414.3
    247960     8414.93
    248000     8416.97
    248040     8417.75
    248080     8419.69
    248120      8420.9
    248160     8422.34
    248200     8423.62
    248240     8425.23
    248280     8426.51
    248320     8427.87
    248360      8428.9
    248400     8430.23
    248440     8432.28
    248480     8432.63
    248520      8434.7
    248560     8435.22
    248600     8436.68
    248640     8438.71
    248680     8439.63
    248720     8441.57
    248760     8442.22
    248800     8444.27
    248840     8445.03
    248880     8446.96
    248920     8448.17
    248960     8449.66
    249000      8450.9
    249040     8452.51
    249080      8453.8
    249120     8455.15
    249160     8456.19
    249200     8457.51
    249240     8459.56
    249280     8459.93
    249320        8462
    249360     8462.52
    249400     8463.96
    249440        8466
    249480     8466.92
    249520      8468.9
    249560     8469.51
    249600     8471.57
    249640     8472.31
    249680     8474.28
    249720     8475.47
    249760     8476.93
    249800     8478.22
    249840     8479.82
    249880     8481.12
    249920     8482.47
    249960      8483.5
    250000     8484.83
    250040     8486.89
    250080     8487.22
    250120      8489.3
    250160     8489.84
    250200     8491.23
    250240     8493.31
    250280     8494.21
    250320      8496.2
    250360     8496.81
    250400     8498.92
    250440     8499.62
    250480     8501.62
    250520     8502.82
    250560     8504.26
    250600     8505.55
    250640     8507.15
    250680     8508.45
    250720     8509.76
    250760      8510.8
    250800     8512.16
    250840     8514.19
    250880     8514.54
    250920     8516.62
    250960     8517.16
    251000     8518.54
    251040     8520.63
    251080     8521.52
    251120     8523.52
    251160     8524.14
    251200     8526.22
    251240     8526.93
    251280     8528.94
    251320     8530.13
    251360     8531.56
    251400      8532.9
    251440     8534.46
    251480     8535.74
    251520     8537.08
    251560     8538.09
    251600     8539.44
    251640      8541.5
    251680     8541.84
    251720     8543.91
    251760     8544.46
    251800     8545.84
    251840     8547.96
    251880      8548.8
    251920     8550.83
    251960     8551.46
    252000     8553.55
    252040     8554.27
    252080     8556.26
    252120     8557.43
    252160     8558.88
    252200     8560.22
    252240     8561.78
    252280     8563.08
    252320      8564.4
    252360     8565.39
    252400     8566.75
    252440     8568.81
    252480     8569.15
    252520     8571.23
    252560     8571.78
    252600     8573.15
    252640     8575.27
    252680     8576.11
    252720     8578.17
    252760     8578.78
    252800     8580.89
    252840      8581.6
    252880     8583.56
    252920     8584.76
    252960     8586.21
    253000     8587.52
    253040     8589.08
    253080     8590.37
    253120     8591.73
    253160      8592.7
    253200     8594.01
    253240     8596.13
    253280     8596.44
    253320     8598.57
    253360     8599.07
    253400     8600.48
    253440      8602.6
    253480     8603.42
    253520     8605.49
    253560     8606.08
    253600     8608.24
    253640     8608.95
    253680     8610.88
    253720     8612.05
    253760      8613.5
    253800     8614.83
    253840     8616.38
    253880     8617.66
    253920     8619.05
    253960     8620.02
    254000     8621.32
    254040     8623.45
    254080     8623.76
    254120     8625.88
    254160     8626.38
    254200     8627.79
    254240     8629.93
    254280     8630.72
    254320     8632.79
    254360     8633.41
    254400     8635.55
    254440     8636.27
    254480     8638.18
    254520     8639.36
    254560     8640.84
    254600     8642.15
    254640     8643.69
    254680     8644.98
    254720     8646.33
    254760     8647.33
    254800     8648.63
    254840     8650.76
    254880     8651.07
    254920      8653.2
    254960     8653.69
    255000      8655.1
    255040     8657.25
    255080     8658.05
    255120      8660.1
    255160     8660.73
    255200     8662.89
    255240     8663.58
    255280     8665.49
    255320     8666.67
    255360     8668.15
    255400     8669.49
    255440     8670.99
    255480     8672.29
    255520     8673.63
    255560     8674.64
    255600     8675.95
    255640      8678.1
    255680      8678.4
    255720      8680.5
    255760     8680.99
    255800     8682.39
    255840     8684.55
    255880     8685.39
    255920     8687.41
    255960     8688.05
    256000      8690.2
    256040      8690.9
    256080     8692.81
    256120     8693.98
    256160     8695.48
    256200     8696.81
    256240     8698.32
    256280     8699.61
    256320     8700.95
    256360     8701.97
    256400     8703.25
    256440     8705.44
    256480     8705.69
    256520     8707.79
    256560     8708.29
    256600     8709.71
    256640     8711.87
    256680     8712.73
    256720     8714.76
    256760     8715.36
    256800     8717.52
    256840     8718.23
    256880     8720.14
    256920      8721.3
    256960      8722.8
    257000     8724.13
    257040     8725.64
    257080     8726.94
    257120     8728.26
    257160     8729.26
    257200     8730.58
    257240     8732.78
    257280     8733.02
    257320     8735.09
    257360     8735.61
    257400     8737.01
    257440     8739.22
    257480     8740.03
    257520     8742.07
    257560     8742.65
    257600     8744.83
    257640     8745.55
    257680     8747.46
    257720      8748.6
    257760     8750.09
    257800     8751.43
    257840     8752.95
    257880     8754.25
    257920     8755.56
    257960     8756.58
    258000      8757.9
    258040      8760.1
    258080      8760.3
    258120     8762.42
    258160     8762.91
    258200     8764.31
    258240     8766.52
    258280     8767.34
    258320      8769.4
    258360     8769.96
    258400     8772.14
    258440     8772.86
    258480     8774.77
    258520     8775.91
    258560     8777.42
    258600     8778.74
    258640     8780.25
    258680     8781.54
    258720     8782.87
    258760     8783.89
    258800     8785.21
    258840     8787.42
    258880     8787.62
    258920     8789.71
    258960     8790.23
    259000     8791.61
    259040     8793.84
    259080     8794.69
    259120     8796.73
    259160     8797.28
    259200     8799.46
    259240     8800.17
    259280     8802.07
    259320     8803.24
    259360     8804.72
    259400     8806.08
    259440      8807.6
    259480     8808.87
    259520     8810.22
    259560     8811.22
    259600     8812.53
    259640     8814.74
    259680     8814.96
    259720     8817.06
    259760     8817.55
    259800     8818.93
    259840     8821.19
    259880        8822
    259920     8824.04
    259960     8824.58
    260000     8826.78
    260040     8827.51
    260080     8829.41
    260120     8830.57
    260160     8832.04
    260200     8833.42
    260240     8834.92
    260280      8836.2
    260320     8837.58
    260360     8838.53
    260400     8839.88
    260440     8842.07
    260480     8842.31
    260520      8844.4
    260560     8844.89
    260600     8846.27
    260640      8848.5
    260680     8849.32
    260720     8851.39
    260760     8851.91
    260800     8854.12
    260840     8854.84
    260880     8856.76
    260920      8857.9
    260960      8859.4
    261000     8860.76
    261040     8862.24
    261080     8863.52
    261120     8864.91
    261160     8865.86
    261200     8867.22
    261240     8869.41
    261280     8869.66
    261320     8871.75
    261360     8872.26
    261400      8873.6
    261440     8875.84
    261480     8876.65
    261520     8878.71
    261560     8879.27
    261600     8881.43
    261640     8882.17
    261680     8884.08
    261720     8885.24
    261760     8886.75
    261800      8888.1
    261840     8889.57
    261880     8890.84
    261920     8892.24
    261960     8893.16
    262000     8894.56
    262040     8896.73
    262080     8896.99
    262120     8899.07
    262160     8899.59
    262200     8900.93
    262240     8903.17
    262280     8904.02
    262320     8906.05
    262360     8906.57
    262400     8908.73
    262440     8909.51
    262480     8911.44
    262520     8912.57
    262560     8914.08
    262600     8915.47
    262640     8916.92
    262680     8918.21
    262720     8919.58
    262760      8920.5
    262800     8921.91
    262840     8924.07
    262880     8924.34
    262920     8926.41
    262960     8926.92
    263000     8928.27
    263040     8930.51
    263080     8931.37
    263120     8933.41
    263160      8933.9
    263200     8936.08
    263240     8936.83
    263280      8938.8
    263320     8939.89
    263360     8941.39
    263400     8942.78
    263440     8944.25
    263480     8945.53
    263520     8946.91
    263560     8947.83
    263600     8949.23
    263640     8951.42
    263680     8951.68
    263720     8953.77
    263760     8954.24
    263800      8955.6
    263840     8957.86
    263880     8958.69
    263920     8960.78
    263960     8961.24
    264000     8963.42
    264040     8964.17
    264080     8966.13
    264120     8967.24
    264160     8968.72
    264200     8970.14
    264240      8971.6
    264280      8972.9
    264320     8974.27
    264360     8975.16
    264400      8976.6
    264440     8978.74
    264480     8978.99
    264520     8981.12
    264560      8981.6
    264600     8982.96
    264640     8985.21
    264680     8986.03
    264720     8988.12
    264760     8988.58
    264800     8990.76
    264840     8991.55
    264880     8993.48
    264920     8994.59
    264960     8996.08
    265000      8997.5
    265040     8998.95
    265080     9000.25
    265120     9001.61
    265160     9002.51
    265200     9003.94
    265240      9006.1
    265280     9006.35
    265320     9008.48
    265360     9008.96
    265400     9010.31
    265440     9012.59
    265480     9013.38
    265520     9015.46
    265560     9015.91
    265600     9018.13
    265640      9018.9
    265680     9020.83
    265720     9021.96
    265760     9023.45
    265800     9024.85
    265840      9026.3
    265880     9027.61
    265920        9029
    265960     9029.84
    266000     9031.34
    266040     9033.47
    266080     9033.71
    266120     9035.85
    266160     9036.32
    266200     9037.68
    266240     9039.96
    266280     9040.74
    266320     9042.83
    266360     9043.28
    266400     9045.51
    266440     9046.28
    266480     9048.21
    266520     9049.35
    266560      9050.8
    266600     9052.24
    266640     9053.67
    266680     9054.99
    266720     9056.38
    266760     9057.19
    266800     9058.71
    266840     9060.85
    266880     9061.08
    266920     9063.24
    266960     9063.71
    267000     9065.05
    267040     9067.32
    267080     9068.11
    267120     9070.21
    267160     9070.64
    267200     9072.86
    267240     9073.69
    267280     9075.56
    267320     9076.73
    267360     9078.17
    267400     9079.63
    267440     9081.06
    267480     9082.34
    267520     9083.75
    267560     9084.55
    267600     9086.08
    267640     9088.24
    267680     9088.42
    267720     9090.61
    267760     9091.09
    267800     9092.43
    267840     9094.66
    267880     9095.46
    267920     9097.59
    267960     9098.01
    268000     9100.25
    268040     9101.07
    268080     9102.96
    268120     9104.08
    268160     9105.52
    268200        9107
    268240     9108.43
    268280     9109.71
    268320     9111.12
    268360     9111.91
    268400     9113.45
    268440     9115.64
    268480     9115.82
    268520        9118
    268560     9118.48
    268600     9119.79
    268640     9122.03
    268680     9122.84
    268720     9124.96
    268760     9125.39
    268800     9127.64
    268840     9128.44
    268880     9130.32
    268920     9131.46
    268960     9132.93
    269000     9134.41
    269040     9135.83
    269080      9137.1
    269120      9138.5
    269160      9139.3
    269200     9140.81
    269240     9143.01
    269280     9143.19
    269320     9145.42
    269360     9145.85
    269400      9147.2
    269440     9149.39
    269480     9150.25
    269520     9152.34
    269560     9152.76
    269600     9154.98
    269640     9155.81
    269680      9157.7
    269720     9158.81
    269760      9160.3
    269800     9161.77
    269840     9163.19
    269880     9164.47
    269920     9165.86
    269960     9166.68
    270000     9168.19
    270040      9170.4
    270080     9170.56
    270120      9172.8
    270160     9173.21
    270200     9174.57
    270240     9176.76
    270280     9177.61
    270320     9179.73
    270360     9180.12
    270400     9182.34
    270440     9183.21
    270480     9185.06
    270520     9186.18
    270560     9187.68
    270600     9189.15
    270640     9190.57
    270680     9191.85
    270720     9193.23
    270760     9194.06
    270800     9195.58
    270840     9197.78
    270880     9197.94
    270920     9200.19
    270960      9200.6
    271000     9201.95
    271040     9204.16
    271080     9204.97
    271120     9207.12
    271160      9207.5
    271200     9209.76
    271240     9210.59
    271280     9212.46
    271320     9213.61
    271360     9215.07
    271400     9216.52
    271440     9217.97
    271480     9219.26
    271520     9220.63
    271560     9221.44
    271600     9222.94
    271640     9225.17
    271680     9225.33
    271720     9227.58
    271760     9227.99
    271800     9229.34
    271840     9231.55
    271880     9232.36
    271920     9234.52
    271960      9234.9
    272000     9237.16
    272040     9237.98
    272080     9239.85
    272120        9241
    272160     9242.45
    272200     9243.91
    272240     9245.35
    272280     9246.65
    272320        9248
    272360     9248.83
    272400     9250.35
    272440     9252.57
    272480     9252.72
    272520     9254.96
    272560     9255.39
    272600     9256.73
    272640     9258.95
    272680     9259.74
    272720     9261.92
    272760     9262.28
    272800     9264.54
    272840     9265.36
    272880     9267.25
    272920     9268.38
    272960     9269.87
    273000      9271.3
    273040     9272.75
    273080     9274.03
    273120     9275.42
    273160     9276.25
    273200     9277.78
    273240     9279.97
    273280     9280.11
    273320     9282.34
    273360     9282.79
    273400     9284.13
    273440     9286.33
    273480     9287.17
    273520     9289.34
    273560     9289.67
    273600     9291.95
    273640      9292.8
    273680     9294.66
    273720     9295.76
    273760     9297.27
    273800     9298.68
    273840     9300.16
    273880     9301.47
    273920     9302.83
    273960     9303.66
    274000     9305.19
    274040      9307.4
    274080     9307.55
    274120     9309.76
    274160     9310.23
    274200     9311.57
    274240     9313.76
    274280      9314.6
    274320     9316.77
    274360     9317.09
    274400     9319.35
    274440     9320.21
    274480     9322.05
    274520     9323.17
    274560     9324.69
    274600     9326.13
    274640     9327.62
    274680      9328.9
    274720     9330.27
    274760     9331.08
    274800      9332.6
    274840     9334.82
    274880     9334.98
    274920     9337.17
    274960     9337.66
    275000     9338.99
    275040     9341.19
    275080     9342.03
    275120      9344.2
    275160      9344.5
    275200      9346.8
    275240     9347.62
    275280     9349.46
    275320     9350.54
    275360     9352.12
    275400     9353.54
    275440     9355.01
    275480     9356.31
    275520     9357.69
    275560     9358.47
    275600     9360.01
    275640     9362.25
    275680     9362.36
    275720     9364.55
    275760     9365.08
    275800     9366.38
    275840     9368.57
    275880     9369.44
    275920     9371.62
    275960      9371.9
    276000     9374.21
    276040     9375.05
    276080     9376.87
    276120     9377.95
    276160     9379.53
    276200     9380.93
    276240     9382.41
    276280     9383.73
    276320      9385.1
    276360     9385.88
    276400     9387.44
    276440     9389.61
    276480     9389.76
    276520     9391.96
    276560     9392.51
    276600     9393.79
    276640     9395.97
    276680     9396.82
    276720        9399
    276760     9399.31
    276800     9401.63
    276840     9402.45
    276880     9404.26
    276920     9405.38
    276960     9406.92
    277000     9408.33
    277040     9409.76
    277080     9411.13
    277120     9412.53
    277160     9413.32
    277200     9414.86
    277240     9417.02
    277280     9417.16
    277320     9419.38
    277360      9419.9
    277400     9421.23
    277440      9423.4
    277480     9424.25
    277520     9426.41
    277560     9426.71
    277600     9429.07
    277640     9429.89
    277680     9431.67
    277720     9432.79
    277760     9434.33
    277800     9435.74
    277840     9437.18
    277880     9438.54
    277920     9439.95
    277960     9440.68
    278000     9442.25
    278040     9444.43
    278080     9444.58
    278120     9446.79
    278160      9447.3
    278200     9448.62
    278240     9450.79
    278280     9451.65
    278320      9453.8
    278360     9454.07
    278400     9456.47
    278440     9457.25
    278480     9459.05
    278520     9460.17
    278560      9461.7
    278600     9463.12
    278640     9464.55
    278680     9465.92
    278720     9467.33
    278760     9468.06
    278800     9469.65
    278840     9471.84
    278880     9471.95
    278920     9474.19
    278960     9474.71
    279000     9476.01
    279040     9478.17
    279080     9479.06
    279120     9481.17
    279160      9481.5
    279200     9483.87
    279240     9484.65
    279280     9486.44
    279320     9487.57
    279360     9489.12
    279400     9490.53
    279440     9491.95
    279480     9493.32
    279520     9494.74
    279560     9495.46
    279600     9497.03
    279640     9499.26
    279680     9499.37
    279720     9501.61
    279760     9502.14
    279800     9503.42
    279840      9505.6
    279880     9506.47
    279920     9508.58
    279960     9508.88
    280000     9511.27
    280040     9512.07
    280080     9513.87
    280120     9514.98
    280160     9516.54
    280200     9517.95
    280240     9519.34
    280280     9520.74
    280320     9522.15
    280360     9522.85
    280400     9524.48
    280440     9526.65
    280480     9526.78
    280520     9529.03
    280560     9529.52
    280600     9530.82
    280640     9533.01
    280680     9533.86
    280720        9536
    280760     9536.31
    280800     9538.68
    280840     9539.46
    280880     9541.28
    280920     9542.41
    280960     9543.94
    281000     9545.37
    281040     9546.76
    281080     9548.14
    281120     9549.55
    281160     9550.26
    281200     9551.88
    281240     9554.07
    281280     9554.16
    281320     9556.42
    281360     9556.92
    281400     9558.25
    281440     9560.42
    281480     9561.25
    281520      9563.4
    281560     9563.72
    281600     9566.05
    281640     9566.84
    281680     9568.67
    281720     9569.81
    281760     9571.31
    281800     9572.74
    281840     9574.15
    281880     9575.56
    281920     9576.94
    281960     9577.63
    282000     9579.29
    282040     9581.44
    282080     9581.54
    282120     9583.84
    282160     9584.31
    282200     9585.63
    282240     9587.81
    282280     9588.62
    282320     9590.82
    282360     9591.13
    282400     9593.47
    282440     9594.26
    282480     9596.08
    282520     9597.23
    282560      9598.7
    282600     9600.15
    282640     9601.58
    282680     9602.97
    282720     9604.38
    282760     9605.03
    282800     9606.72
    282840     9608.85
    282880     9608.97
    282920     9611.25
    282960     9611.72
    283000     9613.06
    283040     9615.23
    283080     9616.03
    283120     9618.23
    283160     9618.56
    283200     9620.88
    283240     9621.66
    283280     9623.49
    283320     9624.64
    283360     9626.12
    283400     9627.58
    283440     9628.99
    283480     9630.39
    283520     9631.81
    283560     9632.46
    283600     9634.12
    283640     9636.25
    283680     9636.38
    283720     9638.68
    283760     9639.13
    283800     9640.48
    283840     9642.66
    283880     9643.41
    283920     9645.66
    283960     9645.95
    284000     9648.27
    284040     9649.07
    284080     9650.89
    284120     9652.05
    284160     9653.56
    284200     9654.99
    284240      9656.4
    284280     9657.81
    284320     9659.22
    284360     9659.86
    284400     9661.54
    284440     9663.65
    284480     9663.77
    284520     9666.08
    284560     9666.51
    284600     9667.85
    284640     9670.05
    284680     9670.82
    284720     9673.05
    284760     9673.35
    284800     9675.69
    284840     9676.49
    284880     9678.29
    284920     9679.46
    284960     9680.97
    285000     9682.41
    285040     9683.84
    285080     9685.19
    285120     9686.64
    285160     9687.25
    285200     9688.96
    285240     9691.08
    285280     9691.21
    285320      9693.5
    285360     9693.93
    285400     9695.27
    285440     9697.44
    285480     9698.22
    285520     9700.44
    285560     9700.75
    285600     9703.11
    285640     9703.92
    285680      9705.7
    285720     9706.85
    285760     9708.37
    285800     9709.83
    285840     9711.27
    285880     9712.61
    285920     9714.04
    285960     9714.65
    286000     9716.37
    286040     9718.53
    286080      9718.6
    286120     9720.92
    286160     9721.36
    286200     9722.65
    286240     9724.85
    286280     9725.66
    286320     9727.86
    286360     9728.13
    286400     9730.49
    286440     9731.34
    286480     9733.12
    286520     9734.29
    286560     9735.79
    286600     9737.24
    286640     9738.68
    286680     9740.02
    286720     9741.46
    286760     9742.07
    286800     9743.78
    286840     9745.93
    286880     9746.01
    286920      9748.3
    286960     9748.77
    287000     9750.09
    287040     9752.25
    287080     9753.04
    287120     9755.25
    287160     9755.57
    287200     9757.92
    287240     9758.75
    287280      9760.5
    287320     9761.68
    287360     9763.17
    287400     9764.58
    287440     9766.07
    287480     9767.39
    287520     9768.84
    287560     9769.43
    287600     9771.19
    287640     9773.34
    287680     9773.38
    287720      9775.7
    287760     9776.16
    287800     9777.46
    287840     9779.65
    287880     9780.43
    287920     9782.65
    287960     9782.95
    288000     9785.32
    288040     9786.13
    288080     9787.87
    288120     9789.05
    288160     9790.58
    288200     9791.97
    288240     9793.46
    288280     9794.78
    288320     9796.23
    288360     9796.85
    288400     9798.62
    288440     9800.72
    288480     9800.76
    288520     9803.09
    288560     9803.58
    288600     9804.85
    288640     9807.05
    288680     9807.82
    288720     9810.06
    288760     9810.34
    288800     9812.74
    288840     9813.51
    288880     9815.28
    288920     9816.45
    288960     9817.97
    289000     9819.33
    289040     9820.89
    289080     9822.15
    289120     9823.62
    289160     9824.24
    289200     9825.98
    289240      9828.1
    289280     9828.15
    289320     9830.48
    289360     9830.95
    289400     9832.22
    289440      9834.4
    289480      9835.2
    289520     9837.46
    289560     9837.73
    289600     9840.13
    289640     9840.88
    289680     9842.66
    289720     9843.87
    289760     9845.34
    289800     9846.73
    289840     9848.29
    289880     9849.55
    289920     9851.03
    289960     9851.62
    290000     9853.36
    290040     9855.52
    290080     9855.53
    290120     9857.87
    290160     9858.31
    290200     9859.64
    290240     9861.82
    290280      9862.6
    290320     9864.84
    290360     9865.14
    290400      9867.5
    290440     9868.26
    290480     9870.06
    290520     9871.28
    290560     9872.74
    290600     9874.12
    290640     9875.67
    290680     9876.94
    290720     9878.41
    290760     9879.02
    290800     9880.76
    290840     9882.91
    290880     9882.92
    290920     9885.28
    290960     9885.71
    291000     9887.05
    291040     9889.18
    291080     9889.98
    291120     9892.25
    291160     9892.52
    291200     9894.89
    291240     9895.65
    291280     9897.44
    291320     9898.66
    291360      9900.1
    291400      9901.5
    291440     9903.05
    291480     9904.34
    291520     9905.79
    291560     9906.37
    291600     9908.15
    291640     9910.32
    291680     9910.29
    291720     9912.67
    291760      9913.1
    291800     9914.43
    291840     9916.56
    291880     9917.38
    291920     9919.63
    291960     9919.87
    292000     9922.25
    292040     9923.01
    292080     9924.83
    292120     9926.05
    292160     9927.48
    292200     9928.88
    292240     9930.41
    292280      9931.7
    292320     9933.21
    292360     9933.76
    292400     9935.56
    292440     9937.68
    292480     9937.67
    292520     9940.07
    292560     9940.47
    292600      9941.8
    292640     9943.91
    292680     9944.74
    292720     9946.99
    292760     9947.23
    292800     9949.65
    292840     9950.37
    292880     9952.21
    292920     9953.41
    292960     9954.85
    293000     9956.22
    293040     9957.78
    293080     9959.08
    293120     9960.58
    293160     9961.13
    293200     9962.95
    293240     9965.06
    293280     9965.04
    293320     9967.45
    293360     9967.84
    293400     9969.17
    293440     9971.29
    293480     9972.12
    293520     9974.36
    293560     9974.58
    293600     9977.04
    293640     9977.74
    293680     9979.57
    293720     9980.79
    293760     9982.19
    293800      9983.6
    293840     9985.12
    293880     9986.45
    293920     9987.95
    293960      9988.5
    294000     9990.31
    294040     9992.44
    294080     9992.43
    294120     9994.82
    294160     9995.23
    294200     9996.55
    294240     9998.68
    294280     9999.52
    294320     10001.8
    294360       10002
    294400     10004.4
    294440     10005.2
    294480     10006.9
    294520     10008.2
    294560     10009.6
    294600       10011
    294640     10012.5
    294680     10013.9
    294720     10015.3
    294760     10015.9
    294800     10017.7
    294840     10019.9
    294880     10019.8
    294920     10022.3
    294960     10022.6
    295000       10024
    295040     10026.1
    295080     10026.9
    295120     10029.2
    295160     10029.4
    295200     10031.8
    295240     10032.6
    295280     10034.4
    295320     10035.5
    295360       10037
    295400     10038.4
    295440     10039.9
    295480     10041.3
    295520     10042.8
    295560     10043.3
    295600     10045.1
    295640     10047.3
    295680     10047.2
    295720     10049.7
    295760       10050
    295800     10051.4
    295840     10053.5
    295880     10054.3
    295920     10056.6
    295960     10056.8
    296000     10059.3
    296040     10060.1
    296080     10061.8
    296120     10062.9
    296160     10064.4
    296200     10065.8
    296240     10067.4
    296280     10068.7
    296320     10070.1
    296360     10070.7
    296400     10072.5
    296440     10074.7
    296480     10074.7
    296520     10077.1
    296560     10077.5
    296600     10078.8
    296640     10080.9
    296680     10081.7
    296720       10084
    296760     10084.2
    296800     10086.7
    296840     10087.5
    296880     10089.2
    296920     10090.4
    296960     10091.8
    297000     10093.2
    297040     10094.8
    297080     10096.1
    297120     10097.6
    297160     10098.1
    297200     10099.9
    297240     10102.1
    297280       10102
    297320     10104.5
    297360     10104.8
    297400     10106.2
    297440     10108.3
    297480     10109.1
    297520     10111.4
    297560     10111.6
    297600     10114.1
    297640     10114.9
    297680     10116.6
    297720     10117.8
    297760     10119.2
    297800     10120.6
    297840     10122.2
    297880     10123.5
    297920       10125
    297960     10125.5
    298000     10127.3
    298040     10129.5
    298080     10129.4
    298120     10131.9
    298160     10132.2
    298200     10133.6
    298240     10135.7
    298280     10136.5
    298320     10138.8
    298360       10139
    298400     10141.5
    298440     10142.3
    298480       10144
    298520     10145.2
    298560     10146.6
    298600       10148
    298640     10149.6
    298680     10150.9
    298720     10152.4
    298760     10152.9
    298800     10154.7
    298840     10156.9
    298880     10156.8
    298920     10159.3
    298960     10159.7
    299000       10161
    299040       10163
    299080     10163.9
    299120     10166.2
    299160     10166.4
    299200     10168.9
    299240     10169.7
    299280     10171.4
    299320     10172.5
    299360       10174
    299400     10175.4
    299440       10177
    299480     10178.3
    299520     10179.8
    299560     10180.3
    299600     10182.1
    299640     10184.3
    299680     10184.2
    299720     10186.7
    299760     10187.1
    299800     10188.4
    299840     10190.4
    299880     10191.3
    299920     10193.6
    299960     10193.7
    300000     10196.3
    300040     10197.1
    300080     10198.8
    300120     10199.9
    300160     10201.4
    300200     10202.8
    300240     10204.4
    300280     10205.6
    300320     10207.1
    300360     10207.8
    300400     10209.4
    300440     10211.6
    300480     10211.6
    300520       10214
    300560     10214.5
    300600     10215.8
    300640     10217.8
    300680     10218.7
    300720       10221
    300760     10221.1
    300800     10223.7
    300840     10224.5
    300880     10226.2
    300920     10227.3
    300960     10228.8
    301000     10230.2
    301040     10231.8
    301080       10233
    301120     10234.5
    301160     10235.2
    301200     10236.9
    301240     10239.1
    301280       10239
    301320     10241.5
    301360     10241.9
    301400     10243.2
    301440     10245.2
    301480     10246.1
    301520     10248.4
    301560     10248.5
    301600     10251.2
    301640       10252
    301680     10253.6
    301720     10254.8
    301760     10256.2
    301800     10257.7
    301840     10259.2
    301880     10260.5
    301920       10262
    301960     10262.6
    302000     10264.3
    302040     10266.5
    302080     10266.4
    302120     10268.9
    302160     10269.3
    302200     10270.6
    302240     10272.6
    302280     10273.5
    302320     10275.8
    302360     10275.9
    302400     10278.6
    302440     10279.3
    302480       10281
    302520     10282.2
    302560     10283.7
    302600       10285
    302640     10286.6
    302680     10287.9
    302720     10289.4
    302760       10290
    302800     10291.7
    302840     10293.9
    302880     10293.8
    302920     10296.3
    302960     10296.7
    303000     10298.1
    303040     10300.1
    303080     10300.9
    303120     10303.3
    303160     10303.3
    303200       10306
    303240     10306.7
    303280     10308.5
    303320     10309.6
    303360     10311.1
    303400     10312.4
    303440       10314
    303480     10315.3
    303520     10316.8
    303560     10317.4
    303600     10319.1
    303640     10321.3
    303680     10321.2
    303720     10323.7
    303760     10324.1
    303800     10325.5
    303840     10327.5
    303880     10328.3
    303920     10330.7
    303960     10330.8
    304000     10333.5
    304040     10334.2
    304080     10335.9
    304120     10337.1
    304160     10338.5
    304200     10339.9
    304240     10341.5
    304280     10342.8
    304320     10344.2
    304360     10344.8
    304400     10346.6
    304440     10348.8
    304480     10348.7
    304520     10351.1
    304560     10351.5
    304600     10352.9
    304640     10354.9
    304680     10355.8
    304720     10358.1
    304760     10358.2
    304800     10360.9
    304840     10361.6
    304880     10363.3
    304920     10364.5
    304960       10366
    305000     10367.3
    305040     10368.9
    305080     10370.2
    305120     10371.7
    305160     10372.3
    305200       10374
    305240     10376.2
    305280     10376.1
    305320     10378.6
    305360     10378.9
    305400     10380.4
    305440     10382.4
    305480     10383.2
    305520     10385.5
    305560     10385.6
    305600     10388.3
    305640     10389.1
    305680     10390.7
    305720     10391.9
    305760     10393.4
    305800     10394.8
    305840     10396.3
    305880     10397.6
    305920     10399.1
    305960     10399.7
    306000     10401.5
    306040     10403.6
    306080     10403.5
    306120       10406
    306160     10406.4
    306200     10407.8
    306240     10409.8
    306280     10410.6
    306320     10412.9
    306360     10413.1
    306400     10415.8
    306440     10416.5
    306480     10418.2
    306520     10419.4
    306560     10420.8
    306600     10422.2
    306640     10423.7
    306680     10425.1
    306720     10426.6
    306760     10427.1
    306800     10428.9
    306840     10431.1
    306880       10431
    306920     10433.4
    306960     10433.8
    307000     10435.3
    307040     10437.2
    307080       10438
    307120     10440.4
    307160     10440.6
    307200     10443.2
    307240       10444
    307280     10445.6
    307320     10446.8
    307360     10448.3
    307400     10449.6
    307440     10451.2
    307480     10452.5
    307520       10454
    307560     10454.5
    307600     10456.3
    307640     10458.5
    307680     10458.4
    307720     10460.8
    307760     10461.2
    307800     10462.7
    307840     10464.6
    307880     10465.5
    307920     10467.8
    307960       10468
    308000     10470.7
    308040     10471.4
    308080     10473.1
    308120     10474.2
    308160     10475.7
    308200       10477
    308240     10478.6
    308280     10479.9
    308320     10481.5
    308360     10481.9
    308400     10483.7
    308440       10486
    308480     10485.8
    308520     10488.3
    308560     10488.6
    308600     10490.1
    308640       10492
    308680     10492.9
    308720     10495.2
    308760     10495.4
    308800     10498.1
    308840     10498.8
    308880     10500.5
    308920     10501.6
    308960     10503.1
    309000     10504.5
    309040     10506.1
    309080     10507.3
    309120     10508.9
    309160     10509.4
    309200     10511.2
    309240     10513.4
    309280     10513.2
    309320     10515.7
    309360     10516.1
    309400     10517.6
    309440     10519.5
    309480     10520.3
    309520     10522.6
    309560     10522.9
    309600     10525.5
    309640     10526.2
    309680       10528
    309720     10529.1
    309760     10530.5
    309800     10531.9
    309840     10533.6
    309880     10534.8
    309920     10536.3
    309960     10536.8
    310000     10538.6
    310040     10540.9
    310080     10540.7
    310120     10543.1
    310160     10543.5
    310200       10545
    310240     10546.9
    310280     10547.8
    310320     10550.1
    310360     10550.3
    310400       10553
    310440     10553.7
    310480     10555.4
    310520     10556.5
    310560       10558
    310600     10559.3
    310640       10561
    310680     10562.3
    310720     10563.8
    310760     10564.2
    310800     10566.1
    310840     10568.3
    310880     10568.1
    310920     10570.6
    310960       10571
    311000     10572.4
    311040     10574.4
    311080     10575.2
    311120     10577.6
    311160     10577.7
    311200     10580.4
    311240     10581.1
    311280     10582.8
    311320     10583.9
    311360     10585.4
    311400     10586.8
    311440     10588.4
    311480     10589.7
    311520     10591.2
    311560     10591.7
    311600     10593.5
    311640     10595.8
    311680     10595.5
    311720       10598
    311760     10598.4
    311800     10599.9
    311840     10601.8
    311880     10602.7
    311920       10605
    311960     10605.2
    312000     10607.8
    312040     10608.5
    312080     10610.2
    312120     10611.3
    312160     10612.8
    312200     10614.2
    312240     10615.9
    312280     10617.2
    312320     10618.6
    312360     10619.1
    312400       10621
    312440     10623.2
    312480     10622.9
    312520     10625.5
    312560     10625.9
    312600     10627.3
    312640     10629.2
    312680     10630.1
    312720     10632.5
    312760     10632.6
    312800     10635.2
    312840     10635.9
    312880     10637.7
    312920     10638.8
    312960     10640.3
    313000     10641.7
    313040     10643.4
    313080     10644.6
    313120     10646.1
    313160     10646.6
    313200     10648.4
    313240     10650.6
    313280     10650.4
    313320     10652.9
    313360     10653.3
    313400     10654.7
    313440     10656.6
    313480     10657.6
    313520     10659.9
    313560     10660.1
    313600     10662.7
    313640     10663.4
    313680     10665.1
    313720     10666.2
    313760     10667.7
    313800     10669.1
    313840     10670.8
    313880       10672
    313920     10673.5
    313960       10674
    314000     10675.9
    314040       10678
    314080     10677.8
    314120     10680.4
    314160     10680.8
    314200     10682.2
    314240     10684.1
    314280       10685
    314320     10687.4
    314360     10687.5
    314400     10690.1
    314440     10690.9
    314480     10692.5
    314520     10693.7
    314560     10695.2
    314600     10696.6
    314640     10698.2
    314680     10699.4
    314720     10700.9
    314760     10701.4
    314800     10703.3
    314840     10705.5
    314880     10705.3
    314920     10707.8
    314960     10708.2
    315000     10709.6
    315040     10711.5
    315080     10712.4
    315120     10714.8
    315160     10714.9
    315200     10717.5
    315240     10718.3
    315280     10719.9
    315320     10721.1
    315360     10722.6
    315400       10724
    315440     10725.7
    315480     10726.8
    315520     10728.3
    315560     10728.8
    315600     10730.8
    315640       10733
    315680     10732.7
    315720     10735.3
    315760     10735.6
    315800     10737.1
    315840       10739
    315880     10739.9
    315920     10742.3
    315960     10742.3
    316000       10745
    316040     10745.8
    316080     10747.4
    316120     10748.5
    316160       10750
    316200     10751.5
    316240     10753.1
    316280     10754.3
    316320     10755.8
    316360     10756.3
    316400     10758.2
    316440     10760.4
    316480     10760.1
    316520     10762.8
    316560     10763.1
    316600     10764.5
    316640     10766.4
    316680     10767.3
    316720     10769.7
    316760     10769.8
    316800     10772.4
    316840     10773.2
    316880     10774.8
    316920     10775.9
    316960     10777.4
    317000     10778.9
    317040     10780.5
    317080     10781.7
    317120     10783.2
    317160     10783.7
    317200     10785.6
    317240     10787.8
    317280     10787.6
    317320     10790.2
    317360     10790.5
    317400       10792
    317440     10793.8
    317480     10794.7
    317520     10797.1
    317560     10797.2
    317600     10799.9
    317640     10800.6
    317680     10802.2
    317720     10803.4
    317760     10804.9
    317800     10806.3
    317840       10808
    317880     10809.1
    317920     10810.6
    317960     10811.1
    318000     10813.1
    318040     10815.2
    318080       10815
    318120     10817.6
    318160     10817.9
    318200     10819.4
    318240     10821.2
    318280     10822.1
    318320     10824.5
    318360     10824.6
    318400     10827.3
    318440       10828
    318480     10829.7
    318520     10830.8
    318560     10832.4
    318600     10833.7
    318640     10835.4
    318680     10836.6
    318720     10838.1
    318760     10838.6
    318800     10840.5
    318840     10842.7
    318880     10842.4
    318920     10845.1
    318960     10845.3
    319000     10846.8
    319040     10848.6
    319080     10849.6
    319120       10852
    319160       10852
    319200     10854.7
    319240     10855.4
    319280     10857.1
    319320     10858.2
    319360     10859.8
    319400     10861.2
    319440     10862.8
    319480       10864
    319520     10865.5
    319560       10866
    319600     10867.9
    319640     10870.1
    319680     10869.8
    319720     10872.5
    319760     10872.8
    319800     10874.2
    319840       10876
    319880       10877
    319920     10879.4
    319960     10879.4
    320000     10882.1
    320040     10882.8
    320080     10884.5
    320120     10885.7
    320160     10887.2
    320200     10888.6
    320240     10890.2
    320280     10891.4
    320320     10892.9
    320360     10893.4
    320400     10895.3
    320440     10897.5
    320480     10897.3
    320520     10899.9
    320560     10900.2
    320600     10901.6
    320640     10903.4
    320680     10904.4
    320720     10906.8
    320760     10906.8
    320800     10909.5
    320840     10910.2
    320880       10912
    320920       10913
    320960     10914.6
    321000       10916
    321040     10917.6
    321080     10918.8
    321120     10920.3
    321160     10920.8
    321200     10922.7
    321240     10924.9
    321280     10924.7
    321320     10927.3
    321360     10927.6
    321400       10929
    321440     10930.9
    321480     10931.8
    321520     10934.2
    321560     10934.2
    321600     10936.9
    321640     10937.6
    321680     10939.4
    321720     10940.4
    321760       10942
    321800     10943.4
    321840       10945
    321880     10946.2
    321920     10947.7
    321960     10948.2
    322000     10950.1
    322040     10952.3
    322080     10952.1
    322120     10954.7
    322160       10955
    322200     10956.4
    322240     10958.3
    322280     10959.2
    322320     10961.6
    322360     10961.6
    322400     10964.4
    322440       10965
    322480     10966.8
    322520     10967.8
    322560     10969.4
    322600     10970.8
    322640     10972.4
    322680     10973.6
    322720     10975.2
    322760     10975.6
    322800     10977.5
    322840     10979.7
    322880     10979.5
    322920     10982.1
    322960     10982.5
    323000     10983.8
    323040     10985.7
    323080     10986.6
    323120       10989
    323160       10989
    323200     10991.8
    323240     10992.5
    323280     10994.2
    323320     10995.2
    323360     10996.8
    323400     10998.1
    323440     10999.8
    323480       11001
    323520     11002.6
    323560       11003
    323600     11004.9
    323640     11007.2
    323680     11006.9
    323720     11009.5
    323760     11009.8
    323800     11011.2
    323840     11013.1
    323880       11014
    323920     11016.3
    323960     11016.4
    324000     11019.2
    324040     11019.9
    324080     11021.6
    324120     11022.6
    324160     11024.2
    324200     11025.5
    324240     11027.2
    324280     11028.4
    324320       11030
    324360     11030.4
    324400     11032.3
    324440     11034.6
    324480     11034.2
    324520     11036.9
    324560     11037.2
    324600     11038.6
    324640     11040.5
    324680     11041.4
    324720     11043.7
    324760     11043.8
    324800     11046.6
    324840     11047.2
    324880       11049
    324920       11050
    324960     11051.6
    325000     11052.9
    325040     11054.6
    325080     11055.8
    325120     11057.3
    325160     11057.8
    325200     11059.7
    325240       11062
    325280     11061.6
    325320     11064.3
    325360     11064.6
    325400       11066
    325440     11067.9
    325480     11068.8
    325520     11071.1
    325560     11071.2
    325600       11074
    325640     11074.6
    325680     11076.3
    325720     11077.4
    325760       11079
    325800     11080.3
    325840       11082
    325880     11083.2
    325920     11084.7
    325960     11085.2
    326000     11087.1
    326040     11089.4
    326080     11089.1
    326120     11091.7
    326160     11092.1
    326200     11093.5
    326240     11095.3
    326280     11096.1
    326320     11098.5
    326360     11098.6
    326400     11101.4
    326440     11102.1
    326480     11103.8
    326520     11104.8
    326560     11106.5
    326600     11107.8
    326640     11109.4
    326680     11110.6
    326720     11112.1
    326760     11112.6
    326800     11114.5
    326840     11116.9
    326880     11116.5
    326920     11119.2
    326960     11119.5
    327000     11120.9
    327040     11122.7
    327080     11123.6
    327120       11126
    327160       11126
    327200     11128.9
    327240     11129.5
    327280     11131.1
    327320     11132.2
    327360     11133.9
    327400     11135.2
    327440     11136.8
    327480     11138.1
    327520     11139.5
    327560       11140
    327600     11141.9
    327640     11144.3
    327680     11143.9
    327720     11146.6
    327760     11146.9
    327800     11148.3
    327840     11150.1
    327880       11151
    327920     11153.4
    327960     11153.4
    328000     11156.3
    328040     11156.9
    328080     11158.5
    328120     11159.6
    328160     11161.3
    328200     11162.6
    328240     11164.2
    328280     11165.4
    328320       11167
    328360     11167.4
    328400     11169.3
    328440     11171.7
    328480     11171.3
    328520       11174
    328560     11174.3
    328600     11175.7
    328640     11177.6
    328680     11178.3
    328720     11180.8
    328760     11180.8
    328800     11183.7
    328840     11184.2
    328880     11185.9
    328920       11187
    328960     11188.7
    329000       11190
    329040     11191.6
    329080     11192.8
    329120     11194.4
    329160     11194.8
    329200     11196.8
    329240     11199.1
    329280     11198.7
    329320     11201.4
    329360     11201.7
    329400     11203.1
    329440       11205
    329480     11205.8
    329520     11208.2
    329560     11208.3
    329600     11211.1
    329640     11211.7
    329680     11213.3
    329720     11214.4
    329760     11216.1
    329800     11217.4
    329840       11219
    329880     11220.2
    329920     11221.7
    329960     11222.2
    330000     11224.1
    330040     11226.5
    330080     11226.1
    330120     11228.8
    330160     11229.1
    330200     11230.5
    330240     11232.3
    330280     11233.2
    330320     11235.6
    330360     11235.7
    330400     11238.5
    330440     11239.1
    330480     11240.7
    330520     11241.7
    330560     11243.5
    330600     11244.7
    330640     11246.4
    330680     11247.6
    330720     11249.2
    330760     11249.6
    330800     11251.5
    330840     11253.9
    330880     11253.5
    330920     11256.2
    330960     11256.5
    331000     11257.9
    331040     11259.7
    331080     11260.5
    331120       11263
    331160     11263.1
    331200     11265.9
    331240     11266.5
    331280     11268.1
    331320     11269.2
    331360     11270.9
    331400     11272.1
    331440     11273.8
    331480       11275
    331520     11276.5
    331560       11277
    331600     11278.9
    331640     11281.3
    331680     11280.9
    331720     11283.6
    331760     11283.9
    331800     11285.2
    331840     11287.1
    331880     11287.9
    331920     11290.4
    331960     11290.4
    332000     11293.2
    332040     11293.9
    332080     11295.5
    332120     11296.6
    332160     11298.3
    332200     11299.5
    332240     11301.1
    332280     11302.4
    332320       11304
    332360     11304.4
    332400     11306.4
    332440     11308.7
    332480     11308.3
    332520       11311
    332560     11311.3
    332600     11312.6
    332640     11314.5
    332680     11315.3
    332720     11317.8
    332760     11317.8
    332800     11320.6
    332840     11321.3
    332880     11322.9
    332920       11324
    332960     11325.7
    333000     11326.9
    333040     11328.5
    333080     11329.8
    333120     11331.3
    333160     11331.8
    333200     11333.8
    333240     11336.1
    333280     11335.7
    333320     11338.3
    333360     11338.7
    333400       11340
    333440     11341.9
    333480     11342.7
    333520     11345.2
    333560     11345.3
    333600       11348
    333640     11348.6
    333680     11350.3
    333720     11351.3
    333760     11353.1
    333800     11354.3
    333840     11355.9
    333880     11357.2
    333920     11358.7
    333960     11359.1
    334000     11361.1
    334040     11363.5
    334080     11363.1
    334120     11365.7
    334160     11366.1
    334200     11367.4
    334240     11369.3
    334280     11370.1
    334320     11372.6
    334360     11372.6
    334400     11375.4
    334440       11376
    334480     11377.7
    334520     11378.7
    334560     11380.5
    334600     11381.7
    334640     11383.3
    334680     11384.6
    334720     11386.1
    334760     11386.5
    334800     11388.5
    334840     11390.9
    334880     11390.5
    334920     11393.1
    334960     11393.4
    335000     11394.8
    335040     11396.7
    335080     11397.5
    335120       11400
    335160       11400
    335200     11402.8
    335240     11403.4
    335280     11405.1
    335320     11406.1
    335360     11407.9
    335400       11409
    335440     11410.7
    335480       11412
    335520     11413.6
    335560     11413.9
    335600     11415.8
    335640     11418.3
    335680     11417.8
    335720     11420.5
    335760     11420.8
    335800     11422.2
    335840     11424.1
    335880     11424.9
    335920     11427.3
    335960     11427.4
    336000     11430.2
    336040     11430.8
    336080     11432.4
    336120     11433.5
    336160     11435.3
    336200     11436.4
    336240     11438.1
    336280     11439.3
    336320     11440.9
    336360     11441.3
    336400     11443.2
    336440     11445.8
    336480     11445.2
    336520     11447.9
    336560     11448.2
    336600     11449.6
    336640     11451.5
    336680     11452.3
    336720     11454.8
    336760     11454.7
    336800     11457.6
    336840     11458.2
    336880     11459.8
    336920     11460.8
    336960     11462.7
    337000     11463.8
    337040     11465.5
    337080     11466.8
    337120     11468.3
    337160     11468.7
    337200     11470.6
    337240     11473.1
    337280     11472.6
    337320     11475.3
    337360     11475.6
    337400       11477
    337440     11478.9
    337480     11479.7
    337520     11482.1
    337560     11482.1
    337600       11485
    337640     11485.5
    337680     11487.2
    337720     11488.2
    337760       11490
    337800     11491.2
    337840     11492.8
    337880     11494.1
    337920     11495.8
    337960     11496.1
    338000     11497.9
    338040     11500.6
    338080       11500
    338120     11502.6
    338160       11503
    338200     11504.3
    338240     11506.2
    338280     11507.1
    338320     11509.5
    338360     11509.5
    338400     11512.3
    338440     11512.9
    338480     11514.5
    338520     11515.6
    338560     11517.4
    338600     11518.5
    338640     11520.2
    338680     11521.5
    338720     11523.1
    338760     11523.4
    338800     11525.3
    338840       11528
    338880     11527.4
    338920       11530
    338960     11530.3
    339000     11531.7
    339040     11533.6
    339080     11534.5
    339120     11536.9
    339160     11536.8
    339200     11539.7
    339240     11540.3
    339280     11541.9
    339320     11542.9
    339360     11544.8
    339400     11545.9
    339440     11547.6
    339480     11548.8
    339520     11550.5
    339560     11550.8
    339600     11552.7
    339640     11555.3
    339680     11554.7
    339720     11557.4
    339760     11557.7
    339800     11559.1
    339840     11560.9
    339880     11561.8
    339920     11564.3
    339960     11564.2
    340000     11567.1
    340040     11567.7
    340080     11569.3
    340120     11570.3
    340160     11572.2
    340200     11573.3
    340240       11575
    340280     11576.2
    340320     11577.9
    340360     11578.2
    340400     11580.2
    340440     11582.7
    340480     11582.2
    340520     11584.8
    340560     11585.1
    340600     11586.6
    340640     11588.4
    340680     11589.2
    340720     11591.7
    340760     11591.6
    340800     11594.5
    340840     11595.1
    340880     11596.7
    340920     11597.8
    340960     11599.6
    341000     11600.7
    341040     11602.4
    341080     11603.6
    341120     11605.3
    341160     11605.6
    341200     11607.5
    341240     11610.2
    341280     11609.6
    341320     11612.2
    341360     11612.5
    341400       11614
    341440     11615.7
    341480     11616.6
    341520     11619.1
    341560       11619
    341600     11621.9
    341640     11622.5
    341680     11624.1
    341720     11625.2
    341760       11627
    341800     11628.1
    341840     11629.8
    341880       11631
    341920     11632.7
    341960     11633.1
    342000       11635
    342040     11637.5
    342080       11637
    342120     11639.6
    342160     11639.9
    342200     11641.4
    342240     11643.1
    342280       11644
    342320     11646.5
    342360     11646.4
    342400     11649.3
    342440     11649.9
    342480     11651.5
    342520     11652.6
    342560     11654.4
    342600     11655.5
    342640     11657.2
    342680     11658.4
    342720     11660.1
    342760     11660.5
    342800     11662.4
    342840       11665
    342880     11664.4
    342920     11667.1
    342960     11667.4
    343000     11668.8
    343040     11670.5
    343080     11671.4
    343120     11673.9
    343160     11673.7
    343200     11676.7
    343240     11677.3
    343280     11678.9
    343320       11680
    343360     11681.8
    343400     11682.9
    343440     11684.6
    343480     11685.9
    343520     11687.5
    343560     11687.9
    343600     11689.8
    343640     11692.4
    343680     11691.8
    343720     11694.5
    343760     11694.8
    343800     11696.2
    343840     11697.9
    343880     11698.8
    343920     11701.3
    343960     11701.2
    344000     11704.1
    344040     11704.7
    344080     11706.3
    344120     11707.4
    344160     11709.2
    344200     11710.3
    344240     11712.1
    344280     11713.3
    344320     11714.9
    344360     11715.4
    344400     11717.2
    344440     11719.8
    344480     11719.3
    344520     11721.9
    344560     11722.2
    344600     11723.6
    344640     11725.3
    344680     11726.2
    344720     11728.7
    344760     11728.5
    344800     11731.5
    344840     11732.1
    344880     11733.7
    344920     11734.8
    344960     11736.6
    345000     11737.7
    345040     11739.5
    345080     11740.6
    345120     11742.3
    345160     11742.7
    345200     11744.6
    345240     11747.2
    345280     11746.6
    345320     11749.3
    345360     11749.6
    345400       11751
    345440     11752.7
    345480     11753.6
    345520     11756.1
    345560     11755.9
    345600     11758.9
    345640     11759.5
    345680     11761.1
    345720     11762.2
    345760       11764
    345800     11765.1
    345840     11766.9
    345880       11768
    345920     11769.7
    345960     11770.1
    346000     11771.9
    346040     11774.6
    346080       11774
    346120     11776.6
    346160     11776.9
    346200     11778.3
    346240     11780.1
    346280       11781
    346320     11783.5
    346360     11783.3
    346400     11786.3
    346440     11786.9
    346480     11788.4
    346520     11789.6
    346560     11791.4
    346600     11792.5
    346640     11794.2
    346680     11795.4
    346720     11797.1
    346760     11797.5
    346800     11799.3
    346840       11802
    346880     11801.4
    346920       11804
    346960     11804.3
    347000     11805.7
    347040     11807.5
    347080     11808.4
    347120     11810.9
    347160     11810.6
    347200     11813.7
    347240     11814.3
    347280     11815.8
    347320       11817
    347360     11818.7
    347400     11819.9
    347440     11821.6
    347480     11822.8
    347520     11824.4
    347560     11824.9
    347600     11826.7
    347640     11829.4
    347680     11828.8
    347720     11831.4
    347760     11831.7
    347800       11833
    347840     11834.9
    347880     11835.8
    347920     11838.3
    347960       11838
    348000     11841.1
    348040     11841.6
    348080     11843.2
    348120     11844.3
    348160     11846.1
    348200     11847.3
    348240       11849
    348280     11850.2
    348320     11851.8
    348360     11852.2
    348400     11854.1
    348440     11856.7
    348480     11856.1
    348520     11858.8
    348560     11859.1
    348600     11860.3
    348640     11862.2
    348680     11863.1
    348720     11865.6
    348760     11865.4
    348800     11868.5
    348840     11868.9
    348880     11870.6
    348920     11871.7
    348960     11873.4
    349000     11874.6
    349040     11876.4
    349080     11877.5
    349120     11879.1
    349160     11879.6
    349200     11881.4
    349240     11884.1
    349280     11883.5
    349320     11886.2
    349360     11886.4
    349400     11887.7
    349440     11889.6
    349480     11890.5
    349520       11893
    349560     11892.8
    349600     11895.8
    349640     11896.3
    349680     11897.9
    349720     11899.1
    349760     11900.8
    349800       11902
    349840     11903.7
    349880     11904.9
    349920     11906.5
    349960     11906.9
    350000     11908.8
    350040     11911.5
    350080     11910.9
    350120     11913.5
    350160     11913.8
    350200       11915
    350240     11916.9
    350280     11917.8
    350320     11920.4
    350360     11920.1
    350400     11923.2
    350440     11923.7
    350480     11925.3
    350520     11926.4
    350560     11928.1
    350600     11929.3
    350640       11931
    350680     11932.3
    350720     11933.9
    350760     11934.3
    350800     11936.2
    350840     11938.9
    350880     11938.3
    350920     11940.9
    350960     11941.1
    351000     11942.4
    351040     11944.2
    351080     11945.2
    351120     11947.8
    351160     11947.5
    351200     11950.6
    351240     11951.1
    351280     11952.6
    351320     11953.8
    351360     11955.5
    351400     11956.7
    351440     11958.4
    351480     11959.7
    351520     11961.2
    351560     11961.6
    351600     11963.5
    351640     11966.2
    351680     11965.6
    351720     11968.2
    351760     11968.5
    351800     11969.8
    351840     11971.6
    351880     11972.6
    351920     11975.1
    351960     11974.9
    352000     11977.9
    352040     11978.5
    352080       11980
    352120     11981.2
    352160     11982.9
    352200     11984.1
    352240     11985.8
    352280       11987
    352320     11988.6
    352360     11988.9
    352400     11990.9
    352440     11993.6
    352480       11993
    352520     11995.6
    352560     11995.9
    352600     11997.2
    352640       11999
    352680     11999.9
    352720     12002.5
    352760     12002.2
    352800     12005.3
    352840     12005.9
    352880     12007.4
    352920     12008.6
    352960     12010.2
    353000     12011.5
    353040     12013.1
    353080     12014.4
    353120       12016
    353160     12016.3
    353200     12018.3
    353240       12021
    353280     12020.3
    353320     12022.9
    353360     12023.3
    353400     12024.6
    353440     12026.4
    353480     12027.3
    353520     12029.9
    353560     12029.6
    353600     12032.6
    353640     12033.2
    353680     12034.8
    353720       12036
    353760     12037.6
    353800     12038.9
    353840     12040.5
    353880     12041.8
    353920     12043.4
    353960     12043.7
    354000     12045.7
    354040     12048.4
    354080     12047.8
    354120     12050.3
    354160     12050.6
    354200     12051.9
    354240     12053.7
    354280     12054.7
    354320     12057.3
    354360       12057
    354400       12060
    354440     12060.6
    354480     12062.2
    354520     12063.4
    354560       12065
    354600     12066.2
    354640     12067.9
    354680     12069.2
    354720     12070.7
    354760       12071
    354800     12073.1
    354840     12075.8
    354880     12075.1
    354920     12077.6
    354960       12078
    355000     12079.3
    355040     12081.1
    355080       12082
    355120     12084.6
    355160     12084.3
    355200     12087.4
    355240     12088.1
    355280     12089.5
    355320     12090.7
    355360     12092.4
    355400     12093.6
    355440     12095.3
    355480     12096.6
    355520     12098.1
    355560     12098.4
    355600     12100.5
    355640     12103.1
    355680     12102.5
    355720     12105.1
    355760     12105.3
    355800     12106.7
    355840     12108.5
    355880     12109.4
    355920       12112
    355960     12111.7
    356000     12114.8
    356040     12115.4
    356080     12116.9
    356120     12118.1
    356160     12119.8
    356200       12121
    356240     12122.7
    356280     12123.9
    356320     12125.5
    356360     12125.8
    356400     12127.8
    356440     12130.5
    356480     12129.9
    356520     12132.4
    356560     12132.7
    356600       12134
    356640     12135.8
    356680     12136.8
    356720     12139.4
    356760       12139
    356800     12142.2
    356840     12142.8
    356880     12144.3
    356920     12145.4
    356960     12147.1
    357000     12148.3
    357040       12150
    357080     12151.4
    357120     12152.8
    357160     12153.2
    357200     12155.1
    357240     12157.8
    357280     12157.2
    357320     12159.7
    357360       12160
    357400     12161.4
    357440     12163.1
    357480     12164.2
    357520     12166.7
    357560     12166.4
    357600     12169.5
    357640     12170.2
    357680     12171.6
    357720     12172.8
    357760     12174.5
    357800     12175.6
    357840     12177.4
    357880     12178.7
    357920     12180.1
    357960     12180.5
    358000     12182.5
    358040     12185.2
    358080     12184.5
    358120     12187.1
    358160     12187.3
    358200     12188.8
    358240     12190.5
    358280     12191.5
    358320       12194
    358360     12193.8
    358400     12196.9
    358440     12197.5
    358480     12198.9
    358520     12200.1
    358560     12201.8
    358600     12202.9
    358640     12204.7
    358680     12206.1
    358720     12207.5
    358760     12207.9
    358800     12209.8
    358840     12212.6
    358880     12211.9
    358920     12214.4
    358960     12214.7
    359000     12216.1
    359040     12217.9
    359080     12218.9
    359120     12221.4
    359160     12221.1
    359200     12224.2
    359240     12224.8
    359280     12226.3
    359320     12227.5
    359360     12229.2
    359400     12230.3
    359440     12232.1
    359480     12233.4
    359520     12234.8
    359560     12235.2
    359600     12237.2
    359640     12239.9
    359680     12239.2
    359720     12241.8
    359760     12242.1
    359800     12243.5
    359840     12245.3
    359880     12246.2
    359920     12248.7
    359960     12248.5
    360000     12251.6
    360040     12252.2
    360080     12253.7
    360120     12254.8
    360160     12256.6
    360200     12257.7
    360240     12259.5
    360280     12260.8
    360320     12262.2
    360360     12262.6
    360400     12264.5
    360440     12267.3
    360480     12266.6
    360520     12269.1
    360560     12269.5
    360600     12270.9
    360640     12272.7
    360680     12273.6
    360720     12276.1
    360760     12275.9
    360800       12279
    360840     12279.6
    360880     12281.1
    360920     12282.3
    360960     12283.9
    361000       12285
    361040     12286.9
    361080     12288.2
    361120     12289.6
    361160     12289.9
    361200     12291.9
    361240     12294.7
    361280       12294
    361320     12296.5
    361360     12296.9
    361400     12298.3
    361440       12300
    361480       12301
    361520     12303.5
    361560     12303.3
    361600     12306.4
    361640       12307
    361680     12308.5
    361720     12309.6
    361760     12311.3
    361800     12312.3
    361840     12314.3
    361880     12315.5
    361920       12317
    361960     12317.3
    362000     12319.3
    362040     12322.1
    362080     12321.3
    362120     12323.9
    362160     12324.3
    362200     12325.6
    362240     12327.4
    362280     12328.4
    362320     12330.8
    362360     12330.7
    362400     12333.8
    362440     12334.4
    362480       12336
    362520       12337
    362560     12338.7
    362600     12339.7
    362640     12341.7
    362680     12342.9
    362720     12344.4
    362760     12344.7
    362800     12346.7
    362840     12349.5
    362880     12348.7
    362920     12351.3
    362960     12351.6
    363000       12353
    363040     12354.8
    363080     12355.8
    363120     12358.3
    363160     12358.1
    363200     12361.1
    363240     12361.8
    363280     12363.4
    363320     12364.4
    363360     12366.1
    363400     12367.1
    363440     12369.1
    363480     12370.3
    363520     12371.8
    363560     12372.1
    363600       12374
    363640     12376.9
    363680     12376.1
    363720     12378.6
    363760       12379
    363800     12380.4
    363840     12382.2
    363880     12383.2
    363920     12385.6
    363960     12385.4
    364000     12388.5
    364040     12389.2
    364080     12390.7
    364120     12391.8
    364160     12393.4
    364200     12394.5
    364240     12396.4
    364280     12397.6
    364320     12399.1
    364360     12399.5
    364400     12401.4
    364440     12404.3
    364480     12403.5
    364520       12406
    364560     12406.4
    364600     12407.8
    364640     12409.6
    364680     12410.5
    364720       12413
    364760     12412.8
    364800     12415.9
    364840     12416.6
    364880     12418.1
    364920     12419.2
    364960     12420.8
    365000     12421.9
    365040     12423.8
    365080       12425
    365120     12426.5
    365160     12426.8
    365200     12428.8
    365240     12431.7
    365280     12430.9
    365320     12433.4
    365360     12433.7
    365400     12435.1
    365440     12436.9
    365480     12437.9
    365520     12440.4
    365560     12440.1
    365600     12443.3
    365640     12443.9
    365680     12445.5
    365720     12446.6
    365760     12448.2
    365800     12449.3
    365840     12451.2
    365880     12452.4
    365920     12453.9
    365960     12454.2
    366000     12456.1
    366040     12459.1
    366080     12458.2
    366120     12460.8
    366160     12461.1
    366200     12462.5
    366240     12464.3
    366280     12465.3
    366320     12467.7
    366360     12467.5
    366400     12470.6
    366440     12471.3
    366480     12472.9
    366520       12474
    366560     12475.6
    366600     12476.7
    366640     12478.6
    366680     12479.8
    366720     12481.2
    366760     12481.6
    366800     12483.5
    366840     12486.4
    366880     12485.6
    366920     12488.1
    366960     12488.5
    367000     12489.8
    367040     12491.6
    367080     12492.7
    367120     12495.1
    367160     12494.9
    367200       12498
    367240     12498.7
    367280     12500.3
    367320     12501.4
    367360       12503
    367400       12504
    367440     12505.9
    367480     12507.1
    367520     12508.6
    367560       12509
    367600     12510.9
    367640     12513.7
    367680     12512.9
    367720     12515.5
    367760       12516
    367800     12517.2
    367840       12519
    367880     12520.1
    367920     12522.4
    367960     12522.2
    368000     12525.3
    368040       12526
    368080     12527.6
    368120     12528.7
    368160     12530.3
    368200     12531.4
    368240     12533.2
    368280     12534.5
    368320       12536
    368360     12536.3
    368400     12538.2
    368440     12541.2
    368480     12540.3
    368520     12542.9
    368560     12543.3
    368600     12544.6
    368640     12546.3
    368680     12547.5
    368720     12549.8
    368760     12549.6
    368800     12552.7
    368840     12553.4
    368880       12555
    368920     12556.1
    368960     12557.7
    369000     12558.8
    369040     12560.6
    369080     12561.9
    369120     12563.4
    369160     12563.7
    369200     12565.6
    369240     12568.5
    369280     12567.7
    369320     12570.3
    369360     12570.7
    369400     12571.9
    369440     12573.7
    369480     12574.8
    369520     12577.3
    369560       12577
    369600     12580.1
    369640     12580.7
    369680     12582.3
    369720     12583.5
    369760       12585
    369800     12586.1
    369840       12588
    369880     12589.2
    369920     12590.7
    369960       12591
    370000       12593
    370040     12595.9
    370080     12595.1
    370120     12597.6
    370160       12598
    370200     12599.3
    370240       12601
    370280     12602.2
    370320     12604.6
    370360     12604.3
    370400     12607.5
    370440     12608.1
    370480     12609.7
    370520     12610.9
    370560     12612.4
    370600     12613.5
    370640     12615.3
    370680     12616.7
    370720     12618.1
    370760     12618.4
    370800     12620.4
    370840     12623.3
    370880     12622.5
    370920       12625
    370960     12625.4
    371000     12626.7
    371040     12628.4
    371080     12629.6
    371120     12631.9
    371160     12631.7
    371200     12634.8
    371240     12635.5
    371280       12637
    371320     12638.3
    371360     12639.8
    371400     12640.9
    371440     12642.7
    371480     12644.1
    371520     12645.5
    371560     12645.8
    371600     12647.7
    371640     12650.6
    371680     12649.8
    371720     12652.4
    371760     12652.8
    371800       12654
    371840     12655.8
    371880       12657
    371920     12659.3
    371960     12659.1
    372000     12662.2
    372040     12662.9
    372080     12664.4
    372120     12665.7
    372160     12667.1
    372200     12668.2
    372240     12670.1
    372280     12671.4
    372320     12672.9
    372360     12673.2
    372400       12675
    372440       12678
    372480     12677.2
    372520     12679.7
    372560     12680.1
    372600     12681.4
    372640     12683.1
    372680     12684.3
    372720     12686.7
    372760     12686.5
    372800     12689.6
    372840     12690.2
    372880     12691.8
    372920       12693
    372960     12694.5
    373000     12695.6
    373040     12697.4
    373080     12698.7
    373120     12700.2
    373160     12700.6
    373200     12702.4
    373240     12705.4
    373280     12704.5
    373320     12707.1
    373360     12707.5
    373400     12708.8
    373440     12710.5
    373480     12711.7
    373520       12714
    373560     12713.9
    373600       12717
    373640     12717.7
    373680     12719.2
    373720     12720.4
    373760     12721.9
    373800       12723
    373840     12724.8
    373880     12726.2
    373920     12727.6
    373960     12727.9
    374000     12729.8
    374040     12732.8
    374080     12731.9
    374120     12734.5
    374160     12734.9
    374200     12736.2
    374240     12737.9
    374280     12739.1
    374320     12741.4
    374360     12741.3
    374400     12744.4
    374440     12745.1
    374480     12746.6
    374520     12747.8
    374560     12749.3
    374600     12750.4
    374640     12752.2
    374680     12753.6
    374720       12755
    374760     12755.3
    374800     12757.2
    374840     12760.2
    374880     12759.4
    374920     12761.9
    374960     12762.4
    375000     12763.6
    375040     12765.3
    375080     12766.4
    375120     12768.8
    375160     12768.6
    375200     12771.8
    375240     12772.5
    375280     12774.1
    375320     12775.2
    375360     12776.7
    375400     12777.8
    375440     12779.7
    375480     12780.9
    375520     12782.4
    375560     12782.7
    375600     12784.6
    375640     12787.6
    375680     12786.8
    375720     12789.4
    375760     12789.8
    375800       12791
    375840     12792.7
    375880     12793.8
    375920     12796.3
    375960     12796.1
    376000     12799.2
    376040     12799.9
    376080     12801.5
    376120     12802.6
    376160     12804.1
    376200     12805.2
    376240       12807
    376280     12808.3
    376320     12809.8
    376360     12810.1
    376400       12812
    376440       12815
    376480     12814.2
    376520     12816.8
    376560     12817.2
    376600     12818.3
    376640     12820.1
    376680     12821.2
    376720     12823.7
    376760     12823.5
    376800     12826.6
    376840     12827.3
    376880     12828.9
    376920       12830
    376960     12831.5
    377000     12832.6
    377040     12834.4
    377080     12835.7
    377120     12837.2
    377160     12837.5
    377200     12839.4
    377240     12842.4
    377280     12841.6
    377320     12844.2
    377360     12844.6
    377400     12845.8
    377440     12847.5
    377480     12848.6
    377520     12851.1
    377560     12850.8
    377600       12854
    377640     12854.7
    377680     12856.3
    377720     12857.4
    377760     12858.9
    377800       12860
    377840     12861.8
    377880     12863.1
    377920     12864.6
    377960       12865
    378000     12866.8
    378040     12869.8
    378080       12869
    378120     12871.6
    378160       12872
    378200     12873.2
    378240     12874.9
    378280       12876
    378320     12878.5
    378360     12878.2
    378400     12881.4
    378440     12882.1
    378480     12883.7
    378520     12884.8
    378560     12886.3
    378600     12887.4
    378640     12889.3
    378680     12890.5
    378720       12892
    378760     12892.3
    378800     12894.2
    378840     12897.2
    378880     12896.4
    378920       12899
    378960     12899.4
    379000     12900.6
    379040     12902.3
    379080     12903.3
    379120     12905.9
    379160     12905.5
    379200     12908.8
    379240     12909.5
    379280     12911.1
    379320     12912.2
    379360     12913.7
    379400     12914.7
    379440     12916.6
    379480     12917.9
    379520     12919.4
    379560     12919.7
    379600     12921.6
    379640     12924.6
    379680     12923.8
    379720     12926.4
    379760     12926.8
    379800       12928
    379840     12929.7
    379880     12930.7
    379920     12933.3
    379960       12933
    380000     12936.2
    380040     12936.9
    380080     12938.5
    380120     12939.6
    380160     12941.1
    380200     12942.1
    380240       12944
    380280     12945.3
    380320     12946.8
    380360     12947.1
    380400       12949
    380440       12952
    380480     12951.2
    380520     12953.8
    380560     12954.2
    380600     12955.3
    380640     12957.1
    380680     12958.1
    380720     12960.7
    380760     12960.3
    380800     12963.6
    380840     12964.3
    380880     12965.9
    380920       12967
    380960     12968.5
    381000     12969.5
    381040     12971.4
    381080     12972.8
    381120     12974.2
    381160     12974.5
    381200     12976.4
    381240     12979.4
    381280     12978.6
    381320     12981.2
    381360     12981.6
    381400     12982.7
    381440     12984.5
    381480     12985.6
    381520     12988.1
    381560     12987.8
    381600       12991
    381640     12991.7
    381680     12993.4
    381720     12994.4
    381760     12995.9
    381800     12996.9
    381840     12998.8
    381880     13000.1
    381920     13001.6
    381960     13001.8
    382000     13003.8
    382040     13006.9
    382080     13006.1
    382120     13008.6
    382160       13009
    382200     13010.1
    382240     13011.9
    382280     13012.9
    382320     13015.5
    382360     13015.1
    382400     13018.4
    382440     13019.2
    382480     13020.8
    382520     13021.8
    382560     13023.2
    382600     13024.3
    382640     13026.3
    382680     13027.6
    382720       13029
    382760     13029.3
    382800     13031.2
    382840     13034.3
    382880     13033.5
    382920       13036
    382960     13036.4
    383000     13037.5
    383040     13039.4
    383080     13040.4
    383120     13042.9
    383160     13042.5
    383200     13045.9
    383240     13046.6
    383280     13048.2
    383320     13049.2
    383360     13050.7
    383400     13051.7
    383440     13053.7
    383480       13055
    383520     13056.4
    383560     13056.7
    383600     13058.6
    383640     13061.7
    383680     13060.9
    383720     13063.4
    383760     13063.8
    383800     13064.9
    383840     13066.8
    383880     13067.7
    383920     13070.3
    383960     13069.9
    384000     13073.3
    384040       13074
    384080     13075.6
    384120     13076.7
    384160     13078.2
    384200     13079.1
    384240     13081.1
    384280     13082.4
    384320     13083.9
    384360     13084.2
    384400       13086
    384440     13089.2
    384480     13088.3
    384520     13090.8
    384560     13091.2
    384600     13092.4
    384640     13094.2
    384680     13095.1
    384720     13097.7
    384760     13097.4
    384800     13100.8
    384840     13101.4
    384880       13103
    384920     13104.1
    384960     13105.6
    385000     13106.5
    385040     13108.6
    385080     13109.8
    385120     13111.2
    385160     13111.6
    385200     13113.5
    385240     13116.5
    385280     13115.7
    385320     13118.2
    385360     13118.6
    385400     13119.8
    385440     13121.6
    385480     13122.6
    385520     13125.1
    385560     13124.8
    385600     13128.2
    385640     13128.8
    385680     13130.5
    385720     13131.5
    385760     13133.1
    385800       13134
    385840       13136
    385880     13137.2
    385920     13138.6
    385960       13139
    386000     13140.9
    386040       13144
    386080     13143.2
    386120     13145.7
    386160     13146.1
    386200     13147.2
    386240     13149.1
    386280       13150
    386320     13152.6
    386360     13152.2
    386400     13155.6
    386440     13156.2
    386480     13157.9
    386520       13159
    386560     13160.5
    386600     13161.4
    386640     13163.4
    386680     13164.6
    386720     13166.1
    386760     13166.4
    386800     13168.3
    386840     13171.5
    386880     13170.6
    386920     13173.1
    386960     13173.5
    387000     13174.6
    387040     13176.5
    387080     13177.3
    387120       13180
    387160     13179.6
    387200     13183.1
    387240     13183.6
    387280     13185.3
    387320     13186.4
    387360       13188
    387400     13188.9
    387440     13190.8
    387480     13192.1
    387520     13193.6
    387560     13193.9
    387600     13195.8
    387640     13198.9
    387680     13198.1
    387720     13200.5
    387760       13201
    387800       13202
    387840       13204
    387880     13204.8
    387920     13207.5
    387960       13207
    388000     13210.5
    388040     13211.1
    388080     13212.7
    388120     13213.8
    388160     13215.4
    388200     13216.3
    388240     13218.2
    388280     13219.5
    388320       13221
    388360     13221.3
    388400     13223.3
    388440     13226.3
    388480     13225.5
    388520     13227.9
    388560     13228.4
    388600     13229.4
    388640     13231.4
    388680     13232.2
    388720     13234.8
    388760     13234.5
    388800     13237.9
    388840     13238.5
    388880     13240.2
    388920     13241.3
    388960     13242.8
    389000     13243.7
    389040     13245.6
    389080     13246.9
    389120     13248.4
    389160     13248.7
    389200     13250.7
    389240     13253.7
    389280     13252.9
    389320     13255.4
    389360     13255.8
    389400     13256.8
    389440     13258.8
    389480     13259.6
    389520     13262.3
    389560     13261.9
    389600     13265.3
    389640     13265.9
    389680     13267.6
    389720     13268.7
    389760     13270.2
    389800     13271.2
    389840       13273
    389880     13274.3
    389920     13275.9
    389960     13276.1
    390000     13278.2
    390040     13281.1
    390080     13280.3
    390120     13282.8
    390160     13283.2
    390200     13284.2
    390240     13286.2
    390280     13287.1
    390320     13289.7
    390360     13289.3
    390400     13292.8
    390440     13293.4
    390480       13295
    390520       13296
    390560     13297.6
    390600     13298.6
    390640     13300.4
    390680     13301.8
    390720     13303.3
    390760     13303.5
    390800     13305.6
    390840     13308.6
    390880     13307.8
    390920     13310.2
    390960     13310.7
    391000     13311.6
    391040     13313.7
    391080     13314.5
    391120     13317.2
    391160     13316.8
    391200     13320.2
    391240     13320.8
    391280     13322.5
    391320     13323.5
    391360     13325.1
    391400       13326
    391440     13327.9
    391480     13329.2
    391520     13330.7
    391560     13330.9
    391600       13333
    391640       13336
    391680     13335.3
    391720     13337.7
    391760     13338.1
    391800       13339
    391840     13341.1
    391880     13341.9
    391920     13344.6
    391960     13344.2
    392000     13347.6
    392040     13348.2
    392080     13349.9
    392120     13350.9
    392160     13352.5
    392200     13353.5
    392240     13355.3
    392280     13356.7
    392320     13358.1
    392360     13358.3
    392400     13360.4
    392440     13363.5
    392480     13362.6
    392520     13365.1
    392560     13365.5
    392600     13366.4
    392640     13368.5
    392680     13369.3
    392720     13372.1
    392760     13371.6
    392800       13375
    392840     13375.6
    392880     13377.4
    392920     13378.3
    392960     13379.9
    393000     13380.9
    393040     13382.7
    393080     13384.1
    393120     13385.6
    393160     13385.7
    393200     13387.8
    393240     13390.9
    393280       13390
    393320     13392.4
    393360     13392.9
    393400     13393.9
    393440     13395.9
    393480     13396.7
    393520     13399.5
    393560       13399
    393600     13402.4
    393640       13403
    393680     13404.7
    393720     13405.7
    393760     13407.3
    393800     13408.3
    393840     13410.2
    393880     13411.5
    393920       13413
    393960     13413.1
    394000     13415.3
    394040     13418.3
    394080     13417.5
    394120     13419.9
    394160     13420.3
    394200     13421.2
    394240     13423.3
    394280       13424
    394320     13426.9
    394360     13426.4
    394400     13429.8
    394440     13430.4
    394480     13432.1
    394520     13433.2
    394560     13434.7
    394600     13435.8
    394640     13437.5
    394680     13438.9
    394720     13440.3
    394760     13440.5
    394800     13442.6
    394840     13445.7
    394880     13444.9
    394920     13447.2
    394960     13447.7
    395000     13448.6
    395040     13450.7
    395080     13451.4
    395120     13454.2
    395160     13453.7
    395200     13457.1
    395240     13457.8
    395280     13459.6
    395320     13460.5
    395360     13462.1
    395400     13463.1
    395440     13464.9
    395480     13466.3
    395520     13467.7
    395560     13467.9
    395600       13470
    395640     13473.1
    395680     13472.3
    395720     13474.7
    395760     13475.1
    395800       13476
    395840     13478.1
    395880     13478.8
    395920     13481.6
    395960     13481.1
    396000     13484.5
    396040     13485.2
    396080       13487
    396120       13488
    396160     13489.6
    396200     13490.5
    396240     13492.3
    396280     13493.6
    396320     13495.1
    396360     13495.3
    396400     13497.4
    396440     13500.5
    396480     13499.6
    396520       13502
    396560     13502.4
    396600     13503.4
    396640     13505.4
    396680     13506.2
    396720       13509
    396760     13508.5
    396800     13511.9
    396840     13512.6
    396880     13514.4
    396920     13515.4
    396960     13516.9
    397000     13517.9
    397040     13519.7
    397080     13521.1
    397120     13522.5
    397160     13522.7
    397200     13524.8
    397240     13527.8
    397280       13527
    397320     13529.4
    397360     13529.8
    397400     13530.7
    397440     13532.8
    397480     13533.5
    397520     13536.3
    397560     13535.9
    397600     13539.3
    397640     13539.9
    397680     13541.7
    397720     13542.7
    397760     13544.3
    397800     13545.3
    397840     13547.1
    397880     13548.4
    397920     13549.8
    397960     13550.1
    398000     13552.1
    398040     13555.2
    398080     13554.4
    398120     13556.8
    398160     13557.2
    398200     13558.1
    398240     13560.1
    398280     13560.9
    398320     13563.6
    398360     13563.2
    398400     13566.6
    398440     13567.3
    398480       13569
    398520     13570.1
    398560     13571.7
    398600     13572.7
    398640     13574.4
    398680     13575.8
    398720     13577.2
    398760     13577.5
    398800     13579.5
    398840     13582.6
    398880     13581.7
    398920     13584.1
    398960     13584.6
    399000     13585.5
    399040     13587.5
    399080     13588.3
    399120       13591
    399160     13590.7
    399200       13594
    399240     13594.7
    399280     13596.4
    399320     13597.5
    399360     13599.1
    399400       13600
    399440     13601.8
    399480     13603.1
    399520     13604.5
    399560     13604.8
    399600     13606.8
    399640     13609.9
    399680     13609.1
    399720     13611.5
    399760     13611.9
    399800     13612.8
    399840     13614.9
    399880     13615.7
    399920     13618.3
    399960       13618
    400000     13621.3
    400040       13622
    400080     13623.8
    400120     13624.8
    400160     13626.4
    400200     13627.3
    400240     13629.1
    400280     13630.5
    400320     13631.9
    400360     13632.2
    400400     13634.2
    400440     13637.2
    400480     13636.4
    400520     13638.9
    400560     13639.3
    400600     13640.1
    400640     13642.2
    400680       13643
    400720     13645.7
    400760     13645.4
    400800     13648.6
    400840     13649.3
    400880     13651.2
    400920     13652.2
    400960     13653.7
    401000     13654.6
    401040     13656.4
    401080     13657.9
    401120     13659.3
    401160     13659.5
    401200     13661.5
    401240     13664.5
    401280     13663.8
    401320     13666.2
    401360     13666.6
    401400     13667.5
    401440     13669.5
    401480     13670.3
    401520       13673
    401560     13672.7
    401600       13676
    401640     13676.7
    401680     13678.5
    401720     13679.5
    401760     13681.1
    401800       13682
    401840     13683.8
    401880     13685.3
    401920     13686.6
    401960     13686.9
    402000     13688.8
    402040     13691.9
    402080     13691.1
    402120     13693.5
    402160       13694
    402200     13694.8
    402240     13696.8
    402280     13697.7
    402320     13700.3
    402360       13700
    402400     13703.3
    402440     13704.1
    402480     13705.9
    402520     13706.8
    402560     13708.5
    402600     13709.4
    402640     13711.1
    402680     13712.7
    402720     13713.9
    402760     13714.2
    402800     13716.2
    402840     13719.2
    402880     13718.5
    402920     13720.9
    402960     13721.4
    403000     13722.2
    403040     13724.2
    403080       13725
    403120     13727.7
    403160     13727.4
    403200     13730.7
    403240     13731.4
    403280     13733.2
    403320     13734.2
    403360     13735.8
    403400     13736.7
    403440     13738.5
    403480       13740
    403520     13741.3
    403560     13741.6
    403600     13743.5
    403640     13746.6
    403680     13745.8
    403720     13748.3
    403760     13748.7
    403800     13749.6
    403840     13751.6
    403880     13752.3
    403920       13755
    403960     13754.7
    404000       13758
    404040     13758.8
    404080     13760.6
    404120     13761.5
    404160     13763.1
    404200     13764.1
    404240     13765.9
    404280     13767.4
    404320     13768.6
    404360     13768.9
    404400     13770.8
    404440     13773.9
    404480     13773.2
    404520     13775.6
    404560     13776.1
    404600       13777
    404640     13778.9
    404680     13779.6
    404720     13782.4
    404760     13782.1
    404800     13785.4
    404840     13786.1
    404880     13787.9
    404920     13788.8
    404960     13790.4
    405000     13791.5
    405040     13793.3
    405080     13794.8
    405120       13796
    405160     13796.3
    405200     13798.2
    405240     13801.3
    405280     13800.6
    405320       13803
    405360     13803.5
    405400     13804.4
    405440     13806.3
    405480       13807
    405520     13809.8
    405560     13809.4
    405600     13812.8
    405640     13813.5
    405680     13815.3
    405720     13816.2
    405760     13817.9
    405800     13818.9
    405840     13820.6
    405880     13822.1
    405920     13823.4
    405960     13823.6
    406000     13825.5
    406040     13828.7
    406080     13827.9
    406120     13830.4
    406160     13830.9
    406200     13831.8
    406240     13833.7
    406280     13834.3
    406320     13837.2
    406360     13836.8
    406400     13840.1
    406440     13840.9
    406480     13842.7
    406520     13843.6
    406560     13845.2
    406600     13846.3
    406640       13848
    406680     13849.5
    406720     13850.8
    406760       13851
    406800     13852.9
    406840     13856.1
    406880     13855.3
    406920     13857.8
    406960     13858.2
    407000     13859.2
    407040     13861.1
    407080     13861.7
    407120     13864.5
    407160     13864.2
    407200     13867.6
    407240     13868.3
    407280     13870.1
    407320       13871
    407360     13872.6
    407400     13873.7
    407440     13875.5
    407480     13876.9
    407520     13878.1
    407560     13878.4
    407600     13880.3
    407640     13883.4
    407680     13882.7
    407720     13885.2
    407760     13885.7
    407800     13886.6
    407840     13888.5
    407880     13889.1
    407920       13892
    407960     13891.6
    408000       13895
    408040     13895.8
    408080     13897.5
    408120     13898.4
    408160       13900
    408200     13901.1
    408240     13902.9
    408280     13904.3
    408320     13905.5
    408360     13905.8
    408400     13907.6
    408440     13910.8
    408480       13910
    408520     13912.6
    408560     13913.1
    408600       13914
    408640     13915.9
    408680     13916.6
    408720     13919.4
    408760     13918.9
    408800     13922.4
    408840     13923.2
    408880     13924.9
    408920     13925.7
    408960     13927.4
    409000     13928.5
    409040     13930.2
    409080     13931.7
    409120     13932.9
    409160     13933.2
    409200     13935.1
    409240     13938.2
    409280     13937.4
    409320       13940
    409360     13940.5
    409400     13941.4
    409440     13943.2
    409480       13944
    409520     13946.8
    409560     13946.3
    409600     13949.8
    409640     13950.6
    409680     13952.3
    409720     13953.2
    409760     13954.8
    409800       13956
    409840     13957.7
    409880     13959.2
    409920     13960.3
    409960     13960.6
    410000     13962.5
    410040     13965.6
    410080     13964.8
    410120     13967.4
    410160     13967.9
    410200     13968.9
    410240     13970.7
    410280     13971.4
    410320     13974.3
    410360     13973.8
    410400     13977.3
    410440       13978
    410480     13979.7
    410520     13980.6
    410560     13982.2
    410600     13983.4
    410640     13985.1
    410680     13986.6
    410720     13987.8
    410760       13988
    410800     13989.9
    410840     13993.1
    410880     13992.3
    410920     13994.9
    410960     13995.3
    411000     13996.3
    411040     13998.1
    411080     13998.8
    411120     14001.7
    411160     14001.2
    411200     14004.6
    411240     14005.4
    411280     14007.1
    411320       14008
    411360     14009.6
    411400     14010.8
    411440     14012.6
    411480       14014
    411520     14015.2
    411560     14015.3
    411600     14017.3
    411640     14020.5
    411680     14019.7
    411720     14022.3
    411760     14022.7
    411800     14023.7
    411840     14025.5
    411880     14026.2
    411920     14029.1
    411960     14028.6
    412000       14032
    412040     14032.8
    412080     14034.5
    412120     14035.4
    412160       14037
    412200     14038.2
    412240       14040
    412280     14041.4
    412320     14042.7
    412360     14042.8
    412400     14044.8
    412440     14047.9
    412480     14047.1
    412520     14049.7
    412560     14050.1
    412600       14051
    412640     14052.9
    412680     14053.6
    412720     14056.5
    412760       14056
    412800     14059.4
    412840     14060.2
    412880     14061.9
    412920     14062.8
    412960     14064.4
    413000     14065.6
    413040     14067.4
    413080     14068.9
    413120     14070.1
    413160     14070.3
    413200     14072.2
    413240     14075.3
    413280     14074.5
    413320     14077.1
    413360     14077.6
    413400     14078.5
    413440     14080.3
    413480     14081.1
    413520     14083.9
    413560     14083.5
    413600     14086.9
    413640     14087.6
    413680     14089.3
    413720     14090.3
    413760     14091.9
    413800     14093.1
    413840     14094.7
    413880     14096.3
    413920     14097.5
    413960     14097.7
    414000     14099.6
    414040     14102.7
    414080       14102
    414120     14104.5
    414160       14105
    414200     14105.9
    414240     14107.7
    414280     14108.5
    414320     14111.4
    414360     14110.9
    414400     14114.3
    414440     14115.1
    414480     14116.7
    414520     14117.7
    414560     14119.3
    414600     14120.5
    414640     14122.2
    414680     14123.8
    414720       14125
    414760     14125.1
    414800     14127.1
    414840     14130.2
    414880     14129.5
    414920       14132
    414960     14132.4
    415000     14133.4
    415040     14135.2
    415080     14135.9
    415120     14138.8
    415160     14138.3
    415200     14141.7
    415240     14142.5
    415280     14144.1
    415320     14145.1
    415360     14146.7
    415400     14147.9
    415440     14149.6
    415480     14151.2
    415520     14152.4
    415560     14152.5
    415600     14154.5
    415640     14157.6
    415680     14156.8
    415720     14159.5
    415760     14159.8
    415800     14160.8
    415840     14162.7
    415880     14163.3
    415920     14166.1
    415960     14165.8
    416000     14169.1
    416040     14169.9
    416080     14171.5
    416120     14172.5
    416160     14174.1
    416200     14175.4
    416240       14177
    416280     14178.7
    416320     14179.8
    416360       14180
    416400       14182
    416440     14185.1
    416480     14184.2
    416520     14186.8
    416560     14187.2
    416600     14188.3
    416640     14190.2
    416680     14190.8
    416720     14193.5
    416760     14193.2
    416800     14196.5
    416840     14197.4
    416880     14198.9
    416920       14200
    416960     14201.5
    417000     14202.8
    417040     14204.5
    417080     14206.1
    417120     14207.2
    417160     14207.4
    417200     14209.4
    417240     14212.4
    417280     14211.6
    417320     14214.3
    417360     14214.6
    417400     14215.7
    417440     14217.6
    417480     14218.2
    417520     14220.9
    417560     14220.7
    417600     14223.9
    417640     14224.8
    417680     14226.3
    417720     14227.4
    417760     14228.9
    417800     14230.2
    417840     14231.9
    417880     14233.5
    417920     14234.6
    417960     14234.8
    418000     14236.8
    418040     14239.8
    418080       14239
    418120     14241.7
    418160       14242
    418200       14243
    418240     14245.1
    418280     14245.6
    418320     14248.3
    418360       14248
    418400     14251.3
    418440     14252.2
    418480     14253.7
    418520     14254.7
    418560     14256.3
    418600     14257.6
    418640     14259.4
    418680     14260.8
    418720       14262
    418760     14262.2
    418800     14264.2
    418840     14267.2
    418880     14266.4
    418920     14269.1
    418960     14269.5
    419000     14270.5
    419040     14272.5
    419080       14273
    419120     14275.7
    419160     14275.5
    419200     14278.7
    419240     14279.6
    419280     14281.1
    419320     14282.1
    419360     14283.8
    419400     14285.1
    419440     14286.8
    419480     14288.2
    419520     14289.5
    419560     14289.6
    419600     14291.6
    419640     14294.7
    419680     14293.9
    419720     14296.5
    419760     14296.9
    419800     14297.8
    419840     14299.9
    419880     14300.4
    419920     14303.2
    419960     14302.9
    420000     14306.1
    420040       14307
    420080     14308.6
    420120     14309.6
    420160     14311.2
    420200     14312.5
    420240     14314.3
    420280     14315.6
    420320     14316.8
    420360     14317.1
    420400       14319
    420440     14322.1
    420480     14321.3
    420520     14323.9
    420560     14324.3
    420600     14325.2
    420640     14327.4
    420680     14327.9
    420720     14330.6
    420760     14330.4
    420800     14333.6
    420840     14334.5
    420880       14336
    420920       14337
    420960     14338.6
    421000     14339.9
    421040     14341.7
    421080       14343
    421120     14344.3
    421160     14344.5
    421200     14346.3
    421240     14349.5
    421280     14348.6
    421320     14351.3
    421360     14351.8
    421400     14352.6
    421440     14354.8
    421480     14355.3
    421520       14358
    421560     14357.8
    421600     14360.9
    421640     14361.9
    421680     14363.4
    421720     14364.4
    421760       14366
    421800     14367.3
    421840     14369.2
    421880     14370.4
    421920     14371.7
    421960     14371.9
    422000     14373.7
    422040     14376.9
    422080     14376.1
    422120     14378.7
    422160     14379.2
    422200       14380
    422240     14382.2
    422280     14382.7
    422320     14385.4
    422360     14385.2
    422400     14388.4
    422440     14389.3
    422480     14390.9
    422520     14391.8
    422560     14393.5
    422600     14394.8
    422640     14396.7
    422680     14397.9
    422720     14399.1
    422760     14399.3
    422800     14401.2
    422840     14404.3
    422880     14403.6
    422920     14406.2
    422960     14406.7
    423000     14407.5
    423040     14409.6
    423080     14410.2
    423120     14412.8
    423160     14412.7
    423200     14415.8
    423240     14416.7
    423280     14418.3
    423320     14419.3
    423360     14420.9
    423400     14422.2
    423440     14424.1
    423480     14425.4
    423520     14426.4
    423560     14426.7
    423600     14428.6
    423640     14431.7
    423680       14431
    423720     14433.6
    423760     14434.1
    423800     14434.9
    423840     14437.1
    423880     14437.6
    423920     14440.2
    423960     14440.1
    424000     14443.2
    424040     14444.1
    424080     14445.7
    424120     14446.7
    424160     14448.3
    424200     14449.6
    424240     14451.5
    424280     14452.7
    424320     14453.8
    424360     14454.1
    424400     14456.1
    424440     14459.1
    424480     14458.4
    424520       14461
    424560     14461.5
    424600     14462.3
    424640     14464.4
    424680       14465
    424720     14467.7
    424760     14467.5
    424800     14470.6
    424840     14471.5
    424880     14473.1
    424920     14474.2
    424960     14475.8
    425000     14476.9
    425040     14478.9
    425080     14480.1
    425120     14481.2
    425160     14481.5
    425200     14483.5
    425240     14486.5
    425280     14485.8
    425320     14488.4
    425360     14488.9
    425400     14489.7
    425440     14491.8
    425480     14492.4
    425520     14495.1
    425560     14494.9
    425600       14498
    425640       14499
    425680     14500.5
    425720     14501.6
    425760     14503.2
    425800     14504.3
    425840     14506.3
    425880     14507.5
    425920     14508.6
    425960     14508.9
    426000     14510.9
    426040     14513.9
    426080     14513.2
    426120     14515.8
    426160     14516.3
    426200     14517.2
    426240     14519.3
    426280     14519.8
    426320     14522.5
    426360     14522.3
    426400     14525.4
    426440     14526.4
    426480     14527.8
    426520       14529
    426560     14530.5
    426600     14531.7
    426640     14533.7
    426680     14534.9
    426720       14536
    426760     14536.3
    426800     14538.4
    426840     14541.3
    426880     14540.6
    426920     14543.2
    426960     14543.7
    427000     14544.5
    427040     14546.7
    427080     14547.2
    427120     14549.9
    427160     14549.7
    427200     14552.9
    427240     14553.8
    427280     14555.3
    427320     14556.4
    427360       14558
    427400     14559.1
    427440     14561.1
    427480     14562.3
    427520     14563.4
    427560     14563.7
    427600     14565.8
    427640     14568.7
    427680       14568
    427720     14570.6
    427760     14571.1
    427800       14572
    427840     14574.2
    427880     14574.6
    427920     14577.3
    427960     14577.1
    428000     14580.3
    428040     14581.3
    428080     14582.7
    428120     14583.9
    428160     14585.4
    428200     14586.6
    428240     14588.6
    428280     14589.7
    428320     14590.8
    428360     14591.2
    428400     14593.3
    428440     14596.2
    428480     14595.4
    428520     14598.1
    428560     14598.6
    428600     14599.4
    428640     14601.7
    428680       14602
    428720     14604.8
    428760     14604.6
    428800     14607.8
    428840     14608.7
    428880     14610.2
    428920     14611.3
    428960     14612.8
    429000     14614.1
    429040     14616.1
    429080     14617.1
    429120     14618.3
    429160     14618.6
    429200     14620.7
    429240     14623.7
    429280     14622.8
    429320     14625.5
    429360       14626
    429400     14626.8
    429440     14629.1
    429480     14629.5
    429520     14632.2
    429560       14632
    429600     14635.2
    429640     14636.1
    429680     14637.6
    429720     14638.8
    429760     14640.3
    429800     14641.5
    429840     14643.5
    429880     14644.5
    429920     14645.8
    429960     14646.1
    430000     14648.2
    430040     14651.1
    430080     14650.2
    430120     14652.9
    430160     14653.5
    430200     14654.2
    430240     14656.5
    430280     14656.9
    430320     14659.6
    430360     14659.5
    430400     14662.6
    430440     14663.6
    430480     14665.1
    430520     14666.2
    430560     14667.7
    430600     14668.9
    430640     14670.9
    430680       14672
    430720     14673.2
    430760     14673.5
    430800     14675.6
    430840     14678.5
    430880     14677.6
    430920     14680.4
    430960     14680.9
    431000     14681.6
    431040       14684
    431080     14684.4
    431120       14687
    431160     14686.9
    431200     14690.1
    431240       14691
    431280     14692.6
    431320     14693.6
    431360     14695.1
    431400     14696.4
    431440     14698.4
    431480     14699.4
    431520     14700.7
    431560     14700.9
    431600       14703
    431640       14706
    431680     14705.1
    431720     14707.9
    431760     14708.4
    431800       14709
    431840     14711.4
    431880     14711.8
    431920     14714.5
    431960     14714.4
    432000     14717.5
    432040     14718.5
    432080     14720.1
    432120     14721.1
    432160     14722.7
    432200     14723.8
    432240       14726
    432280     14726.8
    432320     14728.1
    432360     14728.4
    432400     14730.5
    432440     14733.4
    432480     14732.6
    432520     14735.3
    432560     14735.8
    432600     14736.5
    432640     14738.9
    432680     14739.3
    432720       14742
    432760     14741.8
    432800       14745
    432840       14746
    432880     14747.5
    432920     14748.6
    432960     14750.1
    433000     14751.3
    433040     14753.4
    433080     14754.3
    433120     14755.5
    433160     14755.9
    433200       14758
    433240     14760.9
    433280       14760
    433320     14762.8
    433360     14763.3
    433400       14764
    433440     14766.3
    433480     14766.8
    433520     14769.4
    433560     14769.3
    433600     14772.4
    433640     14773.4
    433680       14775
    433720     14776.1
    433760     14777.6
    433800     14778.8
    433840     14780.9
    433880     14781.8
    433920       14783
    433960     14783.4
    434000     14785.4
    434040     14788.4
    434080     14787.5
    434120     14790.2
    434160     14790.7
    434200     14791.5
    434240     14793.8
    434280     14794.3
    434320     14796.9
    434360     14796.8
    434400     14799.9
    434440     14800.8
    434480     14802.5
    434520     14803.5
    434560     14805.1
    434600     14806.2
    434640     14808.4
    434680     14809.2
    434720     14810.4
    434760     14810.8
    434800     14812.9
    434840     14815.9
    434880       14815
    434920     14817.7
    434960     14818.2
    435000       14819
    435040     14821.2
    435080     14821.7
    435120     14824.3
    435160     14824.3
    435200     14827.3
    435240     14828.3
    435280       14830
    435320       14831
    435360     14832.5
    435400     14833.6
    435440     14835.8
    435480     14836.6
    435520     14837.9
    435560     14838.3
    435600     14840.3
    435640     14843.3
    435680     14842.4
    435720     14845.2
    435760     14845.6
    435800     14846.5
    435840     14848.7
    435880     14849.1
    435920     14851.7
    435960     14851.7
    436000     14854.8
    436040     14855.8
    436080     14857.4
    436120     14858.5
    436160       14860
    436200     14861.1
    436240     14863.2
    436280     14864.1
    436320     14865.4
    436360     14865.8
    436400     14867.8
    436440     14870.8
    436480     14869.9
    436520     14872.7
    436560     14873.1
    436600     14873.9
    436640     14876.1
    436680     14876.6
    436720     14879.2
    436760     14879.2
    436800     14882.2
    436840     14883.3
    436880     14884.9
    436920     14885.9
    436960     14887.4
    437000     14888.5
    437040     14890.7
    437080     14891.6
    437120     14892.9
    437160     14893.2
    437200     14895.3
    437240     14898.2
    437280     14897.4
    437320     14900.1
    437360     14900.6
    437400     14901.4
    437440     14903.6
    437480       14904
    437520     14906.7
    437560     14906.6
    437600     14909.7
    437640     14910.7
    437680     14912.3
    437720     14913.3
    437760     14914.9
    437800       14916
    437840     14918.1
    437880       14919
    437920     14920.3
    437960     14920.7
    438000     14922.7
    438040     14925.7
    438080     14924.8
    438120     14927.6
    438160     14928.1
    438200     14928.9
    438240     14931.1
    438280     14931.5
    438320     14934.1
    438360     14934.1
    438400     14937.1
    438440     14938.2
    438480     14939.7
    438520     14940.8
    438560     14942.3
    438600     14943.4
    438640     14945.4
    438680     14946.4
    438720     14947.8
    438760     14948.1
    438800     14950.2
    438840     14953.1
    438880     14952.2
    438920       14955
    438960     14955.6
    439000     14956.4
    439040     14958.6
    439080     14958.9
    439120     14961.6
    439160     14961.5
    439200     14964.6
    439240     14965.6
    439280     14967.1
    439320     14968.3
    439360     14969.7
    439400     14970.9
    439440     14972.9
    439480     14973.8
    439520     14975.2
    439560     14975.6
    439600     14977.6
    439640     14980.5
    439680     14979.7
    439720     14982.5
    439760       14983
    439800     14983.8
    439840       14986
    439880     14986.3
    439920       14989
    439960     14988.9
    440000       14992
    440040       14993
    440080     14994.7
    440120     14995.7
    440160     14997.2
    440200     14998.4
    440240     15000.3
    440280     15001.3
    440320     15002.7
    440360     15003.1
    440400     15005.1
    440440       15008
    440480     15007.2
    440520     15009.9
    440560     15010.4
    440600     15011.2
    440640     15013.5
    440680     15013.8
    440720     15016.5
    440760     15016.4
    440800     15019.5
    440840     15020.5
    440880     15022.1
    440920     15023.2
    440960     15024.7
    441000     15025.8
    441040     15027.8
    441080     15028.7
    441120     15030.2
    441160     15030.6
    441200     15032.5
    441240     15035.4
    441280     15034.6
    441320     15037.4
    441360     15037.9
    441400     15038.7
    441440     15040.9
    441480     15041.2
    441520     15043.9
    441560     15043.8
    441600       15047
    441640       15048
    441680     15049.5
    441720     15050.6
    441760     15052.1
    441800     15053.2
    441840     15055.3
    441880     15056.1
    441920     15057.6
    441960       15058
    442000       15060
    442040     15062.9
    442080     15062.1
    442120     15064.8
    442160     15065.3
    442200     15066.1
    442240     15068.3
    442280     15068.6
    442320     15071.4
    442360     15071.3
    442400     15074.5
    442440     15075.4
    442480     15076.9
    442520     15078.1
    442560     15079.5
    442600     15080.6
    442640     15082.7
    442680     15083.6
    442720     15085.1
    442760     15085.5
    442800     15087.4
    442840     15090.3
    442880     15089.5
    442920     15092.2
    442960     15092.8
    443000     15093.6
    443040     15095.7
    443080     15096.1
    443120     15098.8
    443160     15098.7
    443200     15101.9
    443240     15102.9
    443280     15104.4
    443320     15105.5
    443360       15107
    443400     15108.1
    443440     15110.2
    443480       15111
    443520     15112.6
    443560     15112.9
    443600     15114.8
    443640     15117.7
    443680     15116.9
    443720     15119.6
    443760     15120.2
    443800       15121
    443840     15123.2
    443880     15123.5
    443920     15126.2
    443960     15126.2
    444000     15129.4
    444040     15130.3
    444080     15131.8
    444120     15132.9
    444160     15134.4
    444200     15135.5
    444240     15137.6
    444280     15138.5
    444320       15140
    444360     15140.3
    444400     15142.2
    444440     15145.1
    444480     15144.4
    444520     15147.1
    444560     15147.6
    444600     15148.5
    444640     15150.6
    444680     15150.9
    444720     15153.6
    444760     15153.6
    444800     15156.8
    444840     15157.7
    444880     15159.2
    444920     15160.4
    444960     15161.8
    445000     15162.9
    445040       15165
    445080       15166
    445120     15167.4
    445160     15167.7
    445200     15169.7
    445240     15172.6
    445280     15171.8
    445320     15174.5
    445360       15175
    445400     15175.9
    445440       15178
    445480     15178.4
    445520       15181
    445560     15181.2
    445600     15184.3
    445640     15185.2
    445680     15186.5
    445720     15187.8
    445760     15189.3
    445800     15190.4
    445840     15192.4
    445880     15193.4
    445920     15194.9
    445960     15195.2
    446000     15197.1
    446040       15200
    446080     15199.3
    446120       15202
    446160     15202.4
    446200     15203.4
    446240     15205.5
    446280     15205.8
    446320     15208.5
    446360     15208.6
    446400     15211.8
    446440     15212.7
    446480       15214
    446520     15215.3
    446560     15216.6
    446600     15217.8
    446640     15219.9
    446680     15220.9
    446720     15222.3
    446760     15222.6
    446800     15224.6
    446840     15227.5
    446880     15226.7
    446920     15229.3
    446960     15229.8
    447000     15230.8
    447040     15232.9
    447080     15233.2
    447120     15235.9
    447160       15236
    447200     15239.2
    447240     15240.1
    447280     15241.4
    447320     15242.7
    447360       15244
    447400     15245.3
    447440     15247.4
    447480     15248.3
    447520     15249.7
    447560       15250
    447600     15251.9
    447640     15254.9
    447680     15254.2
    447720     15256.8
    447760     15257.2
    447800     15258.2
    447840     15260.3
    447880     15260.6
    447920     15263.4
    447960     15263.5
    448000     15266.7
    448040     15267.5
    448080     15268.8
    448120     15270.2
    448160     15271.5
    448200     15272.7
    448240     15274.8
    448280     15275.8
    448320     15277.1
    448360     15277.5
    448400     15279.4
    448440     15282.4
    448480     15281.6
    448520     15284.2
    448560     15284.7
    448600     15285.6
    448640     15287.7
    448680     15288.1
    448720     15290.8
    448760       15291
    448800     15294.2
    448840     15295.1
    448880     15296.2
    448920     15297.6
    448960     15298.9
    449000     15300.2
    449040     15302.3
    449080     15303.3
    449120     15304.6
    449160       15305
    449200     15306.8
    449240     15309.8
    449280     15309.1
    449320     15311.7
    449360     15312.1
    449400     15313.1
    449440     15315.2
    449480     15315.6
    449520     15318.2
    449560     15318.3
    449600     15321.6
    449640     15322.5
    449680     15323.6
    449720     15325.1
    449760     15326.3
    449800     15327.6
    449840     15329.7
    449880     15330.6
    449920       15332
    449960     15332.4
    450000     15334.2
    450040     15337.2
    450080     15336.4
    450120     15339.1
    450160     15339.5
    450200     15340.5
    450240     15342.6
    450280       15343
    450320     15345.6
    450360     15345.8
    450400     15349.1
    450440     15349.8
    450480     15351.1
    450520     15352.5
    450560     15353.7
    450600       15355
    450640     15357.1
    450680       15358
    450720     15359.4
    450760     15359.7
    450800     15361.7
    450840     15364.6
    450880     15363.9
    450920     15366.5
    450960       15367
    451000       15368
    451040     15370.1
    451080     15370.4
    451120     15372.9
    451160     15373.2
    451200     15376.5
    451240     15377.2
    451280     15378.5
    451320     15379.9
    451360     15381.2
    451400     15382.4
    451440     15384.5
    451480     15385.5
    451520     15386.8
    451560     15387.1
    451600     15389.1
    451640       15392
    451680     15391.4
    451720       15394
    451760     15394.4
    451800     15395.4
    451840     15397.5
    451880     15397.9
    451920     15400.4
    451960     15400.6
    452000     15403.9
    452040     15404.6
    452080     15405.9
    452120     15407.3
    452160     15408.6
    452200     15409.9
    452240     15411.9
    452280     15412.9
    452320     15414.2
    452360     15414.5
    452400     15416.5
    452440     15419.4
    452480     15418.8
    452520     15421.4
    452560     15421.7
    452600     15422.8
    452640     15424.9
    452680     15425.3
    452720     15427.7
    452760     15428.1
    452800     15431.3
    452840       15432
    452880     15433.3
    452920     15434.7
    452960       15436
    453000     15437.3
    453040     15439.3
    453080     15440.3
    453120     15441.6
    453160     15441.9
    453200       15444
    453240     15446.8
    453280     15446.2
    453320     15448.7
    453360     15449.1
    453400     15450.2
    453440     15452.2
    453480     15452.7
    453520     15455.2
    453560     15455.5
    453600     15458.7
    453640     15459.4
    453680     15460.7
    453720     15462.2
    453760     15463.5
    453800     15464.7
    453840     15466.8
    453880     15467.7
    453920       15469
    453960     15469.3
    454000     15471.3
    454040     15474.2
    454080     15473.6
    454120     15476.2
    454160     15476.6
    454200     15477.6
    454240     15479.7
    454280     15480.1
    454320     15482.6
    454360     15482.8
    454400       15486
    454440     15486.8
    454480     15488.1
    454520     15489.6
    454560     15490.8
    454600       15492
    454640     15494.2
    454680       15495
    454720     15496.4
    454760     15496.7
    454800     15498.7
    454840     15501.6
    454880       15501
    454920     15503.5
    454960       15504
    455000       15505
    455040     15507.2
    455080     15507.4
    455120       15510
    455160     15510.2
    455200     15513.5
    455240     15514.2
    455280     15515.5
    455320       15517
    455360     15518.3
    455400     15519.4
    455440     15521.5
    455480     15522.5
    455520     15523.7
    455560     15524.2
    455600     15526.1
    455640     15528.9
    455680     15528.4
    455720     15530.9
    455760     15531.4
    455800     15532.4
    455840     15534.5
    455880     15534.9
    455920     15537.3
    455960     15537.6
    456000     15540.9
    456040     15541.6
    456080     15542.9
    456120     15544.4
    456160     15545.7
    456200     15546.9
    456240     15548.9
    456280     15549.9
    456320     15551.2
    456360     15551.7
    456400     15553.6
    456440     15556.4
    456480     15555.8
    456520     15558.4
    456560     15558.7
    456600     15559.8
    456640       15562
    456680     15562.3
    456720     15564.7
    456760       15565
    456800     15568.3
    456840       15569
    456880     15570.3
    456920     15571.8
    456960     15573.1
    457000     15574.3
    457040     15576.4
    457080     15577.3
    457120     15578.6
    457160     15579.1
    457200     15580.9
    457240     15583.8
    457280     15583.2
    457320     15585.9
    457360     15586.2
    457400     15587.3
    457440     15589.4
    457480     15589.7
    457520     15592.1
    457560     15592.5
    457600     15595.7
    457640     15596.4
    457680     15597.7
    457720     15599.2
    457760     15600.5
    457800     15601.7
    457840     15603.7
    457880     15604.7
    457920       15606
    457960     15606.5
    458000     15608.4
    458040     15611.2
    458080     15610.6
    458120     15613.2
    458160     15613.6
    458200     15614.7
    458240     15616.8
    458280     15617.1
    458320     15619.5
    458360     15619.9
    458400     15623.1
    458440     15623.8
    458480     15625.2
    458520     15626.5
    458560     15627.9
    458600     15629.2
    458640     15631.1
    458680     15632.1
    458720     15633.4
    458760     15633.9
    458800     15635.7
    458840     15638.7
    458880       15638
    458920     15640.6
    458960       15641
    459000     15642.1
    459040     15644.2
    459080     15644.5
    459120     15646.9
    459160     15647.2
    459200     15650.5
    459240     15651.2
    459280     15652.6
    459320       15654
    459360     15655.3
    459400     15656.6
    459440     15658.5
    459480     15659.5
    459520     15660.8
    459560     15661.3
    459600     15663.2
    459640     15666.1
    459680     15665.4
    459720     15667.9
    459760     15668.5
    459800     15669.5
    459840     15671.6
    459880     15671.8
    459920     15674.4
    459960     15674.6
    460000     15677.9
    460040     15678.5
    460080       15680
    460120     15681.4
    460160     15682.7
    460200       15684
    460240       15686
    460280     15686.9
    460320     15688.3
    460360     15688.8
    460400     15690.6
    460440     15693.5
    460480     15692.8
    460520     15695.3
    460560     15695.9
    460600     15696.9
    460640       15699
    460680     15699.3
    460720     15701.8
    460760     15702.1
    460800     15705.3
    460840     15705.9
    460880     15707.4
    460920     15708.8
    460960     15710.1
    461000     15711.4
    461040     15713.3
    461080     15714.3
    461120     15715.6
    461160     15716.2
    461200       15718
    461240       15721
    461280     15720.2
    461320     15722.7
    461360     15723.3
    461400     15724.2
    461440     15726.4
    461480     15726.7
    461520     15729.2
    461560     15729.5
    461600     15732.7
    461640     15733.3
    461680     15734.8
    461720     15736.2
    461760     15737.5
    461800     15738.8
    461840     15740.7
    461880     15741.7
    461920       15743
    461960     15743.6
    462000     15745.4
    462040     15748.4
    462080     15747.6
    462120     15750.1
    462160     15750.7
    462200     15751.6
    462240     15753.8
    462280     15754.1
    462320     15756.6
    462360     15756.9
    462400     15760.2
    462440     15760.7
    462480     15762.2
    462520     15763.6
    462560     15764.8
    462600     15766.3
    462640       15768
    462680       15769
    462720     15770.4
    462760       15771
    462800     15772.7
    462840     15775.7
    462880     15774.9
    462920     15777.5
    462960       15778
    463000     15778.9
    463040     15781.1
    463080     15781.4
    463120       15784
    463160     15784.2
    463200     15787.6
    463240       15788
    463280     15789.5
    463320       15791
    463360     15792.2
    463400     15793.6
    463440     15795.4
    463480     15796.4
    463520     15797.8
    463560     15798.4
    463600     15800.1
    463640     15803.1
    463680     15802.3
    463720     15804.8
    463760     15805.3
    463800     15806.3
    463840     15808.5
    463880     15808.8
    463920     15811.5
    463960     15811.6
    464000       15815
    464040     15815.5
    464080     15816.9
    464120     15818.4
    464160     15819.6
    464200     15820.9
    464240     15822.7
    464280     15823.8
    464320     15825.1
    464360     15825.8
    464400     15827.5
    464440     15830.5
    464480     15829.7
    464520     15832.3
    464560     15832.7
    464600     15833.7
    464640     15835.9
    464680     15836.3
    464720     15838.8
    464760     15839.1
    464800     15842.5
    464840     15842.9
    464880     15844.3
    464920     15845.8
    464960     15846.9
    465000     15848.3
    465040     15850.2
    465080     15851.2
    465120     15852.5
    465160     15853.2
    465200     15854.9
    465240     15857.8
    465280       15857
    465320     15859.7
    465360     15860.1
    465400     15861.2
    465440     15863.3
    465480     15863.6
    465520     15866.2
    465560     15866.4
    465600     15869.8
    465640     15870.2
    465680     15871.7
    465720     15873.2
    465760     15874.4
    465800     15875.7
    465840     15877.6
    465880     15878.6
    465920     15879.8
    465960     15880.6
    466000     15882.2
    466040     15885.2
    466080     15884.4
    466120       15887
    466160     15887.5
    466200     15888.5
    466240     15890.6
    466280       15891
    466320     15893.6
    466360     15893.8
    466400     15897.2
    466440     15897.6
    466480       15899
    466520     15900.5
    466560     15901.7
    466600       15903
    466640       15905
    466680     15905.9
    466720     15907.2
    466760     15907.9
    466800     15909.6
    466840     15912.6
    466880     15911.8
    466920     15914.4
    466960     15914.8
    467000     15915.9
    467040       15918
    467080     15918.3
    467120     15920.9
    467160     15921.2
    467200     15924.6
    467240       15925
    467280     15926.4
    467320     15927.8
    467360     15929.1
    467400     15930.4
    467440     15932.3
    467480     15933.3
    467520     15934.5
    467560     15935.3
    467600     15936.9
    467640     15939.9
    467680     15939.2
    467720     15941.9
    467760     15942.2
    467800     15943.3
    467840     15945.3
    467880     15945.8
    467920     15948.2
    467960     15948.6
    468000       15952
    468040     15952.4
    468080     15953.7
    468120     15955.2
    468160     15956.5
    468200     15957.8
    468240     15959.7
    468280     15960.7
    468320     15961.9
    468360     15962.7
    468400     15964.2
    468440     15967.4
    468480     15966.5
    468520     15969.3
    468560     15969.6
    468600     15970.8
    468640     15972.6
    468680     15973.1
    468720     15975.7
    468760       15976
    468800     15979.4
    468840     15979.8
    468880     15981.1
    468920     15982.6
    468960     15983.8
    469000     15985.1
    469040       15987
    469080     15988.1
    469120     15989.2
    469160       15990
    469200     15991.6
    469240     15994.7
    469280     15993.9
    469320     15996.6
    469360       15997
    469400     15998.2
    469440     15999.9
    469480     16000.5
    469520     16003.1
    469560     16003.3
    469600     16006.7
    469640     16007.1
    469680     16008.6
    469720       16010
    469760     16011.2
    469800     16012.4
    469840     16014.5
    469880     16015.5
    469920     16016.6
    469960     16017.4
    470000       16019
    470040     16022.1
    470080     16021.3
    470120     16024.1
    470160     16024.4
    470200     16025.5
    470240     16027.3
    470280     16027.8
    470320     16030.4
    470360     16030.7
    470400     16034.1
    470440     16034.5
    470480       16036
    470520     16037.4
    470560     16038.6
    470600     16039.8
    470640     16041.9
    470680       16043
    470720     16043.9
    470760     16044.8
    470800     16046.5
    470840     16049.5
    470880     16048.8
    470920     16051.4
    470960     16051.9
    471000       16053
    471040     16054.7
    471080     16055.2
    471120     16057.8
    471160     16058.2
    471200     16061.6
    471240     16061.9
    471280     16063.4
    471320     16064.9
    471360     16066.1
    471400     16067.2
    471440     16069.3
    471480     16070.4
    471520     16071.4
    471560     16072.2
    471600     16073.8
    471640     16076.9
    471680     16076.1
    471720     16078.9
    471760     16079.2
    471800     16080.3
    471840     16082.2
    471880     16082.6
    471920     16085.2
    471960     16085.6
    472000       16089
    472040     16089.4
    472080     16090.8
    472120     16092.2
    472160     16093.5
    472200     16094.6
    472240     16096.7
    472280     16097.7
    472320     16098.7
    472360     16099.5
    472400     16101.3
    472440     16104.2
    472480     16103.5
    472520     16106.3
    472560     16106.6
    472600     16107.8
    472640     16109.6
    472680       16110
    472720     16112.6
    472760     16112.9
    472800     16116.4
    472840     16116.7
    472880     16118.2
    472920     16119.7
    472960     16120.9
    473000       16122
    473040     16124.1
    473080     16125.1
    473120     16126.1
    473160     16126.9
    473200     16128.7
    473240     16131.6
    473280     16130.9
    473320     16133.7
    473360       16134
    473400     16135.1
    473440       16137
    473480     16137.4
    473520     16140.1
    473560     16140.3
    473600     16143.7
    473640     16144.2
    473680     16145.5
    473720       16147
    473760     16148.3
    473800     16149.5
    473840     16151.5
    473880     16152.5
    473920     16153.5
    473960     16154.3
    474000     16156.1
    474040     16159.1
    474080     16158.3
    474120     16161.1
    474160     16161.4
    474200     16162.5
    474240     16164.4
    474280     16164.8
    474320     16167.4
    474360     16167.7
    474400     16171.1
    474440     16171.6
    474480     16172.9
    474520     16174.4
    474560     16175.7
    474600     16176.9
    474640       16179
    474680       16180
    474720     16180.8
    474760     16181.7
    474800     16183.5
    474840     16186.4
    474880     16185.6
    474920     16188.5
    474960     16188.8
    475000     16189.9
    475040     16191.8
    475080     16192.2
    475120     16194.8
    475160     16195.2
    475200     16198.6
    475240       16199
    475280     16200.3
    475320     16201.7
    475360     16203.2
    475400     16204.3
    475440     16206.4
    475480     16207.4
    475520     16208.2
    475560     16209.1
    475600     16210.9
    475640     16213.8
    475680       16213
    475720       16216
    475760     16216.2
    475800     16217.4
    475840     16219.2
    475880     16219.6
    475920     16222.3
    475960     16222.6
    476000     16225.9
    476040     16226.4
    476080     16227.7
    476120       16229
    476160     16230.6
    476200     16231.7
    476240     16233.8
    476280     16234.8
    476320     16235.6
    476360     16236.6
    476400     16238.2
    476440     16241.2
    476480     16240.3
    476520     16243.3
    476560     16243.6
    476600     16244.7
    476640     16246.6
    476680     16246.9
    476720     16249.7
    476760       16250
    476800     16253.4
    476840     16253.8
    476880     16255.1
    476920     16256.4
    476960       16258
    477000     16259.1
    477040     16261.1
    477080     16262.2
    477120       16263
    477160     16263.9
    477200     16265.6
    477240     16268.7
    477280     16267.7
    477320     16270.7
    477360       16271
    477400     16272.2
    477440       16274
    477480     16274.3
    477520     16277.1
    477560     16277.3
    477600     16280.7
    477640     16281.2
    477680     16282.5
    477720     16283.8
    477760     16285.3
    477800     16286.4
    477840     16288.6
    477880     16289.6
    477920     16290.4
    477960     16291.2
    478000       16293
    478040     16296.1
    478080     16295.1
    478120     16298.1
    478160     16298.4
    478200     16299.6
    478240     16301.4
    478280     16301.7
    478320     16304.5
    478360     16304.7
    478400     16308.1
    478440     16308.6
    478480       16310
    478520     16311.2
    478560     16312.7
    478600     16313.7
    478640       16316
    478680       16317
    478720     16317.8
    478760     16318.6
    478800     16320.4
    478840     16323.4
    478880     16322.4
    478920     16325.4
    478960     16325.8
    479000     16326.9
    479040     16328.8
    479080     16329.2
    479120     16331.9
    479160     16332.1
    479200     16335.4
    479240       16336
    479280     16337.3
    479320     16338.6
    479360       16340
    479400     16341.2
    479440     16343.4
    479480     16344.3
    479520     16345.2
    479560       16346
    479600     16347.7
    479640     16350.8
    479680     16349.8
    479720     16352.8
    479760     16353.1
    479800     16354.2
    479840     16356.1
    479880     16356.5
    479920     16359.2
    479960     16359.5
    480000     16362.8
    480040     16363.4
    480080     16364.7
    480120       16366
    480160     16367.4
    480200     16368.5
    480240     16370.7
    480280     16371.7
    480320     16372.5
    480360     16373.4
    480400     16375.1
    480440     16378.1
    480480     16377.1
    480520     16380.1
    480560     16380.6
    480600     16381.6
    480640     16383.5
    480680     16383.8
    480720     16386.6
    480760     16386.8
    480800     16390.2
    480840     16390.8
    480880     16392.1
    480920     16393.3
    480960     16394.8
    481000     16395.9
    481040     16398.1
    481080     16399.2
    481120     16399.9
    481160     16400.7
    481200     16402.4
    481240     16405.5
    481280     16404.4
    481320     16407.5
    481360     16407.9
    481400       16409
    481440     16410.9
    481480     16411.1
    481520     16413.9
    481560     16414.2
    481600     16417.5
    481640     16418.2
    481680     16419.5
    481720     16420.6
    481760     16422.1
    481800     16423.3
    481840     16425.5
    481880     16426.5
    481920     16427.3
    481960     16428.1
    482000     16429.7
    482040     16432.9
    482080     16431.8
    482120     16434.9
    482160     16435.3
    482200     16436.3
    482240     16438.2
    482280     16438.5
    482320     16441.3
    482360     16441.5
    482400     16444.9
    482440     16445.6
    482480     16446.8
    482520       16448
    482560     16449.5
    482600     16450.6
    482640     16452.9
    482680     16453.9
    482720     16454.7
    482760     16455.5
    482800     16457.1
    482840     16460.2
    482880     16459.1
    482920     16462.2
    482960     16462.6
    483000     16463.7
    483040     16465.6
    483080     16465.8
    483120     16468.6
    483160     16468.8
    483200     16472.2
    483240       16473
    483280     16474.1
    483320     16475.4
    483360     16476.8
    483400     16477.9
    483440     16480.2
    483480     16481.2
    483520       16482
    483560     16482.8
    483600     16484.4
    483640     16487.6
    483680     16486.5
    483720     16489.6
    483760     16489.9
    483800       16491
    483840       16493
    483880     16493.2
    483920     16495.9
    483960     16496.1
    484000     16499.6
    484040     16500.3
    484080     16501.5
    484120     16502.8
    484160     16504.1
    484200     16505.2
    484240     16507.6
    484280     16508.5
    484320     16509.3
    484360     16510.2
    484400     16511.7
    484440     16514.9
    484480     16513.8
    484520     16516.9
    484560     16517.2
    484600     16518.4
    484640     16520.3
    484680     16520.6
    484720     16523.2
    484760     16523.4
    484800       16527
    484840     16527.6
    484880     16528.8
    484920     16530.1
    484960     16531.5
    485000     16532.6
    485040     16534.9
    485080     16535.8
    485120     16536.7
    485160     16537.5
    485200       16539
    485240     16542.3
    485280     16541.1
    485320     16544.2
    485360     16544.5
    485400     16545.7
    485440     16547.6
    485480     16547.8
    485520     16550.6
    485560     16550.7
    485600     16554.3
    485640     16554.9
    485680     16556.1
    485720     16557.4
    485760     16558.9
    485800     16559.9
    485840     16562.3
    485880     16563.1
    485920     16563.9
    485960     16564.8
    486000     16566.3
    486040     16569.6
    486080     16568.4
    486120     16571.6
    486160     16571.9
    486200     16573.1
    486240       16575
    486280     16575.1
    486320       16578
    486360       16578
    486400     16581.6
    486440     16582.2
    486480     16583.5
    486520     16584.7
    486560     16586.2
    486600     16587.3
    486640     16589.7
    486680     16590.5
    486720     16591.2
    486760     16592.1
    486800     16593.6
    486840     16596.9
    486880     16595.7
    486920     16598.9
    486960     16599.2
    487000     16600.4
    487040     16602.3
    487080     16602.5
    487120     16605.2
    487160     16605.3
    487200     16608.9
    487240     16609.6
    487280     16610.8
    487320     16611.9
    487360     16613.5
    487400     16614.6
    487440     16616.9
    487480     16617.8
    487520     16618.5
    487560     16619.4
    487600     16620.9
    487640     16624.2
    487680       16623
    487720     16626.2
    487760     16626.6
    487800     16627.6
    487840     16629.6
    487880     16629.8
    487920     16632.6
    487960     16632.6
    488000     16636.2
    488040     16636.9
    488080       16638
    488120     16639.2
    488160     16640.7
    488200     16641.8
    488240     16644.2
    488280       16645
    488320     16645.8
    488360     16646.8
    488400     16648.2
    488440     16651.5
    488480     16650.3
    488520     16653.4
    488560     16653.9
    488600     16654.9
    488640     16656.9
    488680     16657.1
    488720     16659.9
    488760     16659.9
    488800     16663.5
    488840     16664.2
    488880     16665.3
    488920     16666.6
    488960     16668.1
    489000     16669.1
    489040     16671.5
    489080     16672.4
    489120     16673.1
    489160     16674.1
    489200     16675.4
    489240     16678.9
    489280     16677.6
    489320     16680.7
    489360     16681.2
    489400     16682.2
    489440     16684.3
    489480     16684.4
    489520     16687.2
    489560     16687.3
    489600     16690.8
    489640     16691.6
    489680     16692.7
    489720     16693.9
    489760     16695.5
    489800     16696.6
    489840     16698.9
    489880     16699.7
    489920     16700.4
    489960     16701.5
    490000     16702.7
    490040     16706.2
    490080     16704.9
    490120     16708.1
    490160     16708.5
    490200     16709.6
    490240     16711.6
    490280     16711.7
    490320     16714.6
    490360     16714.6
    490400     16718.1
    490440       16719
    490480       16720
    490520     16721.3
    490560     16722.8
    490600       16724
    490640     16726.2
    490680       16727
    490720     16727.8
    490760     16728.8
    490800       16730
    490840     16733.5
    490880     16732.3
    490920     16735.4
    490960     16735.9
    491000     16736.8
    491040     16738.9
    491080       16739
    491120     16741.9
    491160     16741.9
    491200     16745.5
    491240     16746.3
    491280     16747.4
    491320     16748.6
    491360     16750.2
    491400     16751.3
    491440     16753.5
    491480     16754.4
    491520     16755.2
    491560     16756.2
    491600     16757.4
    491640     16760.8
    491680     16759.6
    491720     16762.7
    491760     16763.3
    491800     16764.2
    491840     16766.3
    491880     16766.4
    491920     16769.2
    491960     16769.2
    492000     16772.8
    492040     16773.7
    492080     16774.7
    492120     16775.9
    492160     16777.6
    492200     16778.6
    492240     16780.8
    492280     16781.8
    492320     16782.5
    492360     16783.5
    492400     16784.6
    492440     16788.2
    492480       16787
    492520     16789.9
    492560     16790.6
    492600     16791.5
    492640     16793.6
    492680     16793.7
    492720     16796.5
    492760     16796.5
    492800     16800.2
    492840       16801
    492880       16802
    492920     16803.2
    492960     16804.9
    493000     16805.9
    493040     16808.2
    493080     16809.1
    493120     16809.7
    493160     16810.9
    493200       16812
    493240     16815.5
    493280     16814.3
    493320     16817.3
    493360       16818
    493400     16818.8
    493440     16820.8
    493480       16821
    493520     16823.8
    493560     16823.8
    493600     16827.5
    493640     16828.4
    493680     16829.4
    493720     16830.5
    493760     16832.3
    493800     16833.3
    493840     16835.5
    493880     16836.5
    493920     16837.1
    493960     16838.2
    494000     16839.3
    494040     16842.9
    494080     16841.7
    494120     16844.6
    494160     16845.3
    494200     16846.2
    494240     16848.2
    494280     16848.3
    494320     16851.2
    494360     16851.2
    494400     16854.9
    494440     16855.7
    494480     16856.8
    494520     16857.9
    494560     16859.6
    494600     16860.6
    494640     16862.8
    494680     16863.8
    494720     16864.5
    494760     16865.5
    494800     16866.6
    494840     16870.3
    494880     16869.1
    494920       16872
    494960     16872.7
    495000     16873.6
    495040     16875.5
    495080     16875.6
    495120     16878.5
    495160     16878.5
    495200     16882.3
    495240       16883
    495280     16884.1
    495320     16885.2
    495360     16886.9
    495400       16888
    495440     16890.2
    495480     16891.1
    495520     16891.8
    495560     16892.8
    495600       16894
    495640     16897.6
    495680     16896.4
    495720     16899.4
    495760     16900.1
    495800     16900.9
    495840     16902.8
    495880     16902.9
    495920     16905.8
    495960     16905.8
    496000     16909.7
    496040     16910.4
    496080     16911.4
    496120     16912.6
    496160     16914.3
    496200     16915.3
    496240     16917.6
    496280     16918.4
    496320     16919.1
    496360     16920.1
    496400     16921.4
    496440     16924.8
    496480     16923.8
    496520     16926.7
    496560     16927.4
    496600     16928.3
    496640     16930.2
    496680     16930.3
    496720     16933.2
    496760     16933.2
    496800       16937
    496840     16937.7
    496880     16938.7
    496920       16940
    496960     16941.6
    497000     16942.6
    497040     16944.9
    497080     16945.8
    497120     16946.5
    497160     16947.4
    497200     16948.7
    497240     16952.1
    497280     16951.1
    497320       16954
    497360     16954.7
    497400     16955.6
    497440     16957.5
    497480     16957.6
    497520     16960.5
    497560     16960.6
    497600     16964.5
    497640     16965.1
    497680     16966.1
    497720     16967.3
    497760       16969
    497800     16969.9
    497840     16972.2
    497880     16973.1
    497920     16973.9
    497960     16974.8
    498000       16976
    498040     16979.4
    498080     16978.4
    498120     16981.4
    498160       16982
    498200     16982.9
    498240     16984.9
    498280     16984.9
    498320     16987.8
    498360     16987.9
    498400     16991.8
    498440     16992.4
    498480     16993.5
    498520     16994.6
    498560     16996.4
    498600     16997.2
    498640     16999.5
    498680     17000.4
    498720     17001.2
    498760     17002.1
    498800     17003.3
    498840     17006.8
    498880     17005.8
    498920     17008.8
    498960     17009.4
    499000     17010.2
    499040     17012.3
    499080     17012.3
    499120     17015.1
    499160     17015.3
    499200     17019.1
    499240     17019.7
    499280     17020.9
    499320       17022
    499360     17023.7
    499400     17024.6
    499440     17026.8
    499480     17027.7
    499520     17028.5
    499560     17029.5
    499600     17030.6
    499640     17034.2
    499680     17033.1
    499720     17036.1
    499760     17036.7
    499800     17037.6
    499840     17039.5
    499880     17039.6
    499920     17042.4
    499960     17042.7
    500000     17046.5
    500040       17047
    500080     17048.3
    500120     17049.2
    500160       17051
    500200       17052
    500240     17054.1
    500280       17055
    500320     17055.8
    500360     17056.8
    500400       17058
    500440     17061.5
    500480     17060.4
    500520     17063.5
    500560     17064.1
    500600     17064.9
    500640       17067
    500680       17067
    500720     17069.8
    500760       17070
    500800     17073.9
    500840     17074.4
    500880     17075.6
    500920     17076.6
    500960     17078.4
    501000     17079.3
    501040     17081.4
    501080     17082.4
    501120     17083.2
    501160     17084.1
    501200     17085.4
    501240     17088.8
    501280     17087.8
    501320     17090.8
    501360     17091.5
    501400     17092.3
    501440     17094.3
    501480     17094.4
    501520     17097.2
    501560     17097.4
    501600     17101.3
    501640     17101.8
    501680       17103
    501720       17104
    501760     17105.7
    501800     17106.7
    501840     17108.7
    501880     17109.8
    501920     17110.5
    501960     17111.5
    502000     17112.7
    502040     17116.2
    502080     17115.2
    502120     17118.1
    502160     17118.8
    502200     17119.7
    502240     17121.6
    502280     17121.7
    502320     17124.5
    502360     17124.8
    502400     17128.6
    502440     17129.1
    502480     17130.3
    502520     17131.3
    502560     17133.1
    502600       17134
    502640     17136.1
    502680     17137.1
    502720     17137.8
    502760     17138.9
    502800     17140.1
    502840     17143.6
    502880     17142.5
    502920     17145.6
    502960     17146.1
    503000     17147.1
    503040       17149
    503080     17149.1
    503120     17151.9
    503160     17152.2
    503200       17156
    503240     17156.4
    503280     17157.6
    503320     17158.7
    503360     17160.4
    503400     17161.3
    503440     17163.4
    503480     17164.4
    503520     17165.2
    503560     17166.2
    503600     17167.5
    503640     17170.9
    503680     17169.8
    503720     17172.9
    503760     17173.5
    503800     17174.3
    503840     17176.3
    503880     17176.4
    503920     17179.1
    503960     17179.5
    504000     17183.4
    504040     17183.7
    504080     17184.9
    504120       17186
    504160     17187.7
    504200     17188.7
    504240     17190.7
    504280     17191.7
    504320     17192.4
    504360     17193.5
    504400     17194.8
    504440     17198.3
    504480     17197.2
    504520     17200.2
    504560     17200.8
    504600     17201.6
    504640     17203.6
    504680     17203.7
    504720     17206.5
    504760     17206.9
    504800     17210.7
    504840       17211
    504880     17212.2
    504920     17213.4
    504960       17215
    505000     17216.1
    505040     17218.1
    505080     17219.1
    505120     17219.8
    505160       17221
    505200     17222.2
    505240     17225.7
    505280     17224.6
    505320     17227.7
    505360     17228.2
    505400       17229
    505440       17231
    505480       17231
    505520     17233.8
    505560     17234.3
    505600     17238.1
    505640     17238.4
    505680     17239.6
    505720     17240.9
    505760     17242.4
    505800     17243.4
    505840     17245.4
    505880     17246.5
    505920     17247.1
    505960     17248.3
    506000     17249.5
    506040     17253.1
    506080       17252
    506120       17255
    506160     17255.6
    506200     17256.4
    506240     17258.4
    506280     17258.4
    506320     17261.3
    506360     17261.7
    506400     17265.5
    506440     17265.8
    506480     17266.9
    506520     17268.3
    506560     17269.8
    506600     17270.8
    506640     17272.8
    506680     17273.9
    506720     17274.5
    506760     17275.7
    506800       17277
    506840     17280.5
    506880     17279.4
    506920     17282.4
    506960       17283
    507000     17283.7
    507040     17285.8
    507080     17285.8
    507120     17288.6
    507160     17289.1
    507200     17292.9
    507240     17293.2
    507280     17294.3
    507320     17295.7
    507360     17297.2
    507400     17298.2
    507440     17300.2
    507480     17301.3
    507520     17301.9
    507560     17303.1
    507600     17304.4
    507640     17307.9
    507680     17306.8
    507720     17309.9
    507760     17310.4
    507800     17311.1
    507840     17313.3
    507880     17313.2
    507920     17316.1
    507960     17316.5
    508000     17320.4
    508040     17320.6
    508080     17321.7
    508120     17323.1
    508160     17324.6
    508200     17325.6
    508240     17327.7
    508280     17328.8
    508320     17329.3
    508360     17330.5
    508400     17331.8
    508440     17335.4
    508480     17334.3
    508520     17337.3
    508560     17337.8
    508600     17338.5
    508640     17340.7
    508680     17340.6
    508720     17343.4
    508760     17343.9
    508800     17347.7
    508840       17348
    508880     17349.1
    508920     17350.5
    508960     17352.1
    509000       17353
    509040     17355.1
    509080     17356.1
    509120     17356.7
    509160     17357.9
    509200     17359.2
    509240     17362.7
    509280     17361.7
    509320     17364.7
    509360     17365.3
    509400     17365.9
    509440       17368
    509480       17368
    509520     17370.9
    509560     17371.3
    509600     17375.1
    509640     17375.4
    509680     17376.6
    509720     17377.9
    509760     17379.5
    509800     17380.4
    509840     17382.5
    509880     17383.5
    509920     17384.1
    509960     17385.2
    510000     17386.6
    510040     17390.2
    510080       17389
    510120     17392.1
    510160     17392.7
    510200     17393.2
    510240     17395.4
    510280     17395.4
    510320     17398.2
    510360     17398.7
    510400     17402.4
    510440     17402.8
    510480     17403.9
    510520     17405.3
    510560     17406.9
    510600     17407.8
    510640     17409.9
    510680     17410.8
    510720     17411.4
    510760     17412.7
    510800     17413.9
    510840     17417.6
    510880     17416.5
    510920     17419.4
    510960       17420
    511000     17420.6
    511040     17422.8
    511080     17422.9
    511120     17425.6
    511160     17426.1
    511200     17429.8
    511240     17430.2
    511280     17431.3
    511320     17432.6
    511360     17434.2
    511400     17435.1
    511440     17437.2
    511480     17438.2
    511520     17438.9
    511560       17440
    511600     17441.3
    511640       17445
    511680     17443.9
    511720     17446.7
    511760     17447.3
    511800       17448
    511840     17450.3
    511880     17450.3
    511920       17453
    511960     17453.4
    512000     17457.2
    512040     17457.6
    512080     17458.7
    512120       17460
    512160     17461.6
    512200     17462.5
    512240     17464.6
    512280     17465.5
    512320     17466.2
    512360     17467.4
    512400     17468.6
    512440     17472.4
    512480     17471.3
    512520     17474.1
    512560     17474.7
    512600     17475.4
    512640     17477.7
    512680     17477.6
    512720     17480.4
    512760     17480.8
    512800     17484.6
    512840       17485
    512880       17486
    512920     17487.4
    512960     17488.9
    513000     17489.8
    513040       17492
    513080       17493
    513120     17493.6
    513160     17494.8
    513200       17496
    513240     17499.8
    513280     17498.6
    513320     17501.5
    513360       17502
    513400     17502.8
    513440     17505.2
    513480     17504.9
    513520     17507.7
    513560     17508.2
    513600       17512
    513640     17512.4
    513680     17513.4
    513720     17514.8
    513760     17516.3
    513800     17517.1
    513840     17519.3
    513880     17520.4
    513920       17521
    513960     17522.2
    514000     17523.4
    514040     17527.2
    514080       17526
    514120     17528.8
    514160     17529.4
    514200     17530.2
    514240     17532.6
    514280     17532.4
    514320     17535.1
    514360     17535.5
    514400     17539.5
    514440     17539.9
    514480     17540.9
    514520     17542.2
    514560     17543.7
    514600     17544.6
    514640     17546.7
    514680     17547.8
    514720     17548.4
    514760     17549.7
    514800     17550.8
    514840     17554.7
    514880     17553.4
    514920     17556.2
    514960     17556.8
    515000     17557.6
    515040     17559.9
    515080     17559.8
    515120     17562.5
    515160     17562.9
    515200     17566.8
    515240     17567.3
    515280     17568.3
    515320     17569.7
    515360     17571.1
    515400       17572
    515440     17574.1
    515480     17575.3
    515520     17575.9
    515560       17577
    515600     17578.3
    515640     17582.1
    515680     17580.8
    515720     17583.6
    515760     17584.3
    515800       17585
    515840     17587.4
    515880     17587.2
    515920       17590
    515960     17590.3
    516000     17594.2
    516040     17594.7
    516080     17595.8
    516120     17597.2
    516160     17598.5
    516200     17599.5
    516240     17601.5
    516280     17602.8
    516320     17603.3
    516360     17604.5
    516400     17605.7
    516440     17609.5
    516480     17608.3
    516520     17611.1
    516560     17611.8
    516600     17612.4
    516640     17614.9
    516680     17614.6
    516720     17617.4
    516760     17617.8
    516800     17621.7
    516840     17622.2
    516880     17623.3
    516920     17624.7
    516960     17625.9
    517000       17627
    517040       17629
    517080     17630.2
    517120     17630.8
    517160     17631.9
    517200     17633.3
    517240       17637
    517280     17635.8
    517320     17638.6
    517360     17639.2
    517400     17639.9
    517440     17642.3
    517480     17642.1
    517520     17644.8
    517560     17645.3
    517600     17649.2
    517640     17649.5
    517680     17650.7
    517720     17652.2
    517760     17653.4
    517800     17654.4
    517840     17656.3
    517880     17657.7
    517920     17658.2
    517960     17659.3
    518000     17660.7
    518040     17664.4
    518080     17663.2
    518120     17665.9
    518160     17666.6
    518200     17667.3
    518240     17669.8
    518280     17669.6
    518320     17672.3
    518360     17672.7
    518400     17676.6
    518440     17676.9
    518480     17678.1
    518520     17679.6
    518560     17680.7
    518600     17681.9
    518640     17683.7
    518680       17685
    518720     17685.7
    518760     17686.7
    518800     17688.1
    518840     17691.8
    518880     17690.6
    518920     17693.4
    518960       17694
    519000     17694.8
    519040     17697.3
    519080     17696.9
    519120     17699.7
    519160     17700.1
    519200       17704
    519240     17704.4
    519280     17705.5
    519320       17707
    519360     17708.1
    519400     17709.3
    519440     17711.2
    519480     17712.4
    519520     17713.1
    519560     17714.2
    519600     17715.6
    519640     17719.2
    519680       17718
    519720     17720.8
    519760     17721.5
    519800     17722.2
    519840     17724.7
    519880     17724.3
    519920     17727.1
    519960     17727.6
    520000     17731.4
    520040     17731.8
    520080     17732.9
    520120     17734.5
    520160     17735.6
    520200     17736.7
    520240     17738.7
    520280     17739.9
    520320     17740.6
    520360     17741.5
    520400       17743
    520440     17746.6
    520480     17745.5
    520520     17748.3
    520560     17748.8
    520600     17749.7
    520640     17752.2
    520680     17751.7
    520720     17754.5
    520760     17754.9
    520800     17758.8
    520840     17759.3
    520880     17760.3
    520920       17762
    520960     17762.9
    521000     17764.1
    521040     17766.1
    521080     17767.3
    521120     17768.1
    521160     17768.9
    521200     17770.5
    521240       17774
    521280     17772.9
    521320     17775.7
    521360     17776.2
    521400       17777
    521440     17779.7
    521480     17779.2
    521520     17782.1
    521560     17782.3
    521600     17786.3
    521640     17786.6
    521680     17787.7
    521720     17789.5
    521760     17790.4
    521800     17791.6
    521840     17793.5
    521880     17794.8
    521920     17795.5
    521960     17796.4
    522000     17797.9
    522040     17801.4
    522080     17800.3
    522120     17803.1
    522160     17803.6
    522200     17804.4
    522240     17807.1
    522280     17806.5
    522320     17809.4
    522360     17809.8
    522400     17813.6
    522440     17814.1
    522480       17815
    522520     17816.9
    522560     17817.7
    522600     17818.9
    522640     17820.9
    522680     17822.3
    522720     17822.9
    522760     17823.8
    522800     17825.2
    522840     17828.8
    522880     17827.8
    522920     17830.5
    522960       17831
    523000     17831.8
    523040     17834.5
    523080     17833.9
    523120     17836.9
    523160     17837.2
    523200     17841.1
    523240     17841.5
    523280     17842.4
    523320     17844.3
    523360       17845
    523400     17846.3
    523440     17848.3
    523480     17849.7
    523520     17850.3
    523560     17851.2
    523600     17852.6
    523640     17856.1
    523680     17855.1
    523720     17857.9
    523760     17858.3
    523800     17859.2
    523840     17861.9
    523880     17861.4
    523920     17864.3
    523960     17864.6
    524000     17868.5
    524040       17869
    524080     17869.7
    524120     17871.8
    524160     17872.5
    524200     17873.8
    524240     17875.7
    524280     17877.2
    524320     17877.7
    524360     17878.6
    524400     17880.1
    524440     17883.6
    524480     17882.6
    524520     17885.3
    524560     17885.8
    524600     17886.6
    524640     17889.3
    524680     17888.8
    524720     17891.7
    524760     17891.9
    524800     17895.9
    524840     17896.4
    524880     17897.1
    524920     17899.1
    524960       17900
    525000     17901.3
    525040     17903.1
    525080     17904.6
    525120     17905.2
    525160     17906.1
    525200     17907.5
    525240       17911
    525280       17910
    525320     17912.8
    525360     17913.2
    525400       17914
    525440     17916.8
    525480     17916.2
    525520     17919.2
    525560     17919.3
    525600     17923.3
    525640     17923.9
    525680     17924.6
    525720     17926.6
    525760     17927.3
    525800     17928.7
    525840     17930.4
    525880       17932
    525920     17932.6
    525960     17933.5
    526000       17935
    526040     17938.5
    526080     17937.5
    526120     17940.2
    526160     17940.6
    526200     17941.5
    526240     17944.2
    526280     17943.7
    526320     17946.5
    526360     17946.7
    526400     17950.8
    526440     17951.3
    526480     17951.9
    526520       17954
    526560     17954.8
    526600     17956.3
    526640     17957.9
    526680     17959.5
    526720       17960
    526760     17960.9
    526800     17962.5
    526840       17966
    526880     17964.9
    526920     17967.6
    526960     17968.1
    527000     17968.9
    527040     17971.6
    527080     17971.2
    527120       17974
    527160     17974.1
    527200     17978.3
    527240     17978.7
    527280     17979.4
    527320     17981.5
    527360     17982.2
    527400     17983.7
    527440     17985.3
    527480     17986.9
    527520     17987.5
    527560     17988.3
    527600     17989.9
    527640     17993.4
    527680     17992.4
    527720     17994.9
    527760     17995.5
    527800     17996.3
    527840       17999
    527880     17998.6
    527920     18001.4
    527960     18001.5
    528000     18005.6
    528040     18006.1
    528080     18006.8
    528120     18008.8
    528160     18009.6
    528200     18011.1
    528240     18012.8
    528280     18014.3
    528320     18014.9
    528360     18015.7
    528400     18017.3
    528440     18020.8
    528480     18019.8
    528520     18022.3
    528560     18022.9
    528600     18023.6
    528640     18026.3
    528680     18025.9
    528720     18028.8
    528760     18028.9
    528800     18033.1
    528840     18033.5
    528880     18034.1
    528920     18036.3
    528960       18037
    529000     18038.4
    529040     18040.2
    529080     18041.7
    529120     18042.2
    529160     18043.1
    529200     18044.7
    529240     18048.2
    529280     18047.2
    529320     18049.7
    529360     18050.3
    529400       18051
    529440     18053.8
    529480     18053.3
    529520     18056.2
    529560     18056.3
    529600     18060.5
    529640     18060.9
    529680     18061.5
    529720     18063.8
    529760     18064.4
    529800     18065.8
    529840     18067.7
    529880     18069.1
    529920     18069.6
    529960     18070.5
    530000     18072.2
    530040     18075.6
    530080     18074.6
    530120     18077.1
    530160     18077.7
    530200     18078.4
    530240     18081.3
    530280     18080.7
    530320     18083.7
    530360     18083.8
    530400     18087.9
    530440     18088.2
    530480     18088.9
    530520     18091.2
    530560     18091.9
    530600     18093.2
    530640       18095
    530680     18096.6
    530720       18097
    530760     18097.9
    530800     18099.7
    530840       18103
    530880       18102
    530920     18104.5
    530960     18105.1
    531000     18105.9
    531040     18108.8
    531080     18108.1
    531120     18111.1
    531160     18111.2
    531200     18115.3
    531240     18115.7
    531280     18116.4
    531320     18118.7
    531360     18119.3
    531400     18120.7
    531440     18122.4
    531480       18124
    531520     18124.5
    531560     18125.3
    531600     18127.1
    531640     18130.4
    531680     18129.5
    531720     18131.9
    531760     18132.6
    531800     18133.3
    531840     18136.1
    531880     18135.6
    531920     18138.4
    531960     18138.6
    532000     18142.7
    532040       18143
    532080     18143.8
    532120     18146.1
    532160     18146.7
    532200     18148.2
    532240     18149.8
    532280     18151.5
    532320     18151.8
    532360     18152.7
    532400     18154.5
    532440     18157.8
    532480     18156.9
    532520     18159.3
    532560     18160.1
    532600     18160.7
    532640     18163.5
    532680       18163
    532720     18165.9
    532760       18166
    532800     18170.1
    532840     18170.4
    532880     18171.2
    532920     18173.6
    532960     18174.2
    533000     18175.6
    533040     18177.2
    533080     18178.9
    533120     18179.3
    533160     18180.1
    533200     18181.9
    533240     18185.2
    533280     18184.3
    533320     18186.7
    533360     18187.5
    533400     18188.2
    533440       18191
    533480     18190.4
    533520     18193.3
    533560     18193.4
    533600     18197.5
    533640     18197.8
    533680     18198.5
    533720       18201
    533760     18201.6
    533800       18203
    533840     18204.6
    533880     18206.3
    533920     18206.8
    533960     18207.5
    534000     18209.3
    534040     18212.7
    534080     18211.8
    534120     18214.1
    534160     18214.9
    534200     18215.5
    534240     18218.3
    534280     18217.8
    534320     18220.7
    534360     18220.8
    534400       18225
    534440     18225.2
    534480     18225.9
    534520     18228.5
    534560       18229
    534600     18230.5
    534640       18232
    534680     18233.7
    534720     18234.2
    534760     18234.9
    534800     18236.7
    534840       18240
    534880     18239.3
    534920     18241.5
    534960     18242.4
    535000       18243
    535040     18245.8
    535080     18245.2
    535120     18248.1
    535160     18248.2
    535200     18252.4
    535240     18252.6
    535280     18253.4
    535320       18256
    535360     18256.4
    535400     18257.9
    535440     18259.5
    535480     18261.2
    535520     18261.6
    535560     18262.2
    535600     18264.1
    535640     18267.4
    535680     18266.7
    535720       18269
    535760     18269.9
    535800     18270.4
    535840     18273.2
    535880     18272.6
    535920     18275.5
    535960     18275.6
    536000     18279.9
    536040       18280
    536080     18280.8
    536120     18283.5
    536160     18283.8
    536200     18285.4
    536240     18286.9
    536280     18288.6
    536320       18289
    536360     18289.7
    536400     18291.6
    536440     18294.9
    536480     18294.1
    536520     18296.4
    536560     18297.3
    536600     18297.8
    536640     18300.6
    536680     18300.1
    536720       18303
    536760     18303.1
    536800     18307.3
    536840     18307.4
    536880     18308.4
    536920     18310.8
    536960     18311.2
    537000     18312.8
    537040     18314.3
    537080       18316
    537120     18316.5
    537160     18317.1
    537200       18319
    537240     18322.4
    537280     18321.5
    537320     18323.8
    537360     18324.7
    537400     18325.2
    537440       18328
    537480     18327.6
    537520     18330.5
    537560     18330.5
    537600     18334.7
    537640     18334.8
    537680     18335.8
    537720     18338.2
    537760     18338.7
    537800     18340.2
    537840     18341.7
    537880     18343.4
    537920     18343.9
    537960     18344.6
    538000     18346.4
    538040     18349.8
    538080     18348.9
    538120     18351.3
    538160     18352.1
    538200     18352.5
    538240     18355.5
    538280     18354.9
    538320     18357.9
    538360       18358
    538400     18362.2
    538440     18362.2
    538480     18363.3
    538520     18365.7
    538560     18366.1
    538600     18367.6
    538640     18369.2
    538680     18370.9
    538720     18371.3
    538760       18372
    538800     18373.8
    538840     18377.2
    538880     18376.4
    538920     18378.7
    538960     18379.5
    539000       18380
    539040       18383
    539080     18382.4
    539120     18385.3
    539160     18385.4
    539200     18389.6
    539240     18389.7
    539280     18390.7
    539320     18393.1
    539360     18393.5
    539400       18395
    539440     18396.6
    539480     18398.3
    539520     18398.7
    539560     18399.4
    539600     18401.2
    539640     18404.6
    539680     18403.8
    539720     18406.1
    539760     18406.9
    539800     18407.5
    539840     18410.4
    539880     18409.8
    539920     18412.8
    539960     18412.8
    540000     18417.1
    540040     18417.1
    540080     18418.2
    540120     18420.6
    540160       18421
    540200     18422.5
    540240     18424.1
    540280     18425.7
    540320     18426.1
    540360     18426.9
    540400     18428.6
    540440     18432.1
    540480     18431.1
    540520     18433.6
    540560     18434.5
    540600     18434.9
    540640     18437.8
    540680     18437.3
    540720     18440.2
    540760     18440.3
    540800     18444.7
    540840     18444.5
    540880     18445.7
    540920       18448
    540960     18448.5
    541000     18449.9
    541040     18451.5
    541080     18453.1
    541120     18453.6
    541160     18454.3
    541200       18456
    541240     18459.5
    541280     18458.6
    541320       18461
    541360       18462
    541400     18462.3
    541440     18465.2
    541480     18464.7
    541520     18467.6
    541560     18467.7
    541600       18472
    541640     18471.9
    541680     18473.1
    541720     18475.5
    541760     18475.9
    541800     18477.4
    541840     18478.9
    541880     18480.5
    541920       18481
    541960     18481.7
    542000     18483.4
    542040     18487.1
    542080       18486
    542120     18488.4
    542160     18489.4
    542200     18489.7
    542240     18492.6
    542280     18492.1
    542320     18495.1
    542360     18495.2
    542400     18499.5
    542440     18499.4
    542480     18500.5
    542520       18503
    542560     18503.4
    542600       18505
    542640     18506.3
    542680       18508
    542720     18508.5
    542760     18509.2
    542800     18510.9
    542840     18514.6
    542880     18513.5
    542920     18515.9
    542960     18516.8
    543000     18517.2
    543040       18520
    543080     18519.6
    543120     18522.6
    543160     18522.6
    543200     18526.9
    543240     18526.8
    543280       18528
    543320     18530.3
    543360     18530.9
    543400     18532.4
    543440     18533.8
    543480     18535.4
    543520       18536
    543560     18536.6
    543600     18538.4
    543640     18542.1
    543680     18541.1
    543720     18543.6
    543760     18544.3
    543800     18544.7
    543840     18547.6
    543880     18547.2
    543920       18550
    543960     18550.2
    544000     18554.4
    544040     18554.3
    544080     18555.5
    544120     18557.9
    544160     18558.4
    544200     18559.9
    544240     18561.2
    544280     18562.9
    544320     18563.4
    544360     18564.1
    544400     18565.9
    544440     18569.6
    544480     18568.6
    544520       18571
    544560     18571.7
    544600     18572.3
    544640     18575.2
    544680     18574.6
    544720     18577.4
    544760     18577.7
    544800     18581.8
    544840     18581.8
    544880     18582.9
    544920     18585.3
    544960       18586
    545000     18587.3
    545040     18588.6
    545080     18590.4
    545120     18590.8
    545160     18591.5
    545200     18593.3
    545240     18597.1
    545280       18596
    545320     18598.5
    545360     18599.3
    545400     18599.7
    545440     18602.6
    545480       18602
    545520     18604.9
    545560     18605.2
    545600     18609.2
    545640     18609.2
    545680     18610.3
    545720     18612.7
    545760     18613.3
    545800     18614.8
    545840     18616.1
    545880     18617.8
    545920     18618.2
    545960     18618.9
    546000     18620.7
    546040     18624.6
    546080     18623.5
    546120     18625.8
    546160     18626.7
    546200     18627.1
    546240       18630
    546280     18629.5
    546320     18632.3
    546360     18632.7
    546400     18636.6
    546440     18636.7
    546480     18637.7
    546520       18640
    546560     18640.7
    546600     18642.2
    546640     18643.6
    546680     18645.3
    546720     18645.6
    546760     18646.4
    546800     18648.1
    546840     18652.1
    546880     18650.8
    546920     18653.2
    546960     18654.1
    547000     18654.6
    547040     18657.5
    547080     18656.9
    547120     18659.7
    547160     18660.1
    547200     18663.9
    547240     18664.1
    547280     18665.2
    547320     18667.4
    547360     18668.1
    547400     18669.7
    547440       18671
    547480     18672.8
    547520     18673.2
    547560     18673.9
    547600     18675.6
    547640     18679.6
    547680     18678.3
    547720     18680.7
    547760     18681.7
    547800       18682
    547840       18685
    547880     18684.4
    547920     18687.2
    547960     18687.6
    548000     18691.5
    548040     18691.7
    548080     18692.6
    548120     18694.9
    548160     18695.7
    548200     18697.1
    548240     18698.4
    548280     18700.3
    548320     18700.7
    548360     18701.4
    548400       18703
    548440       18707
    548480     18705.7
    548520     18708.2
    548560     18709.1
    548600     18709.5
    548640     18712.4
    548680     18711.9
    548720     18714.8
    548760       18715
    548800     18718.9
    548840     18719.1
    548880     18720.2
    548920     18722.6
    548960     18723.2
    549000     18724.6
    549040     18725.8
    549080     18727.8
    549120     18728.2
    549160       18729
    549200     18730.5
    549240     18734.5
    549280     18733.2
    549320     18735.7
    549360     18736.6
    549400     18737.1
    549440       18740
    549480     18739.5
    549520     18742.4
    549560     18742.5
    549600     18746.5
    549640     18746.6
    549680     18747.7
    549720     18750.1
    549760     18750.8
    549800     18752.1
    549840     18753.4
    549880     18755.4
    549920     18755.7
    549960     18756.6
    550000       18758
    550040     18762.1
    550080     18760.8
    550120     18763.2
    550160     18764.2
    550200     18764.6
    550240     18767.5
    550280     18766.9
    550320     18769.9
    550360       18770
    550400       18774
    550440     18774.2
    550480     18775.3
    550520     18777.6
    550560     18778.3
    550600     18779.6
    550640     18780.9
    550680     18782.9
    550720     18783.3
    550760       18784
    550800     18785.5
    550840     18789.6
    550880     18788.3
    550920     18790.8
    550960     18791.7
    551000     18792.1
    551040       18795
    551080     18794.5
    551120     18797.3
    551160     18797.5
    551200     18801.5
    551240     18801.7
    551280     18802.8
    551320       18805
    551360     18805.8
    551400     18807.1
    551440     18808.5
    551480     18810.3
    551520     18810.8
    551560     18811.6
    551600     18812.9
    551640     18817.1
    551680     18815.8
    551720     18818.2
    551760     18819.2
    551800     18819.7
    551840     18822.4
    551880       18822
    551920     18824.8
    551960       18825
    552000       18829
    552040     18829.2
    552080     18830.2
    552120     18832.5
    552160     18833.3
    552200     18834.5
    552240       18836
    552280     18837.8
    552320     18838.3
    552360       18839
    552400     18840.3
    552440     18844.6
    552480     18843.3
    552520     18845.7
    552560     18846.6
    552600     18847.1
    552640     18849.9
    552680     18849.5
    552720     18852.2
    552760     18852.5
    552800     18856.5
    552840     18856.7
    552880     18857.7
    552920       18860
    552960     18860.8
    553000       18862
    553040     18863.5
    553080     18865.3
    553120     18865.7
    553160     18866.4
    553200     18867.8
    553240     18872.1
    553280     18870.9
    553320     18873.2
    553360     18874.1
    553400     18874.6
    553440     18877.5
    553480     18876.9
    553520     18879.6
    553560     18879.9
    553600     18883.9
    553640     18884.2
    553680     18885.2
    553720     18887.4
    553760     18888.2
    553800     18889.4
    553840     18890.9
    553880     18892.8
    553920     18893.2
    553960     18893.8
    554000     18895.3
    554040     18899.6
    554080     18898.3
    554120     18900.7
    554160     18901.5
    554200       18902
    554240       18905
    554280     18904.4
    554320     18907.1
    554360     18907.4
    554400     18911.4
    554440     18911.7
    554480     18912.7
    554520       18915
    554560     18915.7
    554600       18917
    554640     18918.4
    554680     18920.3
    554720     18920.8
    554760     18921.4
    554800     18922.8
    554840     18927.1
    554880     18925.9
    554920     18928.2
    554960     18929.1
    555000     18929.5
    555040     18932.5
    555080     18931.9
    555120     18934.6
    555160     18934.9
    555200     18938.7
    555240     18939.2
    555280     18940.2
    555320     18942.5
    555360     18943.2
    555400     18944.4
    555440     18945.9
    555480     18947.7
    555520     18948.3
    555560     18948.9
    555600     18950.4
    555640     18954.6
    555680     18953.4
    555720     18955.8
    555760     18956.6
    555800       18957
    555840     18959.9
    555880     18959.4
    555920     18962.1
    555960     18962.4
    556000     18966.2
    556040     18966.7
    556080     18967.8
    556120       18970
    556160     18970.7
    556200     18971.9
    556240     18973.4
    556280     18975.2
    556320     18975.8
    556360     18976.4
    556400     18977.9
    556440     18982.1
    556480     18980.9
    556520     18983.3
    556560     18984.2
    556600     18984.5
    556640     18987.5
    556680     18986.9
    556720     18989.6
    556760     18989.8
    556800     18993.7
    556840     18994.2
    556880     18995.2
    556920     18997.6
    556960     18998.2
    557000     18999.4
    557040       19001
    557080     19002.7
    557120     19003.4
    557160     19003.9
    557200     19005.4
    557240     19009.8
    557280     19008.4
    557320     19010.9
    557360     19011.8
    557400       19012
    557440     19015.1
    557480     19014.5
    557520     19017.1
    557560     19017.4
    557600     19021.2
    557640     19021.8
    557680     19022.8
    557720       19025
    557760     19025.8
    557800     19026.9
    557840     19028.5
    557880     19030.2
    557920     19030.9
    557960     19031.4
    558000     19032.9
    558040     19037.3
    558080       19036
    558120     19038.4
    558160     19039.3
    558200     19039.5
    558240     19042.6
    558280       19042
    558320     19044.6
    558360     19044.9
    558400     19048.8
    558440     19049.2
    558480     19050.3
    558520     19052.6
    558560     19053.3
    558600     19054.4
    558640     19056.1
    558680     19057.7
    558720     19058.4
    558760     19058.9
    558800     19060.5
    558840     19064.8
    558880     19063.4
    558920     19065.9
    558960     19066.8
    559000       19067
    559040     19070.2
    559080     19069.6
    559120     19072.2
    559160     19072.5
    559200     19076.3
    559240     19076.9
    559280     19077.8
    559320     19080.2
    559360     19080.9
    559400     19082.1
    559440     19083.7
    559480     19085.1
    559520       19086
    559560     19086.5
    559600     19088.1
    559640     19092.3
    559680       19091
    559720     19093.4
    559760     19094.4
    559800     19094.5
    559840     19097.6
    559880     19097.1
    559920     19099.7
    559960       19100
    560000     19103.9
    560040     19104.4
    560080     19105.4
    560120     19107.7
    560160     19108.4
    560200     19109.6
    560240     19111.2
    560280     19112.7
    560320     19113.5
    560360     19114.1
    560400     19115.7
    560440       19120
    560480     19118.7
    560520     19120.9
    560560       19122
    560600     19122.1
    560640     19125.2
    560680     19124.6
    560720     19127.3
    560760     19127.6
    560800     19131.5
    560840       19132
    560880       19133
    560920     19135.3
    560960       19136
    561000     19137.2
    561040     19138.7
    561080     19140.3
    561120     19141.2
    561160     19141.7
    561200     19143.3
    561240     19147.6
    561280     19146.3
    561320     19148.5
    561360     19149.6
    561400     19149.8
    561440     19152.8
    561480     19152.2
    561520     19154.8
    561560     19155.2
    561600     19159.1
    561640     19159.6
    561680     19160.5
    561720       19163
    561760     19163.6
    561800     19164.8
    561840     19166.3
    561880     19167.8
    561920     19168.7
    561960     19169.3
    562000     19170.7
    562040     19175.2
    562080     19173.9
    562120     19176.1
    562160     19177.3
    562200     19177.4
    562240     19180.3
    562280     19179.8
    562320     19182.4
    562360     19182.7
    562400     19186.7
    562440     19187.2
    562480     19188.1
    562520     19190.5
    562560     19191.1
    562600     19192.4
    562640     19193.9
    562680     19195.4
    562720     19196.2
    562760       19197
    562800     19198.3
    562840     19202.8
    562880     19201.5
    562920     19203.7
    562960     19204.8
    563000       19205
    563040     19207.9
    563080     19207.4
    563120       19210
    563160     19210.3
    563200     19214.2
    563240     19214.8
    563280     19215.6
    563320     19218.2
    563360     19218.7
    563400       19220
    563440     19221.5
    563480       19223
    563520     19223.8
    563560     19224.5
    563600     19225.8
    563640     19230.3
    563680       19229
    563720     19231.4
    563760     19232.3
    563800     19232.5
    563840     19235.5
    563880       19235
    563920     19237.6
    563960     19237.9
    564000     19241.8
    564040     19242.4
    564080     19243.2
    564120     19245.7
    564160     19246.2
    564200     19247.6
    564240       19249
    564280     19250.6
    564320     19251.4
    564360     19252.1
    564400     19253.5
    564440       19258
    564480     19256.6
    564520     19258.9
    564560       19260
    564600       19260
    564640       19263
    564680     19262.5
    564720     19265.2
    564760     19265.4
    564800     19269.4
    564840       19270
    564880     19270.8
    564920     19273.3
    564960     19273.8
    565000     19275.2
    565040     19276.7
    565080     19278.2
    565120       19279
    565160     19279.7
    565200     19281.2
    565240     19285.7
    565280     19284.2
    565320     19286.4
    565360     19287.5
    565400     19287.6
    565440     19290.6
    565480     19290.2
    565520     19292.8
    565560     19293.1
    565600       19297
    565640     19297.6
    565680     19298.4
    565720       19301
    565760     19301.5
    565800     19302.9
    565840     19304.2
    565880     19305.7
    565920     19306.7
    565960     19307.4
    566000     19308.7
    566040     19313.3
    566080     19311.8
    566120       19314
    566160       19315
    566200     19315.3
    566240     19318.2
    566280     19317.8
    566320     19320.4
    566360     19320.7
    566400     19324.6
    566440     19325.2
    566480     19326.1
    566520     19328.7
    566560     19329.1
    566600     19330.5
    566640     19331.8
    566680     19333.4
    566720     19334.3
    566760       19335
    566800     19336.3
    566840     19340.9
    566880     19339.3
    566920     19341.6
    566960     19342.6
    567000     19342.9
    567040     19345.8
    567080     19345.4
    567120     19348.1
    567160     19348.4
    567200     19352.3
    567240     19352.8
    567280     19353.7
    567320     19356.3
    567360     19356.7
    567400     19358.1
    567440     19359.4
    567480     19360.9
    567520     19361.9
    567560     19362.6
    567600     19363.9
    567640     19368.5
    567680     19366.9
    567720     19369.2
    567760     19370.2
    567800     19370.5
    567840     19373.4
    567880     19373.1
    567920     19375.7
    567960       19376
    568000     19379.8
    568040     19380.4
    568080     19381.3
    568120     19383.9
    568160     19384.3
    568200     19385.8
    568240       19387
    568280     19388.5
    568320     19389.5
    568360     19390.2
    568400     19391.5
    568440     19396.1
    568480     19394.5
    568520     19396.7
    568560     19397.7
    568600     19398.1
    568640     19400.9
    568680     19400.6
    568720     19403.2
    568760     19403.6
    568800     19407.5
    568840       19408
    568880       19409
    568920     19411.5
    568960     19411.8
    569000     19413.4
    569040     19414.7
    569080     19416.2
    569120     19417.1
    569160     19417.9
    569200     19419.2
    569240     19423.7
    569280     19422.1
    569320     19424.4
    569360     19425.3
    569400     19425.8
    569440     19428.5
    569480     19428.2
    569520     19430.8
    569560     19431.2
    569600       19435
    569640     19435.7
    569680     19436.6
    569720       19439
    569760     19439.4
    569800       19441
    569840     19442.3
    569880     19443.8
    569920     19444.7
    569960     19445.5
    570000     19446.8
    570040     19451.4
    570080     19449.7
    570120     19452.1
    570160     19452.8
    570200     19453.4
    570240     19456.1
    570280     19455.9
    570320     19458.4
    570360     19458.8
    570400     19462.7
    570440     19463.3
    570480     19464.2
    570520     19466.6
    570560     19467.1
    570600     19468.6
    570640       19470
    570680     19471.4
    570720     19472.3
    570760     19473.1
    570800     19474.5
    570840       19479
    570880     19477.4
    570920     19479.7
    570960     19480.4
    571000       19481
    571040     19483.8
    571080     19483.5
    571120     19486.1
    571160     19486.5
    571200     19490.4
    571240     19490.9
    571280     19491.8
    571320     19494.3
    571360     19494.7
    571400     19496.2
    571440     19497.6
    571480       19499
    571520     19499.9
    571560     19500.7
    571600     19502.1
    571640     19506.6
    571680       19505
    571720     19507.4
    571760     19507.9
    571800     19508.6
    571840     19511.3
    571880     19511.1
    571920     19513.6
    571960     19514.1
    572000     19517.9
    572040     19518.5
    572080     19519.4
    572120     19521.8
    572160     19522.2
    572200     19523.8
    572240     19525.3
    572280     19526.7
    572320     19527.5
    572360     19528.4
    572400     19529.7
    572440     19534.3
    572480     19532.7
    572520       19535
    572560     19535.4
    572600     19536.2
    572640       19539
    572680     19538.8
    572720     19541.1
    572760     19541.8
    572800     19545.5
    572840     19546.2
    572880       19547
    572920     19549.4
    572960       19550
    573000     19551.4
    573040     19552.8
    573080     19554.3
    573120     19555.2
    573160     19555.9
    573200     19557.4
    573240       19562
    573280     19560.3
    573320     19562.6
    573360     19563.2
    573400     19563.7
    573440     19566.6
    573480     19566.5
    573520     19568.8
    573560     19569.4
    573600     19573.1
    573640     19573.7
    573680     19574.6
    573720       19577
    573760     19577.6
    573800       19579
    573840     19580.5
    573880     19581.9
    573920     19582.8
    573960     19583.6
    574000       19585
    574040     19589.6
    574080     19587.9
    574120     19590.2
    574160     19590.7
    574200     19591.4
    574240     19594.2
    574280     19594.1
    574320     19596.5
    574360       19597
    574400     19600.8
    574440     19601.4
    574480     19602.3
    574520     19604.6
    574560     19605.3
    574600     19606.6
    574640     19608.1
    574680     19609.5
    574720     19610.5
    574760     19611.3
    574800     19612.6
    574840     19617.3
    574880     19615.6
    574920     19617.9
    574960     19618.4
    575000       19619
    575040     19621.8
    575080     19621.8
    575120     19624.1
    575160     19624.6
    575200     19628.4
    575240     19629.1
    575280     19629.9
    575320     19632.3
    575360       19633
    575400     19634.4
    575440     19635.7
    575480     19637.1
    575520     19638.1
    575560       19639
    575600     19640.3
    575640       19645
    575680     19643.2
    575720     19645.4
    575760       19646
    575800     19646.7
    575840     19649.4
    575880     19649.5
    575920     19651.8
    575960     19652.3
    576000       19656
    576040     19656.7
    576080     19657.5
    576120       19660
    576160     19660.5
    576200       19662
    576240     19663.4
    576280     19664.7
    576320     19665.8
    576360     19666.6
    576400     19667.9
    576440     19672.7
    576480     19670.8
    576520       19673
    576560     19673.6
    576600     19674.3
    576640       19677
    576680     19677.1
    576720     19679.4
    576760     19679.9
    576800     19683.6
    576840     19684.3
    576880     19685.2
    576920     19687.7
    576960     19688.2
    577000     19689.6
    577040     19691.1
    577080     19692.3
    577120     19693.4
    577160     19694.3
    577200     19695.6
    577240     19700.3
    577280     19698.4
    577320     19700.7
    577360     19701.2
    577400       19702
    577440     19704.6
    577480     19704.8
    577520     19707.1
    577560     19707.5
    577600     19711.3
    577640       19712
    577680     19712.9
    577720     19715.4
    577760     19715.7
    577800     19717.3
    577840     19718.8
    577880       19720
    577920       19721
    577960     19722.1
    578000     19723.3
    578040     19727.8
    578080     19726.2
    578120     19728.5
    578160     19728.8
    578200     19729.7
    578240     19732.3
    578280     19732.4
    578320     19734.7
    578360     19735.2
    578400     19739.1
    578440     19739.7
    578480     19740.6
    578520     19743.1
    578560     19743.4
    578600     19745.1
    578640     19746.5
    578680     19747.7
    578720     19748.7
    578760     19749.8
    578800     19750.9
    578840     19755.5
    578880     19753.9
    578920       19756
    578960     19756.4
    579000     19757.2
    579040       19760
    579080     19760.2
    579120     19762.4
    579160     19762.9
    579200     19766.8
    579240     19767.4
    579280     19768.2
    579320     19770.7
    579360     19771.1
    579400     19772.8
    579440     19774.2
    579480     19775.4
    579520     19776.5
    579560     19777.4
    579600     19778.5
    579640     19783.1
    579680     19781.5
    579720     19783.7
    579760     19784.1
    579800       19785
    579840     19787.5
    579880     19787.8
    579920     19790.1
    579960     19790.5
    580000     19794.5
    580040     19795.1
    580080     19795.8
    580120     19798.4
    580160     19798.8
    580200     19800.6
    580240     19801.7
    580280     19803.1
    580320     19804.1
    580360       19805
    580400     19806.2
    580440     19810.7
    580480     19809.2
    580520     19811.3
    580560     19811.6
    580600     19812.6
    580640     19815.1
    580680     19815.5
    580720     19817.8
    580760     19818.1
    580800     19822.1
    580840     19822.7
    580880     19823.6
    580920       19826
    580960     19826.3
    581000     19828.2
    581040     19829.3
    581080     19830.7
    581120     19831.8
    581160     19832.7
    581200     19833.9
    581240     19838.5
    581280     19836.9
    581320       19839
    581360     19839.3
    581400     19840.3
    581440     19842.8
    581480     19843.1
    581520     19845.5
    581560     19845.8
    581600     19849.8
    581640     19850.4
    581680     19851.2
    581720     19853.7
    581760       19854
    581800     19855.8
    581840       19857
    581880     19858.3
    581920     19859.3
    581960     19860.4
    582000     19861.7
    582040     19866.1
    582080     19864.6
    582120     19866.7
    582160     19866.9
    582200     19867.8
    582240     19870.5
    582280     19870.7
    582320       19873
    582360     19873.4
    582400     19877.4
    582440       19878
    582480     19878.9
    582520     19881.3
    582560     19881.6
    582600     19883.5
    582640     19884.7
    582680     19886.1
    582720     19886.9
    582760       19888
    582800     19889.4
    582840     19893.8
    582880     19892.2
    582920     19894.4
    582960     19894.6
    583000     19895.5
    583040     19898.2
    583080     19898.3
    583120     19900.7
    583160       19901
    583200     19905.1
    583240     19905.6
    583280     19906.6
    583320       19909
    583360     19909.2
    583400     19911.2
    583440     19912.5
    583480     19913.7
    583520     19914.7
    583560     19915.7
    583600       19917
    583640     19921.5
    583680     19919.9
    583720       19922
    583760     19922.2
    583800     19923.2
    583840     19925.8
    583880       19926
    583920     19928.3
    583960     19928.7
    584000     19932.7
    584040     19933.3
    584080     19934.2
    584120     19936.7
    584160     19936.7
    584200     19938.8
    584240     19940.1
    584280     19941.3
    584320     19942.3
    584360     19943.3
    584400     19944.6
    584440     19949.1
    584480     19947.6
    584520     19949.6
    584560     19949.8
    584600     19950.7
    584640     19953.5
    584680     19953.5
    584720       19956
    584760     19956.4
    584800     19960.3
    584840     19960.9
    584880     19961.8
    584920     19964.4
    584960     19964.4
    585000     19966.3
    585040     19967.8
    585080       19969
    585120     19969.9
    585160       19971
    585200     19972.3
    585240     19976.8
    585280     19975.3
    585320     19977.2
    585360     19977.6
    585400     19978.5
    585440     19981.3
    585480     19981.2
    585520     19983.8
    585560     19984.1
    585600       19988
    585640     19988.7
    585680     19989.6
    585720       19992
    585760     19992.1
    585800     19994.1
    585840     19995.6
    585880     19996.7
    585920     19997.7
    585960     19998.7
    586000       20000
    586040     20004.5
    586080       20003
    586120     20004.8
    586160     20005.3
    586200     20006.2
    586240     20008.9
    586280     20008.8
    586320     20011.4
    586360     20011.8
    586400     20015.7
    586440     20016.4
    586480     20017.3
    586520     20019.7
    586560     20019.8
    586600     20021.9
    586640     20023.3
    586680     20024.4
    586720     20025.4
    586760     20026.4
    586800     20027.7
    586840     20032.3
    586880     20030.7
    586920     20032.5
    586960       20033
    587000     20033.9
    587040     20036.7
    587080     20036.5
    587120     20039.1
    587160     20039.4
    587200     20043.4
    587240     20044.1
    587280     20044.9
    587320     20047.4
    587360     20047.5
    587400     20049.6
    587440     20050.9
    587480       20052
    587520       20053
    587560     20054.1
    587600     20055.4
    587640       20060
    587680     20058.5
    587720     20060.3
    587760     20060.7
    587800     20061.6
    587840     20064.5
    587880     20064.2
    587920     20066.9
    587960     20066.9
    588000       20071
    588040     20071.7
    588080     20072.6
    588120     20075.1
    588160     20075.2
    588200     20077.4
    588240     20078.8
    588280     20079.7
    588320     20080.7
    588360     20081.8
    588400     20083.1
    588440     20087.6
    588480     20086.2
    588520       20088
    588560     20088.4
    588600     20089.4
    588640     20092.1
    588680     20091.7
    588720     20094.7
    588760     20094.6
    588800     20098.8
    588840     20099.4
    588880     20100.3
    588920     20102.9
    588960       20103
    589000     20105.3
    589040     20106.5
    589080     20107.5
    589120     20108.4
    589160     20109.6
    589200     20110.8
    589240     20115.4
    589280       20114
    589320     20115.8
    589360     20116.2
    589400     20117.1
    589440       20120
    589480     20119.5
    589520     20122.5
    589560     20122.3
    589600     20126.6
    589640     20127.2
    589680     20128.1
    589720     20130.6
    589760     20130.7
    589800     20133.1
    589840     20134.3
    589880     20135.3
    589920     20136.2
    589960     20137.5
    590000     20138.5
    590040     20143.2
    590080     20141.7
    590120     20143.6
    590160     20143.9
    590200     20144.8
    590240     20147.7
    590280     20147.2
    590320     20150.3
    590360     20150.1
    590400     20154.4
    590440     20154.9
    590480     20155.9
    590520     20158.3
    590560     20158.4
    590600     20160.8
    590640       20162
    590680     20163.1
    590720       20164
    590760     20165.3
    590800     20166.3
    590840       20171
    590880     20169.5
    590920     20171.2
    590960     20171.6
    591000     20172.6
    591040     20175.5
    591080     20175.1
    591120     20178.1
    591160     20177.8
    591200     20182.2
    591240     20182.6
    591280     20183.8
    591320     20186.1
    591360     20186.1
    591400     20188.6
    591440     20189.8
    591480     20190.9
    591520     20191.8
    591560       20193
    591600     20194.1
    591640     20198.8
    591680     20197.3
    591720     20199.1
    591760     20199.4
    591800     20200.3
    591840     20203.2
    591880     20202.9
    591920     20205.8
    591960     20205.5
    592000     20210.1
    592040     20210.5
    592080     20211.7
    592120     20213.9
    592160     20213.8
    592200     20216.4
    592240     20217.6
    592280     20218.8
    592320     20219.4
    592360     20220.8
    592400       20222
    592440     20226.5
    592480     20225.1
    592520     20226.9
    592560     20227.3
    592600     20228.2
    592640       20231
    592680     20230.8
    592720     20233.7
    592760     20233.3
    592800       20238
    592840     20238.3
    592880     20239.5
    592920     20241.9
    592960     20241.6
    593000     20244.3
    593040     20245.5
    593080     20246.6
    593120     20247.3
    593160     20248.6
    593200     20249.8
    593240     20254.3
    593280     20252.9
    593320     20254.8
    593360     20255.2
    593400     20255.9
    593440     20258.9
    593480     20258.6
    593520     20261.5
    593560     20261.2
    593600     20265.9
    593640     20266.1
    593680     20267.4
    593720     20269.7
    593760     20269.4
    593800     20272.2
    593840     20273.5
    593880     20274.5
    593920     20275.1
    593960     20276.7
    594000     20277.7
    594040     20282.3
    594080     20280.7
    594120     20282.5
    594160     20283.1
    594200     20283.8
    594240     20286.7
    594280     20286.4
    594320     20289.4
    594360       20289
    594400     20293.8
    594440     20293.9
    594480     20295.2
    594520     20297.6
    594560     20297.2
    594600     20299.9
    594640     20301.3
    594680     20302.4
    594720     20302.9
    594760     20304.5
    594800     20305.5
    594840     20310.1
    594880     20308.5
    594920     20310.3
    594960     20310.8
    595000     20311.6
    595040     20314.6
    595080     20314.2
    595120     20317.3
    595160     20316.9
    595200     20321.6
    595240     20321.8
    595280     20323.1
    595320     20325.3
    595360     20325.1
    595400     20327.7
    595440     20329.1
    595480     20330.3
    595520     20330.7
    595560     20332.3
    595600     20333.3
    595640       20338
    595680     20336.3
    595720     20338.2
    595760     20338.7
    595800     20339.5
    595840     20342.4
    595880       20342
    595920     20345.2
    595960     20344.8
    596000     20349.5
    596040     20349.6
    596080     20350.9
    596120     20353.2
    596160       20353
    596200     20355.5
    596240     20356.9
    596280     20358.2
    596320     20358.6
    596360     20360.2
    596400       20361
    596440     20365.9
    596480     20364.2
    596520       20366
    596560     20366.5
    596600     20367.3
    596640     20370.1
    596680     20369.7
    596720     20373.1
    596760     20372.7
    596800     20377.3
    596840     20377.5
    596880     20378.8
    596920     20381.1
    596960     20380.9
    597000     20383.3
    597040     20384.7
    597080     20386.1
    597120     20386.5
    597160       20388
    597200     20388.8
    597240     20393.8
    597280       20392
    597320     20393.8
    597360     20394.3
    597400     20395.2
    597440       20398
    597480     20397.6
    597520     20401.1
    597560     20400.6
    597600     20405.3
    597640     20405.2
    597680     20406.6
    597720     20408.8
    597760     20408.8
    597800     20411.2
    597840     20412.7
    597880     20413.8
    597920     20414.2
    597960       20416
    598000     20416.7
    598040     20421.6
    598080     20419.9
    598120     20421.6
    598160     20422.2
    598200       20423
    598240     20425.9
    598280     20425.3
    598320       20429
    598360     20428.5
    598400     20433.2
    598440     20433.1
    598480     20434.5
    598520     20436.6
    598560     20436.7
    598600     20439.1
    598640     20440.6
    598680     20441.7
    598720     20442.2
    598760     20443.9
    598800     20444.5
    598840     20449.5
    598880     20447.8
    598920     20449.3
    598960     20450.1
    599000     20450.8
    599040     20453.8
    599080     20453.1
    599120     20456.9
    599160     20456.4
    599200     20461.1
    599240       20461
    599280     20462.3
    599320     20464.5
    599360     20464.5
    599400     20466.9
    599440     20468.6
    599480     20469.7
    599520     20470.1
    599560     20471.7
    599600     20472.4
    599640     20477.3
    599680     20475.7
    599720     20477.3
    599760     20478.1
    599800     20478.7
    599840     20481.7
    599880       20481
    599920     20484.7
    599960     20484.3
    600000       20489
    600040     20488.9
    600080     20490.1
    600120     20492.3
    600160     20492.5
    600200     20494.9
    600240     20496.6
    600280     20497.6
    600320       20498
    600360     20499.6
    600400     20500.2
    600440     20505.3
    600480     20503.4
    600520     20505.2
    600560     20505.9
    600600     20506.5
    600640     20509.4
    600680     20508.8
    600720     20512.7
    600760     20512.3
    600800     20516.9
    600840     20516.8
    600880       20518
    600920       20520
    600960     20520.3
    601000     20522.8
    601040     20524.4
    601080     20525.5
    601120     20525.9
    601160     20527.5
    601200     20528.2
    601240     20533.2
    601280     20531.3
    601320     20533.2
    601360     20533.8
    601400     20534.3
    601440     20537.3
    601480     20536.6
    601520     20540.7
    601560     20540.1
    601600     20544.9
    601640     20544.7
    601680     20545.9
    601720     20547.9
    601760     20548.3
    601800     20550.8
    601840     20552.4
    601880     20553.4
    601920     20553.9
    601960     20555.3
    602000     20556.1
    602040     20561.3
    602080     20559.3
    602120       20561
    602160     20561.7
    602200     20562.4
    602240     20565.2
    602280     20564.6
    602320     20568.5
    602360     20567.9
    602400     20572.9
    602440     20572.6
    602480     20573.9
    602520     20575.7
    602560     20576.2
    602600     20578.8
    602640     20580.3
    602680     20581.3
    602720     20581.8
    602760     20583.3
    602800       20584
    602840     20589.2
    602880     20587.3
    602920     20588.8
    602960     20589.6
    603000     20590.2
    603040     20593.1
    603080     20592.7
    603120     20596.5
    603160     20595.8
    603200     20600.9
    603240     20600.7
    603280     20601.7
    603320     20603.7
    603360     20604.2
    603400     20606.7
    603440     20608.2
    603480     20609.2
    603520     20609.6
    603560     20611.3
    603600     20611.9
    603640     20617.3
    603680     20615.2
    603720     20616.8
    603760     20617.6
    603800     20618.1
    603840     20621.1
    603880     20620.6
    603920     20624.5
    603960     20623.8
    604000     20628.8
    604040     20628.6
    604080     20629.7
    604120     20631.7
    604160     20632.2
    604200     20634.8
    604240     20636.2
    604280     20637.2
    604320     20637.6
    604360     20639.2
    604400     20639.9
    604440     20645.2
    604480     20643.3
    604520     20644.9
    604560     20645.5
    604600       20646
    604640       20649
    604680     20648.5
    604720     20652.4
    604760     20651.7
    604800     20656.9
    604840     20656.6
    604880     20657.7
    604920     20659.7
    604960     20660.2
    605000     20662.8
    605040     20664.1
    605080     20665.2
    605120     20665.6
    605160       20667
    605200     20667.9
    605240     20673.2
    605280     20671.3
    605320     20672.8
    605360     20673.4
    605400       20674
    605440     20676.9
    605480     20676.5
    605520     20680.3
    605560     20679.6
    605600     20684.8
    605640     20684.5
    605680     20685.6
    605720     20687.5
    605760       20688
    605800     20690.6
    605840       20692
    605880     20693.2
    605920     20693.4
    605960     20694.9
    606000     20695.7
    606040     20701.1
    606080     20699.3
    606120     20700.6
    606160     20701.2
    606200       20702
    606240     20704.7
    606280     20704.4
    606320     20708.3
    606360     20707.5
    606400     20712.8
    606440     20712.4
    606480     20713.5
    606520     20715.4
    606560       20716
    606600     20718.5
    606640       20720
    606680       20721
    606720     20721.3
    606760     20722.8
    606800     20723.6
    606840     20729.1
    606880     20727.2
    606920     20728.5
    606960       20729
    607000     20729.8
    607040     20732.7
    607080     20732.3
    607120     20736.2
    607160     20735.3
    607200     20740.7
    607240     20740.2
    607280     20741.6
    607320     20743.3
    607360       20744
    607400     20746.4
    607440       20748
    607480     20748.9
    607520     20749.1
    607560     20750.8
    607600     20751.6
    607640     20757.1
    607680     20755.1
    607720     20756.5
    607760     20756.9
    607800     20757.8
    607840     20760.6
    607880     20760.2
    607920     20764.1
    607960     20763.2
    608000     20768.6
    608040       20768
    608080     20769.5
    608120     20771.2
    608160     20771.8
    608200     20774.3
    608240     20775.8
    608280     20776.8
    608320     20776.9
    608360     20778.7
    608400     20779.5
    608440       20785
    608480       20783
    608520     20784.4
    608560     20784.8
    608600     20785.6
    608640     20788.5
    608680       20788
    608720     20791.9
    608760       20791
    608800     20796.4
    608840     20795.9
    608880     20797.5
    608920     20799.1
    608960     20799.7
    609000     20802.2
    609040     20803.6
    609080     20804.7
    609120     20804.9
    609160     20806.7
    609200     20807.4
    609240     20812.9
    609280     20810.9
    609320     20812.3
    609360     20812.7
    609400     20813.6
    609440     20816.4
    609480     20815.8
    609520     20819.7
    609560     20818.9
    609600     20824.2
    609640     20823.7
    609680     20825.4
    609720     20826.9
    609760     20827.5
    609800     20830.1
    609840     20831.5
    609880     20832.7
    609920     20832.7
    609960     20834.6
    610000     20835.3
    610040     20840.8
    610080     20838.8
    610120     20840.2
    610160     20840.6
    610200     20841.5
    610240     20844.3
    610280     20843.7
    610320     20847.6
    610360     20846.9
    610400     20852.1
    610440     20851.6
    610480     20853.3
    610520     20854.9
    610560     20855.5
    610600     20858.1
    610640     20859.3
    610680     20860.5
    610720     20860.6
    610760     20862.5
    610800     20863.2
    610840     20868.7
    610880     20866.8
    610920       20868
    610960     20868.6
    611000     20869.6
    611040     20872.3
    611080     20871.5
    611120     20875.6
    611160     20874.9
    611200     20880.1
    611240     20879.5
    611280     20881.1
    611320     20882.9
    611360     20883.4
    611400       20886
    611440     20887.3
    611480     20888.5
    611520     20888.7
    611560     20890.6
    611600     20891.1
    611640     20896.7
    611680     20894.8
    611720     20895.9
    611760     20896.5
    611800     20897.6
    611840     20900.2
    611880     20899.6
    611920     20903.6
    611960     20902.8
    612000       20908
    612040     20907.4
    612080     20908.9
    612120     20910.8
    612160     20911.4
    612200       20914
    612240     20915.2
    612280     20916.5
    612320     20916.7
    612360     20918.6
    612400     20919.1
    612440     20924.7
    612480     20922.8
    612520     20923.9
    612560     20924.4
    612600     20925.5
    612640     20928.2
    612680     20927.6
    612720     20931.6
    612760     20930.7
    612800     20936.1
    612840     20935.4
    612880     20936.9
    612920     20938.8
    612960     20939.3
    613000       20942
    613040     20943.1
    613080     20944.3
    613120     20944.5
    613160     20946.5
    613200     20946.9
    613240     20952.5
    613280     20950.8
    613320     20951.8
    613360     20952.3
    613400     20953.3
    613440     20956.2
    613480     20955.4
    613520     20959.5
    613560     20958.8
    613600     20964.1
    613640     20963.4
    613680     20964.9
    613720     20966.7
    613760     20967.3
    613800     20969.9
    613840     20971.1
    613880     20972.3
    613920     20972.5
    613960     20974.4
    614000     20974.9
    614040     20980.5
    614080     20978.7
    614120     20979.6
    614160     20980.2
    614200     20981.3
    614240     20984.1
    614280     20983.5
    614320     20987.4
    614360     20986.9
    614400     20992.1
    614440     20991.3
    614480     20992.8
    614520     20994.6
    614560     20995.2
    614600     20997.9
    614640       20999
    614680     21000.2
    614720     21000.4
    614760     21002.5
    614800     21002.9
    614840     21008.4
    614880     21006.7
    614920     21007.5
    614960       21008
    615000     21009.1
    615040     21012.1
    615080     21011.4
    615120     21015.5
    615160     21014.9
    615200     21020.1
    615240     21019.2
    615280     21020.7
    615320     21022.6
    615360     21023.4
    615400     21025.9
    615440       21027
    615480     21028.2
    615520     21028.3
    615560     21030.4
    615600     21030.9
    615640     21036.4
    615680     21034.7
    615720     21035.6
    615760     21035.9
    615800       21037
    615840       21040
    615880     21039.3
    615920     21043.6
    615960     21042.9
    616000       21048
    616040     21047.1
    616080     21048.5
    616120     21050.5
    616160     21051.3
    616200     21053.9
    616240     21054.9
    616280     21056.2
    616320     21056.2
    616360     21058.4
    616400     21058.9
    616440     21064.5
    616480     21062.8
    616520     21063.5
    616560     21063.9
    616600       21065
    616640     21067.9
    616680     21067.3
    616720     21071.6
    616760     21070.9
    616800       21076
    616840       21075
    616880     21076.6
    616920     21078.5
    616960     21079.2
    617000       21082
    617040     21082.8
    617080     21084.2
    617120     21084.1
    617160     21086.3
    617200       21087
    617240     21092.4
    617280     21090.8
    617320     21091.5
    617360     21091.8
    617400       21093
    617440     21095.9
    617480     21095.4
    617520     21099.8
    617560     21098.8
    617600     21103.9
    617640     21102.9
    617680     21104.5
    617720     21106.5
    617760     21107.2
    617800       21110
    617840     21110.7
    617880     21112.2
    617920     21112.1
    617960     21114.3
    618000     21114.9
    618040     21120.4
    618080     21118.7
    618120     21119.6
    618160     21119.9
    618200     21120.9
    618240     21123.9
    618280     21123.4
    618320     21127.7
    618360     21126.9
    618400       21132
    618440       21131
    618480     21132.6
    618520     21134.5
    618560     21135.1
    618600     21138.1
    618640     21138.8
    618680     21140.2
    618720     21140.2
    618760     21142.2
    618800     21142.9
    618840     21148.5
    618880     21146.8
    618920     21147.6
    618960     21148.1
    619000       21149
    619040       21152
    619080     21151.4
    619120     21155.8
    619160     21154.9
    619200     21160.1
    619240     21159.1
    619280     21160.6
    619320     21162.6
    619360     21163.1
    619400     21166.2
    619440     21166.8
    619480     21168.1
    619520     21168.2
    619560     21170.2
    619600       21171
    619640     21176.6
    619680     21174.7
    619720     21175.7
    619760     21176.1
    619800     21176.9
    619840     21179.9
    619880     21179.3
    619920     21183.7
    619960     21182.8
    620000     21188.1
    620040       21187
    620080     21188.7
    620120     21190.7
    620160     21191.2
    620200     21194.2
    620240     21194.8
    620280     21196.2
    620320     21196.3
    620360     21198.3
    620400       21199
    620440     21204.6
    620480     21202.8
    620520     21203.7
    620560     21204.2
    620600       21205
    620640     21207.9
    620680     21207.3
    620720     21211.7
    620760     21210.8
    620800     21216.1
    620840       21215
    620880     21216.8
    620920     21218.6
    620960     21219.2
    621000     21222.2
    621040     21222.9
    621080     21224.2
    621120     21224.4
    621160     21226.3
    621200       21227
    621240     21232.6
    621280     21230.8
    621320     21231.8
    621360     21232.2
    621400     21233.1
    621440       21236
    621480     21235.3
    621520     21239.8
    621560     21238.9
    621600     21244.1
    621640     21242.9
    621680     21244.9
    621720     21246.5
    621760     21247.3
    621800     21250.2
    621840     21251.1
    621880     21252.2
    621920     21252.5
    621960     21254.4
    622000     21255.2
    622040     21260.6
    622080     21258.9
    622120     21259.9
    622160     21260.3
    622200     21261.2
    622240       21264
    622280     21263.2
    622320     21267.9
    622360     21266.9
    622400     21272.1
    622440     21271.1
    622480     21272.8
    622520     21274.5
    622560     21275.4
    622600     21278.2
    622640     21279.1
    622680     21280.3
    622720     21280.6
    622760     21282.5
    622800     21283.2
    622840     21288.5
    622880     21286.9
    622920       21288
    622960     21288.3
    623000     21289.1
    623040     21292.1
    623080     21291.2
    623120     21296.1
    623160     21294.8
    623200     21300.3
    623240       21299
    623280     21300.9
    623320     21302.6
    623360     21303.4
    623400     21306.2
    623440     21307.2
    623480     21308.3
    623520     21308.7
    623560     21310.5
    623600     21311.3
    623640     21316.6
    623680     21315.1
    623720     21316.1
    623760     21316.4
    623800     21317.1
    623840     21320.2
    623880     21319.3
    623920     21324.2
    623960       21323
    624000     21328.3
    624040     21327.1
    624080     21329.1
    624120     21330.7
    624160     21331.4
    624200     21334.3
    624240     21335.3
    624280     21336.3
    624320     21336.8
    624360     21338.5
    624400     21339.4
    624440     21344.6
    624480     21343.1
    624520     21344.2
    624560     21344.5
    624600     21345.2
    624640     21348.3
    624680     21347.4
    624720     21352.2
    624760     21351.1
    624800     21356.3
    624840     21355.1
    624880     21357.1
    624920     21358.9
    624960     21359.5
    625000     21362.3
    625040     21363.4
    625080     21364.3
    625120     21364.9
    625160     21366.5
    625200     21367.4
    625240     21372.7
    625280     21371.2
    625320     21372.2
    625360     21372.6
    625400     21373.3
    625440     21376.4
    625480     21375.5
    625520     21380.3
    625560     21379.2
    625600     21384.4
    625640     21383.3
    625680     21385.2
    625720       21387
    625760     21387.3
    625800     21390.3
    625840     21391.5
    625880     21392.3
    625920       21393
    625960     21394.6
    626000     21395.4
    626040     21400.8
    626080     21399.2
    626120     21400.4
    626160     21400.6
    626200     21401.3
    626240     21404.4
    626280     21403.5
    626320     21408.3
    626360     21407.2
    626400     21412.3
    626440     21411.3
    626480     21413.2
    626520     21415.1
    626560     21415.3
    626600     21418.4
    626640     21419.6
    626680     21420.3
    626720       21421
    626760     21422.5
    626800     21423.4
    626840     21428.9
    626880     21427.2
    626920     21428.4
    626960     21428.6
    627000     21429.2
    627040     21432.4
    627080     21431.4
    627120     21436.2
    627160     21435.2
    627200     21440.4
    627240     21439.1
    627280     21441.1
    627320       21443
    627360     21443.4
    627400     21446.3
    627440     21447.6
    627480     21448.3
    627520       21449
    627560     21450.5
    627600     21451.4
    627640     21456.9
    627680     21454.9
    627720     21456.3
    627760     21456.6
    627800     21457.3
    627840     21460.4
    627880     21459.2
    627920     21464.2
    627960     21463.1
    628000     21468.4
    628040     21467.1
    628080     21469.1
    628120     21471.1
    628160     21471.4
    628200     21474.3
    628240     21475.6
    628280     21476.2
    628320     21477.1
    628360     21478.4
    628400     21479.4
    628440     21484.8
    628480       21483
    628520     21484.2
    628560     21484.8
    628600     21485.3
    628640     21488.3
    628680     21487.2
    628720     21492.2
    628760     21491.2
    628800     21496.3
    628840       21495
    628880       21497
    628920     21498.9
    628960     21499.3
    629000     21502.3
    629040     21503.5
    629080     21504.2
    629120     21505.1
    629160     21506.3
    629200     21507.4
    629240     21512.9
    629280       21511
    629320     21512.3
    629360     21512.7
    629400     21513.2
    629440     21516.3
    629480     21515.1
    629520     21520.1
    629560       21519
    629600     21524.3
    629640       21523
    629680     21525.1
    629720     21526.9
    629760     21527.3
    629800     21530.2
    629840     21531.7
    629880     21532.2
    629920     21533.3
    629960     21534.2
    630000     21535.4
    630040     21540.8
    630080     21538.8
    630120     21540.2
    630160     21540.7
    630200     21541.1
    630240     21544.2
    630280     21542.9
    630320       21548
    630360     21546.9
    630400     21552.2
    630440     21550.9
    630480     21553.1
    630520     21554.9
    630560     21555.3
    630600     21558.3
    630640     21559.7
    630680     21560.2
    630720     21561.3
    630760     21562.2
    630800     21563.4
    630840     21568.7
    630880     21566.8
    630920     21568.2
    630960     21568.5
    631000       21569
    631040     21572.1
    631080       21571
    631120     21575.9
    631160     21574.7
    631200     21580.3
    631240     21578.9
    631280       21581
    631320     21582.8
    631360     21583.3
    631400     21586.2
    631440     21587.5
    631480     21588.2
    631520     21589.3
    631560     21590.1
    631600     21591.2
    631640     21596.5
    631680     21594.7
    631720     21596.1
    631760     21596.4
    631800     21596.9
    631840     21600.2
    631880     21598.9
    631920     21603.9
    631960     21602.7
    632000     21608.3
    632040     21606.7
    632080     21608.9
    632120     21610.9
    632160     21611.3
    632200     21614.2
    632240     21615.3
    632280     21616.1
    632320     21617.1
    632360     21618.1
    632400     21619.2
    632440     21624.5
    632480     21622.7
    632520       21624
    632560     21624.5
    632600     21624.8
    632640     21628.2
    632680     21626.9
    632720     21631.9
    632760     21630.7
    632800     21636.3
    632840     21634.8
    632880     21636.9
    632920     21638.7
    632960     21639.3
    633000     21642.3
    633040     21643.3
    633080     21644.2
    633120     21645.1
    633160     21646.1
    633200     21647.1
    633240     21652.4
    633280     21650.6
    633320       21652
    633360     21652.5
    633400     21652.8
    633440     21656.2
    633480     21654.9
    633520     21659.8
    633560     21658.6
    633600     21664.3
    633640     21662.7
    633680     21664.9
    633720     21666.7
    633760     21667.5
    633800     21670.2
    633840     21671.2
    633880     21672.2
    633920     21673.2
    633960     21674.2
    634000       21675
    634040     21680.4
    634080     21678.6
    634120     21679.9
    634160     21680.5
    634200     21680.8
    634240     21684.2
    634280     21682.9
    634320     21687.8
    634360     21686.6
    634400     21692.3
    634440     21690.7
    634480     21692.9
    634520     21694.5
    634560     21695.4
    634600     21698.2
    634640     21699.1
    634680     21700.1
    634720     21701.1
    634760     21702.2
    634800     21702.9
    634840     21708.3
    634880     21706.6
    634920     21707.9
    634960     21708.5
    635000     21708.7
    635040     21712.1
    635080     21710.7
    635120     21715.7
    635160     21714.5
    635200     21720.1
    635240     21718.7
    635280     21720.9
    635320     21722.4
    635360     21723.3
    635400     21726.2
    635440       21727
    635480       21728
    635520     21729.1
    635560     21730.1
    635600     21730.8
    635640     21736.4
    635680     21734.5
    635720     21735.9
    635760     21736.5
    635800     21736.6
    635840     21740.1
    635880     21738.6
    635920     21743.7
    635960     21742.4
    636000     21748.1
    636040     21746.6
    636080     21748.8
    636120     21750.4
    636160     21751.3
    636200     21754.2
    636240     21754.9
    636280       21756
    636320     21757.1
    636360       21758
    636400     21758.8
    636440     21764.3
    636480     21762.3
    636520     21763.7
    636560     21764.5
    636600     21764.6
    636640     21768.2
    636680     21766.6
    636720     21771.8
    636760     21770.3
    636800     21776.2
    636840     21774.6
    636880     21776.8
    636920     21778.4
    636960     21779.3
    637000     21782.2
    637040     21782.9
    637080     21784.1
    637120     21785.2
    637160       21786
    637200     21786.8
    637240     21792.3
    637280     21790.2
    637320     21791.7
    637360     21792.4
    637400     21792.5
    637440       21796
    637480     21794.6
    637520     21799.7
    637560     21798.3
    637600     21804.1
    637640     21802.5
    637680     21804.7
    637720     21806.3
    637760     21807.2
    637800     21810.2
    637840     21810.8
    637880     21811.9
    637920     21813.2
    637960       21814
    638000     21814.7
    638040     21820.3
    638080     21818.1
    638120     21819.7
    638160     21820.4
    638200     21820.5
    638240     21824.1
    638280     21822.5
    638320     21827.8
    638360     21826.3
    638400     21832.1
    638440     21830.5
    638480     21832.7
    638520     21834.2
    638560     21835.2
    638600     21838.2
    638640     21838.8
    638680       21840
    638720       21841
    638760     21841.9
    638800     21842.7
    638840     21848.2
    638880     21846.1
    638920     21847.6
    638960     21848.3
    639000     21848.5
    639040       21852
    639080     21850.5
    639120     21855.8
    639160     21854.2
    639200     21860.1
    639240     21858.4
    639280     21860.5
    639320     21862.1
    639360     21863.1
    639400     21866.2
    639440     21866.9
    639480     21868.1
    639520       21869
    639560     21869.8
    639600     21870.7
    639640     21876.4
    639680     21874.1
    639720     21875.6
    639760     21876.2
    639800     21876.5
    639840       21880
    639880     21878.5
    639920     21883.9
    639960     21882.3
    640000     21888.1
    640040     21886.4
    640080     21888.5
    640120     21890.1
    640160     21891.2
    640200     21894.2
    640240     21894.9
    640280       21896
    640320     21896.9
    640360     21897.8
    640400     21898.6
    640440     21904.3
    640480     21902.2
    640520     21903.4
    640560     21904.1
    640600     21904.5
    640640     21907.8
    640680     21906.5
    640720     21911.9
    640760     21910.1
    640800       21916
    640840     21914.5
    640880     21916.4
    640920     21918.1
    640960     21919.3
    641000     21922.1
    641040     21922.8
    641080       21924
    641120     21924.8
    641160     21925.8
    641200     21926.8
    641240     21932.3
    641280     21930.2
    641320     21931.3
    641360       21932
    641400     21932.4
    641440     21935.9
    641480     21934.5
    641520     21939.9
    641560       21938
    641600       21944
    641640     21942.4
    641680     21944.3
    641720     21946.3
    641760     21947.2
    641800     21950.1
    641840     21950.7
    641880       21952
    641920     21952.7
    641960     21953.8
    642000     21954.7
    642040     21960.3
    642080     21958.1
    642120     21959.2
    642160     21959.8
    642200     21960.4
    642240     21963.8
    642280     21962.4
    642320     21967.8
    642360     21965.9
    642400     21972.2
    642440     21970.6
    642480     21972.3
    642520     21974.4
    642560     21975.2
    642600       21978
    642640     21978.7
    642680     21980.2
    642720     21980.6
    642760     21981.8
    642800     21982.6
    642840     21988.4
    642880     21986.2
    642920     21987.2
    642960     21987.8
    643000     21988.4
    643040     21991.7
    643080     21990.5
    643120     21995.8
    643160       21994
    643200     22000.1
    643240     21998.5
    643280     22000.2
    643320     22002.3
    643360     22003.1
    643400     22005.9
    643440     22006.7
    643480     22008.3
    643520     22008.6
    643560     22009.7
    643600     22010.5
    643640     22016.4
    643680     22014.1
    643720     22015.2
    643760     22015.8
    643800     22016.3
    643840     22019.6
    643880     22018.4
    643920     22023.8
    643960       22022
    644000     22028.1
    644040     22026.6
    644080     22028.3
    644120     22030.3
    644160       22031
    644200       22034
    644240     22034.5
    644280     22036.3
    644320     22036.5
    644360     22037.6
    644400     22038.4
    644440     22044.4
    644480       22042
    644520     22043.3
    644560     22043.7
    644600     22044.3
    644640     22047.6
    644680     22046.4
    644720     22051.7
    644760       22050
    644800     22055.9
    644840     22054.7
    644880     22056.3
    644920     22058.2
    644960     22058.9
    645000     22061.9
    645040     22062.5
    645080     22064.1
    645120     22064.4
    645160     22065.7
    645200     22066.4
    645240     22072.4
    645280     22069.9
    645320     22071.3
    645360     22071.7
    645400     22072.3
    645440     22075.5
    645480     22074.3
    645520     22079.7
    645560     22077.7
    645600     22083.9
    645640     22082.5
    645680     22084.3
    645720     22086.1
    645760     22086.8
    645800     22089.9
    645840     22090.3
    645880     22092.2
    645920     22092.3
    645960     22093.6
    646000     22094.4
    646040     22100.4
    646080       22098
    646120     22099.4
    646160     22099.6
    646200     22100.1
    646240     22103.6
    646280     22102.3
    646320     22107.7
    646360     22105.6
    646400       22112
    646440     22110.4
    646480     22112.3
    646520     22114.1
    646560     22114.8
    646600     22117.8
    646640     22118.3
    646680     22120.1
    646720     22120.3
    646760     22121.5
    646800     22122.2
    646840     22128.4
    646880     22125.9
    646920     22127.2
    646960     22127.5
    647000     22128.1
    647040     22131.5
    647080     22130.3
    647120     22135.6
    647160     22133.6
    647200     22139.9
    647240     22138.5
    647280     22140.2
    647320       22142
    647360     22142.6
    647400     22145.8
    647440     22146.3
    647480     22148.1
    647520     22148.2
    647560     22149.3
    647600     22150.2
    647640     22156.4
    647680     22153.8
    647720     22155.1
    647760     22155.4
    647800     22156.1
    647840     22159.5
    647880     22158.3
    647920     22163.5
    647960     22161.5
    648000     22167.8
    648040     22166.3
    648080     22168.3
    648120     22169.8
    648160     22170.5
    648200     22173.7
    648240     22174.2
    648280       22176
    648320       22176
    648360     22177.2
    648400     22178.1
    648440     22184.3
    648480     22181.8
    648520     22183.2
    648560     22183.4
    648600       22184
    648640     22187.4
    648680     22186.2
    648720     22191.3
    648760     22189.5
    648800     22195.8
    648840     22194.2
    648880     22196.2
    648920     22197.9
    648960     22198.4
    649000     22201.8
    649040     22202.2
    649080       22204
    649120       22204
    649160     22205.1
    649200       22206
    649240     22212.4
    649280     22209.7
    649320     22211.1
    649360     22211.3
    649400       22212
    649440     22215.3
    649480       22214
    649520     22219.3
    649560     22217.4
    649600     22223.7
    649640     22222.2
    649680     22224.2
    649720     22225.9
    649760     22226.3
    649800     22229.6
    649840       22230
    649880       22232
    649920     22231.9
    649960     22232.9
    650000       22234
    650040     22240.4
    650080     22237.7
    650120       22239
    650160     22239.3
    650200     22239.9
    650240     22243.2
    650280     22241.9
    650320       22247
    650360     22245.2
    650400     22251.6
    650440     22250.2
    650480     22252.1
    650520     22253.8
    650560     22254.3
    650600     22257.5
    650640       22258
    650680       22260
    650720     22259.8
    650760     22260.9
    650800     22261.9
    650840     22268.5
    650880     22265.7
    650920     22266.9
    650960     22267.2
    651000     22267.9
    651040     22271.3
    651080     22269.8
    651120       22275
    651160     22273.1
    651200     22279.5
    651240     22278.3
    651280     22280.1
    651320     22281.6
    651360     22282.3
    651400     22285.4
    651440     22285.9
    651480     22287.9
    651520     22287.8
    651560     22288.9
    651600     22289.8
    651640     22296.4
    651680     22293.5
    651720     22294.9
    651760     22295.2
    651800     22295.8
    651840     22299.1
    651880     22297.6
    651920     22302.8
    651960       22301
    652000     22307.3
    652040     22306.2
    652080     22307.9
    652120     22309.5
    652160     22310.2
    652200     22313.3
    652240     22313.9
    652280     22315.8
    652320     22315.8
    652360     22316.8
    652400     22317.7
    652440     22324.4
    652480     22321.4
    652520     22322.8
    652560     22323.1
    652600     22323.7
    652640     22327.1
    652680     22325.5
    652720     22330.7
    652760     22328.9
    652800     22335.1
    652840     22333.9
    652880     22335.9
    652920     22337.3
    652960     22338.2
    653000     22341.1
    653040     22341.9
    653080     22343.8
    653120     22343.6
    653160     22344.8
    653200     22345.6
    653240     22352.4
    653280     22349.4
    653320     22350.7
    653360     22350.8
    653400     22351.6
    653440       22355
    653480     22353.5
    653520     22358.6
    653560     22356.7
    653600       22363
    653640     22361.7
    653680     22363.8
    653720     22365.2
    653760     22365.8
    653800     22368.9
    653840     22369.8
    653880     22371.7
    653920     22371.6
    653960     22372.8
    654000     22373.6
    654040     22380.2
    654080     22377.2
    654120     22378.7
    654160     22378.8
    654200     22379.5
    654240     22382.9
    654280     22381.3
    654320     22386.5
    654360     22384.7
    654400     22390.9
    654440     22389.8
    654480     22391.8
    654520     22393.2
    654560     22393.9
    654600     22396.8
    654640     22397.6
    654680     22399.8
    654720     22399.6
    654760     22400.7
    654800     22401.4
    654840     22408.1
    654880     22405.2
    654920     22406.6
    654960     22406.9
    655000     22407.4
    655040     22410.6
    655080       22409
    655120     22414.3
    655160     22412.5
    655200     22418.9
    655240     22417.9
    655280     22419.8
    655320     22420.9
    655360     22421.8
    655400     22424.8
    655440     22425.4
    655480     22427.5
    655520     22427.5
    655560     22428.7
    655600     22429.3
    655640       22436
    655680       22433
    655720     22434.5
    655760     22434.9
    655800     22435.3
    655840     22438.5
    655880     22437.1
    655920     22442.2
    655960     22440.5
    656000     22446.9
    656040     22445.8
    656080     22447.7
    656120     22448.7
    656160     22449.6
    656200     22452.7
    656240     22453.4
    656280     22455.4
    656320     22455.2
    656360     22456.5
    656400     22457.3
    656440       22464
    656480     22460.8
    656520     22462.4
    656560     22462.8
    656600     22463.1
    656640     22466.4
    656680     22464.9
    656720     22470.1
    656760     22468.4
    656800     22474.8
    656840     22473.8
    656880     22475.8
    656920     22476.6
    656960     22477.6
    657000     22480.7
    657040     22481.2
    657080     22483.2
    657120     22483.2
    657160     22484.5
    657200     22485.3
    657240       22492
    657280     22488.7
    657320     22490.3
    657360     22490.7
    657400     22491.1
    657440     22494.3
    657480     22492.9
    657520     22498.1
    657560     22496.3
    657600     22502.6
    657640     22501.6
    657680     22503.6
    657720     22504.3
    657760     22505.5
    657800     22508.7
    657840     22509.1
    657880     22511.2
    657920     22511.1
    657960     22512.4
    658000     22513.2
    658040     22519.8
    658080     22516.6
    658120     22518.2
    658160     22518.7
    658200       22519
    658240     22522.1
    658280     22520.8
    658320       22526
    658360     22524.3
    658400     22530.5
    658440     22529.4
    658480     22531.6
    658520     22532.3
    658560     22533.4
    658600     22536.5
    658640       22537
    658680     22539.1
    658720     22539.2
    658760     22540.3
    658800       22541
    658840     22547.7
    658880     22544.4
    658920     22546.1
    658960     22546.6
    659000     22546.8
    659040     22550.1
    659080     22548.7
    659120       22554
    659160     22552.2
    659200     22558.3
    659240     22557.4
    659280     22559.4
    659320     22560.2
    659360     22561.5
    659400     22564.3
    659440     22564.9
    659480     22566.9
    659520     22566.9
    659560     22568.2
    659600     22568.9
    659640     22575.6
    659680     22572.4
    659720     22574.1
    659760     22574.5
    659800     22574.7
    659840       22578
    659880     22576.6
    659920     22581.8
    659960     22580.1
    660000     22586.3
    660040     22585.2
    660080     22587.3
    660120       22588
    660160     22589.4
    660200     22592.3
    660240     22592.8
    660280     22594.9
    660320     22594.8
    660360     22595.9
    660400     22596.7
    660440     22603.4
    660480     22600.2
    660520     22601.8
    660560     22602.2
    660600     22602.7
    660640     22605.8
    660680     22604.5
    660720     22609.6
    660760     22608.1
    660800     22614.1
    660840     22613.1
    660880     22615.3
    660920     22615.9
    660960     22617.3
    661000     22620.1
    661040     22620.6
    661080     22622.8
    661120     22622.9
    661160     22623.8
    661200     22624.5
    661240     22631.3
    661280     22627.9
    661320     22629.8
    661360       22630
    661400     22630.7
    661440     22633.7
    661480     22632.4
    661520     22637.4
    661560     22635.9
    661600     22642.1
    661640       22641
    661680     22643.1
    661720     22643.7
    661760     22645.1
    661800       22648
    661840     22648.4
    661880     22650.9
    661920     22650.8
    661960     22651.6
    662000     22652.2
    662040     22659.2
    662080     22655.8
    662120     22657.7
    662160     22657.9
    662200     22658.5
    662240     22661.5
    662280     22660.3
    662320     22665.3
    662360     22663.8
    662400     22669.9
    662440     22668.9
    662480       22671
    662520     22671.5
    662560     22672.8
    662600     22675.8
    662640     22676.1
    662680     22678.6
    662720     22678.7
    662760     22679.5
    662800     22680.1
    662840     22687.1
    662880     22683.7
    662920     22685.6
    662960     22685.8
    663000     22686.4
    663040     22689.4
    663080     22688.3
    663120     22693.1
    663160     22691.7
    663200     22697.9
    663240     22696.7
    663280     22698.9
    663320     22699.4
    663360     22700.7
    663400     22703.8
    663440     22704.1
    663480     22706.5
    663520     22706.3
    663560     22707.5
    663600     22708.1
    663640     22715.1
    663680     22711.6
    663720     22713.6
    663760     22713.8
    663800     22714.3
    663840     22717.4
    663880     22716.1
    663920       22721
    663960     22719.6
    664000     22725.6
    664040     22724.7
    664080     22726.9
    664120     22727.3
    664160     22728.5
    664200     22731.7
    664240       22732
    664280     22734.3
    664320     22734.3
    664360     22735.4
    664400     22735.9
    664440     22742.8
    664480     22739.4
    664520     22741.4
    664560     22741.6
    664600     22742.2
    664640     22745.3
    664680     22744.1
    664720     22748.8
    664760     22747.6
    664800     22753.7
    664840     22752.7
    664880     22754.9
    664920     22755.2
    664960     22756.5
    665000     22759.8
    665040     22759.9
    665080     22762.2
    665120     22762.3
    665160     22763.4
    665200     22763.7
    665240     22770.8
    665280     22767.3
    665320     22769.3
    665360     22769.6
    665400     22770.1
    665440     22773.3
    665480     22772.1
    665520     22776.7
    665560     22775.5
    665600     22781.7
    665640     22780.8
    665680       22783
    665720     22783.1
    665760     22784.6
    665800     22787.9
    665840       22788
    665880     22790.2
    665920     22790.3
    665960     22791.3
    666000     22791.7
    666040     22798.9
    666080     22795.3
    666120     22797.4
    666160     22797.6
    666200       22798
    666240     22801.1
    666280       22800
    666320     22804.9
    666360     22803.6
    666400     22809.7
    666440     22808.8
    666480       22811
    666520     22811.1
    666560     22812.7
    666600     22815.9
    666640       22816
    666680     22818.2
    666720     22818.4
    666760     22819.4
    666800     22819.6
    666840       22827
    666880     22823.3
    666920     22825.4
    666960     22825.6
    667000     22826.1
    667040     22829.3
    667080     22827.9
    667120       22833
    667160     22831.8
    667200     22837.8
    667240     22836.9
    667280     22838.9
    667320     22839.2
    667360     22840.6
    667400     22844.1
    667440       22844
    667480     22846.3
    667520     22846.4
    667560     22847.4
    667600     22847.7
    667640       22855
    667680     22851.3
    667720     22853.3
    667760     22853.7
    667800     22854.1
    667840     22857.3
    667880     22856.1
    667920     22861.1
    667960     22859.9
    668000     22865.8
    668040     22865.1
    668080     22866.9
    668120     22867.1
    668160     22868.8
    668200     22872.1
    668240       22872
    668280     22874.3
    668320     22874.4
    668360     22875.5
    668400     22875.8
    668440     22883.2
    668480     22879.4
    668520     22881.4
    668560     22881.8
    668600     22882.1
    668640     22885.4
    668680       22884
    668720     22889.3
    668760     22887.9
    668800     22893.7
    668840     22893.1
    668880     22894.9
    668920     22895.1
    668960     22896.8
    669000     22900.1
    669040     22900.1
    669080     22902.4
    669120     22902.6
    669160     22903.4
    669200     22903.8
    669240     22911.2
    669280     22907.4
    669320     22909.6
    669360     22909.9
    669400     22910.2
    669440     22913.4
    669480       22912
    669520     22917.2
    669560     22915.8
    669600     22921.8
    669640     22921.1
    669680       22923
    669720     22923.3
    669760       22925
    669800     22928.1
    669840       22928
    669880     22930.4
    669920     22930.7
    669960     22931.4
    670000     22931.8
    670040     22939.3
    670080     22935.6
    670120     22937.6
    670160     22937.9
    670200     22938.3
    670240     22941.4
    670280     22939.9
    670320     22945.3
    670360     22943.7
    670400     22949.9
    670440     22949.1
    670480     22951.2
    670520     22951.5
    670560       22953
    670600     22956.3
    670640       22956
    670680     22958.6
    670720     22958.9
    670760     22959.6
    670800     22959.8
    670840     22967.3
    670880     22963.7
    670920     22965.6
    670960     22966.2
    671000     22966.3
    671040     22969.4
    671080     22968.1
    671120     22973.2
    671160     22971.7
    671200       22978
    671240     22977.2
    671280     22979.1
    671320     22979.6
    671360     22981.2
    671400     22984.5
    671440       22984
    671480     22986.7
    671520     22986.9
    671560     22987.7
    671600     22987.9
    671640     22995.4
    671680     22991.8
    671720     22993.8
    671760     22994.2
    671800     22994.3
    671840     22997.5
    671880       22996
    671920     23001.2
    671960     22999.8
    672000     23006.1
    672040     23005.4
    672080     23007.1
    672120     23007.7
    672160     23009.3
    672200     23012.7
    672240     23011.9
    672280     23014.8
    672320     23015.1
    672360     23015.6
    672400     23015.9
    672440     23023.7
    672480       23020
    672520     23021.9
    672560     23022.3
    672600     23022.5
    672640     23025.4
    672680     23024.1
    672720     23029.3
    672760     23027.8
    672800     23034.2
    672840     23033.5
    672880     23035.1
    672920     23035.6
    672960     23037.1
    673000     23040.8
    673040     23040.1
    673080       23043
    673120     23042.9
    673160     23043.5
    673200     23043.9
    673240     23051.9
    673280       23048
    673320       23050
    673360     23050.3
    673400     23050.5
    673440     23053.4
    673480     23052.2
    673520     23057.4
    673560     23055.9
    673600     23062.4
    673640     23061.5
    673680       23063
    673720     23063.6
    673760       23065
    673800     23068.9
    673840     23068.2
    673880       23071
    673920       23071
    673960     23071.6
    674000     23071.9
    674040     23079.8
    674080       23076
    674120     23078.1
    674160     23078.2
    674200     23078.7
    674240     23081.3
    674280     23080.2
    674320     23085.5
    674360     23084.2
    674400     23090.4
    674440     23089.5
    674480     23091.1
    674520     23091.8
    674560     23093.2
    674600     23096.9
    674640     23096.4
    674680     23099.2
    674720     23099.3
    674760     23099.7
    674800     23100.1
    674840     23108.1
    674880       23104
    674920     23106.2
    674960     23106.3
    675000     23106.8
    675040     23109.4
    675080     23108.2
    675120     23113.5
    675160     23112.3
    675200     23118.7
    675240     23117.6
    675280     23119.3
    675320       23120
    675360     23121.3
    675400       23125
    675440     23124.7
    675480     23127.3
    675520     23127.5
    675560     23127.9
    675600     23128.2
    675640     23136.3
    675680     23132.2
    675720     23134.5
    675760     23134.3
    675800     23134.9
    675840     23137.4
    675880     23136.4
    675920     23141.7
    675960     23140.6
    676000     23146.8
    676040     23145.9
    676080     23147.5
    676120       23148
    676160     23149.3
    676200     23153.1
    676240     23152.8
    676280     23155.4
    676320     23155.7
    676360     23156.1
    676400     23156.4
    676440     23164.5
    676480     23160.4
    676520     23162.7
    676560     23162.6
    676600     23163.1
    676640     23165.5
    676680     23164.5
    676720     23169.9
    676760     23168.7
    676800     23174.9
    676840       23174
    676880     23175.8
    676920     23176.1
    676960     23177.4
    677000     23181.2
    677040       23181
    677080     23183.5
    677120     23183.9
    677160     23184.2
    677200     23184.5
    677240     23192.8
    677280     23188.5
    677320     23190.8
    677360     23190.8
    677400     23191.4
    677440     23193.7
    677480     23192.7
    677520     23198.1
    677560     23196.8
    677600     23202.9
    677640     23202.1
    677680     23203.8
    677720     23204.2
    677760     23205.7
    677800     23209.5
    677840     23209.3
    677880     23211.7
    677920     23212.1
    677960     23212.4
    678000     23212.6
    678040     23220.9
    678080     23216.7
    678120       23219
    678160     23218.9
    678200     23219.6
    678240     23221.9
    678280       23221
    678320     23226.3
    678360       23225
    678400     23231.1
    678440     23230.3
    678480       23232
    678520     23232.3
    678560     23233.8
    678600     23237.7
    678640     23237.5
    678680     23239.7
    678720     23240.4
    678760     23240.6
    678800     23240.8
    678840       23249
    678880     23244.9
    678920     23247.4
    678960     23247.1
    679000     23247.7
    679040       23250
    679080     23249.2
    679120     23254.4
    679160     23253.2
    679200     23259.2
    679240     23258.6
    679280     23260.1
    679320     23260.4
    679360     23261.9
    679400     23265.9
    679440     23265.7
    679480     23267.9
    679520     23268.5
    679560     23268.7
    679600     23268.9
    679640     23277.1
    679680     23273.1
    679720     23275.5
    679760     23275.2
    679800     23275.9
    679840     23278.3
    679880     23277.3
    679920     23282.6
    679960     23281.5
    680000     23287.4
    680040     23286.9
    680080     23288.4
    680120     23288.6
    680160     23290.1
    680200     23294.1
    680240     23293.9
    680280     23296.2
    680320     23296.7
    680360     23296.9
    680400       23297
    680440     23305.3
    680480     23301.3
    680520     23303.7
    680560     23303.3
    680600     23304.1
    680640     23306.6
    680680     23305.5
    680720     23310.8
    680760     23309.7
    680800     23315.7
    680840     23315.3
    680880     23316.6
    680920     23316.7
    680960     23318.5
    681000     23322.3
    681040     23322.2
    681080     23324.5
    681120     23324.9
    681160     23325.2
    681200     23325.3
    681240     23333.6
    681280     23329.5
    681320       23332
    681360     23331.5
    681400     23332.4
    681440     23334.9
    681480     23333.8
    681520     23339.1
    681560     23337.9
    681600     23343.9
    681640     23343.7
    681680     23344.8
    681720       23345
    681760     23346.7
    681800     23350.6
    681840     23350.5
    681880     23352.7
    681920     23353.2
    681960     23353.4
    682000     23353.5
    682040     23361.9
    682080     23357.7
    682120     23360.1
    682160     23359.8
    682200     23360.4
    682240     23363.2
    682280       23362
    682320     23367.3
    682360     23366.2
    682400     23372.1
    682440     23371.8
    682480       23373
    682520     23373.2
    682560     23374.9
    682600     23378.9
    682640     23378.7
    682680       23381
    682720     23381.5
    682760     23381.6
    682800     23381.6
    682840     23390.1
    682880     23385.9
    682920     23388.3
    682960       23388
    683000     23388.6
    683040     23391.4
    683080     23390.1
    683120     23395.4
    683160     23394.4
    683200     23400.2
    683240     23399.9
    683280     23401.2
    683320     23401.4
    683360     23403.2
    683400       23407
    683440     23406.8
    683480     23409.1
    683520     23409.5
    683560     23409.8
    683600     23409.7
    683640     23418.2
    683680     23414.1
    683720     23416.6
    683760     23416.1
    683800     23416.8
    683840     23419.5
    683880     23418.3
    683920     23423.6
    683960     23422.6
    684000     23428.5
    684040       23428
    684080     23429.4
    684120     23429.4
    684160     23431.3
    684200     23435.1
    684240       23435
    684280     23437.1
    684320     23437.7
    684360     23437.9
    684400     23437.8
    684440     23446.5
    684480     23442.4
    684520     23444.8
    684560     23444.3
    684600       23445
    684640     23447.5
    684680     23446.6
    684720     23451.7
    684760     23450.7
    684800     23456.7
    684840     23456.1
    684880     23457.5
    684920     23457.5
    684960     23459.5
    685000     23463.4
    685040     23463.1
    685080     23465.4
    685120       23466
    685160       23466
    685200     23466.1
    685240     23474.7
    685280     23470.5
    685320       23473
    685360     23472.3
    685400     23473.3
    685440     23475.7
    685480     23474.7
    685520     23479.8
    685560     23478.8
    685600     23484.9
    685640     23484.2
    685680     23485.6
    685720     23485.8
    685760     23487.8
    685800     23491.6
    685840     23491.2
    685880     23493.5
    685920     23494.1
    685960     23494.1
    686000     23494.2
    686040     23502.9
    686080     23498.8
    686120     23501.2
    686160     23500.5
    686200     23501.5
    686240     23503.8
    686280     23502.8
    686320     23507.8
    686360     23506.9
    686400     23513.1
    686440     23512.4
    686480     23513.7
    686520       23514
    686560       23516
    686600     23519.9
    686640     23519.5
    686680     23521.6
    686720     23522.3
    686760     23522.2
    686800     23522.4
    686840     23531.1
    686880       23527
    686920     23529.4
    686960     23528.6
    687000     23529.5
    687040       23532
    687080     23531.1
    687120     23535.9
    687160     23534.9
    687200     23541.3
    687240     23540.7
    687280     23541.6
    687320     23542.1
    687360     23544.1
    687400       23548
    687440     23547.6
    687480     23549.6
    687520     23550.5
    687560     23550.4
    687600     23550.5
    687640     23559.2
    687680     23555.1
    687720     23557.6
    687760     23556.9
    687800     23557.7
    687840     23560.1
    687880     23559.2
    687920     23564.1
    687960     23563.2
    688000     23569.5
    688040     23568.8
    688080     23569.7
    688120     23570.2
    688160     23572.1
    688200     23576.1
    688240     23575.7
    688280     23577.8
    688320     23578.7
    688360     23578.6
    688400     23578.6
    688440     23587.5
    688480     23583.3
    688520     23585.8
    688560       23585
    688600     23585.9
    688640     23588.2
    688680     23587.4
    688720     23592.3
    688760     23591.4
    688800     23597.7
    688840     23597.1
    688880       23598
    688920     23598.5
    688960     23600.4
    689000     23604.2
    689040     23603.8
    689080       23606
    689120     23606.9
    689160     23606.7
    689200     23606.9
    689240     23615.6
    689280     23611.3
    689320     23613.9
    689360     23613.2
    689400       23614
    689440     23616.3
    689480     23615.4
    689520     23620.5
    689560     23619.7
    689600     23625.7
    689640     23625.4
    689680     23626.1
    689720     23626.6
    689760     23628.6
    689800     23632.5
    689840     23632.1
    689880     23634.1
    689920     23635.1
    689960       23635
    690000       23635
    690040     23643.8
    690080     23639.6
    690120     23642.1
    690160     23641.4
    690200     23642.2
    690240     23644.4
    690280     23643.6
    690320     23648.7
    690360     23647.8
    690400     23653.8
    690440     23653.6
    690480     23654.2
    690520     23654.9
    690560     23656.8
    690600     23660.5
    690640     23660.1
    690680     23662.2
    690720     23663.2
    690760       23663
    690800       23663
    690840     23671.9
    690880     23667.9
    690920     23670.2
    690960     23669.4
    691000     23670.3
    691040     23672.6
    691080     23671.6
    691120     23676.7
    691160       23676
    691200     23681.9
    691240     23681.6
    691280     23682.5
    691320     23682.9
    691360     23684.9
    691400     23688.5
    691440     23688.2
    691480     23690.4
    691520     23691.4
    691560     23691.2
    691600     23691.2
    691640       23700
    691680     23695.9
    691720     23698.3
    691760     23697.5
    691800     23698.4
    691840     23700.6
    691880     23699.8
    691920       23705
    691960     23704.2
    692000     23709.9
    692040     23709.7
    692080     23710.6
    692120     23711.1
    692160       23713
    692200     23716.6
    692240     23716.3
    692280     23718.4
    692320     23719.3
    692360     23719.2
    692400     23719.1
    692440     23728.2
    692480       23724
    692520     23726.4
    692560     23725.6
    692600     23726.3
    692640     23728.8
    692680     23727.9
    692720     23732.9
    692760     23732.1
    692800       23738
    692840     23737.7
    692880     23738.7
    692920     23739.2
    692960     23741.1
    693000     23744.4
    693040     23744.4
    693080     23746.5
    693120     23747.4
    693160     23747.3
    693200     23747.3
    693240     23756.4
    693280     23752.1
    693320     23754.4
    693360     23753.5
    693400     23754.5
    693440     23756.9
    693480     23755.9
    693520     23760.8
    693560     23760.1
    693600     23766.1
    693640     23765.7
    693680     23766.9
    693720     23767.2
    693760     23769.1
    693800     23772.5
    693840     23772.3
    693880     23774.6
    693920     23775.5
    693960     23775.5
    694000     23775.3
    694040     23784.4
[truncated: 175,928 more chars]
