# Supplementary material for: Comment on 'Valid molecular dynamics simulations of human hemoglobin require a surprisingly large box size'
Source: eLife. 2019 Jun 20;8:e44718. doi: 10.7554/eLife.44718 (PMC6586461; doi:10.7554/eLife.44718)
Supplement: Figure 2—figure supplement 1—source data 1. — The zip archive contains a README file describing which source files correspond to the different panels. [file elife-44718-fig2-figsupp1-data1.zip › figure2_SI/panel_C/box2/10/msd.xvg]

# This file was created Fri Mar 29 01:17:46 2019
# Created by:
#             :-) GROMACS - gmx msd, 2018.3-dev-20180823-5d5eb38 (-:
# 
# Executable:   /usr/local/gromacs/2018/2018.3-impi2017-fftw337-gcc640-cuda91/bin/gmx
# Data prefix:  /usr/local/gromacs/2018/2018.3-impi2017-fftw337-gcc640-cuda91
# Working dir:  /home/vgapsys/project/hemoglobin/ubq/cube/box2/eq10/diffusion
# Command line:
#   gmx msd -s ../tpr.tpr -f /netmount/projects1/vgapsys/hemoglobin/ubq/cube/box2/eq10/traj_comp.xtc -trestart 800 -n index.ndx -o msd.xvg
# gmx msd is part of G R O M A C S:
#
# Gyas ROwers Mature At Cryogenic Speed
#
@    title "Mean Square Displacement"
@    xaxis  label "Time (ps)"
@    yaxis  label "MSD (nm\S2\N)"
@TYPE xy
# MSD gathered over 1e+06 ps with 1251 restarts
# Diffusion constants fitted from time 100000 to 900000 ps
# D[  SOL_&_OW] = 5.6482 (+/- 0.0108) (1e-5 cm^2/s)
         0           0
        40     1.37542
        80     2.73567
       120     4.09442
       160     5.45282
       200     6.80844
       240     8.16396
       280     9.51737
       320     10.8765
       360     12.2324
       400     13.5853
       440     14.9372
       480     16.2931
       520     17.6488
       560     19.0028
       600     20.3563
       640     21.7109
       680     23.0669
       720     24.4216
       760     25.7769
       800     27.1317
       840     28.4855
       880     29.8397
       920     31.1903
       960     32.5488
      1000     33.8994
      1040     35.2479
      1080     36.5975
      1120     37.9576
      1160     39.3087
      1200     40.6625
      1240     42.0144
      1280     43.3729
      1320     44.7226
      1360     46.0759
      1400     47.4309
      1440     48.7866
      1480     50.1427
      1520     51.4969
      1560     52.8505
      1600     54.2071
      1640     55.5575
      1680     56.9083
      1720      58.257
      1760     59.6198
      1800     60.9654
      1840     62.3137
      1880     63.6557
      1920     65.0186
      1960     66.3694
      2000     67.7213
      2040     69.0708
      2080     70.4341
      2120     71.7837
      2160     73.1374
      2200     74.4882
      2240     75.8458
      2280     77.1984
      2320     78.5524
      2360     79.9063
      2400     81.2664
      2440     82.6176
      2480     83.9633
      2520     85.3104
      2560     86.6805
      2600     88.0226
      2640     89.3721
      2680     90.7119
      2720     92.0781
      2760     93.4268
      2800      94.781
      2840     96.1273
      2880     97.4945
      2920     98.8463
      2960     100.199
      3000     101.548
      3040     102.906
      3080      104.26
      3120     105.615
      3160     106.968
      3200     108.329
      3240     109.679
      3280     111.027
      3320     112.373
      3360     113.746
      3400     115.089
      3440     116.437
      3480     117.777
      3520     119.146
      3560     120.493
      3600      121.85
      3640     123.195
      3680     124.565
      3720     125.915
      3760     127.267
      3800     128.613
      3840     129.972
      3880     131.324
      3920     132.681
      3960     134.034
      4000     135.399
      4040     136.746
      4080     138.096
      4120     139.438
      4160     140.815
      4200     142.155
      4240     143.506
      4280     144.841
      4320     146.211
      4360     147.557
      4400     148.915
      4440     150.261
      4480     151.632
      4520     152.983
      4560     154.331
      4600     155.676
      4640     157.038
      4680     158.388
      4720     159.746
      4760     161.097
      4800      162.46
      4840     163.808
      4880     165.155
      4920     166.496
      4960     167.878
      5000     169.215
      5040     170.568
      5080     171.899
      5120     173.271
      5160      174.62
      5200     175.978
      5240      177.32
      5280     178.693
      5320     180.043
      5360     181.394
      5400     182.736
      5440     184.101
      5480     185.451
      5520      186.81
      5560     188.163
      5600     189.528
      5640     190.873
      5680     192.219
      5720     193.557
      5760     194.942
      5800     196.279
      5840     197.633
      5880     198.963
      5920     200.337
      5960     201.684
      6000     203.045
      6040     204.386
      6080     205.762
      6120     207.113
      6160     208.465
      6200     209.805
      6240     211.171
      6280     212.518
      6320     213.878
      6360     215.232
      6400     216.596
      6440     217.941
      6480     219.287
      6520     220.623
      6560     222.011
      6600     223.342
      6640       224.7
      6680     226.027
      6720     227.404
      6760     228.748
      6800      230.11
      6840     231.452
      6880     232.829
      6920     234.175
      6960     235.528
      7000     236.868
      7040     238.236
      7080     239.582
      7120     240.942
      7160     242.295
      7200     243.661
      7240     245.004
      7280     246.349
      7320     247.682
      7360     249.074
      7400     250.402
      7440     251.762
      7480     253.083
      7520     254.463
      7560     255.804
      7600     257.168
      7640     258.509
      7680     259.888
      7720     261.235
      7760     262.588
      7800     263.927
      7840     265.295
      7880      266.64
      7920         268
      7960     269.354
      8000     270.724
      8040     272.064
      8080     273.408
      8120     274.744
      8160     276.142
      8200     277.467
      8240     278.826
      8280     280.146
      8320     281.529
      8360     282.871
      8400     284.235
      8440     285.573
      8480     286.953
      8520     288.301
      8560     289.652
      8600     290.985
      8640     292.355
      8680     293.701
      8720     295.059
      8760     296.412
      8800     297.784
      8840     299.125
      8880     300.469
      8920     301.804
      8960     303.204
      9000     304.528
      9040      305.89
      9080     307.206
      9120     308.592
      9160     309.933
      9200     311.298
      9240     312.633
      9280     314.019
      9320     315.364
      9360     316.716
      9400     318.048
      9440      319.42
      9480     320.762
      9520     322.122
      9560     323.477
      9600     324.849
      9640     326.186
      9680     327.532
      9720     328.868
      9760     330.271
      9800     331.593
      9840     332.957
      9880     334.269
      9920     335.658
      9960         337
     10000     338.368
     10040     339.699
     10080     341.086
     10120      342.43
     10160      343.78
     10200     345.113
     10240     346.487
     10280     347.827
     10320     349.186
     10360     350.542
     10400     351.917
     10440     353.251
     10480     354.598
     10520     355.934
     10560     357.343
     10600     358.662
     10640     360.025
     10680     361.333
     10720     362.724
     10760     364.065
     10800     365.431
     10840     366.765
     10880     368.154
     10920     369.495
     10960     370.849
     11000     372.182
     11040     373.558
     11080     374.898
     11120     376.262
     11160     377.616
     11200     378.991
     11240     380.325
     11280     381.672
     11320     383.008
     11360     384.417
     11400     385.735
     11440       387.1
     11480     388.407
     11520     389.797
     11560     391.138
     11600     392.503
     11640     393.834
     11680     395.226
     11720     396.567
     11760     397.922
     11800     399.254
     11840      400.63
     11880     401.967
     11920     403.331
     11960     404.684
     12000     406.056
     12040     407.391
     12080     408.737
     12120      410.07
     12160     411.485
     12200       412.8
     12240     414.169
     12280     415.474
     12320     416.863
     12360     418.203
     12400     419.567
     12440     420.899
     12480     422.295
     12520      423.63
     12560     424.985
     12600     426.315
     12640     427.695
     12680     429.033
     12720     430.393
     12760     431.747
     12800     433.124
     12840     434.456
     12880       435.8
     12920     437.136
     12960     438.556
     13000     439.869
     13040     441.238
     13080     442.541
     13120     443.933
     13160     445.273
     13200     446.638
     13240     447.967
     13280     449.366
     13320     450.702
     13360     452.057
     13400     453.386
     13440     454.765
     13480     456.101
     13520     457.463
     13560     458.818
     13600     460.194
     13640     461.527
     13680     462.873
     13720     464.205
     13760      465.63
     13800     466.943
     13840     468.314
     13880     469.613
     13920     471.005
     13960     472.344
     14000      473.71
     14040     475.038
     14080     476.439
     14120     477.775
     14160      479.13
     14200     480.458
     14240     481.839
     14280     483.175
     14320     484.539
     14360     485.893
     14400     487.272
     14440     488.602
     14480     489.947
     14520     491.278
     14560     492.707
     14600     494.017
     14640     495.388
     14680     496.684
     14720     498.081
     14760     499.417
     14800     500.781
     14840     502.107
     14880      503.51
     14920     504.845
     14960       506.2
     15000     507.525
     15040     508.906
     15080     510.242
     15120     511.605
     15160     512.959
     15200     514.335
     15240     515.661
     15280     517.005
     15320     518.336
     15360      519.77
     15400     521.074
     15440     522.447
     15480     523.741
     15520     525.141
     15560     526.475
     15600     527.837
     15640     529.163
     15680     530.568
     15720     531.904
     15760      533.26
     15800     534.582
     15840     535.962
     15880     537.298
     15920     538.661
     15960     540.015
     16000      541.39
     16040     542.716
     16080     544.059
     16120     545.393
     16160     546.834
     16200     548.134
     16240     549.505
     16280     550.801
     16320     552.199
     16360     553.533
     16400     554.896
     16440      556.22
     16480     557.629
     16520     558.966
     16560     560.322
     16600     561.641
     16640     563.025
     16680     564.359
     16720     565.723
     16760     567.079
     16800     568.456
     16840      569.78
     16880     571.122
     16920     572.455
     16960     573.903
     17000     575.201
     17040     576.572
     17080     577.867
     17120     579.271
     17160     580.601
     17200     581.966
     17240     583.285
     17280     584.695
     17320      586.03
     17360     587.388
     17400     588.704
     17440     590.088
     17480      591.42
     17520     592.784
     17560     594.142
     17600      595.52
     17640      596.84
     17680     598.184
     17720     599.516
     17760      600.97
     17800     602.261
     17840     603.635
     17880     604.927
     17920     606.332
     17960     607.661
     18000     609.025
     18040     610.342
     18080     611.757
     18120     613.089
     18160     614.449
     18200     615.763
     18240     617.148
     18280     618.477
     18320     619.842
     18360     621.201
     18400      622.58
     18440     623.904
     18480     625.245
     18520     626.576
     18560     628.032
     18600     629.327
     18640     630.706
     18680     631.993
     18720       633.4
     18760     634.729
     18800     636.094
     18840     637.408
     18880     638.825
     18920     640.157
     18960     641.517
     19000     642.828
     19040     644.217
     19080     645.547
     19120     646.912
     19160     648.272
     19200     649.649
     19240     650.972
     19280     652.316
     19320     653.644
     19360     655.107
     19400       656.4
     19440      657.78
     19480     659.064
     19520     660.474
     19560     661.801
     19600     663.168
     19640     664.478
     19680     665.897
     19720     667.227
     19760     668.589
     19800     669.896
     19840     671.287
     19880     672.616
     19920      673.98
     19960     675.336
     20000     676.717
     20040     678.038
     20080     679.382
     20120      680.71
     20160     682.176
     20200     683.469
     20240     684.847
     20280      686.13
     20320     687.543
     20360     688.869
     20400     690.237
     20440     691.547
     20480     692.968
     20520       694.3
     20560     695.658
     20600     696.963
     20640     698.355
     20680     699.685
     20720      701.05
     20760     702.407
     20800     703.789
     20840     705.111
     20880     706.458
     20920      707.78
     20960     709.255
     21000     710.546
     21040     711.929
     21080     713.207
     21120     714.625
     21160     715.948
     21200     717.316
     21240     718.622
     21280     720.045
     21320     721.377
     21360     722.732
     21400      724.04
     21440     725.434
     21480     726.763
     21520      728.13
     21560     729.483
     21600     730.867
     21640     732.191
     21680     733.538
     21720     734.859
     21760     736.337
     21800     737.628
     21840     739.013
     21880     740.288
     21920     741.708
     21960      743.03
     22000     744.397
     22040     745.703
     22080     747.128
     22120     748.461
     22160     749.817
     22200     751.123
     22240     752.517
     22280     753.844
     22320     755.212
     22360     756.569
     22400      757.95
     22440     759.275
     22480     760.621
     22520     761.938
     22560     763.422
     22600     764.708
     22640     766.096
     22680     767.367
     22720     768.794
     22760     770.114
     22800     771.483
     22840     772.784
     22880     774.215
     22920     775.546
     22960     776.903
     23000     778.211
     23040     779.607
     23080     780.932
     23120     782.299
     23160     783.659
     23200     785.044
     23240     786.365
     23280     787.711
     23320     789.031
     23360     790.519
     23400     791.806
     23440     793.192
     23480     794.463
     23520     795.888
     23560     797.209
     23600      798.58
     23640     799.879
     23680     801.309
     23720     802.641
     23760     804.001
     23800     805.305
     23840     806.704
     23880     808.029
     23920     809.393
     23960     810.753
     24000     812.143
     24040      813.46
     24080     814.807
     24120     816.128
     24160      817.62
     24200       818.9
     24240     820.292
     24280     821.558
     24320     822.985
     24360     824.305
     24400     825.675
     24440     826.973
     24480     828.405
     24520     829.737
     24560     831.097
     24600     832.398
     24640       833.8
     24680     835.126
     24720     836.494
     24760     837.852
     24800     839.244
     24840      840.56
     24880     841.904
     24920     843.224
     24960      844.72
     25000     845.995
     25040      847.39
     25080     848.654
     25120     850.084
     25160     851.403
     25200     852.774
     25240      854.07
     25280     855.506
     25320     856.833
     25360     858.195
     25400      859.49
     25440     860.896
     25480     862.219
     25520      863.59
     25560     864.947
     25600     866.336
     25640     867.653
     25680         869
     25720     870.317
     25760     871.818
     25800     873.092
     25840     874.486
     25880     875.744
     25920     877.177
     25960     878.497
     26000     879.869
     26040      881.16
     26080     882.598
     26120     883.926
     26160     885.284
     26200     886.583
     26240     887.985
     26280      889.31
     26320     890.678
     26360     892.034
     26400     893.427
     26440     894.744
     26480     896.092
     26520     897.408
     26560     898.913
     26600     900.182
     26640     901.576
     26680     902.831
     26720     904.265
     26760     905.584
     26800     906.956
     26840     908.249
     26880     909.687
     26920     911.014
     26960     912.371
     27000     913.667
     27040     915.072
     27080     916.398
     27120     917.767
     27160     919.121
     27200     920.514
     27240     921.833
     27280     923.179
     27320     924.493
     27360         926
     27400     927.268
     27440     928.662
     27480     929.918
     27520     931.355
     27560     932.672
     27600     934.048
     27640      935.34
     27680     936.783
     27720     938.105
     27760     939.464
     27800     940.759
     27840     942.167
     27880      943.49
     27920     944.864
     27960     946.216
     28000     947.611
     28040     948.929
     28080     950.274
     28120     951.585
     28160     953.096
     28200     954.359
     28240     955.752
     28280     957.003
     28320     958.441
     28360     959.756
     28400     961.133
     28440     962.424
     28480     963.867
     28520     965.193
     28560     966.548
     28600     967.842
     28640     969.252
     28680     970.574
     28720     971.945
     28760     973.298
     28800     974.694
     28840     976.012
     28880     977.356
     28920     978.665
     28960     980.181
     29000     981.437
     29040     982.833
     29080     984.082
     29120     985.522
     29160     986.843
     29200     988.215
     29240     989.508
     29280     990.954
     29320      992.28
     29360     993.636
     29400     994.925
     29440     996.341
     29480     997.659
     29520     999.034
     29560     1000.39
     29600     1001.78
     29640      1003.1
     29680     1004.44
     29720     1005.75
     29760     1007.27
     29800     1008.52
     29840     1009.92
     29880     1011.17
     29920     1012.61
     29960     1013.93
     30000      1015.3
     30040      1016.6
     30080     1018.04
     30120     1019.37
     30160     1020.72
     30200     1022.01
     30240     1023.43
     30280     1024.75
     30320     1026.12
     30360     1027.47
     30400     1028.87
     30440     1030.19
     30480     1031.53
     30520     1032.84
     30560     1034.37
     30600     1035.62
     30640     1037.01
     30680     1038.26
     30720      1039.7
     30760     1041.02
     30800     1042.39
     30840     1043.68
     30880     1045.14
     30920     1046.45
     30960     1047.81
     31000     1049.09
     31040     1050.51
     31080     1051.83
     31120      1053.2
     31160     1054.55
     31200     1055.95
     31240     1057.26
     31280     1058.61
     31320     1059.91
     31360     1061.45
     31400      1062.7
     31440     1064.09
     31480     1065.33
     31520     1066.78
     31560      1068.1
     31600     1069.47
     31640     1070.76
     31680     1072.22
     31720     1073.54
     31760      1074.9
     31800     1076.18
     31840      1077.6
     31880     1078.91
     31920     1080.29
     31960     1081.64
     32000     1083.05
     32040     1084.35
     32080      1085.7
     32120        1087
     32160     1088.54
     32200     1089.78
     32240     1091.18
     32280     1092.42
     32320     1093.87
     32360     1095.19
     32400     1096.56
     32440     1097.84
     32480     1099.31
     32520     1100.62
     32560     1101.98
     32600     1103.26
     32640     1104.68
     32680        1106
     32720     1107.37
     32760     1108.73
     32800     1110.13
     32840     1111.43
     32880     1112.78
     32920     1114.08
     32960     1115.62
     33000     1116.86
     33040     1118.26
     33080     1119.49
     33120     1120.95
     33160     1122.27
     33200     1123.64
     33240     1124.92
     33280     1126.38
     33320     1127.69
     33360     1129.06
     33400     1130.34
     33440     1131.75
     33480     1133.07
     33520     1134.45
     33560      1135.8
     33600      1137.2
     33640     1138.51
     33680     1139.86
     33720     1141.15
     33760     1142.69
     33800     1143.93
     33840     1145.33
     33880     1146.56
     33920     1148.02
     33960     1149.34
     34000     1150.71
     34040     1151.99
     34080     1153.45
     34120     1154.76
     34160     1156.13
     34200      1157.4
     34240     1158.82
     34280     1160.14
     34320     1161.52
     34360     1162.87
     34400     1164.27
     34440     1165.58
     34480     1166.92
     34520     1168.22
     34560     1169.76
     34600     1170.99
     34640      1172.4
     34680     1173.62
     34720     1175.09
     34760     1176.41
     34800     1177.78
     34840     1179.05
     34880     1180.51
     34920     1181.83
     34960     1183.19
     35000     1184.47
     35040     1185.89
     35080      1187.2
     35120     1188.58
     35160     1189.93
     35200     1191.33
     35240     1192.64
     35280     1193.99
     35320     1195.29
     35360     1196.83
     35400     1198.07
     35440     1199.47
     35480     1200.69
     35520     1202.16
     35560     1203.48
     35600     1204.85
     35640     1206.12
     35680     1207.59
     35720     1208.91
     35760     1210.27
     35800     1211.54
     35840     1212.97
     35880     1214.27
     35920     1215.66
     35960        1217
     36000     1218.41
     36040     1219.71
     36080     1221.06
     36120     1222.36
     36160     1223.91
     36200     1225.14
     36240     1226.55
     36280     1227.76
     36320     1229.24
     36360     1230.55
     36400     1231.93
     36440      1233.2
     36480     1234.67
     36520     1235.98
     36560     1237.35
     36600     1238.62
     36640     1240.05
     36680     1241.35
     36720     1242.74
     36760     1244.08
     36800     1245.48
     36840     1246.79
     36880     1248.14
     36920     1249.43
     36960     1250.98
     37000     1252.22
     37040     1253.63
     37080     1254.84
     37120     1256.31
     37160     1257.63
     37200     1259.02
     37240     1260.28
     37280     1261.75
     37320     1263.06
     37360     1264.42
     37400      1265.7
     37440     1267.13
     37480     1268.43
     37520     1269.82
     37560     1271.16
     37600     1272.56
     37640     1273.86
     37680     1275.21
     37720      1276.5
     37760     1278.06
     37800     1279.29
     37840      1280.7
     37880     1281.91
     37920     1283.38
     37960      1284.7
     38000     1286.09
     38040     1287.35
     38080     1288.83
     38120     1290.13
     38160      1291.5
     38200     1292.77
     38240      1294.2
     38280     1295.51
     38320     1296.89
     38360     1298.23
     38400     1299.63
     38440     1300.93
     38480     1302.28
     38520     1303.57
     38560     1305.14
     38600     1306.36
     38640     1307.77
     38680     1308.97
     38720     1310.45
     38760     1311.77
     38800     1313.15
     38840     1314.42
     38880     1315.89
     38920      1317.2
     38960     1318.57
     39000     1319.83
     39040     1321.26
     39080     1322.57
     39120     1323.95
     39160     1325.29
     39200     1326.69
     39240        1328
     39280     1329.34
     39320     1330.64
     39360      1332.2
     39400     1333.43
     39440     1334.84
     39480     1336.04
     39520     1337.52
     39560     1338.84
     39600     1340.22
     39640     1341.49
     39680     1342.96
     39720     1344.27
     39760     1345.64
     39800      1346.9
     39840     1348.33
     39880     1349.64
     39920     1351.01
     39960     1352.36
     40000     1353.76
     40040     1355.07
     40080     1356.41
     40120      1357.7
     40160     1359.28
     40200     1360.51
     40240     1361.91
     40280     1363.11
     40320     1364.59
     40360     1365.91
     40400     1367.29
     40440     1368.56
     40480     1370.04
     40520     1371.34
     40560     1372.71
     40600     1373.97
     40640      1375.4
     40680     1376.71
     40720     1378.09
     40760     1379.43
     40800     1380.83
     40840     1382.14
     40880     1383.48
     40920     1384.77
     40960     1386.35
     41000     1387.58
     41040     1388.98
     41080     1390.18
     41120     1391.66
     41160     1392.99
     41200     1394.36
     41240     1395.63
     41280      1397.1
     41320     1398.41
     41360     1399.78
     41400     1401.04
     41440     1402.47
     41480     1403.78
     41520     1405.16
     41560      1406.5
     41600      1407.9
     41640     1409.21
     41680     1410.56
     41720     1411.84
     41760     1413.43
     41800     1414.65
     41840     1416.05
     41880     1417.25
     41920     1418.74
     41960     1420.06
     42000     1421.44
     42040      1422.7
     42080     1424.18
     42120     1425.48
     42160     1426.85
     42200     1428.12
     42240     1429.54
     42280     1430.85
     42320     1432.23
     42360     1433.58
     42400     1434.98
     42440     1436.29
     42480     1437.64
     42520     1438.92
     42560     1440.51
     42600     1441.73
     42640     1443.13
     42680     1444.33
     42720     1445.82
     42760     1447.15
     42800     1448.53
     42840     1449.79
     42880     1451.27
     42920     1452.57
     42960     1453.94
     43000      1455.2
     43040     1456.63
     43080     1457.95
     43120     1459.32
     43160     1460.67
     43200     1462.07
     43240     1463.38
     43280     1464.73
     43320     1466.01
     43360     1467.61
     43400     1468.82
     43440     1470.23
     43480     1471.42
     43520     1472.92
     43560     1474.24
     43600     1475.62
     43640     1476.88
     43680     1478.36
     43720     1479.66
     43760     1481.03
     43800     1482.29
     43840     1483.72
     43880     1485.04
     43920     1486.42
     43960     1487.77
     44000     1489.17
     44040     1490.48
     44080     1491.82
     44120     1493.11
     44160     1494.71
     44200     1495.92
     44240     1497.33
     44280     1498.52
     44320     1500.01
     44360     1501.34
     44400     1502.72
     44440     1503.98
     44480     1505.46
     44520     1506.77
     44560     1508.13
     44600     1509.39
     44640     1510.82
     44680     1512.14
     44720     1513.52
     44760     1514.87
     44800     1516.26
     44840     1517.57
     44880     1518.93
     44920      1520.2
     44960     1521.81
     45000     1523.02
     45040     1524.43
     45080     1525.62
     45120     1527.12
     45160     1528.44
     45200     1529.82
     45240     1531.09
     45280     1532.57
     45320     1533.87
     45360     1535.24
     45400      1536.5
     45440     1537.93
     45480     1539.24
     45520     1540.62
     45560     1541.97
     45600     1543.37
     45640     1544.68
     45680     1546.03
     45720      1547.3
     45760     1548.92
     45800     1550.13
     45840     1551.54
     45880     1552.72
     45920     1554.22
     45960     1555.55
     46000     1556.93
     46040     1558.19
     46080     1559.67
     46120     1560.97
     46160     1562.34
     46200      1563.6
     46240     1565.03
     46280     1566.35
     46320     1567.73
     46360     1569.07
     46400     1570.48
     46440     1571.78
     46480     1573.13
     46520     1574.41
     46560     1576.02
     46600     1577.23
     46640     1578.64
     46680     1579.83
     46720     1581.32
     46760     1582.65
     46800     1584.03
     46840     1585.29
     46880     1586.78
     46920     1588.07
     46960     1589.44
     47000      1590.7
     47040     1592.13
     47080     1593.45
     47120     1594.82
     47160     1596.17
     47200     1597.57
     47240     1598.87
     47280     1600.22
     47320      1601.5
     47360     1603.12
     47400     1604.33
     47440     1605.75
     47480     1606.93
     47520     1608.42
     47560     1609.75
     47600     1611.13
     47640     1612.38
     47680     1613.88
     47720     1615.17
     47760     1616.55
     47800      1617.8
     47840     1619.24
     47880     1620.55
     47920     1621.93
     47960     1623.27
     48000     1624.68
     48040     1625.97
     48080     1627.32
     48120      1628.6
     48160     1630.22
     48200     1631.43
     48240     1632.84
     48280     1634.02
     48320     1635.52
     48360     1636.84
     48400     1638.23
     48440     1639.48
     48480     1640.98
     48520     1642.27
     48560     1643.64
     48600     1644.89
     48640     1646.33
     48680     1647.64
     48720     1649.02
     48760     1650.37
     48800     1651.78
     48840     1653.07
     48880     1654.42
     48920     1655.69
     48960     1657.32
     49000     1658.52
     49040     1659.94
     49080     1661.11
     49120     1662.61
     49160     1663.94
     49200     1665.32
     49240     1666.58
     49280     1668.08
     49320     1669.36
     49360     1670.73
     49400     1671.98
     49440     1673.43
     49480     1674.74
     49520     1676.12
     49560     1677.46
     49600     1678.87
     49640     1680.17
     49680     1681.52
     49720     1682.79
     49760     1684.42
     49800     1685.62
     49840     1687.04
     49880     1688.21
     49920      1689.7
     49960     1691.03
     50000     1692.42
     50040     1693.67
     50080     1695.18
     50120     1696.46
     50160     1697.83
     50200     1699.08
     50240     1700.52
     50280     1701.83
     50320     1703.22
     50360     1704.56
     50400     1705.97
     50440     1707.26
     50480     1708.61
     50520     1709.88
     50560     1711.51
     50600     1712.71
     50640     1714.13
     50680     1715.29
     50720     1716.79
     50760     1718.12
     50800     1719.51
     50840     1720.76
     50880     1722.27
     50920     1723.55
     50960     1724.92
     51000     1726.16
     51040     1727.61
     51080     1728.92
     51120     1730.31
     51160     1731.65
     51200     1733.05
     51240     1734.34
     51280     1735.69
     51320     1736.96
     51360      1738.6
     51400     1739.79
     51440     1741.21
     51480     1742.37
     51520     1743.88
     51560     1745.21
     51600      1746.6
     51640     1747.85
     51680     1749.36
     51720     1750.64
     51760     1752.01
     51800     1753.25
     51840     1754.69
     51880     1756.01
     51920     1757.39
     51960     1758.74
     52000     1760.14
     52040     1761.43
     52080     1762.77
     52120     1764.04
     52160     1765.69
     52200     1766.87
     52240      1768.3
     52280     1769.45
     52320     1770.96
     52360     1772.29
     52400     1773.68
     52440     1774.94
     52480     1776.45
     52520     1777.73
     52560      1779.1
     52600     1780.34
     52640     1781.78
     52680      1783.1
     52720     1784.49
     52760     1785.82
     52800     1787.24
     52840     1788.53
     52880     1789.87
     52920     1791.14
     52960     1792.78
     53000     1793.97
     53040     1795.39
     53080     1796.55
     53120     1798.05
     53160     1799.38
     53200     1800.78
     53240     1802.03
     53280     1803.55
     53320     1804.83
     53360     1806.21
     53400     1807.45
     53440     1808.88
     53480     1810.19
     53520     1811.59
     53560     1812.93
     53600     1814.34
     53640     1815.63
     53680     1816.98
     53720     1818.25
     53760      1819.9
     53800     1821.07
     53840     1822.51
     53880     1823.65
     53920     1825.16
     53960     1826.49
     54000     1827.89
     54040     1829.14
     54080     1830.66
     54120     1831.95
     54160     1833.32
     54200     1834.56
     54240     1835.99
     54280     1837.31
     54320      1838.7
     54360     1840.04
     54400     1841.45
     54440     1842.75
     54480     1844.09
     54520     1845.36
     54560     1847.02
     54600     1848.19
     54640     1849.63
     54680     1850.77
     54720     1852.28
     54760      1853.6
     54800     1855.01
     54840     1856.26
     54880     1857.78
     54920     1859.07
     54960     1860.44
     55000     1861.68
     55040     1863.11
     55080     1864.42
     55120     1865.82
     55160     1867.16
     55200     1868.57
     55240     1869.87
     55280     1871.21
     55320     1872.49
     55360     1874.14
     55400     1875.31
     55440     1876.75
     55480     1877.89
     55520      1879.4
     55560     1880.73
     55600     1882.13
     55640     1883.38
     55680      1884.9
     55720     1886.19
     55760     1887.56
     55800      1888.8
     55840     1890.23
     55880     1891.55
     55920     1892.94
     55960     1894.28
     56000     1895.69
     56040     1896.99
     56080     1898.33
     56120      1899.6
     56160     1901.26
     56200     1902.43
     56240     1903.86
     56280     1905.01
     56320     1906.51
     56360     1907.85
     56400     1909.25
     56440      1910.5
     56480     1912.02
     56520      1913.3
     56560     1914.67
     56600     1915.92
     56640     1917.35
     56680     1918.66
     56720     1920.06
     56760      1921.4
     56800     1922.81
     56840     1924.11
     56880     1925.45
     56920     1926.72
     56960     1928.38
     57000     1929.54
     57040     1930.98
     57080     1932.13
     57120     1933.63
     57160     1934.96
     57200     1936.37
     57240     1937.62
     57280     1939.14
     57320     1940.43
     57360     1941.79
     57400     1943.04
     57440     1944.46
     57480     1945.78
     57520     1947.17
     57560     1948.51
     57600     1949.93
     57640     1951.23
     57680     1952.57
     57720     1953.83
     57760      1955.5
     57800     1956.66
     57840      1958.1
     57880     1959.24
     57920     1960.75
     57960     1962.07
     58000     1963.48
     58040     1964.73
     58080     1966.25
     58120     1967.54
     58160      1968.9
     58200     1970.14
     58240     1971.57
     58280     1972.88
     58320     1974.27
     58360     1975.61
     58400     1977.03
     58440     1978.33
     58480     1979.67
     58520     1980.93
     58560      1982.6
     58600     1983.77
     58640     1985.21
     58680     1986.34
     58720     1987.85
     58760     1989.18
     58800     1990.59
     58840     1991.83
     58880     1993.36
     58920     1994.64
     58960     1996.01
     59000     1997.25
     59040     1998.68
     59080     1999.99
     59120     2001.38
     59160     2002.73
     59200     2004.14
     59240     2005.44
     59280     2006.79
     59320     2008.04
     59360     2009.72
     59400     2010.88
     59440     2012.33
     59480     2013.46
     59520     2014.97
     59560     2016.29
     59600     2017.71
     59640     2018.95
     59680     2020.47
     59720     2021.76
     59760     2023.12
     59800     2024.35
     59840     2025.79
     59880      2027.1
     59920     2028.49
     59960     2029.84
     60000     2031.25
     60040     2032.55
     60080      2033.9
     60120     2035.15
     60160     2036.84
     60200     2037.99
     60240     2039.44
     60280     2040.57
     60320     2042.08
     60360      2043.4
     60400     2044.82
     60440     2046.06
     60480     2047.58
     60520     2048.88
     60560     2050.23
     60600     2051.46
     60640      2052.9
     60680     2054.21
     60720      2055.6
     60760     2056.96
     60800     2058.37
     60840     2059.66
     60880     2061.01
     60920     2062.26
     60960     2063.95
     61000      2065.1
     61040     2066.55
     61080     2067.67
     61120     2069.19
     61160     2070.51
     61200     2071.93
     61240     2073.17
     61280      2074.7
     61320     2075.99
     61360     2077.35
     61400     2078.58
     61440     2080.02
     61480     2081.33
     61520     2082.71
     61560     2084.06
     61600     2085.48
     61640     2086.77
     61680     2088.12
     61720     2089.37
     61760     2091.06
     61800     2092.22
     61840     2093.66
     61880     2094.79
     61920      2096.3
     61960     2097.62
     62000     2099.05
     62040     2100.29
     62080     2101.81
     62120      2103.1
     62160     2104.45
     62200     2105.68
     62240     2107.12
     62280     2108.43
     62320     2109.81
     62360     2111.17
     62400     2112.59
     62440     2113.87
     62480     2115.22
     62520     2116.47
     62560     2118.16
     62600     2119.31
     62640     2120.75
     62680     2121.88
     62720      2123.4
     62760     2124.72
     62800     2126.14
     62840     2127.38
     62880     2128.91
     62920     2130.19
     62960     2131.54
     63000     2132.77
     63040     2134.21
     63080     2135.52
     63120     2136.91
     63160     2138.26
     63200     2139.67
     63240     2140.97
     63280     2142.32
     63320     2143.56
     63360     2145.26
     63400     2146.41
     63440     2147.86
     63480     2148.99
     63520      2150.5
     63560     2151.83
     63600     2153.25
     63640     2154.48
     63680     2156.02
     63720      2157.3
     63760     2158.64
     63800     2159.88
     63840     2161.32
     63880     2162.62
     63920     2164.01
     63960     2165.37
     64000     2166.78
     64040     2168.08
     64080     2169.42
     64120     2170.67
     64160     2172.37
     64200     2173.51
     64240     2174.97
     64280     2176.08
     64320     2177.61
     64360     2178.92
     64400     2180.36
     64440     2181.58
     64480     2183.12
     64520      2184.4
     64560     2185.74
     64600     2186.98
     64640     2188.42
     64680     2189.72
     64720     2191.11
     64760     2192.46
     64800     2193.87
     64840     2195.17
     64880     2196.52
     64920     2197.76
     64960     2199.47
     65000     2200.61
     65040     2202.06
     65080     2203.18
     65120     2204.71
     65160     2206.02
     65200     2207.45
     65240     2208.68
     65280     2210.21
     65320     2211.49
     65360     2212.84
     65400     2214.08
     65440     2215.51
     65480     2216.82
     65520     2218.22
     65560     2219.56
     65600     2220.97
     65640     2222.27
     65680     2223.61
     65720     2224.86
     65760     2226.57
     65800     2227.71
     65840     2229.17
     65880     2230.28
     65920     2231.81
     65960     2233.12
     66000     2234.55
     66040     2235.78
     66080     2237.31
     66120     2238.58
     66160     2239.93
     66200     2241.17
     66240     2242.61
     66280     2243.91
     66320     2245.31
     66360     2246.65
     66400     2248.07
     66440     2249.36
     66480      2250.7
     66520     2251.96
     66560     2253.67
     66600      2254.8
     66640     2256.26
     66680     2257.36
     66720      2258.9
     66760     2260.21
     66800     2261.63
     66840     2262.87
     66880      2264.4
     66920     2265.68
     66960     2267.02
     67000     2268.26
     67040      2269.7
     67080        2271
     67120     2272.39
     67160     2273.73
     67200     2275.15
     67240     2276.45
     67280     2277.78
     67320     2279.04
     67360     2280.75
     67400     2281.89
     67440     2283.34
     67480     2284.44
     67520     2285.98
     67560      2287.3
     67600     2288.72
     67640     2289.95
     67680     2291.49
     67720     2292.76
     67760      2294.1
     67800     2295.34
     67840     2296.79
     67880     2298.08
     67920     2299.47
     67960     2300.81
     68000     2302.24
     68040     2303.54
     68080     2304.87
     68120     2306.12
     68160     2307.85
     68200     2308.98
     68240     2310.44
     68280     2311.53
     68320     2313.06
     68360     2314.39
     68400      2315.8
     68440     2317.03
     68480     2318.57
     68520     2319.85
     68560     2321.18
     68600     2322.43
     68640     2323.87
     68680     2325.17
     68720     2326.56
     68760      2327.9
     68800     2329.32
     68840     2330.63
     68880     2331.95
     68920     2333.21
     68960     2334.94
     69000     2336.07
     69040     2337.52
     69080     2338.61
     69120     2340.15
     69160     2341.46
     69200     2342.88
     69240     2344.11
     69280     2345.65
     69320     2346.92
     69360     2348.26
     69400     2349.51
     69440     2350.95
     69480     2352.25
     69520     2353.64
     69560     2354.98
     69600      2356.4
     69640     2357.72
     69680     2359.04
     69720     2360.29
     69760     2362.03
     69800     2363.15
     69840     2364.61
     69880      2365.7
     69920     2367.23
     69960     2368.55
     70000     2369.97
     70040      2371.2
     70080     2372.74
     70120        2374
     70160     2375.34
     70200      2376.6
     70240     2378.04
     70280     2379.33
     70320     2380.72
     70360     2382.06
     70400     2383.49
     70440     2384.81
     70480     2386.12
     70520     2387.37
     70560     2389.11
     70600     2390.23
     70640      2391.7
     70680     2392.79
     70720     2394.32
     70760     2395.64
     70800     2397.06
     70840     2398.28
     70880     2399.83
     70920     2401.09
     70960     2402.43
     71000     2403.68
     71040     2405.12
     71080     2406.42
     71120      2407.8
     71160     2409.15
     71200     2410.57
     71240     2411.89
     71280     2413.21
     71320     2414.45
     71360      2416.2
     71400     2417.32
     71440     2418.78
     71480     2419.87
     71520     2421.41
     71560     2422.71
     71600     2424.15
     71640     2425.37
     71680     2426.92
     71720     2428.18
     71760     2429.52
     71800     2430.77
     71840     2432.21
     71880      2433.5
     71920     2434.89
     71960     2436.24
     72000     2437.66
     72040     2438.98
     72080     2440.29
     72120     2441.53
     72160     2443.28
     72200      2444.4
     72240     2445.86
     72280     2446.95
     72320     2448.48
     72360      2449.8
     72400     2451.23
     72440     2452.46
     72480        2454
     72520     2455.26
     72560      2456.6
     72600     2457.85
     72640     2459.29
     72680     2460.58
     72720     2461.97
     72760     2463.32
     72800     2464.74
     72840     2466.06
     72880     2467.37
     72920      2468.6
     72960     2470.36
     73000     2471.48
     73040     2472.94
     73080     2474.03
     73120     2475.56
     73160     2476.88
     73200      2478.3
     73240     2479.53
     73280     2481.08
     73320     2482.34
     73360     2483.68
     73400     2484.93
     73440     2486.37
     73480     2487.66
     73520     2489.03
     73560     2490.39
     73600     2491.82
     73640     2493.13
     73680     2494.44
     73720     2495.67
     73760     2497.43
     73800     2498.55
     73840     2500.01
     73880     2501.09
     73920     2502.63
     73960     2503.95
     74000     2505.37
     74040      2506.6
     74080     2508.15
     74120      2509.4
     74160     2510.75
     74200     2511.99
     74240     2513.45
     74280     2514.73
     74320     2516.11
     74360     2517.47
     74400     2518.89
     74440      2520.2
     74480     2521.51
     74520     2522.73
     74560      2524.5
     74600     2525.62
     74640     2527.08
     74680     2528.16
     74720     2529.69
     74760     2531.02
     74800     2532.44
     74840     2533.66
     74880     2535.22
     74920     2536.47
     74960     2537.81
     75000     2539.05
     75040     2540.52
     75080      2541.8
     75120     2543.18
     75160     2544.54
     75200     2545.96
     75240     2547.27
     75280     2548.59
     75320      2549.8
     75360     2551.57
     75400     2552.68
     75440     2554.15
     75480     2555.22
     75520     2556.75
     75560     2558.08
     75600     2559.51
     75640     2560.73
     75680     2562.29
     75720     2563.53
     75760     2564.87
     75800     2566.11
     75840     2567.58
     75880     2568.87
     75920     2570.25
     75960     2571.61
     76000     2573.03
     76040     2574.34
     76080     2575.66
     76120     2576.87
     76160     2578.65
     76200     2579.74
     76240     2581.22
     76280     2582.29
     76320     2583.82
     76360     2585.15
     76400     2586.58
     76440      2587.8
     76480     2589.36
     76520      2590.6
     76560     2591.94
     76600     2593.17
     76640     2594.65
     76680     2595.94
     76720     2597.31
     76760     2598.67
     76800     2600.09
     76840     2601.39
     76880     2602.72
     76920     2603.93
     76960     2605.71
     77000      2606.8
     77040     2608.28
     77080     2609.35
     77120     2610.88
     77160     2612.21
     77200     2613.64
     77240     2614.85
     77280     2616.42
     77320     2617.66
     77360        2619
     77400     2620.23
     77440     2621.71
     77480     2622.98
     77520     2624.37
     77560     2625.72
     77600     2627.14
     77640     2628.45
     77680     2629.77
     77720     2630.98
     77760     2632.76
     77800     2633.86
     77840     2635.34
     77880     2636.41
     77920     2637.94
     77960     2639.27
     78000     2640.69
     78040     2641.91
     78080     2643.48
     78120     2644.73
     78160     2646.07
     78200      2647.3
     78240     2648.77
     78280     2650.05
     78320     2651.43
     78360     2652.79
     78400     2654.22
     78440     2655.51
     78480     2656.84
     78520     2658.05
     78560     2659.83
     78600     2660.92
     78640     2662.42
     78680     2663.47
     78720     2665.01
     78760     2666.34
     78800     2667.76
     78840     2668.99
     78880     2670.56
     78920      2671.8
     78960     2673.14
     79000     2674.37
     79040     2675.85
     79080     2677.12
     79120      2678.5
     79160     2679.86
     79200     2681.28
     79240     2682.58
     79280      2683.9
     79320     2685.11
     79360      2686.9
     79400        2688
     79440     2689.49
     79480     2690.54
     79520     2692.09
     79560     2693.41
     79600     2694.84
     79640     2696.06
     79680     2697.63
     79720     2698.88
     79760     2700.21
     79800     2701.43
     79840     2702.92
     79880     2704.19
     79920     2705.58
     79960     2706.93
     80000     2708.35
     80040     2709.65
     80080     2710.96
     80120     2712.18
     80160     2713.96
     80200     2715.06
     80240     2716.55
     80280      2717.6
     80320     2719.14
     80360     2720.47
     80400      2721.9
     80440     2723.12
     80480     2724.69
     80520     2725.93
     80560     2727.27
     80600     2728.49
     80640     2729.98
     80680     2731.25
     80720     2732.64
     80760     2733.99
     80800      2735.4
     80840     2736.71
     80880     2738.01
     80920     2739.22
     80960     2741.01
     81000     2742.11
     81040     2743.61
     81080     2744.64
     81120     2746.19
     81160     2747.52
     81200     2748.95
     81240     2750.18
     81280     2751.74
     81320     2752.99
     81360     2754.32
     81400     2755.55
     81440     2757.04
     81480      2758.3
     81520     2759.69
     81560     2761.04
     81600     2762.46
     81640     2763.76
     81680     2765.07
     81720     2766.28
     81760     2768.07
     81800     2769.16
     81840     2770.66
     81880     2771.69
     81920     2773.25
     81960     2774.57
     82000        2776
     82040     2777.22
     82080     2778.78
     82120     2780.04
     82160     2781.38
     82200      2782.6
     82240     2784.08
     82280     2785.35
     82320     2786.74
     82360     2788.09
     82400     2789.51
     82440     2790.81
     82480     2792.11
     82520     2793.32
     82560     2795.12
     82600     2796.21
     82640     2797.71
     82680     2798.72
     82720     2800.28
     82760      2801.6
     82800     2803.05
     82840     2804.27
     82880     2805.83
     82920     2807.09
     82960     2808.42
     83000     2809.65
     83040     2811.13
     83080     2812.39
     83120     2813.79
     83160     2815.13
     83200     2816.55
     83240     2817.86
     83280     2819.15
     83320     2820.37
     83360     2822.18
     83400     2823.27
     83440     2824.76
     83480     2825.78
     83520     2827.34
     83560     2828.66
     83600     2830.11
     83640     2831.33
     83680     2832.89
     83720     2834.14
     83760     2835.48
     83800      2836.7
     83840     2838.18
     83880     2839.44
     83920     2840.84
     83960     2842.19
     84000     2843.61
     84040     2844.91
     84080     2846.21
     84120     2847.43
     84160     2849.25
     84200     2850.33
     84240     2851.83
     84280     2852.84
     84320     2854.41
     84360     2855.73
     84400     2857.17
     84440      2858.4
     84480     2859.95
     84520      2861.2
     84560     2862.53
     84600     2863.76
     84640     2865.24
     84680      2866.5
     84720      2867.9
     84760     2869.25
     84800     2870.68
     84840     2871.98
     84880     2873.28
     84920      2874.5
     84960     2876.31
     85000      2877.4
     85040      2878.9
     85080     2879.91
     85120     2881.48
     85160     2882.79
     85200     2884.23
     85240     2885.46
     85280     2887.02
     85320     2888.27
     85360     2889.59
     85400     2890.82
     85440     2892.31
     85480     2893.57
     85520     2894.96
     85560     2896.31
     85600     2897.73
     85640     2899.05
     85680     2900.34
     85720     2901.56
     85760     2903.38
     85800     2904.47
     85840     2905.96
     85880     2906.98
     85920     2908.55
     85960     2909.86
     86000     2911.29
     86040     2912.52
     86080     2914.09
     86120     2915.34
     86160     2916.66
     86200     2917.89
     86240     2919.37
     86280     2920.63
     86320     2922.03
     86360     2923.38
     86400      2924.8
     86440     2926.12
     86480     2927.41
     86520     2928.63
     86560     2930.46
     86600     2931.54
     86640     2933.03
     86680     2934.05
     86720     2935.63
     86760     2936.94
     86800     2938.37
     86840      2939.6
     86880     2941.16
     86920     2942.42
     86960     2943.74
     87000     2944.96
     87040     2946.45
     87080      2947.7
     87120     2949.11
     87160     2950.46
     87200     2951.87
     87240     2953.19
     87280     2954.49
     87320     2955.71
     87360     2957.54
     87400     2958.61
     87440     2960.11
     87480     2961.13
     87520      2962.7
     87560     2964.01
     87600     2965.45
     87640     2966.68
     87680     2968.24
     87720      2969.5
     87760     2970.82
     87800     2972.04
     87840     2973.52
     87880     2974.78
     87920     2976.19
     87960     2977.54
     88000     2978.96
     88040     2980.27
     88080     2981.57
     88120     2982.78
     88160     2984.62
     88200     2985.69
     88240      2987.2
     88280     2988.22
     88320     2989.78
     88360     2991.09
     88400     2992.52
     88440     2993.75
     88480     2995.33
     88520     2996.58
     88560     2997.91
     88600     2999.12
     88640      3000.6
     88680     3001.86
     88720     3003.27
     88760     3004.62
     88800     3006.05
     88840     3007.35
     88880     3008.65
     88920     3009.86
     88960      3011.7
     89000     3012.76
     89040     3014.28
     89080      3015.3
     89120     3016.86
     89160     3018.18
     89200      3019.6
     89240     3020.83
     89280     3022.41
     89320     3023.66
     89360     3024.98
     89400     3026.19
     89440     3027.68
     89480     3028.94
     89520     3030.35
     89560      3031.7
     89600     3033.12
     89640     3034.42
     89680     3035.72
     89720     3036.93
     89760     3038.78
     89800     3039.85
     89840     3041.36
     89880     3042.38
     89920     3043.94
     89960     3045.25
     90000     3046.68
     90040      3047.9
     90080     3049.49
     90120     3050.74
     90160     3052.06
     90200     3053.27
     90240     3054.76
     90280     3056.01
     90320     3057.43
     90360     3058.77
     90400      3060.2
     90440      3061.5
     90480     3062.81
     90520     3064.01
     90560     3065.87
     90600     3066.93
     90640     3068.44
     90680     3069.47
     90720     3071.02
     90760     3072.34
     90800     3073.77
     90840     3074.99
     90880     3076.57
     90920     3077.81
     90960     3079.14
     91000     3080.35
     91040     3081.84
     91080     3083.09
     91120     3084.51
     91160     3085.86
     91200     3087.29
     91240     3088.59
     91280      3089.9
     91320      3091.1
     91360     3092.96
     91400     3094.03
     91440     3095.54
     91480     3096.56
     91520     3098.12
     91560     3099.44
     91600     3100.86
     91640     3102.09
     91680     3103.67
     91720     3104.92
     91760     3106.24
     91800     3107.45
     91840     3108.94
     91880      3110.2
     91920     3111.62
     91960     3112.97
     92000     3114.39
     92040     3115.69
     92080        3117
     92120     3118.21
     92160     3120.06
     92200     3121.12
     92240     3122.64
     92280     3123.66
     92320     3125.24
     92360     3126.54
     92400     3127.97
     92440      3129.2
     92480     3130.77
     92520     3132.01
     92560     3133.34
     92600     3134.55
     92640     3136.03
     92680      3137.3
     92720     3138.71
     92760     3140.07
     92800     3141.49
     92840     3142.78
     92880     3144.09
     92920      3145.3
     92960     3147.16
     93000     3148.23
     93040     3149.74
     93080     3150.76
     93120     3152.33
     93160     3153.64
     93200     3155.06
     93240      3156.3
     93280     3157.87
     93320     3159.12
     93360     3160.43
     93400     3161.64
     93440     3163.13
     93480     3164.39
     93520      3165.8
     93560     3167.16
     93600     3168.58
     93640     3169.86
     93680     3171.18
     93720     3172.39
     93760     3174.26
     93800     3175.31
     93840     3176.84
     93880     3177.85
     93920     3179.41
     93960     3180.72
     94000     3182.14
     94040     3183.38
     94080     3184.95
     94120      3186.2
     94160     3187.52
     94200     3188.72
     94240      3190.2
     94280     3191.47
     94320     3192.89
     94360     3194.24
     94400     3195.66
     94440     3196.94
     94480     3198.25
     94520     3199.46
     94560     3201.34
     94600     3202.39
     94640     3203.92
     94680     3204.93
     94720     3206.49
     94760     3207.81
     94800     3209.23
     94840     3210.46
     94880     3212.04
     94920     3213.28
     94960      3214.6
     95000     3215.81
     95040     3217.29
     95080     3218.56
     95120     3219.97
     95160     3221.32
     95200     3222.75
     95240     3224.02
     95280     3225.34
     95320     3226.54
     95360     3228.43
     95400     3229.47
     95440     3231.01
     95480     3232.02
     95520     3233.58
     95560     3234.89
     95600     3236.31
     95640     3237.55
     95680     3239.12
     95720     3240.37
     95760     3241.68
     95800      3242.9
     95840     3244.38
     95880     3245.64
     95920     3247.07
     95960     3248.41
     96000     3249.84
     96040     3251.11
     96080     3252.42
     96120     3253.64
     96160     3255.51
     96200     3256.55
     96240     3258.09
     96280      3259.1
     96320     3260.66
     96360     3261.97
     96400     3263.39
     96440     3264.64
     96480     3266.21
     96520     3267.45
     96560     3268.76
     96600     3269.98
     96640     3271.46
     96680     3272.72
     96720     3274.15
     96760      3275.5
     96800     3276.93
     96840     3278.19
     96880     3279.49
     96920     3280.72
     96960      3282.6
     97000     3283.64
     97040     3285.18
     97080     3286.19
     97120     3287.74
     97160     3289.05
     97200     3290.47
     97240     3291.71
     97280     3293.29
     97320     3294.53
     97360     3295.84
     97400     3297.06
     97440     3298.54
     97480     3299.79
     97520     3301.22
     97560     3302.58
     97600        3304
     97640     3305.27
     97680     3306.57
     97720      3307.8
     97760     3309.68
     97800     3310.72
     97840     3312.27
     97880     3313.26
     97920     3314.82
     97960     3316.14
     98000     3317.56
     98040      3318.8
     98080     3320.38
     98120      3321.6
     98160     3322.92
     98200     3324.13
     98240     3325.62
     98280     3326.87
     98320      3328.3
     98360     3329.66
     98400     3331.08
     98440     3332.36
     98480     3333.65
     98520     3334.88
     98560     3336.76
     98600     3337.79
     98640     3339.35
     98680     3340.34
     98720      3341.9
     98760     3343.21
     98800     3344.63
     98840     3345.88
     98880     3347.47
     98920     3348.69
     98960     3350.01
     99000     3351.22
     99040     3352.71
     99080     3353.95
     99120     3355.39
     99160     3356.75
     99200     3358.18
     99240     3359.45
     99280     3360.75
     99320     3361.97
     99360     3363.86
     99400     3364.89
     99440     3366.45
     99480     3367.44
     99520     3368.99
     99560      3370.3
     99600     3371.73
     99640     3372.97
     99680     3374.57
     99720     3375.78
     99760      3377.1
     99800     3378.31
     99840     3379.81
     99880     3381.05
     99920     3382.48
     99960     3383.84
    100000     3385.28
    100040     3386.55
    100080     3387.85
    100120     3389.06
    100160     3390.96
    100200     3391.98
    100240     3393.54
    100280     3394.53
    100320     3396.09
    100360      3397.4
    100400     3398.83
    100440     3400.07
    100480     3401.67
    100520     3402.88
    100560      3404.2
    100600      3405.4
    100640     3406.91
    100680     3408.14
    100720     3409.58
    100760     3410.93
    100800     3412.37
    100840     3413.64
    100880     3414.94
    100920     3416.15
    100960     3418.06
    101000     3419.08
    101040     3420.64
    101080     3421.63
    101120      3423.2
    101160     3424.49
    101200     3425.94
    101240     3427.16
    101280     3428.77
    101320     3429.99
    101360      3431.3
    101400     3432.51
    101440     3434.01
    101480     3435.24
    101520     3436.68
    101560     3438.03
    101600     3439.46
    101640     3440.73
    101680     3442.03
    101720     3443.24
    101760     3445.15
    101800     3446.18
    101840     3447.74
    101880     3448.73
    101920     3450.29
    101960     3451.58
    102000     3453.03
    102040     3454.27
    102080     3455.86
    102120     3457.08
    102160      3458.4
    102200      3459.6
    102240      3461.1
    102280     3462.33
    102320     3463.77
    102360     3465.13
    102400     3466.56
    102440     3467.83
    102480     3469.13
    102520     3470.33
    102560     3472.25
    102600     3473.27
    102640     3474.83
    102680     3475.83
    102720     3477.38
    102760     3478.67
    102800     3480.11
    102840     3481.35
    102880     3482.95
    102920     3484.18
    102960     3485.49
    103000     3486.69
    103040      3488.2
    103080     3489.42
    103120     3490.87
    103160     3492.23
    103200     3493.65
    103240     3494.93
    103280     3496.22
    103320     3497.42
    103360     3499.34
    103400     3500.36
    103440     3501.92
    103480     3502.91
    103520     3504.46
    103560     3505.76
    103600      3507.2
    103640     3508.44
    103680     3510.05
    103720     3511.26
    103760     3512.58
    103800     3513.79
    103840     3515.28
    103880      3516.5
    103920     3517.95
    103960     3519.31
    104000     3520.73
    104040     3522.01
    104080      3523.3
    104120     3524.51
    104160     3526.43
    104200     3527.44
    104240     3529.01
    104280     3529.99
    104320     3531.55
    104360     3532.84
    104400     3534.29
    104440     3535.51
    104480     3537.12
    104520     3538.34
    104560     3539.67
    104600     3540.88
    104640     3542.38
    104680     3543.59
    104720     3545.05
    104760      3546.4
    104800     3547.82
    104840     3549.11
    104880     3550.39
    104920     3551.59
    104960     3553.53
    105000     3554.53
    105040      3556.1
    105080     3557.08
    105120     3558.64
    105160     3559.92
    105200     3561.37
    105240      3562.6
    105280     3564.21
    105320     3565.43
    105360     3566.76
    105400     3567.97
    105440     3569.47
    105480     3570.68
    105520     3572.14
    105560     3573.49
    105600     3574.91
    105640      3576.2
    105680     3577.48
    105720     3578.67
    105760     3580.62
    105800     3581.63
    105840      3583.2
    105880     3584.17
    105920     3585.73
    105960     3587.02
    106000     3588.47
    106040     3589.68
    106080      3591.3
    106120     3592.52
    106160     3593.86
    106200     3595.07
    106240     3596.57
    106280     3597.77
    106320     3599.22
    106360     3600.57
    106400     3601.99
    106440     3603.29
    106480     3604.57
    106520     3605.76
    106560     3607.72
    106600     3608.73
    106640     3610.29
    106680     3611.27
    106720     3612.82
    106760     3614.12
    106800     3615.56
    106840     3616.78
    106880      3618.4
    106920     3619.62
    106960     3620.96
    107000     3622.17
    107040     3623.66
    107080     3624.86
    107120     3626.32
    107160     3627.67
    107200     3629.08
    107240     3630.38
    107280     3631.67
    107320     3632.85
    107360     3634.81
    107400     3635.82
    107440     3637.38
    107480     3638.36
    107520     3639.92
    107560     3641.21
    107600     3642.65
    107640     3643.88
    107680      3645.5
    107720     3646.72
    107760     3648.05
    107800     3649.26
    107840     3650.75
    107880     3651.96
    107920     3653.41
    107960     3654.77
    108000     3656.18
    108040     3657.47
    108080     3658.77
    108120     3659.95
    108160     3661.92
    108200     3662.93
    108240     3664.49
    108280     3665.45
    108320     3667.02
    108360     3668.32
    108400     3669.75
    108440     3670.98
    108480      3672.6
    108520     3673.83
    108560     3675.14
    108600     3676.36
    108640     3677.86
    108680     3679.07
    108720     3680.52
    108760     3681.88
    108800     3683.29
    108840     3684.58
    108880     3685.88
    108920     3687.05
    108960     3689.03
    109000     3690.04
    109040      3691.6
    109080     3692.57
    109120     3694.14
    109160     3695.43
    109200     3696.86
    109240      3698.1
    109280     3699.71
    109320     3700.93
    109360     3702.25
    109400     3703.47
    109440     3704.97
    109480     3706.17
    109520     3707.64
    109560     3708.99
    109600      3710.4
    109640      3711.7
    109680        3713
    109720     3714.17
    109760     3716.14
    109800     3717.16
    109840     3718.72
    109880     3719.68
    109920     3721.26
    109960     3722.55
    110000     3723.98
    110040     3725.22
    110080     3726.83
    110120     3728.05
    110160     3729.38
    110200     3730.59
    110240     3732.09
    110280     3733.29
    110320     3734.76
    110360     3736.11
    110400     3737.52
    110440     3738.82
    110480     3740.12
    110520     3741.29
    110560     3743.27
    110600     3744.29
    110640     3745.83
    110680      3746.8
    110720     3748.39
    110760     3749.67
    110800      3751.1
    110840     3752.35
    110880     3753.95
    110920     3755.17
    110960      3756.5
    111000     3757.72
    111040     3759.21
    111080      3760.4
    111120     3761.87
    111160     3763.24
    111200     3764.64
    111240     3765.95
    111280     3767.23
    111320      3768.4
    111360     3770.39
    111400     3771.41
    111440     3772.95
    111480     3773.91
    111520      3775.5
    111560     3776.78
    111600     3778.21
    111640     3779.45
    111680     3781.07
    111720     3782.28
    111760     3783.61
    111800     3784.82
    111840     3786.31
    111880     3787.51
    111920     3788.98
    111960     3790.35
    112000     3791.75
    112040     3793.06
    112080     3794.34
    112120      3795.5
    112160     3797.49
    112200     3798.51
    112240     3800.05
    112280     3801.01
    112320      3802.6
    112360     3803.89
    112400     3805.32
    112440     3806.56
    112480     3808.17
    112520     3809.37
    112560      3810.7
    112600     3811.92
    112640      3813.4
    112680     3814.61
    112720     3816.08
    112760     3817.45
    112800     3818.85
    112840     3820.14
    112880     3821.44
    112920     3822.61
    112960      3824.6
    113000     3825.61
    113040     3827.16
    113080     3828.11
    113120     3829.71
    113160        3831
    113200     3832.43
    113240     3833.66
    113280     3835.27
    113320     3836.48
    113360     3837.82
    113400     3839.02
    113440     3840.51
    113480     3841.72
    113520     3843.18
    113560     3844.55
    113600     3845.96
    113640     3847.26
    113680     3848.54
    113720     3849.72
    113760     3851.71
    113800     3852.74
    113840     3854.28
    113880     3855.23
    113920     3856.83
    113960     3858.11
    114000     3859.54
    114040     3860.76
    114080     3862.39
    114120     3863.59
    114160     3864.94
    114200     3866.12
    114240     3867.62
    114280     3868.83
    114320     3870.31
    114360     3871.66
    114400     3873.07
    114440     3874.37
    114480     3875.66
    114520     3876.83
    114560     3878.83
    114600     3879.86
    114640      3881.4
    114680     3882.35
    114720     3883.96
    114760     3885.24
    114800     3886.66
    114840      3887.9
    114880     3889.52
    114920     3890.73
    114960     3892.06
    115000     3893.24
    115040     3894.74
    115080     3895.96
    115120     3897.43
    115160     3898.78
    115200      3900.2
    115240     3901.51
    115280     3902.79
    115320     3903.95
    115360     3905.96
    115400     3906.98
    115440     3908.52
    115480     3909.48
    115520     3911.09
    115560     3912.38
    115600     3913.79
    115640     3915.03
    115680     3916.65
    115720     3917.86
    115760     3919.19
    115800     3920.37
    115840     3921.87
    115880     3923.08
    115920     3924.56
    115960     3925.91
    116000     3927.33
    116040     3928.64
    116080     3929.92
    116120     3931.08
    116160     3933.09
    116200     3934.12
    116240     3935.65
    116280      3936.6
    116320     3938.22
    116360     3939.51
    116400     3940.91
    116440     3942.16
    116480     3943.79
    116520     3944.99
    116560     3946.31
    116600      3947.5
    116640     3948.99
    116680     3950.21
    116720      3951.7
    116760     3953.04
    116800     3954.46
    116840     3955.77
    116880     3957.05
    116920     3958.21
    116960     3960.24
    117000     3961.25
    117040     3962.79
    117080     3963.73
    117120     3965.36
    117160     3966.64
    117200     3968.05
    117240      3969.3
    117280     3970.92
    117320     3972.13
    117360     3973.44
    117400     3974.64
    117440     3976.12
    117480     3977.35
    117520     3978.84
    117560     3980.18
    117600     3981.62
    117640     3982.91
    117680      3984.2
    117720     3985.36
    117760     3987.38
    117800      3988.4
    117840     3989.93
    117880     3990.87
    117920      3992.5
    117960     3993.79
    118000     3995.19
    118040     3996.43
    118080     3998.06
    118120     3999.26
    118160     4000.58
    118200     4001.77
    118240     4003.26
    118280     4004.48
    118320     4005.97
    118360     4007.31
    118400     4008.75
    118440     4010.06
    118480     4011.34
    118520     4012.49
    118560     4014.53
    118600     4015.53
    118640     4017.08
    118680     4018.01
    118720     4019.64
    118760     4020.92
    118800     4022.32
    118840     4023.56
    118880     4025.21
    118920     4026.41
    118960     4027.71
    119000     4028.91
    119040     4030.39
    119080     4031.62
    119120      4033.1
    119160     4034.45
    119200     4035.89
    119240     4037.18
    119280     4038.47
    119320     4039.61
    119360     4041.65
    119400     4042.67
    119440     4044.21
    119480     4045.14
    119520     4046.77
    119560     4048.05
    119600     4049.45
    119640     4050.69
    119680     4052.32
    119720     4053.53
    119760     4054.84
    119800     4056.03
    119840     4057.51
    119880     4058.74
    119920     4060.22
    119960     4061.57
    120000     4063.01
    120040      4064.3
    120080     4065.59
    120120     4066.74
    120160     4068.77
    120200     4069.78
    120240     4071.33
    120280     4072.26
    120320     4073.89
    120360     4075.17
    120400     4076.57
    120440     4077.82
    120480     4079.44
    120520     4080.64
    120560     4081.96
    120600     4083.15
    120640     4084.63
    120680     4085.85
    120720     4087.35
    120760      4088.7
    120800     4090.12
    120840     4091.42
    120880     4092.71
    120920     4093.85
    120960      4095.9
    121000     4096.91
    121040     4098.45
    121080     4099.39
    121120     4101.02
    121160     4102.28
    121200      4103.7
    121240     4104.93
    121280     4106.56
    121320     4107.76
    121360     4109.07
    121400     4110.27
    121440     4111.75
    121480     4112.96
    121520     4114.46
    121560     4115.81
    121600     4117.24
    121640     4118.54
    121680     4119.85
    121720     4120.96
    121760     4123.02
    121800     4124.03
    121840     4125.58
    121880     4126.51
    121920     4128.14
    121960     4129.42
    122000     4130.81
    122040     4132.04
    122080     4133.68
    122120     4134.89
    122160     4136.18
    122200      4137.4
    122240     4138.88
    122280     4140.09
    122320     4141.59
    122360     4142.94
    122400     4144.37
    122440     4145.66
    122480     4146.97
    122520     4148.08
    122560     4150.14
    122600     4151.15
    122640     4152.69
    122680     4153.63
    122720     4155.28
    122760     4156.54
    122800     4157.93
    122840     4159.16
    122880     4160.81
    122920     4162.02
    122960     4163.31
    123000     4164.52
    123040     4166.01
    123080     4167.22
    123120     4168.72
    123160     4170.07
    123200      4171.5
    123240     4172.79
    123280     4174.09
    123320     4175.21
    123360     4177.27
    123400     4178.27
    123440     4179.82
    123480     4180.75
    123520     4182.41
    123560     4183.66
    123600     4185.07
    123640     4186.27
    123680     4187.94
    123720     4189.15
    123760     4190.44
    123800     4191.65
    123840     4193.12
    123880     4194.35
    123920     4195.85
    123960     4197.19
    124000     4198.63
    124040     4199.92
    124080     4201.22
    124120     4202.33
    124160     4204.41
    124200      4205.4
    124240     4206.94
    124280     4207.86
    124320     4209.53
    124360     4210.79
    124400      4212.2
    124440      4213.4
    124480     4215.06
    124520     4216.27
    124560     4217.56
    124600     4218.76
    124640     4220.24
    124680     4221.48
    124720     4222.97
    124760     4224.32
    124800     4225.75
    124840     4227.04
    124880     4228.33
    124920     4229.44
    124960     4231.52
    125000     4232.51
    125040     4234.06
    125080     4234.98
    125120     4236.63
    125160     4237.91
    125200     4239.31
    125240     4240.51
    125280     4242.19
    125320     4243.39
    125360     4244.68
    125400     4245.88
    125440     4247.36
    125480     4248.58
    125520     4250.09
    125560     4251.42
    125600     4252.86
    125640     4254.14
    125680     4255.45
    125720     4256.56
    125760     4258.64
    125800     4259.62
    125840     4261.18
    125880      4262.1
    125920     4263.75
    125960     4265.02
    126000     4266.43
    126040     4267.63
    126080     4269.31
    126120     4270.52
    126160     4271.79
    126200     4272.99
    126240     4274.47
    126280      4275.7
    126320     4277.19
    126360     4278.54
    126400     4279.98
    126440     4281.25
    126480     4282.55
    126520     4283.66
    126560     4285.75
    126600     4286.73
    126640     4288.28
    126680      4289.2
    126720     4290.86
    126760     4292.12
    126800     4293.54
    126840     4294.74
    126880     4296.41
    126920     4297.62
    126960     4298.89
    127000     4300.09
    127040     4301.58
    127080      4302.8
    127120      4304.3
    127160     4305.63
    127200      4307.1
    127240     4308.34
    127280     4309.66
    127320     4310.76
    127360     4312.86
    127400     4313.84
    127440     4315.41
    127480     4316.29
    127520     4317.96
    127560     4319.23
    127600     4320.63
    127640     4321.84
    127680     4323.52
    127720     4324.72
    127760     4326.01
    127800     4327.19
    127840     4328.68
    127880     4329.91
    127920     4331.42
    127960     4332.73
    128000      4334.2
    128040     4335.45
    128080     4336.77
    128120     4337.86
    128160     4339.97
    128200     4340.95
    128240     4342.52
    128280      4343.4
    128320     4345.07
    128360     4346.34
    128400     4347.75
    128440     4348.94
    128480     4350.63
    128520     4351.84
    128560     4353.12
    128600      4354.3
    128640      4355.8
    128680     4357.01
    128720     4358.53
    128760     4359.84
    128800      4361.3
    128840     4362.57
    128880     4363.88
    128920     4364.97
    128960     4367.08
    129000     4368.05
    129040     4369.62
    129080     4370.49
    129120     4372.17
    129160     4373.44
    129200     4374.86
    129240     4376.05
    129280     4377.73
    129320     4378.94
    129360     4380.24
    129400     4381.42
    129440      4382.9
    129480     4384.12
    129520     4385.63
    129560     4386.95
    129600      4388.4
    129640     4389.67
    129680     4390.99
    129720     4392.06
    129760     4394.19
    129800     4395.15
    129840     4396.73
    129880     4397.61
    129920     4399.27
    129960     4400.56
    130000     4401.96
    130040     4403.15
    130080     4404.85
    130120     4406.05
    130160     4407.34
    130200     4408.53
    130240     4410.01
    130280     4411.23
    130320     4412.75
    130360     4414.06
    130400     4415.52
    130440     4416.78
    130480     4418.09
    130520     4419.19
    130560      4421.3
    130600     4422.27
    130640     4423.85
    130680     4424.72
    130720     4426.38
    130760     4427.67
    130800     4429.07
    130840     4430.27
    130880     4431.96
    130920     4433.16
    130960     4434.45
    131000     4435.64
    131040     4437.12
    131080     4438.33
    131120     4439.87
    131160     4441.16
    131200     4442.64
    131240     4443.89
    131280     4445.22
    131320      4446.3
    131360     4448.43
    131400     4449.39
    131440     4450.98
    131480     4451.83
    131520      4453.5
    131560      4454.8
    131600      4456.2
    131640     4457.39
    131680      4459.1
    131720      4460.3
    131760     4461.57
    131800     4462.77
    131840     4464.25
    131880     4465.47
    131920        4467
    131960     4468.31
    132000     4469.77
    132040     4471.03
    132080     4472.35
    132120     4473.43
    132160     4475.57
    132200     4476.52
    132240     4478.11
    132280     4478.95
    132320     4480.63
    132360     4481.92
    132400     4483.32
    132440     4484.51
    132480     4486.22
    132520     4487.43
    132560     4488.69
    132600     4489.91
    132640     4491.37
    132680     4492.58
    132720     4494.12
    132760     4495.43
    132800      4496.9
    132840     4498.15
    132880     4499.46
    132920     4500.55
    132960      4502.7
    133000     4503.64
    133040     4505.24
    133080     4506.08
    133120     4507.76
    133160     4509.03
    133200     4510.45
    133240     4511.63
    133280     4513.35
    133320     4514.55
    133360     4515.82
    133400     4517.03
    133440      4518.5
    133480     4519.72
    133520     4521.25
    133560     4522.54
    133600     4524.02
    133640     4525.27
    133680     4526.59
    133720     4527.67
    133760     4529.83
    133800     4530.77
    133840     4532.36
    133880     4533.21
    133920     4534.89
    133960     4536.16
    134000     4537.59
    134040     4538.77
    134080     4540.48
    134120     4541.67
    134160     4542.95
    134200     4544.17
    134240     4545.62
    134280     4546.85
    134320     4548.38
    134360     4549.68
    134400     4551.14
    134440     4552.41
    134480     4553.72
    134520      4554.8
    134560     4556.97
    134600     4557.89
    134640      4559.5
    134680     4560.34
    134720     4562.02
    134760      4563.3
    134800     4564.72
    134840      4565.9
    134880     4567.62
    134920     4568.81
    134960     4570.07
    135000     4571.29
    135040     4572.75
    135080     4573.97
    135120     4575.51
    135160     4576.81
    135200     4578.26
    135240     4579.53
    135280     4580.85
    135320     4581.93
    135360     4584.09
    135400     4585.01
    135440     4586.63
    135480     4587.46
    135520     4589.14
    135560     4590.43
    135600     4591.85
    135640     4593.03
    135680     4594.74
    135720     4595.94
    135760      4597.2
    135800     4598.42
    135840     4599.88
    135880      4601.1
    135920     4602.65
    135960     4603.93
    136000      4605.4
    136040     4606.66
    136080     4607.99
    136120     4609.06
    136160     4611.23
    136200     4612.15
    136240     4613.76
    136280     4614.58
    136320     4616.28
    136360     4617.55
    136400     4618.98
    136440     4620.15
    136480     4621.85
    136520     4623.07
    136560     4624.33
    136600     4625.54
    136640     4626.99
    136680     4628.22
    136720     4629.76
    136760     4631.06
    136800     4632.51
    136840     4633.78
    136880      4635.1
    136920     4636.18
    136960     4638.35
    137000     4639.26
    137040     4640.87
    137080      4641.7
    137120      4643.4
    137160     4644.66
    137200      4646.1
    137240     4647.26
    137280     4648.96
    137320     4650.19
    137360     4651.46
    137400     4652.65
    137440      4654.1
    137480     4655.33
    137520     4656.88
    137560     4658.17
    137600     4659.62
    137640      4660.9
    137680     4662.22
    137720     4663.29
    137760     4665.46
    137800     4666.38
    137840     4667.99
    137880     4668.83
    137920     4670.52
    137960     4671.79
    138000     4673.23
    138040     4674.39
    138080     4676.08
    138120     4677.32
    138160     4678.56
    138200     4679.76
    138240     4681.21
    138280     4682.43
    138320     4683.99
    138360     4685.28
    138400     4686.73
    138440        4688
    138480     4689.32
    138520     4690.41
    138560     4692.58
    138600     4693.49
    138640     4695.11
    138680     4695.94
    138720     4697.64
    138760      4698.9
    138800     4700.33
    138840      4701.5
    138880      4703.2
    138920     4704.43
    138960     4705.68
    139000     4706.87
    139040     4708.33
    139080     4709.54
    139120     4711.09
    139160      4712.4
    139200     4713.85
    139240     4715.12
    139280     4716.43
    139320     4717.51
    139360     4719.69
    139400     4720.59
    139440     4722.22
    139480     4723.05
    139520     4724.75
    139560     4726.02
    139600     4727.43
    139640      4728.6
    139680      4730.3
    139720     4731.53
    139760     4732.79
    139800     4733.98
    139840     4735.44
    139880     4736.65
    139920      4738.2
    139960     4739.51
    140000     4740.95
    140040     4742.22
    140080     4743.52
    140120      4744.6
    140160     4746.79
    140200      4747.7
    140240     4749.31
    140280     4750.15
    140320     4751.85
    140360     4753.12
    140400     4754.53
    140440      4755.7
    140480     4757.41
    140520     4758.63
    140560     4759.89
    140600     4761.08
    140640     4762.54
    140680     4763.74
    140720      4765.3
    140760     4766.62
    140800     4768.07
    140840     4769.34
    140880     4770.63
    140920      4771.7
    140960     4773.92
    141000     4774.81
    141040     4776.42
    141080     4777.25
    141120     4778.96
    141160     4780.22
    141200     4781.64
    141240     4782.81
    141280     4784.52
    141320     4785.74
    141360     4786.99
    141400     4788.18
    141440     4789.65
    141480     4790.83
    141520     4792.41
    141560     4793.73
    141600     4795.18
    141640     4796.44
    141680     4797.74
    141720      4798.8
    141760     4801.04
    141800     4801.91
    141840     4803.53
    141880     4804.35
    141920     4806.06
    141960     4807.32
    142000     4808.75
    142040     4809.91
    142080     4811.63
    142120     4812.86
    142160      4814.1
    142200     4815.29
    142240     4816.75
    142280     4817.93
    142320     4819.52
    142360     4820.84
    142400     4822.28
    142440     4823.53
    142480     4824.82
    142520     4825.89
    142560     4828.13
    142600        4829
    142640     4830.61
    142680     4831.45
    142720     4833.16
    142760     4834.41
    142800     4835.84
    142840     4837.01
    142880     4838.72
    142920     4839.96
    142960      4841.2
    143000     4842.37
    143040     4843.84
    143080     4845.03
    143120     4846.62
    143160     4847.92
    143200     4849.37
    143240     4850.64
    143280     4851.91
    143320     4853.01
    143360     4855.23
    143400     4856.12
    143440     4857.71
    143480     4858.55
    143520     4860.26
    143560     4861.52
    143600     4862.95
    143640     4864.12
    143680     4865.82
    143720     4867.06
    143760      4868.3
    143800     4869.48
    143840     4870.93
    143880     4872.14
    143920     4873.72
    143960     4875.02
    144000     4876.46
    144040     4877.72
    144080     4879.01
    144120      4880.1
    144160     4882.33
    144200     4883.21
    144240     4884.82
    144280     4885.64
    144320     4887.34
    144360     4888.61
    144400     4890.05
    144440     4891.22
    144480     4892.92
    144520     4894.16
    144560     4895.39
    144600     4896.57
    144640     4898.03
    144680     4899.23
    144720     4900.81
    144760     4902.11
    144800     4903.56
    144840     4904.81
    144880      4906.1
    144920      4907.2
    144960     4909.43
    145000     4910.31
    145040     4911.91
    145080     4912.74
    145120     4914.43
    145160     4915.71
    145200     4917.16
    145240     4918.32
    145280     4920.03
    145320     4921.25
    145360      4922.5
    145400     4923.67
    145440     4925.14
    145480     4926.32
    145520     4927.91
    145560      4929.2
    145600     4930.66
    145640      4931.9
    145680     4933.19
    145720     4934.29
    145760     4936.53
    145800      4937.4
    145840     4938.99
    145880     4939.82
    145920     4941.53
    145960     4942.79
    146000     4944.26
    146040     4945.41
    146080     4947.12
    146120     4948.35
    146160     4949.59
    146200     4950.77
    146240     4952.22
    146280     4953.41
    146320        4955
    146360      4956.3
    146400     4957.73
    146440     4958.99
    146480     4960.28
    146520     4961.38
    146560     4963.62
    146600     4964.49
    146640     4966.08
    146680      4966.9
    146720     4968.63
    146760     4969.88
    146800     4971.34
    146840     4972.52
    146880     4974.22
    146920     4975.44
    146960     4976.68
    147000     4977.86
    147040     4979.32
    147080      4980.5
    147120     4982.09
    147160     4983.39
    147200     4984.83
    147240     4986.08
    147280     4987.37
    147320     4988.46
    147360      4990.7
    147400     4991.58
    147440     4993.16
    147480     4993.98
    147520     4995.73
    147560     4996.97
    147600     4998.43
    147640      4999.6
    147680     5001.31
    147720     5002.53
    147760     5003.77
    147800     5004.95
    147840     5006.41
    147880      5007.6
    147920     5009.19
    147960     5010.49
    148000     5011.92
    148040     5013.18
    148080     5014.45
    148120     5015.56
    148160     5017.81
    148200     5018.66
    148240     5020.26
    148280     5021.07
    148320     5022.82
    148360     5024.07
    148400     5025.53
    148440      5026.7
    148480      5028.4
    148520     5029.64
    148560     5030.87
    148600     5032.04
    148640     5033.49
    148680     5034.69
    148720     5036.27
    148760     5037.58
    148800     5039.02
    148840     5040.26
    148880     5041.55
    148920     5042.64
    148960      5044.9
    149000     5045.76
    149040     5047.34
    149080     5048.15
    149120      5049.9
    149160     5051.15
    149200     5052.62
    149240     5053.79
    149280     5055.49
    149320     5056.73
    149360     5057.95
    149400     5059.14
    149440     5060.59
    149480     5061.78
    149520     5063.36
    149560     5064.65
    149600     5066.09
    149640     5067.34
    149680     5068.62
    149720     5069.74
    149760     5071.99
    149800     5072.83
    149840     5074.42
    149880     5075.23
    149920     5076.98
    149960     5078.24
    150000     5079.71
    150040     5080.87
    150080     5082.57
    150120     5083.82
    150160     5085.04
    150200     5086.23
    150240     5087.66
    150280     5088.87
    150320     5090.45
    150360     5091.75
    150400     5093.18
    150440     5094.42
    150480     5095.72
    150520     5096.83
    150560     5099.08
    150600     5099.91
    150640      5101.5
    150680     5102.32
    150720     5104.08
    150760     5105.32
    150800     5106.79
    150840     5107.96
    150880     5109.64
    150920     5110.91
    150960     5112.12
    151000      5113.3
    151040     5114.75
    151080     5115.95
    151120     5117.54
    151160     5118.83
    151200     5120.27
    151240     5121.52
    151280     5122.81
    151320     5123.91
    151360     5126.18
    151400        5127
    151440      5128.6
    151480     5129.39
    151520     5131.17
    151560     5132.41
    151600     5133.87
    151640     5135.06
    151680     5136.73
    151720     5138.01
    151760     5139.21
    151800     5140.39
    151840     5141.83
    151880     5143.04
    151920     5144.62
    151960     5145.91
    152000     5147.34
    152040     5148.59
    152080     5149.88
    152120     5150.97
    152160     5153.26
    152200     5154.06
    152240     5155.66
    152280     5156.46
    152320     5158.24
    152360     5159.48
    152400     5160.95
    152440     5162.14
    152480     5163.81
    152520     5165.08
    152560     5166.27
    152600     5167.44
    152640     5168.89
    152680     5170.09
    152720      5171.7
    152760     5172.98
    152800     5174.41
    152840     5175.67
    152880     5176.96
    152920     5178.05
    152960     5180.32
    153000     5181.12
    153040     5182.73
    153080     5183.52
    153120      5185.3
    153160     5186.56
    153200     5188.01
    153240     5189.18
    153280     5190.87
    153320     5192.13
    153360     5193.32
    153400     5194.49
    153440     5195.95
    153480     5197.15
    153520     5198.76
    153560     5200.04
    153600     5201.47
    153640     5202.73
    153680     5204.03
    153720     5205.11
    153760     5207.39
    153800     5208.21
    153840     5209.79
    153880     5210.58
    153920     5212.37
    153960     5213.63
    154000     5215.09
    154040     5216.24
    154080     5217.94
    154120      5219.2
    154160     5220.39
    154200     5221.56
    154240     5223.02
    154280     5224.23
    154320     5225.84
    154360      5227.1
    154400     5228.55
    154440     5229.78
    154480     5231.09
    154520     5232.16
    154560     5234.45
    154600     5235.29
    154640     5236.86
    154680     5237.66
    154720     5239.43
    154760     5240.71
    154800     5242.17
    154840     5243.32
    154880     5244.99
    154920     5246.29
    154960     5247.46
    155000     5248.63
    155040      5250.1
    155080      5251.3
    155120     5252.89
    155160     5254.16
    155200     5255.61
    155240     5256.85
    155280     5258.15
    155320     5259.22
    155360     5261.52
    155400     5262.35
    155440     5263.91
    155480     5264.73
    155520      5266.5
    155560     5267.78
    155600     5269.24
    155640     5270.38
    155680     5272.06
    155720     5273.35
    155760     5274.52
    155800     5275.69
    155840     5277.16
    155880     5278.37
    155920     5279.98
    155960     5281.24
    156000      5282.7
    156040     5283.91
    156080     5285.24
    156120      5286.3
    156160     5288.61
    156200     5289.43
    156240     5290.99
    156280      5291.8
    156320     5293.58
    156360     5294.85
    156400     5296.32
    156440     5297.45
    156480     5299.13
    156520     5300.44
    156560      5301.6
    156600     5302.78
    156640     5304.25
    156680     5305.45
    156720     5307.05
    156760     5308.33
    156800     5309.77
    156840        5311
    156880     5312.32
    156920     5313.38
    156960     5315.69
    157000     5316.51
    157040     5318.08
    157080     5318.88
    157120     5320.68
    157160     5321.94
    157200      5323.4
    157240     5324.53
    157280     5326.22
    157320     5327.52
    157360     5328.68
    157400     5329.85
    157440     5331.32
    157480     5332.52
    157520     5334.14
    157560      5335.4
    157600     5336.85
    157640     5338.08
    157680      5339.4
    157720     5340.46
    157760     5342.78
    157800     5343.59
    157840     5345.16
    157880     5345.96
    157920     5347.76
    157960     5349.03
    158000     5350.49
    158040     5351.63
    158080     5353.29
    158120     5354.62
    158160     5355.79
    158200     5356.95
    158240     5358.39
    158280     5359.62
    158320     5361.24
    158360      5362.5
    158400     5363.96
    158440     5365.16
    158480     5366.48
    158520     5367.54
    158560     5369.87
    158600     5370.69
    158640     5372.26
    158680     5373.05
    158720     5374.84
    158760     5376.11
    158800     5377.57
    158840     5378.72
    158880     5380.37
    158920     5381.71
    158960     5382.87
    159000     5384.03
    159040     5385.48
    159080     5386.71
    159120     5388.32
    159160     5389.58
    159200     5391.03
    159240     5392.24
    159280     5393.57
    159320     5394.64
    159360     5396.95
    159400     5397.77
    159440     5399.35
    159480     5400.12
    159520     5401.93
    159560      5403.2
    159600     5404.65
    159640     5405.81
    159680     5407.45
    159720     5408.77
    159760     5409.94
    159800      5411.1
    159840     5412.55
    159880     5413.79
    159920      5415.4
    159960     5416.66
    160000     5418.11
    160040     5419.34
    160080     5420.65
    160120     5421.71
    160160     5424.04
    160200     5424.84
    160240     5426.44
    160280     5427.19
    160320     5429.01
    160360     5430.28
    160400     5431.74
    160440     5432.89
    160480     5434.52
    160520     5435.83
    160560     5437.01
    160600     5438.18
    160640     5439.63
    160680     5440.88
    160720     5442.49
    160760     5443.74
    160800      5445.2
    160840     5446.42
    160880     5447.72
    160920     5448.78
    160960     5451.11
    161000      5451.9
    161040     5453.51
    161080     5454.25
    161120     5456.08
    161160     5457.35
    161200     5458.81
    161240     5459.95
    161280     5461.58
    161320     5462.91
    161360     5464.09
    161400     5465.26
    161440     5466.71
    161480     5467.95
    161520     5469.58
    161560     5470.81
    161600     5472.27
    161640     5473.48
    161680     5474.78
    161720     5475.84
    161760     5478.18
    161800     5478.95
    161840     5480.57
    161880     5481.32
    161920     5483.15
    161960     5484.43
    162000      5485.9
    162040     5487.02
    162080     5488.65
    162120     5489.98
    162160     5491.16
    162200     5492.32
    162240     5493.77
    162280     5495.02
    162320     5496.62
    162360     5497.89
    162400     5499.32
    162440     5500.54
    162480     5501.84
    162520     5502.91
    162560     5505.26
    162600     5506.03
    162640     5507.66
    162680     5508.39
    162720     5510.22
    162760     5511.49
    162800     5512.96
    162840     5514.07
    162880      5515.7
    162920     5517.05
    162960     5518.22
    163000     5519.38
    163040     5520.83
    163080     5522.08
    163120     5523.69
    163160     5524.95
    163200     5526.37
    163240     5527.59
    163280      5528.9
    163320     5529.95
    163360     5532.31
    163400     5533.08
    163440     5534.71
    163480     5535.47
    163520     5537.29
    163560     5538.56
    163600     5540.03
    163640     5541.14
    163680     5542.77
    163720     5544.13
    163760     5545.28
    163800     5546.44
    163840     5547.89
    163880     5549.16
    163920     5550.75
    163960     5552.02
    164000     5553.44
    164040     5554.66
    164080     5555.96
    164120     5557.01
    164160     5559.39
    164200     5560.14
    164240     5561.77
    164280     5562.55
    164320     5564.35
    164360     5565.64
    164400     5567.11
    164440     5568.21
    164480     5569.85
    164520      5571.2
    164560     5572.35
    164600     5573.51
    164640     5574.96
    164680     5576.23
    164720     5577.82
    164760     5579.07
    164800     5580.51
    164840     5581.72
    164880     5583.03
    164920     5584.07
    164960     5586.47
    165000      5587.2
    165040     5588.84
    165080     5589.61
    165120     5591.42
    165160     5592.71
    165200     5594.19
    165240     5595.27
    165280     5596.92
    165320     5598.27
    165360     5599.41
    165400     5600.57
    165440     5602.04
    165480     5603.31
    165520     5604.91
    165560     5606.16
    165600     5607.59
    165640      5608.8
    165680     5610.12
    165720     5611.15
    165760     5613.56
    165800     5614.28
    165840     5615.93
    165880     5616.69
    165920     5618.49
    165960     5619.79
    166000     5621.27
    166040     5622.37
    166080     5623.99
    166120     5625.35
    166160     5626.49
    166200     5627.65
    166240     5629.12
    166280     5630.39
    166320     5631.99
    166360     5633.23
    166400     5634.67
    166440     5635.87
    166480     5637.19
    166520     5638.24
    166560     5640.65
    166600     5641.35
    166640     5642.99
    166680     5643.74
    166720     5645.56
    166760     5646.85
    166800     5648.33
    166840     5649.42
    166880     5651.05
    166920     5652.42
    166960     5653.54
    167000      5654.7
    167040     5656.19
    167080     5657.46
    167120     5659.05
    167160     5660.28
    167200     5661.75
    167240     5662.94
    167280     5664.25
    167320      5665.3
    167360     5667.69
    167400     5668.41
    167440     5670.05
    167480      5670.8
    167520     5672.61
    167560     5673.91
    167600     5675.38
    167640     5676.46
    167680     5678.12
    167720     5679.47
    167760     5680.59
    167800     5681.76
    167840     5683.27
    167880     5684.52
    167920     5686.12
    167960     5687.33
    168000     5688.82
    168040     5689.99
    168080     5691.31
    168120     5692.35
    168160     5694.76
    168200     5695.45
    168240      5697.1
    168280     5697.86
    168320     5699.66
    168360     5700.96
    168400     5702.43
    168440     5703.53
    168480     5705.19
    168520     5706.56
    168560     5707.66
    168600     5708.82
    168640     5710.32
    168680     5711.58
    168720     5713.17
    168760     5714.37
    168800     5715.87
    168840     5717.05
    168880     5718.37
    168920     5719.39
    168960     5721.82
    169000     5722.51
    169040     5724.17
    169080     5724.92
    169120     5726.71
    169160     5728.03
    169200      5729.5
    169240     5730.58
    169280     5732.24
    169320     5733.62
    169360     5734.71
    169400     5735.88
    169440     5737.39
    169480     5738.65
    169520     5740.25
    169560     5741.43
    169600     5742.95
    169640     5744.09
    169680     5745.43
    169720     5746.46
    169760      5748.9
    169800     5749.56
    169840     5751.22
    169880     5751.98
    169920     5753.77
    169960     5755.11
    170000     5756.56
    170040     5757.66
    170080     5759.31
    170120     5760.69
    170160     5761.79
    170200     5762.95
    170240     5764.46
    170280     5765.71
    170320     5767.32
    170360      5768.5
    170400     5770.02
    170440     5771.15
    170480      5772.5
    170520     5773.51
    170560     5775.94
    170600     5776.63
    170640     5778.29
    170680     5779.03
    170720     5780.85
    170760     5782.17
    170800     5783.63
    170840     5784.72
    170880     5786.38
    170920     5787.74
    170960     5788.85
    171000     5790.02
    171040     5791.51
    171080     5792.76
    171120      5794.4
    171160     5795.56
    171200     5797.09
    171240     5798.21
    171280     5799.55
    171320     5800.56
    171360     5803.01
    171400     5803.69
    171440     5805.34
    171480     5806.09
    171520     5807.89
    171560     5809.22
    171600     5810.68
    171640     5811.78
    171680     5813.44
    171720      5814.8
    171760     5815.89
    171800     5817.09
    171840     5818.57
    171880     5819.81
    171920     5821.45
    171960     5822.61
    172000     5824.13
    172040     5825.27
    172080      5826.6
    172120     5827.61
    172160     5830.06
    172200     5830.76
    172240      5832.4
    172280     5833.13
    172320     5834.94
    172360     5836.29
    172400     5837.74
    172440     5838.84
    172480      5840.5
    172520     5841.85
    172560     5842.96
    172600     5844.15
    172640     5845.61
    172680     5846.89
    172720      5848.5
    172760     5849.68
    172800     5851.21
    172840     5852.33
    172880     5853.67
    172920     5854.67
    172960     5857.11
    173000     5857.81
    173040     5859.46
    173080     5860.18
    173120        5862
    173160     5863.36
    173200     5864.79
    173240     5865.88
    173280     5867.55
    173320     5868.91
    173360     5870.01
    173400     5871.22
    173440     5872.67
    173480     5873.95
    173520     5875.57
    173560     5876.72
    173600     5878.27
    173640     5879.38
    173680     5880.71
    173720     5881.72
    173760     5884.17
    173800     5884.84
    173840     5886.51
    173880     5887.23
    173920     5889.05
    173960      5890.4
    174000     5891.83
    174040     5892.93
    174080      5894.6
    174120     5895.95
    174160     5897.05
    174200     5898.27
    174240      5899.7
    174280     5900.99
    174320     5902.61
    174360     5903.77
    174400      5905.3
    174440     5906.43
    174480     5907.76
    174520     5908.79
    174560     5911.24
    174600     5911.89
    174640     5913.56
    174680     5914.28
    174720     5916.11
    174760     5917.46
    174800      5918.9
    174840     5919.99
    174880     5921.65
    174920     5923.01
    174960     5924.11
    175000     5925.33
    175040     5926.75
    175080     5928.04
    175120     5929.64
    175160     5930.82
    175200     5932.36
    175240     5933.47
    175280     5934.81
    175320     5935.83
    175360      5938.3
    175400     5938.96
    175440     5940.63
    175480     5941.32
    175520     5943.17
    175560     5944.51
    175600     5945.97
    175640     5947.05
    175680     5948.71
    175720     5950.08
    175760     5951.18
    175800     5952.41
    175840     5953.82
    175880     5955.12
    175920     5956.71
    175960     5957.89
    176000     5959.41
    176040     5960.53
    176080     5961.88
    176120     5962.87
    176160     5965.37
    176200     5966.02
    176240      5967.7
    176280     5968.38
    176320     5970.25
    176360     5971.58
    176400     5973.04
    176440     5974.11
    176480     5975.77
    176520     5977.14
    176560     5978.24
    176600     5979.48
    176640     5980.88
    176680     5982.19
    176720     5983.78
    176760     5984.95
    176800     5986.48
    176840      5987.6
    176880     5988.94
    176920     5989.94
    176960     5992.44
    177000     5993.07
    177040     5994.76
    177080     5995.44
    177120     5997.32
    177160     5998.63
    177200      6000.1
    177240     6001.17
    177280     6002.83
    177320     6004.19
    177360     6005.31
    177400     6006.54
    177440     6007.94
    177480     6009.24
    177520     6010.82
    177560     6012.01
    177600     6013.54
    177640     6014.65
    177680     6015.99
    177720     6016.98
    177760     6019.49
    177800     6020.11
    177840     6021.82
    177880      6022.5
    177920     6024.37
    177960     6025.67
    178000     6027.15
    178040      6028.2
    178080     6029.88
    178120     6031.24
    178160     6032.37
    178200     6033.61
    178240     6034.98
    178280     6036.28
    178320     6037.85
    178360     6039.06
    178400      6040.6
    178440     6041.71
    178480     6043.05
    178520     6044.02
    178560     6046.55
    178600     6047.17
    178640     6048.89
    178680     6049.56
    178720     6051.42
    178760     6052.75
    178800      6054.2
    178840     6055.25
    178880     6056.92
    178920     6058.29
    178960     6059.39
    179000     6060.64
    179040     6062.01
    179080     6063.33
    179120     6064.91
    179160     6066.11
    179200     6067.63
    179240     6068.76
    179280     6070.09
    179320     6071.08
    179360     6073.59
    179400     6074.23
    179440     6075.94
    179480     6076.61
    179520     6078.48
    179560     6079.78
    179600     6081.25
    179640      6082.3
    179680     6083.98
    179720     6085.32
    179760     6086.44
    179800      6087.7
    179840     6089.06
    179880     6090.38
    179920     6091.95
    179960     6093.16
    180000     6094.69
    180040     6095.81
    180080     6097.15
    180120     6098.12
    180160     6100.64
    180200     6101.27
    180240     6102.99
    180280     6103.65
    180320     6105.53
    180360     6106.84
    180400     6108.31
    180440     6109.35
    180480     6111.03
    180520     6112.39
    180560     6113.49
    180600     6114.75
    180640     6116.12
    180680     6117.44
    180720     6118.99
    180760      6120.2
    180800     6121.74
    180840     6122.86
    180880     6124.21
    180920     6125.17
    180960     6127.71
    181000     6128.31
    181040     6130.04
    181080      6130.7
    181120     6132.59
    181160     6133.89
    181200     6135.36
    181240     6136.39
    181280     6138.08
    181320     6139.44
    181360     6140.54
    181400     6141.81
    181440     6143.17
    181480      6144.5
    181520     6146.03
    181560     6147.24
    181600      6148.8
    181640      6149.9
    181680     6151.26
    181720     6152.21
    181760     6154.77
    181800     6155.37
    181840      6157.1
    181880     6157.75
    181920     6159.66
    181960     6160.95
    182000     6162.42
    182040     6163.45
    182080     6165.14
    182120     6166.52
    182160     6167.61
    182200     6168.87
    182240     6170.21
    182280     6171.54
    182320     6173.08
    182360      6174.3
    182400     6175.85
    182440     6176.96
    182480     6178.31
    182520     6179.26
    182560     6181.82
    182600     6182.42
    182640     6184.15
    182680      6184.8
    182720     6186.72
    182760     6187.99
    182800     6189.48
    182840      6190.5
    182880     6192.19
    182920     6193.57
    182960     6194.66
    183000     6195.92
    183040     6197.27
    183080     6198.58
    183120     6200.14
    183160     6201.36
    183200      6202.9
    183240     6204.01
    183280     6205.36
    183320      6206.3
    183360     6208.87
    183400     6209.47
    183440      6211.2
    183480     6211.87
    183520     6213.77
    183560     6215.04
    183600     6216.51
    183640     6217.54
    183680     6219.24
    183720      6220.6
    183760     6221.69
    183800     6222.98
    183840     6224.31
    183880     6225.62
    183920     6227.19
    183960     6228.39
    184000     6229.95
    184040     6231.05
    184080     6232.38
    184120     6233.32
    184160     6235.91
    184200     6236.49
    184240     6238.23
    184280     6238.91
    184320     6240.82
    184360     6242.09
    184400     6243.56
    184440     6244.57
    184480     6246.27
    184520     6247.64
    184560     6248.73
    184600     6250.01
    184640     6251.36
    184680     6252.66
    184720     6254.22
    184760     6255.43
    184800        6257
    184840     6258.11
    184880     6259.41
    184920     6260.36
    184960     6262.97
    185000     6263.55
    185040     6265.28
    185080     6265.96
    185120     6267.87
    185160     6269.14
    185200     6270.62
    185240     6271.62
    185280     6273.33
    185320     6274.71
    185360     6275.78
    185400     6277.06
    185440      6278.4
    185480     6279.71
    185520     6281.28
    185560     6282.48
    185600     6284.06
    185640     6285.18
    185680     6286.48
    185720     6287.43
    185760     6290.04
    185800      6290.6
    185840     6292.35
    185880        6293
    185920     6294.94
    185960      6296.2
    186000     6297.68
    186040      6298.7
    186080     6300.38
    186120      6301.8
    186160     6302.83
    186200     6304.12
    186240     6305.48
    186280      6306.8
    186320     6308.35
    186360     6309.54
    186400     6311.15
    186440     6312.25
    186480     6313.56
    186520      6314.5
    186560     6317.12
    186600     6317.67
    186640      6319.4
    186680     6320.08
    186720     6322.01
    186760     6323.27
    186800     6324.74
    186840     6325.76
    186880     6327.45
    186920     6328.86
    186960      6329.9
    187000      6331.2
    187040     6332.56
    187080     6333.84
    187120      6335.4
    187160      6336.6
    187200      6338.2
    187240     6339.31
    187280     6340.63
    187320     6341.56
    187360      6344.2
    187400     6344.75
    187440     6346.47
    187480     6347.14
    187520     6349.09
    187560     6350.35
    187600     6351.81
    187640     6352.83
    187680     6354.53
    187720     6355.92
    187760     6356.98
    187800     6358.26
    187840     6359.64
    187880     6360.91
    187920     6362.46
    187960     6363.67
    188000     6365.27
    188040     6366.37
    188080     6367.68
    188120     6368.62
    188160     6371.27
    188200     6371.81
    188240     6373.54
    188280     6374.19
    188320     6376.16
    188360     6377.42
    188400     6378.87
    188440      6379.9
    188480     6381.59
    188520     6382.99
    188560     6384.05
    188600     6385.34
    188640      6386.7
    188680     6387.95
    188720     6389.53
    188760     6390.75
    188800     6392.35
    188840     6393.42
    188880     6394.75
    188920     6395.68
    188960     6398.34
    189000     6398.89
    189040     6400.63
    189080     6401.26
    189120     6403.25
    189160      6404.5
    189200     6405.97
    189240     6406.96
    189280     6408.67
    189320     6410.06
    189360     6411.12
    189400     6412.39
    189440     6413.75
    189480     6414.99
    189520     6416.59
    189560     6417.82
    189600      6419.4
    189640     6420.48
    189680     6421.81
    189720     6422.72
    189760      6425.4
    189800     6425.95
    189840     6427.69
    189880     6428.31
    189920     6430.31
    189960     6431.57
    190000     6433.04
    190040     6434.01
    190080     6435.72
    190120     6437.11
    190160     6438.17
    190200     6439.45
    190240     6440.81
    190280     6442.06
    190320     6443.65
    190360     6444.88
    190400     6446.44
    190440     6447.53
    190480     6448.88
    190520     6449.78
    190560     6452.47
    190600     6453.02
    190640     6454.75
    190680     6455.37
    190720     6457.37
    190760     6458.63
    190800      6460.1
    190840      6461.1
    190880      6462.8
    190920     6464.17
    190960     6465.26
    191000     6466.52
    191040     6467.89
    191080     6469.13
    191120     6470.71
    191160     6471.95
    191200      6473.5
    191240      6474.6
    191280     6475.95
    191320     6476.85
    191360     6479.56
    191400     6480.08
    191440     6481.83
    191480     6482.44
    191520     6484.43
    191560     6485.69
    191600     6487.16
    191640     6488.17
    191680     6489.86
    191720     6491.23
    191760     6492.32
    191800      6493.6
    191840     6494.94
    191880      6496.2
    191920     6497.77
    191960     6499.01
    192000     6500.57
    192040     6501.66
    192080     6503.03
    192120      6503.9
    192160     6506.62
    192200     6507.14
    192240     6508.89
    192280     6509.52
    192320      6511.5
    192360     6512.78
    192400     6514.25
    192440     6515.24
    192480     6516.92
    192520      6518.3
    192560     6519.37
    192600     6520.66
    192640     6522.01
    192680     6523.26
    192720     6524.85
    192760     6526.07
    192800     6527.64
    192840     6528.73
    192880     6530.11
    192920     6530.97
    192960     6533.69
    193000      6534.2
    193040     6535.97
    193080     6536.58
    193120     6538.58
    193160     6539.85
    193200     6541.31
    193240      6542.3
    193280     6544.01
    193320     6545.38
    193360     6546.43
    193400     6547.73
    193440     6549.09
    193480     6550.36
    193520     6551.93
    193560     6553.13
    193600     6554.71
    193640     6555.82
    193680     6557.18
    193720     6558.05
    193760     6560.79
    193800     6561.26
    193840     6563.05
    193880     6563.65
    193920     6565.67
    193960     6566.94
    194000     6568.39
    194040     6569.38
    194080     6571.09
    194120     6572.47
    194160     6573.53
    194200     6574.82
    194240     6576.16
    194280     6577.45
    194320        6579
    194360     6580.21
    194400     6581.79
    194440     6582.89
    194480     6584.27
    194520     6585.15
    194560     6587.85
    194600     6588.34
    194640     6590.12
    194680     6590.72
    194720     6592.74
    194760     6594.01
    194800     6595.48
    194840     6596.45
    194880     6598.17
    194920     6599.56
    194960     6600.61
    195000      6601.9
    195040     6603.24
    195080     6604.52
    195120     6606.09
    195160     6607.29
    195200     6608.86
    195240     6609.96
    195280     6611.34
    195320     6612.23
    195360     6614.94
    195400     6615.42
    195440     6617.21
    195480     6617.82
    195520     6619.84
    195560      6621.1
    195600     6622.55
    195640     6623.52
    195680     6625.25
    195720     6626.63
    195760     6627.71
    195800     6628.98
    195840     6630.32
    195880     6631.61
    195920      6633.2
    195960     6634.38
    196000     6635.95
    196040     6637.05
    196080     6638.42
    196120     6639.33
    196160     6642.05
    196200     6642.52
    196240     6644.29
    196280     6644.89
    196320     6646.92
    196360     6648.19
    196400     6649.63
    196440     6650.59
    196480     6652.32
    196520     6653.71
    196560      6654.8
    196600     6656.07
    196640      6657.4
    196680     6658.69
    196720     6660.28
    196760     6661.44
    196800     6663.03
    196840     6664.12
    196880     6665.51
    196920     6666.42
    196960     6669.14
    197000      6669.6
    197040     6671.37
    197080     6671.96
    197120     6673.99
    197160     6675.27
    197200     6676.71
    197240     6677.67
    197280     6679.41
    197320     6680.79
    197360     6681.88
    197400     6683.16
    197440     6684.46
    197480     6685.77
    197520     6687.37
    197560     6688.51
    197600     6690.12
    197640      6691.2
    197680     6692.59
    197720     6693.48
    197760     6696.21
    197800     6696.66
    197840     6698.44
    197880     6699.02
    197920     6701.07
    197960     6702.34
    198000     6703.78
    198040     6704.74
    198080     6706.48
    198120     6707.86
    198160     6708.94
    198200     6710.25
    198240     6711.53
    198280     6712.83
    198320     6714.46
    198360     6715.59
    198400     6717.19
    198440     6718.27
    198480     6719.67
    198520     6720.54
    198560     6723.28
    198600     6723.74
    198640      6725.5
    198680     6726.08
    198720     6728.14
    198760     6729.41
    198800     6730.84
    198840      6731.8
    198880     6733.56
    198920     6734.93
    198960     6736.03
    199000     6737.31
    199040      6738.6
    199080     6739.91
    199120     6741.51
    199160     6742.65
    199200     6744.25
    199240     6745.32
    199280     6746.74
    199320      6747.6
    199360     6750.34
    199400     6750.77
    199440     6752.55
    199480     6753.13
    199520     6755.21
    199560     6756.48
    199600      6757.9
    199640     6758.86
    199680     6760.61
    199720     6761.98
    199760     6763.09
    199800     6764.37
    199840     6765.68
    199880     6766.98
    199920     6768.58
    199960     6769.72
    200000     6771.34
    200040     6772.38
    200080      6773.8
    200120     6774.67
    200160     6777.41
    200200     6777.85
    200240     6779.62
    200280      6780.2
    200320     6782.27
    200360     6783.53
    200400     6784.96
    200440     6785.92
    200480     6787.67
    200520     6789.03
    200560     6790.13
    200600     6791.42
    200640     6792.74
    200680     6794.05
    200720     6795.65
    200760      6796.8
    200800      6798.4
    200840     6799.45
    200880     6800.87
    200920     6801.74
    200960     6804.51
    201000     6804.93
    201040     6806.68
    201080     6807.28
    201120     6809.33
    201160     6810.61
    201200     6812.05
    201240        6813
    201280     6814.75
    201320     6816.11
    201360     6817.21
    201400     6818.51
    201440     6819.81
    201480     6821.12
    201520     6822.73
    201560     6823.87
    201600     6825.48
    201640     6826.52
    201680     6827.95
    201720     6828.83
    201760     6831.59
    201800     6832.02
    201840     6833.77
    201880     6834.36
    201920     6836.42
    201960     6837.69
    202000     6839.13
    202040     6840.09
    202080     6841.83
    202120     6843.19
    202160      6844.3
    202200     6845.62
    202240      6846.9
    202280     6848.21
    202320     6849.82
    202360     6850.97
    202400     6852.58
    202440     6853.61
    202480     6855.04
    202520     6855.92
    202560     6858.69
    202600     6859.12
    202640     6860.86
    202680     6861.44
    202720     6863.49
    202760     6864.78
    202800     6866.22
    202840     6867.17
    202880      6868.9
    202920     6870.27
    202960     6871.39
    203000      6872.7
    203040     6873.98
    203080      6875.3
    203120     6876.91
    203160     6878.05
    203200     6879.68
    203240     6880.69
    203280     6882.12
    203320     6882.99
    203360     6885.76
    203400     6886.18
    203440     6887.95
    203480     6888.52
    203520     6890.56
    203560     6891.85
    203600     6893.29
    203640     6894.26
    203680     6895.98
    203720     6897.35
    203760     6898.46
    203800     6899.77
    203840     6901.05
    203880     6902.39
    203920     6903.99
    203960     6905.13
    204000     6906.76
    204040     6907.77
    204080      6909.2
    204120     6910.06
    204160     6912.86
    204200     6913.26
    204240     6915.04
    204280     6915.59
    204320     6917.65
    204360     6918.94
    204400     6920.37
    204440     6921.32
    204480     6923.07
    204520     6924.43
    204560     6925.53
    204600     6926.86
    204640     6928.14
    204680     6929.47
    204720     6931.06
    204760     6932.21
    204800     6933.85
    204840     6934.86
    204880     6936.29
    204920     6937.13
    204960     6939.94
    205000     6940.34
    205040     6942.12
    205080     6942.69
    205120     6944.73
    205160     6946.03
    205200     6947.45
    205240     6948.39
    205280     6950.17
    205320     6951.51
    205360     6952.63
    205400     6953.96
    205440     6955.22
    205480     6956.55
    205520     6958.15
    205560      6959.3
    205600     6960.95
    205640     6961.95
    205680     6963.38
    205720     6964.21
    205760     6967.03
    205800     6967.43
    205840     6969.21
    205880     6969.78
    205920     6971.82
    205960     6973.13
    206000     6974.55
    206040     6975.48
    206080     6977.26
    206120     6978.59
    206160     6979.73
    206200     6981.03
    206240     6982.32
    206280     6983.64
    206320     6985.24
    206360     6986.41
    206400     6988.04
    206440     6989.05
    206480      6990.5
    206520     6991.33
    206560     6994.14
    206600     6994.53
    206640     6996.32
    206680     6996.89
    206720     6998.92
    206760     7000.24
    206800     7001.65
    206840     7002.57
    206880     7004.37
    206920     7005.71
    206960     7006.83
    207000     7008.13
    207040     7009.42
    207080     7010.73
    207120     7012.33
    207160      7013.5
    207200     7015.14
    207240     7016.17
    207280     7017.61
    207320     7018.42
    207360     7021.24
    207400     7021.62
    207440     7023.41
    207480     7023.98
    207520     7026.03
    207560     7027.33
    207600     7028.75
    207640     7029.67
    207680     7031.48
    207720     7032.81
    207760     7033.92
    207800     7035.23
    207840     7036.54
    207880     7037.82
    207920     7039.44
    207960      7040.6
    208000     7042.25
    208040     7043.27
    208080     7044.71
    208120     7045.51
    208160     7048.35
    208200     7048.74
    208240     7050.51
    208280     7051.08
    208320     7053.15
    208360     7054.44
    208400     7055.84
    208440     7056.78
    208480     7058.58
    208520      7059.9
    208560     7061.04
    208600     7062.34
    208640     7063.64
    208680     7064.94
    208720     7066.53
    208760      7067.7
    208800     7069.36
    208840     7070.37
    208880     7071.82
    208920     7072.62
    208960     7075.44
    209000     7075.85
    209040      7077.6
    209080     7078.18
    209120     7080.25
    209160     7081.53
    209200     7082.95
    209240     7083.88
    209280      7085.7
    209320        7087
    209360     7088.12
    209400     7089.44
    209440     7090.75
    209480     7092.05
    209520     7093.65
    209560      7094.8
    209600     7096.45
    209640     7097.47
    209680     7098.93
    209720     7099.72
    209760     7102.53
    209800     7102.94
    209840      7104.7
    209880     7105.28
    209920     7107.34
    209960     7108.64
    210000     7110.04
    210040     7110.97
    210080      7112.8
    210120     7114.09
    210160     7115.22
    210200     7116.53
    210240     7117.86
    210280     7119.15
    210320     7120.73
    210360     7121.89
    210400     7123.55
    210440     7124.57
    210480     7126.02
    210520     7126.81
    210560     7129.62
    210600     7130.02
    210640     7131.78
    210680     7132.37
    210720     7134.43
    210760     7135.74
    210800     7137.13
    210840     7138.05
    210880      7139.9
    210920     7141.17
    210960     7142.31
    211000     7143.63
    211040     7144.96
    211080     7146.23
    211120     7147.81
    211160     7148.98
    211200     7150.64
    211240     7151.66
    211280     7153.11
    211320     7153.92
    211360     7156.72
    211400     7157.12
    211440     7158.88
    211480     7159.45
    211520     7161.52
    211560     7162.84
    211600     7164.23
    211640     7165.14
    211680     7166.98
    211720     7168.24
    211760     7169.38
    211800     7170.71
    211840     7172.06
    211880     7173.32
    211920     7174.89
    211960     7176.07
    212000     7177.73
    212040     7178.73
    212080      7180.2
    212120        7181
    212160     7183.81
    212200     7184.19
    212240     7185.98
    212280     7186.56
    212320     7188.61
    212360     7189.92
    212400     7191.32
    212440     7192.24
    212480     7194.08
    212520     7195.34
    212560     7196.47
    212600     7197.81
    212640     7199.15
    212680     7200.43
    212720     7201.99
    212760     7203.17
    212800     7204.82
    212840     7205.83
    212880      7207.3
    212920      7208.1
    212960     7210.91
    213000      7211.3
    213040     7213.08
    213080     7213.66
    213120     7215.72
    213160     7217.04
    213200     7218.45
    213240     7219.36
    213280     7221.18
    213320     7222.45
    213360     7223.59
    213400     7224.92
    213440     7226.25
    213480     7227.52
    213520     7229.08
    213560     7230.26
    213600     7231.91
    213640     7232.93
    213680     7234.39
    213720     7235.19
    213760     7238.02
    213800      7238.4
    213840     7240.18
    213880     7240.75
    213920     7242.83
    213960     7244.13
    214000     7245.53
    214040     7246.44
    214080     7248.27
    214120     7249.54
    214160     7250.68
    214200     7252.01
    214240     7253.36
    214280     7254.61
    214320     7256.17
    214360     7257.35
    214400     7258.99
    214440     7260.01
    214480     7261.48
    214520     7262.29
    214560      7265.1
    214600     7265.49
    214640     7267.26
    214680     7267.85
    214720     7269.92
    214760     7271.21
    214800     7272.63
    214840     7273.53
    214880     7275.37
    214920     7276.63
    214960     7277.76
    215000      7279.1
    215040     7280.44
    215080     7281.71
    215120     7283.24
    215160     7284.46
    215200     7286.09
    215240     7287.13
    215280     7288.59
    215320     7289.36
    215360     7292.21
    215400     7292.58
    215440     7294.36
    215480     7294.95
    215520        7297
    215560      7298.3
    215600     7299.73
    215640     7300.64
    215680     7302.45
    215720     7303.71
    215760     7304.84
    215800     7306.18
    215840     7307.53
    215880     7308.79
    215920     7310.32
    215960     7311.55
    216000     7313.19
    216040     7314.22
    216080     7315.67
    216120     7316.43
    216160      7319.3
    216200     7319.65
    216240     7321.44
    216280     7322.03
    216320      7324.1
    216360     7325.37
    216400     7326.82
    216440     7327.71
    216480     7329.54
    216520      7330.8
    216560     7331.94
    216600     7333.29
    216640     7334.62
    216680      7335.9
    216720     7337.41
    216760     7338.65
    216800     7340.27
    216840      7341.3
    216880     7342.77
    216920     7343.53
    216960     7346.39
    217000     7346.73
    217040     7348.53
    217080     7349.12
    217120     7351.19
    217160     7352.47
    217200     7353.89
    217240      7354.8
    217280     7356.62
    217320     7357.87
    217360     7359.03
    217400     7360.39
    217440     7361.72
    217480     7362.98
    217520     7364.51
    217560     7365.75
    217600     7367.36
    217640     7368.39
    217680     7369.86
    217720     7370.63
    217760     7373.49
    217800     7373.82
    217840     7375.63
    217880      7376.2
    217920     7378.26
    217960     7379.55
    218000        7381
    218040     7381.89
    218080     7383.73
    218120     7384.96
    218160     7386.11
    218200     7387.48
    218240      7388.8
    218280     7390.08
    218320      7391.6
    218360     7392.85
    218400     7394.44
    218440     7395.48
    218480     7396.95
    218520     7397.73
    218560     7400.58
    218600      7400.9
    218640     7402.72
    218680     7403.28
    218720     7405.34
    218760     7406.62
    218800     7408.07
    218840     7408.95
    218880      7410.8
    218920     7412.01
    218960     7413.19
    219000     7414.55
    219040     7415.86
    219080     7417.17
    219120     7418.67
    219160     7419.92
    219200     7421.51
    219240     7422.55
    219280     7424.03
    219320     7424.79
    219360     7427.67
    219400     7427.97
    219440     7429.79
    219480     7430.34
    219520     7432.43
    219560     7433.71
    219600     7435.17
    219640     7436.04
    219680     7437.89
    219720      7439.1
    219760     7440.28
    219800     7441.62
    219840     7442.95
    219880     7444.25
    219920     7445.74
    219960     7447.01
    220000      7448.6
    220040     7449.64
    220080      7451.1
    220120     7451.88
    220160     7454.73
    220200     7455.02
    220240     7456.88
    220280     7457.42
    220320     7459.51
    220360      7460.8
    220400     7462.23
    220440     7463.11
    220480     7464.99
    220520     7466.17
    220560     7467.35
    220600      7468.7
    220640     7470.03
    220680     7471.34
    220720     7472.83
    220760      7474.1
    220800      7475.7
    220840     7476.72
    220880     7478.19
    220920     7478.95
    220960      7481.8
    221000     7482.09
    221040     7483.98
    221080     7484.49
    221120     7486.59
    221160     7487.91
    221200     7489.31
    221240      7490.2
    221280     7492.07
    221320     7493.23
    221360     7494.43
    221400     7495.77
    221440      7497.1
    221480      7498.4
    221520     7499.91
    221560     7501.17
    221600     7502.79
    221640     7503.79
    221680     7505.27
    221720     7506.05
    221760      7508.9
    221800     7509.17
    221840     7511.06
    221880     7511.57
    221920     7513.69
    221960     7514.99
    222000     7516.39
    222040     7517.29
    222080     7519.17
    222120     7520.32
    222160     7521.49
    222200     7522.85
    222240      7524.2
    222280     7525.49
    222320     7526.99
    222360     7528.25
    222400     7529.88
    222440     7530.88
    222480     7532.35
    222520     7533.12
    222560        7536
    222600     7536.25
    222640     7538.15
    222680     7538.66
    222720     7540.78
    222760     7542.08
    222800     7543.47
    222840     7544.37
    222880     7546.24
    222920     7547.42
    222960     7548.59
    223000     7549.96
    223040      7551.3
    223080     7552.59
    223120     7554.08
    223160     7555.33
    223200     7556.97
    223240     7557.97
    223280     7559.43
    223320     7560.23
    223360     7563.08
    223400     7563.35
    223440     7565.26
    223480     7565.74
    223520     7567.88
    223560     7569.15
    223600     7570.55
    223640     7571.44
    223680     7573.34
    223720     7574.52
    223760     7575.66
    223800     7577.03
    223840     7578.38
    223880     7579.68
    223920     7581.17
    223960     7582.43
    224000     7584.07
    224040     7585.05
    224080     7586.52
    224120      7587.3
    224160     7590.17
    224200     7590.44
    224240     7592.35
    224280     7592.82
    224320     7594.96
    224360     7596.24
    224400     7597.63
    224440     7598.52
    224480     7600.42
    224520     7601.61
    224560     7602.74
    224600     7604.11
    224640     7605.45
    224680     7606.75
    224720     7608.23
    224760     7609.51
    224800     7611.14
    224840     7612.12
    224880     7613.58
    224920     7614.38
    224960     7617.26
    225000     7617.53
    225040     7619.43
    225080      7619.9
    225120     7622.05
    225160     7623.31
    225200      7624.7
    225240      7625.6
    225280     7627.48
    225320      7628.7
    225360     7629.82
    225400     7631.19
    225440     7632.53
    225480     7633.82
    225520     7635.28
    225560     7636.57
    225600      7638.2
    225640     7639.18
    225680     7640.65
    225720     7641.43
    225760     7644.34
    225800      7644.6
    225840      7646.5
    225880     7646.97
    225920     7649.12
    225960      7650.4
    226000     7651.77
    226040     7652.67
    226080     7654.54
    226120     7655.76
    226160      7656.9
    226200     7658.27
    226240     7659.61
    226280     7660.88
    226320     7662.34
    226360     7663.64
    226400     7665.27
    226440     7666.27
    226480     7667.71
    226520     7668.49
    226560     7671.42
    226600     7671.64
    226640     7673.57
    226680     7674.02
    226720     7676.21
    226760     7677.48
    226800     7678.84
    226840     7679.74
    226880     7681.61
    226920     7682.83
    226960     7683.95
    227000     7685.33
    227040     7686.65
    227080     7687.95
    227120     7689.41
    227160     7690.69
    227200     7692.33
    227240      7693.3
    227280     7694.77
    227320     7695.54
    227360     7698.47
    227400      7698.7
    227440     7700.63
    227480     7701.08
    227520     7703.28
    227560     7704.52
    227600     7705.91
    227640     7706.79
    227680     7708.67
    227720     7709.87
    227760     7711.01
    227800     7712.39
    227840     7713.72
    227880     7714.99
    227920     7716.45
    227960     7717.75
    228000     7719.39
    228040     7720.37
    228080     7721.82
    228120      7722.6
    228160     7725.53
    228200     7725.75
    228240     7727.71
    228280     7728.13
    228320     7730.34
    228360     7731.57
    228400     7732.96
    228440     7733.84
    228480     7735.73
    228520     7736.93
    228560     7738.08
    228600     7739.43
    228640     7740.77
    228680     7742.04
    228720     7743.51
    228760      7744.8
    228800     7746.46
    228840     7747.41
    228880     7748.88
    228920     7749.65
    228960      7752.6
    229000     7752.83
    229040     7754.75
    229080     7755.17
    229120     7757.39
    229160     7758.62
    229200     7759.99
    229240     7760.91
    229280     7762.79
    229320        7764
    229360     7765.13
    229400     7766.49
    229440     7767.83
    229480     7769.09
    229520     7770.59
    229560     7771.86
    229600     7773.52
    229640     7774.49
    229680     7775.95
    229720     7776.72
    229760     7779.66
    229800     7779.88
    229840     7781.81
    229880     7782.22
    229920     7784.44
    229960     7785.67
    230000     7787.05
    230040     7787.97
    230080     7789.83
    230120     7791.04
    230160     7792.16
    230200     7793.55
    230240     7794.89
    230280     7796.17
    230320     7797.65
    230360     7798.94
    230400      7800.6
    230440     7801.57
    230480     7803.02
    230520      7803.8
    230560     7806.74
    230600     7806.94
    230640     7808.87
    230680     7809.27
    230720     7811.48
    230760     7812.75
    230800     7814.12
    230840     7815.02
    230880     7816.88
    230920     7818.12
    230960     7819.22
    231000     7820.62
    231040     7821.96
    231080     7823.22
    231120      7824.7
    231160     7825.99
    231200     7827.67
    231240     7828.64
    231280      7830.1
    231320     7830.89
    231360     7833.83
    231400     7834.01
    231440     7835.97
    231480     7836.37
    231520     7838.54
    231560     7839.84
    231600     7841.19
    231640     7842.12
    231680     7843.98
    231720     7845.22
    231760     7846.31
    231800     7847.71
    231840     7849.04
    231880      7850.3
    231920     7851.78
    231960     7853.08
    232000     7854.75
    232040     7855.72
    232080     7857.18
    232120     7857.97
    232160     7860.92
    232200      7861.1
    232240     7863.04
    232280     7863.47
    232320     7865.61
    232360     7866.94
    232400     7868.29
    232440     7869.21
    232480     7871.06
    232520     7872.29
    232560     7873.43
    232600     7874.81
    232640     7876.13
    232680     7877.39
    232720     7878.88
    232760     7880.15
    232800     7881.85
    232840     7882.81
    232880     7884.27
    232920     7885.06
    232960     7888.02
    233000     7888.18
    233040     7890.16
    233080     7890.56
    233120     7892.72
    233160     7894.03
    233200     7895.39
    233240     7896.32
    233280     7898.16
    233320      7899.4
    233360     7900.52
    233400     7901.92
    233440     7903.22
    233480      7904.5
    233520        7906
    233560     7907.25
    233600     7908.98
    233640     7909.92
    233680     7911.37
    233720     7912.16
    233760     7915.15
    233800     7915.31
    233840     7917.27
    233880     7917.66
    233920     7919.85
    233960     7921.15
    234000     7922.51
    234040     7923.46
    234080     7925.27
    234120     7926.49
    234160     7927.62
    234200     7929.05
    234240     7930.37
    234280     7931.62
    234320     7933.12
    234360     7934.39
    234400      7936.1
    234440     7937.04
    234480     7938.47
    234520     7939.27
    234560     7942.26
    234600     7942.42
    234640     7944.39
    234680     7944.78
    234720     7946.99
    234760     7948.26
    234800     7949.64
    234840     7950.56
    234880     7952.37
    234920     7953.59
    234960     7954.74
    235000     7956.17
    235040     7957.47
    235080     7958.73
    235120     7960.23
    235160     7961.51
    235200      7963.2
    235240     7964.16
    235280     7965.59
    235320     7966.37
    235360     7969.38
    235400     7969.53
    235440     7971.52
    235480     7971.87
    235520     7974.08
    235560     7975.37
    235600     7976.74
    235640     7977.66
    235680     7979.47
    235720     7980.69
    235760     7981.84
    235800      7983.3
    235840     7984.56
    235880     7985.82
    235920     7987.34
    235960     7988.62
    236000     7990.33
    236040     7991.27
    236080     7992.73
    236120     7993.49
    236160     7996.49
    236200     7996.63
    236240     7998.64
    236280     7998.99
    236320      8001.2
    236360     8002.47
    236400     8003.86
    236440     8004.77
    236480      8006.6
    236520     8007.82
    236560     8008.97
    236600     8010.42
    236640     8011.67
    236680     8012.95
    236720     8014.45
    236760     8015.76
    236800     8017.45
    236840     8018.37
    236880     8019.85
    236920     8020.62
    236960     8023.62
    237000     8023.75
    237040     8025.78
    237080     8026.11
    237120     8028.33
    237160     8029.58
    237200     8030.99
    237240     8031.87
    237280      8033.7
    237320      8034.9
    237360     8036.08
    237400     8037.54
    237440     8038.76
    237480     8040.06
    237520     8041.55
    237560     8042.87
    237600     8044.56
    237640     8045.48
    237680     8046.94
    237720     8047.72
    237760     8050.71
    237800     8050.81
    237840     8052.84
    237880     8053.21
    237920     8055.42
    237960      8056.7
    238000     8058.08
    238040     8058.97
    238080      8060.8
    238120     8062.01
    238160     8063.19
    238200     8064.62
    238240     8065.86
    238280     8067.17
    238320     8068.64
    238360     8069.96
    238400     8071.66
    238440     8072.57
    238480     8074.07
    238520     8074.81
    238560     8077.82
    238600      8077.9
    238640     8079.97
    238680      8080.3
    238720      8082.5
    238760     8083.78
    238800     8085.15
    238840     8086.05
    238880     8087.88
    238920     8089.09
    238960     8090.29
    239000     8091.71
    239040     8092.94
    239080     8094.25
    239120     8095.71
    239160     8097.05
    239200     8098.75
    239240     8099.66
    239280     8101.18
    239320      8101.9
    239360     8104.92
    239400     8105.01
    239440     8107.07
    239480     8107.39
    239520     8109.62
    239560     8110.87
    239600     8112.27
    239640     8113.16
    239680     8114.98
    239720     8116.17
    239760      8117.4
    239800     8118.79
    239840     8120.01
    239880     8121.32
    239920     8122.81
    239960     8124.15
    240000     8125.83
    240040     8126.74
    240080     8128.28
    240120     8128.99
    240160     8132.02
    240200     8132.09
    240240     8134.15
    240280      8134.5
    240320     8136.68
    240360     8137.95
    240400     8139.36
    240440     8140.25
    240480     8142.08
    240520     8143.28
    240560     8144.49
    240600     8145.88
    240640     8147.11
    240680     8148.43
    240720     8149.89
    240760     8151.24
    240800     8152.93
    240840     8153.86
    240880     8155.37
    240920      8156.1
    240960     8159.12
    241000      8159.2
    241040     8161.25
    241080     8161.61
    241120     8163.76
    241160     8165.06
    241200     8166.46
    241240     8167.34
    241280     8169.19
    241320     8170.37
    241360     8171.58
    241400        8173
    241440     8174.21
    241480     8175.53
    241520     8176.99
    241560     8178.31
    241600     8180.03
    241640     8180.96
    241680      8182.5
    241720     8183.23
    241760     8186.23
    241800     8186.31
    241840     8188.35
    241880     8188.72
    241920     8190.87
    241960     8192.21
    242000     8193.55
    242040     8194.48
    242080      8196.3
    242120     8197.48
    242160     8198.72
    242200     8200.11
    242240     8201.34
    242280     8202.66
    242320     8204.11
    242360     8205.45
    242400     8207.16
    242440     8208.06
    242480     8209.62
    242520     8210.37
    242560     8213.37
    242600     8213.43
    242640     8215.47
    242680     8215.84
    242720     8217.98
    242760     8219.34
    242800     8220.67
    242840     8221.59
    242880     8223.43
    242920      8224.6
    242960     8225.83
    243000     8227.23
    243040     8228.44
    243080     8229.76
    243120     8231.22
    243160     8232.59
    243200     8234.27
    243240     8235.18
    243280     8236.76
    243320     8237.48
    243360     8240.51
    243400     8240.55
    243440     8242.58
    243480     8242.95
    243520      8245.1
    243560     8246.43
    243600     8247.78
    243640     8248.72
    243680     8250.54
    243720     8251.73
    243760     8252.96
    243800     8254.35
    243840      8255.6
    243880     8256.88
    243920     8258.34
    243960      8259.7
    244000     8261.39
    244040      8262.3
    244080     8263.88
    244120      8264.6
    244160     8267.64
    244200     8267.68
    244240     8269.69
    244280     8270.06
    244320     8272.19
    244360     8273.54
    244400     8274.88
    244440     8275.83
    244480     8277.66
    244520     8278.84
    244560     8280.06
    244600     8281.46
    244640     8282.71
    244680     8283.98
    244720     8285.47
    244760     8286.81
    244800      8288.5
    244840      8289.4
    244880     8290.98
    244920     8291.72
    244960     8294.76
    245000     8294.77
    245040      8296.8
    245080     8297.18
    245120      8299.3
    245160     8300.67
    245200     8301.98
    245240     8302.94
    245280     8304.77
    245320     8305.94
    245360     8307.16
    245400     8308.57
    245440     8309.83
    245480      8311.1
    245520     8312.56
    245560     8313.93
    245600     8315.63
    245640     8316.49
    245680     8318.09
    245720     8318.84
    245760      8321.9
    245800     8321.88
    245840     8323.92
    245880     8324.27
    245920     8326.41
    245960     8327.79
    246000     8329.08
    246040     8330.04
    246080     8331.86
    246120     8333.04
    246160     8334.26
    246200     8335.66
    246240     8336.93
    246280      8338.2
    246320      8339.7
    246360     8341.03
    246400     8342.73
    246440     8343.59
    246480     8345.19
    246520     8345.93
    246560     8348.98
    246600     8348.97
    246640     8351.01
    246680     8351.37
    246720     8353.53
    246760     8354.89
    246800     8356.18
    246840     8357.14
    246880     8358.99
    246920     8360.14
    246960     8361.38
    247000     8362.77
    247040     8364.06
    247080      8365.3
    247120     8366.81
    247160     8368.14
    247200     8369.84
    247240     8370.69
    247280     8372.29
    247320     8373.05
    247360      8376.1
    247400     8376.06
    247440     8378.12
    247480     8378.46
    247520     8380.63
    247560     8381.98
    247600     8383.27
    247640     8384.23
    247680     8386.08
    247720     8387.26
    247760     8388.49
    247800     8389.87
    247840     8391.17
    247880      8392.4
    247920      8393.9
    247960     8395.24
    248000     8396.91
    248040     8397.75
    248080     8399.38
    248120     8400.13
    248160     8403.19
    248200     8403.13
    248240     8405.21
    248280     8405.56
    248320     8407.71
    248360     8409.06
    248400     8410.35
    248440     8411.33
    248480     8413.18
    248520     8414.37
    248560     8415.58
    248600     8416.97
    248640     8418.24
    248680      8419.5
    248720        8421
    248760     8422.32
    248800     8423.98
    248840     8424.84
    248880     8426.45
    248920     8427.21
    248960      8430.3
    249000      8430.2
    249040      8432.3
    249080     8432.63
    249120     8434.78
    249160     8436.14
    249200     8437.42
    249240     8438.41
    249280     8440.26
    249320     8441.44
    249360     8442.62
    249400     8444.03
    249440     8445.31
    249480     8446.55
    249520     8448.08
    249560      8449.4
    249600     8451.07
    249640     8451.92
    249680     8453.54
    249720     8454.26
    249760     8457.36
    249800     8457.25
    249840     8459.37
    249880     8459.68
    249920     8461.84
    249960     8463.19
    250000     8464.48
    250040      8465.5
    250080     8467.33
    250120      8468.5
    250160     8469.69
    250200     8471.09
    250240     8472.36
    250280     8473.61
    250320     8475.17
    250360     8476.48
    250400     8478.11
    250440     8478.96
    250480     8480.61
    250520     8481.34
    250560     8484.44
    250600     8484.31
    250640     8486.42
    250680     8486.74
    250720      8488.9
    250760     8490.26
    250800     8491.54
    250840     8492.59
    250880     8494.41
    250920     8495.57
    250960     8496.78
    251000     8498.19
    251040     8499.43
    251080     8500.68
    251120     8502.24
    251160     8503.57
    251200      8505.2
    251240     8506.04
    251280     8507.68
    251320     8508.42
    251360     8511.54
    251400      8511.4
    251440      8513.5
    251480     8513.83
    251520     8515.98
    251560     8517.35
    251600     8518.59
    251640     8519.67
    251680     8521.51
    251720     8522.64
    251760     8523.87
    251800     8525.27
    251840     8526.51
    251880     8527.76
    251920     8529.31
    251960     8530.65
    252000     8532.28
    252040     8533.13
    252080     8534.79
    252120      8535.5
    252160     8538.62
    252200     8538.48
    252240     8540.57
    252280      8540.9
    252320     8543.08
    252360     8544.43
    252400     8545.67
    252440     8546.75
    252480     8548.58
    252520     8549.71
    252560     8550.97
    252600     8552.36
    252640     8553.61
    252680     8554.88
    252720      8556.4
    252760     8557.73
    252800     8559.37
    252840     8560.22
    252880     8561.89
    252920     8562.61
    252960      8565.7
    253000     8565.58
    253040     8567.68
    253080     8568.03
    253120     8570.18
    253160     8571.52
    253200     8572.77
    253240     8573.82
    253280     8575.68
    253320      8576.8
    253360     8578.03
    253400     8579.42
    253440      8580.7
    253480     8581.94
    253520     8583.47
    253560     8584.82
    253600     8586.43
    253640      8587.3
    253680     8588.97
    253720     8589.68
    253760      8592.8
    253800     8592.63
    253840     8594.75
    253880     8595.11
    253920     8597.26
    253960     8598.62
    254000     8599.85
    254040     8600.92
    254080     8602.76
    254120     8603.88
    254160     8605.12
    254200     8606.51
    254240      8607.8
    254280     8609.04
    254320     8610.57
    254360     8611.93
    254400     8613.52
    254440     8614.39
    254480     8616.05
    254520     8616.77
    254560      8619.9
    254600     8619.75
    254640     8621.82
    254680     8622.19
    254720     8624.34
    254760     8625.73
    254800     8626.95
    254840     8628.01
    254880     8629.86
    254920     8630.97
    254960      8632.2
    255000     8633.59
    255040     8634.88
    255080     8636.14
    255120     8637.64
    255160     8639.05
    255200     8640.61
    255240     8641.49
    255280     8643.12
    255320     8643.87
    255360     8646.97
    255400     8646.84
    255440     8648.92
    255480     8649.28
    255520     8651.46
    255560     8652.82
    255600     8654.06
    255640      8655.1
    255680     8656.92
    255720     8658.07
    255760      8659.3
    255800     8660.68
    255840     8661.99
    255880     8663.23
    255920     8664.72
    255960     8666.16
    256000     8667.69
    256040     8668.59
    256080     8670.22
    256120     8670.94
    256160     8674.06
    256200     8673.94
    256240     8676.04
    256280     8676.35
    256320     8678.55
    256360     8679.91
    256400     8681.15
    256440     8682.15
    256480     8684.01
    256520     8685.16
    256560     8686.38
    256600     8687.79
    256640     8689.06
    256680     8690.33
    256720      8691.8
    256760     8693.26
    256800     8694.79
    256840     8695.69
    256880     8697.31
    256920     8698.04
    256960     8701.18
    257000     8701.01
    257040     8703.14
    257080     8703.46
    257120     8705.63
    257160     8706.98
    257200     8708.24
    257240     8709.26
    257280     8711.11
    257320     8712.27
    257360     8713.48
    257400     8714.89
    257440     8716.16
    257480     8717.44
    257520      8718.9
    257560     8720.34
    257600     8721.89
    257640     8722.76
    257680     8724.39
    257720     8725.12
    257760     8728.26
    257800     8728.13
    257840     8730.21
    257880     8730.54
    257920     8732.71
    257960     8734.06
    258000     8735.33
    258040     8736.34
    258080     8738.21
    258120     8739.37
    258160     8740.57
    258200     8741.95
    258240     8743.24
    258280     8744.53
    258320     8745.98
    258360     8747.44
    258400     8748.97
    258440     8749.85
    258480     8751.48
    258520     8752.19
    258560     8755.34
    258600     8755.19
    258640     8757.31
    258680     8757.64
    258720     8759.78
    258760     8761.15
    258800     8762.42
    258840     8763.46
    258880      8765.3
    258920     8766.45
    258960     8767.67
    259000     8769.05
    259040     8770.32
    259080     8771.62
    259120     8773.06
    259160     8774.52
    259200     8776.06
    259240     8776.95
    259280     8778.58
    259320     8779.27
    259360     8782.44
    259400     8782.27
    259440      8784.4
    259480     8784.71
    259520     8786.87
    259560     8788.23
    259600      8789.5
    259640     8790.52
    259680     8792.38
    259720     8793.55
    259760     8794.76
    259800     8796.17
    259840     8797.42
    259880     8798.73
    259920     8800.18
    259960     8801.62
    260000     8803.16
    260040     8804.05
    260080     8805.68
    260120     8806.37
    260160     8809.56
    260200     8809.36
    260240     8811.49
    260280     8811.83
    260320     8813.97
    260360     8815.34
    260400     8816.61
    260440     8817.62
    260480     8819.49
    260520     8820.64
    260560     8821.87
    260600     8823.28
    260640     8824.51
    260680     8825.81
    260720     8827.27
    260760      8828.7
    260800     8830.27
    260840     8831.15
    260880     8832.81
    260920     8833.48
    260960     8836.67
    261000     8836.48
    261040     8838.59
    261080     8838.94
    261120     8841.09
    261160     8842.45
    261200     8843.72
    261240     8844.74
    261280      8846.6
    261320     8847.75
    261360     8848.98
    261400     8850.38
    261440     8851.62
    261480      8852.9
    261520     8854.35
    261560     8855.81
    261600     8857.37
    261640     8858.26
    261680     8859.92
    261720     8860.59
    261760      8863.8
    261800     8863.57
    261840      8865.7
    261880     8866.03
    261920     8868.17
    261960     8869.54
    262000     8870.83
    262040     8871.87
    262080     8873.72
    262120     8874.87
    262160     8876.07
    262200     8877.49
    262240     8878.69
    262280        8880
    262320     8881.46
    262360      8882.9
    262400     8884.46
    262440     8885.37
    262480     8887.03
    262520     8887.69
    262560     8890.92
    262600     8890.67
    262640      8892.8
    262680     8893.13
    262720     8895.28
    262760     8896.64
    262800     8897.92
    262840     8898.99
    262880     8900.85
    262920     8901.98
    262960     8903.18
    263000     8904.58
    263040     8905.79
    263080      8907.1
    263120     8908.59
    263160     8910.01
    263200     8911.58
    263240     8912.49
    263280     8914.12
    263320     8914.79
    263360     8918.03
    263400     8917.76
    263440     8919.87
    263480     8920.22
    263520     8922.37
    263560     8923.73
    263600     8925.04
    263640      8926.1
    263680     8927.96
    263720     8929.08
    263760     8930.28
    263800     8931.66
    263840      8932.9
    263880      8934.2
    263920     8935.72
    263960      8937.1
    264000     8938.68
    264040     8939.58
    264080     8941.22
    264120     8941.88
    264160     8945.15
    264200     8944.87
    264240     8946.98
    264280     8947.31
    264320      8949.5
    264360     8950.86
    264400     8952.17
    264440     8953.22
    264480     8955.05
    264520     8956.17
    264560      8957.4
    264600      8958.8
    264640     8959.99
    264680     8961.29
    264720     8962.81
    264760      8964.2
    264800     8965.77
    264840     8966.69
    264880     8968.32
    264920     8968.98
    264960     8972.25
    265000     8971.95
    265040     8974.08
    265080     8974.42
    265120      8976.6
    265160     8977.95
    265200     8979.29
    265240     8980.32
    265280     8982.18
    265320     8983.27
    265360     8984.48
    265400      8985.9
    265440     8987.11
    265480      8988.4
    265520      8989.9
    265560     8991.29
    265600      8992.9
    265640      8993.8
    265680     8995.42
    265720     8996.08
    265760     8999.38
    265800     8999.06
    265840      9001.2
    265880     9001.52
    265920     9003.72
    265960     9005.09
    266000     9006.41
    266040     9007.43
    266080     9009.31
    266120     9010.41
    266160     9011.61
    266200     9013.06
    266240     9014.25
    266280     9015.53
    266320     9017.02
    266360     9018.42
    266400     9020.03
    266440     9020.92
    266480     9022.55
    266520     9023.21
    266560     9026.56
    266600     9026.21
    266640     9028.35
    266680     9028.64
    266720     9030.85
    266760     9032.23
    266800     9033.55
    266840     9034.58
    266880     9036.44
    266920     9037.54
    266960     9038.75
    267000     9040.18
    267040     9041.39
    267080     9042.68
    267120     9044.15
    267160     9045.55
    267200     9047.17
    267240     9048.05
    267280     9049.69
    267320     9050.32
    267360     9053.68
    267400     9053.33
    267440     9055.48
    267480     9055.77
    267520     9057.98
    267560     9059.37
    267600     9060.71
    267640     9061.72
    267680     9063.54
    267720     9064.67
    267760     9065.86
    267800     9067.31
    267840     9068.53
    267880     9069.83
    267920     9071.29
    267960     9072.66
    268000      9074.3
    268040     9075.18
    268080     9076.82
    268120     9077.45
    268160      9080.8
    268200     9080.45
    268240     9082.59
    268280     9082.91
    268320     9085.11
    268360     9086.47
    268400     9087.84
    268440     9088.82
    268480     9090.65
    268520     9091.78
    268560     9093.01
    268600     9094.43
    268640     9095.66
    268680     9096.95
    268720     9098.43
    268760     9099.77
    268800     9101.41
    268840     9102.29
    268880     9103.94
    268920     9104.55
    268960     9107.92
    269000     9107.55
    269040     9109.71
    269080        9110
    269120     9112.21
    269160     9113.61
    269200     9114.96
    269240     9115.91
    269280     9117.79
    269320     9118.88
    269360     9120.13
    269400     9121.56
    269440      9122.8
    269480     9124.09
    269520     9125.56
    269560      9126.9
    269600     9128.54
    269640     9129.43
    269680     9131.06
    269720     9131.66
    269760     9135.03
    269800     9134.69
    269840     9136.86
    269880     9137.12
    269920     9139.33
    269960     9140.77
    270000     9142.11
    270040     9143.05
    270080     9144.91
    270120     9145.99
    270160     9147.26
    270200     9148.71
    270240     9149.95
    270280     9151.22
    270320     9152.69
    270360     9154.03
    270400     9155.67
    270440     9156.58
    270480     9158.19
    270520     9158.79
    270560     9162.15
    270600      9161.8
    270640     9163.99
    270680     9164.26
    270720     9166.45
    270760     9167.89
    270800     9169.25
    270840      9170.2
    270880     9172.03
    270920     9173.12
    270960      9174.4
    271000     9175.85
    271040     9177.08
    271080      9178.4
    271120     9179.84
    271160     9181.18
    271200     9182.81
    271240     9183.71
    271280     9185.34
    271320     9185.96
    271360     9189.32
    271400     9188.96
    271440     9191.14
    271480     9191.44
    271520     9193.61
    271560     9195.03
    271600     9196.37
    271640     9197.35
    271680      9199.2
    271720     9200.29
    271760     9201.54
    271800     9203.02
    271840     9204.22
    271880     9205.56
    271920     9207.02
    271960     9208.33
    272000     9210.01
    272040     9210.89
    272080     9212.53
    272120     9213.13
    272160     9216.49
    272200     9216.13
    272240      9218.3
    272280     9218.59
    272320     9220.78
    272360     9222.25
    272400     9223.57
    272440     9224.55
    272480     9226.37
    272520     9227.46
    272560     9228.73
    272600      9230.2
    272640     9231.42
    272680     9232.75
    272720     9234.19
    272760     9235.49
    272800     9237.19
    272840     9238.08
    272880      9239.7
    272920      9240.3
    272960     9243.69
    273000     9243.32
    273040     9245.47
    273080     9245.77
    273120     9247.97
    273160     9249.43
    273200     9250.77
    273240     9251.75
    273280     9253.57
    273320     9254.66
    273360     9255.92
    273400     9257.39
    273440     9258.62
    273480     9259.93
    273520     9261.36
    273560     9262.68
    273600     9264.39
    273640     9265.28
    273680     9266.88
    273720     9267.51
    273760     9270.88
    273800     9270.53
    273840     9272.65
    273880     9272.97
    273920     9275.17
    273960     9276.62
    274000     9277.97
    274040     9278.96
    274080     9280.77
    274120     9281.87
    274160     9283.14
    274200      9284.6
    274240      9285.8
    274280     9287.13
    274320     9288.55
    274360     9289.89
    274400      9291.6
    274440     9292.48
    274480     9294.05
    274520     9294.72
    274560     9298.06
    274600     9297.71
    274640     9299.87
    274680     9300.17
    274720     9302.38
    274760     9303.84
    274800     9305.18
    274840     9306.16
    274880     9307.97
    274920     9309.04
    274960     9310.33
    275000     9311.78
    275040     9312.98
    275080     9314.29
    275120     9315.77
    275160     9317.07
    275200     9318.78
    275240     9319.67
    275280     9321.24
    275320     9321.93
    275360     9325.25
    275400     9324.91
    275440     9327.07
    275480     9327.35
    275520     9329.57
    275560     9331.02
    275600      9332.4
    275640     9333.36
    275680     9335.17
    275720     9336.23
    275760     9337.52
    275800     9338.96
    275840     9340.17
    275880     9341.49
    275920     9342.96
    275960     9344.26
    276000     9345.98
    276040     9346.88
    276080     9348.46
    276120     9349.13
    276160     9352.45
    276200     9352.11
    276240     9354.28
    276280     9354.58
    276320     9356.76
    276360     9358.21
    276400     9359.57
    276440     9360.55
    276480     9362.36
    276520     9363.44
    276560     9364.71
    276600     9366.15
    276640     9367.36
    276680     9368.69
    276720     9370.15
    276760     9371.46
    276800     9373.19
    276840     9374.06
    276880     9375.66
    276920     9376.32
    276960     9379.63
    277000      9379.3
    277040     9381.48
    277080     9381.81
    277120     9383.95
    277160     9385.42
    277200      9386.8
    277240     9387.74
    277280     9389.56
    277320     9390.63
    277360      9391.9
    277400     9393.35
    277440     9394.54
    277480     9395.86
    277520     9397.32
    277560     9398.64
    277600     9400.39
    277640     9401.25
    277680     9402.86
    277720     9403.52
    277760     9406.86
    277800     9406.48
    277840     9408.71
    277880     9409.02
    277920     9411.17
    277960     9412.63
    278000     9414.03
    278040     9414.96
    278080     9416.78
    278120     9417.84
    278160      9419.1
    278200     9420.58
    278240     9421.76
    278280     9423.05
    278320     9424.57
    278360     9425.87
    278400      9427.6
    278440     9428.45
    278480     9430.09
    278520     9430.73
    278560     9434.06
    278600     9433.71
    278640     9435.93
    278680     9436.25
    278720     9438.39
    278760     9439.85
    278800     9441.25
    278840     9442.21
    278880     9443.95
    278920     9445.07
    278960     9446.33
    279000     9447.82
    279040     9448.99
    279080      9450.3
    279120     9451.78
    279160     9453.09
    279200     9454.79
    279240     9455.64
    279280     9457.31
    279320     9457.93
    279360     9461.27
    279400     9460.94
    279440     9463.14
    279480     9463.45
    279520     9465.61
    279560     9467.05
    279600     9468.46
    279640     9469.43
    279680     9471.15
    279720     9472.27
    279760     9473.53
    279800     9475.04
    279840     9476.19
    279880     9477.52
    279920     9478.98
    279960     9480.28
    280000     9481.98
    280040     9482.83
    280080     9484.51
    280120     9485.15
    280160     9488.47
    280200     9488.16
    280240     9490.36
    280280     9490.65
    280320     9492.83
    280360     9494.26
    280400     9495.71
    280440     9496.67
    280480     9498.37
    280520     9499.49
    280560     9500.77
    280600     9502.27
    280640     9503.39
    280680     9504.75
    280720     9506.21
    280760     9507.51
    280800     9509.22
    280840     9510.07
    280880     9511.74
    280920     9512.41
    280960      9515.7
    281000      9515.4
    281040     9517.62
    281080      9517.9
    281120     9520.07
    281160     9521.48
    281200     9522.95
    281240     9523.96
    281280     9525.61
    281320     9526.74
    281360     9528.03
    281400      9529.5
    281440     9530.66
    281480        9532
    281520     9533.44
    281560     9534.74
    281600     9536.47
    281640     9537.32
    281680     9539.01
    281720     9539.65
    281760     9542.92
    281800     9542.65
    281840     9544.87
    281880     9545.13
    281920      9547.3
    281960     9548.74
    282000     9550.17
    282040     9551.17
    282080     9552.85
    282120     9553.96
    282160     9555.27
    282200     9556.76
    282240      9557.9
    282280     9559.26
    282320     9560.71
    282360     9561.99
    282400     9563.71
    282440     9564.54
    282480     9566.22
    282520     9566.89
    282560     9570.16
    282600     9569.87
    282640      9572.1
    282680     9572.38
    282720     9574.54
    282760     9575.96
    282800     9577.43
    282840     9578.41
    282880     9580.06
    282920     9581.22
    282960     9582.53
    283000        9584
    283040     9585.16
    283080      9586.5
    283120     9587.96
    283160     9589.23
    283200     9590.98
    283240     9591.81
    283280     9593.48
    283320     9594.12
    283360     9597.43
    283400     9597.08
    283440     9599.35
    283480     9599.65
    283520     9601.77
    283560     9603.23
    283600     9604.69
    283640     9605.66
    283680     9607.31
    283720     9608.48
    283760     9609.78
    283800     9611.23
    283840     9612.41
    283880     9613.75
    283920     9615.21
    283960     9616.49
    284000     9618.24
    284040     9619.05
    284080     9620.73
    284120     9621.37
    284160     9624.68
    284200     9624.29
    284240     9626.61
    284280     9626.88
    284320     9629.04
    284360     9630.45
    284400     9631.94
    284440     9632.91
    284480     9634.57
    284520      9635.7
    284560     9637.03
    284600     9638.48
    284640     9639.67
    284680     9640.95
    284720     9642.46
    284760     9643.73
    284800     9645.46
    284840     9646.29
    284880     9647.96
    284920     9648.61
    284960     9651.93
    285000     9651.54
    285040     9653.86
    285080     9654.11
    285120     9656.27
    285160     9657.71
    285200     9659.19
    285240     9660.14
    285280      9661.8
    285320     9662.93
    285360     9664.26
    285400     9665.71
    285440     9666.91
    285480     9668.18
    285520     9669.68
    285560     9670.96
    285600     9672.67
    285640     9673.53
    285680     9675.18
    285720     9675.82
    285760     9679.15
    285800     9678.73
    285840     9681.08
    285880     9681.35
    285920     9683.48
    285960     9684.92
    286000     9686.44
    286040     9687.37
    286080     9689.05
    286120     9690.16
    286160     9691.47
    286200     9692.93
    286240     9694.15
    286280     9695.41
    286320     9696.89
    286360     9698.17
    286400      9699.9
    286440     9700.72
    286480     9702.41
    286520     9703.08
    286560     9706.39
    286600     9705.95
    286640     9708.28
    286680     9708.55
    286720     9710.67
    286760     9712.15
    286800     9713.68
    286840     9714.57
    286880     9716.24
    286920     9717.34
    286960     9718.66
    287000     9720.13
    287040     9721.35
    287080     9722.62
    287120     9724.05
    287160     9725.38
    287200     9727.07
    287240     9727.91
    287280      9729.6
    287320     9730.27
    287360     9733.59
    287400     9733.13
    287440     9735.47
    287480     9735.71
    287520     9737.88
    287560     9739.33
    287600     9740.89
    287640     9741.77
    287680     9743.41
    287720     9744.53
    287760     9745.86
    287800     9747.32
    287840     9748.54
    287880     9749.81
    287920     9751.26
    287960     9752.59
    288000     9754.27
    288040     9755.11
    288080     9756.77
    288120     9757.47
    288160      9760.8
    288200     9760.35
    288240     9762.67
    288280     9762.91
    288320     9765.09
    288360     9766.56
    288400     9768.06
    288440     9768.95
    288480     9770.58
    288520     9771.73
    288560     9773.06
    288600     9774.52
    288640     9775.75
    288680     9777.03
    288720     9778.44
    288760     9779.76
    288800     9781.47
    288840      9782.3
    288880     9783.96
    288920     9784.64
    288960     9788.02
    289000     9787.56
    289040     9789.87
    289080      9790.1
    289120     9792.29
    289160     9793.78
    289200     9795.27
    289240     9796.16
    289280     9797.78
    289320     9798.94
    289360     9800.27
    289400     9801.71
    289440     9802.95
    289480     9804.23
    289520     9805.67
    289560     9806.94
    289600     9808.71
    289640      9809.5
    289680     9811.13
    289720     9811.81
    289760      9815.2
    289800     9814.76
    289840     9817.07
    289880     9817.29
    289920     9819.48
    289960     9820.98
    290000     9822.47
    290040     9823.37
    290080     9825.01
    290120     9826.15
    290160     9827.47
    290200      9828.9
    290240     9830.15
    290280     9831.41
    290320     9832.86
    290360     9834.12
    290400     9835.91
    290440     9836.68
    290480     9838.33
    290520     9839.01
    290560      9842.4
    290600     9841.96
    290640     9844.25
    290680     9844.46
    290720      9846.7
    290760     9848.19
    290800     9849.66
    290840     9850.57
    290880     9852.22
    290920     9853.36
    290960     9854.65
    291000     9856.11
    291040     9857.34
    291080     9858.57
    291120     9860.08
    291160     9861.33
    291200      9863.1
    291240     9863.86
    291280     9865.54
    291320     9866.23
    291360     9869.59
    291400     9869.13
    291440     9871.45
    291480     9871.66
    291520      9873.9
    291560     9875.38
    291600     9876.87
    291640     9877.76
    291680     9879.41
    291720     9880.56
    291760     9881.83
    291800     9883.29
    291840     9884.51
    291880     9885.75
    291920     9887.27
    291960     9888.51
    292000     9890.29
    292040     9891.07
    292080     9892.74
    292120     9893.43
    292160     9896.79
    292200      9896.3
    292240     9898.64
    292280     9898.84
    292320     9901.06
    292360     9902.56
    292400     9904.04
    292440     9904.98
    292480     9906.61
    292520     9907.75
    292560     9909.04
    292600     9910.49
    292640     9911.74
    292680     9912.94
    292720     9914.46
    292760     9915.74
    292800     9917.48
    292840     9918.26
    292880     9919.93
    292920     9920.66
    292960     9924.02
    293000     9923.48
    293040     9925.86
    293080     9926.04
    293120     9928.29
    293160     9929.77
    293200     9931.27
    293240      9932.2
    293280     9933.85
    293320     9934.95
    293360      9936.3
    293400      9937.7
    293440     9938.94
    293480     9940.14
    293520     9941.67
    293560     9942.94
    293600     9944.69
    293640     9945.48
    293680     9947.11
    293720     9947.83
    293760     9951.23
    293800     9950.67
    293840     9953.06
    293880     9953.25
    293920     9955.47
    293960     9956.95
    294000     9958.49
    294040     9959.42
    294080     9961.05
    294120     9962.17
    294160      9963.5
    294200     9964.91
    294240     9966.16
    294280     9967.35
    294320     9968.87
    294360     9970.16
    294400     9971.88
    294440     9972.65
    294480     9974.34
    294520     9975.02
    294560     9978.43
    294600     9977.87
    294640     9980.28
    294680     9980.46
    294720     9982.67
    294760     9984.17
    294800     9985.67
    294840     9986.62
    294880     9988.27
    294920     9989.37
    294960     9990.74
    295000     9992.11
    295040     9993.39
    295080     9994.57
    295120     9996.07
    295160     9997.33
    295200     9999.08
    295240     9999.85
    295280     10001.5
    295320     10002.2
    295360     10005.6
    295400     10005.1
    295440     10007.5
    295480     10007.7
    295520     10009.9
    295560     10011.4
    295600     10012.9
    295640     10013.8
    295680     10015.5
    295720     10016.5
    295760     10017.9
    295800     10019.3
    295840     10020.6
    295880     10021.7
    295920     10023.3
    295960     10024.5
    296000     10026.3
    296040       10027
    296080     10028.7
    296120     10029.4
    296160     10032.8
    296200     10032.3
    296240     10034.7
    296280     10034.9
    296320     10037.1
    296360     10038.5
    296400     10040.1
    296440       10041
    296480     10042.7
    296520     10043.7
    296560     10045.1
    296600     10046.5
    296640     10047.8
    296680     10048.9
    296720     10050.4
    296760     10051.7
    296800     10053.4
    296840     10054.2
    296880     10055.9
    296920     10056.6
    296960       10060
    297000     10059.5
    297040     10061.9
    297080       10062
    297120     10064.3
    297160     10065.7
    297200     10067.3
    297240     10068.2
    297280     10069.9
    297320     10070.9
    297360     10072.3
    297400     10073.7
    297440       10075
    297480     10076.1
    297520     10077.6
    297560     10078.8
    297600     10080.6
    297640     10081.4
    297680     10083.1
    297720     10083.7
    297760     10087.2
    297800     10086.7
    297840       10089
    297880     10089.2
    297920     10091.5
    297960     10092.9
    298000     10094.4
    298040     10095.4
    298080       10097
    298120     10098.1
    298160     10099.5
    298200     10100.9
    298240     10102.1
    298280     10103.3
    298320     10104.8
    298360       10106
    298400     10107.8
    298440     10108.6
    298480     10110.3
    298520     10110.9
    298560     10114.4
    298600     10113.8
    298640     10116.2
    298680     10116.4
    298720     10118.7
    298760     10120.1
    298800     10121.6
    298840     10122.6
    298880     10124.2
    298920     10125.3
    298960     10126.6
    299000     10128.1
    299040     10129.3
    299080     10130.4
    299120       10132
    299160     10133.3
    299200       10135
    299240     10135.8
    299280     10137.5
    299320     10138.1
    299360     10141.6
    299400       10141
    299440     10143.4
    299480     10143.6
    299520     10145.9
    299560     10147.3
    299600     10148.8
    299640     10149.8
    299680     10151.4
    299720     10152.5
    299760     10153.8
    299800     10155.2
    299840     10156.5
    299880     10157.6
    299920     10159.2
    299960     10160.4
    300000     10162.2
    300040       10163
    300080     10164.7
    300120     10165.3
    300160     10168.8
    300200     10168.2
    300240     10170.6
    300280     10170.8
    300320     10173.1
    300360     10174.5
    300400       10176
    300440       10177
    300480     10178.6
    300520     10179.6
    300560       10181
    300600     10182.4
    300640     10183.7
    300680     10184.8
    300720     10186.3
    300760     10187.6
    300800     10189.4
    300840     10190.1
    300880     10191.9
    300920     10192.5
    300960     10195.9
    301000     10195.4
    301040     10197.8
    301080     10197.9
    301120     10200.3
    301160     10201.6
    301200     10203.2
    301240     10204.2
    301280     10205.8
    301320     10206.8
    301360     10208.1
    301400     10209.5
    301440     10210.9
    301480       10212
    301520     10213.6
    301560     10214.8
    301600     10216.6
    301640     10217.3
    301680     10219.1
    301720     10219.7
    301760     10223.1
    301800     10222.6
    301840       10225
    301880     10225.1
    301920     10227.5
    301960     10228.8
    302000     10230.3
    302040     10231.3
    302080       10233
    302120       10234
    302160     10235.3
    302200     10236.7
    302240     10238.1
    302280     10239.1
    302320     10240.7
    302360     10241.9
    302400     10243.7
    302440     10244.5
    302480     10246.3
    302520     10246.8
    302560     10250.3
    302600     10249.8
    302640     10252.2
    302680     10252.3
    302720     10254.6
    302760       10256
    302800     10257.5
    302840     10258.5
    302880     10260.2
    302920     10261.1
    302960     10262.5
    303000     10263.9
    303040     10265.2
    303080     10266.3
    303120     10267.9
    303160     10269.1
    303200     10270.9
    303240     10271.7
    303280     10273.5
    303320       10274
    303360     10277.5
    303400     10276.9
    303440     10279.4
    303480     10279.5
    303520     10281.8
    303560     10283.2
    303600     10284.7
    303640     10285.7
    303680     10287.3
    303720     10288.3
    303760     10289.7
    303800     10291.1
    303840     10292.4
    303880     10293.5
    303920     10295.1
    303960     10296.3
    304000     10298.1
    304040     10298.8
    304080     10300.6
    304120     10301.2
    304160     10304.7
    304200     10304.1
    304240     10306.5
    304280     10306.7
    304320       10309
    304360     10310.4
    304400     10311.9
    304440     10312.9
    304480     10314.5
    304520     10315.5
    304560     10316.8
    304600     10318.3
    304640     10319.6
    304680     10320.7
    304720     10322.3
    304760     10323.5
    304800     10325.3
    304840       10326
    304880     10327.8
    304920     10328.3
    304960     10331.9
    305000     10331.3
    305040     10333.7
    305080     10333.9
    305120     10336.2
    305160     10337.5
    305200     10339.1
    305240     10340.1
    305280     10341.7
    305320     10342.7
    305360       10344
    305400     10345.5
    305440     10346.8
    305480     10347.9
    305520     10349.5
    305560     10350.7
    305600     10352.5
    305640     10353.2
    305680       10355
    305720     10355.5
    305760     10359.1
    305800     10358.5
    305840     10360.8
    305880       10361
    305920     10363.4
    305960     10364.7
    306000     10366.3
    306040     10367.3
    306080     10368.9
    306120     10369.9
    306160     10371.2
    306200     10372.7
    306240       10374
    306280     10375.1
    306320     10376.7
    306360     10377.9
    306400     10379.6
    306440     10380.4
    306480     10382.2
    306520     10382.6
    306560     10386.2
    306600     10385.7
    306640       10388
    306680     10388.2
    306720     10390.5
    306760     10391.9
    306800     10393.5
    306840     10394.4
    306880     10396.1
    306920       10397
    306960     10398.4
    307000     10399.8
    307040     10401.2
    307080     10402.3
    307120     10403.9
    307160     10405.1
    307200     10406.8
    307240     10407.6
    307280     10409.4
    307320     10409.8
    307360     10413.4
    307400     10412.9
    307440     10415.2
    307480     10415.4
    307520     10417.6
    307560     10419.1
    307600     10420.7
    307640     10421.6
    307680     10423.2
    307720     10424.2
    307760     10425.5
    307800       10427
    307840     10428.4
    307880     10429.4
    307920       10431
    307960     10432.2
    308000       10434
    308040     10434.8
    308080     10436.6
    308120       10437
    308160     10440.6
    308200       10440
    308240     10442.4
    308280     10442.6
    308320     10444.8
    308360     10446.3
    308400     10447.9
    308440     10448.8
    308480     10450.4
    308520     10451.3
    308560     10452.7
    308600     10454.2
    308640     10455.6
    308680     10456.6
    308720     10458.2
    308760     10459.4
    308800     10461.2
    308840     10461.9
    308880     10463.7
    308920     10464.2
    308960     10467.8
    309000     10467.2
    309040     10469.6
    309080     10469.8
    309120       10472
    309160     10473.5
    309200     10475.1
    309240       10476
    309280     10477.6
    309320     10478.5
    309360     10479.9
    309400     10481.4
    309440     10482.8
    309480     10483.8
    309520     10485.4
    309560     10486.6
    309600     10488.4
    309640     10489.1
    309680     10490.9
    309720     10491.4
    309760       10495
    309800     10494.4
    309840     10496.8
    309880     10496.9
    309920     10499.2
    309960     10500.7
    310000     10502.3
    310040     10503.2
    310080     10504.8
    310120     10505.7
    310160     10507.1
    310200     10508.5
    310240     10509.9
    310280       10511
    310320     10512.6
    310360     10513.8
    310400     10515.6
    310440     10516.3
    310480     10518.1
    310520     10518.6
    310560     10522.1
    310600     10521.6
    310640       10524
    310680     10524.1
    310720     10526.4
    310760     10527.9
    310800     10529.4
    310840     10530.4
    310880       10532
    310920     10532.9
    310960     10534.3
    311000     10535.7
    311040     10537.1
    311080     10538.2
    311120     10539.8
    311160       10541
    311200     10542.7
    311240     10543.5
    311280     10545.3
    311320     10545.8
    311360     10549.3
    311400     10548.8
    311440     10551.2
    311480     10551.3
    311520     10553.6
    311560     10555.1
    311600     10556.6
    311640     10557.6
    311680     10559.2
    311720     10560.1
    311760     10561.5
    311800     10562.9
    311840     10564.4
    311880     10565.4
    311920       10567
    311960     10568.2
    312000     10569.9
    312040     10570.7
    312080     10572.5
    312120       10573
    312160     10576.5
    312200       10576
    312240     10578.4
    312280     10578.5
    312320     10580.8
    312360     10582.3
    312400     10583.9
    312440     10584.8
    312480     10586.4
    312520     10587.3
    312560     10588.7
    312600     10590.1
    312640     10591.5
    312680     10592.6
    312720     10594.2
    312760     10595.4
    312800     10597.1
    312840       10598
    312880     10599.7
    312920     10600.2
    312960     10603.7
    313000     10603.2
    313040     10605.6
    313080     10605.7
    313120     10608.1
    313160     10609.5
    313200     10611.1
    313240     10611.9
    313280     10613.6
    313320     10614.5
    313360     10615.9
    313400     10617.3
    313440     10618.7
    313480     10619.8
    313520     10621.4
    313560     10622.6
    313600     10624.3
    313640     10625.1
    313680     10626.9
    313720     10627.4
    313760     10630.9
    313800     10630.4
    313840     10632.9
    313880     10632.9
    313920     10635.3
    313960     10636.7
    314000     10638.3
    314040     10639.1
    314080     10640.8
    314120     10641.7
    314160     10643.1
    314200     10644.5
    314240     10645.9
    314280       10647
    314320     10648.6
    314360     10649.8
    314400     10651.5
    314440     10652.3
    314480     10654.1
    314520     10654.6
    314560     10658.1
    314600     10657.6
    314640     10660.1
    314680       10660
    314720     10662.4
    314760     10663.9
    314800     10665.5
    314840     10666.3
    314880       10668
    314920     10668.9
    314960     10670.3
    315000     10671.7
    315040     10673.1
    315080     10674.2
    315120     10675.8
    315160       10677
    315200     10678.7
    315240     10679.6
    315280     10681.3
    315320     10681.8
    315360     10685.3
    315400     10684.8
    315440     10687.3
    315480     10687.2
    315520     10689.6
    315560     10691.1
    315600     10692.7
    315640     10693.5
    315680     10695.2
    315720     10696.1
    315760     10697.5
    315800     10698.9
    315840     10700.4
    315880     10701.4
    315920       10703
    315960     10704.2
    316000     10705.9
    316040     10706.8
    316080     10708.5
    316120     10709.1
    316160     10712.5
    316200       10712
    316240     10714.4
    316280     10714.5
    316320     10716.8
    316360     10718.3
    316400     10719.9
    316440     10720.8
    316480     10722.4
    316520     10723.3
    316560     10724.7
    316600     10726.1
    316640     10727.6
    316680     10728.6
    316720     10730.2
    316760     10731.4
    316800     10733.1
    316840       10734
    316880     10735.7
    316920     10736.3
    316960     10739.7
    317000     10739.2
    317040     10741.7
    317080     10741.7
    317120     10744.1
    317160     10745.6
    317200     10747.1
    317240       10748
    317280     10749.6
    317320     10750.5
    317360     10751.9
    317400     10753.3
    317440     10754.8
    317480     10755.9
    317520     10757.4
    317560     10758.6
    317600     10760.4
    317640     10761.2
    317680     10762.9
    317720     10763.5
    317760       10767
    317800     10766.4
    317840     10768.9
    317880     10768.9
    317920     10771.3
    317960     10772.8
    318000     10774.4
    318040     10775.2
    318080     10776.8
    318120     10777.7
    318160     10779.1
    318200     10780.6
    318240       10782
    318280     10783.1
    318320     10784.6
    318360     10785.9
    318400     10787.6
    318440     10788.4
    318480     10790.2
    318520     10790.7
    318560     10794.2
    318600     10793.7
    318640     10796.2
    318680     10796.1
    318720     10798.5
    318760       10800
    318800     10801.6
    318840     10802.4
    318880     10804.1
    318920       10805
    318960     10806.4
    319000     10807.8
    319040     10809.2
    319080     10810.4
    319120     10811.9
    319160     10813.1
    319200     10814.9
    319240     10815.6
    319280     10817.4
    319320       10818
    319360     10821.4
    319400     10820.9
    319440     10823.4
    319480     10823.3
    319520     10825.8
    319560     10827.3
    319600     10828.8
    319640     10829.6
    319680     10831.3
    319720     10832.2
    319760     10833.6
    319800       10835
    319840     10836.5
    319880     10837.6
    319920     10839.1
    319960     10840.3
    320000     10842.1
    320040     10842.9
    320080     10844.7
    320120     10845.2
    320160     10848.7
    320200     10848.1
    320240     10850.7
    320280     10850.6
    320320       10853
    320360     10854.4
    320400     10856.1
    320440     10856.8
    320480     10858.6
    320520     10859.4
    320560     10860.8
    320600     10862.3
    320640     10863.7
    320680     10864.8
    320720     10866.4
    320760     10867.6
    320800     10869.4
    320840     10870.1
    320880     10871.9
    320920     10872.4
    320960     10875.9
    321000     10875.3
    321040     10877.8
    321080     10877.8
    321120     10880.3
    321160     10881.7
    321200     10883.3
    321240     10884.1
    321280     10885.8
    321320     10886.6
    321360     10888.1
    321400     10889.5
    321440       10891
    321480     10892.1
    321520     10893.6
    321560     10894.8
    321600     10896.6
    321640     10897.3
    321680     10899.1
    321720     10899.7
    321760     10903.1
    321800     10902.6
    321840     10905.1
    321880       10905
    321920     10907.5
    321960     10908.9
    322000     10910.5
    322040     10911.3
    322080       10913
    322120     10913.9
    322160     10915.3
    322200     10916.7
    322240     10918.2
    322280     10919.3
    322320     10920.8
    322360       10922
    322400     10923.8
    322440     10924.5
    322480     10926.3
    322520     10926.9
    322560     10930.3
    322600     10929.8
    322640     10932.3
    322680     10932.3
    322720     10934.7
    322760     10936.1
    322800     10937.7
    322840     10938.5
    322880     10940.2
    322920     10941.1
    322960     10942.5
    323000     10943.9
    323040     10945.4
    323080     10946.5
    323120       10948
    323160     10949.2
    323200     10951.1
    323240     10951.8
    323280     10953.5
    323320     10954.1
    323360     10957.6
    323400       10957
    323440     10959.5
    323480     10959.5
    323520     10961.9
    323560     10963.3
    323600       10965
    323640     10965.7
    323680     10967.4
    323720     10968.3
    323760     10969.7
    323800     10971.1
    323840     10972.6
    323880     10973.7
    323920     10975.2
    323960     10976.4
    324000     10978.3
    324040       10979
    324080     10980.7
    324120     10981.3
    324160     10984.8
    324200     10984.2
    324240     10986.7
    324280     10986.7
    324320     10989.1
    324360     10990.6
    324400     10992.2
    324440     10992.9
    324480     10994.6
    324520     10995.5
    324560     10996.9
    324600     10998.3
    324640     10999.8
    324680     11000.9
    324720     11002.4
    324760     11003.6
    324800     11005.5
    324840     11006.2
    324880     11007.9
    324920     11008.4
    324960       11012
    325000     11011.4
    325040       11014
    325080     11013.9
    325120     11016.4
    325160     11017.8
    325200     11019.4
    325240     11020.1
    325280     11021.9
    325320     11022.7
    325360     11024.1
    325400     11025.5
    325440       11027
    325480     11028.1
    325520     11029.6
    325560     11030.8
    325600     11032.7
    325640     11033.4
    325680     11035.1
    325720     11035.6
    325760     11039.1
    325800     11038.6
    325840     11041.2
    325880       11041
    325920     11043.6
    325960       11045
    326000     11046.6
    326040     11047.3
    326080     11049.1
    326120     11049.9
    326160     11051.3
    326200     11052.7
    326240     11054.2
    326280     11055.3
    326320     11056.8
    326360       11058
    326400     11059.8
    326440     11060.6
    326480     11062.3
    326520     11062.8
    326560     11066.4
    326600     11065.8
    326640     11068.3
    326680     11068.2
    326720     11070.8
    326760     11072.2
    326800     11073.8
    326840     11074.5
    326880     11076.3
    326920     11077.1
    326960     11078.5
    327000     11079.9
    327040     11081.4
    327080     11082.5
    327120       11084
    327160     11085.3
    327200       11087
    327240     11087.8
    327280     11089.5
    327320     11090.1
    327360     11093.6
    327400       11093
    327440     11095.5
    327480     11095.4
    327520       11098
    327560     11099.4
    327600       11101
    327640     11101.7
    327680     11103.5
    327720     11104.3
    327760     11105.7
    327800     11107.1
    327840     11108.6
    327880     11109.7
    327920     11111.2
    327960     11112.4
    328000     11114.2
    328040       11115
    328080     11116.7
    328120     11117.2
    328160     11120.8
    328200     11120.2
    328240     11122.7
    328280     11122.6
    328320     11125.2
    328360     11126.6
    328400     11128.2
    328440     11128.9
    328480     11130.7
    328520     11131.5
    328560     11132.9
    328600     11134.3
    328640     11135.9
    328680     11136.9
    328720     11138.4
    328760     11139.7
    328800     11141.4
    328840     11142.2
    328880       11144
    328920     11144.4
    328960       11148
    329000     11147.4
    329040     11149.9
    329080     11149.8
    329120     11152.4
    329160     11153.8
    329200     11155.4
    329240     11156.1
    329280     11157.8
    329320     11158.7
    329360     11160.1
    329400     11161.5
    329440     11163.1
    329480     11164.1
    329520     11165.7
    329560     11166.9
    329600     11168.7
    329640     11169.4
    329680     11171.1
    329720     11171.7
    329760     11175.2
    329800     11174.6
    329840     11177.1
    329880       11177
    329920     11179.6
    329960       11181
    330000     11182.6
    330040     11183.3
    330080       11185
    330120     11185.9
    330160     11187.3
    330200     11188.7
    330240     11190.2
    330280     11191.3
    330320     11192.9
    330360     11194.1
    330400     11195.9
    330440     11196.6
    330480     11198.3
    330520     11198.9
    330560     11202.4
    330600     11201.8
    330640     11204.3
    330680     11204.2
    330720     11206.8
    330760     11208.2
    330800     11209.9
    330840     11210.5
    330880     11212.2
    330920     11213.2
    330960     11214.6
    331000       11216
    331040     11217.4
    331080     11218.5
    331120     11220.1
    331160     11221.3
    331200     11223.1
    331240     11223.8
    331280     11225.6
    331320       11226
    331360     11229.6
    331400       11229
    331440     11231.5
    331480     11231.4
    331520       11234
    331560     11235.4
    331600     11237.1
    331640     11237.7
    331680     11239.5
    331720     11240.3
    331760     11241.7
    331800     11243.2
    331840     11244.7
    331880     11245.7
    331920     11247.3
    331960     11248.5
    332000     11250.3
    332040       11251
    332080     11252.8
    332120     11253.2
    332160     11256.8
    332200     11256.2
    332240     11258.8
    332280     11258.6
    332320     11261.2
    332360     11262.6
    332400     11264.2
    332440     11264.9
    332480     11266.6
    332520     11267.5
    332560     11268.9
    332600     11270.4
    332640     11271.8
    332680     11272.9
    332720     11274.5
    332760     11275.7
    332800     11277.5
    332840     11278.2
    332880     11279.9
    332920     11280.4
    332960       11284
    333000     11283.4
    333040     11285.9
    333080     11285.8
    333120     11288.4
    333160     11289.8
    333200     11291.4
    333240     11292.1
    333280     11293.8
    333320     11294.7
    333360     11296.1
    333400     11297.5
    333440       11299
    333480     11300.1
    333520     11301.7
    333560     11302.9
    333600     11304.7
    333640     11305.4
    333680     11307.1
    333720     11307.6
    333760     11311.1
    333800     11310.6
    333840     11313.1
    333880       11313
    333920     11315.5
    333960     11316.9
    334000     11318.6
    334040     11319.3
    334080       11321
    334120     11321.9
    334160     11323.2
    334200     11324.7
    334240     11326.1
    334280     11327.3
    334320     11328.8
    334360       11330
    334400     11331.9
    334440     11332.5
    334480     11334.3
    334520     11334.8
    334560     11338.3
    334600     11337.7
    334640     11340.3
    334680     11340.1
    334720     11342.6
    334760     11344.1
    334800     11345.8
    334840     11346.4
    334880     11348.2
    334920     11349.1
    334960     11350.4
    335000     11351.9
    335040     11353.3
    335080     11354.4
    335120       11356
    335160     11357.2
    335200       11359
    335240     11359.7
    335280     11361.4
    335320     11361.9
    335360     11365.5
    335400     11364.9
    335440     11367.4
    335480     11367.2
    335520     11369.8
    335560     11371.3
    335600     11372.9
    335640     11373.6
    335680     11375.4
    335720     11376.2
    335760     11377.6
    335800     11379.1
    335840     11380.4
    335880     11381.6
    335920     11383.2
    335960     11384.4
    336000     11386.1
    336040     11386.9
    336080     11388.6
    336120     11389.1
    336160     11392.6
    336200       11392
    336240     11394.6
    336280     11394.4
    336320       11397
    336360     11398.4
    336400     11400.1
    336440     11400.8
    336480     11402.5
    336520     11403.4
    336560     11404.7
    336600     11406.2
    336640     11407.6
    336680     11408.8
    336720     11410.3
    336760     11411.5
    336800     11413.3
    336840     11414.1
    336880     11415.7
    336920     11416.3
    336960     11419.8
    337000     11419.1
    337040     11421.7
    337080     11421.5
    337120     11424.1
    337160     11425.6
    337200     11427.2
    337240     11427.9
    337280     11429.7
    337320     11430.6
    337360     11431.8
    337400     11433.3
    337440     11434.8
    337480     11435.9
    337520     11437.5
    337560     11438.7
    337600     11440.4
    337640     11441.2
    337680     11442.9
    337720     11443.4
    337760     11446.9
    337800     11446.3
    337840     11448.9
    337880     11448.7
    337920     11451.3
    337960     11452.8
    338000     11454.4
    338040       11455
    338080     11456.8
    338120     11457.7
    338160       11459
    338200     11460.5
    338240     11461.9
    338280     11463.1
    338320     11464.6
    338360     11465.8
    338400     11467.5
    338440     11468.4
    338480       11470
    338520     11470.6
    338560       11474
    338600     11473.4
    338640       11476
    338680     11475.8
    338720     11478.4
    338760     11479.9
    338800     11481.5
    338840     11482.2
    338880     11483.9
    338920     11484.9
    338960     11486.1
    339000     11487.7
    339040     11489.1
    339080     11490.2
    339120     11491.8
    339160     11492.9
    339200     11494.7
    339240     11495.5
    339280     11497.1
    339320     11497.8
    339360     11501.2
    339400     11500.5
    339440     11503.2
    339480     11502.9
    339520     11505.6
    339560     11507.1
    339600     11508.6
    339640     11509.3
    339680     11511.1
    339720       11512
    339760     11513.2
    339800     11514.8
    339840     11516.2
    339880     11517.4
    339920     11518.9
    339960     11520.1
    340000     11521.8
    340040     11522.7
    340080     11524.3
    340120     11524.9
    340160     11528.3
    340200     11527.7
    340240     11530.3
    340280     11530.1
    340320     11532.7
    340360     11534.2
    340400     11535.8
    340440     11536.5
    340480     11538.3
    340520     11539.2
    340560     11540.4
    340600       11542
    340640     11543.4
    340680     11544.5
    340720     11546.1
    340760     11547.3
    340800       11549
    340840     11549.8
    340880     11551.5
    340920     11552.1
    340960     11555.5
    341000     11554.9
    341040     11557.5
    341080     11557.3
    341120     11559.9
    341160     11561.4
    341200       11563
    341240     11563.6
    341280     11565.5
    341320     11566.4
    341360     11567.6
    341400     11569.2
    341440     11570.6
    341480     11571.7
    341520     11573.3
    341560     11574.4
    341600     11576.2
    341640       11577
    341680     11578.7
    341720     11579.2
    341760     11582.7
    341800     11582.1
    341840     11584.7
    341880     11584.5
    341920     11587.1
    341960     11588.6
    342000     11590.2
    342040     11590.8
    342080     11592.6
    342120     11593.5
    342160     11594.8
    342200     11596.3
    342240     11597.8
    342280     11598.9
    342320     11600.4
    342360     11601.6
    342400     11603.3
    342440     11604.1
    342480     11605.8
    342520     11606.4
    342560     11609.9
    342600     11609.2
    342640     11611.9
    342680     11611.7
    342720     11614.3
    342760     11615.8
    342800     11617.4
    342840       11618
    342880     11619.8
    342920     11620.7
    342960     11621.9
    343000     11623.5
    343040     11624.9
    343080     11626.1
    343120     11627.6
    343160     11628.8
    343200     11630.6
    343240     11631.4
    343280       11633
    343320     11633.6
    343360     11637.1
    343400     11636.4
    343440     11639.1
    343480     11638.9
    343520     11641.5
    343560     11642.9
    343600     11644.6
    343640     11645.2
    343680       11647
    343720     11647.9
    343760     11649.1
    343800     11650.7
    343840     11652.2
    343880     11653.3
    343920     11654.8
    343960       11656
    344000     11657.8
    344040     11658.5
    344080     11660.3
    344120     11660.8
    344160     11664.3
    344200     11663.6
    344240     11666.3
    344280     11666.1
    344320     11668.7
    344360     11670.1
    344400     11671.8
    344440     11672.4
    344480     11674.2
    344520     11675.1
    344560     11676.3
    344600     11677.9
    344640     11679.3
    344680     11680.5
    344720       11682
    344760     11683.2
    344800     11684.9
    344840     11685.7
    344880     11687.5
    344920       11688
    344960     11691.5
    345000     11690.8
    345040     11693.5
    345080     11693.3
    345120     11695.9
    345160     11697.3
    345200     11698.9
    345240     11699.6
    345280     11701.4
    345320     11702.4
    345360     11703.5
    345400     11705.1
    345440     11706.5
    345480     11707.7
    345520     11709.2
    345560     11710.4
    345600     11712.1
    345640       11713
    345680     11714.6
    345720     11715.2
    345760     11718.7
    345800       11718
    345840     11720.7
    345880     11720.5
    345920     11723.1
    345960     11724.5
    346000     11726.2
    346040     11726.8
    346080     11728.6
    346120     11729.6
    346160     11730.7
    346200     11732.3
    346240     11733.7
    346280     11734.9
    346320     11736.4
    346360     11737.7
    346400     11739.3
    346440     11740.2
    346480     11741.8
    346520     11742.4
    346560     11745.9
    346600     11745.2
    346640     11747.9
    346680     11747.7
    346720     11750.3
    346760     11751.8
    346800     11753.4
    346840       11754
    346880     11755.8
    346920     11756.8
    346960     11757.9
    347000     11759.5
    347040     11760.9
    347080     11762.1
    347120     11763.6
    347160     11764.9
    347200     11766.5
    347240     11767.4
    347280     11769.1
    347320     11769.6
    347360     11773.1
    347400     11772.4
    347440     11775.1
    347480     11774.9
    347520     11777.5
    347560       11779
    347600     11780.6
    347640     11781.3
    347680       11783
    347720       11784
    347760     11785.2
    347800     11786.7
    347840     11788.2
    347880     11789.2
    347920     11790.9
    347960     11792.1
    348000     11793.8
    348040     11794.6
    348080     11796.3
    348120     11796.8
    348160     11800.3
    348200     11799.6
    348240     11802.3
    348280     11802.1
    348320     11804.7
    348360     11806.2
    348400     11807.8
    348440     11808.4
    348480     11810.3
    348520     11811.2
    348560     11812.3
    348600     11813.9
    348640     11815.4
    348680     11816.5
    348720       11818
    348760     11819.3
    348800       11821
    348840     11821.8
    348880     11823.4
    348920       11824
    348960     11827.5
    349000     11826.8
    349040     11829.6
    349080     11829.3
    349120     11831.9
    349160     11833.4
    349200       11835
    349240     11835.6
    349280     11837.4
    349320     11838.4
    349360     11839.5
    349400     11841.1
    349440     11842.6
    349480     11843.7
    349520     11845.2
    349560     11846.5
    349600     11848.2
    349640       11849
    349680     11850.6
    349720     11851.2
    349760     11854.7
    349800       11854
    349840     11856.7
    349880     11856.5
    349920     11859.1
    349960     11860.6
    350000     11862.2
    350040     11862.8
    350080     11864.6
    350120     11865.5
    350160     11866.8
    350200     11868.4
    350240     11869.8
    350280     11870.9
    350320     11872.5
    350360     11873.7
    350400     11875.4
    350440     11876.3
    350480     11877.9
    350520     11878.4
    350560     11881.9
    350600     11881.2
    350640       11884
    350680     11883.7
    350720     11886.3
    350760     11887.8
    350800     11889.4
    350840       11890
    350880     11891.8
    350920     11892.8
    350960       11894
    351000     11895.6
    351040       11897
    351080     11898.1
    351120     11899.7
    351160     11900.9
    351200     11902.6
    351240     11903.5
    351280     11905.1
    351320     11905.6
    351360     11909.1
    351400     11908.4
    351440     11911.2
    351480     11910.9
    351520     11913.6
    351560     11915.1
    351600     11916.6
    351640     11917.2
    351680     11919.1
    351720       11920
    351760     11921.3
    351800     11922.8
    351840     11924.3
    351880     11925.3
    351920     11926.9
    351960     11928.2
    352000     11929.9
    352040     11930.7
    352080     11932.3
    352120     11932.8
    352160     11936.4
    352200     11935.7
    352240     11938.4
    352280     11938.1
    352320     11940.8
    352360     11942.3
    352400     11943.8
    352440     11944.5
    352480     11946.3
    352520     11947.2
    352560     11948.5
    352600     11950.1
    352640     11951.5
    352680     11952.5
    352720     11954.1
    352760     11955.4
    352800     11957.1
    352840     11957.9
    352880     11959.5
    352920     11960.1
    352960     11963.6
    353000     11962.9
    353040     11965.7
    353080     11965.3
    353120       11968
    353160     11969.5
    353200       11971
    353240     11971.7
    353280     11973.5
    353320     11974.5
    353360     11975.7
    353400     11977.3
    353440     11978.8
    353480     11979.7
    353520     11981.3
    353560     11982.6
    353600     11984.3
    353640     11985.2
    353680     11986.7
    353720     11987.2
    353760     11990.8
    353800     11990.1
    353840     11992.9
    353880     11992.5
    353920     11995.2
    353960     11996.7
    354000     11998.2
    354040     11998.9
    354080     12000.7
    354120     12001.7
    354160     12002.9
    354200     12004.5
    354240     12005.9
    354280     12006.9
    354320     12008.5
    354360     12009.8
    354400     12011.5
    354440     12012.4
    354480     12013.9
    354520     12014.4
    354560       12018
    354600     12017.3
    354640     12020.1
    354680     12019.7
    354720     12022.5
    354760     12023.9
    354800     12025.4
    354840     12026.1
    354880     12027.9
    354920     12028.8
    354960     12030.1
    355000     12031.7
    355040     12033.1
    355080     12034.1
    355120     12035.7
    355160       12037
    355200     12038.7
    355240     12039.6
    355280     12041.1
    355320     12041.6
    355360     12045.2
    355400     12044.5
    355440     12047.3
    355480     12046.9
    355520     12049.7
    355560     12051.1
    355600     12052.6
    355640     12053.3
    355680     12055.1
    355720       12056
    355760     12057.3
    355800     12058.9
    355840     12060.3
    355880     12061.3
    355920     12062.9
    355960     12064.2
    356000     12065.9
    356040     12066.8
    356080     12068.3
    356120     12068.8
    356160     12072.5
    356200     12071.7
    356240     12074.5
    356280     12074.2
    356320     12076.9
    356360     12078.3
    356400     12079.8
    356440     12080.5
    356480     12082.4
    356520     12083.3
    356560     12084.5
    356600     12086.1
    356640     12087.6
    356680     12088.5
    356720     12090.1
    356760     12091.4
    356800     12093.1
    356840       12094
    356880     12095.5
    356920       12096
    356960     12099.7
    357000       12099
    357040     12101.7
    357080     12101.4
    357120     12104.1
    357160     12105.5
    357200       12107
    357240     12107.7
    357280     12109.6
    357320     12110.4
    357360     12111.7
    357400     12113.3
    357440     12114.7
    357480     12115.8
    357520     12117.3
    357560     12118.6
    357600     12120.4
    357640     12121.2
    357680     12122.7
    357720     12123.2
    357760     12126.9
    357800     12126.2
    357840     12128.9
    357880     12128.6
    357920     12131.3
    357960     12132.7
    358000     12134.3
    358040     12134.9
    358080     12136.8
    358120     12137.7
    358160     12138.9
    358200     12140.5
    358240       12142
    358280       12143
    358320     12144.5
    358360     12145.8
    358400     12147.6
    358440     12148.4
    358480     12149.9
    358520     12150.4
    358560     12154.1
    358600     12153.4
    358640     12156.1
    358680     12155.8
    358720     12158.5
    358760     12159.9
    358800     12161.5
    358840     12162.1
    358880       12164
    358920     12164.9
    358960     12166.1
    359000     12167.7
    359040     12169.2
    359080     12170.2
    359120     12171.7
    359160       12173
    359200     12174.8
    359240     12175.7
    359280     12177.1
    359320     12177.6
    359360     12181.4
    359400     12180.7
    359440     12183.3
    359480     12183.1
    359520     12185.7
    359560     12187.1
    359600     12188.7
    359640     12189.2
    359680     12191.2
    359720     12192.1
    359760     12193.3
    359800     12194.9
    359840     12196.3
    359880     12197.3
    359920     12198.9
    359960     12200.2
    360000     12202.1
    360040     12202.9
    360080     12204.4
    360120     12204.8
    360160     12208.6
    360200     12207.9
    360240     12210.5
    360280     12210.2
    360320     12212.9
    360360     12214.4
    360400     12215.9
    360440     12216.5
    360480     12218.4
    360520     12219.3
    360560     12220.5
    360600     12222.2
    360640     12223.5
    360680     12224.6
    360720     12226.1
    360760     12227.5
    360800     12229.3
    360840     12230.1
    360880     12231.6
    360920       12232
    360960     12235.7
    361000     12235.1
    361040     12237.8
    361080     12237.4
    361120     12240.1
    361160     12241.6
    361200     12243.2
    361240     12243.7
    361280     12245.6
    361320     12246.5
    361360     12247.7
    361400     12249.4
    361440     12250.7
    361480     12251.8
    361520     12253.3
    361560     12254.7
    361600     12256.5
    361640     12257.3
    361680     12258.7
    361720     12259.2
    361760     12262.9
    361800     12262.4
    361840       12265
    361880     12264.7
    361920     12267.4
    361960     12268.8
    362000     12270.4
    362040     12270.9
    362080     12272.8
    362120     12273.7
    362160     12274.9
    362200     12276.6
    362240       12278
    362280       12279
    362320     12280.6
    362360     12281.9
    362400     12283.7
    362440     12284.5
    362480     12285.9
    362520     12286.4
    362560     12290.1
    362600     12289.6
    362640     12292.2
    362680     12291.9
    362720     12294.6
    362760     12295.9
    362800     12297.6
    362840     12298.1
    362880       12300
    362920     12300.9
    362960     12302.1
    363000     12303.8
    363040     12305.2
    363080     12306.2
    363120     12307.8
    363160     12309.1
    363200     12310.9
    363240     12311.7
    363280     12313.1
    363320     12313.6
    363360     12317.3
    363400     12316.8
    363440     12319.4
    363480     12319.1
    363520     12321.8
    363560     12323.1
    363600     12324.8
    363640     12325.3
    363680     12327.2
    363720     12328.1
    363760     12329.2
    363800     12330.9
    363840     12332.3
    363880     12333.4
    363920     12334.9
    363960     12336.3
    364000     12338.1
    364040     12338.9
    364080     12340.3
    364120     12340.8
    364160     12344.5
    364200       12344
    364240     12346.6
    364280     12346.2
    364320     12348.9
    364360     12350.3
    364400       12352
    364440     12352.5
    364480     12354.4
    364520     12355.3
    364560     12356.4
    364600     12358.1
    364640     12359.5
    364680     12360.6
    364720     12362.1
    364760     12363.4
    364800     12365.2
    364840     12366.1
    364880     12367.5
    364920     12367.9
    364960     12371.6
    365000     12371.1
    365040     12373.8
    365080     12373.4
    365120     12376.1
    365160     12377.5
    365200     12379.2
    365240     12379.7
    365280     12381.5
    365320     12382.4
    365360     12383.6
    365400     12385.2
    365440     12386.8
    365480     12387.8
    365520     12389.3
    365560     12390.6
    365600     12392.4
    365640     12393.3
    365680     12394.7
    365720     12395.1
    365760     12398.8
    365800     12398.3
    365840     12400.9
    365880     12400.6
    365920     12403.3
    365960     12404.7
    366000     12406.3
    366040     12406.8
    366080     12408.7
    366120     12409.6
    366160     12410.7
    366200     12412.4
    366240     12413.9
    366280       12415
    366320     12416.4
    366360     12417.8
    366400     12419.6
    366440     12420.4
    366480     12421.8
    366520     12422.2
    366560       12426
    366600     12425.5
    366640       12428
    366680     12427.7
    366720     12430.4
    366760     12431.9
    366800     12433.5
    366840     12433.9
    366880     12435.8
    366920     12436.8
    366960     12437.9
    367000     12439.6
    367040       12441
    367080     12442.2
    367120     12443.6
    367160     12444.9
    367200     12446.7
    367240     12447.5
    367280       12449
    367320     12449.4
    367360     12453.2
    367400     12452.6
    367440     12455.2
    367480     12454.9
    367520     12457.6
    367560     12459.1
    367600     12460.7
    367640     12461.1
    367680       12463
    367720       12464
    367760       12465
    367800     12466.8
    367840     12468.2
    367880     12469.3
    367920     12470.8
    367960     12472.1
    368000     12473.9
    368040     12474.8
    368080     12476.2
    368120     12476.6
    368160     12480.4
    368200     12479.8
    368240     12482.4
    368280     12482.1
    368320     12484.8
    368360     12486.2
    368400     12487.9
    368440     12488.3
    368480     12490.2
    368520     12491.2
    368560     12492.2
    368600       12494
    368640     12495.4
    368680     12496.5
    368720       12498
    368760     12499.3
    368800     12501.2
    368840       12502
    368880     12503.4
    368920     12503.8
    368960     12507.6
    369000       12507
    369040     12509.6
    369080     12509.3
    369120       12512
    369160     12513.5
    369200     12515.1
    369240     12515.5
    369280     12517.4
    369320     12518.4
    369360     12519.4
    369400     12521.2
    369440     12522.6
    369480     12523.7
    369520     12525.2
    369560     12526.5
    369600     12528.4
    369640     12529.2
    369680     12530.6
    369720       12531
    369760     12534.8
    369800     12534.2
    369840     12536.7
    369880     12536.4
    369920     12539.2
    369960     12540.7
    370000     12542.3
    370040     12542.7
    370080     12544.7
    370120     12545.6
    370160     12546.7
    370200     12548.4
    370240     12549.8
    370280     12550.9
    370320     12552.4
    370360     12553.7
    370400     12555.5
    370440     12556.4
    370480     12557.8
    370520     12558.1
    370560     12561.9
    370600     12561.4
    370640     12563.9
    370680     12563.6
    370720     12566.4
    370760     12567.8
    370800     12569.5
    370840     12569.8
    370880     12571.8
    370920     12572.8
    370960     12573.8
    371000     12575.6
    371040       12577
    371080     12578.1
    371120     12579.6
    371160     12580.9
    371200     12582.7
    371240     12583.5
    371280       12585
    371320     12585.3
    371360     12589.1
    371400     12588.6
    371440     12591.1
    371480     12590.8
    371520     12593.5
    371560       12595
    371600     12596.6
    371640       12597
    371680       12599
    371720     12599.9
    371760       12601
    371800     12602.8
    371840     12604.1
    371880     12605.2
    371920     12606.7
    371960       12608
    372000     12609.9
    372040     12610.7
    372080     12612.1
    372120     12612.5
    372160     12616.3
    372200     12615.8
    372240     12618.3
    372280       12618
    372320     12620.7
    372360     12622.2
    372400     12623.8
    372440     12624.2
    372480     12626.2
    372520       12627
    372560     12628.1
    372600     12629.9
    372640     12631.3
    372680     12632.4
    372720     12633.9
    372760     12635.2
    372800     12637.1
    372840     12637.9
    372880     12639.3
    372920     12639.7
    372960     12643.4
    373000     12642.9
    373040     12645.5
    373080     12645.1
    373120     12647.9
    373160     12649.4
    373200     12650.9
    373240     12651.3
    373280     12653.3
    373320     12654.2
    373360     12655.3
    373400     12657.1
    373440     12658.5
    373480     12659.6
    373520     12661.1
    373560     12662.5
    373600     12664.2
    373640     12665.1
    373680     12666.4
    373720     12666.8
    373760     12670.6
    373800     12670.1
    373840     12672.7
    373880     12672.3
    373920     12675.1
    373960     12676.5
    374000     12678.1
    374040     12678.5
    374080     12680.4
    374120     12681.4
    374160     12682.5
    374200     12684.3
    374240     12685.7
    374280     12686.7
    374320     12688.3
    374360     12689.7
    374400     12691.4
    374440     12692.3
    374480     12693.6
    374520       12694
    374560     12697.8
    374600     12697.2
    374640     12699.9
    374680     12699.5
    374720     12702.3
    374760     12703.7
    374800     12705.3
    374840     12705.7
    374880     12707.6
    374920     12708.5
    374960     12709.6
    375000     12711.5
    375040     12712.8
    375080     12713.9
    375120     12715.4
    375160     12716.9
    375200     12718.6
    375240     12719.4
    375280     12720.8
    375320     12721.2
    375360       12725
    375400     12724.4
    375440       12727
    375480     12726.6
    375520     12729.5
    375560     12730.9
    375600     12732.5
    375640     12732.8
    375680     12734.8
    375720     12735.7
    375760     12736.9
    375800     12738.7
    375840       12740
    375880     12741.1
    375920     12742.6
    375960       12744
    376000     12745.8
    376040     12746.6
    376080     12747.9
    376120     12748.4
    376160     12752.1
    376200     12751.6
    376240     12754.2
    376280     12753.8
    376320     12756.6
    376360     12758.1
    376400     12759.7
    376440       12760
    376480     12761.9
    376520     12762.9
    376560     12764.1
    376600     12765.8
    376640     12767.2
    376680     12768.3
    376720     12769.8
    376760     12771.2
    376800       12773
    376840     12773.8
    376880     12775.1
    376920     12775.6
    376960     12779.4
    377000     12778.8
    377040     12781.4
    377080       12781
    377120     12783.8
    377160     12785.3
    377200     12786.9
    377240     12787.2
    377280     12789.2
    377320     12790.1
    377360     12791.3
    377400       12793
    377440     12794.4
    377480     12795.5
    377520       12797
    377560     12798.4
    377600     12800.2
    377640       12801
    377680     12802.3
    377720     12802.8
    377760     12806.6
    377800       12806
    377840     12808.7
    377880     12808.2
    377920     12811.1
    377960     12812.5
    378000     12814.1
    378040     12814.5
    378080     12816.3
    378120     12817.2
    378160     12818.5
    378200     12820.2
    378240     12821.6
    378280     12822.7
    378320     12824.2
    378360     12825.6
    378400     12827.4
    378440     12828.2
    378480     12829.5
    378520       12830
    378560     12833.8
    378600     12833.2
    378640     12835.9
    378680     12835.4
    378720     12838.3
    378760     12839.7
    378800     12841.3
    378840     12841.7
    378880     12843.6
    378920     12844.5
    378960     12845.7
    379000     12847.5
    379040     12848.8
    379080     12849.9
    379120     12851.4
    379160     12852.9
    379200     12854.6
    379240     12855.5
    379280     12856.7
    379320     12857.2
    379360       12861
    379400     12860.4
    379440     12863.1
    379480     12862.6
    379520     12865.5
    379560     12866.9
    379600     12868.5
    379640     12868.9
    379680     12870.7
    379720     12871.7
    379760     12872.9
    379800     12874.6
    379840       12876
    379880     12877.1
    379920     12878.6
    379960     12880.1
    380000     12881.9
    380040     12882.7
    380080       12884
    380120     12884.4
    380160     12888.2
    380200     12887.7
    380240     12890.4
    380280     12889.8
    380320     12892.7
    380360     12894.2
    380400     12895.8
    380440     12896.2
    380480     12897.9
    380520     12898.9
    380560     12900.2
    380600     12901.8
    380640     12903.2
    380680     12904.3
    380720     12905.8
    380760     12907.3
    380800     12909.1
    380840       12910
    380880     12911.2
    380920     12911.6
    380960     12915.4
    381000     12914.9
    381040     12917.6
    381080       12917
    381120       12920
    381160     12921.4
    381200       12923
    381240     12923.4
    381280     12925.2
    381320     12926.1
    381360     12927.4
    381400     12929.1
    381440     12930.5
    381480     12931.6
    381520       12933
    381560     12934.5
    381600     12936.4
    381640     12937.1
    381680     12938.4
    381720     12938.9
    381760     12942.7
    381800     12942.2
    381840     12944.9
    381880     12944.2
    381920     12947.2
    381960     12948.7
    382000     12950.3
    382040     12950.6
    382080     12952.4
    382120     12953.4
    382160     12954.7
    382200     12956.3
    382240     12957.7
    382280     12958.8
    382320     12960.2
    382360     12961.8
    382400     12963.6
    382440     12964.3
    382480     12965.6
    382520     12966.1
    382560     12969.9
    382600     12969.4
    382640     12972.1
    382680     12971.4
    382720     12974.4
    382760     12975.9
    382800     12977.5
    382840     12977.8
    382880     12979.6
    382920     12980.6
    382960     12981.9
    383000     12983.5
    383040     12984.9
    383080       12986
    383120     12987.5
    383160       12989
    383200     12990.8
    383240     12991.6
    383280     12992.9
    383320     12993.3
    383360     12997.2
    383400     12996.6
    383440     12999.3
    383480     12998.6
    383520     13001.6
    383560     13003.1
    383600     13004.7
    383640     13005.1
    383680     13006.8
    383720     13007.8
    383760     13009.1
    383800     13010.8
    383840     13012.1
    383880     13013.3
    383920     13014.7
    383960     13016.2
    384000     13018.1
    384040     13018.8
    384080     13020.1
    384120     13020.5
    384160     13024.4
    384200     13023.9
    384240     13026.5
    384280     13025.9
    384320     13028.8
    384360     13030.4
    384400     13031.9
    384440     13032.3
    384480     13034.1
    384520       13035
    384560     13036.4
    384600       13038
    384640     13039.3
    384680     13040.5
    384720       13042
    384760     13043.4
    384800     13045.3
    384840       13046
    384880     13047.2
    384920     13047.8
    384960     13051.6
    385000     13051.1
    385040     13053.7
    385080     13053.1
    385120       13056
    385160     13057.6
    385200     13059.1
    385240     13059.5
    385280     13061.4
    385320     13062.3
    385360     13063.6
    385400     13065.2
    385440     13066.6
    385480     13067.7
    385520     13069.2
    385560     13070.6
    385600     13072.5
    385640     13073.2
    385680     13074.4
    385720       13075
    385760     13078.8
    385800     13078.3
    385840     13080.9
    385880     13080.3
    385920     13083.2
    385960     13084.9
    386000     13086.4
    386040     13086.7
    386080     13088.5
    386120     13089.4
    386160     13090.8
    386200     13092.4
    386240     13093.8
    386280     13094.9
    386320     13096.3
    386360     13097.8
    386400     13099.7
    386440     13100.5
    386480     13101.6
    386520     13102.2
    386560       13106
    386600     13105.5
    386640     13108.1
    386680     13107.4
    386720     13110.4
    386760     13112.1
    386800     13113.5
    386840     13113.9
    386880     13115.8
    386920     13116.6
    386960       13118
    387000     13119.6
    387040       13121
    387080     13122.1
    387120     13123.5
    387160       13125
    387200     13126.8
    387240     13127.7
    387280     13128.8
    387320     13129.3
    387360     13133.3
    387400     13132.7
    387440     13135.3
    387480     13134.6
    387520     13137.6
    387560     13139.2
    387600     13140.7
    387640     13141.2
    387680       13143
    387720     13143.8
    387760     13145.2
    387800     13146.8
    387840     13148.2
    387880     13149.3
    387920     13150.7
    387960     13152.2
    388000     13154.1
    388040     13154.9
    388080       13156
    388120     13156.6
    388160     13160.5
    388200     13159.9
    388240     13162.5
    388280     13161.9
    388320     13164.8
    388360     13166.5
    388400     13167.9
    388440     13168.3
    388480     13170.2
    388520     13171.1
    388560     13172.5
    388600     13173.9
    388640     13175.4
    388680     13176.5
    388720     13177.9
    388760     13179.4
    388800     13181.3
    388840     13182.1
    388880     13183.2
    388920     13183.8
    388960     13187.7
    389000     13187.1
    389040     13189.8
    389080       13189
    389120       13192
    389160     13193.7
    389200     13195.1
    389240     13195.6
    389280     13197.3
    389320     13198.2
    389360     13199.6
    389400     13201.1
    389440     13202.7
    389480     13203.7
    389520     13205.1
    389560     13206.6
    389600     13208.4
    389640     13209.3
    389680     13210.4
    389720       13211
    389760     13214.9
    389800     13214.3
    389840     13216.9
    389880     13216.2
    389920     13219.2
    389960     13220.9
    390000     13222.3
    390040     13222.8
    390080     13224.5
    390120     13225.4
    390160     13226.8
    390200     13228.3
    390240     13229.8
    390280     13230.8
    390320     13232.3
    390360     13233.8
    390400     13235.6
    390440     13236.4
    390480     13237.5
    390520     13238.1
    390560       13242
    390600     13241.5
    390640     13244.1
    390680     13243.4
    390720     13246.3
    390760       13248
    390800     13249.4
    390840     13249.9
    390880     13251.7
    390920     13252.5
    390960     13253.9
    391000     13255.5
    391040       13257
    391080       13258
    391120     13259.4
    391160       13261
    391200     13262.8
    391240     13263.6
    391280     13264.7
    391320     13265.3
    391360     13269.1
    391400     13268.6
    391440     13271.3
    391480     13270.5
    391520     13273.5
    391560     13275.2
    391600     13276.6
    391640     13277.1
    391680     13278.8
    391720     13279.7
    391760     13281.1
    391800     13282.6
    391840     13284.1
    391880     13285.1
    391920     13286.6
    391960     13288.1
    392000     13289.9
    392040     13290.7
    392080     13291.8
    392120     13292.4
    392160     13296.3
    392200     13295.7
    392240     13298.4
    392280     13297.7
    392320     13300.6
    392360     13302.3
    392400     13303.8
    392440     13304.2
    392480       13306
    392520     13306.8
    392560     13308.3
    392600     13309.7
    392640     13311.3
    392680     13312.3
    392720     13313.8
    392760     13315.3
    392800     13317.1
    392840     13317.9
    392880       13319
    392920     13319.5
    392960     13323.4
    393000     13322.8
    393040     13325.6
    393080     13324.8
    393120     13327.7
    393160     13329.5
    393200     13330.9
    393240     13331.3
    393280     13333.1
    393320     13333.9
    393360     13335.4
    393400     13336.9
    393440     13338.4
    393480     13339.4
    393520     13340.9
    393560     13342.4
    393600     13344.3
    393640       13345
    393680     13346.1
    393720     13346.7
    393760     13350.6
    393800       13350
    393840     13352.7
    393880       13352
    393920     13354.9
    393960     13356.7
    394000     13358.1
    394040     13358.5
    394080     13360.2
    394120     13361.1
    394160     13362.6
    394200     13364.1
    394240     13365.5
    394280     13366.6
    394320     13368.1
    394360     13369.5
    394400     13371.4
    394440     13372.1
    394480     13373.3
    394520     13373.8
    394560     13377.7
    394600     13377.2
    394640     13379.9
    394680     13379.2
    394720       13382
    394760     13383.8
    394800     13385.2
    394840     13385.7
    394880     13387.4
    394920     13388.2
    394960     13389.8
    395000     13391.2
    395040     13392.7
    395080     13393.7
    395120     13395.2
    395160     13396.7
    395200     13398.6
    395240     13399.3
    395280     13400.5
    395320       13401
    395360     13404.9
    395400     13404.3
    395440       13407
    395480     13406.4
    395520     13409.3
    395560     13410.9
    395600     13412.4
    395640     13412.8
    395680     13414.5
    395720     13415.4
    395760     13416.9
    395800     13418.4
    395840     13419.9
    395880     13420.9
    395920     13422.3
    395960     13423.8
    396000     13425.7
    396040     13426.4
    396080     13427.6
    396120     13428.1
    396160       13432
    396200     13431.5
    396240     13434.2
    396280     13433.5
    396320     13436.4
    396360     13438.1
    396400     13439.5
    396440       13440
    396480     13441.7
    396520     13442.5
    396560     13444.1
    396600     13445.5
    396640     13447.1
    396680     13448.1
    396720     13449.5
    396760       13451
    396800     13452.9
    396840     13453.5
    396880     13454.7
    396920     13455.2
    396960     13459.2
    397000     13458.6
    397040     13461.3
    397080     13460.7
    397120     13463.5
    397160     13465.2
    397200     13466.7
    397240     13467.1
    397280     13468.8
    397320     13469.6
    397360     13471.3
    397400     13472.7
    397440     13474.2
    397480     13475.2
    397520     13476.6
    397560     13478.1
    397600       13480
    397640     13480.6
    397680     13481.8
    397720     13482.4
    397760     13486.3
    397800     13485.7
    397840     13488.5
    397880     13487.8
    397920     13490.7
    397960     13492.3
    398000     13493.8
    398040     13494.2
    398080     13495.9
    398120     13496.7
    398160     13498.4
    398200     13499.8
    398240     13501.3
    398280     13502.4
    398320     13503.8
    398360     13505.2
    398400     13507.1
    398440     13507.7
    398480     13508.9
    398520     13509.4
    398560     13513.4
    398600     13512.8
    398640     13515.6
    398680       13515
    398720     13517.7
    398760     13519.4
    398800     13520.9
    398840     13521.3
    398880     13523.1
    398920     13523.9
    398960     13525.5
    399000       13527
    399040     13528.4
    399080     13529.5
    399120     13530.9
    399160     13532.3
    399200     13534.3
    399240     13534.8
    399280       13536
    399320     13536.5
    399360     13540.5
    399400     13539.9
    399440     13542.7
    399480       13542
    399520     13544.8
    399560     13546.6
    399600       13548
    399640     13548.4
    399680     13550.2
    399720       13551
    399760     13552.5
    399800     13554.1
    399840     13555.6
    399880     13556.7
    399920     13557.9
    399960     13559.4
    400000     13561.3
    400040     13561.9
    400080     13563.1
    400120     13563.6
    400160     13567.6
    400200       13567
    400240     13569.8
    400280     13569.1
    400320     13571.9
    400360     13573.7
    400400     13575.1
    400440     13575.4
    400480     13577.2
    400520     13578.1
    400560     13579.6
    400600     13581.1
    400640     13582.6
    400680     13583.8
    400720       13585
    400760     13586.5
    400800     13588.4
    400840       13589
    400880     13590.2
    400920     13590.7
    400960     13594.8
    401000     13594.1
    401040     13596.9
    401080     13596.2
    401120       13599
    401160     13600.8
    401200     13602.2
    401240     13602.5
    401280     13604.3
    401320     13605.2
    401360     13606.8
    401400     13608.2
    401440     13609.7
    401480     13610.9
    401520     13612.2
    401560     13613.5
    401600     13615.5
    401640     13616.1
    401680     13617.4
    401720     13617.8
    401760     13621.9
    401800     13621.2
    401840       13624
    401880     13623.3
    401920     13626.1
    401960     13627.9
    402000     13629.3
    402040     13629.7
    402080     13631.4
    402120     13632.3
    402160     13633.9
    402200     13635.3
    402240     13636.8
    402280       13638
    402320     13639.3
    402360     13640.6
    402400     13642.6
    402440     13643.3
    402480     13644.5
    402520     13644.9
    402560       13649
    402600     13648.3
    402640     13651.1
    402680     13650.4
    402720     13653.2
    402760     13654.9
    402800     13656.4
    402840     13656.8
    402880     13658.5
    402920     13659.5
    402960       13661
    403000     13662.4
    403040     13663.9
    403080     13665.1
    403120     13666.4
    403160     13667.7
    403200     13669.8
    403240     13670.3
    403280     13671.6
    403320       13672
    403360     13676.1
    403400     13675.4
    403440     13678.2
    403480     13677.5
    403520     13680.3
    403560       13682
    403600     13683.5
    403640     13683.9
    403680     13685.6
    403720     13686.6
    403760     13688.1
    403800     13689.5
    403840     13690.9
    403880     13692.2
    403920     13693.4
    403960     13694.8
    404000     13696.9
    404040     13697.4
    404080     13698.6
    404120     13699.2
    404160     13703.2
    404200     13702.5
    404240     13705.3
    404280     13704.6
    404320     13707.4
    404360     13709.1
    404400     13710.6
    404440       13711
    404480     13712.6
    404520     13713.7
    404560     13715.2
    404600     13716.6
    404640       13718
    404680     13719.3
    404720     13720.5
    404760     13721.9
    404800     13723.9
    404840     13724.5
    404880     13725.8
    404920     13726.3
    404960     13730.3
    405000     13729.6
    405040     13732.4
    405080     13731.7
    405120     13734.5
    405160     13736.2
    405200     13737.7
    405240     13738.1
    405280     13739.8
    405320     13740.8
    405360     13742.3
    405400     13743.7
    405440       13745
    405480     13746.4
    405520     13747.5
    405560       13749
    405600       13751
    405640     13751.6
    405680     13752.8
    405720     13753.4
    405760     13757.4
    405800     13756.7
    405840     13759.5
    405880     13758.8
    405920     13761.6
    405960     13763.3
    406000     13764.7
    406040     13765.2
    406080     13766.9
    406120     13767.8
    406160     13769.4
    406200     13770.8
    406240     13772.1
    406280     13773.5
    406320     13774.6
    406360     13776.1
    406400     13778.1
    406440     13778.7
    406480     13779.9
    406520     13780.4
    406560     13784.4
    406600     13783.8
    406640     13786.5
    406680     13785.9
    406720     13788.7
    406760     13790.3
    406800     13791.8
    406840     13792.3
    406880     13793.9
    406920     13794.9
    406960     13796.4
    407000     13797.9
    407040     13799.2
    407080     13800.6
    407120     13801.7
    407160     13803.2
    407200     13805.2
    407240     13805.8
    407280       13807
    407320     13807.6
    407360     13811.5
    407400     13810.8
    407440     13813.6
    407480       13813
    407520     13815.7
    407560     13817.4
    407600     13818.9
    407640     13819.3
    407680       13821
    407720       13822
    407760     13823.5
    407800     13824.9
    407840     13826.3
    407880     13827.7
    407920     13828.7
    407960     13830.3
    408000     13832.3
    408040     13832.8
    408080       13834
    408120     13834.6
    408160     13838.6
    408200     13837.9
    408240     13840.6
    408280       13840
    408320     13842.8
    408360     13844.4
    408400       13846
    408440     13846.5
    408480       13848
    408520     13849.1
    408560     13850.5
    408600       13852
    408640     13853.4
    408680     13854.8
    408720     13855.8
    408760     13857.4
    408800     13859.4
    408840       13860
    408880     13861.1
    408920     13861.7
    408960     13865.6
    409000     13864.9
    409040     13867.7
    409080     13867.1
    409120     13869.8
    409160     13871.5
    409200       13873
    409240     13873.6
    409280     13875.1
    409320     13876.1
    409360     13877.7
    409400     13879.1
    409440     13880.4
    409480     13881.9
    409520     13882.9
    409560     13884.5
    409600     13886.5
    409640       13887
    409680     13888.1
    409720     13888.7
    409760     13892.7
    409800       13892
    409840     13894.8
    409880     13894.1
    409920     13896.9
    409960     13898.6
    410000     13900.1
    410040     13900.6
    410080     13902.1
    410120     13903.2
    410160     13904.7
    410200     13906.2
    410240     13907.5
    410280     13908.9
    410320     13909.9
    410360     13911.6
    410400     13913.6
    410440     13914.1
    410480     13915.3
    410520     13915.9
    410560     13919.8
    410600     13919.1
    410640     13921.9
    410680     13921.2
    410720       13924
    410760     13925.7
    410800     13927.2
    410840     13927.7
    410880     13929.2
    410920     13930.3
    410960     13931.8
    411000     13933.2
    411040     13934.7
    411080       13936
    411120       13937
    411160     13938.7
    411200     13940.6
    411240     13941.2
    411280     13942.4
    411320     13942.9
    411360       13947
    411400     13946.2
    411440       13949
    411480     13948.3
    411520       13951
    411560     13952.8
    411600     13954.2
    411640     13954.8
    411680     13956.3
    411720     13957.4
    411760     13958.9
    411800     13960.3
    411840     13961.8
    411880     13963.1
    411920     13964.1
    411960     13965.8
    412000     13967.7
    412040     13968.3
    412080     13969.4
    412120       13970
    412160     13974.1
    412200     13973.3
    412240       13976
    412280     13975.4
    412320     13978.1
    412360     13979.8
    412400     13981.3
    412440     13981.9
    412480     13983.4
    412520     13984.5
    412560       13986
    412600     13987.4
    412640     13988.8
    412680     13990.1
    412720     13991.2
    412760     13992.8
    412800     13994.7
    412840     13995.3
    412880     13996.5
    412920       13997
    412960     14001.1
    413000     14000.4
    413040     14003.1
    413080     14002.4
    413120     14005.3
    413160     14006.9
    413200     14008.4
    413240     14008.9
    413280     14010.4
    413320     14011.5
    413360       14013
    413400     14014.4
    413440     14015.8
    413480     14017.2
    413520     14018.2
    413560     14019.9
    413600     14021.7
    413640     14022.4
    413680     14023.5
    413720     14024.1
    413760     14028.1
    413800     14027.4
    413840     14030.2
    413880     14029.4
    413920     14032.3
    413960       14034
    414000     14035.4
    414040       14036
    414080     14037.4
    414120     14038.6
    414160     14040.1
    414200     14041.5
    414240     14042.9
    414280     14044.3
    414320     14045.3
    414360       14047
    414400     14048.8
    414440     14049.4
    414480     14050.6
    414520     14051.2
    414560     14055.2
    414600     14054.5
    414640     14057.3
    414680     14056.5
    414720     14059.4
    414760       14061
    414800     14062.5
    414840     14063.1
    414880     14064.5
    414920     14065.7
    414960     14067.2
    415000     14068.6
    415040       14070
    415080     14071.4
    415120     14072.4
    415160       14074
    415200       14076
    415240     14076.5
    415280     14077.7
    415320     14078.3
    415360     14082.3
    415400     14081.6
    415440     14084.3
    415480     14083.6
    415520     14086.5
    415560     14088.1
    415600     14089.6
    415640     14090.2
    415680     14091.6
    415720     14092.8
    415760     14094.3
    415800     14095.7
    415840     14097.1
    415880     14098.5
    415920     14099.4
    415960     14101.1
    416000     14103.1
    416040     14103.6
    416080     14104.7
    416120     14105.4
    416160     14109.4
    416200     14108.7
    416240     14111.4
    416280     14110.7
    416320     14113.7
    416360     14115.2
    416400     14116.7
    416440     14117.3
    416480     14118.7
    416520     14119.9
    416560     14121.4
    416600     14122.8
    416640     14124.2
    416680     14125.6
    416720     14126.6
    416760     14128.1
    416800     14130.2
    416840     14130.7
    416880     14131.8
    416920     14132.4
    416960     14136.5
    417000     14135.8
    417040     14138.5
    417080     14137.8
    417120     14140.8
    417160     14142.3
    417200     14143.8
    417240     14144.4
    417280     14145.8
    417320       14147
    417360     14148.4
    417400     14149.9
    417440     14151.3
    417480     14152.7
    417520     14153.7
    417560     14155.3
    417600     14157.3
    417640     14157.8
    417680     14158.9
    417720     14159.5
    417760     14163.5
    417800     14162.9
    417840     14165.6
    417880     14164.9
    417920     14167.8
    417960     14169.4
    418000     14170.8
    418040     14171.4
    418080     14172.9
    418120       14174
    418160     14175.5
    418200       14177
    418240     14178.4
    418280     14179.7
    418320     14180.8
    418360     14182.3
    418400     14184.3
    418440     14184.8
    418480     14185.9
    418520     14186.6
    418560     14190.6
    418600       14190
    418640     14192.7
    418680     14191.9
    418720     14194.9
    418760     14196.4
    418800     14197.8
    418840     14198.5
    418880       14200
    418920     14201.1
    418960     14202.6
    419000       14204
    419040     14205.4
    419080     14206.8
    419120     14207.8
    419160     14209.4
    419200     14211.4
    419240     14211.9
    419280       14213
    419320     14213.6
    419360     14217.7
    419400       14217
    419440     14219.7
    419480       14219
    419520     14221.9
    419560     14223.5
    419600     14224.8
    419640     14225.5
    419680       14227
    419720     14228.2
    419760     14229.7
    419800       14231
    419840     14232.4
    419880     14233.9
    419920     14234.8
    419960     14236.4
    420000     14238.3
    420040     14238.9
    420080       14240
    420120     14240.7
    420160     14244.8
    420200     14244.1
    420240     14246.8
    420280     14246.1
    420320       14249
    420360     14250.6
    420400     14251.9
    420440     14252.6
    420480       14254
    420520     14255.3
    420560     14256.7
    420600     14258.1
    420640     14259.5
    420680     14260.9
    420720     14261.9
    420760     14263.5
    420800     14265.4
    420840       14266
    420880     14267.1
    420920     14267.7
    420960     14271.9
    421000     14271.1
    421040     14273.8
    421080     14273.1
    421120       14276
    421160     14277.6
    421200       14279
    421240     14279.6
    421280       14281
    421320     14282.3
    421360     14283.8
    421400     14285.1
    421440     14286.5
    421480     14287.9
    421520     14288.9
    421560     14290.5
    421600     14292.4
    421640       14293
    421680     14294.1
    421720     14294.8
    421760     14298.9
    421800     14298.2
    421840     14300.9
    421880     14300.2
    421920     14303.1
    421960     14304.6
    422000     14306.1
    422040     14306.6
    422080     14308.1
    422120     14309.4
    422160     14310.9
    422200     14312.2
    422240     14313.5
    422280     14315.1
    422320     14315.9
    422360     14317.6
    422400     14319.5
    422440       14320
    422480     14321.2
    422520     14321.9
    422560       14326
    422600     14325.2
    422640     14327.9
    422680     14327.3
    422720     14330.2
    422760     14331.8
    422800     14333.1
    422840     14333.7
    422880     14335.2
    422920     14336.4
    422960     14337.9
    423000     14339.3
    423040     14340.5
    423080     14342.1
    423120       14343
    423160     14344.6
    423200     14346.5
    423240     14347.1
    423280     14348.3
    423320     14348.9
    423360     14353.1
    423400     14352.3
    423440       14355
    423480     14354.4
    423520     14357.2
    423560     14358.8
    423600     14360.1
    423640     14360.7
    423680     14362.3
    423720     14363.5
    423760       14365
    423800     14366.3
    423840     14367.6
    423880     14369.2
    423920     14370.1
    423960     14371.8
    424000     14373.6
    424040     14374.2
    424080     14375.4
    424120       14376
    424160     14380.2
    424200     14379.4
    424240     14382.1
    424280     14381.4
    424320     14384.3
    424360     14385.9
    424400     14387.2
    424440     14387.8
    424480     14389.3
    424520     14390.6
    424560     14392.1
    424600     14393.4
    424640     14394.7
    424680     14396.3
    424720     14397.2
    424760     14398.8
    424800     14400.7
    424840     14401.2
    424880     14402.4
    424920     14403.1
    424960     14407.2
    425000     14406.4
    425040     14409.1
    425080     14408.5
    425120     14411.4
    425160       14413
    425200     14414.3
    425240     14414.9
    425280     14416.4
    425320     14417.7
    425360     14419.2
    425400     14420.5
    425440     14421.8
    425480     14423.4
    425520     14424.2
    425560     14425.9
    425600     14427.7
    425640     14428.3
    425680     14429.5
    425720     14430.2
    425760     14434.3
    425800     14433.6
    425840     14436.3
    425880     14435.5
    425920     14438.5
    425960     14440.1
    426000     14441.3
    426040     14441.9
    426080     14443.5
    426120     14444.8
    426160     14446.3
    426200     14447.6
    426240     14448.8
    426280     14450.5
    426320     14451.3
    426360       14453
    426400     14454.8
    426440     14455.4
    426480     14456.6
    426520     14457.2
    426560     14461.4
    426600     14460.7
    426640     14463.4
    426680     14462.7
    426720     14465.6
    426760     14467.2
    426800     14468.4
    426840       14469
    426880     14470.6
    426920     14471.9
    426960     14473.4
    427000     14474.6
    427040     14475.9
    427080     14477.6
    427120     14478.4
    427160     14480.1
    427200     14481.9
    427240     14482.5
    427280     14483.7
    427320     14484.3
    427360     14488.5
    427400     14487.8
    427440     14490.5
    427480     14489.7
    427520     14492.7
    427560     14494.3
    427600     14495.5
    427640     14496.1
    427680     14497.7
    427720       14499
    427760     14500.4
    427800     14501.7
    427840       14503
    427880     14504.7
    427920     14505.5
    427960     14507.2
    428000       14509
    428040     14509.5
    428080     14510.8
    428120     14511.3
    428160     14515.6
    428200     14514.9
    428240     14517.5
    428280     14516.9
    428320     14519.8
    428360     14521.4
    428400     14522.6
    428440     14523.3
    428480     14524.8
    428520     14526.1
    428560     14527.6
    428600     14528.9
    428640     14530.1
    428680     14531.8
    428720     14532.6
    428760     14534.3
    428800     14536.1
    428840     14536.7
    428880     14537.9
    428920     14538.4
    428960     14542.7
    429000     14541.9
    429040     14544.7
    429080       14544
    429120     14546.9
    429160     14548.5
    429200     14549.7
    429240     14550.4
    429280     14551.9
    429320     14553.2
    429360     14554.7
    429400     14555.9
    429440     14557.2
    429480     14558.9
    429520     14559.8
    429560     14561.4
    429600     14563.2
    429640     14563.8
    429680       14565
    429720     14565.5
    429760     14569.8
    429800       14569
    429840     14571.8
    429880       14571
    429920       14574
    429960     14575.6
    430000     14576.8
    430040     14577.5
    430080       14579
    430120     14580.3
    430160     14581.9
    430200     14583.1
    430240     14584.3
    430280       14586
    430320     14586.8
    430360     14588.5
    430400     14590.3
    430440     14590.9
    430480     14592.1
    430520     14592.6
    430560     14596.9
    430600     14596.1
    430640     14598.9
    430680     14598.1
    430720     14601.1
    430760     14602.7
    430800     14603.9
    430840     14604.6
    430880     14606.1
    430920     14607.3
    430960       14609
    431000     14610.1
    431040     14611.4
    431080     14613.1
    431120       14614
    431160     14615.6
    431200     14617.4
    431240       14618
    431280     14619.2
    431320     14619.7
    431360       14624
    431400     14623.2
    431440       14626
    431480     14625.2
    431520     14628.1
    431560     14629.8
    431600       14631
    431640     14631.7
    431680     14633.2
    431720     14634.4
    431760     14636.1
    431800     14637.2
    431840     14638.5
    431880     14640.2
    431920       14641
    431960     14642.7
    432000     14644.5
    432040     14645.1
    432080     14646.3
    432120     14646.8
    432160       14651
    432200     14650.3
    432240       14653
    432280     14652.2
    432320     14655.1
    432360     14656.8
    432400     14658.1
    432440     14658.7
    432480     14660.3
    432520     14661.4
    432560     14663.1
    432600     14664.2
    432640     14665.6
    432680     14667.2
    432720     14668.1
    432760     14669.7
    432800     14671.6
    432840     14672.1
    432880     14673.4
    432920     14673.9
    432960     14678.1
    433000     14677.3
    433040     14680.1
    433080     14679.3
    433120     14682.2
    433160     14683.9
    433200     14685.1
    433240     14685.8
    433280     14687.3
    433320     14688.5
    433360     14690.2
    433400     14691.3
    433440     14692.7
    433480     14694.3
    433520     14695.1
    433560     14696.7
    433600     14698.6
    433640     14699.1
    433680     14700.4
    433720     14700.9
    433760     14705.2
    433800     14704.3
    433840     14707.1
    433880     14706.3
    433920     14709.3
    433960       14711
    434000     14712.1
    434040     14712.9
    434080     14714.4
    434120     14715.6
    434160     14717.2
    434200     14718.3
    434240     14719.7
    434280     14721.4
    434320     14722.2
    434360     14723.8
    434400     14725.7
    434440     14726.2
    434480     14727.5
    434520       14728
    434560     14732.2
    434600     14731.3
    434640     14734.1
    434680     14733.4
    434720     14736.4
    434760       14738
    434800     14739.2
    434840     14739.9
    434880     14741.4
    434920     14742.6
    434960     14744.3
    435000     14745.4
    435040     14746.7
    435080     14748.4
    435120     14749.2
    435160     14750.9
    435200     14752.7
    435240     14753.2
    435280     14754.5
    435320       14755
    435360     14759.3
    435400     14758.4
    435440     14761.2
    435480     14760.4
    435520     14763.4
    435560     14765.1
    435600     14766.2
    435640       14767
    435680     14768.4
    435720     14769.7
    435760     14771.4
    435800     14772.5
    435840     14773.8
    435880     14775.5
    435920     14776.2
    435960     14777.9
    436000     14779.8
    436040     14780.3
    436080     14781.6
    436120       14782
    436160     14786.4
    436200     14785.4
    436240     14788.3
    436280     14787.5
    436320     14790.5
    436360     14792.2
    436400     14793.3
    436440     14794.1
    436480     14795.4
    436520     14796.8
    436560     14798.4
    436600     14799.6
    436640     14800.9
    436680     14802.5
    436720     14803.3
    436760       14805
    436800     14806.8
    436840     14807.3
    436880     14808.6
    436920     14809.1
    436960     14813.4
    437000     14812.5
    437040     14815.3
    437080     14814.6
    437120     14817.5
    437160     14819.3
    437200     14820.4
    437240     14821.1
    437280     14822.5
    437320     14823.9
    437360     14825.5
    437400     14826.7
    437440       14828
    437480     14829.5
    437520     14830.3
    437560     14832.1
    437600     14833.9
    437640     14834.4
    437680     14835.6
    437720     14836.2
    437760     14840.5
    437800     14839.5
    437840     14842.3
    437880     14841.7
    437920     14844.6
    437960     14846.4
    438000     14847.4
    438040     14848.2
    438080     14849.6
    438120     14850.9
    438160     14852.6
    438200     14853.7
    438240       14855
    438280     14856.6
    438320     14857.4
    438360     14859.1
    438400     14860.9
    438440     14861.5
    438480     14862.7
    438520     14863.3
    438560     14867.6
    438600     14866.6
    438640     14869.4
    438680     14868.8
    438720     14871.6
    438760     14873.5
    438800     14874.5
    438840     14875.2
    438880     14876.7
    438920       14878
    438960     14879.6
    439000     14880.8
    439040     14882.1
    439080     14883.7
    439120     14884.5
    439160     14886.2
    439200     14888.1
    439240     14888.5
    439280     14889.7
    439320     14890.4
    439360     14894.7
    439400     14893.7
    439440     14896.4
    439480     14895.9
    439520     14898.7
    439560     14900.5
    439600     14901.6
    439640     14902.3
    439680     14903.8
    439720     14905.1
    439760     14906.7
    439800     14907.9
    439840     14909.1
    439880     14910.7
    439920     14911.5
    439960     14913.3
    440000     14915.2
    440040     14915.6
    440080     14916.8
    440120     14917.5
    440160     14921.7
    440200     14920.7
    440240     14923.5
    440280     14922.9
    440320     14925.8
    440360     14927.6
    440400     14928.7
    440440     14929.4
    440480     14930.8
    440520     14932.2
    440560     14933.7
    440600     14934.9
    440640     14936.2
    440680     14937.7
    440720     14938.5
    440760     14940.3
    440800     14942.2
    440840     14942.6
    440880     14943.8
    440920     14944.5
    440960     14948.8
    441000     14947.8
    441040     14950.5
    441080     14949.9
    441120     14952.8
    441160     14954.6
    441200     14955.8
    441240     14956.4
    441280     14957.9
    441320     14959.2
    441360     14960.8
    441400       14962
    441440     14963.2
    441480     14964.7
    441520     14965.5
    441560     14967.4
    441600     14969.2
    441640     14969.7
    441680     14970.8
    441720     14971.5
    441760     14975.7
    441800     14974.8
    441840     14977.6
    441880     14976.9
    441920     14979.9
    441960     14981.7
    442000     14982.8
    442040     14983.5
    442080       14985
    442120     14986.3
    442160     14987.8
    442200       14989
    442240     14990.3
    442280     14991.7
    442320     14992.6
    442360     14994.4
    442400     14996.2
    442440     14996.7
    442480     14997.8
    442520     14998.5
    442560     15002.7
    442600     15001.8
    442640     15004.6
    442680     15003.9
    442720     15006.9
    442760     15008.7
    442800     15009.9
    442840     15010.5
    442880       15012
    442920     15013.3
    442960     15014.9
    443000       15016
    443040     15017.3
    443080     15018.8
    443120     15019.6
    443160     15021.5
    443200     15023.3
    443240     15023.7
    443280     15024.8
    443320     15025.6
    443360     15029.8
    443400     15028.8
    443440     15031.6
    443480       15031
    443520     15033.9
    443560     15035.8
    443600     15036.9
    443640     15037.5
    443680     15039.1
    443720     15040.4
    443760     15041.9
    443800     15043.1
    443840     15044.4
    443880     15045.8
    443920     15046.6
    443960     15048.5
    444000     15050.3
    444040     15050.7
    444080     15051.9
    444120     15052.6
    444160     15056.8
    444200     15055.8
    444240     15058.7
    444280       15058
    444320       15061
    444360     15062.8
    444400     15063.9
    444440     15064.5
    444480     15066.1
    444520     15067.3
    444560       15069
    444600     15070.2
    444640     15071.4
    444680     15072.8
    444720     15073.7
    444760     15075.5
    444800     15077.3
    444840     15077.8
    444880     15078.9
    444920     15079.7
    444960     15083.9
    445000     15082.8
    445040     15085.8
    445080       15085
    445120       15088
    445160     15089.9
    445200       15091
    445240     15091.5
    445280     15093.1
    445320     15094.4
    445360       15096
    445400     15097.2
    445440     15098.4
    445480     15099.8
    445520     15100.7
    445560     15102.6
    445600     15104.3
    445640     15104.9
    445680     15105.9
    445720     15106.7
    445760     15110.9
    445800     15109.8
    445840     15112.8
    445880       15112
    445920     15115.1
    445960     15116.9
    446000     15118.1
    446040     15118.5
    446080     15120.2
    446120     15121.4
    446160       15123
    446200     15124.2
    446240     15125.4
    446280     15126.9
    446320     15127.7
    446360     15129.6
    446400     15131.3
    446440     15131.9
    446480     15132.9
    446520     15133.7
    446560     15137.9
    446600     15136.8
    446640     15139.8
    446680       15139
    446720     15142.1
    446760     15143.9
    446800     15145.1
    446840     15145.5
    446880     15147.2
    446920     15148.4
    446960       15150
    447000     15151.2
    447040     15152.4
    447080     15153.9
    447120     15154.8
    447160     15156.6
    447200     15158.4
    447240     15158.8
    447280       15160
    447320     15160.7
    447360     15164.9
    447400     15163.8
    447440     15166.8
    447480     15166.1
    447520     15169.1
    447560     15170.9
    447600     15172.1
    447640     15172.6
    447680     15174.1
    447720     15175.3
    447760       15177
    447800     15178.2
    447840     15179.4
    447880     15180.9
    447920     15181.8
    447960     15183.6
    448000     15185.4
    448040     15185.9
    448080       15187
    448120     15187.7
    448160       15192
    448200     15190.8
    448240     15193.8
    448280     15193.1
    448320     15196.1
    448360       15198
    448400     15199.1
    448440     15199.5
    448480     15201.1
    448520     15202.3
    448560     15204.1
    448600     15205.2
    448640     15206.4
    448680     15207.9
    448720     15208.8
    448760     15210.6
    448800     15212.4
    448840     15212.9
    448880       15214
    448920     15214.8
    448960       15219
    449000     15217.8
    449040     15220.8
    449080     15220.1
    449120     15223.2
    449160       15225
    449200     15226.1
    449240     15226.5
    449280     15228.1
    449320     15229.3
    449360     15231.1
    449400     15232.2
    449440     15233.4
    449480     15234.9
    449520     15235.8
    449560     15237.7
    449600     15239.4
    449640     15239.8
    449680     15241.1
    449720     15241.8
    449760       15246
    449800     15244.8
    449840     15247.9
    449880       15247
    449920     15250.2
    449960       15252
    450000     15253.2
    450040     15253.5
    450080     15255.2
    450120     15256.4
    450160     15258.1
    450200     15259.3
    450240     15260.4
    450280     15261.9
    450320     15262.8
    450360     15264.7
    450400     15266.5
    450440     15266.8
    450480     15268.1
    450520     15268.8
    450560       15273
    450600     15271.9
    450640     15274.9
    450680       15274
    450720     15277.1
    450760       15279
    450800     15280.2
    450840     15280.5
    450880     15282.1
    450920     15283.4
    450960     15285.1
    451000     15286.3
    451040     15287.3
    451080     15288.9
    451120     15289.8
    451160     15291.7
    451200     15293.4
    451240     15293.9
    451280     15295.1
    451320     15295.7
    451360       15300
    451400     15298.9
    451440     15301.9
    451480       15301
    451520     15304.1
    451560       15306
    451600     15307.2
    451640     15307.6
    451680     15309.1
    451720     15310.4
    451760     15312.2
    451800     15313.3
    451840     15314.3
    451880       15316
    451920     15316.8
    451960     15318.6
    452000     15320.4
    452040     15320.9
    452080     15322.1
    452120     15322.7
    452160       15327
    452200     15325.9
    452240     15328.9
    452280       15328
    452320     15331.2
    452360     15333.1
    452400     15334.2
    452440     15334.6
    452480     15336.2
    452520     15337.5
    452560     15339.2
    452600     15340.3
    452640     15341.3
    452680       15343
    452720     15343.8
    452760     15345.6
    452800     15347.4
    452840     15347.9
    452880     15349.1
    452920     15349.6
    452960       15354
    453000     15352.9
    453040     15355.9
    453080     15355.1
    453120     15358.2
    453160       15360
    453200     15361.2
    453240     15361.6
    453280     15363.2
    453320     15364.5
    453360     15366.1
    453400     15367.3
    453440     15368.3
    453480       15370
    453520     15370.8
    453560     15372.6
    453600     15374.5
    453640     15374.8
    453680     15376.1
    453720     15376.6
    453760       15381
    453800     15379.9
    453840     15382.9
    453880       15382
    453920     15385.1
    453960       15387
    454000     15388.2
    454040     15388.6
    454080     15390.1
    454120     15391.5
    454160     15393.2
    454200     15394.3
    454240     15395.3
    454280       15397
    454320     15397.8
    454360     15399.6
    454400     15401.5
    454440     15401.8
    454480     15403.1
    454520     15403.7
    454560       15408
    454600     15406.9
    454640     15409.8
    454680       15409
    454720     15412.1
    454760       15414
    454800     15415.2
    454840     15415.6
    454880     15417.1
    454920     15418.4
    454960     15420.2
    455000     15421.3
    455040     15422.3
    455080       15424
    455120     15424.8
    455160     15426.5
    455200     15428.5
    455240     15428.7
    455280     15430.1
    455320     15430.7
    455360     15434.9
    455400       15434
    455440     15436.8
    455480       15436
    455520     15439.2
    455560       15441
    455600     15442.2
    455640     15442.6
    455680     15444.1
    455720     15445.4
    455760     15447.1
    455800     15448.3
    455840     15449.3
    455880     15450.9
    455920     15451.8
    455960     15453.6
    456000     15455.5
    456040     15455.6
    456080     15457.1
    456120     15457.6
    456160     15461.9
    456200       15461
    456240     15463.8
    456280       15463
    456320     15466.1
    456360       15468
    456400     15469.2
    456440     15469.6
    456480       15471
    456520     15472.4
    456560     15474.1
    456600     15475.3
    456640     15476.3
    456680     15477.8
    456720     15478.8
    456760     15480.5
    456800     15482.5
    456840     15482.6
    456880     15484.1
    456920     15484.6
    456960       15489
    457000       15488
    457040     15490.8
    457080       15490
    457120     15493.1
    457160       15495
    457200     15496.2
    457240     15496.6
    457280       15498
    457320     15499.4
    457360     15501.1
    457400     15502.2
    457440     15503.3
    457480     15504.7
    457520     15505.7
    457560     15507.5
    457600     15509.4
    457640     15509.5
    457680       15511
    457720     15511.5
    457760     15515.9
    457800       15515
    457840     15517.7
    457880     15516.9
    457920     15520.1
    457960     15521.9
    458000     15523.1
    458040     15523.6
    458080       15525
    458120     15526.4
    458160       15528
    458200     15529.2
    458240     15530.2
    458280     15531.7
    458320     15532.7
    458360     15534.4
    458400     15536.3
    458440     15536.5
    458480       15538
    458520     15538.4
    458560     15542.8
    458600       15542
    458640     15544.7
    458680     15543.8
    458720       15547
    458760     15548.9
    458800     15550.1
    458840     15550.6
    458880     15551.9
    458920     15553.4
    458960       15555
    459000     15556.1
    459040     15557.2
    459080     15558.6
    459120     15559.7
    459160     15561.4
    459200     15563.2
    459240     15563.4
    459280       15565
    459320     15565.4
    459360     15569.8
    459400       15569
    459440     15571.6
    459480     15570.8
    459520       15574
    459560     15575.8
    459600       15577
    459640     15577.5
    459680     15578.9
    459720     15580.3
    459760     15581.9
    459800     15583.1
    459840     15584.1
    459880     15585.6
    459920     15586.6
    459960     15588.4
    460000     15590.1
    460040     15590.4
    460080     15591.9
    460120     15592.3
    460160     15596.7
    460200     15595.9
    460240     15598.5
    460280     15597.7
    460320     15600.9
    460360     15602.8
    460400       15604
    460440     15604.5
    460480     15605.8
    460520     15607.3
    460560     15608.8
    460600     15610.1
    460640       15611
    460680     15612.5
    460720     15613.5
    460760     15615.3
    460800     15617.1
    460840     15617.3
    460880     15618.8
    460920     15619.2
    460960     15623.6
    461000     15622.8
    461040     15625.4
    461080     15624.6
    461120     15627.9
    461160     15629.7
    461200     15630.9
    461240     15631.4
    461280     15632.8
    461320     15634.2
    461360     15635.8
    461400       15637
    461440       15638
    461480     15639.4
    461520     15640.4
    461560     15642.2
    461600       15644
    461640     15644.2
    461680     15645.7
    461720     15646.1
    461760     15650.5
    461800     15649.8
    461840     15652.3
    461880     15651.6
    461920     15654.8
    461960     15656.6
    462000     15657.8
    462040     15658.3
    462080     15659.7
    462120     15661.2
    462160     15662.8
    462200     15663.9
    462240     15664.9
    462280     15666.4
    462320     15667.3
    462360     15669.1
    462400       15671
    462440     15671.2
    462480     15672.6
    462520       15673
    462560     15677.5
    462600     15676.7
    462640     15679.3
    462680     15678.5
    462720     15681.8
    462760     15683.5
    462800     15684.8
    462840     15685.3
    462880     15686.6
    462920     15688.1
    462960     15689.7
    463000     15690.9
    463040     15691.9
    463080     15693.4
    463120     15694.3
    463160     15696.1
    463200     15697.9
    463240     15698.1
    463280     15699.5
    463320     15699.9
    463360     15704.4
    463400     15703.6
    463440     15706.2
    463480     15705.5
    463520     15708.8
    463560     15710.4
    463600     15711.8
    463640     15712.2
    463680     15713.5
    463720       15715
    463760     15716.6
    463800     15717.9
    463840     15718.8
    463880     15720.3
    463920     15721.1
    463960       15723
    464000     15724.8
    464040     15725.1
    464080     15726.5
    464120     15726.9
    464160     15731.3
    464200     15730.6
    464240     15733.2
    464280     15732.5
    464320     15735.7
    464360     15737.4
    464400     15738.8
    464440     15739.2
    464480     15740.4
    464520       15742
    464560     15743.5
    464600     15744.8
    464640     15745.7
    464680     15747.2
    464720     15748.1
    464760     15749.9
    464800     15751.7
    464840       15752
    464880     15753.4
    464920     15753.8
    464960     15758.3
    465000     15757.6
    465040     15760.1
    465080     15759.3
    465120     15762.7
    465160     15764.3
    465200     15765.7
    465240     15766.2
    465280     15767.4
    465320       15769
    465360     15770.5
    465400     15771.7
    465440     15772.7
    465480     15774.2
    465520       15775
    465560     15776.8
    465600     15778.7
    465640     15778.9
    465680     15780.4
    465720     15780.7
    465760     15785.3
    465800     15784.6
    465840     15787.1
    465880     15786.3
    465920     15789.6
    465960     15791.3
    466000     15792.7
    466040     15793.1
    466080     15794.4
    466120     15795.9
    466160     15797.5
    466200     15798.6
    466240     15799.7
    466280     15801.1
    466320       15802
    466360     15803.8
    466400     15805.6
    466440     15805.9
    466480     15807.3
    466520     15807.7
    466560     15812.2
    466600     15811.5
    466640       15814
    466680     15813.2
    466720     15816.6
    466760     15818.2
    466800     15819.6
    466840       15820
    466880     15821.4
    466920     15822.8
    466960     15824.4
    467000     15825.6
    467040     15826.6
    467080     15828.1
    467120       15829
    467160     15830.7
    467200     15832.5
    467240     15832.8
    467280     15834.2
    467320     15834.5
    467360     15839.1
    467400     15838.4
    467440       15841
    467480     15840.2
    467520     15843.5
    467560     15845.1
    467600     15846.5
    467640     15846.9
    467680     15848.3
    467720     15849.8
    467760     15851.3
    467800     15852.6
    467840     15853.5
    467880     15855.1
    467920     15855.9
    467960     15857.7
    468000     15859.5
    468040     15859.9
    468080     15861.1
    468120     15861.5
    468160     15866.1
    468200     15865.3
    468240     15867.9
    468280     15867.1
    468320     15870.5
    468360     15872.1
    468400     15873.5
    468440     15873.8
    468480     15875.4
    468520     15876.8
    468560     15878.3
    468600     15879.5
    468640     15880.5
    468680       15882
    468720     15882.8
    468760     15884.6
    468800     15886.4
    468840     15886.8
    468880     15888.1
    468920     15888.5
    468960     15893.1
    469000     15892.3
    469040     15894.9
    469080     15894.1
    469120     15897.5
    469160     15899.1
    469200     15900.4
    469240     15900.8
    469280     15902.3
    469320     15903.8
    469360     15905.2
    469400     15906.5
    469440     15907.4
    469480       15909
    469520     15909.8
    469560     15911.5
    469600     15913.4
    469640     15913.7
    469680     15915.1
    469720     15915.5
    469760     15920.1
    469800     15919.2
    469840     15921.9
    469880     15921.1
    469920     15924.4
    469960       15926
    470000     15927.4
    470040     15927.8
    470080     15929.3
    470120     15930.7
    470160     15932.2
    470200     15933.5
    470240     15934.4
    470280     15935.9
    470320     15936.8
    470360     15938.6
    470400     15940.4
    470440     15940.7
    470480     15942.1
    470520     15942.5
    470560       15947
    470600     15946.2
    470640     15948.9
    470680     15948.1
    470720     15951.5
    470760       15953
    470800     15954.3
    470840     15954.8
    470880     15956.3
    470920     15957.7
    470960     15959.2
    471000     15960.4
    471040     15961.4
    471080     15962.9
    471120     15963.7
    471160     15965.5
    471200     15967.4
    471240     15967.6
    471280       15969
    471320     15969.5
    471360       15974
    471400     15973.1
    471440     15975.9
    471480       15975
    471520     15978.4
    471560       15980
    471600     15981.4
    471640     15981.8
    471680     15983.4
    471720     15984.6
    471760     15986.2
    471800     15987.4
    471840     15988.3
    471880       15990
    471920     15990.7
    471960     15992.5
    472000     15994.3
    472040     15994.6
    472080       15996
    472120     15996.4
    472160     16000.9
    472200     16000.1
    472240     16002.9
    472280       16002
    472320     16005.4
    472360       16007
    472400     16008.3
    472440     16008.8
    472480     16010.3
    472520     16011.6
    472560     16013.2
    472600     16014.4
    472640     16015.3
    472680     16016.8
    472720     16017.7
    472760     16019.5
    472800     16021.3
    472840     16021.5
    472880       16023
    472920     16023.4
    472960     16027.9
    473000     16027.1
    473040     16029.8
    473080     16028.9
    473120     16032.3
    473160     16033.9
    473200     16035.2
    473240     16035.8
    473280     16037.3
    473320     16038.6
    473360     16040.2
    473400     16041.4
    473440     16042.2
    473480     16043.8
    473520     16044.7
    473560     16046.5
    473600     16048.3
    473640     16048.4
    473680       16050
    473720     16050.4
    473760       16055
    473800       16054
    473840     16056.8
    473880     16055.9
    473920     16059.3
    473960     16060.9
    474000     16062.2
    474040     16062.7
    474080     16064.3
    474120     16065.5
    474160     16067.1
    474200     16068.3
    474240     16069.2
    474280     16070.8
    474320     16071.6
    474360     16073.4
    474400     16075.3
    474440     16075.4
    474480       16077
    474520     16077.3
    474560       16082
    474600       16081
    474640     16083.7
    474680     16082.8
    474720     16086.3
    474760     16087.8
    474800     16089.1
    474840     16089.7
    474880     16091.3
    474920     16092.4
    474960     16094.1
    475000     16095.3
    475040     16096.2
    475080     16097.8
    475120     16098.6
    475160     16100.4
    475200     16102.2
    475240     16102.4
    475280     16103.9
    475320     16104.3
    475360       16109
    475400       16108
    475440     16110.6
    475480     16109.8
    475520     16113.4
    475560     16114.8
    475600     16116.1
    475640     16116.7
    475680     16118.2
    475720     16119.5
    475760     16121.1
    475800     16122.2
    475840     16123.1
    475880     16124.7
    475920     16125.6
    475960     16127.4
    476000     16129.3
    476040     16129.4
    476080     16130.9
    476120     16131.2
    476160     16135.9
    476200     16135.1
    476240     16137.7
    476280     16136.8
    476320     16140.4
    476360     16141.9
    476400       16143
    476440     16143.7
    476480     16145.2
    476520     16146.4
    476560       16148
    476600     16149.2
    476640     16150.1
    476680     16151.7
    476720     16152.5
    476760     16154.4
    476800     16156.3
    476840     16156.3
    476880     16157.9
    476920     16158.1
    476960     16162.9
    477000       16162
    477040     16164.6
    477080     16163.8
    477120     16167.3
    477160     16168.8
    477200       16170
    477240     16170.6
    477280     16172.2
    477320     16173.3
    477360       16175
    477400     16176.1
    477440       16177
    477480     16178.6
    477520     16179.5
    477560     16181.3
    477600     16183.2
    477640     16183.3
    477680     16184.8
    477720     16185.2
    477760     16189.9
    477800     16188.9
    477840     16191.6
    477880     16190.7
    477920     16194.3
    477960     16195.8
    478000     16196.9
    478040     16197.6
    478080     16199.1
    478120     16200.3
    478160       16202
    478200     16203.1
    478240       16204
    478280     16205.6
    478320     16206.5
    478360     16208.2
    478400     16210.2
    478440     16210.3
    478480     16211.8
    478520     16212.2
    478560     16216.8
    478600     16215.9
    478640     16218.6
    478680     16217.7
    478720     16221.2
    478760     16222.8
    478800     16223.9
    478840     16224.5
    478880     16226.1
    478920     16227.3
    478960     16228.9
    479000       16230
    479040       16231
    479080     16232.5
    479120     16233.5
    479160     16235.2
    479200     16237.1
    479240     16237.3
    479280     16238.8
    479320     16239.1
    479360     16243.8
    479400     16242.9
    479440     16245.5
    479480     16244.7
    479520     16248.2
    479560     16249.7
    479600     16250.9
    479640     16251.4
    479680       16253
    479720     16254.3
    479760     16255.8
    479800       16257
    479840     16257.9
    479880     16259.5
    479920     16260.4
    479960     16262.2
    480000     16264.1
    480040     16264.3
    480080     16265.8
    480120     16266.1
    480160     16270.8
    480200     16269.9
    480240     16272.5
    480280     16271.6
    480320     16275.2
    480360     16276.7
    480400     16277.9
    480440     16278.4
    480480       16280
    480520     16281.3
    480560     16282.8
    480600       16284
    480640     16284.9
    480680     16286.5
    480720     16287.4
    480760     16289.1
    480800     16291.1
    480840     16291.3
    480880     16292.7
    480920       16293
    480960     16297.8
    481000     16296.8
    481040     16299.5
    481080     16298.7
    481120     16302.2
    481160     16303.7
    481200     16304.8
    481240     16305.4
    481280       16307
    481320     16308.3
    481360     16309.8
    481400       16311
    481440     16311.9
    481480     16313.5
    481520     16314.5
    481560     16316.1
    481600     16318.1
    481640     16318.3
    481680     16319.7
    481720     16320.1
    481760     16324.7
    481800     16323.8
    481840     16326.5
    481880     16325.7
    481920     16329.1
    481960     16330.7
    482000     16331.8
    482040     16332.4
    482080     16333.9
    482120     16335.3
    482160     16336.8
    482200       16338
    482240     16338.8
    482280     16340.5
    482320     16341.5
    482360     16343.1
    482400     16345.1
    482440     16345.2
    482480     16346.7
    482520       16347
    482560     16351.7
    482600     16350.8
    482640     16353.5
    482680     16352.7
    482720     16356.1
    482760     16357.6
    482800     16358.8
    482840     16359.4
    482880     16360.9
    482920     16362.3
    482960     16363.8
    483000     16364.9
    483040     16365.8
    483080     16367.5
    483120     16368.4
    483160     16370.1
    483200     16372.1
    483240     16372.1
    483280     16373.7
    483320       16374
    483360     16378.7
    483400     16377.7
    483440     16380.4
    483480     16379.7
    483520       16383
    483560     16384.6
    483600     16385.7
    483640     16386.3
    483680     16387.8
    483720     16389.2
    483760     16390.8
    483800     16391.9
    483840     16392.7
    483880     16394.5
    483920     16395.4
    483960     16397.1
    484000       16399
    484040     16399.1
    484080     16400.6
    484120     16400.9
    484160     16405.6
    484200     16404.7
    484240     16407.3
    484280     16406.6
    484320       16410
    484360     16411.6
    484400     16412.7
    484440     16413.2
    484480     16414.7
    484520     16416.1
    484560     16417.7
    484600     16418.8
    484640     16419.7
    484680     16421.4
    484720     16422.3
    484760       16424
    484800       16426
    484840     16426.2
    484880     16427.6
    484920     16427.8
    484960     16432.7
    485000     16431.6
    485040     16434.3
    485080     16433.5
    485120     16436.9
    485160     16438.5
    485200     16439.7
    485240     16440.2
    485280     16441.7
    485320     16443.1
    485360     16444.6
    485400     16445.7
    485440     16446.6
    485480     16448.3
    485520     16449.2
    485560       16451
    485600     16452.9
    485640     16453.1
    485680     16454.6
    485720     16454.8
    485760     16459.6
    485800     16458.6
    485840     16461.3
    485880     16460.4
    485920     16463.8
    485960     16465.5
    486000     16466.6
    486040     16467.1
    486080     16468.7
    486120       16470
    486160     16471.6
    486200     16472.7
    486240     16473.6
    486280     16475.3
    486320     16476.2
    486360     16477.9
    486400     16479.8
    486440     16480.1
    486480     16481.6
    486520     16481.8
    486560     16486.5
    486600     16485.6
    486640     16488.3
    486680     16487.4
    486720     16490.8
    486760     16492.5
    486800     16493.6
    486840     16494.1
    486880     16495.7
    486920     16496.9
    486960     16498.6
    487000     16499.7
    487040     16500.5
    487080     16502.2
    487120     16503.2
    487160     16504.9
    487200     16506.8
    487240       16507
    487280     16508.5
    487320     16508.7
    487360     16513.4
    487400     16512.6
    487440     16515.2
    487480     16514.4
    487520     16517.8
    487560     16519.5
    487600     16520.5
    487640       16521
    487680     16522.6
    487720     16523.9
    487760     16525.5
    487800     16526.6
    487840     16527.5
    487880     16529.2
    487920     16530.1
    487960     16531.8
    488000     16533.7
    488040       16534
    488080     16535.5
    488120     16535.7
    488160     16540.4
    488200     16539.6
    488240     16542.2
    488280     16541.4
    488320     16544.9
    488360     16546.4
    488400     16547.5
    488440       16548
    488480     16549.6
    488520     16550.9
    488560     16552.6
    488600     16553.5
    488640     16554.4
    488680     16556.2
    488720     16557.1
    488760     16558.8
    488800     16560.7
    488840     16560.9
    488880     16562.6
    488920     16562.7
    488960     16567.3
    489000     16566.6
    489040     16569.2
    489080     16568.4
    489120     16571.9
    489160     16573.4
    489200     16574.5
    489240       16575
    489280     16576.6
    489320     16577.9
    489360     16579.7
    489400     16580.5
    489440     16581.3
    489480     16583.2
    489520     16584.1
    489560     16585.7
    489600     16587.7
    489640     16587.9
    489680     16589.6
    489720     16589.6
    489760     16594.4
    489800     16593.5
    489840     16596.2
    489880     16595.4
    489920     16598.8
    489960     16600.4
    490000     16601.5
    490040     16601.9
    490080     16603.5
    490120     16604.9
    490160     16606.6
    490200     16607.5
    490240     16608.3
    490280     16610.1
    490320     16611.1
    490360     16612.8
    490400     16614.7
    490440     16614.9
    490480     16616.6
    490520     16616.7
    490560     16621.4
    490600     16620.5
    490640     16623.2
    490680     16622.4
    490720     16625.8
    490760     16627.4
    490800     16628.5
    490840     16628.9
    490880     16630.5
    490920     16631.8
    490960     16633.6
    491000     16634.4
    491040     16635.3
    491080     16637.1
    491120       16638
    491160     16639.8
    491200     16641.6
    491240     16641.8
    491280     16643.6
    491320     16643.7
    491360     16648.4
    491400     16647.5
    491440     16650.1
    491480     16649.4
    491520     16652.8
    491560     16654.4
    491600     16655.5
    491640       16656
    491680     16657.4
    491720     16658.8
    491760     16660.6
    491800     16661.4
    491840     16662.3
    491880     16664.1
    491920       16665
    491960     16666.7
    492000     16668.5
    492040     16668.8
    492080     16670.6
    492120     16670.7
    492160     16675.4
    492200     16674.4
    492240     16677.1
    492280     16676.3
    492320     16679.8
    492360     16681.3
    492400     16682.4
    492440     16682.9
    492480     16684.4
    492520     16685.7
    492560     16687.5
    492600     16688.3
    492640     16689.2
    492680     16691.1
    492720       16692
    492760     16693.7
    492800     16695.5
    492840     16695.8
    492880     16697.6
    492920     16697.6
    492960     16702.3
    493000     16701.3
    493040     16704.1
    493080     16703.2
    493120     16706.7
    493160     16708.3
    493200     16709.3
    493240     16709.7
    493280     16711.4
    493320     16712.7
    493360     16714.5
    493400     16715.2
    493440     16716.2
    493480       16718
    493520     16718.9
    493560     16720.6
    493600     16722.5
    493640     16722.6
    493680     16724.4
    493720     16724.5
    493760     16729.2
    493800     16728.3
    493840       16731
    493880       16730
    493920     16733.7
    493960     16735.2
    494000     16736.2
    494040     16736.7
    494080     16738.3
    494120     16739.6
    494160     16741.4
    494200     16742.1
    494240     16743.1
    494280     16744.8
    494320     16745.8
    494360     16747.5
    494400     16749.4
    494440     16749.6
    494480     16751.4
    494520     16751.5
    494560     16756.1
    494600     16755.2
    494640     16758.1
    494680     16756.9
    494720     16760.6
    494760     16762.1
    494800     16763.1
    494840     16763.6
    494880     16765.2
    494920     16766.5
    494960     16768.3
    495000     16769.1
    495040       16770
    495080     16771.7
    495120     16772.7
    495160     16774.4
    495200     16776.4
    495240     16776.5
    495280     16778.3
    495320     16778.4
    495360       16783
    495400     16782.2
    495440       16785
    495480     16783.9
    495520     16787.5
    495560     16789.1
    495600       16790
    495640     16790.5
    495680     16792.2
    495720     16793.4
    495760     16795.2
    495800       16796
    495840     16796.9
    495880     16798.6
    495920     16799.6
    495960     16801.3
    496000     16803.3
    496040     16803.4
    496080     16805.2
    496120     16805.3
    496160       16810
    496200       16809
    496240     16811.9
    496280     16810.8
    496320     16814.4
    496360       16816
    496400     16816.9
    496440     16817.4
    496480     16819.1
    496520     16820.3
    496560     16822.2
    496600     16822.9
    496640     16823.8
    496680     16825.5
    496720     16826.6
    496760     16828.2
    496800     16830.1
    496840     16830.3
    496880     16832.1
    496920     16832.2
    496960     16836.9
    497000       16836
    497040     16838.9
    497080     16837.8
    497120     16841.3
    497160     16842.9
    497200     16843.9
    497240     16844.4
    497280       16846
    497320     16847.2
    497360     16849.1
    497400     16849.9
    497440     16850.7
    497480     16852.5
    497520     16853.5
    497560     16855.1
    497600     16857.1
    497640     16857.2
    497680       16859
    497720     16859.1
    497760     16863.8
    497800     16862.9
    497840     16865.8
    497880     16864.7
    497920     16868.3
    497960     16869.9
    498000     16870.8
    498040     16871.3
    498080       16873
    498120     16874.1
    498160       16876
    498200     16876.8
    498240     16877.7
    498280     16879.4
    498320     16880.4
    498360       16882
    498400       16884
    498440     16884.1
    498480     16885.9
    498520       16886
    498560     16890.7
    498600     16889.9
    498640     16892.7
    498680     16891.6
    498720     16895.2
    498760     16896.8
    498800     16897.7
    498840     16898.2
    498880     16899.9
    498920       16901
    498960     16902.9
    499000     16903.8
    499040     16904.5
    499080     16906.3
    499120     16907.3
    499160     16908.8
    499200     16910.9
    499240     16910.9
    499280     16912.9
    499320       16913
    499360     16917.6
    499400     16916.8
    499440     16919.6
    499480     16918.5
    499520     16922.1
    499560     16923.6
    499600     16924.5
    499640     16925.1
    499680     16926.7
    499720     16927.9
    499760     16929.8
    499800     16930.7
    499840     16931.4
    499880     16933.2
    499920     16934.2
    499960     16935.7
    500000     16937.7
    500040     16937.8
    500080     16939.8
    500120     16939.8
    500160     16944.5
    500200     16943.7
    500240     16946.4
    500280     16945.4
    500320       16949
    500360     16950.5
    500400     16951.5
    500440     16951.9
    500480     16953.6
    500520     16954.8
    500560     16956.6
    500600     16957.6
    500640     16958.3
    500680       16960
    500720     16961.1
    500760     16962.6
    500800     16964.6
    500840     16964.7
    500880     16966.7
    500920     16966.7
    500960     16971.4
    501000     16970.5
    501040     16973.3
    501080     16972.2
    501120     16975.9
    501160     16977.4
    501200     16978.4
    501240     16978.8
    501280     16980.5
    501320     16981.7
    501360     16983.5
    501400     16984.4
    501440     16985.2
    501480       16987
    501520       16988
    501560     16989.4
    501600     16991.5
    501640     16991.5
    501680     16993.5
    501720     16993.6
    501760     16998.2
    501800     16997.3
    501840     17000.2
    501880     16999.1
    501920     17002.8
    501960     17004.3
    502000     17005.3
    502040     17005.7
    502080     17007.4
    502120     17008.5
    502160     17010.4
    502200     17011.3
    502240     17012.1
    502280     17013.8
    502320     17014.9
    502360     17016.3
    502400     17018.4
    502440     17018.4
    502480     17020.3
    502520     17020.4
    502560     17025.2
    502600     17024.2
    502640     17027.2
    502680       17026
    502720     17029.6
    502760     17031.2
    502800     17032.2
    502840     17032.6
    502880     17034.4
    502920     17035.4
    502960     17037.3
    503000     17038.2
    503040       17039
    503080     17040.7
    503120     17041.8
    503160     17043.3
    503200     17045.3
    503240     17045.4
    503280     17047.3
    503320     17047.4
    503360     17052.2
    503400     17051.2
    503440       17054
    503480     17052.9
    503520     17056.6
    503560     17058.2
    503600     17059.1
    503640     17059.6
    503680     17061.3
    503720     17062.4
    503760     17064.3
    503800     17065.2
    503840       17066
    503880     17067.6
    503920     17068.7
    503960     17070.2
    504000     17072.3
    504040     17072.2
    504080     17074.2
    504120     17074.3
    504160     17079.1
    504200     17078.2
    504240       17081
    504280     17079.9
    504320     17083.4
    504360     17085.1
    504400       17086
    504440     17086.5
    504480     17088.1
    504520     17089.3
    504560     17091.2
    504600     17092.2
    504640     17092.9
    504680     17094.6
    504720     17095.7
    504760     17097.1
    504800     17099.3
    504840     17099.2
    504880     17101.1
    504920     17101.2
    504960       17106
    505000       17105
    505040     17107.9
    505080     17106.8
    505120     17110.4
    505160     17112.1
    505200     17112.9
    505240     17113.4
    505280     17115.1
    505320     17116.3
    505360     17118.2
    505400     17119.1
    505440     17119.8
    505480     17121.5
    505520     17122.6
    505560       17124
    505600     17126.2
    505640     17126.1
    505680     17128.1
    505720     17128.2
    505760       17133
    505800       17132
    505840     17134.8
    505880     17133.8
    505920     17137.3
    505960     17138.9
    506000     17139.8
    506040     17140.2
    506080       17142
    506120     17143.1
    506160     17145.1
    506200       17146
    506240     17146.7
    506280     17148.5
    506320     17149.6
    506360       17151
    506400     17153.1
    506440       17153
    506480       17155
    506520     17155.1
    506560       17160
    506600     17158.9
    506640     17161.7
    506680     17160.7
    506720     17164.2
    506760     17165.9
    506800     17166.7
    506840     17167.1
    506880       17169
    506920       17170
    506960     17172.1
    507000     17172.9
    507040     17173.7
    507080     17175.4
    507120     17176.5
    507160     17177.8
    507200     17180.1
    507240       17180
    507280       17182
    507320       17182
    507360     17186.8
    507400     17185.8
    507440     17188.6
    507480     17187.6
    507520     17191.2
    507560     17192.9
    507600     17193.6
    507640     17194.1
    507680     17195.8
    507720       17197
    507760       17199
    507800     17199.8
    507840     17200.6
    507880     17202.4
    507920     17203.4
    507960     17204.7
    508000       17207
    508040     17206.9
    508080     17208.9
    508120     17208.9
    508160     17213.8
    508200     17212.7
    508240     17215.5
    508280     17214.5
    508320     17218.1
    508360     17219.8
    508400     17220.5
    508440       17221
    508480     17222.8
    508520     17223.9
    508560     17226.1
    508600     17226.6
    508640     17227.5
    508680     17229.3
    508720     17230.3
    508760     17231.7
    508800       17234
    508840     17233.8
    508880     17235.8
    508920     17235.8
    508960     17240.7
    509000     17239.6
    509040     17242.4
    509080     17241.5
    509120       17245
    509160     17246.8
    509200     17247.5
    509240       17248
    509280     17249.7
    509320     17250.8
    509360       17253
    509400     17253.6
    509440     17254.5
    509480     17256.3
    509520     17257.3
    509560     17258.6
    509600     17260.9
    509640     17260.7
    509680     17262.7
    509720     17262.8
    509760     17267.6
    509800     17266.6
    509840     17269.4
    509880     17268.5
    509920       17272
    509960     17273.7
    510000     17274.4
    510040       17275
    510080     17276.7
    510120     17277.7
    510160       17280
    510200     17280.5
    510240     17281.5
    510280     17283.2
    510320     17284.1
    510360     17285.5
    510400     17287.9
    510440     17287.6
    510480     17289.7
    510520     17289.7
    510560     17294.6
    510600     17293.5
    510640     17296.3
    510680     17295.4
    510720     17298.9
    510760     17300.7
    510800     17301.3
    510840       17302
    510880     17303.6
    510920     17304.7
    510960     17306.9
    511000     17307.5
    511040     17308.4
    511080     17310.2
    511120     17311.1
    511160     17312.5
    511200     17314.9
    511240     17314.5
    511280     17316.7
    511320     17316.7
    511360     17321.5
    511400     17320.5
    511440     17323.3
    511480     17322.3
    511520     17325.9
    511560     17327.7
    511600     17328.4
    511640       17329
    511680     17330.5
    511720     17331.7
    511760     17333.9
    511800     17334.4
    511840     17335.4
    511880     17337.2
    511920     17338.1
    511960     17339.5
    512000     17341.8
    512040     17341.6
    512080     17343.7
    512120     17343.7
    512160     17348.5
    512200     17347.5
    512240     17350.2
    512280     17349.2
    512320     17352.8
    512360     17354.6
    512400     17355.4
    512440       17356
    512480     17357.5
    512520     17358.6
    512560     17360.8
    512600     17361.4
    512640     17362.3
    512680     17364.2
    512720       17365
    512760     17366.5
    512800     17368.9
    512840     17368.6
    512880     17370.7
    512920     17370.7
    512960     17375.5
    513000     17374.5
    513040     17377.2
    513080     17376.3
    513120     17379.8
    513160     17381.7
    513200     17382.4
    513240       17383
    513280     17384.6
    513320     17385.6
    513360     17387.8
    513400     17388.4
    513440     17389.2
    513480     17391.2
    513520       17392
    513560     17393.4
    513600     17395.9
    513640     17395.6
    513680     17397.6
    513720     17397.7
    513760     17402.5
    513800     17401.4
    513840     17404.2
    513880     17403.2
    513920     17406.8
    513960     17408.6
    514000     17409.4
    514040     17410.1
    514080     17411.5
    514120     17412.6
    514160     17414.8
    514200     17415.4
    514240     17416.2
    514280     17418.2
    514320       17419
    514360     17420.4
    514400     17422.8
    514440     17422.5
    514480     17424.6
    514520     17424.6
    514560     17429.5
    514600     17428.4
    514640     17431.1
    514680     17430.2
    514720     17433.8
    514760     17435.7
    514800     17436.3
    514840       17437
    514880     17438.5
    514920     17439.6
    514960     17441.8
    515000     17442.5
    515040     17443.2
    515080     17445.2
    515120     17445.9
    515160     17447.3
    515200     17449.8
    515240     17449.5
    515280     17451.6
    515320     17451.6
    515360     17456.5
    515400     17455.4
    515440       17458
    515480     17457.1
    515520     17460.8
    515560     17462.8
    515600     17463.3
    515640       17464
    515680     17465.6
    515720     17466.6
    515760       17469
    515800     17469.5
    515840     17470.2
    515880     17472.2
    515920     17472.9
    515960     17474.3
    516000     17476.9
    516040     17476.5
    516080     17478.6
    516120     17478.6
    516160     17483.5
    516200     17482.4
    516240     17485.1
    516280     17484.1
    516320     17487.8
    516360     17489.8
    516400     17490.4
    516440       17491
    516480     17492.7
    516520     17493.7
    516560       17496
    516600     17496.5
    516640     17497.3
    516680     17499.2
    516720     17499.9
    516760     17501.3
    516800       17504
    516840     17503.5
    516880     17505.6
    516920     17505.5
    516960     17510.5
    517000     17509.3
    517040     17512.1
    517080     17511.1
    517120     17514.8
    517160     17516.9
    517200     17517.4
    517240       17518
    517280     17519.6
    517320     17520.7
    517360       17523
    517400     17523.6
    517440     17524.3
    517480     17526.2
    517520     17526.9
    517560     17528.4
    517600       17531
    517640     17530.6
    517680     17532.6
    517720     17532.6
    517760     17537.5
    517800     17536.4
    517840     17539.2
    517880     17538.2
    517920       17542
    517960       17544
    518000     17544.5
    518040     17545.1
    518080     17546.7
    518120     17547.7
    518160     17550.1
    518200     17550.6
    518240     17551.3
    518280     17553.3
    518320     17553.9
    518360     17555.4
    518400       17558
    518440     17557.5
    518480     17559.6
    518520     17559.7
    518560     17564.5
    518600     17563.4
    518640     17566.2
    518680     17565.2
    518720       17569
    518760       17571
    518800     17571.5
    518840     17572.2
    518880     17573.7
    518920     17574.7
    518960     17577.1
    519000     17577.6
    519040     17578.3
    519080     17580.3
    519120     17580.9
    519160     17582.5
    519200     17585.1
    519240     17584.6
    519280     17586.7
    519320     17586.7
    519360     17591.5
    519400     17590.5
    519440     17593.3
    519480     17592.3
    519520       17596
    519560     17598.1
    519600     17598.5
    519640     17599.2
    519680     17600.7
    519720     17601.7
    519760     17604.1
    519800     17604.6
    519840     17605.3
    519880     17607.3
    519920       17608
    519960     17609.5
    520000       17612
    520040     17611.6
    520080     17613.7
    520120     17613.7
    520160     17618.5
    520200     17617.4
    520240     17620.2
    520280     17619.3
    520320       17623
    520360     17625.1
    520400     17625.6
    520440     17626.2
    520480     17627.7
    520520     17628.7
    520560     17631.1
    520600     17631.6
    520640     17632.4
    520680     17634.3
    520720     17634.9
    520760     17636.4
    520800     17639.1
    520840     17638.6
    520880     17640.7
    520920     17640.7
    520960     17645.5
    521000     17644.4
    521040     17647.3
    521080     17646.2
    521120       17650
    521160     17652.2
    521200     17652.6
    521240     17653.2
    521280     17654.7
    521320     17655.6
    521360     17658.1
    521400     17658.5
    521440     17659.4
    521480     17661.4
    521520     17661.9
    521560     17663.4
    521600     17666.1
    521640     17665.6
    521680     17667.6
    521720     17667.7
    521760     17672.5
    521800     17671.4
    521840     17674.3
    521880     17673.2
    521920       17677
    521960     17679.2
    522000     17679.6
    522040     17680.1
    522080     17681.7
    522120     17682.7
    522160     17685.1
    522200     17685.5
    522240     17686.4
    522280     17688.4
    522320     17688.9
    522360     17690.3
    522400     17693.1
    522440     17692.6
    522480     17694.6
    522520     17694.7
    522560     17699.5
    522600     17698.3
    522640     17701.3
    522680     17700.1
    522720       17704
    522760     17706.2
    522800     17706.6
    522840     17707.1
    522880     17708.7
    522920     17709.6
    522960     17712.1
    523000     17712.4
    523040     17713.4
    523080     17715.4
    523120     17715.9
    523160     17717.3
    523200     17720.1
    523240     17719.5
    523280     17721.5
    523320     17721.6
    523360     17726.4
    523400     17725.4
    523440     17728.3
    523480       17727
    523520     17731.1
    523560     17733.1
    523600     17733.5
    523640       17734
    523680     17735.7
    523720     17736.5
    523760     17739.1
    523800     17739.4
    523840     17740.4
    523880     17742.3
    523920     17742.9
    523960     17744.3
    524000     17747.1
    524040     17746.5
    524080     17748.5
    524120     17748.6
    524160     17753.4
    524200     17752.2
    524240     17755.2
    524280       17754
    524320       17758
    524360       17760
    524400     17760.5
    524440       17761
    524480     17762.6
    524520     17763.4
    524560     17766.1
    524600     17766.4
    524640     17767.5
    524680     17769.3
    524720     17769.9
    524760     17771.2
    524800       17774
    524840     17773.5
    524880     17775.5
    524920     17775.6
    524960     17780.3
    525000     17779.2
    525040     17782.2
    525080     17780.9
    525120       17785
    525160     17787.1
    525200     17787.4
    525240       17788
    525280     17789.6
    525320     17790.4
    525360       17793
    525400     17793.3
    525440     17794.4
    525480     17796.2
    525520     17796.8
    525560     17798.1
    525600     17800.9
    525640     17800.4
    525680     17802.4
    525720     17802.5
    525760     17807.2
    525800     17806.1
    525840     17809.1
    525880     17807.8
    525920     17811.9
    525960       17814
    526000     17814.3
    526040     17814.9
    526080     17816.6
    526120     17817.2
    526160       17820
    526200     17820.3
    526240     17821.3
    526280     17823.2
    526320     17823.8
    526360     17824.9
    526400     17827.9
    526440     17827.3
    526480     17829.3
    526520     17829.4
    526560     17834.2
    526600       17833
    526640     17836.1
    526680     17834.8
    526720     17838.8
    526760     17840.9
    526800     17841.2
    526840     17841.8
    526880     17843.5
    526920     17844.1
    526960     17846.9
    527000     17847.2
    527040     17848.2
    527080     17850.1
    527120     17850.7
    527160     17851.9
    527200     17854.8
    527240     17854.3
    527280     17856.3
    527320     17856.3
    527360     17861.1
    527400     17859.9
    527440       17863
    527480     17861.7
    527520     17865.7
    527560     17867.8
    527600     17868.1
    527640     17868.8
    527680     17870.5
    527720     17871.1
    527760     17873.9
    527800     17874.1
    527840     17875.1
    527880     17877.1
    527920     17877.6
    527960     17878.9
    528000     17881.7
    528040     17881.2
    528080     17883.2
    528120     17883.3
    528160       17888
    528200     17886.8
    528240       17890
    528280     17888.6
    528320     17892.7
    528360     17894.8
    528400     17895.1
    528440     17895.7
    528480     17897.4
    528520     17898.1
    528560     17900.8
    528600     17901.2
    528640     17902.1
    528680       17904
    528720     17904.6
    528760     17905.8
    528800     17908.7
    528840     17908.1
    528880     17910.2
    528920     17910.2
    528960       17915
    529000     17913.8
    529040       17917
    529080     17915.5
    529120     17919.6
    529160     17921.7
    529200     17922.1
    529240     17922.7
    529280     17924.4
    529320     17925.1
    529360     17927.8
    529400     17928.2
    529440     17929.1
    529480       17931
    529520     17931.5
    529560     17932.9
    529600     17935.6
    529640     17935.1
    529680     17937.2
    529720     17937.2
    529760       17942
    529800     17940.8
    529840     17943.9
    529880     17942.6
    529920     17946.6
    529960     17948.7
    530000     17949.1
    530040     17949.7
    530080     17951.4
    530120     17952.1
    530160     17954.7
    530200     17955.3
    530240       17956
    530280       17958
    530320     17958.5
    530360     17959.8
    530400     17962.6
    530440     17962.1
    530480     17964.2
    530520     17964.2
    530560       17969
    530600     17967.8
    530640     17970.9
    530680     17969.6
    530720     17973.5
    530760     17975.7
    530800     17976.1
    530840     17976.8
    530880     17978.4
    530920     17979.1
    530960     17981.7
    531000     17982.3
    531040     17982.9
    531080       17985
    531120     17985.4
    531160     17986.8
    531200     17989.6
    531240     17989.1
    531280     17991.2
    531320     17991.1
    531360       17996
    531400     17994.8
    531440     17997.9
    531480     17996.6
    531520     18000.5
    531560     18002.6
    531600       18003
    531640     18003.8
    531680     18005.4
    531720     18006.1
    531760     18008.7
    531800     18009.4
    531840       18010
    531880       18012
    531920     18012.5
    531960     18013.9
    532000     18016.6
    532040     18016.1
    532080     18018.2
    532120     18018.1
    532160       18023
    532200     18021.7
    532240       18025
    532280     18023.6
    532320     18027.5
    532360     18029.6
    532400     18030.1
    532440     18030.8
    532480     18032.3
    532520     18033.1
    532560     18035.7
    532600     18036.4
    532640       18037
    532680       18039
    532720     18039.5
    532760     18040.9
    532800     18043.7
    532840     18043.1
    532880     18045.2
    532920     18045.1
    532960     18050.1
    533000     18048.7
    533040       18052
    533080     18050.6
    533120     18054.5
    533160     18056.6
    533200     18057.1
    533240     18057.8
    533280     18059.3
    533320     18060.1
    533360     18062.8
    533400     18063.4
    533440     18063.9
    533480       18066
    533520     18066.6
    533560     18067.9
    533600     18070.6
    533640     18070.1
    533680     18072.2
    533720     18072.1
    533760     18077.1
    533800     18075.6
    533840       18079
    533880     18077.7
    533920     18081.4
    533960     18083.6
    534000     18084.1
    534040     18084.8
    534080     18086.3
    534120       18087
    534160     18089.8
    534200     18090.4
    534240     18090.9
    534280       18093
    534320     18093.6
    534360     18094.9
    534400     18097.5
    534440     18097.1
    534480     18099.3
    534520     18099.1
    534560     18104.1
    534600     18102.6
    534640       18106
    534680     18104.7
    534720     18108.5
    534760     18110.6
    534800     18111.1
    534840     18111.9
    534880     18113.3
    534920     18114.1
    534960     18116.9
    535000     18117.4
    535040     18117.9
    535080       18120
    535120     18120.5
    535160     18121.9
    535200     18124.6
    535240     18124.1
    535280     18126.4
    535320     18126.2
    535360     18131.1
    535400     18129.6
    535440     18132.9
    535480     18131.8
    535520     18135.6
    535560     18137.6
    535600     18138.2
    535640     18138.9
    535680     18140.4
    535720     18141.1
    535760       18144
    535800     18144.5
    535840     18144.9
    535880       18147
    535920     18147.5
    535960       18149
    536000     18151.5
    536040     18151.2
    536080     18153.4
    536120     18153.2
    536160     18158.1
    536200     18156.7
    536240     18159.9
    536280     18158.8
    536320     18162.6
    536360     18164.7
    536400     18165.2
    536440       18166
    536480     18167.4
    536520     18168.1
    536560     18171.1
    536600     18171.4
    536640       18172
    536680       18174
    536720     18174.6
    536760       18176
    536800     18178.5
    536840     18178.2
    536880     18180.4
    536920     18180.2
    536960     18185.2
    537000     18183.7
    537040       18187
    537080     18185.7
    537120     18189.6
    537160     18191.7
    537200     18192.2
    537240       18193
    537280     18194.4
    537320     18195.3
    537360     18198.1
    537400     18198.5
    537440       18199
    537480     18201.1
    537520     18201.7
    537560     18203.1
    537600     18205.6
    537640     18205.2
    537680     18207.4
    537720     18207.3
    537760     18212.2
    537800     18210.7
    537840     18214.1
    537880     18212.8
    537920     18216.7
    537960     18218.9
    538000     18219.2
    538040       18220
    538080     18221.5
    538120     18222.3
    538160     18225.1
    538200     18225.6
    538240     18226.1
    538280     18228.2
    538320     18228.7
    538360     18230.2
    538400     18232.6
    538440     18232.3
    538480     18234.5
    538520     18234.4
    538560     18239.2
    538600     18237.7
    538640     18241.2
    538680     18239.8
    538720     18243.8
    538760     18245.9
    538800     18246.3
    538840     18247.1
    538880     18248.6
    538920     18249.4
    538960     18252.3
    539000     18252.6
    539040     18253.1
    539080     18255.3
    539120     18255.8
    539160     18257.2
    539200     18259.6
    539240     18259.4
    539280     18261.4
    539320     18261.4
    539360     18266.3
    539400     18264.6
    539440     18268.2
    539480     18266.8
    539520     18270.8
    539560     18272.9
    539600     18273.3
    539640     18274.1
    539680     18275.6
    539720     18276.3
    539760     18279.2
    539800     18279.6
    539840     18280.1
    539880     18282.4
    539920     18282.8
    539960     18284.2
    540000     18286.6
    540040     18286.4
    540080     18288.5
    540120     18288.4
    540160     18293.3
    540200     18291.7
    540240     18295.2
    540280     18293.9
    540320     18297.8
    540360       18300
    540400     18300.4
    540440     18301.2
    540480     18302.6
    540520     18303.3
    540560     18306.2
    540600     18306.7
    540640     18307.2
    540680     18309.4
    540720     18309.8
    540760     18311.2
    540800     18313.7
    540840     18313.5
    540880     18315.6
    540920     18315.5
    540960     18320.3
    541000     18318.8
    541040     18322.3
    541080     18320.9
    541120     18324.9
    541160       18327
    541200     18327.5
    541240     18328.2
    541280     18329.7
    541320     18330.4
    541360     18333.2
    541400     18333.7
    541440     18334.2
    541480     18336.5
    541520     18336.9
    541560     18338.3
    541600     18340.8
    541640     18340.4
    541680     18342.6
    541720     18342.6
    541760     18347.4
    541800     18345.7
    541840     18349.3
    541880       18348
    541920       18352
    541960     18354.1
    542000     18354.6
    542040     18355.2
    542080     18356.8
    542120     18357.5
    542160     18360.2
    542200     18360.9
    542240     18361.3
    542280     18363.5
    542320     18363.9
    542360     18365.3
    542400     18367.8
    542440     18367.4
    542480     18369.6
    542520     18369.6
    542560     18374.4
    542600     18372.8
    542640     18376.3
    542680       18375
    542720     18379.1
    542760     18381.1
    542800     18381.6
    542840     18382.2
    542880     18383.8
    542920     18384.5
    542960     18387.3
    543000       18388
    543040     18388.3
    543080     18390.6
    543120       18391
    543160     18392.3
    543200     18394.9
    543240     18394.5
    543280     18396.7
    543320     18396.7
    543360     18401.4
    543400     18399.8
    543440     18403.3
    543480       18402
    543520     18406.1
    543560     18408.2
    543600     18408.6
    543640     18409.3
    543680     18410.8
    543720     18411.5
    543760     18414.3
    543800     18415.1
    543840     18415.3
    543880     18417.6
    543920       18418
    543960     18419.4
    544000       18422
    544040     18421.5
    544080     18423.8
    544120     18423.8
    544160     18428.4
    544200     18426.9
    544240     18430.5
    544280       18429
    544320     18433.1
    544360     18435.2
    544400     18435.6
    544440     18436.3
    544480     18437.9
    544520     18438.6
    544560     18441.4
    544600     18442.1
    544640     18442.3
    544680     18444.7
    544720       18445
    544760     18446.5
    544800       18449
    544840     18448.5
    544880     18450.8
    544920     18450.9
    544960     18455.5
    545000     18453.9
    545040     18457.5
    545080     18456.1
    545120     18460.2
    545160     18462.3
    545200     18462.7
    545240     18463.4
    545280     18464.9
    545320     18465.6
    545360     18468.5
    545400     18469.2
    545440     18469.4
    545480     18471.7
    545520     18472.1
    545560     18473.5
    545600       18476
    545640     18475.5
    545680     18477.8
    545720     18477.9
    545760     18482.5
    545800     18480.9
    545840     18484.4
    545880     18483.1
    545920     18487.2
    545960     18489.4
    546000     18489.7
    546040     18490.4
    546080       18492
    546120     18492.6
    546160     18495.5
    546200     18496.3
    546240     18496.5
    546280     18498.8
    546320     18499.1
    546360     18500.6
    546400       18503
    546440     18502.5
    546480     18504.8
    546520       18505
    546560     18509.6
    546600       18508
    546640     18511.4
    546680     18510.2
    546720     18514.2
    546760     18516.5
    546800     18516.8
    546840     18517.4
    546880       18519
    546920     18519.6
    546960     18522.6
    547000     18523.2
    547040     18523.6
    547080     18525.8
    547120     18526.2
    547160     18527.7
    547200     18530.1
    547240     18529.5
    547280     18531.9
    547320     18532.1
    547360     18536.5
    547400       18535
    547440     18538.5
    547480     18537.2
    547520     18541.3
    547560     18543.5
    547600     18543.9
    547640     18544.5
    547680     18546.1
    547720     18546.7
    547760     18549.6
    547800     18550.3
    547840     18550.7
    547880     18552.9
    547920     18553.3
    547960     18554.7
    548000     18557.1
    548040     18556.7
    548080       18559
    548120     18559.2
    548160     18563.6
    548200     18562.1
    548240     18565.6
    548280     18564.3
    548320     18568.4
    548360     18570.5
    548400       18571
    548440     18571.6
    548480     18573.2
    548520     18573.8
    548560     18576.7
    548600     18577.4
    548640     18577.8
    548680       18580
    548720     18580.4
    548760     18581.7
    548800     18584.3
    548840     18583.7
    548880       18586
    548920     18586.3
    548960     18590.7
    549000     18589.2
    549040     18592.7
    549080     18591.4
    549120     18595.6
    549160     18597.6
    549200     18598.1
    549240     18598.7
    549280     18600.4
    549320       18601
    549360     18603.8
    549400     18604.5
    549440     18604.9
    549480     18607.1
    549520     18607.5
    549560     18608.9
    549600     18611.4
    549640     18610.7
    549680     18613.2
    549720     18613.4
    549760     18617.8
    549800     18616.4
    549840     18619.8
    549880     18618.6
    549920     18622.7
    549960     18624.8
    550000     18625.2
    550040     18625.9
    550080     18627.5
    550120     18628.1
    550160       18631
    550200     18631.6
    550240       18632
    550280     18634.2
    550320     18634.7
    550360       18636
    550400     18638.5
    550440     18637.9
    550480     18640.3
    550520     18640.5
    550560     18644.9
    550600     18643.5
    550640     18646.9
    550680     18645.7
    550720     18649.8
    550760     18651.9
    550800     18652.2
    550840     18652.9
    550880     18654.6
    550920     18655.2
    550960     18658.1
    551000     18658.7
    551040     18659.2
    551080     18661.3
    551120     18661.8
    551160     18663.2
    551200     18665.6
    551240       18665
    551280     18667.4
    551320     18667.6
    551360       18672
    551400     18670.6
    551440     18674.1
    551480     18672.8
    551520     18676.9
    551560       18679
    551600     18679.3
    551640       18680
    551680     18681.7
    551720     18682.2
    551760     18685.2
    551800     18685.9
    551840     18686.3
    551880     18688.4
    551920     18688.9
    551960     18690.3
    552000     18692.7
    552040     18692.2
    552080     18694.6
    552120     18694.6
    552160     18699.2
    552200     18697.7
    552240     18701.3
    552280       18700
    552320       18704
    552360     18706.1
    552400     18706.5
    552440     18707.1
    552480     18708.8
    552520     18709.3
    552560     18712.3
    552600     18712.9
    552640     18713.4
    552680     18715.6
    552720     18715.9
    552760     18717.5
    552800     18719.8
    552840     18719.2
    552880     18721.6
    552920     18721.8
    552960     18726.3
    553000     18724.8
    553040     18728.4
    553080     18727.2
    553120     18731.1
    553160     18733.2
    553200     18733.7
    553240     18734.1
    553280     18735.9
    553320     18736.4
    553360     18739.4
    553400       18740
    553440     18740.4
    553480     18742.6
    553520     18742.9
    553560     18744.6
    553600     18746.8
    553640     18746.3
    553680     18748.7
    553720     18748.9
    553760     18753.4
    553800     18751.8
    553840     18755.4
    553880     18754.1
    553920     18758.2
    553960     18760.2
    554000     18760.8
    554040     18761.1
    554080       18763
    554120     18763.5
    554160     18766.5
    554200       18767
    554240     18767.4
    554280     18769.7
    554320       18770
    554360     18771.7
    554400     18773.8
    554440     18773.3
    554480     18775.7
    554520       18776
    554560     18780.4
    554600     18778.9
    554640     18782.4
    554680     18781.3
    554720     18785.1
    554760     18787.2
    554800     18787.9
    554840     18788.1
    554880       18790
    554920     18790.6
    554960     18793.7
    555000       18794
    555040     18794.5
    555080     18796.7
    555120       18797
    555160     18798.8
    555200     18800.8
    555240     18800.4
    555280     18802.7
    555320       18803
    555360     18807.5
    555400     18805.9
    555440     18809.4
    555480     18808.2
    555520     18812.1
    555560     18814.3
    555600       18815
    555640     18815.1
    555680     18817.1
    555720     18817.7
    555760     18820.7
    555800     18821.1
    555840     18821.5
    555880     18823.8
    555920       18824
    555960     18825.8
    556000     18827.8
    556040     18827.4
    556080     18829.8
    556120       18830
    556160     18834.5
    556200       18833
    556240     18836.4
    556280     18835.3
    556320     18839.1
    556360     18841.3
    556400     18842.1
    556440     18842.1
    556480     18843.9
    556520     18844.7
    556560     18847.7
    556600     18848.1
    556640     18848.5
    556680     18850.8
    556720     18851.1
    556760     18852.8
    556800     18854.9
    556840     18854.4
    556880     18856.9
    556920     18857.1
    556960     18861.5
    557000       18860
    557040     18863.4
    557080     18862.3
    557120       18866
    557160     18868.3
    557200     18869.1
    557240     18869.2
    557280     18870.9
    557320     18871.7
    557360     18874.7
    557400       18875
    557440     18875.5
    557480     18877.8
    557520     18878.1
    557560     18879.8
    557600     18881.9
    557640     18881.4
    557680     18883.9
    557720     18884.1
    557760     18888.5
    557800       18887
    557840     18890.4
    557880     18889.3
    557920       18893
    557960     18895.3
    558000     18896.1
    558040     18896.1
    558080     18897.9
    558120     18898.7
    558160     18901.7
    558200       18902
    558240     18902.5
    558280     18904.8
    558320     18905.1
    558360     18906.8
    558400     18908.9
    558440     18908.4
    558480     18910.9
    558520       18911
    558560     18915.5
    558600     18914.1
    558640     18917.4
    558680     18916.3
    558720       18920
    558760     18922.3
    558800     18923.1
    558840     18923.1
    558880     18924.9
    558920     18925.6
    558960     18928.6
    559000       18929
    559040     18929.5
    559080     18931.8
    559120       18932
    559160     18933.7
    559200     18935.9
    559240     18935.4
    559280     18937.8
    559320       18938
    559360     18942.5
    559400     18941.1
    559440     18944.4
    559480     18943.3
    559520     18946.9
    559560     18949.1
    559600     18950.1
    559640     18950.1
    559680     18951.9
    559720     18952.6
    559760     18955.6
    559800       18956
    559840     18956.5
    559880     18958.9
    559920       18959
    559960     18960.6
    560000     18962.9
    560040     18962.4
    560080     18964.8
    560120       18965
    560160     18969.4
    560200     18968.1
    560240     18971.4
    560280     18970.2
    560320     18973.9
    560360     18976.2
    560400     18977.1
    560440     18977.2
    560480     18978.9
    560520     18979.6
    560560     18982.6
    560600       18983
    560640     18983.5
    560680     18985.8
    560720       18986
    560760     18987.6
    560800     18989.9
    560840     18989.4
    560880     18991.9
    560920       18992
    560960     18996.4
    561000     18995.1
    561040     18998.4
    561080     18997.3
    561120       19001
    561160     19003.1
    561200     19004.1
    561240     19004.2
    561280     19005.9
    561320     19006.6
    561360     19009.5
    561400     19009.9
    561440     19010.6
    561480     19012.8
    561520       19013
    561560     19014.7
    561600     19016.9
    561640     19016.4
    561680       19019
    561720       19019
    561760     19023.5
    561800     19022.2
    561840     19025.4
    561880     19024.3
    561920       19028
    561960     19030.1
    562000     19031.2
    562040     19031.3
    562080     19032.9
    562120     19033.5
    562160     19036.5
    562200     19036.9
    562240     19037.6
    562280     19039.8
    562320       19040
    562360     19041.8
    562400     19043.9
    562440     19043.4
    562480       19046
    562520       19046
    562560     19050.6
    562600     19049.2
    562640     19052.4
    562680     19051.2
    562720       19055
    562760     19057.2
    562800     19058.2
    562840     19058.2
    562880     19059.9
    562920     19060.5
    562960     19063.5
    563000     19063.9
    563040     19064.6
    563080     19066.8
    563120       19067
    563160     19068.8
    563200     19070.9
    563240     19070.5
    563280       19073
    563320     19073.1
    563360     19077.7
    563400     19076.2
    563440     19079.5
    563480     19078.3
    563520     19082.1
    563560     19084.2
    563600     19085.3
    563640     19085.3
    563680       19087
    563720     19087.6
    563760     19090.7
    563800     19090.9
    563840     19091.7
    563880     19093.8
    563920       19094
    563960     19095.8
    564000     19097.9
    564040     19097.6
    564080     19100.1
    564120     19100.2
    564160     19104.7
    564200     19103.3
    564240     19106.6
    564280     19105.2
    564320     19109.2
    564360     19111.3
    564400     19112.3
    564440     19112.4
    564480       19114
    564520     19114.7
    564560     19117.7
    564600       19118
    564640     19118.7
    564680     19120.9
    564720     19121.1
    564760     19122.8
    564800       19125
    564840     19124.6
    564880     19127.1
    564920     19127.2
    564960     19131.8
    565000     19130.3
    565040     19133.7
    565080     19132.3
    565120     19136.2
    565160     19138.4
    565200     19139.4
    565240     19139.4
    565280     19141.1
    565320     19141.7
    565360     19144.7
    565400       19145
    565440     19145.7
    565480     19147.9
    565520     19148.2
    565560     19149.9
    565600     19152.1
    565640     19151.7
    565680     19154.1
    565720     19154.2
    565760     19158.9
    565800     19157.3
    565840     19160.7
    565880     19159.3
    565920     19163.3
    565960     19165.5
    566000     19166.4
    566040     19166.5
    566080     19168.1
    566120     19168.8
    566160     19171.7
    566200     19172.2
    566240     19172.9
    566280       19175
    566320     19175.2
    566360       19177
    566400     19179.1
    566440     19178.8
    566480     19181.4
    566520     19181.4
    566560       19186
    566600     19184.4
    566640     19187.9
    566680     19186.4
    566720     19190.4
    566760     19192.7
    566800     19193.6
    566840     19193.7
    566880     19195.2
    566920       19196
    566960     19198.8
    567000     19199.4
    567040       19200
    567080     19202.2
    567120     19202.4
    567160     19204.2
    567200     19206.3
    567240       19206
    567280     19208.5
    567320     19208.6
    567360     19213.2
    567400     19211.5
    567440     19214.9
    567480     19213.5
    567520     19217.5
    567560     19219.8
    567600     19220.7
    567640     19220.9
    567680     19222.3
    567720     19223.1
    567760       19226
    567800     19226.5
    567840     19227.2
    567880     19229.4
    567920     19229.5
    567960     19231.2
    568000     19233.5
    568040     19233.1
    568080     19235.6
    568120     19235.8
    568160     19240.3
    568200     19238.8
    568240       19242
    568280     19240.7
    568320     19244.7
    568360     19246.9
    568400     19247.9
    568440     19247.9
    568480     19249.4
    568520     19250.3
    568560     19253.1
    568600     19253.6
    568640     19254.3
    568680     19256.4
    568720     19256.7
    568760     19258.4
    568800     19260.6
    568840     19260.2
    568880     19262.8
    568920     19262.9
    568960     19267.4
    569000     19265.9
    569040     19269.1
    569080     19267.8
    569120     19271.8
    569160     19274.1
    569200       19275
    569240     19275.1
    569280     19276.5
    569320     19277.4
    569360     19280.2
    569400     19280.8
    569440     19281.5
    569480     19283.6
    569520     19283.8
    569560     19285.5
    569600     19287.7
    569640     19287.4
    569680     19289.9
    569720     19290.1
    569760     19294.6
    569800     19293.1
    569840     19296.3
    569880       19295
    569920     19298.9
    569960     19301.2
    570000     19302.1
    570040     19302.2
    570080     19303.7
    570120     19304.5
    570160     19307.4
    570200     19307.9
    570240     19308.7
    570280     19310.8
    570320       19311
    570360     19312.7
    570400     19314.9
    570440     19314.6
    570480     19317.1
    570520     19317.1
    570560     19321.7
    570600     19320.2
    570640     19323.4
    570680     19322.1
    570720       19326
    570760     19328.3
    570800     19329.3
    570840     19329.3
    570880     19330.8
    570920     19331.6
    570960     19334.5
    571000     19335.1
    571040     19335.8
    571080     19337.9
    571120     19338.1
    571160     19339.8
    571200     19342.1
    571240     19341.7
    571280     19344.3
    571320     19344.2
    571360     19348.9
    571400     19347.4
    571440     19350.6
    571480     19349.1
    571520     19353.1
    571560     19355.4
    571600     19356.4
    571640     19356.4
    571680     19357.9
    571720     19358.9
    571760     19361.7
    571800     19362.2
    571840     19362.8
    571880     19365.1
    571920     19365.1
    571960     19366.9
    572000     19369.2
    572040     19368.8
    572080     19371.5
    572120     19371.3
    572160       19376
    572200     19374.5
    572240     19377.6
    572280     19376.2
    572320     19380.3
    572360     19382.4
    572400     19383.6
    572440     19383.6
    572480       19385
    572520       19386
    572560     19388.8
    572600     19389.3
    572640       19390
    572680     19392.2
    572720     19392.2
    572760       19394
    572800     19396.3
    572840     19395.9
    572880     19398.7
    572920     19398.5
    572960     19403.1
    573000     19401.6
    573040     19404.7
    573080     19403.3
    573120     19407.3
    573160     19409.5
    573200     19410.7
    573240     19410.7
    573280     19412.2
    573320     19413.1
    573360     19415.9
    573400     19416.4
    573440       19417
    573480     19419.2
    573520     19419.3
    573560       19421
    573600     19423.4
    573640       19423
    573680     19425.9
    573720     19425.6
    573760     19430.2
    573800     19428.7
    573840     19431.8
    573880     19430.3
    573920     19434.4
    573960     19436.6
    574000     19437.8
    574040     19437.8
    574080     19439.3
    574120     19440.1
    574160     19442.9
    574200     19443.4
    574240     19444.2
    574280     19446.3
    574320     19446.4
    574360     19448.1
    574400     19450.5
    574440       19450
    574480     19452.9
    574520     19452.6
    574560     19457.3
    574600     19455.7
    574640     19458.9
    574680     19457.4
    574720     19461.4
    574760     19463.6
    574800     19464.9
    574840     19464.8
    574880     19466.2
    574920     19467.1
    574960       19470
    575000     19470.6
    575040     19471.3
    575080     19473.2
    575120     19473.4
    575160     19475.2
    575200     19477.5
    575240     19477.1
    575280       19480
    575320     19479.5
    575360     19484.4
    575400     19482.9
    575440     19485.9
    575480     19484.4
    575520     19488.4
    575560     19490.7
    575600       19492
    575640     19491.9
    575680     19493.2
    575720     19494.1
    575760       19497
    575800     19497.6
    575840     19498.3
    575880     19500.2
    575920     19500.5
    575960     19502.2
    576000     19504.5
    576040     19504.1
    576080     19507.1
    576120     19506.6
    576160     19511.5
    576200     19509.8
    576240     19512.9
    576280     19511.5
    576320     19515.4
    576360     19517.7
    576400     19519.1
    576440       19519
    576480     19520.2
    576520     19521.2
    576560     19524.1
    576600     19524.7
    576640     19525.3
    576680     19527.2
    576720     19527.5
    576760     19529.3
    576800     19531.6
    576840     19531.1
    576880     19534.1
    576920     19533.7
    576960     19538.6
    577000     19536.9
    577040     19540.1
    577080     19538.6
    577120     19542.5
    577160     19544.8
    577200     19546.1
    577240       19546
    577280     19547.3
    577320     19548.2
    577360     19551.2
    577400     19551.7
    577440     19552.3
    577480     19554.3
    577520     19554.4
    577560     19556.3
    577600     19558.6
    577640     19558.2
    577680     19561.1
    577720     19560.7
    577760     19565.5
    577800     19563.8
    577840     19567.2
    577880     19565.7
    577920     19569.6
    577960     19571.9
    578000     19573.1
    578040       19573
    578080     19574.4
    578120     19575.2
    578160     19578.1
    578200     19578.8
    578240     19579.3
    578280     19581.3
    578320     19581.5
    578360     19583.4
    578400     19585.7
    578440     19585.2
    578480     19588.2
    578520     19587.6
    578560     19592.7
    578600     19590.8
    578640     19594.2
    578680     19592.8
    578720     19596.7
    578760     19598.9
    578800     19600.1
    578840     19600.1
    578880     19601.5
    578920     19602.2
    578960     19605.1
    579000     19605.8
    579040     19606.3
    579080     19608.2
    579120     19608.5
    579160     19610.4
    579200     19612.7
    579240     19612.2
    579280     19615.2
    579320     19614.6
    579360     19619.7
    579400     19617.8
    579440     19621.2
    579480     19619.8
    579520     19623.7
    579560     19625.9
    579600     19627.2
    579640     19627.1
    579680     19628.5
    579720     19629.2
    579760     19632.2
    579800     19632.9
    579840     19633.3
    579880     19635.2
    579920     19635.5
    579960     19637.5
    580000     19639.7
    580040     19639.2
    580080     19642.3
    580120     19641.7
    580160     19646.7
    580200     19644.9
    580240     19648.3
    580280     19646.9
    580320     19650.7
    580360     19652.9
    580400     19654.2
    580440     19654.2
    580480     19655.5
    580520     19656.2
    580560     19659.2
    580600     19659.9
    580640     19660.3
    580680     19662.2
    580720     19662.6
    580760     19664.5
    580800     19666.8
    580840     19666.2
    580880     19669.2
    580920     19668.6
    580960     19673.7
    581000     19671.8
    581040     19675.3
    581080     19673.9
    581120     19677.7
    581160     19679.8
    581200     19681.1
    581240     19681.2
    581280     19682.5
    581320     19683.2
    581360     19686.3
    581400       19687
    581440     19687.3
    581480     19689.2
    581520     19689.6
    581560     19691.5
    581600     19693.8
    581640     19693.2
    581680     19696.3
    581720     19695.7
    581760     19700.8
    581800     19698.8
    581840     19702.4
    581880     19700.8
    581920     19704.8
    581960     19706.8
    582000     19708.2
    582040     19708.1
    582080     19709.5
    582120     19710.4
    582160     19713.2
    582200       19714
    582240     19714.3
    582280     19716.2
    582320     19716.6
    582360     19718.6
    582400     19720.7
    582440     19720.3
    582480     19723.3
    582520     19722.7
    582560     19727.9
    582600     19725.8
    582640     19729.4
    582680     19727.9
    582720     19731.8
    582760     19733.8
    582800     19735.2
    582840     19735.1
    582880     19736.5
    582920     19737.5
    582960     19740.3
    583000     19741.1
    583040     19741.3
    583080     19743.2
    583120     19743.6
    583160     19745.6
    583200     19747.8
    583240     19747.3
    583280     19750.3
    583320     19749.6
    583360       19755
    583400     19752.9
    583440     19756.4
    583480     19754.9
    583520     19758.8
    583560     19760.9
    583600     19762.2
    583640     19762.1
    583680     19763.5
    583720     19764.5
    583760     19767.3
    583800     19768.1
    583840     19768.3
    583880     19770.3
    583920     19770.7
    583960     19772.7
    584000     19774.8
    584040     19774.4
    584080     19777.3
    584120     19776.6
    584160     19781.9
    584200     19779.9
    584240     19783.5
    584280     19781.9
    584320     19785.9
    584360     19787.9
    584400     19789.1
    584440     19789.1
    584480     19790.5
    584520     19791.4
    584560     19794.3
    584600     19795.3
    584640     19795.3
    584680     19797.4
    584720     19797.8
    584760     19799.7
    584800     19801.9
    584840     19801.5
    584880     19804.4
    584920     19803.6
    584960       19809
    585000       19807
    585040     19810.5
    585080       19809
    585120     19812.9
    585160       19815
    585200     19816.2
    585240     19816.1
    585280     19817.6
    585320     19818.5
    585360     19821.5
    585400     19822.2
    585440     19822.3
    585480     19824.4
    585520     19824.8
    585560     19826.7
    585600     19828.9
    585640     19828.5
    585680     19831.5
    585720     19830.7
    585760     19836.1
    585800     19834.1
    585840     19837.5
    585880     19836.1
    585920       19840
    585960     19842.1
    586000     19843.4
    586040     19843.1
    586080     19844.8
    586120     19845.7
    586160     19848.6
    586200     19849.3
    586240     19849.4
    586280     19851.6
    586320     19851.8
    586360     19853.9
    586400       19856
    586440     19855.6
    586480     19858.5
    586520     19857.8
    586560     19863.2
    586600     19861.2
    586640     19864.6
    586680     19863.1
    586720       19867
    586760     19869.2
    586800     19870.4
    586840     19870.1
    586880     19871.8
    586920     19872.6
    586960     19875.6
    587000     19876.4
    587040     19876.6
    587080     19878.5
    587120     19878.9
    587160       19881
    587200     19883.1
    587240     19882.6
    587280     19885.6
    587320     19884.9
    587360     19890.3
    587400     19888.3
    587440     19891.7
    587480     19890.2
    587520     19894.1
    587560     19896.3
    587600     19897.6
    587640     19897.2
    587680     19898.9
    587720     19899.7
    587760     19902.7
    587800     19903.5
    587840     19903.7
    587880     19905.6
    587920     19905.9
    587960     19908.1
    588000     19910.2
    588040     19909.7
    588080     19912.7
    588120     19911.8
    588160     19917.4
    588200     19915.3
    588240     19918.8
    588280     19917.2
    588320     19921.2
    588360     19923.3
    588400     19924.6
    588440     19924.2
    588480       19926
    588520     19926.7
    588560     19929.8
    588600     19930.5
    588640     19930.8
    588680     19932.6
    588720       19933
    588760     19935.2
    588800     19937.2
    588840     19936.8
    588880     19939.7
    588920     19938.8
    588960     19944.5
    589000     19942.4
    589040     19945.8
    589080     19944.3
    589120     19948.3
    589160     19950.2
    589200     19951.7
    589240     19951.2
    589280     19953.1
    589320     19953.8
    589360     19956.9
    589400     19957.6
    589440     19957.8
    589480     19959.8
    589520       19960
    589560     19962.2
    589600     19964.3
    589640     19963.9
    589680     19966.8
    589720     19965.9
    589760     19971.6
    589800     19969.6
    589840     19972.9
    589880     19971.4
    589920     19975.3
    589960     19977.3
    590000     19978.7
    590040     19978.3
    590080     19980.1
    590120     19980.9
    590160     19983.9
    590200     19984.6
    590240       19985
    590280     19986.9
    590320     19987.1
    590360     19989.3
    590400     19991.3
    590440     19990.8
    590480     19993.8
    590520       19993
    590560     19998.6
    590600     19996.6
    590640       20000
    590680     19998.4
    590720     20002.5
    590760     20004.4
    590800     20005.7
    590840     20005.4
    590880     20007.1
    590920     20007.9
    590960       20011
    591000     20011.5
    591040       20012
    591080     20013.9
    591120     20014.1
    591160     20016.2
    591200     20018.2
    591240     20017.9
    591280     20020.8
    591320     20019.9
    591360     20025.6
    591400     20023.6
    591440     20026.9
    591480     20025.5
    591520     20029.4
    591560     20031.5
    591600     20032.7
    591640     20032.3
    591680     20034.2
    591720     20034.9
    591760     20038.1
    591800     20038.5
    591840       20039
    591880     20040.9
    591920     20041.2
    591960     20043.2
    592000     20045.3
    592040     20044.9
    592080     20047.9
    592120     20046.9
    592160     20052.7
    592200     20050.7
    592240       20054
    592280     20052.5
    592320     20056.5
    592360     20058.5
    592400     20059.7
    592440     20059.3
    592480     20061.1
    592520       20062
    592560     20065.1
    592600     20065.5
    592640     20066.1
    592680     20067.9
    592720     20068.2
    592760     20070.2
    592800     20072.3
    592840     20071.9
    592880     20074.8
    592920     20073.9
    592960     20079.6
    593000     20077.7
    593040     20081.1
    593080     20079.5
    593120     20083.5
    593160     20085.6
    593200     20086.8
    593240     20086.4
    593280     20088.2
    593320       20089
    593360     20092.1
    593400     20092.6
    593440     20093.2
    593480     20094.9
    593520     20095.2
    593560     20097.2
    593600     20099.3
    593640       20099
    593680     20101.8
    593720       20101
    593760     20106.7
    593800     20104.8
    593840     20108.1
    593880     20106.6
    593920     20110.5
    593960     20112.7
    594000     20113.9
    594040     20113.4
    594080     20115.2
    594120     20115.9
    594160     20119.2
    594200     20119.6
    594240     20120.2
    594280       20122
    594320     20122.3
    594360     20124.3
    594400     20126.4
    594440     20126.1
    594480     20128.9
    594520       20128
    594560     20133.8
    594600     20131.9
    594640     20135.2
    594680     20133.7
    594720     20137.7
    594760     20139.8
    594800     20140.9
    594840     20140.5
    594880     20142.4
    594920       20143
    594960     20146.3
    595000     20146.7
    595040     20147.3
    595080       20149
    595120     20149.4
    595160     20151.3
    595200     20153.5
    595240     20153.1
    595280       20156
    595320     20155.1
    595360     20160.9
    595400       20159
    595440     20162.3
    595480     20160.8
    595520     20164.8
    595560     20166.9
    595600       20168
    595640     20167.6
    595680     20169.5
    595720     20170.2
    595760     20173.4
    595800     20173.8
    595840     20174.4
    595880     20176.1
    595920     20176.4
    595960     20178.4
    596000     20180.6
    596040     20180.3
    596080     20183.1
    596120     20182.2
    596160     20188.1
    596200     20186.1
    596240     20189.4
    596280     20187.8
    596320     20191.9
    596360     20194.1
    596400     20195.1
    596440     20194.7
    596480     20196.6
    596520     20197.3
    596560     20200.3
    596600     20200.8
    596640     20201.4
    596680     20203.2
    596720     20203.5
    596760     20205.5
    596800     20207.8
    596840     20207.3
    596880     20210.2
    596920     20209.3
    596960     20215.1
    597000     20213.1
    597040     20216.6
    597080     20214.9
    597120       20219
    597160     20221.2
    597200     20222.1
    597240     20221.9
    597280     20223.6
    597320     20224.4
    597360     20227.4
    597400     20227.8
    597440     20228.6
    597480     20230.2
    597520     20230.5
    597560     20232.5
    597600     20234.8
    597640     20234.5
    597680     20237.2
    597720     20236.4
    597760     20242.2
    597800     20240.1
    597840     20243.6
    597880       20242
    597920     20246.1
    597960     20248.3
    598000     20249.1
    598040     20248.9
    598080     20250.6
    598120     20251.4
    598160     20254.6
    598200     20254.9
    598240     20255.6
    598280     20257.2
    598320     20257.5
    598360     20259.5
    598400     20261.9
    598440     20261.5
    598480     20264.4
    598520     20263.3
    598560     20269.1
    598600     20267.1
    598640     20270.7
    598680       20269
    598720     20273.1
    598760     20275.4
    598800     20276.1
    598840     20276.1
    598880     20277.7
    598920     20278.5
    598960     20281.6
    599000     20282.1
    599040     20282.6
    599080     20284.2
    599120     20284.6
    599160     20286.5
    599200     20288.9
    599240     20288.5
    599280     20291.4
    599320     20290.3
    599360     20296.2
    599400     20294.1
    599440     20297.7
    599480     20296.1
    599520     20300.1
    599560     20302.4
    599600     20303.2
    599640     20303.1
    599680     20304.8
    599720     20305.6
    599760     20308.6
    599800     20309.1
    599840     20309.7
    599880     20311.3
    599920     20311.7
    599960     20313.5
    600000     20316.1
    600040     20315.6
    600080     20318.3
    600120     20317.3
    600160     20323.2
    600200     20321.2
    600240     20324.8
    600280     20323.1
    600320     20327.2
    600360     20329.5
    600400     20330.3
    600440     20330.2
    600480     20331.9
    600520     20332.6
    600560     20335.7
    600600     20336.1
    600640     20336.8
    600680     20338.4
    600720     20338.7
    600760     20340.5
    600800     20343.1
    600840     20342.7
    600880     20345.4
    600920     20344.4
    600960     20350.3
    601000     20348.3
    601040     20351.9
    601080     20350.2
    601120     20354.4
    601160     20356.5
    601200     20357.4
    601240     20357.1
    601280       20359
    601320     20359.7
    601360     20362.8
    601400     20363.2
    601440     20363.9
    601480     20365.5
    601520     20365.7
    601560     20367.5
    601600     20370.2
    601640     20369.7
    601680     20372.6
    601720     20371.4
    601760     20377.3
    601800     20375.4
    601840     20379.1
    601880     20377.2
    601920     20381.4
    601960     20383.6
    602000     20384.5
    602040     20384.3
    602080       20386
    602120     20386.7
    602160     20389.9
    602200     20390.3
    602240       20391
    602280     20392.5
    602320     20392.7
    602360     20394.7
    602400     20397.3
    602440     20396.9
    602480     20399.7
    602520     20398.4
    602560     20404.4
    602600     20402.4
    602640     20406.2
    602680     20404.3
    602720     20408.4
    602760     20410.7
    602800     20411.6
    602840     20411.4
    602880       20413
    602920     20413.8
    602960     20416.9
    603000     20417.4
    603040     20418.1
    603080     20419.7
    603120     20419.8
    603160     20421.7
    603200     20424.4
    603240       20424
    603280     20426.8
    603320     20425.4
    603360     20431.4
    603400     20429.5
    603440     20433.3
    603480     20431.2
    603520     20435.5
    603560     20437.9
    603600     20438.7
    603640     20438.5
    603680       20440
    603720     20440.8
    603760       20444
    603800     20444.5
    603840     20445.1
    603880     20446.8
    603920     20446.9
    603960     20448.7
    604000     20451.4
    604040       20451
    604080     20453.8
    604120     20452.4
    604160     20458.5
    604200     20456.6
    604240     20460.3
    604280     20458.2
    604320     20462.5
    604360     20464.9
    604400     20465.6
    604440     20465.5
    604480       20467
    604520     20467.9
    604560       20471
    604600     20471.6
    604640     20472.2
    604680     20473.9
    604720       20474
    604760     20475.8
    604800     20478.4
    604840     20478.1
    604880     20480.9
    604920     20479.4
    604960     20485.5
    605000     20483.7
    605040     20487.3
    605080     20485.4
    605120     20489.5
    605160       20492
    605200     20492.6
    605240     20492.6
    605280       20494
    605320     20494.9
    605360     20498.1
    605400     20498.6
    605440     20499.3
    605480     20500.9
    605520     20501.1
    605560     20502.8
    605600     20505.6
    605640     20505.1
    605680     20507.9
    605720     20506.5
    605760     20512.6
    605800     20510.8
    605840     20514.3
    605880     20512.3
    605920     20516.6
    605960       20519
    606000     20519.7
    606040     20519.6
    606080       20521
    606120     20521.9
    606160     20525.2
    606200     20525.7
    606240     20526.3
    606280       20528
    606320     20528.1
    606360     20529.9
    606400     20532.7
    606440     20532.1
    606480     20534.9
    606520     20533.5
    606560     20539.7
    606600     20537.7
    606640     20541.4
    606680     20539.3
    606720     20543.6
    606760       20546
    606800     20546.8
    606840     20546.6
    606880       20548
    606920       20549
    606960     20552.3
    607000     20552.7
    607040     20553.4
    607080     20555.1
    607120     20555.1
    607160     20556.9
    607200     20559.7
    607240     20559.2
    607280       20562
    607320     20560.5
    607360     20566.8
    607400     20564.8
    607440     20568.4
    607480     20566.3
    607520     20570.7
    607560     20573.1
    607600     20573.9
    607640     20573.7
    607680       20575
    607720     20576.1
    607760     20579.3
    607800     20579.8
    607840     20580.4
    607880     20582.1
    607920     20582.2
    607960       20584
    608000     20586.8
    608040     20586.3
    608080       20589
    608120     20587.5
    608160     20593.9
    608200     20591.8
    608240     20595.4
    608280     20593.2
    608320     20597.7
    608360     20600.1
    608400       20601
    608440     20600.7
    608480       20602
    608520     20603.2
    608560     20606.4
    608600     20606.7
    608640     20607.5
    608680     20609.1
    608720     20609.2
    608760     20611.1
    608800     20613.9
    608840     20613.3
    608880     20616.1
    608920     20614.6
    608960     20620.8
    609000     20618.9
    609040     20622.5
    609080     20620.2
    609120     20624.7
    609160     20627.3
    609200       20628
    609240     20627.8
    609280       20629
    609320     20630.2
    609360     20633.4
    609400     20633.8
    609440     20634.6
    609480     20636.2
    609520     20636.2
    609560     20638.2
    609600     20640.9
    609640     20640.3
    609680     20643.2
    609720     20641.5
    609760     20647.8
    609800       20646
    609840     20649.6
    609880     20647.2
    609920     20651.8
    609960     20654.4
    610000     20655.2
    610040     20654.8
    610080     20656.1
    610120     20657.1
    610160     20660.5
    610200     20660.8
    610240     20661.6
    610280     20663.3
    610320     20663.3
    610360     20665.3
    610400     20667.9
    610440     20667.4
    610480     20670.3
    610520     20668.6
    610560     20674.9
    610600       20673
    610640     20676.7
    610680     20674.3
    610720     20678.9
    610760     20681.5
    610800     20682.3
    610840     20681.9
    610880     20683.2
    610920     20684.3
    610960     20687.6
    611000     20687.9
    611040     20688.5
    611080     20690.3
    611120     20690.4
    611160     20692.3
    611200       20695
    611240     20694.5
    611280     20697.3
    611320     20695.6
    611360     20702.1
    611400     20700.1
    611440     20703.8
    611480     20701.4
    611520       20706
    611560     20708.5
    611600     20709.4
    611640       20709
    611680     20710.2
    611720     20711.2
    611760     20714.6
    611800     20714.8
    611840     20715.7
    611880     20717.3
    611920     20717.5
    611960     20719.4
    612000     20722.2
    612040     20721.6
    612080     20724.5
    612120     20722.8
    612160     20729.1
    612200     20727.2
    612240       20731
    612280     20728.4
    612320     20733.1
    612360     20735.6
    612400     20736.4
    612440       20736
    612480     20737.3
    612520     20738.3
    612560     20741.9
    612600     20741.9
    612640     20742.9
    612680     20744.4
    612720     20744.6
    612760     20746.6
    612800     20749.3
    612840     20748.7
    612880     20751.6
    612920     20749.9
    612960     20756.1
    613000     20754.4
    613040     20758.2
    613080     20755.5
    613120     20760.2
    613160     20762.7
    613200     20763.5
    613240     20763.2
    613280     20764.4
    613320     20765.5
    613360       20769
    613400     20769.1
    613440       20770
    613480     20771.5
    613520     20771.7
    613560     20773.8
    613600     20776.3
    613640     20775.9
    613680     20778.7
    613720     20776.9
    613760     20783.4
    613800     20781.4
    613840     20785.4
    613880     20782.6
    613920     20787.2
    613960     20789.8
    614000     20790.6
    614040     20790.3
    614080     20791.7
    614120     20792.5
    614160     20796.2
    614200     20796.2
    614240     20797.2
    614280     20798.5
    614320     20798.8
    614360       20801
    614400     20803.5
    614440     20802.9
    614480     20805.8
    614520     20804.1
    614560     20810.5
    614600     20808.7
    614640     20812.6
    614680     20809.7
    614720     20814.4
    614760       20817
    614800     20817.7
    614840     20817.5
    614880     20818.9
    614920     20819.7
    614960     20823.3
    615000     20823.2
    615040     20824.2
    615080     20825.7
    615120     20826.1
    615160     20828.2
    615200     20830.7
    615240     20830.1
    615280       20833
    615320     20831.3
    615360     20837.7
    615400     20835.7
    615440     20839.8
    615480     20836.9
    615520     20841.4
    615560     20844.1
    615600       20845
    615640     20844.8
    615680     20846.1
    615720     20846.8
    615760     20850.5
    615800     20850.3
    615840     20851.3
    615880     20852.8
    615920     20853.1
    615960     20855.4
    616000     20857.9
    616040     20857.1
    616080     20860.3
    616120     20858.3
    616160     20864.8
    616200     20862.8
    616240     20866.9
    616280     20864.1
    616320     20868.5
    616360     20871.4
    616400     20872.2
    616440       20872
    616480     20873.2
    616520     20874.1
    616560     20877.5
    616600     20877.5
    616640     20878.4
    616680       20880
    616720     20880.3
    616760     20882.7
    616800       20885
    616840     20884.4
    616880     20887.5
    616920     20885.5
    616960     20892.1
    617000     20889.9
    617040     20894.1
    617080       20891
    617120     20895.8
    617160     20898.5
    617200     20899.4
    617240     20899.1
    617280     20900.4
    617320     20901.2
    617360     20904.8
    617400     20904.7
    617440     20905.6
    617480     20907.2
    617520     20907.6
    617560     20909.8
    617600     20912.3
    617640     20911.6
    617680     20914.7
    617720     20912.7
    617760     20919.3
    617800     20917.1
    617840     20921.3
    617880     20918.2
    617920       20923
    617960     20925.8
    618000     20926.6
    618040     20926.5
    618080     20927.7
    618120     20928.4
    618160     20931.9
    618200     20931.9
    618240     20932.8
    618280     20934.3
    618320     20934.8
    618360       20937
    618400     20939.5
    618440       20939
    618480       20942
    618520     20939.9
    618560     20946.5
    618600     20944.3
    618640     20948.5
    618680     20945.5
    618720     20950.1
    618760     20953.2
    618800     20953.8
    618840     20953.7
    618880       20955
    618920     20955.7
    618960     20959.2
    619000     20959.1
    619040       20960
    619080     20961.5
    619120     20962.1
    619160     20964.3
    619200     20966.8
    619240     20966.3
    619280     20969.2
    619320     20967.1
    619360     20973.8
    619400     20971.6
    619440     20975.7
    619480     20972.9
    619520     20977.4
    619560     20980.3
    619600     20981.1
    619640     20980.9
    619680     20982.2
    619720     20982.9
    619760     20986.4
    619800     20986.4
    619840     20987.2
    619880     20988.8
    619920     20989.3
    619960     20991.5
    620000     20993.9
    620040     20993.6
    620080     20996.4
    620120     20994.3
    620160       21001
    620200     20998.8
    620240       21003
    620280     21000.1
    620320     21004.6
    620360     21007.6
    620400     21008.4
    620440     21008.1
    620480     21009.5
    620520     21010.2
    620560     21013.7
    620600     21013.7
    620640     21014.4
    620680       21016
    620720     21016.7
    620760     21018.7
    620800     21021.1
    620840     21020.8
    620880     21023.7
    620920     21021.6
    620960     21028.2
    621000     21026.1
    621040     21030.2
    621080     21027.4
    621120     21031.8
    621160     21034.8
    621200     21035.5
    621240     21035.4
    621280     21036.8
    621320     21037.4
    621360     21040.9
    621400     21040.9
    621440     21041.6
    621480     21043.2
    621520     21043.9
    621560       21046
    621600     21048.3
    621640       21048
    621680     21050.8
    621720     21048.9
    621760     21055.4
    621800     21053.2
    621840     21057.4
    621880     21054.5
    621920       21059
    621960       21062
    622000     21062.8
    622040     21062.6
    622080       21064
    622120     21064.7
    622160     21068.1
    622200     21068.1
    622240     21068.9
    622280     21070.5
    622320       21071
    622360     21073.2
    622400     21075.5
    622440     21075.3
    622480       21078
    622520     21076.2
    622560     21082.7
    622600     21080.5
    622640     21084.5
    622680     21081.7
    622720     21086.2
    622760     21089.2
    622800       21090
    622840     21089.8
    622880     21091.3
    622920       21092
    622960     21095.2
    623000     21095.4
    623040     21096.1
    623080     21097.7
    623120     21098.2
    623160     21100.3
    623200     21102.6
    623240     21102.4
    623280     21105.2
    623320     21103.3
    623360     21109.9
    623400     21107.7
    623440     21111.8
    623480     21108.8
    623520     21113.4
    623560     21116.4
    623600     21117.2
    623640       21117
    623680     21118.4
    623720     21119.2
    623760     21122.5
    623800     21122.7
    623840     21123.3
    623880     21124.9
    623920     21125.4
    623960     21127.4
    624000     21129.8
    624040     21129.7
    624080     21132.4
    624120     21130.4
    624160     21137.1
    624200     21134.9
    624240       21139
    624280       21136
    624320     21140.6
    624360     21143.5
    624400     21144.5
    624440     21144.2
    624480     21145.6
    624520     21146.3
    624560     21149.7
    624600     21149.7
    624640     21150.5
    624680       21152
    624720     21152.7
    624760     21154.7
    624800     21156.9
    624840     21156.8
    624880     21159.6
    624920     21157.6
    624960     21164.2
    625000     21162.1
    625040     21166.1
    625080     21163.2
    625120     21167.7
    625160     21170.7
    625200     21171.6
    625240     21171.4
    625280     21172.7
    625320     21173.5
    625360     21176.9
    625400     21176.8
    625440     21177.8
    625480     21179.2
    625520     21179.9
    625560     21181.9
    625600       21184
    625640       21184
    625680     21186.6
    625720     21184.5
    625760     21191.5
    625800     21189.2
    625840     21193.3
    625880     21190.3
    625920     21194.7
    625960     21197.9
    626000     21198.6
    626040     21198.5
    626080     21199.9
    626120     21200.7
    626160       21204
    626200     21203.9
    626240     21204.9
    626280     21206.3
    626320     21207.1
    626360       21209
    626400     21211.1
    626440     21211.2
    626480     21213.7
    626520     21211.6
    626560     21218.7
    626600     21216.4
    626640     21220.4
    626680     21217.6
    626720     21221.9
    626760     21225.1
    626800     21225.8
    626840     21225.7
    626880     21227.1
    626920     21227.7
    626960     21231.1
    627000       21231
    627040       21232
    627080     21233.5
    627120     21234.1
    627160     21236.2
    627200     21238.3
    627240     21238.2
    627280     21240.9
    627320     21238.8
    627360     21245.8
    627400     21243.6
    627440     21247.5
    627480     21244.8
    627520       21249
    627560     21252.1
    627600     21252.9
    627640     21252.9
    627680     21254.2
    627720     21254.8
    627760     21258.2
    627800     21258.1
    627840     21259.1
    627880     21260.6
    627920     21261.2
    627960     21263.3
    628000     21265.5
    628040     21265.3
    628080     21268.1
    628120     21266.1
    628160     21272.9
    628200     21270.7
    628240     21274.7
    628280       21272
    628320       21276
    628360     21279.4
    628400     21280.1
    628440     21280.1
    628480     21281.3
    628520     21281.9
    628560     21285.4
    628600     21285.3
    628640     21286.3
    628680     21287.9
    628720     21288.4
    628760     21290.4
    628800     21292.6
    628840     21292.5
    628880     21295.3
    628920     21293.2
    628960       21300
    629000     21297.9
    629040     21301.8
    629080     21299.2
    629120     21303.4
    629160     21306.6
    629200     21307.2
    629240     21307.1
    629280     21308.4
    629320     21309.1
    629360     21312.6
    629400     21312.4
    629440     21313.5
    629480     21315.1
    629520     21315.4
    629560     21317.6
    629600     21319.7
    629640     21319.7
    629680     21322.5
    629720     21320.3
    629760     21327.1
    629800       21325
    629840       21329
    629880     21326.3
    629920     21330.4
    629960     21333.7
    630000     21334.4
    630040     21334.3
    630080     21335.6
    630120     21336.2
    630160     21339.8
    630200     21339.6
    630240     21340.6
    630280     21342.2
    630320     21342.5
    630360     21344.7
    630400     21346.8
    630440     21346.9
    630480     21349.5
    630520     21347.5
    630560     21354.2
    630600     21352.1
    630640       21356
    630680     21353.3
    630720     21357.6
    630760     21360.8
    630800     21361.6
    630840     21361.4
    630880     21362.8
    630920     21363.3
    630960     21366.8
    631000     21366.8
    631040     21367.7
    631080     21369.4
    631120     21369.5
    631160     21371.7
    631200       21374
    631240     21373.9
    631280     21376.8
    631320     21374.6
    631360     21381.4
    631400     21379.3
    631440     21383.3
    631480     21380.4
    631520     21384.7
    631560       21388
    631600     21388.7
    631640     21388.6
    631680       21390
    631720     21390.5
    631760       21394
    631800     21393.9
    631840     21394.9
    631880     21396.6
    631920     21396.7
    631960     21398.9
    632000     21401.2
    632040       21401
    632080       21404
    632120     21401.8
    632160     21408.5
    632200     21406.5
    632240     21410.4
    632280     21407.7
    632320       21412
    632360     21415.1
    632400     21415.8
    632440     21415.8
    632480     21417.1
    632520     21417.6
    632560     21421.1
    632600       21421
    632640       21422
    632680     21423.7
    632720     21423.8
    632760       21426
    632800     21428.3
    632840     21428.2
    632880     21431.1
    632920     21428.9
    632960     21435.6
    633000     21433.7
    633040     21437.6
    633080     21434.8
    633120       21439
    633160     21442.2
    633200     21442.9
    633240     21442.9
    633280     21444.3
    633320     21444.8
    633360     21448.2
    633400     21448.2
    633440     21449.2
    633480     21450.9
    633520     21450.8
    633560     21453.2
    633600     21455.5
    633640     21455.3
    633680     21458.3
    633720     21455.9
    633760     21462.8
    633800     21460.8
    633840     21464.6
    633880       21462
    633920     21466.1
    633960     21469.3
    634000     21470.1
    634040     21470.1
    634080     21471.3
    634120     21471.9
    634160     21475.2
    634200     21475.2
    634240     21476.3
    634280     21478.1
    634320     21477.9
    634360     21480.4
    634400     21482.6
    634440     21482.3
    634480     21485.5
    634520     21483.1
    634560     21489.8
    634600       21488
    634640     21491.7
    634680       21489
    634720     21493.2
    634760     21496.5
    634800     21497.1
    634840     21497.2
    634880     21498.4
    634920     21499.1
    634960     21502.3
    635000     21502.2
    635040     21503.6
    635080     21505.2
    635120     21504.9
    635160     21507.5
    635200     21509.7
    635240     21509.4
    635280     21512.6
    635320     21510.3
    635360       21517
    635400     21515.1
    635440     21518.8
    635480     21516.2
    635520     21520.4
    635560     21523.7
    635600     21524.3
    635640     21524.4
    635680     21525.5
    635720     21526.2
    635760     21529.4
    635800     21529.3
    635840     21530.7
    635880     21532.3
    635920       21532
    635960     21534.6
    636000     21536.8
    636040     21536.4
    636080     21539.7
    636120     21537.4
    636160     21544.3
    636200     21542.3
    636240     21545.9
    636280     21543.3
    636320     21547.5
    636360     21550.8
    636400     21551.5
    636440     21551.5
    636480     21552.6
    636520     21553.4
    636560     21556.5
    636600     21556.3
    636640     21557.8
    636680     21559.4
    636720     21559.2
    636760     21561.6
    636800       21564
    636840     21563.5
    636880     21566.9
    636920     21564.5
    636960     21571.3
    637000     21569.3
    637040       21573
    637080     21570.5
    637120     21574.7
    637160     21577.8
    637200     21578.6
    637240     21578.7
    637280     21579.7
    637320     21580.6
    637360     21583.6
    637400     21583.5
    637440     21584.9
    637480     21586.6
    637520     21586.3
    637560     21588.7
    637600       21591
    637640     21590.5
    637680       21594
    637720     21591.6
    637760     21598.4
    637800     21596.4
    637840     21600.1
    637880     21597.6
    637920     21601.9
    637960     21604.9
    638000     21605.7
    638040     21605.9
    638080     21606.8
    638120     21607.6
    638160     21610.7
    638200     21610.6
    638240       21612
    638280     21613.6
    638320     21613.4
    638360     21615.7
    638400     21618.1
    638440     21617.5
    638480     21621.1
    638520     21618.8
    638560     21625.5
    638600     21623.5
    638640     21627.3
    638680     21624.6
    638720     21628.9
    638760     21632.1
    638800     21632.7
    638840     21632.8
    638880     21633.9
    638920     21634.7
    638960     21637.7
    639000     21637.8
    639040       21639
    639080     21640.7
    639120     21640.3
    639160     21642.8
    639200     21645.2
    639240     21644.6
    639280     21648.1
    639320     21645.8
    639360     21652.4
    639400     21650.6
    639440     21654.4
    639480     21651.7
    639520     21655.9
    639560     21659.1
    639600     21659.9
    639640       21660
    639680     21660.9
    639720     21661.7
    639760     21664.8
    639800     21664.8
    639840     21666.1
    639880     21667.7
    639920     21667.3
    639960     21669.8
    640000     21672.3
    640040     21671.7
    640080     21675.1
    640120     21672.9
    640160     21679.6
    640200     21677.7
    640240     21681.4
    640280     21678.7
    640320     21682.9
    640360     21685.9
    640400       21687
    640440       21687
    640480     21687.9
    640520     21688.8
    640560     21691.8
    640600     21691.9
    640640     21693.1
    640680     21694.8
    640720     21694.3
    640760     21696.9
    640800     21699.4
    640840     21698.7
    640880     21702.1
    640920       21700
    640960     21706.6
    641000     21704.8
    641040     21708.5
    641080     21705.8
    641120     21710.1
    641160       21713
    641200       21714
    641240       21714
    641280       21715
    641320     21715.9
    641360     21718.6
    641400     21718.9
    641440     21720.1
    641480     21721.9
    641520     21721.3
    641560     21724.1
    641600     21726.4
    641640     21725.8
    641680     21729.1
    641720     21727.1
    641760     21733.7
    641800     21731.8
    641840     21735.5
    641880     21732.9
    641920     21737.2
    641960       21740
    642000       21741
    642040     21741.1
    642080     21741.9
    642120       21743
    642160     21745.7
    642200       21746
    642240     21747.1
    642280     21748.9
    642320     21748.3
    642360     21751.1
    642400     21753.4
    642440     21752.8
    642480     21756.2
    642520     21754.2
    642560     21760.8
    642600     21758.8
    642640     21762.5
    642680       21760
    642720     21764.4
    642760     21767.1
    642800     21767.9
    642840     21768.2
    642880       21769
    642920       21770
    642960     21772.7
    643000       21773
    643040     21774.2
    643080       21776
    643120     21775.3
    643160     21778.1
    643200     21780.6
    643240     21779.8
    643280     21783.2
    643320     21781.3
    643360     21787.9
    643400     21785.8
    643440     21789.5
    643480       21787
    643520     21791.4
    643560       21794
    643600       21795
    643640     21795.3
    643680       21796
    643720       21797
    643760     21799.6
    643800     21800.1
    643840     21801.2
    643880     21803.1
    643920     21802.4
    643960     21805.2
    644000     21807.6
    644040     21806.8
    644080     21810.3
    644120     21808.3
    644160       21815
    644200     21812.8
    644240     21816.5
    644280       21814
    644320     21818.5
    644360     21821.1
    644400       21822
    644440     21822.3
    644480       21823
    644520       21824
    644560     21826.7
    644600     21827.1
    644640     21828.3
    644680     21830.1
    644720     21829.4
    644760     21832.1
    644800     21834.5
    644840     21833.8
    644880     21837.3
    644920     21835.3
    644960     21842.2
    645000       21840
    645040     21843.6
    645080     21841.1
    645120     21845.5
    645160     21848.2
    645200     21849.2
    645240     21849.5
    645280     21850.1
    645320     21850.9
    645360     21853.8
    645400     21854.2
    645440     21855.4
    645480     21857.2
    645520     21856.5
    645560     21859.2
    645600     21861.6
    645640     21860.9
    645680     21864.4
    645720     21862.4
    645760     21869.3
    645800     21867.1
    645840     21870.7
    645880     21868.3
    645920     21872.6
    645960     21875.2
    646000     21876.4
    646040     21876.6
    646080     21877.3
    646120       21878
    646160     21880.9
    646200     21881.3
    646240     21882.5
    646280     21884.4
    646320     21883.6
    646360     21886.2
    646400     21888.7
    646440     21887.9
    646480     21891.4
    646520     21889.6
    646560     21896.3
    646600     21894.1
    646640     21897.7
    646680     21895.2
    646720     21899.7
    646760     21902.3
    646800     21903.4
    646840     21903.6
    646880     21904.3
    646920       21905
    646960       21908
    647000     21908.4
    647040     21909.7
    647080     21911.4
    647120     21910.7
    647160     21913.3
    647200     21915.7
    647240     21914.9
    647280     21918.4
    647320     21916.7
    647360     21923.4
    647400     21921.1
    647440     21924.7
    647480     21922.2
    647520     21926.7
    647560     21929.3
    647600     21930.5
    647640     21930.7
    647680     21931.2
    647720     21932.1
    647760     21934.9
    647800     21935.5
    647840     21936.8
    647880     21938.5
    647920     21937.9
    647960     21940.5
    648000     21942.8
    648040     21941.9
    648080     21945.5
    648120     21943.7
    648160     21950.5
    648200     21948.2
    648240     21951.8
    648280     21949.2
    648320     21953.7
    648360     21956.3
    648400     21957.5
    648440     21957.7
    648480     21958.3
    648520     21959.2
    648560       21962
    648600     21962.6
    648640     21963.9
    648680     21965.6
    648720     21964.9
    648760     21967.6
    648800       21970
    648840     21969.1
    648880     21972.6
    648920     21970.9
    648960     21977.7
    649000     21975.2
    649040     21978.8
    649080     21976.4
    649120     21980.9
    649160     21983.3
    649200     21984.6
    649240     21984.8
    649280     21985.4
    649320     21986.3
    649360       21989
    649400     21989.7
    649440       21991
    649480     21992.6
    649520       21992
    649560     21994.8
    649600       21997
    649640     21996.2
    649680     21999.7
    649720     21997.9
    649760     22004.7
    649800     22002.3
    649840     22005.9
    649880     22003.5
    649920       22008
    649960     22010.3
    650000     22011.6
    650040     22011.8
    650080     22012.5
    650120     22013.4
    650160       22016
    650200     22016.7
    650240       22018
    650280     22019.7
    650320     22019.1
    650360     22021.7
    650400     22024.1
    650440     22023.3
    650480     22026.7
    650520     22024.8
    650560     22031.9
    650600     22029.4
    650640     22032.9
    650680     22030.7
    650720       22035
    650760     22037.4
    650800     22038.6
    650840       22039
    650880     22039.5
    650920     22040.5
    650960       22043
    651000     22043.9
    651040     22045.2
    651080     22046.9
    651120     22046.2
    651160     22048.8
    651200     22051.1
    651240     22050.4
    651280     22053.7
    651320     22051.9
    651360     22059.1
    651400     22056.4
    651440       22060
    651480     22057.7
    651520       22062
    651560     22064.6
    651600     22065.7
    651640     22066.1
    651680     22066.6
    651720     22067.6
    651760       22070
    651800     22070.9
    651840     22072.3
    651880       22074
    651920     22073.2
    651960       22076
    652000     22078.2
    652040     22077.5
    652080     22080.9
    652120     22078.9
    652160     22086.1
    652200     22083.5
    652240     22087.1
    652280     22084.7
    652320       22089
    652360     22091.7
    652400     22092.7
    652440     22093.2
    652480     22093.6
    652520     22094.7
    652560     22097.1
    652600       22098
    652640     22099.4
    652680     22101.1
    652720     22100.3
    652760       22103
    652800     22105.3
    652840     22104.6
    652880     22107.9
    652920     22106.1
    652960     22113.2
    653000     22110.6
    653040     22114.1
    653080     22111.9
    653120     22116.2
    653160     22118.8
    653200     22119.8
    653240     22120.2
    653280     22120.8
    653320     22121.8
    653360     22124.2
    653400     22125.1
    653440     22126.6
    653480     22128.2
    653520     22127.5
    653560     22130.2
    653600     22132.4
    653640     22131.7
    653680       22135
    653720     22133.2
    653760     22140.3
    653800     22137.7
    653840     22141.3
    653880       22139
    653920     22143.3
    653960       22146
    654000     22146.9
    654040     22147.4
    654080     22147.9
    654120     22148.7
    654160     22151.3
    654200     22152.2
    654240     22153.6
    654280     22155.4
    654320     22154.6
    654360     22157.2
    654400     22159.6
    654440     22158.8
    654480     22162.2
    654520     22160.2
    654560     22167.4
    654600     22164.8
    654640     22168.5
    654680     22166.2
    654720     22170.4
    654760     22173.1
    654800       22174
    654840     22174.5
    654880       22175
    654920     22175.8
    654960     22178.3
    655000     22179.4
    655040     22180.7
    655080     22182.5
    655120     22181.7
    655160     22184.3
    655200     22186.7
    655240     22185.9
    655280     22189.3
    655320     22187.4
    655360     22194.6
    655400     22191.9
    655440     22195.6
    655480     22193.4
    655520     22197.7
    655560     22200.3
    655600     22201.3
    655640     22201.6
    655680     22202.1
    655720     22202.9
    655760     22205.5
    655800     22206.6
    655840     22207.9
    655880     22209.8
    655920     22208.9
    655960     22211.5
    656000     22213.9
    656040       22213
    656080     22216.4
    656120     22214.6
    656160     22221.7
    656200     22219.1
    656240     22222.7
    656280     22220.6
    656320     22224.9
    656360     22227.4
    656400     22228.5
    656440     22228.8
    656480     22229.3
    656520     22230.1
    656560     22232.7
    656600     22233.6
    656640     22235.1
    656680       22237
    656720       22236
    656760     22238.8
    656800     22241.2
    656840     22240.3
    656880     22243.6
    656920     22241.8
    656960     22248.9
    657000     22246.1
    657040     22249.9
    657080     22247.7
    657120     22252.1
    657160     22254.6
    657200     22255.6
    657240       22256
    657280     22256.3
    657320     22257.3
    657360     22259.7
    657400     22260.8
    657440     22262.2
    657480     22264.2
    657520     22263.2
    657560     22265.9
    657600     22268.4
    657640     22267.4
    657680     22270.7
    657720     22268.9
    657760     22276.1
    657800     22273.3
    657840     22277.1
    657880     22274.8
    657920     22279.2
    657960     22281.6
    658000     22282.7
    658040     22283.2
    658080     22283.5
    658120     22284.5
    658160     22286.8
    658200       22288
    658240     22289.3
    658280     22291.3
    658320     22290.2
    658360     22293.1
    658400     22295.6
    658440     22294.6
    658480     22297.8
    658520     22296.1
    658560     22303.2
    658600     22300.5
    658640     22304.4
    658680     22301.9
    658720     22306.3
    658760     22308.8
    658800     22309.9
    658840     22310.3
    658880     22310.6
    658920     22311.7
    658960     22313.9
    659000     22315.1
    659040     22316.4
    659080     22318.4
    659120     22317.3
    659160     22320.3
    659200     22322.7
    659240     22321.8
    659280     22325.1
    659320     22323.3
    659360     22330.4
    659400     22327.7
    659440     22331.6
    659480       22329
    659520     22333.4
    659560     22335.9
    659600       22337
    659640     22337.4
    659680     22337.9
    659720     22338.9
    659760       22341
    659800     22342.3
    659840     22343.6
    659880     22345.6
    659920     22344.5
    659960     22347.5
    660000       22350
    660040       22349
    660080     22352.1
    660120     22350.3
    660160     22357.5
    660200     22354.7
    660240     22358.7
    660280     22356.2
    660320     22360.6
    660360       22363
    660400     22364.2
    660440     22364.5
    660480       22365
    660520       22366
    660560     22368.1
    660600     22369.4
    660640     22370.8
    660680     22372.8
    660720     22371.8
    660760     22374.6
    660800       22377
    660840     22376.1
    660880     22379.3
    660920     22377.3
    660960     22384.6
    661000     22381.7
    661040     22385.9
    661080     22383.1
    661120     22387.6
    661160       22390
    661200     22391.3
    661240     22391.7
    661280     22392.1
    661320       22393
    661360     22395.2
    661400     22396.4
    661440     22397.9
    661480     22399.9
    661520     22398.9
    661560     22401.6
    661600     22404.2
    661640     22403.2
    661680     22406.5
    661720     22404.4
    661760     22411.9
    661800     22408.8
    661840     22413.1
    661880     22410.3
    661920     22414.7
    661960     22417.2
    662000     22418.5
    662040     22418.9
    662080     22419.3
    662120     22420.2
    662160     22422.4
    662200     22423.6
    662240     22425.1
    662280     22426.9
    662320     22426.1
    662360     22428.8
    662400     22431.4
    662440     22430.2
    662480     22433.7
    662520     22431.5
    662560       22439
    662600       22436
    662640     22440.2
    662680     22437.4
    662720     22441.9
    662760     22444.2
    662800     22445.5
    662840     22446.1
    662880     22446.4
    662920     22447.3
    662960     22449.4
    663000     22450.6
    663040     22452.2
    663080       22454
    663120     22453.2
    663160       22456
    663200     22458.4
    663240     22457.4
    663280     22460.9
    663320     22458.7
    663360     22466.1
    663400     22463.1
    663440     22467.4
    663480     22464.5
    663520       22469
    663560     22471.4
    663600     22472.7
    663640     22473.2
    663680     22473.5
    663720     22474.4
    663760     22476.4
    663800       22478
    663840     22479.3
    663880       22481
    663920     22480.3
    663960     22483.1
    664000     22485.5
    664040     22484.5
    664080       22488
    664120     22485.8
    664160     22493.2
    664200     22490.2
    664240     22494.3
    664280     22491.6
    664320     22496.1
    664360     22498.4
    664400     22499.8
    664440     22500.3
    664480     22500.5
    664520     22501.5
    664560     22503.6
    664600       22505
    664640     22506.4
    664680     22508.1
    664720     22507.5
    664760     22510.2
    664800     22512.7
    664840     22511.7
    664880     22514.9
    664920     22512.9
    664960     22520.2
    665000     22517.3
    665040     22521.4
    665080     22518.7
    665120     22523.3
    665160     22525.5
    665200     22526.9
    665240     22527.4
    665280     22527.6
    665320     22528.6
    665360     22530.7
    665400     22532.1
    665440     22533.6
    665480     22535.2
    665520     22534.6
    665560     22537.5
    665600     22539.7
    665640     22538.7
    665680     22541.9
    665720     22540.1
    665760     22547.4
    665800     22544.4
    665840     22548.6
    665880     22545.7
    665920     22550.3
    665960     22552.7
    666000     22554.1
    666040     22554.5
    666080     22554.7
    666120     22555.8
    666160     22557.7
    666200     22559.2
    666240     22560.7
    666280     22562.2
    666320     22561.7
    666360     22564.6
    666400     22566.9
    666440     22565.7
    666480       22569
    666520     22567.1
    666560     22574.4
    666600     22571.4
    666640     22575.6
    666680     22572.8
    666720     22577.4
    666760     22579.9
    666800       22581
    666840     22581.6
    666880     22581.7
    666920     22582.9
    666960     22584.9
    667000     22586.3
    667040     22587.8
    667080     22589.3
    667120     22588.8
    667160     22591.7
    667200       22594
    667240     22592.8
    667280     22596.2
    667320     22594.2
    667360     22601.5
    667400     22598.5
    667440     22602.7
    667480     22599.8
    667520     22604.4
    667560     22607.1
    667600       22608
    667640     22608.7
    667680     22608.6
    667720       22610
    667760       22612
    667800     22613.4
    667840     22614.9
    667880     22616.3
    667920     22615.9
    667960     22618.7
    668000     22621.1
    668040     22619.8
    668080     22623.3
    668120     22621.1
    668160     22628.6
    668200     22625.6
    668240     22629.9
    668280       22627
    668320     22631.6
    668360     22634.2
    668400     22635.1
    668440     22635.6
    668480     22635.9
    668520     22637.1
    668560       22639
    668600     22640.4
    668640     22642.1
    668680     22643.5
    668720     22642.9
    668760     22645.8
    668800     22648.1
    668840     22646.9
    668880     22650.4
    668920     22648.2
    668960     22655.6
    669000     22652.7
    669040     22656.9
    669080     22654.2
    669120     22658.6
    669160     22661.3
    669200     22662.2
    669240     22662.7
    669280     22662.9
    669320     22664.2
    669360       22666
    669400     22667.6
    669440     22669.2
    669480     22670.6
    669520     22669.9
    669560     22672.9
    669600     22675.1
    669640       22674
    669680     22677.4
    669720     22675.2
    669760     22682.7
    669800     22679.8
    669840     22684.1
    669880     22681.3
    669920     22685.7
    669960     22688.4
    670000     22689.2
    670040     22689.7
    670080       22690
    670120     22691.3
    670160     22693.2
    670200     22694.6
    670240     22696.3
    670280     22697.6
    670320     22697.1
    670360     22700.1
    670400     22702.1
    670440     22701.1
    670480     22704.5
    670520     22702.3
    670560     22709.9
    670600     22706.9
    670640     22711.3
    670680     22708.4
    670720     22712.8
    670760     22715.5
    670800     22716.2
    670840     22716.7
    670880     22717.1
    670920     22718.4
    670960     22720.2
    671000     22721.7
    671040     22723.4
    671080     22724.7
    671120     22724.1
    671160     22727.2
    671200     22729.2
    671240     22728.4
    671280     22731.6
    671320     22729.3
    671360     22736.9
    671400       22734
    671440     22738.3
    671480     22735.5
    671520       22740
    671560     22742.7
    671600     22743.2
    671640     22743.7
    671680     22744.2
    671720     22745.5
    671760     22747.4
    671800     22748.7
    671840     22750.5
    671880     22751.7
    671920     22751.2
    671960     22754.1
    672000     22756.3
    672040     22755.5
    672080     22758.7
    672120     22756.3
    672160     22763.9
    672200     22760.9
    672240     22765.3
    672280     22762.5
    672320     22767.2
    672360     22769.6
    672400     22770.3
    672440     22770.8
    672480     22771.2
    672520     22772.5
    672560     22774.6
    672600     22775.7
    672640     22777.5
    672680     22778.8
    672720     22778.2
    672760     22781.1
    672800     22783.1
    672840     22782.6
    672880     22785.7
    672920     22783.3
    672960     22790.9
    673000     22787.9
    673040     22792.5
    673080     22789.5
    673120     22794.2
    673160     22796.7
    673200     22797.3
    673240     22797.7
    673280     22798.3
    673320     22799.5
    673360     22801.7
    673400     22802.8
    673440     22804.5
    673480     22805.7
    673520     22805.3
    673560     22808.1
    673600     22810.2
    673640     22809.6
    673680     22812.9
    673720     22810.3
    673760       22818
    673800       22815
    673840     22819.5
    673880     22816.6
    673920     22821.2
    673960     22823.8
    674000     22824.4
    674040     22824.9
    674080     22825.2
    674120     22826.6
    674160     22828.6
    674200     22829.7
    674240     22831.6
    674280     22832.8
    674320     22832.2
    674360     22835.2
    674400     22837.2
    674440     22836.5
    674480       22840
    674520     22837.2
    674560       22845
    674600     22841.9
    674640     22846.5
    674680     22843.6
    674720     22848.2
    674760     22850.9
    674800     22851.4
    674840     22851.9
    674880     22852.3
    674920     22853.6
    674960     22855.6
    675000     22856.8
    675040     22858.7
    675080     22859.9
    675120     22859.3
    675160     22862.3
    675200       22864
    675240     22863.4
    675280       22867
    675320     22864.3
    675360     22872.1
    675400       22869
    675440     22873.6
    675480     22870.6
    675520     22875.2
    675560       22878
    675600     22878.4
    675640       22879
    675680     22879.4
    675720     22880.5
    675760     22882.5
    675800     22883.8
    675840     22885.8
    675880     22886.8
    675920     22886.4
    675960     22889.3
    676000     22891.1
    676040     22890.4
    676080       22894
    676120     22891.2
    676160     22899.1
    676200     22895.9
    676240     22900.5
    676280     22897.8
    676320     22902.3
    676360       22905
    676400     22905.5
    676440     22905.9
    676480     22906.4
    676520     22907.6
    676560     22909.6
    676600     22910.8
    676640     22912.8
    676680     22913.8
    676720     22913.5
    676760     22916.4
    676800     22918.2
    676840     22917.4
    676880       22921
    676920     22918.3
    676960     22926.2
    677000       22923
    677040     22927.6
    677080     22924.8
    677120     22929.2
    677160       22932
    677200     22932.5
    677240     22933.1
    677280     22933.4
    677320     22934.6
    677360     22936.5
    677400     22937.9
    677440     22939.9
    677480     22940.9
    677520     22940.5
    677560     22943.4
    677600     22945.2
    677640     22944.5
    677680     22948.1
    677720     22945.3
    677760     22953.2
    677800       22950
    677840     22954.5
    677880     22951.8
    677920     22956.1
    677960     22958.9
    678000     22959.5
    678040     22960.2
    678080     22960.5
    678120     22961.7
    678160     22963.4
    678200     22964.9
    678240     22966.9
    678280       22968
    678320     22967.5
    678360     22970.4
    678400     22972.2
    678440     22971.5
    678480     22975.1
    678520     22972.2
    678560     22980.2
    678600     22976.9
    678640     22981.6
    678680     22978.7
    678720     22983.2
    678760       22986
    678800     22986.5
    678840     22987.1
    678880     22987.5
    678920     22988.6
    678960     22990.4
    679000     22991.9
    679040     22993.8
    679080       22995
    679120     22994.6
    679160     22997.4
    679200     22999.2
    679240     22998.4
    679280     23002.1
    679320     22999.3
    679360     23007.1
    679400     23003.8
    679440     23008.7
    679480     23005.8
    679520     23010.2
    679560     23013.1
    679600     23013.4
    679640     23014.2
    679680     23014.5
    679720     23015.6
    679760     23017.3
    679800     23018.9
    679840     23020.8
    679880     23021.9
    679920     23021.5
    679960     23024.4
    680000     23026.3
    680040     23025.5
    680080     23029.2
    680120     23026.1
    680160       23034
    680200     23030.7
    680240     23035.8
    680280     23032.7
    680320     23037.2
    680360       23040
    680400     23040.4
    680440     23041.3
    680480     23041.5
    680520     23042.7
    680560     23044.4
    680600     23045.9
    680640     23047.8
    680680     23048.9
    680720     23048.5
    680760     23051.4
    680800     23053.3
    680840     23052.5
    680880     23056.2
    680920       23053
    680960     23061.1
    681000     23057.7
    681040     23062.8
    681080     23059.8
    681120     23064.3
    681160     23067.1
    681200     23067.5
    681240     23068.3
    681280     23068.6
    681320     23069.7
    681360     23071.4
    681400     23072.9
    681440       23075
    681480     23076.1
    681520     23075.7
    681560     23078.4
    681600     23080.4
    681640     23079.6
    681680     23083.3
    681720     23080.1
    681760     23088.1
    681800     23084.6
    681840     23089.8
    681880     23086.7
    681920     23091.2
    681960     23094.1
    682000     23094.4
    682040     23095.1
    682080     23095.5
    682120     23096.7
    682160     23098.5
    682200     23099.8
    682240       23102
    682280     23103.1
    682320     23102.6
    682360     23105.4
    682400     23107.4
    682440     23106.5
    682480     23110.4
    682520       23107
    682560     23115.1
    682600     23111.6
    682640     23116.9
    682680     23113.8
    682720     23118.2
    682760     23121.2
    682800     23121.3
    682840     23122.1
    682880     23122.5
    682920     23123.7
    682960     23125.4
    683000     23126.9
    683040     23128.9
    683080     23130.1
    683120     23129.6
    683160     23132.4
    683200     23134.4
    683240     23133.7
    683280     23137.4
    683320       23134
    683360     23142.1
    683400     23138.6
    683440     23143.9
    683480     23140.8
    683520     23145.3
    683560     23148.3
    683600     23148.4
    683640     23149.1
    683680     23149.5
    683720     23150.8
    683760     23152.5
    683800       23154
    683840       23156
    683880     23157.1
    683920     23156.7
    683960     23159.5
    684000     23161.4
    684040     23160.7
    684080     23164.6
    684120     23161.1
    684160     23169.2
    684200     23165.7
    684240     23171.1
    684280     23167.9
    684320     23172.4
    684360     23175.5
    684400     23175.4
    684440     23176.1
    684480     23176.6
    684520     23177.9
    684560     23179.6
    684600     23181.1
    684640     23183.1
    684680     23184.1
    684720     23183.8
    684760     23186.6
    684800     23188.5
    684840     23187.7
    684880     23191.7
    684920     23188.3
    684960     23196.3
    685000     23192.7
    685040     23198.1
    685080       23195
    685120     23199.4
    685160     23202.5
    685200     23202.4
    685240     23203.1
    685280     23203.7
    685320     23205.1
    685360     23206.8
    685400     23208.2
    685440     23210.3
    685480     23211.3
    685520     23210.9
    685560     23213.6
    685600     23215.6
    685640     23214.7
    685680     23218.8
    685720     23215.5
    685760     23223.5
    685800     23219.9
    685840     23225.1
    685880     23222.1
    685920     23226.5
    685960     23229.5
    686000     23229.6
    686040     23230.2
    686080     23230.7
    686120     23232.2
    686160     23233.9
    686200     23235.4
    686240     23237.3
    686280     23238.4
    686320       23238
    686360     23240.6
    686400     23242.6
    686440     23241.7
    686480     23245.8
    686520     23242.6
    686560     23250.6
    686600       23247
    686640     23252.1
    686680       23249
    686720     23253.7
    686760     23256.6
    686800     23256.6
    686840     23257.3
    686880     23257.8
    686920     23259.2
    686960     23261.1
    687000     23262.5
    687040     23264.4
    687080     23265.5
    687120     23264.9
    687160     23267.6
    687200     23269.6
    687240     23268.9
    687280     23272.9
    687320     23269.6
    687360     23277.7
    687400       23274
    687440     23279.1
    687480     23276.1
    687520     23280.8
    687560     23283.6
    687600     23283.7
    687640     23284.4
    687680     23284.9
    687720     23286.2
    687760     23288.2
    687800     23289.6
    687840     23291.5
    687880     23292.5
    687920     23291.8
    687960     23294.6
    688000     23296.6
    688040       23296
    688080     23299.8
    688120     23296.6
    688160     23304.9
    688200       23301
    688240     23305.9
    688280     23303.2
    688320     23307.7
    688360     23310.6
    688400     23310.6
    688440     23311.5
    688480     23311.8
    688520     23313.2
    688560     23315.3
    688600     23316.6
    688640     23318.5
    688680     23319.5
    688720     23318.9
    688760     23321.4
    688800     23323.7
    688840       23323
    688880     23326.9
    688920     23323.6
    688960     23331.9
    689000     23328.1
    689040     23332.9
    689080     23330.2
    689120     23334.7
    689160     23337.5
    689200     23337.5
    689240     23338.6
    689280     23338.8
    689320     23340.2
    689360     23342.2
    689400     23343.7
    689440     23345.5
    689480     23346.6
    689520     23345.9
    689560     23348.5
    689600     23350.8
    689640     23350.1
    689680     23353.9
    689720     23350.5
    689760       23359
    689800     23355.1
    689840       23360
    689880     23357.2
    689920     23361.7
    689960     23364.4
    690000     23364.4
    690040     23365.6
    690080     23365.9
    690120     23367.2
    690160     23369.3
    690200     23370.7
    690240     23372.6
    690280     23373.6
    690320       23373
    690360     23375.6
    690400     23377.9
    690440     23377.2
    690480     23380.8
    690520     23377.5
    690560     23385.9
    690600     23381.9
    690640     23386.9
    690680     23384.3
    690720     23388.6
    690760     23391.3
    690800     23391.5
    690840     23392.5
    690880     23392.7
    690920     23394.2
    690960     23396.3
    691000     23397.6
    691040     23399.3
    691080     23400.5
    691120     23399.9
    691160     23402.6
    691200     23404.8
    691240     23404.1
    691280     23407.9
    691320     23404.5
    691360     23412.8
    691400     23409.1
    691440     23413.9
    691480     23411.3
    691520     23415.6
    691560     23418.2
    691600     23418.5
    691640     23419.6
    691680     23419.7
    691720     23421.2
    691760     23423.3
    691800     23424.7
    691840     23426.3
    691880     23427.4
    691920     23426.9
    691960     23429.8
    692000     23431.8
    692040     23431.1
    692080       23435
    692120     23431.4
    692160     23439.9
    692200     23436.1
    692240     23440.9
    692280     23438.3
    692320     23442.4
    692360     23445.1
    692400     23445.4
    692440     23446.5
    692480     23446.5
    692520     23448.2
    692560     23450.2
    692600     23451.7
    692640     23453.3
    692680     23454.5
    692720       23454
    692760     23456.7
    692800     23458.8
    692840     23458.1
    692880     23462.2
    692920     23458.4
    692960     23466.9
    693000     23463.1
    693040       23468
    693080     23465.4
    693120     23469.6
    693160     23472.1
    693200     23472.4
    693240     23473.5
    693280     23473.6
    693320     23475.2
    693360     23477.1
    693400     23478.7
    693440     23480.3
    693480     23481.5
    693520     23481.2
    693560     23483.7
    693600     23485.8
    693640     23485.2
    693680     23489.2
    693720     23485.2
    693760     23493.7
    693800     23490.1
    693840       23495
    693880     23492.3
    693920     23496.6
    693960       23499
    694000     23499.4
    694040     23500.5
[truncated: 175,928 more chars]
