# Supplementary material for: Comment on 'Valid molecular dynamics simulations of human hemoglobin require a surprisingly large box size'
Source: eLife. 2019 Jun 20;8:e44718. doi: 10.7554/eLife.44718 (PMC6586461; doi:10.7554/eLife.44718)
Supplement: Figure 2—figure supplement 1—source data 1. — The zip archive contains a README file describing which source files correspond to the different panels. [file elife-44718-fig2-figsupp1-data1.zip › figure2_SI/panel_C/box2/7/msd.xvg]

# This file was created Thu Mar 28 23:53:16 2019
# Created by:
#             :-) GROMACS - gmx msd, 2018.3-dev-20180823-5d5eb38 (-:
# 
# Executable:   /usr/local/gromacs/2018/2018.3-impi2017-fftw337-gcc640-cuda91/bin/gmx
# Data prefix:  /usr/local/gromacs/2018/2018.3-impi2017-fftw337-gcc640-cuda91
# Working dir:  /home/vgapsys/project/hemoglobin/ubq/cube/box2/eq7/diffusion
# Command line:
#   gmx msd -s ../tpr.tpr -f /netmount/projects1/vgapsys/hemoglobin/ubq/cube/box2/eq7/traj_comp.xtc -trestart 800 -n index.ndx -o msd.xvg
# gmx msd is part of G R O M A C S:
#
# GROup of MAchos and Cynical Suckers
#
@    title "Mean Square Displacement"
@    xaxis  label "Time (ps)"
@    yaxis  label "MSD (nm\S2\N)"
@TYPE xy
# MSD gathered over 1e+06 ps with 1251 restarts
# Diffusion constants fitted from time 100000 to 900000 ps
# D[  SOL_&_OW] = 5.7035 (+/- 0.0577) (1e-5 cm^2/s)
         0           0
        40      1.3737
        80     2.73362
       120     4.09248
       160     5.44992
       200     6.80562
       240     8.16108
       280     9.51773
       320     10.8713
       360     12.2283
       400     13.5812
       440     14.9376
       480     16.2904
       520      17.647
       560      18.996
       600     20.3501
       640     21.7016
       680     23.0551
       720     24.4104
       760     25.7629
       800     27.1142
       840     28.4639
       880     29.8153
       920     31.1681
       960     32.5214
      1000      33.874
      1040     35.2234
      1080     36.5767
      1120     37.9305
      1160     39.2841
      1200     40.6349
      1240     41.9867
      1280     43.3381
      1320      44.695
      1360     46.0388
      1400     47.3966
      1440     48.7483
      1480      50.098
      1520     51.4559
      1560     52.8078
      1600     54.1588
      1640     55.5093
      1680     56.8594
      1720     58.2127
      1760     59.5652
      1800       60.92
      1840     62.2699
      1880      63.619
      1920     64.9703
      1960     66.3262
      2000     67.6804
      2040     69.0294
      2080     70.3788
      2120     71.7392
      2160     73.0784
      2200     74.4382
      2240     75.7914
      2280     77.1389
      2320     78.5004
      2360     79.8536
      2400     81.2047
      2440     82.5528
      2480     83.9009
      2520     85.2572
      2560       86.61
      2600     87.9679
      2640     89.3174
      2680     90.6692
      2720     92.0221
      2760     93.3779
      2800     94.7327
      2840     96.0758
      2880     97.4274
      2920     98.7923
      2960     100.129
      3000     101.489
      3040     102.838
      3080     104.187
      3120     105.552
      3160     106.904
      3200     108.255
      3240     109.603
      3280      110.95
      3320     112.307
      3360      113.66
      3400      115.02
      3440     116.367
      3480     117.716
      3520     119.069
      3560     120.428
      3600     121.783
      3640     123.124
      3680     124.472
      3720     125.842
      3760     127.173
      3800     128.536
      3840     129.886
      3880     131.236
      3920     132.601
      3960     133.952
      4000       135.3
      4040     136.648
      4080     137.995
      4120     139.352
      4160     140.703
      4200     142.063
      4240     143.407
      4280     144.756
      4320     146.111
      4360     147.474
      4400     148.829
      4440      150.17
      4480     151.517
      4520     152.891
      4560     154.219
      4600     155.585
      4640     156.932
      4680     158.278
      4720     159.642
      4760     160.995
      4800     162.342
      4840     163.689
      4880     165.036
      4920     166.394
      4960     167.743
      5000     169.106
      5040     170.448
      5080     171.798
      5120     173.153
      5160     174.516
      5200     175.876
      5240     177.214
      5280     178.564
      5320      179.94
      5360     181.268
      5400     182.636
      5440     183.981
      5480     185.326
      5520     186.693
      5560     188.045
      5600      189.39
      5640     190.738
      5680     192.084
      5720     193.442
      5760      194.79
      5800     196.157
      5840     197.499
      5880     198.847
      5920     200.204
      5960     201.571
      6000     202.932
      6040     204.265
      6080     205.617
      6120     206.998
      6160     208.325
      6200     209.695
      6240     211.039
      6280     212.386
      6320     213.751
      6360     215.103
      6400     216.448
      6440     217.797
      6480     219.137
      6520     220.497
      6560     221.846
      6600     223.214
      6640     224.557
      6680     225.907
      6720     227.264
      6760     228.632
      6800     229.992
      6840     231.324
      6880     232.676
      6920      234.06
      6960     235.384
      7000     236.759
      7040     238.101
      7080     239.445
      7120     240.814
      7160     242.166
      7200      243.51
      7240     244.859
      7280     246.201
      7320      247.56
      7360      248.91
      7400     250.279
      7440     251.619
      7480     252.966
      7520     254.326
      7560     255.695
      7600     257.059
      7640      258.39
      7680     259.738
      7720     261.126
      7760     262.445
      7800     263.822
      7840     265.164
      7880     266.507
      7920     267.877
      7960     269.228
      8000      270.57
      8040     271.916
      8080     273.257
      8120     274.616
      8160     275.964
      8200     277.336
      8240      278.68
      8280     280.022
      8320     281.383
      8360     282.755
      8400     284.122
      8440      285.45
      8480     286.801
      8520     288.193
      8560     289.509
      8600     290.886
      8640     292.228
      8680     293.569
      8720     294.941
      8760     296.293
      8800     297.635
      8840      298.98
      8880     300.321
      8920      301.68
      8960     303.026
      9000       304.4
      9040     305.742
      9080     307.086
      9120     308.446
      9160     309.822
      9200     311.188
      9240     312.517
      9280     313.865
      9320      315.26
      9360     316.576
      9400     317.952
      9440     319.293
      9480     320.636
      9520     322.008
      9560     323.363
      9600     324.705
      9640     326.053
      9680     327.395
      9720     328.755
      9760     330.101
      9800     331.475
      9840     332.817
      9880     334.156
      9920     335.519
      9960     336.895
     10000     338.262
     10040     339.586
     10080     340.938
     10120     342.336
     10160     343.648
     10200     345.028
     10240     346.365
     10280     347.706
     10320     349.081
     10360     350.439
     10400     351.782
     10440      353.13
     10480      354.47
     10520     355.833
     10560     357.178
     10600     358.551
     10640     359.895
     10680     361.234
     10720     362.596
     10760     363.977
     10800     365.345
     10840     366.667
     10880     368.018
     10920     369.417
     10960     370.727
     11000     372.108
     11040     373.445
     11080     374.783
     11120     376.159
     11160      377.52
     11200      378.86
     11240      380.21
     11280     381.548
     11320      382.91
     11360     384.253
     11400     385.629
     11440     386.971
     11480     388.308
     11520      389.67
     11560     391.052
     11600     392.416
     11640     393.737
     11680     395.088
     11720     396.492
     11760       397.8
     11800     399.184
     11840      400.52
     11880      401.86
     11920     403.237
     11960     404.598
     12000     405.939
     12040     407.289
     12080     408.624
     12120     409.986
     12160     411.329
     12200     412.703
     12240     414.048
     12280     415.381
     12320     416.744
     12360     418.133
     12400     419.494
     12440     420.811
     12480     422.162
     12520     423.567
     12560     424.873
     12600     426.258
     12640     427.591
     12680     428.931
     12720     430.309
     12760      431.67
     12800     433.012
     12840     434.362
     12880     435.698
     12920     437.059
     12960     438.402
     13000     439.778
     13040     441.125
     13080     442.455
     13120     443.816
     13160     445.207
     13200     446.569
     13240     447.885
     13280     449.235
     13320     450.642
     13360     451.941
     13400     453.325
     13440     454.658
     13480     455.997
     13520     457.376
     13560     458.738
     13600      460.08
     13640     461.432
     13680     462.766
     13720     464.126
     13760     465.468
     13800     466.844
     13840     468.193
     13880     469.519
     13920     470.881
     13960      472.27
     14000     473.633
     14040     474.945
     14080     476.299
     14120     477.709
     14160     479.006
     14200     480.391
     14240     481.725
     14280     483.062
     14320     484.444
     14360     485.806
     14400     487.149
     14440     488.501
     14480     489.833
     14520     491.192
     14560     492.535
     14600     493.916
     14640     495.262
     14680     496.589
     14720      497.95
     14760     499.339
     14800     500.703
     14840     502.011
     14880     503.368
     14920     504.781
     14960     506.076
     15000     507.462
     15040      508.79
     15080     510.129
     15120     511.514
     15160     512.876
     15200     514.221
     15240     515.571
     15280       516.9
     15320     518.261
     15360     519.601
     15400     520.982
     15440     522.329
     15480     523.653
     15520     525.015
     15560     526.406
     15600     527.773
     15640     529.079
     15680     530.433
     15720      531.85
     15760     533.144
     15800     534.529
     15840     535.857
     15880     537.194
     15920     538.583
     15960     539.944
     16000     541.291
     16040      542.64
     16080     543.969
     16120     545.329
     16160     546.668
     16200     548.052
     16240     549.398
     16280      550.72
     16320     552.083
     16360     553.475
     16400     554.845
     16440     556.145
     16480     557.505
     16520     558.927
     16560     560.218
     16600     561.604
     16640     562.929
     16680     564.265
     16720     565.656
     16760      567.02
     16800     568.369
     16840     569.718
     16880     571.048
     16920     572.408
     16960     573.743
     17000     575.127
     17040     576.473
     17080     577.792
     17120     579.159
     17160     580.551
     17200     581.919
     17240     583.221
     17280     584.582
     17320     586.003
     17360     587.294
     17400     588.679
     17440     590.005
     17480     591.341
     17520     592.737
     17560     594.101
     17600      595.45
     17640       596.8
     17680     598.129
     17720     599.491
     17760     600.826
     17800     602.211
     17840     603.557
     17880     604.878
     17920     606.243
     17960     607.634
     18000     609.007
     18040     610.303
     18080     611.665
     18120      613.09
     18160     614.378
     18200      615.76
     18240     617.088
     18280     618.424
     18320     619.823
     18360     621.188
     18400     622.539
     18440     623.889
     18480     625.217
     18520     626.581
     18560     627.916
     18600     629.304
     18640     630.651
     18680     631.969
     18720     633.336
     18760     634.728
     18800     636.102
     18840     637.396
     18880     638.756
     18920     640.183
     18960     641.467
     19000     642.853
     19040     644.181
     19080     645.513
     19120     646.914
     19160     648.277
     19200     649.628
     19240     650.977
     19280     652.304
     19320     653.667
     19360     654.999
     19400     656.391
     19440     657.735
     19480     659.052
     19520      660.42
     19560     661.815
     19600     663.189
     19640     664.483
     19680     665.842
     19720     667.274
     19760     668.555
     19800     669.941
     19840     671.268
     19880     672.596
     19920     673.998
     19960      675.36
     20000     676.709
     20040     678.059
     20080     679.383
     20120     680.746
     20160     682.078
     20200     683.467
     20240     684.816
     20280     686.128
     20320     687.495
     20360      688.89
     20400     690.263
     20440     691.556
     20480     692.915
     20520     694.353
     20560     695.629
     20600     697.015
     20640     698.337
     20680     699.667
     20720      701.07
     20760      702.43
     20800     703.781
     20840      705.13
     20880     706.455
     20920     707.816
     20960     709.147
     21000     710.539
     21040     711.887
     21080     713.198
     21120     714.566
     21160     715.966
     21200     717.338
     21240     718.631
     21280     719.991
     21320     721.432
     21360     722.705
     21400     724.093
     21440     725.412
     21480     726.744
     21520     728.148
     21560      729.51
     21600     730.858
     21640     732.208
     21680     733.531
     21720     734.895
     21760     736.224
     21800     737.615
     21840     738.964
     21880     740.273
     21920     741.641
     21960     743.044
     22000     744.415
     22040     745.706
     22080     747.067
     22120      748.51
     22160     749.779
     22200      751.17
     22240     752.485
     22280     753.814
     22320     755.223
     22360     756.585
     22400     757.932
     22440     759.284
     22480     760.607
     22520     761.971
     22560     763.298
     22600      764.69
     22640     766.043
     22680     767.348
     22720     768.715
     22760     770.119
     22800     771.488
     22840     772.781
     22880     774.144
     22920      775.59
     22960     776.857
     23000     778.249
     23040     779.558
     23080     780.887
     23120     782.299
     23160     783.661
     23200     785.009
     23240     786.358
     23280     787.679
     23320     789.043
     23360      790.37
     23400     791.766
     23440     793.118
     23480     794.421
     23520     795.789
     23560     797.193
     23600     798.563
     23640     799.853
     23680     801.212
     23720     802.668
     23760     803.928
     23800     805.319
     23840     806.629
     23880     807.956
     23920     809.371
     23960      810.73
     24000     812.077
     24040     813.427
     24080      814.75
     24120     816.114
     24160     817.439
     24200     818.834
     24240      820.19
     24280     821.491
     24320      822.86
     24360     824.269
     24400      825.64
     24440     826.928
     24480     828.284
     24520     829.745
     24560     831.004
     24600     832.398
     24640     833.706
     24680     835.029
     24720     836.442
     24760       837.8
     24800     839.146
     24840     840.496
     24880     841.814
     24920      843.18
     24960     844.505
     25000     845.902
     25040     847.259
     25080     848.559
     25120     849.924
     25160     851.336
     25200     852.707
     25240     853.994
     25280     855.356
     25320     856.818
     25360     858.071
     25400     859.468
     25440     860.774
     25480     862.098
     25520     863.512
     25560     864.869
     25600     866.216
     25640     867.565
     25680     868.884
     25720     870.254
     25760     871.578
     25800     872.977
     25840     874.331
     25880     875.634
     25920     877.001
     25960     878.412
     26000     879.785
     26040      881.07
     26080     882.433
     26120     883.899
     26160     885.147
     26200     886.545
     26240     887.851
     26280     889.179
     26320     890.593
     26360     891.952
     26400     893.296
     26440     894.649
     26480     895.969
     26520     897.339
     26560     898.664
     26600     900.064
     26640     901.421
     26680     902.725
     26720     904.089
     26760     905.508
     26800     906.882
     26840     908.165
     26880     909.525
     26920     910.995
     26960     912.237
     27000     913.639
     27040     914.945
     27080     916.272
     27120     917.689
     27160     919.055
     27200     920.394
     27240      921.75
     27280     923.071
     27320     924.437
     27360     925.764
     27400     927.163
     27440     928.519
     27480      929.82
     27520     931.184
     27560     932.603
     27600     933.976
     27640      935.26
     27680      936.62
     27720     938.093
     27760     939.331
     27800     940.734
     27840     942.033
     27880     943.362
     27920     944.785
     27960     946.147
     28000     947.488
     28040     948.844
     28080     950.167
     28120      951.53
     28160     952.857
     28200     954.258
     28240     955.616
     28280     956.916
     28320     958.278
     28360     959.699
     28400     961.077
     28440     962.355
     28480     963.716
     28520     965.194
     28560     966.426
     28600      967.83
     28640     969.133
     28680     970.456
     28720     971.881
     28760     973.248
     28800     974.587
     28840     975.944
     28880     977.264
     28920      978.63
     28960      979.95
     29000     981.355
     29040     982.709
     29080     984.008
     29120     985.374
     29160     986.792
     29200      988.17
     29240     989.448
     29280     990.814
     29320     992.297
     29360     993.524
     29400     994.931
     29440     996.231
     29480     997.551
     29520     998.981
     29560     1000.35
     29600     1001.69
     29640     1003.04
     29680     1004.36
     29720     1005.73
     29760     1007.05
     29800     1008.45
     29840     1009.81
     29880      1011.1
     29920     1012.47
     29960     1013.89
     30000     1015.27
     30040     1016.55
     30080     1017.91
     30120      1019.4
     30160     1020.62
     30200     1022.03
     30240     1023.34
     30280     1024.66
     30320     1026.09
     30360     1027.45
     30400     1028.79
     30440     1030.15
     30480     1031.47
     30520     1032.83
     30560     1034.15
     30600     1035.56
     30640     1036.91
     30680     1038.21
     30720     1039.57
     30760        1041
     30800     1042.37
     30840     1043.65
     30880     1045.02
     30920     1046.51
     30960     1047.73
     31000     1049.14
     31040     1050.45
     31080     1051.77
     31120      1053.2
     31160     1054.56
     31200     1055.91
     31240     1057.26
     31280     1058.58
     31320     1059.94
     31360     1061.26
     31400     1062.67
     31440     1064.03
     31480     1065.33
     31520     1066.69
     31560     1068.11
     31600     1069.49
     31640     1070.77
     31680     1072.13
     31720     1073.62
     31760     1074.84
     31800     1076.25
     31840     1077.55
     31880     1078.88
     31920     1080.31
     31960     1081.67
     32000     1083.02
     32040     1084.37
     32080     1085.69
     32120     1087.05
     32160     1088.36
     32200     1089.78
     32240     1091.14
     32280     1092.43
     32320     1093.79
     32360     1095.22
     32400      1096.6
     32440     1097.87
     32480     1099.24
     32520     1100.73
     32560     1101.95
     32600     1103.37
     32640     1104.67
     32680     1105.99
     32720     1107.43
     32760     1108.79
     32800     1110.13
     32840     1111.49
     32880      1112.8
     32920     1114.17
     32960     1115.48
     33000      1116.9
     33040     1118.25
     33080     1119.54
     33120      1120.9
     33160     1122.33
     33200     1123.71
     33240     1124.98
     33280     1126.35
     33320     1127.85
     33360     1129.06
     33400     1130.47
     33440     1131.77
     33480     1133.09
     33520     1134.53
     33560     1135.89
     33600     1137.23
     33640     1138.59
     33680      1139.9
     33720     1141.27
     33760     1142.58
     33800     1144.01
     33840     1145.36
     33880     1146.65
     33920     1148.01
     33960     1149.44
     34000     1150.82
     34040     1152.09
     34080     1153.46
     34120     1154.96
     34160     1156.17
     34200     1157.58
     34240     1158.88
     34280     1160.21
     34320     1161.64
     34360        1163
     34400     1164.35
     34440      1165.7
     34480     1167.02
     34520     1168.38
     34560     1169.69
     34600     1171.13
     34640     1172.47
     34680     1173.76
     34720     1175.12
     34760     1176.55
     34800     1177.93
     34840      1179.2
     34880     1180.56
     34920     1182.07
     34960     1183.28
     35000      1184.7
     35040     1185.99
     35080     1187.32
     35120     1188.75
     35160     1190.11
     35200     1191.46
     35240     1192.81
     35280     1194.12
     35320     1195.49
     35360      1196.8
     35400     1198.23
     35440     1199.58
     35480     1200.86
     35520     1202.22
     35560     1203.65
     35600     1205.03
     35640      1206.3
     35680     1207.67
     35720     1209.17
     35760     1210.38
     35800      1211.8
     35840     1213.09
     35880     1214.42
     35920     1215.85
     35960     1217.22
     36000     1218.56
     36040     1219.91
     36080     1221.22
     36120     1222.59
     36160      1223.9
     36200     1225.34
     36240     1226.68
     36280     1227.96
     36320     1229.32
     36360     1230.76
     36400     1232.13
     36440      1233.4
     36480     1234.77
     36520     1236.27
     36560     1237.48
     36600      1238.9
     36640     1240.18
     36680     1241.52
     36720     1242.95
     36760     1244.31
     36800     1245.65
     36840     1247.01
     36880     1248.32
     36920     1249.68
     36960     1250.99
     37000     1252.43
     37040     1253.77
     37080     1255.05
     37120     1256.42
     37160     1257.85
     37200     1259.23
     37240      1260.5
     37280     1261.87
     37320     1263.37
     37360     1264.58
     37400     1265.99
     37440     1267.28
     37480     1268.61
     37520     1270.05
     37560      1271.4
     37600     1272.75
     37640      1274.1
     37680     1275.41
     37720     1276.78
     37760     1278.09
     37800     1279.53
     37840     1280.87
     37880     1282.15
     37920     1283.51
     37960     1284.95
     38000     1286.33
     38040     1287.59
     38080     1288.96
     38120     1290.47
     38160     1291.67
     38200     1293.09
     38240     1294.37
     38280      1295.7
     38320     1297.14
     38360      1298.5
     38400     1299.85
     38440      1301.2
     38480     1302.51
     38520     1303.88
     38560     1305.19
     38600     1306.63
     38640     1307.97
     38680     1309.25
     38720     1310.61
     38760     1312.05
     38800     1313.44
     38840      1314.7
     38880     1316.07
     38920     1317.58
     38960     1318.78
     39000     1320.19
     39040     1321.47
     39080      1322.8
     39120     1324.24
     39160      1325.6
     39200     1326.95
     39240      1328.3
     39280     1329.62
     39320     1330.99
     39360      1332.3
     39400     1333.74
     39440     1335.08
     39480     1336.36
     39520     1337.72
     39560     1339.16
     39600     1340.55
     39640      1341.8
     39680     1343.18
     39720     1344.68
     39760     1345.88
     39800      1347.3
     39840     1348.58
     39880      1349.9
     39920     1351.34
     39960     1352.71
     40000     1354.05
     40040     1355.41
     40080     1356.72
     40120     1358.09
     40160      1359.4
     40200     1360.85
     40240     1362.18
     40280     1363.46
     40320     1364.82
     40360     1366.27
     40400     1367.65
     40440      1368.9
     40480     1370.28
     40520     1371.79
     40560     1372.99
     40600     1374.41
     40640     1375.69
     40680     1377.01
     40720     1378.45
     40760     1379.81
     40800     1381.16
     40840     1382.52
     40880     1383.83
     40920     1385.19
     40960     1386.51
     41000     1387.95
     41040     1389.29
     41080     1390.56
     41120     1391.92
     41160     1393.37
     41200     1394.76
     41240     1396.01
     41280     1397.39
     41320      1398.9
     41360      1400.1
     41400     1401.52
     41440     1402.79
     41480     1404.12
     41520     1405.57
     41560     1406.92
     41600     1408.27
     41640     1409.63
     41680     1410.93
     41720      1412.3
     41760     1413.61
     41800     1415.06
     41840     1416.39
     41880     1417.67
     41920     1419.02
     41960     1420.48
     42000     1421.86
     42040     1423.11
     42080     1424.49
     42120     1426.01
     42160     1427.21
     42200     1428.62
     42240      1429.9
     42280     1431.22
     42320     1432.67
     42360     1434.03
     42400     1435.38
     42440     1436.73
     42480     1438.03
     42520      1439.4
     42560     1440.71
     42600     1442.16
     42640     1443.49
     42680     1444.77
     42720     1446.12
     42760     1447.58
     42800     1448.97
     42840     1450.21
     42880     1451.59
     42920     1453.11
     42960     1454.31
     43000     1455.72
     43040     1456.99
     43080     1458.32
     43120     1459.77
     43160     1461.13
     43200     1462.48
     43240     1463.83
     43280     1465.13
     43320      1466.5
     43360     1467.81
     43400     1469.26
     43440     1470.59
     43480     1471.86
     43520     1473.22
     43560     1474.68
     43600     1476.07
     43640     1477.31
     43680     1478.69
     43720     1480.21
     43760     1481.41
     43800     1482.83
     43840      1484.1
     43880     1485.42
     43920     1486.87
     43960     1488.24
     44000     1489.59
     44040     1490.94
     44080     1492.23
     44120      1493.6
     44160     1494.91
     44200     1496.36
     44240     1497.69
     44280     1498.97
     44320     1500.32
     44360     1501.78
     44400     1503.18
     44440     1504.41
     44480      1505.8
     44520     1507.32
     44560     1508.51
     44600     1509.93
     44640      1511.2
     44680     1512.53
     44720     1513.98
     44760     1515.34
     44800     1516.69
     44840     1518.04
     44880     1519.34
     44920      1520.7
     44960     1522.02
     45000     1523.47
     45040      1524.8
     45080     1526.08
     45120     1527.43
     45160     1528.89
     45200     1530.29
     45240     1531.52
     45280      1532.9
     45320     1534.42
     45360     1535.62
     45400     1537.04
     45440      1538.3
     45480     1539.63
     45520     1541.08
     45560     1542.45
     45600      1543.8
     45640     1545.15
     45680     1546.44
     45720      1547.8
     45760     1549.12
     45800     1550.57
     45840      1551.9
     45880     1553.17
     45920     1554.53
     45960     1555.99
     46000     1557.39
     46040     1558.61
     46080        1560
     46120     1561.52
     46160     1562.71
     46200     1564.13
     46240     1565.39
     46280     1566.72
     46320     1568.18
     46360     1569.54
     46400     1570.89
     46440     1572.24
     46480     1573.53
     46520     1574.89
     46560     1576.21
     46600     1577.66
     46640     1578.99
     46680     1580.26
     46720     1581.61
     46760     1583.08
     46800     1584.48
     46840      1585.7
     46880     1587.09
     46920     1588.62
     46960      1589.8
     47000     1591.22
     47040     1592.47
     47080     1593.81
     47120     1595.26
     47160     1596.63
     47200     1597.97
     47240     1599.33
     47280     1600.61
     47320     1601.98
     47360     1603.29
     47400     1604.74
     47440     1606.08
     47480     1607.34
     47520      1608.7
     47560     1610.16
     47600     1611.56
     47640     1612.78
     47680     1614.17
     47720      1615.7
     47760     1616.89
     47800     1618.31
     47840     1619.56
     47880      1620.9
     47920     1622.35
     47960     1623.72
     48000     1625.06
     48040     1626.42
     48080      1627.7
     48120     1629.06
     48160     1630.38
     48200     1631.83
     48240     1633.16
     48280     1634.43
     48320     1635.79
     48360     1637.25
     48400     1638.66
     48440     1639.88
     48480     1641.26
     48520      1642.8
     48560     1643.98
     48600     1645.41
     48640     1646.66
     48680     1647.99
     48720     1649.44
     48760     1650.81
     48800     1652.16
     48840     1653.51
     48880     1654.79
     48920     1656.15
     48960     1657.46
     49000     1658.93
     49040     1660.26
     49080     1661.52
     49120     1662.89
     49160     1664.35
     49200     1665.75
     49240     1666.97
     49280     1668.35
     49320     1669.89
     49360     1671.07
     49400      1672.5
     49440     1673.75
     49480     1675.08
     49520     1676.54
     49560     1677.91
     49600     1679.25
     49640      1680.6
     49680     1681.89
     49720     1683.25
     49760     1684.56
     49800     1686.03
     49840     1687.36
     49880     1688.62
     49920     1689.98
     49960     1691.44
     50000     1692.85
     50040     1694.07
     50080     1695.45
     50120        1697
     50160     1698.16
     50200      1699.6
     50240     1700.85
     50280     1702.18
     50320     1703.64
     50360        1705
     50400     1706.35
     50440      1707.7
     50480     1708.98
     50520     1710.35
     50560     1711.66
     50600     1713.14
     50640     1714.46
     50680     1715.72
     50720     1717.08
     50760     1718.54
     50800     1719.95
     50840     1721.17
     50880     1722.55
     50920      1724.1
     50960     1725.26
     51000      1726.7
     51040     1727.95
     51080     1729.28
     51120     1730.73
     51160      1732.1
     51200     1733.45
     51240      1734.8
     51280     1736.08
     51320     1737.44
     51360     1738.75
     51400     1740.23
     51440     1741.55
     51480     1742.82
     51520     1744.17
     51560     1745.64
     51600     1747.05
     51640     1748.27
     51680     1749.65
     51720      1751.2
     51760     1752.36
     51800      1753.8
     51840     1755.04
     51880     1756.38
     51920     1757.83
     51960      1759.2
     52000     1760.55
     52040      1761.9
     52080     1763.18
     52120     1764.54
     52160     1765.84
     52200     1767.33
     52240     1768.65
     52280     1769.91
     52320     1771.26
     52360     1772.74
     52400     1774.15
     52440     1775.36
     52480     1776.75
     52520     1778.29
     52560     1779.45
     52600     1780.89
     52640     1782.14
     52680     1783.48
     52720     1784.93
     52760      1786.3
     52800     1787.65
     52840        1789
     52880     1790.28
     52920     1791.64
     52960     1792.95
     53000     1794.43
     53040     1795.75
     53080     1797.01
     53120     1798.37
     53160     1799.85
     53200     1801.26
     53240     1802.47
     53280     1803.85
     53320      1805.4
     53360     1806.55
     53400     1807.99
     53440     1809.24
     53480     1810.58
     53520     1812.03
     53560      1813.4
     53600     1814.75
     53640     1816.11
     53680     1817.38
     53720     1818.74
     53760     1820.05
     53800     1821.53
     53840     1822.85
     53880     1824.11
     53920     1825.47
     53960     1826.95
     54000     1828.36
     54040     1829.57
     54080     1830.96
     54120      1832.5
     54160     1833.66
     54200      1835.1
     54240     1836.35
     54280     1837.68
     54320     1839.13
     54360      1840.5
     54400     1841.86
     54440     1843.21
     54480     1844.48
     54520     1845.84
     54560     1847.15
     54600     1848.63
     54640     1849.95
     54680     1851.21
     54720     1852.57
     54760     1854.06
     54800     1855.47
     54840     1856.67
     54880     1858.06
     54920      1859.6
     54960     1860.75
     55000      1862.2
     55040     1863.45
     55080     1864.78
     55120     1866.23
     55160     1867.61
     55200     1868.97
     55240     1870.33
     55280     1871.59
     55320     1872.96
     55360     1874.26
     55400     1875.74
     55440     1877.07
     55480     1878.33
     55520     1879.68
     55560     1881.17
     55600     1882.58
     55640     1883.78
     55680     1885.17
     55720     1886.72
     55760     1887.87
     55800     1889.31
     55840     1890.56
     55880     1891.89
     55920     1893.34
     55960     1894.72
     56000     1896.08
     56040     1897.43
     56080     1898.69
     56120     1900.06
     56160     1901.36
     56200     1902.85
     56240     1904.17
     56280     1905.43
     56320     1906.78
     56360     1908.27
     56400     1909.68
     56440     1910.88
     56480     1912.26
     56520     1913.81
     56560     1914.96
     56600     1916.41
     56640     1917.66
     56680     1918.98
     56720     1920.44
     56760     1921.82
     56800     1923.18
     56840     1924.53
     56880     1925.78
     56920     1927.15
     56960     1928.45
     57000     1929.94
     57040     1931.26
     57080     1932.52
     57120     1933.87
     57160     1935.37
     57200     1936.78
     57240     1937.98
     57280     1939.36
     57320     1940.91
     57360     1942.06
     57400     1943.51
     57440     1944.75
     57480     1946.09
     57520     1947.54
     57560     1948.91
     57600     1950.28
     57640     1951.63
     57680     1952.88
     57720     1954.25
     57760     1955.56
     57800     1957.04
     57840     1958.36
     57880     1959.62
     57920     1960.97
     57960     1962.46
     58000     1963.88
     58040     1965.07
     58080     1966.46
     58120     1968.01
     58160     1969.16
     58200     1970.61
     58240     1971.85
     58280     1973.18
     58320     1974.63
     58360     1976.01
     58400     1977.38
     58440     1978.73
     58480     1979.98
     58520     1981.35
     58560     1982.65
     58600     1984.14
     58640     1985.46
     58680     1986.72
     58720     1988.06
     58760     1989.56
     58800     1990.98
     58840     1992.17
     58880     1993.56
     58920     1995.12
     58960     1996.27
     59000     1997.72
     59040     1998.95
     59080     2000.28
     59120     2001.73
     59160     2003.12
     59200     2004.48
     59240     2005.84
     59280     2007.08
     59320     2008.45
     59360     2009.75
     59400     2011.25
     59440     2012.56
     59480     2013.82
     59520     2015.17
     59560     2016.67
     59600     2018.09
     59640     2019.28
     59680     2020.67
     59720     2022.22
     59760     2023.37
     59800     2024.82
     59840     2026.06
     59880     2027.39
     59920     2028.84
     59960     2030.23
     60000     2031.59
     60040     2032.95
     60080     2034.19
     60120     2035.56
     60160     2036.87
     60200     2038.36
     60240     2039.67
     60280     2040.93
     60320     2042.29
     60360     2043.79
     60400      2045.2
     60440     2046.39
     60480     2047.78
     60520     2049.34
     60560     2050.48
     60600     2051.94
     60640     2053.18
     60680      2054.5
     60720     2055.96
     60760     2057.35
     60800     2058.71
     60840     2060.07
     60880     2061.31
     60920     2062.68
     60960     2063.99
     61000     2065.48
     61040      2066.8
     61080     2068.06
     61120     2069.41
     61160     2070.91
     61200     2072.33
     61240     2073.51
     61280      2074.9
     61320     2076.46
     61360     2077.61
     61400     2079.06
     61440      2080.3
     61480     2081.63
     61520     2083.08
     61560     2084.47
     61600     2085.83
     61640      2087.2
     61680     2088.44
     61720     2089.81
     61760     2091.12
     61800     2092.61
     61840     2093.93
     61880     2095.18
     61920     2096.53
     61960     2098.04
     62000     2099.45
     62040     2100.63
     62080     2102.03
     62120     2103.59
     62160     2104.73
     62200     2106.19
     62240     2107.43
     62280     2108.76
     62320     2110.21
     62360     2111.61
     62400     2112.97
     62440     2114.34
     62480     2115.57
     62520     2116.94
     62560     2118.24
     62600     2119.74
     62640     2121.07
     62680     2122.31
     62720     2123.67
     62760     2125.18
     62800      2126.6
     62840     2127.77
     62880     2129.17
     62920     2130.72
     62960     2131.86
     63000     2133.32
     63040     2134.56
     63080     2135.88
     63120     2137.33
     63160     2138.73
     63200      2140.1
     63240     2141.46
     63280     2142.69
     63320     2144.06
     63360     2145.37
     63400     2146.86
     63440     2148.19
     63480     2149.43
     63520     2150.79
     63560      2152.3
     63600     2153.72
     63640     2154.89
     63680     2156.28
     63720     2157.85
     63760     2158.98
     63800     2160.44
     63840     2161.68
     63880     2163.01
     63920     2164.45
     63960     2165.85
     64000     2167.22
     64040     2168.58
     64080     2169.82
     64120     2171.19
     64160     2172.49
     64200     2173.99
     64240     2175.31
     64280     2176.55
     64320     2177.91
     64360     2179.43
     64400     2180.85
     64440     2182.01
     64480     2183.41
     64520     2184.98
     64560     2186.12
     64600     2187.58
     64640      2188.8
     64680     2190.14
     64720     2191.58
     64760     2192.98
     64800     2194.35
     64840     2195.72
     64880     2196.94
     64920     2198.31
     64960     2199.62
     65000     2201.13
     65040     2202.45
     65080     2203.69
     65120     2205.04
     65160     2206.55
     65200     2207.98
     65240     2209.14
     65280     2210.54
     65320     2212.11
     65360     2213.25
     65400     2214.71
     65440     2215.94
     65480     2217.27
     65520     2218.71
     65560     2220.12
     65600      2221.5
     65640     2222.86
     65680     2224.08
     65720     2225.45
     65760     2226.75
     65800     2228.26
     65840     2229.58
     65880     2230.82
     65920     2232.16
     65960     2233.68
     66000     2235.12
     66040     2236.27
     66080     2237.67
     66120     2239.24
     66160     2240.38
     66200     2241.84
     66240     2243.07
     66280     2244.42
     66320     2245.85
     66360     2247.26
     66400     2248.64
     66440        2250
     66480     2251.21
     66520     2252.59
     66560     2253.89
     66600      2255.4
     66640     2256.72
     66680     2257.95
     66720      2259.3
     66760     2260.82
     66800     2262.26
     66840      2263.4
     66880     2264.81
     66920     2266.39
     66960     2267.52
     67000     2268.98
     67040     2270.21
     67080     2271.55
     67120     2272.99
     67160      2274.4
     67200     2275.78
     67240     2277.14
     67280     2278.35
     67320     2279.73
     67360     2281.03
     67400     2282.53
     67440     2283.86
     67480     2285.08
     67520     2286.44
     67560     2287.96
     67600     2289.39
     67640     2290.54
     67680     2291.95
     67720     2293.53
     67760     2294.66
     67800     2296.12
     67840     2297.35
     67880     2298.69
     67920     2300.13
     67960     2301.54
     68000     2302.92
     68040     2304.27
     68080     2305.48
     68120     2306.86
     68160     2308.16
     68200     2309.67
     68240     2310.99
     68280     2312.22
     68320     2313.58
     68360     2315.09
     68400     2316.53
     68440     2317.68
     68480     2319.08
     68520     2320.67
     68560     2321.79
     68600     2323.26
     68640     2324.48
     68680     2325.82
     68720     2327.27
     68760     2328.68
     68800     2330.06
     68840     2331.41
     68880     2332.61
     68920        2334
     68960     2335.29
     69000      2336.8
     69040     2338.13
     69080     2339.35
     69120     2340.72
     69160     2342.23
     69200     2343.66
     69240      2344.8
     69280     2346.21
     69320      2347.8
     69360     2348.92
     69400     2350.39
     69440     2351.61
     69480     2352.95
     69520      2354.4
     69560      2355.8
     69600     2357.19
     69640     2358.52
     69680     2359.73
     69720     2361.13
     69760     2362.42
     69800     2363.93
     69840     2365.25
     69880     2366.49
     69920     2367.85
     69960     2369.36
     70000     2370.79
     70040     2371.93
     70080     2373.34
     70120     2374.93
     70160     2376.04
     70200     2377.52
     70240     2378.74
     70280     2380.08
     70320     2381.52
     70360     2382.93
     70400     2384.32
     70440     2385.66
     70480     2386.86
     70520     2388.26
     70560     2389.55
     70600     2391.05
     70640     2392.38
     70680     2393.62
     70720     2394.98
     70760      2396.5
     70800     2397.93
     70840     2399.06
     70880     2400.47
     70920     2402.07
     70960     2403.18
     71000     2404.66
     71040     2405.88
     71080     2407.22
     71120     2408.66
     71160     2410.07
     71200     2411.46
     71240     2412.79
     71280        2414
     71320     2415.39
     71360     2416.68
     71400     2418.19
     71440     2419.52
     71480     2420.75
     71520     2422.11
     71560     2423.62
     71600     2425.06
     71640     2426.19
     71680      2427.6
     71720      2429.2
     71760     2430.31
     71800     2431.78
     71840        2433
     71880     2434.34
     71920     2435.78
     71960     2437.19
     72000     2438.59
     72040     2439.92
     72080     2441.12
     72120     2442.52
     72160     2443.81
     72200     2445.31
     72240     2446.65
     72280     2447.88
     72320     2449.23
     72360     2450.75
     72400     2452.19
     72440     2453.31
     72480     2454.72
     72520     2456.34
     72560     2457.43
     72600     2458.91
     72640     2460.13
     72680     2461.46
     72720     2462.91
     72760     2464.32
     72800     2465.72
     72840     2467.05
     72880     2468.25
     72920     2469.65
     72960     2470.93
     73000     2472.44
     73040     2473.77
     73080        2475
     73120     2476.36
     73160     2477.88
     73200     2479.31
     73240     2480.44
     73280     2481.84
     73320     2483.46
     73360     2484.56
     73400     2486.03
     73440     2487.25
     73480     2488.59
     73520     2490.04
     73560     2491.45
     73600     2492.85
     73640     2494.18
     73680     2495.38
     73720     2496.78
     73760     2498.04
     73800     2499.56
     73840      2500.9
     73880     2502.12
     73920     2503.48
     73960     2505.01
     74000     2506.43
     74040     2507.56
     74080     2508.96
     74120     2510.58
     74160     2511.68
     74200     2513.15
     74240     2514.38
     74280     2515.72
     74320     2517.16
     74360     2518.57
     74400     2519.97
     74440      2521.3
     74480      2522.5
     74520     2523.89
     74560     2525.17
     74600     2526.69
     74640     2528.02
     74680     2529.25
     74720     2530.61
     74760     2532.13
     74800     2533.56
     74840     2534.68
     74880     2536.07
     74920      2537.7
     74960      2538.8
     75000     2540.27
     75040      2541.5
     75080     2542.83
     75120     2544.28
     75160     2545.69
     75200      2547.1
     75240     2548.42
     75280     2549.62
     75320     2551.01
     75360     2552.29
     75400     2553.81
     75440     2555.14
     75480     2556.37
     75520     2557.73
     75560     2559.25
     75600     2560.68
     75640     2561.81
     75680     2563.19
     75720     2564.83
     75760     2565.91
     75800     2567.39
     75840     2568.61
     75880     2569.95
     75920     2571.39
     75960      2572.8
     76000     2574.22
     76040     2575.54
     76080     2576.74
     76120     2578.13
     76160     2579.42
     76200     2580.93
     76240     2582.27
     76280      2583.5
     76320     2584.85
     76360     2586.38
     76400     2587.81
     76440     2588.94
     76480     2590.33
     76520     2591.96
     76560     2593.03
     76600     2594.51
     76640     2595.73
     76680     2597.07
     76720     2598.52
     76760     2599.92
     76800     2601.34
     76840     2602.66
     76880     2603.85
     76920     2605.25
     76960     2606.53
     77000     2608.05
     77040     2609.38
     77080     2610.61
     77120     2611.97
     77160     2613.49
     77200     2614.92
     77240     2616.06
     77280     2617.44
     77320     2619.08
     77360     2620.15
     77400     2621.63
     77440     2622.85
     77480     2624.18
     77520     2625.63
     77560     2627.04
     77600     2628.45
     77640     2629.77
     77680     2630.97
     77720     2632.36
     77760     2633.64
     77800     2635.16
     77840      2636.5
     77880     2637.72
     77920     2639.09
     77960     2640.61
     78000     2642.03
     78040     2643.17
     78080     2644.56
     78120      2646.2
     78160     2647.27
     78200     2648.74
     78240     2649.96
     78280      2651.3
     78320     2652.75
     78360     2654.16
     78400     2655.58
     78440     2656.89
     78480     2658.09
     78520     2659.47
     78560     2660.76
     78600     2662.28
     78640     2663.61
     78680     2664.85
     78720     2666.22
     78760     2667.73
     78800     2669.16
     78840     2670.29
     78880     2671.67
     78920     2673.33
     78960      2674.4
     79000     2675.87
     79040     2677.09
     79080     2678.43
     79120     2679.88
     79160     2681.29
     79200     2682.71
     79240     2684.02
     79280     2685.21
     79320      2686.6
     79360     2687.88
     79400     2689.41
     79440     2690.75
     79480     2691.97
     79520     2693.34
     79560     2694.85
     79600     2696.29
     79640     2697.42
     79680      2698.8
     79720     2700.47
     79760     2701.53
     79800        2703
     79840     2704.22
     79880     2705.57
     79920     2707.01
     79960     2708.41
     80000     2709.84
     80040     2711.16
     80080     2712.34
     80120     2713.72
     80160        2715
     80200     2716.53
     80240     2717.87
     80280      2719.1
     80320     2720.47
     80360     2721.98
     80400     2723.42
     80440     2724.54
     80480     2725.94
     80520      2727.6
     80560     2728.66
     80600     2730.13
     80640     2731.34
     80680     2732.69
     80720     2734.14
     80760     2735.54
     80800     2736.97
     80840     2738.29
     80880     2739.47
     80920     2740.85
     80960     2742.14
     81000     2743.66
     81040     2745.01
     81080     2746.23
     81120      2747.6
     81160     2749.11
     81200     2750.55
     81240     2751.66
     81280     2753.06
     81320     2754.72
     81360     2755.79
     81400     2757.27
     81440     2758.48
     81480     2759.82
     81520     2761.27
     81560     2762.68
     81600      2764.1
     81640     2765.42
     81680      2766.6
     81720     2767.98
     81760     2769.26
     81800      2770.8
     81840     2772.14
     81880     2773.36
     81920     2774.73
     81960     2776.24
     82000     2777.68
     82040     2778.79
     82080     2780.19
     82120     2781.85
     82160     2782.91
     82200     2784.39
     82240     2785.59
     82280     2786.94
     82320     2788.41
     82360     2789.81
     82400     2791.24
     82440     2792.56
     82480     2793.73
     82520     2795.11
     82560      2796.4
     82600     2797.93
     82640     2799.26
     82680     2800.48
     82720     2801.85
     82760     2803.37
     82800     2804.81
     82840     2805.92
     82880     2807.31
     82920     2808.97
     82960     2810.03
     83000     2811.51
     83040     2812.71
     83080     2814.06
     83120     2815.53
     83160     2816.93
     83200     2818.35
     83240     2819.69
     83280     2820.85
     83320     2822.23
     83360     2823.51
     83400     2825.05
     83440     2826.38
     83480     2827.61
     83520     2828.97
     83560     2830.48
     83600     2831.92
     83640     2833.03
     83680     2834.43
     83720     2836.09
     83760     2837.15
     83800     2838.62
     83840     2839.82
     83880     2841.17
     83920     2842.64
     83960     2844.04
     84000     2845.47
     84040      2846.8
     84080     2847.96
     84120     2849.34
     84160     2850.63
     84200     2852.16
     84240      2853.5
     84280     2854.72
     84320     2856.09
     84360      2857.6
     84400     2859.04
     84440     2860.15
     84480     2861.54
     84520     2863.21
     84560     2864.27
     84600     2865.74
     84640     2866.94
     84680     2868.29
     84720     2869.77
     84760     2871.17
     84800      2872.6
     84840     2873.94
     84880     2875.09
     84920     2876.47
     84960     2877.76
     85000     2879.29
     85040     2880.62
     85080     2881.84
     85120     2883.21
     85160     2884.71
     85200     2886.17
     85240     2887.27
     85280     2888.67
     85320     2890.33
     85360      2891.4
     85400     2892.87
     85440     2894.07
     85480     2895.41
     85520      2896.9
     85560      2898.3
     85600     2899.73
     85640     2901.07
     85680     2902.22
     85720      2903.6
     85760     2904.89
     85800     2906.42
     85840     2907.75
     85880     2908.97
     85920     2910.33
     85960     2911.84
     86000     2913.29
     86040     2914.39
     86080     2915.79
     86120     2917.46
     86160     2918.52
     86200     2919.99
     86240     2921.19
     86280     2922.53
     86320     2924.02
     86360     2925.42
     86400     2926.86
     86440      2928.2
     86480     2929.34
     86520     2930.72
     86560     2932.01
     86600     2933.55
     86640     2934.88
     86680     2936.11
     86720     2937.46
     86760     2938.97
     86800     2940.43
     86840     2941.53
     86880     2942.92
     86920      2944.6
     86960     2945.65
     87000     2947.12
     87040     2948.33
     87080     2949.66
     87120     2951.14
     87160     2952.56
     87200     2953.98
     87240     2955.32
     87280     2956.46
     87320     2957.85
     87360     2959.14
     87400     2960.68
     87440     2962.02
     87480     2963.22
     87520     2964.58
     87560     2966.09
     87600     2967.55
     87640     2968.65
     87680     2970.05
     87720     2971.73
     87760     2972.78
     87800     2974.25
     87840     2975.46
     87880     2976.79
     87920     2978.27
     87960     2979.68
     88000     2981.11
     88040     2982.45
     88080     2983.59
     88120     2984.97
     88160     2986.27
     88200     2987.81
     88240     2989.15
     88280     2990.36
     88320     2991.72
     88360     2993.23
     88400      2994.7
     88440      2995.8
     88480     2997.19
     88520     2998.87
     88560     2999.92
     88600     3001.39
     88640     3002.59
     88680     3003.93
     88720      3005.4
     88760     3006.82
     88800     3008.26
     88840      3009.6
     88880     3010.72
     88920     3012.11
     88960      3013.4
     89000     3014.96
     89040     3016.29
     89080     3017.51
     89120     3018.86
     89160     3020.38
     89200     3021.85
     89240     3022.95
     89280     3024.34
     89320     3026.02
     89360     3027.07
     89400     3028.54
     89440     3029.74
     89480     3031.09
     89520     3032.56
     89560     3033.97
     89600     3035.43
     89640     3036.76
     89680     3037.89
     89720     3039.27
     89760     3040.56
     89800     3042.11
     89840     3043.46
     89880     3044.66
     89920     3046.02
     89960     3047.55
     90000     3049.02
     90040     3050.12
     90080      3051.5
     90120     3053.19
     90160     3054.23
     90200     3055.71
     90240     3056.91
     90280     3058.26
     90320     3059.73
     90360     3061.14
     90400     3062.59
     90440     3063.94
     90480     3065.05
     90520     3066.44
     90560     3067.72
     90600     3069.29
     90640     3070.62
     90680     3071.82
     90720     3073.19
     90760     3074.71
     90800     3076.19
     90840     3077.28
     90880     3078.67
     90920     3080.36
     90960     3081.41
     91000     3082.89
     91040     3084.08
     91080     3085.44
     91120      3086.9
     91160     3088.31
     91200     3089.76
     91240     3091.11
     91280     3092.23
     91320     3093.61
     91360      3094.9
     91400     3096.46
     91440     3097.79
     91480        3099
     91520     3100.37
     91560     3101.88
     91600     3103.36
     91640     3104.45
     91680     3105.84
     91720     3107.53
     91760     3108.57
     91800     3110.06
     91840     3111.24
     91880      3112.6
     91920     3114.07
     91960     3115.48
     92000     3116.93
     92040     3118.29
     92080      3119.4
     92120     3120.78
     92160     3122.07
     92200     3123.64
     92240     3124.97
     92280     3126.18
     92320     3127.54
     92360     3129.06
     92400     3130.53
     92440     3131.63
     92480     3133.01
     92520     3134.71
     92560     3135.75
     92600     3137.24
     92640     3138.41
     92680     3139.77
     92720     3141.24
     92760     3142.66
     92800      3144.1
     92840     3145.46
     92880     3146.57
     92920     3147.96
     92960     3149.25
     93000     3150.81
     93040     3152.14
     93080     3153.35
     93120     3154.72
     93160     3156.23
     93200     3157.71
     93240      3158.8
     93280     3160.18
     93320     3161.88
     93360     3162.91
     93400     3164.41
     93440     3165.58
     93480     3166.93
     93520     3168.42
     93560     3169.82
     93600     3171.26
     93640     3172.62
     93680     3173.73
     93720     3175.12
     93760     3176.42
     93800     3177.98
     93840     3179.32
     93880     3180.52
     93920     3181.88
     93960     3183.41
     94000     3184.88
     94040     3185.96
     94080     3187.35
     94120     3189.05
     94160     3190.07
     94200     3191.57
     94240     3192.74
     94280     3194.09
     94320     3195.57
     94360     3196.98
     94400     3198.42
     94440     3199.79
     94480     3200.89
     94520     3202.28
     94560     3203.58
     94600     3205.15
     94640     3206.48
     94680     3207.68
     94720     3209.04
     94760     3210.57
     94800     3212.05
     94840     3213.13
     94880     3214.51
     94920     3216.22
     94960     3217.24
     95000     3218.74
     95040     3219.91
     95080     3221.27
     95120     3222.74
     95160     3224.15
     95200      3225.6
     95240     3226.96
     95280     3228.05
     95320     3229.45
     95360     3230.74
     95400     3232.33
     95440     3233.66
     95480     3234.85
     95520     3236.22
     95560     3237.74
     95600     3239.22
     95640      3240.3
     95680     3241.68
     95720      3243.4
     95760      3244.4
     95800      3245.9
     95840     3247.08
     95880     3248.43
     95920     3249.91
     95960     3251.31
     96000     3252.77
     96040     3254.14
     96080     3255.23
     96120     3256.62
     96160     3257.91
     96200     3259.49
     96240     3260.82
     96280     3262.02
     96320     3263.38
     96360     3264.92
     96400     3266.39
     96440     3267.47
     96480     3268.85
     96520     3270.57
     96560     3271.57
     96600     3273.07
     96640     3274.25
     96680     3275.61
     96720     3277.08
     96760     3278.49
     96800     3279.94
     96840     3281.31
     96880     3282.39
     96920     3283.79
     96960     3285.08
     97000     3286.66
     97040     3287.99
     97080     3289.18
     97120     3290.56
     97160     3292.09
     97200     3293.56
     97240     3294.64
     97280     3296.01
     97320     3297.73
     97360     3298.74
     97400     3300.25
     97440     3301.42
     97480     3302.78
     97520     3304.24
     97560     3305.66
     97600     3307.12
     97640     3308.48
     97680     3309.56
     97720     3310.96
     97760     3312.26
     97800     3313.84
     97840     3315.16
     97880     3316.36
     97920     3317.73
     97960     3319.26
     98000     3320.73
     98040     3321.81
     98080     3323.18
     98120     3324.91
     98160     3325.91
     98200     3327.42
     98240      3328.6
     98280     3329.95
     98320     3331.42
     98360     3332.84
     98400      3334.3
     98440     3335.66
     98480     3336.74
     98520     3338.13
     98560     3339.43
     98600     3341.02
     98640     3342.34
     98680     3343.53
     98720     3344.91
     98760     3346.44
     98800     3347.92
     98840     3348.98
     98880     3350.36
     98920      3352.1
     98960     3353.09
     99000     3354.61
     99040     3355.79
     99080     3357.14
     99120      3358.6
     99160     3360.03
     99200     3361.49
     99240     3362.86
     99280     3363.93
     99320     3365.32
     99360     3366.62
     99400     3368.21
     99440     3369.53
     99480     3370.72
     99520     3372.08
     99560     3373.63
     99600     3375.12
     99640     3376.17
     99680     3377.55
     99720     3379.29
     99760     3380.29
     99800      3381.8
     99840     3382.98
     99880     3384.33
     99920     3385.78
     99960     3387.22
    100000     3388.68
    100040     3390.05
    100080     3391.12
    100120     3392.51
    100160     3393.81
    100200      3395.4
    100240     3396.71
    100280     3397.91
    100320     3399.27
    100360     3400.81
    100400      3402.3
    100440     3403.36
    100480     3404.73
    100520     3406.48
    100560     3407.48
    100600     3408.99
    100640     3410.17
    100680     3411.52
    100720     3412.97
    100760     3414.42
    100800     3415.87
    100840     3417.25
    100880     3418.31
    100920      3419.7
    100960        3421
    101000     3422.59
    101040     3423.91
    101080     3425.11
    101120     3426.47
    101160     3428.01
    101200      3429.5
    101240     3430.56
    101280     3431.94
    101320     3433.69
    101360     3434.68
    101400     3436.19
    101440     3437.37
    101480     3438.71
    101520     3440.17
    101560     3441.62
    101600     3443.08
    101640     3444.44
    101680     3445.51
    101720      3446.9
    101760     3448.22
    101800     3449.79
    101840     3451.11
    101880     3452.31
    101920     3453.67
    101960     3455.22
    102000     3456.71
    102040     3457.76
    102080     3459.14
    102120     3460.89
    102160     3461.87
    102200      3463.4
    102240     3464.58
    102280     3465.91
    102320     3467.37
    102360     3468.83
    102400     3470.28
    102440     3471.66
    102480     3472.71
    102520     3474.12
    102560     3475.41
    102600     3477.01
    102640     3478.33
    102680     3479.52
    102720     3480.88
    102760     3482.43
    102800     3483.92
    102840     3484.97
    102880     3486.35
    102920     3488.11
    102960     3489.08
    103000     3490.62
    103040     3491.78
    103080     3493.11
    103120     3494.58
    103160     3496.03
    103200      3497.5
    103240     3498.87
    103280     3499.92
    103320     3501.32
    103360     3502.62
    103400     3504.21
    103440     3505.53
    103480     3506.71
    103520     3508.09
    103560     3509.63
    103600     3511.11
    103640     3512.17
    103680     3513.54
    103720     3515.31
    103760     3516.28
    103800     3517.81
    103840     3518.97
    103880     3520.31
    103920     3521.78
    103960     3523.23
    104000      3524.7
    104040     3526.06
    104080     3527.12
    104120      3528.5
    104160     3529.81
    104200      3531.4
    104240     3532.73
    104280     3533.91
    104320      3535.3
    104360     3536.82
    104400     3538.32
    104440     3539.36
    104480     3540.74
    104520     3542.52
    104560     3543.48
    104600     3545.02
    104640     3546.18
    104680      3547.5
    104720     3548.97
    104760     3550.44
    104800      3551.9
    104840     3553.27
    104880     3554.32
    104920     3555.71
    104960     3557.01
    105000     3558.61
    105040     3559.94
    105080     3561.11
    105120     3562.49
    105160     3564.01
    105200     3565.51
    105240     3566.55
    105280     3567.94
    105320      3569.7
    105360     3570.67
    105400     3572.21
    105440     3573.37
    105480     3574.68
    105520     3576.16
    105560     3577.64
    105600     3579.09
    105640     3580.46
    105680      3581.5
    105720     3582.89
    105760      3584.2
    105800      3585.8
    105840     3587.13
    105880     3588.29
    105920     3589.69
    105960      3591.2
    106000      3592.7
    106040     3593.73
    106080     3595.12
    106120     3596.89
    106160     3597.85
    106200     3599.39
    106240     3600.55
    106280     3601.86
    106320     3603.35
    106360     3604.81
    106400     3606.27
    106440     3607.63
    106480     3608.67
    106520     3610.07
    106560     3611.38
    106600     3612.98
    106640     3614.31
    106680     3615.47
    106720     3616.86
    106760     3618.38
    106800     3619.87
    106840     3620.91
    106880      3622.3
    106920     3624.08
    106960     3625.03
    107000     3626.58
    107040     3627.73
    107080     3629.04
    107120     3630.53
    107160     3631.99
    107200     3633.45
    107240     3634.82
    107280     3635.85
    107320     3637.24
    107360     3638.57
    107400     3640.16
    107440      3641.5
    107480     3642.65
    107520     3644.04
    107560     3645.55
    107600     3647.06
    107640     3648.09
    107680     3649.48
    107720     3651.26
    107760      3652.2
    107800     3653.75
    107840     3654.92
    107880     3656.22
    107920     3657.72
    107960     3659.18
    108000     3660.63
    108040     3662.01
    108080     3663.03
    108120     3664.43
    108160     3665.75
    108200     3667.35
    108240     3668.69
    108280     3669.84
    108320     3671.24
    108360     3672.75
    108400     3674.26
    108440     3675.27
    108480     3676.67
    108520     3678.45
    108560      3679.4
    108600     3680.95
    108640     3682.11
    108680     3683.42
    108720     3684.91
    108760     3686.38
    108800     3687.84
    108840     3689.21
    108880     3690.23
    108920     3691.63
    108960     3692.95
    109000     3694.56
    109040     3695.89
    109080     3697.05
    109120     3698.44
    109160     3699.95
    109200     3701.47
    109240     3702.48
    109280     3703.88
    109320     3705.66
    109360     3706.61
    109400     3708.17
    109440     3709.31
    109480     3710.62
    109520     3712.11
    109560     3713.59
    109600     3715.04
    109640     3716.41
    109680     3717.42
    109720     3718.84
    109760     3720.15
    109800     3721.78
    109840      3723.1
    109880     3724.25
    109920     3725.65
    109960     3727.16
    110000     3728.67
    110040     3729.69
    110080     3731.08
    110120     3732.86
    110160     3733.81
    110200     3735.36
    110240     3736.53
    110280     3737.82
    110320     3739.32
    110360     3740.79
    110400     3742.25
    110440     3743.61
    110480     3744.61
    110520     3746.03
    110560     3747.35
    110600     3748.98
    110640      3750.3
    110680     3751.44
    110720     3752.83
    110760     3754.36
    110800     3755.87
    110840     3756.88
    110880     3758.28
    110920     3760.05
    110960        3761
    111000     3762.56
    111040     3763.72
    111080     3765.01
    111120      3766.5
    111160     3767.97
    111200     3769.43
    111240      3770.8
    111280     3771.79
    111320     3773.21
    111360     3774.54
    111400     3776.16
    111440     3777.49
    111480     3778.62
    111520     3780.02
    111560     3781.54
    111600     3783.06
    111640     3784.06
    111680     3785.45
    111720     3787.24
    111760     3788.17
    111800     3789.74
    111840      3790.9
    111880     3792.19
    111920     3793.69
    111960     3795.15
    112000     3796.62
    112040     3797.98
    112080     3798.98
    112120     3800.39
    112160     3801.72
    112200     3803.34
    112240     3804.67
    112280      3805.8
    112320     3807.19
    112360     3808.72
    112400     3810.24
    112440     3811.24
    112480     3812.63
    112520     3814.41
    112560     3815.35
    112600     3816.92
    112640     3818.07
    112680     3819.36
    112720     3820.85
    112760     3822.32
    112800      3823.8
    112840     3825.16
    112880     3826.16
    112920     3827.58
    112960     3828.89
    113000     3830.51
    113040     3831.84
    113080     3832.97
    113120     3834.36
    113160     3835.89
    113200     3837.41
    113240      3838.4
    113280     3839.81
    113320     3841.58
    113360     3842.54
    113400      3844.1
    113440     3845.24
    113480     3846.53
    113520     3848.04
    113560      3849.5
    113600     3850.97
    113640     3852.34
    113680     3853.34
    113720     3854.75
    113760     3856.08
    113800      3857.7
    113840     3859.03
    113880     3860.17
    113920     3861.53
    113960     3863.08
    114000      3864.6
    114040     3865.58
    114080     3866.98
    114120     3868.76
    114160     3869.72
    114200     3871.28
    114240     3872.43
    114280     3873.72
    114320     3875.23
    114360     3876.69
    114400     3878.16
    114440     3879.54
    114480     3880.52
    114520     3881.95
    114560     3883.27
    114600     3884.88
    114640     3886.24
    114680     3887.36
    114720     3888.73
    114760     3890.28
    114800     3891.81
    114840     3892.78
    114880     3894.17
    114920     3895.96
    114960     3896.92
    115000     3898.49
    115040     3899.63
    115080     3900.92
    115120     3902.41
    115160     3903.88
    115200     3905.35
    115240     3906.72
    115280     3907.72
    115320     3909.13
    115360     3910.46
    115400     3912.07
    115440     3913.42
    115480     3914.55
    115520     3915.92
    115560     3917.46
    115600     3918.99
    115640     3919.96
    115680     3921.35
    115720     3923.13
    115760      3924.1
    115800     3925.67
    115840     3926.81
    115880     3928.09
    115920     3929.58
    115960     3931.06
    116000     3932.53
    116040      3933.9
    116080     3934.89
    116120      3936.3
    116160     3937.63
    116200     3939.25
    116240      3940.6
    116280     3941.73
    116320     3943.09
    116360     3944.65
    116400     3946.16
    116440     3947.13
    116480     3948.53
    116520     3950.31
    116560     3951.28
    116600     3952.85
    116640     3953.99
    116680     3955.28
    116720     3956.77
    116760     3958.25
    116800     3959.72
    116840     3961.08
    116880     3962.08
    116920     3963.48
    116960     3964.83
    117000     3966.44
    117040     3967.78
    117080     3968.91
    117120     3970.28
    117160     3971.83
    117200     3973.36
    117240     3974.32
    117280     3975.72
    117320     3977.49
    117360     3978.46
    117400     3980.04
    117440     3981.16
    117480     3982.46
    117520     3983.94
    117560     3985.43
    117600      3986.9
    117640     3988.27
    117680     3989.26
    117720     3990.66
    117760        3992
    117800     3993.63
    117840     3994.96
    117880     3996.09
    117920     3997.47
    117960     3999.01
    118000     4000.53
    118040     4001.49
    118080      4002.9
    118120     4004.66
    118160     4005.64
    118200     4007.22
    118240     4008.34
    118280     4009.64
    118320     4011.13
    118360     4012.61
    118400     4014.09
    118440     4015.46
    118480     4016.45
    118520     4017.84
    118560     4019.19
    118600     4020.82
    118640     4022.14
    118680     4023.28
    118720     4024.65
    118760      4026.2
    118800     4027.72
    118840     4028.68
    118880     4030.08
    118920     4031.85
    118960     4032.83
    119000     4034.41
    119040     4035.52
    119080     4036.84
    119120     4038.32
    119160      4039.8
    119200     4041.28
    119240     4042.64
    119280     4043.64
    119320     4045.02
    119360     4046.37
    119400        4048
    119440     4049.32
    119480     4050.46
    119520     4051.83
    119560     4053.38
    119600      4054.9
    119640     4055.84
    119680     4057.25
    119720     4059.03
    119760        4060
    119800     4061.59
    119840      4062.7
    119880        4064
    119920     4065.49
    119960     4066.98
    120000     4068.47
    120040     4069.82
    120080     4070.82
    120120     4072.19
    120160     4073.55
    120200     4075.17
    120240     4076.49
    120280     4077.64
    120320        4079
    120360     4080.56
    120400     4082.08
    120440     4083.04
    120480     4084.44
    120520     4086.22
    120560     4087.19
    120600     4088.77
    120640     4089.88
    120680     4091.18
    120720     4092.68
    120760     4094.16
    120800     4095.66
    120840        4097
    120880        4098
    120920     4099.37
    120960     4100.72
    121000     4102.35
    121040     4103.68
    121080     4104.83
    121120     4106.19
    121160     4107.73
    121200     4109.26
    121240     4110.21
    121280     4111.61
    121320      4113.4
    121360     4114.38
    121400     4115.96
    121440     4117.06
    121480     4118.36
    121520     4119.84
    121560     4121.33
    121600     4122.83
    121640     4124.18
    121680     4125.17
    121720     4126.54
    121760     4127.89
    121800     4129.53
    121840     4130.84
    121880     4131.99
    121920     4133.36
    121960     4134.91
    122000     4136.45
    122040     4137.39
    122080     4138.79
    122120     4140.58
    122160     4141.55
    122200     4143.14
    122240     4144.24
    122280     4145.53
    122320     4147.03
    122360     4148.51
    122400     4150.01
    122440     4151.35
    122480     4152.35
    122520     4153.71
    122560     4155.07
    122600      4156.7
    122640     4158.02
    122680     4159.17
    122720     4160.54
    122760     4162.08
    122800     4163.62
    122840     4164.56
    122880     4165.95
    122920     4167.76
    122960     4168.73
    123000     4170.33
    123040     4171.41
    123080     4172.71
    123120     4174.21
    123160     4175.69
    123200     4177.19
    123240     4178.54
    123280     4179.52
    123320     4180.89
    123360     4182.25
    123400     4183.89
    123440     4185.19
    123480     4186.35
    123520     4187.72
    123560     4189.26
    123600     4190.79
    123640     4191.75
    123680     4193.13
    123720     4194.95
    123760     4195.91
    123800     4197.52
    123840     4198.59
    123880      4199.9
    123920     4201.38
    123960     4202.88
    124000     4204.37
    124040     4205.72
    124080      4206.7
    124120     4208.08
    124160     4209.43
    124200     4211.07
    124240     4212.36
    124280     4213.53
    124320      4214.9
    124360     4216.45
    124400     4217.99
    124440     4218.93
    124480     4220.32
    124520     4222.14
    124560      4223.1
    124600     4224.69
    124640     4225.78
    124680     4227.09
    124720     4228.58
    124760     4230.08
    124800     4231.57
    124840     4232.92
    124880     4233.88
    124920     4235.27
    124960     4236.62
    125000     4238.27
    125040     4239.57
    125080     4240.73
    125120     4242.09
    125160     4243.66
    125200     4245.19
    125240     4246.12
    125280     4247.51
    125320     4249.33
    125360      4250.3
    125400     4251.89
    125440     4252.98
    125480     4254.28
    125520     4255.77
    125560     4257.26
    125600     4258.77
    125640     4260.12
    125680     4261.06
    125720     4262.47
    125760     4263.81
    125800     4265.47
    125840     4266.75
    125880     4267.92
    125920     4269.28
    125960     4270.84
    126000     4272.38
    126040     4273.31
    126080      4274.7
    126120     4276.52
    126160     4277.49
    126200     4279.08
    126240     4280.16
    126280     4281.45
    126320     4282.96
    126360     4284.45
    126400     4285.96
    126440      4287.3
    126480     4288.26
    126520     4289.66
    126560     4290.97
    126600     4292.64
    126640     4293.93
    126680     4295.11
    126720     4296.46
    126760     4298.02
    126800     4299.56
    126840     4300.48
    126880     4301.87
    126920     4303.69
    126960     4304.67
    127000     4306.25
    127040     4307.33
    127080     4308.61
    127120     4310.13
    127160     4311.63
    127200     4313.14
    127240     4314.48
    127280     4315.42
    127320     4316.84
    127360     4318.16
    127400     4319.81
    127440     4321.12
    127480     4322.28
    127520     4323.63
    127560     4325.19
    127600     4326.73
    127640     4327.65
    127680     4329.03
    127720     4330.86
    127760     4331.83
    127800     4333.41
    127840     4334.48
    127880     4335.77
    127920     4337.29
    127960     4338.79
    128000     4340.29
    128040     4341.64
    128080     4342.57
    128120     4343.99
    128160     4345.31
    128200     4346.97
    128240     4348.27
    128280     4349.44
    128320     4350.78
    128360     4352.35
    128400      4353.9
    128440     4354.81
    128480     4356.18
    128520     4358.02
    128560     4358.98
    128600     4360.58
    128640     4361.63
    128680     4362.92
    128720     4364.44
    128760     4365.95
    128800     4367.44
    128840     4368.81
    128880     4369.73
    128920     4371.15
    128960     4372.46
    129000     4374.12
    129040     4375.41
    129080     4376.59
    129120     4377.93
    129160     4379.51
    129200     4381.05
    129240     4381.95
    129280     4383.34
    129320     4385.18
    129360     4386.14
    129400     4387.74
    129440     4388.79
    129480     4390.08
    129520     4391.59
    129560      4393.1
    129600      4394.6
    129640     4395.97
    129680     4396.88
    129720     4398.31
    129760     4399.62
    129800     4401.27
    129840     4402.57
    129880     4403.74
    129920     4405.08
    129960     4406.66
    130000     4408.21
    130040      4409.1
    130080     4410.49
    130120     4412.34
    130160     4413.28
    130200      4414.9
    130240     4415.95
    130280     4417.23
    130320     4418.75
    130360     4420.25
    130400     4421.76
    130440     4423.12
    130480     4424.03
    130520     4425.46
    130560     4426.76
    130600     4428.41
    130640     4429.72
    130680     4430.89
    130720     4432.24
    130760     4433.81
    130800     4435.36
    130840     4436.26
    130880     4437.65
    130920     4439.49
    130960     4440.43
    131000     4442.05
    131040     4443.11
    131080     4444.39
    131120     4445.89
    131160     4447.39
    131200      4448.9
    131240     4450.27
    131280     4451.19
    131320     4452.61
    131360     4453.91
    131400     4455.56
    131440     4456.86
    131480     4458.04
    131520     4459.38
    131560     4460.95
    131600     4462.51
    131640     4463.41
    131680     4464.79
    131720     4466.63
    131760     4467.59
    131800      4469.2
    131840     4470.25
    131880     4471.52
    131920     4473.04
    131960     4474.52
    132000     4476.05
    132040     4477.41
    132080     4478.32
    132120     4479.75
    132160     4481.04
    132200     4482.69
    132240        4484
    132280     4485.17
    132320     4486.51
    132360     4488.09
    132400     4489.64
    132440     4490.54
    132480     4491.92
    132520     4493.76
    132560     4494.73
    132600     4496.33
    132640     4497.37
    132680     4498.66
    132720     4500.17
    132760     4501.66
    132800     4503.18
    132840     4504.55
    132880     4505.45
    132920     4506.88
    132960     4508.18
    133000     4509.83
    133040     4511.14
    133080     4512.29
    133120     4513.64
    133160     4515.21
    133200     4516.78
    133240     4517.67
    133280     4519.06
    133320     4520.89
    133360     4521.87
    133400     4523.47
    133440      4524.5
    133480      4525.8
    133520      4527.3
    133560      4528.8
    133600      4530.3
    133640     4531.69
    133680     4532.58
    133720     4534.02
    133760     4535.31
    133800     4536.98
    133840     4538.27
    133880     4539.43
    133920     4540.77
    133960     4542.35
    134000     4543.93
    134040     4544.82
    134080      4546.2
    134120     4548.04
    134160     4549.01
    134200     4550.62
    134240     4551.63
    134280     4552.94
    134320     4554.46
    134360     4555.94
    134400     4557.45
    134440     4558.83
    134480     4559.71
    134520     4561.15
    134560     4562.46
    134600     4564.12
    134640     4565.43
    134680     4566.57
    134720     4567.91
    134760      4569.5
    134800     4571.07
    134840     4571.96
    134880     4573.34
    134920     4575.18
    134960     4576.15
    135000     4577.76
    135040     4578.76
    135080      4580.1
    135120     4581.59
    135160     4583.06
    135200     4584.57
    135240     4585.98
    135280     4586.84
    135320     4588.28
    135360     4589.59
    135400     4591.26
    135440     4592.56
    135480     4593.71
    135520     4595.05
    135560     4596.65
    135600     4598.22
    135640     4599.09
    135680     4600.47
    135720     4602.32
    135760     4603.27
    135800     4604.88
    135840     4605.89
    135880     4607.23
    135920     4608.73
    135960      4610.2
    136000      4611.7
    136040     4613.11
    136080     4613.96
    136120     4615.41
    136160     4616.73
    136200     4618.38
    136240     4619.68
    136280     4620.83
    136320     4622.16
    136360     4623.76
    136400     4625.35
    136440     4626.22
    136480      4627.6
    136520     4629.44
    136560      4630.4
    136600     4632.01
    136640     4633.02
    136680     4634.36
    136720     4635.86
    136760     4637.33
    136800     4638.83
    136840     4640.25
    136880     4641.09
    136920     4642.54
    136960     4643.86
    137000     4645.52
    137040     4646.81
    137080     4647.96
    137120      4649.3
    137160     4650.89
    137200     4652.48
    137240     4653.36
    137280     4654.74
    137320     4656.58
    137360     4657.54
    137400     4659.15
    137440     4660.16
    137480      4661.5
    137520     4662.98
    137560     4664.46
    137600     4665.97
    137640     4667.39
    137680     4668.22
    137720     4669.69
    137760        4671
    137800     4672.65
    137840     4673.96
    137880      4675.1
    137920     4676.45
    137960     4678.04
    138000     4679.63
    138040      4680.5
    138080     4681.88
    138120     4683.71
    138160     4684.68
    138200     4686.31
    138240     4687.31
    138280     4688.63
    138320     4690.12
    138360     4691.62
    138400     4693.11
    138440     4694.54
    138480     4695.36
    138520     4696.83
    138560     4698.13
    138600     4699.81
    138640      4701.1
    138680     4702.23
    138720     4703.58
    138760     4705.17
    138800     4706.78
    138840     4707.64
    138880     4709.02
    138920     4710.87
    138960     4711.83
    139000     4713.44
    139040     4714.44
    139080     4715.78
    139120     4717.28
    139160     4718.75
    139200     4720.26
    139240     4721.68
    139280     4722.51
    139320     4723.98
    139360     4725.28
    139400     4726.95
    139440     4728.25
    139480     4729.37
    139520     4730.73
    139560     4732.32
    139600     4733.93
    139640     4734.79
    139680     4736.16
    139720     4738.02
    139760     4738.96
    139800     4740.58
    139840     4741.56
    139880     4742.92
    139920     4744.42
    139960      4745.9
    140000      4747.4
    140040     4748.81
    140080     4749.65
    140120     4751.12
    140160     4752.42
    140200      4754.1
    140240     4755.39
    140280     4756.51
    140320     4757.86
    140360     4759.46
    140400     4761.08
    140440     4761.92
    140480      4763.3
    140520     4765.16
    140560     4766.09
    140600     4767.71
    140640     4768.69
    140680     4770.06
    140720     4771.56
    140760     4773.04
    140800     4774.53
    140840     4775.97
    140880      4776.8
    140920     4778.27
    140960     4779.57
    141000     4781.24
    141040     4782.54
    141080     4783.66
    141120     4785.01
    141160     4786.62
    141200     4788.23
    141240     4789.08
    141280     4790.44
    141320     4792.32
    141360     4793.24
    141400     4794.87
    141440     4795.85
    141480     4797.21
    141520     4798.73
    141560     4800.19
    141600     4801.68
    141640     4803.14
    141680     4803.95
    141720     4805.43
    141760     4806.74
    141800      4808.4
    141840     4809.69
    141880     4810.82
    141920     4812.16
    141960     4813.77
    142000     4815.39
    142040     4816.24
    142080      4817.6
    142120     4819.48
    142160      4820.4
    142200     4822.03
    142240     4823.02
    142280     4824.36
    142320     4825.88
    142360     4827.35
    142400     4828.84
    142440      4830.3
    142480      4831.1
    142520     4832.59
    142560     4833.91
    142600     4835.57
    142640     4836.84
    142680     4837.97
    142720     4839.32
    142760     4840.94
    142800     4842.55
    142840     4843.41
    142880     4844.75
    142920     4846.63
    142960     4847.56
    143000      4849.2
    143040      4850.2
    143080     4851.53
    143120     4853.05
    143160     4854.51
    143200     4856.02
    143240     4857.45
    143280     4858.26
    143320     4859.75
    143360     4861.07
    143400     4862.73
    143440     4864.01
    143480     4865.13
    143520     4866.49
    143560      4868.1
    143600     4869.71
    143640     4870.56
    143680      4871.9
    143720     4873.79
    143760     4874.73
    143800     4876.35
    143840     4877.36
    143880     4878.67
    143920     4880.21
    143960     4881.67
    144000     4883.18
    144040     4884.62
    144080     4885.43
    144120     4886.93
    144160     4888.23
    144200     4889.89
    144240     4891.18
    144280      4892.3
    144320     4893.65
    144360     4895.28
    144400     4896.88
    144440     4897.73
    144480     4899.06
    144520     4900.96
    144560      4901.9
    144600     4903.52
    144640     4904.53
    144680     4905.87
    144720     4907.38
    144760     4908.85
    144800     4910.36
    144840      4911.8
    144880      4912.6
    144920      4914.1
    144960     4915.41
    145000     4917.07
    145040     4918.35
    145080     4919.49
    145120     4920.82
    145160     4922.45
    145200     4924.05
    145240     4924.89
    145280     4926.23
    145320     4928.13
    145360     4929.07
    145400     4930.71
    145440      4931.7
    145480     4933.03
    145520     4934.56
    145560     4936.04
    145600     4937.55
    145640     4938.99
    145680     4939.78
    145720     4941.29
    145760     4942.58
    145800     4944.25
    145840     4945.54
    145880     4946.67
    145920     4948.01
    145960     4949.65
    146000     4951.24
    146040     4952.07
    146080     4953.41
    146120     4955.32
    146160     4956.26
    146200     4957.88
    146240     4958.88
    146280      4960.2
    146320     4961.73
    146360     4963.22
    146400     4964.73
    146440     4966.17
    146480     4966.95
    146520     4968.47
    146560     4969.75
    146600     4971.43
    146640     4972.72
    146680     4973.85
    146720     4975.19
    146760     4976.83
    146800     4978.42
    146840     4979.25
    146880     4980.59
    146920     4982.51
    146960     4983.44
    147000     4985.06
    147040     4986.07
    147080     4987.39
    147120     4988.92
    147160     4990.41
    147200     4991.91
    147240     4993.35
    147280     4994.14
    147320     4995.65
    147360     4996.93
    147400      4998.6
    147440     4999.91
    147480     5001.02
    147520     5002.37
    147560     5004.01
    147600     5005.62
    147640     5006.42
    147680     5007.77
    147720     5009.69
    147760     5010.62
    147800     5012.24
    147840     5013.25
    147880     5014.57
    147920     5016.11
    147960      5017.6
    148000     5019.11
    148040     5020.53
    148080     5021.32
    148120     5022.85
    148160      5024.1
    148200     5025.79
    148240     5027.09
    148280     5028.21
    148320     5029.56
    148360     5031.19
    148400      5032.8
    148440     5033.62
    148480     5034.96
    148520     5036.89
    148560     5037.81
    148600     5039.43
    148640     5040.45
    148680     5041.76
    148720      5043.3
    148760     5044.78
    148800      5046.3
    148840     5047.72
    148880     5048.51
    148920     5050.03
    148960     5051.29
    149000     5052.97
    149040     5054.28
    149080     5055.39
    149120     5056.75
    149160     5058.39
    149200     5059.99
    149240      5060.8
    149280     5062.16
    149320     5064.08
    149360        5065
    149400     5066.63
    149440     5067.65
    149480     5068.95
    149520      5070.5
    149560     5071.98
    149600      5073.5
    149640     5074.91
    149680      5075.7
    149720     5077.22
    149760     5078.49
    149800     5080.16
    149840     5081.46
    149880     5082.57
    149920     5083.94
    149960     5085.57
    150000     5087.18
    150040     5087.99
    150080     5089.33
    150120     5091.27
    150160     5092.19
    150200     5093.82
    150240     5094.83
    150280     5096.14
    150320     5097.69
    150360     5099.17
    150400     5100.69
    150440     5102.09
    150480     5102.88
    150520      5104.4
    150560     5105.66
    150600     5107.34
    150640     5108.66
    150680     5109.75
    150720     5111.12
    150760     5112.76
    150800     5114.36
    150840     5115.15
    150880     5116.51
    150920     5118.45
    150960     5119.38
    151000        5121
    151040     5122.02
    151080      5123.3
    151120     5124.87
    151160     5126.34
    151200     5127.88
    151240     5129.27
    151280     5130.06
    151320     5131.57
    151360     5132.84
    151400     5134.51
    151440     5135.84
    151480     5136.93
    151520     5138.29
    151560     5139.92
    151600     5141.54
    151640     5142.33
    151680     5143.68
    151720     5145.64
    151760     5146.57
    151800     5148.18
    151840     5149.19
    151880     5150.49
    151920     5152.05
    151960     5153.52
    152000     5155.05
    152040     5156.46
    152080     5157.25
    152120     5158.77
    152160     5160.01
    152200     5161.71
    152240     5163.02
    152280     5164.12
    152320     5165.47
    152360     5167.11
    152400     5168.72
    152440     5169.52
    152480     5170.87
    152520     5172.83
    152560     5173.76
    152600     5175.37
    152640     5176.38
    152680     5177.68
    152720     5179.26
    152760     5180.72
    152800     5182.24
    152840     5183.65
    152880     5184.44
    152920     5185.96
    152960      5187.2
    153000     5188.91
    153040     5190.21
    153080     5191.31
    153120     5192.67
    153160     5194.31
    153200     5195.92
    153240     5196.74
    153280     5198.06
    153320     5200.02
    153360     5200.95
    153400     5202.56
    153440     5203.56
    153480     5204.88
    153520     5206.45
    153560     5207.92
    153600     5209.43
    153640     5210.84
    153680     5211.63
    153720     5213.16
    153760      5214.4
    153800     5216.11
    153840     5217.41
    153880     5218.49
    153920     5219.86
    153960      5221.5
    154000     5223.11
    154040     5223.92
    154080     5225.26
    154120     5227.21
    154160     5228.14
    154200     5229.74
    154240     5230.75
    154280     5232.06
    154320     5233.65
    154360     5235.12
    154400     5236.63
    154440     5238.04
    154480     5238.83
    154520     5240.34
    154560      5241.6
    154600      5243.3
    154640      5244.6
    154680     5245.69
    154720     5247.06
    154760     5248.69
    154800     5250.29
    154840     5251.12
    154880     5252.45
    154920      5254.4
    154960     5255.33
    155000     5256.93
    155040     5257.94
    155080     5259.26
    155120     5260.85
    155160     5262.31
    155200     5263.83
    155240     5265.23
    155280     5266.03
    155320     5267.54
    155360     5268.77
    155400     5270.49
    155440     5271.79
    155480     5272.87
    155520     5274.26
    155560     5275.89
    155600     5277.48
    155640     5278.32
    155680     5279.63
    155720     5281.61
    155760     5282.51
    155800     5284.12
    155840     5285.13
    155880     5286.46
    155920     5288.04
    155960     5289.51
    156000     5291.02
    156040     5292.42
    156080     5293.23
    156120     5294.74
    156160     5295.96
    156200     5297.69
    156240     5298.99
    156280     5300.09
    156320     5301.45
    156360     5303.08
    156400     5304.67
    156440     5305.53
    156480     5306.84
    156520     5308.82
    156560     5309.72
    156600     5311.33
    156640     5312.34
    156680     5313.65
    156720     5315.25
    156760     5316.71
    156800     5318.21
    156840     5319.62
    156880     5320.44
    156920     5321.94
    156960     5323.16
    157000      5324.9
    157040     5326.18
    157080     5327.28
    157120     5328.65
    157160     5330.28
    157200     5331.87
    157240     5332.71
    157280     5334.05
    157320     5336.02
    157360     5336.92
    157400     5338.54
    157440     5339.53
    157480     5340.85
    157520     5342.44
    157560     5343.93
    157600     5345.41
    157640     5346.83
    157680     5347.62
    157720     5349.12
    157760     5350.34
    157800      5352.1
    157840     5353.38
    157880     5354.48
    157920     5355.83
    157960     5357.47
    158000     5359.07
    158040     5359.89
    158080     5361.23
    158120     5363.21
    158160      5364.1
    158200     5365.73
    158240     5366.72
    158280     5368.05
    158320     5369.63
    158360     5371.11
    158400     5372.62
    158440     5374.03
    158480     5374.82
    158520     5376.31
    158560     5377.54
    158600     5379.29
    158640     5380.57
    158680     5381.67
    158720        5383
    158760     5384.67
    158800     5386.28
    158840     5387.08
    158880     5388.43
    158920     5390.41
    158960     5391.31
    159000     5392.93
    159040     5393.92
    159080     5395.24
    159120     5396.83
    159160     5398.32
    159200     5399.83
    159240     5401.23
    159280     5402.02
    159320     5403.51
    159360     5404.74
    159400     5406.49
    159440     5407.78
    159480     5408.88
    159520      5410.2
    159560     5411.88
    159600     5413.49
    159640     5414.29
    159680     5415.65
    159720     5417.62
    159760     5418.51
    159800     5420.16
    159840     5421.14
    159880     5422.45
    159920     5424.04
    159960     5425.55
    160000     5427.04
    160040     5428.44
    160080     5429.23
    160120     5430.71
    160160     5431.95
    160200      5433.7
    160240     5434.99
    160280     5436.08
    160320     5437.42
    160360     5439.07
    160400      5440.7
    160440      5441.5
    160480     5442.86
    160520     5444.84
    160560     5445.73
    160600     5447.37
    160640     5448.34
    160680     5449.65
    160720     5451.25
    160760     5452.76
    160800     5454.25
    160840     5455.66
    160880     5456.44
    160920     5457.91
    160960     5459.16
    161000      5460.9
    161040      5462.2
    161080     5463.31
    161120     5464.62
    161160     5466.28
    161200     5467.91
    161240     5468.72
    161280     5470.08
    161320     5472.06
    161360     5472.95
    161400     5474.59
    161440     5475.55
    161480     5476.87
    161520     5478.47
    161560     5479.98
    161600     5481.48
    161640     5482.88
    161680     5483.65
    161720     5485.14
    161760     5486.36
    161800     5488.11
    161840     5489.41
    161880     5490.52
    161920     5491.82
    161960      5493.5
    162000     5495.13
    162040     5495.94
    162080      5497.3
    162120     5499.28
    162160     5500.17
    162200      5501.8
    162240     5502.76
    162280     5504.08
    162320     5505.68
    162360     5507.18
    162400     5508.68
    162440     5510.08
    162480     5510.87
    162520     5512.35
    162560     5513.58
    162600     5515.33
    162640     5516.62
    162680     5517.72
    162720     5519.04
    162760     5520.71
    162800     5522.35
    162840     5523.15
    162880     5524.51
    162920     5526.49
    162960     5527.38
    163000     5529.02
    163040     5529.97
    163080     5531.27
    163120     5532.89
    163160     5534.39
    163200     5535.89
    163240     5537.29
    163280     5538.07
    163320     5539.55
    163360     5540.79
    163400     5542.52
    163440     5543.82
    163480     5544.93
    163520     5546.25
    163560     5547.93
    163600     5549.56
    163640     5550.36
    163680     5551.71
    163720     5553.69
    163760      5554.6
    163800     5556.22
    163840      5557.2
    163880     5558.47
    163920      5560.1
    163960     5561.61
    164000     5563.08
    164040     5564.49
    164080     5565.29
    164120     5566.76
    164160     5567.98
    164200     5569.73
    164240     5571.03
    164280     5572.15
    164320     5573.46
    164360     5575.13
    164400     5576.78
    164440     5577.56
    164480      5578.9
    164520      5580.9
    164560     5581.78
    164600     5583.42
    164640     5584.38
    164680     5585.68
    164720     5587.29
    164760     5588.81
    164800     5590.27
    164840     5591.71
    164880     5592.49
    164920     5593.99
    164960     5595.19
    165000     5596.96
    165040     5598.24
    165080     5599.36
    165120     5600.66
    165160     5602.35
    165200     5603.99
    165240     5604.78
    165280     5606.11
    165320     5608.12
    165360        5609
    165400     5610.63
    165440      5611.6
    165480      5612.9
    165520     5614.51
    165560     5616.04
    165600     5617.48
    165640     5618.91
    165680      5619.7
    165720      5621.2
    165760     5622.39
    165800     5624.15
    165840     5625.44
    165880     5626.56
    165920     5627.85
    165960     5629.55
    166000     5631.18
    166040     5631.97
    166080      5633.3
    166120     5635.33
    166160     5636.18
    166200     5637.82
    166240     5638.78
    166280     5640.08
    166320     5641.69
    166360     5643.21
    166400     5644.67
    166440     5646.09
    166480     5646.89
    166520      5648.4
    166560     5649.57
    166600     5651.34
    166640     5652.63
    166680     5653.74
    166720     5655.01
    166760     5656.72
    166800     5658.35
    166840     5659.14
    166880     5660.48
    166920     5662.52
    166960     5663.36
    167000     5664.99
    167040     5665.95
    167080     5667.25
    167120     5668.87
    167160     5670.39
    167200     5671.85
    167240     5673.26
    167280     5674.06
    167320     5675.58
    167360     5676.76
    167400      5678.5
    167440      5679.8
    167480     5680.92
    167520     5682.19
    167560      5683.9
    167600     5685.53
    167640      5686.3
    167680     5687.65
    167720     5689.68
    167760     5690.54
    167800     5692.17
    167840     5693.11
    167880     5694.43
    167920     5696.04
    167960     5697.56
    168000     5699.03
    168040     5700.42
    168080     5701.24
    168120     5702.76
    168160     5703.92
    168200     5705.67
    168240     5706.97
    168280     5708.07
    168320     5709.36
    168360     5711.06
    168400     5712.69
    168440     5713.48
    168480     5714.81
    168520     5716.86
    168560     5717.71
    168600     5719.32
    168640     5720.27
    168680     5721.59
    168720      5723.2
    168760     5724.73
    168800     5726.18
    168840     5727.57
    168880     5728.39
    168920     5729.91
    168960      5731.1
    169000     5732.83
    169040     5734.12
    169080     5735.22
    169120     5736.49
    169160     5738.22
    169200     5739.85
    169240     5740.63
    169280     5741.96
    169320     5744.01
    169360     5744.87
    169400     5746.48
    169440     5747.43
    169480     5748.72
    169520     5750.35
    169560     5751.89
    169600     5753.33
    169640     5754.73
    169680     5755.53
    169720     5757.07
    169760     5758.23
    169800     5759.99
    169840     5761.28
    169880     5762.38
    169920     5763.65
    169960     5765.36
    170000        5767
    170040     5767.78
    170080     5769.12
    170120     5771.16
    170160     5772.01
    170200     5773.63
    170240     5774.57
    170280     5775.88
    170320     5777.51
    170360     5779.03
    170400     5780.48
    170440     5781.88
    170480     5782.69
    170520     5784.23
    170560     5785.39
    170600     5787.13
    170640     5788.44
    170680     5789.55
    170720     5790.81
    170760     5792.52
    170800     5794.16
    170840     5794.93
    170880     5796.28
    170920     5798.31
    170960     5799.18
    171000      5800.8
    171040     5801.73
    171080     5803.05
    171120     5804.69
    171160     5806.21
    171200     5807.65
    171240     5809.07
    171280     5809.88
    171320     5811.41
    171360     5812.57
    171400     5814.32
    171440     5815.62
    171480     5816.74
    171520     5817.99
    171560      5819.7
    171600     5821.33
    171640      5822.1
    171680     5823.46
    171720      5825.5
    171760     5826.34
    171800     5827.98
    171840     5828.91
    171880     5830.23
    171920     5831.87
    171960      5833.4
    172000     5834.84
    172040     5836.24
    172080     5837.07
    172120     5838.59
    172160     5839.75
    172200     5841.51
    172240      5842.8
    172280     5843.92
    172320     5845.16
    172360     5846.88
    172400     5848.52
    172440     5849.28
    172480     5850.65
    172520     5852.67
    172560     5853.53
    172600     5855.16
    172640     5856.09
    172680     5857.42
    172720     5859.05
    172760     5860.58
    172800     5862.01
    172840     5863.43
    172880     5864.25
    172920     5865.77
    172960     5866.92
    173000      5868.7
    173040     5869.98
    173080      5871.1
    173120     5872.34
    173160     5874.05
    173200     5875.69
    173240     5876.46
    173280     5877.84
    173320     5879.85
    173360     5880.72
    173400     5882.35
    173440     5883.28
    173480     5884.59
    173520     5886.24
    173560     5887.77
    173600     5889.19
    173640     5890.63
    173680     5891.43
    173720     5892.97
    173760     5894.11
    173800     5895.89
    173840     5897.17
    173880     5898.28
    173920     5899.53
    173960     5901.25
    174000     5902.88
    174040     5903.65
    174080     5905.02
    174120     5907.04
    174160      5907.9
    174200     5909.53
    174240     5910.47
    174280     5911.79
    174320     5913.44
    174360     5914.97
    174400      5916.4
    174440     5917.82
    174480     5918.62
    174520     5920.16
    174560      5921.3
    174600     5923.08
    174640     5924.35
    174680     5925.47
    174720     5926.72
    174760     5928.43
    174800     5930.07
    174840     5930.84
    174880     5932.22
    174920     5934.23
    174960     5935.09
    175000     5936.72
    175040     5937.64
    175080     5938.99
    175120     5940.63
    175160     5942.16
    175200     5943.59
    175240     5945.02
    175280     5945.81
    175320     5947.35
    175360     5948.48
    175400     5950.25
    175440     5951.53
    175480     5952.67
    175520      5953.9
    175560     5955.62
    175600     5957.25
    175640     5958.02
    175680      5959.4
    175720      5961.4
    175760     5962.26
    175800     5963.93
    175840     5964.84
    175880     5966.19
    175920     5967.83
    175960     5969.36
    176000     5970.77
    176040      5972.2
    176080     5972.99
    176120     5974.56
    176160     5975.68
    176200     5977.44
    176240     5978.74
    176280     5979.86
    176320     5981.11
    176360      5982.8
    176400     5984.45
    176440     5985.22
    176480      5986.6
    176520      5988.6
    176560     5989.46
    176600     5991.12
    176640     5992.03
    176680     5993.37
    176720     5995.03
    176760     5996.53
    176800     5997.97
    176840     5999.39
    176880     6000.17
    176920     6001.75
    176960     6002.86
    177000     6004.62
    177040     6005.93
    177080     6007.05
    177120     6008.29
    177160     6010.02
    177200     6011.66
    177240     6012.41
    177280     6013.79
    177320      6015.8
    177360     6016.65
    177400     6018.31
    177440     6019.22
    177480     6020.57
    177520      6022.2
    177560     6023.72
    177600     6025.16
    177640     6026.58
    177680     6027.35
    177720     6028.95
    177760     6030.06
    177800      6031.8
    177840     6033.12
    177880     6034.25
    177920     6035.49
    177960     6037.22
    178000     6038.84
    178040     6039.62
    178080     6040.99
    178120     6042.99
    178160     6043.84
    178200      6045.5
    178240     6046.42
    178280     6047.75
    178320     6049.41
    178360     6050.93
    178400     6052.35
    178440     6053.78
    178480     6054.55
    178520     6056.16
    178560     6057.27
    178600        6059
    178640     6060.31
    178680     6061.43
    178720     6062.69
    178760     6064.42
    178800     6066.03
    178840     6066.82
    178880     6068.19
    178920      6070.2
    178960     6071.04
    179000      6072.7
    179040     6073.61
    179080     6074.95
    179120     6076.62
    179160     6078.15
    179200     6079.55
    179240     6080.97
    179280     6081.75
    179320     6083.35
    179360     6084.46
    179400      6086.2
    179440     6087.51
    179480     6088.62
    179520     6089.88
    179560     6091.62
    179600     6093.22
    179640     6094.03
    179680     6095.38
    179720     6097.41
    179760     6098.25
    179800     6099.88
    179840     6100.84
    179880     6102.17
    179920     6103.83
    179960     6105.34
    180000     6106.77
    180040     6108.18
    180080     6108.95
    180120     6110.57
    180160     6111.67
    180200      6113.4
    180240      6114.7
    180280     6115.83
    180320     6117.07
    180360     6118.81
    180400     6120.43
    180440     6121.22
    180480     6122.59
    180520     6124.62
    180560     6125.44
    180600     6127.08
    180640     6128.03
    180680     6129.36
    180720     6131.02
    180760     6132.55
    180800     6133.97
    180840     6135.39
    180880     6136.16
    180920     6137.76
    180960     6138.87
    181000     6140.61
    181040     6141.92
    181080     6143.02
    181120     6144.28
    181160     6146.01
    181200     6147.63
    181240     6148.42
    181280      6149.8
    181320     6151.82
    181360     6152.65
    181400     6154.28
    181440     6155.22
    181480     6156.54
    181520     6158.22
    181560     6159.75
    181600     6161.15
    181640     6162.59
    181680     6163.36
    181720     6164.95
    181760     6166.07
    181800      6167.8
    181840     6169.11
    181880     6170.21
    181920     6171.47
    181960     6173.21
    182000     6174.83
    182040     6175.61
    182080        6177
    182120     6179.04
    182160     6179.89
    182200      6181.5
    182240     6182.42
    182280     6183.75
    182320     6185.44
    182360     6186.94
    182400     6188.35
    182440     6189.81
    182480     6190.58
    182520     6192.17
    182560     6193.27
    182600     6195.01
    182640     6196.35
    182680     6197.43
    182720     6198.67
    182760     6200.44
    182800     6202.05
    182840     6202.83
    182880     6204.21
    182920     6206.26
    182960     6207.09
    183000     6208.72
    183040     6209.65
    183080     6210.99
    183120     6212.65
    183160     6214.17
    183200     6215.57
    183240     6217.04
    183280     6217.81
    183320     6219.41
    183360      6220.5
    183400     6222.25
    183440     6223.57
    183480     6224.67
    183520      6225.9
    183560     6227.67
    183600     6229.29
    183640     6230.07
    183680     6231.44
    183720     6233.49
    183760     6234.33
    183800     6235.96
    183840     6236.88
    183880     6238.22
    183920     6239.88
    183960     6241.39
    184000     6242.81
    184040     6244.27
    184080     6245.03
    184120     6246.64
    184160     6247.72
    184200     6249.49
    184240      6250.8
    184280     6251.92
    184320     6253.15
    184360      6254.9
    184400     6256.53
    184440     6257.29
    184480     6258.68
    184520     6260.73
    184560     6261.56
    184600     6263.19
    184640     6264.09
    184680     6265.45
    184720     6267.12
    184760     6268.61
    184800     6270.04
    184840      6271.5
    184880     6272.26
    184920     6273.87
    184960     6274.93
    185000     6276.71
    185040     6278.03
    185080     6279.14
    185120     6280.37
    185160     6282.12
    185200     6283.76
    185240      6284.5
    185280     6285.89
    185320     6287.95
    185360     6288.78
    185400      6290.4
    185440     6291.31
    185480     6292.66
    185520     6294.33
    185560     6295.83
    185600     6297.26
    185640     6298.72
    185680     6299.49
    185720     6301.11
    185760     6302.15
    185800     6303.95
    185840     6305.25
    185880     6306.36
    185920     6307.59
    185960     6309.31
    186000     6310.98
    186040     6311.73
    186080     6313.11
    186120     6315.19
    186160     6316.01
    186200     6317.62
    186240     6318.55
    186280     6319.88
    186320     6321.56
    186360     6323.05
    186400     6324.49
    186440     6325.94
    186480      6326.7
    186520     6328.34
    186560     6329.38
    186600     6331.19
    186640     6332.46
    186680     6333.58
    186720     6334.82
    186760     6336.53
    186800     6338.19
    186840     6338.93
    186880     6340.33
    186920     6342.41
    186960     6343.23
    187000     6344.85
    187040     6345.79
    187080     6347.13
    187120     6348.78
    187160     6350.26
    187200     6351.71
    187240     6353.17
    187280     6353.92
    187320     6355.54
    187360     6356.62
    187400     6358.39
    187440     6359.68
    187480     6360.79
    187520     6362.04
    187560     6363.76
    187600     6365.43
    187640     6366.15
    187680     6367.56
    187720     6369.64
    187760     6370.44
    187800     6372.07
    187840     6373.01
    187880     6374.32
    187920     6375.98
    187960     6377.48
    188000     6378.93
    188040     6380.41
    188080     6381.15
    188120     6382.77
    188160     6383.84
    188200     6385.62
    188240      6386.9
    188280     6388.03
    188320     6389.28
    188360     6390.99
    188400     6392.67
    188440     6393.39
    188480     6394.78
    188520     6396.86
    188560     6397.66
    188600      6399.3
    188640     6400.24
    188680     6401.54
    188720     6403.22
    188760     6404.72
    188800     6406.16
    188840     6407.65
    188880     6408.37
    188920        6410
    188960     6411.05
    189000     6412.85
    189040     6414.13
    189080     6415.27
    189120      6416.5
    189160     6418.22
    189200     6419.89
    189240     6420.62
    189280     6422.02
    189320     6424.09
    189360     6424.91
    189400     6426.55
    189440     6427.48
    189480     6428.77
    189520     6430.47
    189560     6431.98
    189600     6433.42
    189640     6434.92
    189680     6435.63
    189720     6437.24
    189760     6438.31
    189800     6440.11
    189840     6441.38
    189880      6442.5
    189920     6443.75
    189960     6445.48
    190000     6447.15
    190040     6447.86
    190080     6449.27
    190120     6451.36
    190160     6452.16
    190200      6453.8
    190240     6454.74
    190280     6456.02
    190320     6457.71
    190360     6459.24
    190400     6460.66
    190440      6462.2
    190480      6462.9
    190520     6464.49
    190560     6465.55
    190600     6467.35
    190640     6468.62
    190680     6469.76
    190720     6471.01
    190760     6472.73
    190800      6474.4
    190840     6475.11
    190880     6476.54
    190920     6478.61
    190960     6479.39
    191000     6481.04
    191040     6481.98
    191080     6483.28
    191120     6484.96
    191160     6486.49
    191200     6487.92
    191240     6489.45
    191280     6490.14
    191320     6491.75
    191360     6492.79
    191400      6494.6
    191440     6495.88
    191480        6497
    191520     6498.26
    191560     6500.01
    191600     6501.66
    191640     6502.36
    191680     6503.81
    191720      6505.9
    191760     6506.65
    191800     6508.31
    191840     6509.25
    191880     6510.54
    191920     6512.23
    191960     6513.76
    192000     6515.17
    192040     6516.73
    192080      6517.4
    192120     6519.01
    192160     6520.06
    192200     6521.87
    192240     6523.15
    192280     6524.27
    192320     6525.55
    192360     6527.28
    192400     6528.94
    192440     6529.62
    192480     6531.08
    192520     6533.17
    192560     6533.93
    192600     6535.58
    192640     6536.51
    192680     6537.81
    192720     6539.51
    192760     6541.07
    192800     6542.46
    192840     6544.02
    192880     6544.68
    192920     6546.28
    192960     6547.34
    193000     6549.15
    193040     6550.42
    193080     6551.56
    193120     6552.84
    193160     6554.58
    193200     6556.23
    193240     6556.91
    193280     6558.37
    193320     6560.48
    193360     6561.23
    193400     6562.88
    193440     6563.82
    193480      6565.1
    193520      6566.8
    193560     6568.38
    193600     6569.76
    193640     6571.29
    193680     6571.97
    193720     6573.57
    193760     6574.62
    193800     6576.41
    193840     6577.71
    193880     6578.86
    193920     6580.13
    193960      6581.9
    194000     6583.52
    194040     6584.21
    194080     6585.66
    194120     6587.77
    194160     6588.53
    194200     6590.18
    194240     6591.13
    194280     6592.37
    194320      6594.1
    194360     6595.67
    194400     6597.07
    194440     6598.59
    194480     6599.27
    194520     6600.86
    194560     6601.92
    194600     6603.71
    194640        6605
    194680     6606.14
    194720      6607.4
    194760      6609.2
    194800      6610.8
    194840     6611.48
    194880     6612.97
    194920     6615.08
    194960     6615.83
    195000     6617.46
    195040     6618.41
    195080     6619.67
    195120     6621.41
    195160     6622.97
    195200     6624.35
    195240     6625.88
    195280     6626.56
    195320     6628.17
    195360     6629.22
    195400     6631.02
    195440     6632.31
    195480     6633.45
    195520     6634.72
    195560     6636.49
    195600      6638.1
    195640     6638.79
    195680     6640.27
    195720      6642.4
    195760     6643.13
    195800     6644.75
    195840     6645.71
    195880     6646.98
    195920     6648.73
    195960     6650.27
    196000     6651.65
    196040     6653.19
    196080     6653.85
    196120     6655.49
    196160     6656.51
    196200     6658.32
    196240      6659.6
    196280     6660.74
    196320     6662.02
    196360     6663.79
    196400      6665.4
    196440     6666.11
    196480     6667.57
    196520     6669.71
    196560     6670.44
    196600     6672.06
    196640     6673.01
    196680     6674.27
    196720        6676
    196760     6677.57
    196800     6678.94
    196840      6680.5
    196880     6681.14
    196920     6682.81
    196960     6683.82
    197000     6685.62
    197040     6686.92
    197080     6688.03
    197120     6689.29
    197160     6691.08
    197200     6692.68
    197240     6693.38
    197280     6694.87
    197320        6697
    197360     6697.75
    197400     6699.35
    197440     6700.29
    197480     6701.56
    197520      6703.3
    197560     6704.85
    197600     6706.25
    197640     6707.79
    197680     6708.43
    197720     6710.11
    197760     6711.13
    197800     6712.92
    197840     6714.21
    197880     6715.33
    197920     6716.59
    197960     6718.35
    198000        6720
    198040     6720.68
    198080     6722.16
    198120     6724.29
    198160     6725.05
    198200     6726.64
    198240     6727.62
    198280     6728.86
    198320     6730.61
    198360     6732.14
    198400     6733.54
    198440     6735.06
    198480     6735.72
    198520     6737.42
    198560     6738.43
    198600     6740.22
    198640     6741.52
    198680     6742.64
    198720      6743.9
    198760     6745.66
    198800     6747.29
    198840     6747.99
    198880     6749.47
    198920     6751.61
    198960     6752.35
    199000     6753.95
    199040     6754.94
    199080     6756.17
    199120      6757.9
    199160     6759.42
    199200     6760.85
    199240     6762.37
    199280     6763.02
    199320     6764.71
    199360     6765.72
    199400     6767.51
    199440     6768.81
    199480     6769.94
    199520      6771.2
    199560     6772.96
    199600     6774.61
    199640     6775.28
    199680     6776.76
    199720      6778.9
    199760     6779.65
    199800     6781.24
    199840     6782.23
    199880     6783.46
    199920     6785.21
    199960     6786.73
    200000     6788.17
    200040     6789.68
    200080     6790.33
    200120     6792.01
    200160     6793.04
    200200     6794.81
    200240     6796.13
    200280     6797.23
    200320     6798.51
    200360     6800.26
    200400     6801.92
    200440     6802.59
    200480     6804.08
    200520     6806.21
    200560     6806.95
    200600     6808.55
    200640     6809.54
    200680     6810.79
    200720     6812.51
    200760     6814.03
    200800     6815.48
    200840        6817
    200880     6817.64
    200920     6819.31
    200960     6820.35
    201000      6822.1
    201040     6823.42
    201080     6824.53
    201120     6825.81
    201160     6827.58
    201200     6829.22
    201240     6829.89
    201280     6831.37
    201320     6833.51
    201360     6834.26
    201400     6835.86
    201440     6836.84
    201480     6838.09
    201520      6839.8
    201560     6841.34
    201600     6842.78
    201640     6844.31
    201680     6844.95
    201720     6846.61
    201760     6847.63
    201800     6849.41
    201840     6850.74
    201880     6851.83
    201920      6853.1
    201960     6854.87
    202000     6856.52
    202040     6857.21
    202080     6858.65
    202120     6860.82
    202160     6861.58
    202200     6863.16
    202240     6864.15
    202280     6865.37
    202320     6867.13
    202360     6868.65
    202400     6870.08
    202440     6871.63
    202480     6872.25
    202520     6873.91
    202560     6874.93
    202600     6876.72
    202640     6878.03
    202680     6879.13
    202720      6880.4
    202760     6882.17
    202800     6883.82
    202840      6884.5
    202880     6885.95
    202920     6888.12
    202960     6888.87
    203000     6890.47
    203040     6891.43
    203080     6892.67
    203120     6894.43
    203160     6895.96
    203200     6897.37
    203240     6898.91
    203280     6899.55
    203320     6901.21
    203360     6902.21
    203400     6904.02
    203440     6905.33
    203480     6906.44
    203520     6907.69
    203560     6909.47
    203600     6911.13
    203640     6911.79
    203680     6913.26
    203720     6915.39
    203760     6916.15
    203800     6917.76
    203840     6918.72
    203880     6919.95
    203920     6921.71
    203960     6923.26
    204000     6924.66
    204040      6926.2
    204080     6926.85
    204120      6928.5
    204160     6929.48
    204200     6931.31
    204240      6932.6
    204280     6933.73
    204320     6934.99
    204360     6936.77
    204400     6938.43
    204440     6939.09
    204480     6940.55
    204520     6942.69
    204560     6943.44
    204600     6945.06
    204640     6946.01
    204680     6947.24
    204720     6949.02
    204760     6950.59
    204800     6951.97
    204840      6953.5
    204880     6954.17
    204920     6955.79
    204960     6956.81
    205000     6958.62
    205040     6959.91
    205080     6961.03
    205120     6962.28
    205160     6964.07
    205200     6965.75
    205240     6966.41
    205280     6967.88
    205320     6970.02
    205360     6970.76
    205400     6972.38
    205440     6973.32
    205480     6974.54
    205520     6976.36
    205560     6977.91
    205600     6979.29
    205640     6980.81
    205680     6981.47
    205720     6983.11
    205760     6984.14
    205800     6985.92
    205840     6987.24
    205880     6988.35
    205920     6989.61
    205960     6991.39
    206000     6993.06
    206040     6993.74
    206080     6995.21
    206120     6997.32
    206160     6998.08
    206200      6999.7
    206240     7000.63
    206280     7001.88
    206320     7003.65
    206360     7005.25
    206400     7006.61
    206440     7008.12
    206480     7008.76
    206520     7010.42
    206560     7011.44
    206600     7013.23
    206640     7014.55
    206680     7015.65
    206720     7016.93
    206760      7018.7
    206800     7020.39
    206840     7021.04
    206880      7022.5
    206920     7024.63
    206960     7025.39
    207000     7027.01
    207040     7027.94
    207080     7029.19
    207120     7030.95
    207160     7032.56
    207200      7033.9
    207240     7035.43
    207280     7036.06
    207320     7037.75
    207360     7038.75
    207400     7040.55
    207440     7041.86
    207480     7042.97
    207520     7044.22
    207560     7046.01
    207600      7047.7
    207640     7048.35
    207680      7049.8
    207720     7051.95
    207760     7052.69
    207800     7054.32
    207840     7055.25
    207880     7056.48
    207920     7058.27
    207960     7059.87
    208000     7061.21
    208040     7062.75
    208080     7063.36
    208120     7065.06
    208160     7066.05
    208200     7067.85
    208240     7069.14
    208280     7070.28
    208320     7071.52
    208360     7073.31
    208400        7075
    208440     7075.65
    208480     7077.09
    208520     7079.25
    208560        7080
    208600     7081.62
    208640     7082.55
    208680     7083.79
    208720     7085.58
    208760     7087.18
    208800     7088.52
    208840     7090.04
    208880     7090.67
    208920     7092.36
    208960     7093.34
    209000     7095.14
    209040     7096.44
    209080     7097.58
    209120     7098.83
    209160      7100.6
    209200     7102.28
    209240     7102.95
    209280     7104.38
    209320     7106.55
    209360     7107.27
    209400     7108.91
    209440     7109.87
    209480      7111.1
    209520     7112.88
    209560     7114.48
    209600     7115.82
    209640     7117.35
    209680     7117.96
    209720     7119.67
    209760     7120.65
    209800     7122.43
    209840     7123.74
    209880     7124.88
    209920     7126.12
    209960     7127.92
    210000      7129.6
    210040     7130.26
    210080     7131.65
    210120     7133.87
    210160     7134.56
    210200     7136.21
    210240     7137.15
    210280      7138.4
    210320     7140.17
    210360     7141.78
    210400     7143.13
    210440     7144.65
    210480     7145.25
    210520     7146.98
    210560     7147.94
    210600     7149.73
    210640     7151.03
    210680     7152.17
    210720     7153.43
    210760     7155.21
    210800     7156.91
    210840     7157.55
    210880     7158.93
    210920     7161.19
    210960     7161.87
    211000      7163.5
    211040     7164.45
    211080     7165.71
    211120     7167.46
    211160     7169.08
    211200     7170.42
    211240     7171.95
    211280     7172.55
    211320     7174.28
    211360     7175.25
    211400     7177.06
    211440     7178.33
    211480     7179.48
    211520     7180.74
    211560     7182.51
    211600     7184.21
    211640     7184.86
    211680     7186.24
    211720     7188.48
    211760     7189.15
    211800     7190.83
    211840     7191.76
    211880     7193.01
    211920     7194.76
    211960     7196.39
    212000     7197.71
    212040     7199.26
    212080     7199.85
    212120     7201.56
    212160     7202.54
    212200     7204.36
    212240      7205.6
    212280     7206.77
    212320     7208.03
    212360      7209.8
    212400      7211.5
    212440     7212.18
    212480     7213.52
    212520     7215.77
    212560     7216.43
    212600     7218.14
    212640     7219.03
    212680     7220.29
    212720     7222.06
    212760     7223.67
    212800        7225
    212840     7226.53
    212880     7227.14
    212920     7228.88
    212960     7229.81
    213000     7231.65
    213040     7232.89
    213080     7234.06
    213120     7235.32
    213160     7237.09
    213200      7238.8
    213240     7239.44
    213280     7240.81
    213320     7243.05
    213360     7243.72
    213400     7245.43
    213440     7246.32
    213480     7247.59
    213520     7249.34
    213560     7250.95
    213600     7252.27
    213640      7253.8
    213680     7254.41
    213720     7256.17
    213760      7257.1
    213800     7258.94
    213840     7260.16
    213880     7261.33
    213920     7262.59
    213960     7264.36
    214000     7266.08
    214040      7266.7
    214080     7268.06
    214120     7270.32
    214160     7270.99
    214200     7272.69
    214240     7273.57
    214280     7274.82
    214320     7276.61
    214360      7278.2
    214400     7279.53
    214440     7281.06
    214480     7281.67
    214520     7283.43
    214560     7284.34
    214600     7286.19
    214640     7287.43
    214680     7288.59
    214720     7289.84
    214760     7291.62
    214800     7293.34
    214840     7293.96
    214880     7295.31
    214920     7297.59
    214960     7298.24
    215000     7299.95
    215040     7300.83
    215080     7302.08
    215120     7303.86
    215160     7305.46
    215200     7306.78
    215240     7308.32
    215280     7308.93
    215320     7310.67
    215360      7311.6
    215400     7313.41
    215440     7314.66
    215480     7315.83
    215520      7317.1
    215560     7318.86
    215600     7320.59
    215640      7321.2
    215680     7322.56
    215720     7324.84
    215760     7325.48
    215800      7327.2
    215840     7328.09
    215880     7329.35
    215920     7331.13
    215960     7332.71
    216000     7334.01
    216040     7335.58
    216080     7336.19
    216120     7337.92
    216160     7338.85
    216200     7340.67
    216240     7341.92
    216280     7343.08
    216320     7344.35
    216360     7346.12
    216400     7347.84
    216440     7348.47
    216480     7349.82
    216520     7352.11
    216560     7352.77
    216600     7354.46
    216640     7355.38
    216680     7356.61
    216720     7358.41
    216760     7359.98
    216800      7361.3
    216840     7362.84
    216880     7363.47
    216920     7365.18
    216960     7366.11
    217000     7367.92
    217040     7369.18
    217080     7370.33
    217120     7371.62
    217160     7373.38
    217200      7375.1
    217240     7375.73
    217280     7377.09
    217320     7379.38
    217360     7380.04
    217400     7381.73
    217440     7382.66
    217480     7383.88
    217520      7385.7
    217560     7387.24
    217600     7388.57
    217640      7390.1
    217680     7390.74
    217720     7392.46
    217760     7393.39
    217800     7395.18
    217840     7396.47
    217880     7397.61
    217920     7398.92
    217960     7400.64
    218000     7402.36
    218040     7403.01
    218080     7404.37
    218120     7406.66
    218160     7407.31
    218200     7409.01
    218240     7409.93
    218280     7411.16
    218320     7412.98
    218360     7414.51
    218400     7415.86
    218440     7417.38
    218480     7418.01
    218520     7419.74
    218560     7420.67
    218600     7422.46
    218640     7423.75
    218680      7424.9
    218720     7426.19
    218760     7427.95
    218800     7429.64
    218840     7430.31
    218880     7431.63
    218920     7433.94
    218960      7434.6
    219000      7436.3
    219040      7437.2
    219080     7438.45
    219120     7440.27
    219160      7441.8
    219200     7443.15
    219240     7444.68
    219280     7445.29
    219320     7447.02
    219360     7447.96
    219400     7449.76
    219440     7451.03
    219480     7452.18
    219520     7453.47
    219560     7455.22
    219600     7456.92
    219640     7457.59
    219680     7458.91
    219720     7461.21
    219760     7461.86
    219800     7463.59
    219840     7464.51
    219880     7465.74
    219920     7467.57
    219960     7469.08
    220000     7470.43
    220040     7471.96
    220080     7472.55
    220120     7474.32
    220160     7475.24
    220200     7477.05
    220240     7478.31
    220280     7479.46
    220320     7480.76
    220360     7482.49
    220400     7484.21
    220440     7484.86
    220480     7486.17
    220520     7488.48
    220560     7489.14
    220600     7490.87
    220640     7491.76
    220680     7493.03
    220720     7494.84
    220760     7496.37
    220800     7497.72
    220840     7499.27
    220880     7499.84
    220920     7501.61
    220960     7502.51
    221000     7504.33
    221040     7505.59
    221080     7506.75
    221120     7508.05
    221160     7509.77
    221200      7511.5
    221240     7512.16
    221280     7513.47
    221320     7515.78
    221360     7516.43
    221400     7518.14
    221440     7519.02
    221480     7520.31
    221520     7522.12
    221560     7523.65
    221600        7525
    221640     7526.54
    221680      7527.1
    221720     7528.88
    221760      7529.8
    221800     7531.62
    221840     7532.88
    221880     7534.02
    221920     7535.35
    221960     7537.06
    222000     7538.78
    222040     7539.44
    222080     7540.75
    222120     7543.07
    222160     7543.72
    222200     7545.43
    222240     7546.31
    222280     7547.57
    222320     7549.43
    222360     7550.91
    222400     7552.27
    222440     7553.81
    222480     7554.35
    222520     7556.15
    222560     7557.07
    222600      7558.9
    222640     7560.15
    222680     7561.31
    222720     7562.61
    222760     7564.32
    222800     7566.05
    222840     7566.71
    222880     7568.01
    222920     7570.35
    222960     7570.98
    223000      7572.7
    223040     7573.58
    223080     7574.84
    223120     7576.69
    223160     7578.16
    223200     7579.53
    223240     7581.08
    223280     7581.64
    223320     7583.41
    223360     7584.37
    223400     7586.17
    223440     7587.45
    223480     7588.59
    223520     7589.89
    223560     7591.59
    223600     7593.34
    223640     7593.98
    223680     7595.28
    223720     7597.64
    223760     7598.27
    223800     7599.96
    223840     7600.85
    223880     7602.11
    223920     7603.96
    223960     7605.44
    224000     7606.84
    224040     7608.35
    224080      7608.9
    224120     7610.68
    224160     7611.65
    224200     7613.46
    224240     7614.71
    224280     7615.87
    224320     7617.15
    224360     7618.84
    224400     7620.61
    224440     7621.24
    224480     7622.54
    224520     7624.92
    224560     7625.56
    224600     7627.25
    224640     7628.11
    224680     7629.38
    224720     7631.23
    224760     7632.72
    224800     7634.11
    224840     7635.62
    224880     7636.17
    224920     7637.95
    224960      7638.9
    225000     7640.72
    225040     7641.98
    225080     7643.14
    225120     7644.43
    225160      7646.1
    225200     7647.86
    225240     7648.53
    225280     7649.81
    225320      7652.2
    225360     7652.84
    225400     7654.51
    225440     7655.38
    225480     7656.66
    225520     7658.52
    225560     7659.99
    225600     7661.39
    225640     7662.89
    225680     7663.44
    225720     7665.23
    225760     7666.19
    225800     7668.01
    225840     7669.25
    225880     7670.42
    225920     7671.72
    225960     7673.38
    226000     7675.12
    226040     7675.81
    226080     7677.09
    226120     7679.49
    226160     7680.12
    226200     7681.81
    226240     7682.65
    226280     7683.94
    226320     7685.83
    226360     7687.26
    226400     7688.69
    226440     7690.15
    226480     7690.73
    226520     7692.52
    226560     7693.46
    226600     7695.28
    226640     7696.52
    226680      7697.7
    226720     7698.98
    226760     7700.66
    226800     7702.39
    226840     7703.09
    226880     7704.35
    226920     7706.75
    226960     7707.39
    227000     7709.08
    227040     7709.94
    227080     7711.21
    227120     7713.09
    227160     7714.54
    227200     7715.98
    227240     7717.41
    227280     7717.99
    227320      7719.8
    227360     7720.72
    227400     7722.54
    227440     7723.79
    227480     7724.97
    227520     7726.24
    227560     7727.94
    227600     7729.65
    227640     7730.36
    227680     7731.63
    227720     7734.02
    227760     7734.67
    227800     7736.34
    227840      7737.2
    227880     7738.49
    227920     7740.34
    227960      7741.8
    228000     7743.23
    228040     7744.71
    228080     7745.26
    228120     7747.07
    228160     7747.99
    228200     7749.83
    228240     7751.06
    228280     7752.23
    228320     7753.49
    228360      7755.2
    228400     7756.92
    228440     7757.61
    228480     7758.89
    228520     7761.29
    228560     7761.94
    228600     7763.61
    228640      7764.5
    228680     7765.76
    228720     7767.63
    228760     7769.07
    228800      7770.5
    228840     7771.99
    228880     7772.53
    228920     7774.37
    228960     7775.28
    229000     7777.11
    229040     7778.34
    229080     7779.52
    229120     7780.78
    229160     7782.49
    229200     7784.21
    229240     7784.92
    229280     7786.18
    229320     7788.58
    229360     7789.22
    229400     7790.88
    229440     7791.79
    229480     7793.04
    229520     7794.91
    229560     7796.35
    229600     7797.79
    229640     7799.27
    229680     7799.81
    229720     7801.66
    229760     7802.56
    229800     7804.39
    229840     7805.62
    229880      7806.8
    229920     7808.06
    229960     7809.75
    230000     7811.47
    230040     7812.18
    230080     7813.46
    230120     7815.86
    230160      7816.5
    230200     7818.14
    230240     7819.05
    230280     7820.31
    230320     7822.17
    230360     7823.63
    230400     7825.06
    230440     7826.54
    230480     7827.08
    230520     7828.92
    230560     7829.84
    230600     7831.67
    230640     7832.89
    230680     7834.05
    230720     7835.32
    230760     7837.03
    230800     7838.74
    230840     7839.47
    230880     7840.74
    230920     7843.12
    230960     7843.78
    231000     7845.42
    231040     7846.32
    231080     7847.59
    231120     7849.45
    231160     7850.91
    231200     7852.35
    231240     7853.84
    231280     7854.38
    231320     7856.21
    231360     7857.12
    231400     7858.94
    231440     7860.18
    231480     7861.34
    231520      7862.6
    231560     7864.32
    231600     7866.02
    231640     7866.74
    231680     7868.01
    231720      7870.4
    231760     7871.07
    231800      7872.7
    231840      7873.6
    231880     7874.86
    231920     7876.71
    231960     7878.17
    232000     7879.63
    232040     7881.12
    232080     7881.63
    232120     7883.48
    232160     7884.38
    232200      7886.2
    232240     7887.47
    232280     7888.59
    232320     7889.87
    232360     7891.59
    232400     7893.32
    232440     7893.99
    232480     7895.29
    232520     7897.68
    232560     7898.33
    232600     7899.96
    232640     7900.88
    232680     7902.14
    232720     7903.97
    232760     7905.46
    232800     7906.88
    232840     7908.37
    232880      7908.9
    232920     7910.77
    232960     7911.66
    233000     7913.47
    233040     7914.74
    233080     7915.86
    233120     7917.13
    233160     7918.85
    233200     7920.57
    233240     7921.26
    233280     7922.55
    233320     7924.94
    233360     7925.59
    233400     7927.22
    233440     7928.14
    233480     7929.39
    233520     7931.21
    233560      7932.7
    233600     7934.13
    233640     7935.62
    233680     7936.16
    233720     7938.03
    233760     7938.91
    233800     7940.72
    233840        7942
    233880     7943.12
    233920     7944.39
    233960     7946.11
    234000      7947.8
    234040      7948.5
    234080     7949.78
    234120     7952.19
    234160     7952.86
    234200     7954.48
    234240     7955.39
    234280     7956.67
    234320     7958.46
    234360     7959.94
    234400     7961.37
    234440     7962.86
    234480     7963.39
    234520     7965.27
    234560     7966.15
    234600     7967.96
    234640     7969.23
    234680     7970.36
    234720     7971.62
    234760     7973.36
    234800     7975.05
    234840     7975.73
    234880     7977.04
    234920     7979.42
    234960     7980.09
    235000     7981.75
    235040     7982.64
    235080      7983.9
    235120     7985.73
    235160     7987.18
    235200     7988.62
    235240     7990.11
    235280     7990.61
    235320     7992.52
    235360     7993.42
    235400      7995.2
    235440      7996.5
    235480     7997.61
    235520     7998.87
    235560     8000.63
    235600      8002.3
    235640        8003
    235680      8004.3
    235720     8006.68
    235760     8007.35
    235800     8009.01
    235840     8009.91
    235880     8011.14
    235920     8012.97
    235960     8014.44
    236000     8015.89
    236040     8017.36
    236080     8017.89
    236120     8019.79
    236160     8020.68
    236200     8022.46
    236240     8023.75
    236280     8024.88
    236320     8026.11
    236360     8027.89
    236400     8029.57
    236440     8030.28
    236480     8031.55
    236520     8033.94
    236560     8034.61
    236600     8036.27
    236640     8037.17
    236680     8038.39
    236720     8040.21
    236760     8041.69
    236800     8043.12
    236840     8044.63
    236880     8045.15
    236920     8047.05
    236960     8047.94
    237000     8049.73
    237040     8051.02
    237080     8052.11
    237120     8053.34
    237160     8055.15
    237200     8056.82
    237240     8057.54
    237280     8058.83
    237320     8061.21
    237360     8061.87
    237400     8063.55
    237440     8064.44
    237480     8065.65
    237520      8067.5
    237560     8068.97
    237600     8070.39
    237640     8071.88
    237680     8072.39
    237720     8074.32
    237760     8075.23
    237800     8077.01
    237840     8078.32
    237880     8079.38
    237920     8080.62
    237960      8082.4
    238000     8084.09
    238040      8084.8
    238080     8086.08
    238120     8088.47
    238160     8089.12
    238200     8090.83
    238240     8091.71
    238280      8092.9
    238320     8094.78
    238360     8096.25
    238400     8097.68
    238440     8099.14
    238480      8099.7
    238520     8101.58
    238560      8102.5
    238600     8104.26
    238640     8105.56
    238680     8106.63
    238720     8107.88
    238760     8109.69
    238800     8111.34
    238840     8112.05
    238880     8113.36
    238920     8115.75
    238960     8116.37
    239000     8118.08
    239040     8118.97
    239080     8120.16
    239120     8122.03
    239160      8123.5
    239200     8124.92
    239240      8126.4
    239280     8126.97
    239320     8128.85
    239360     8129.75
    239400     8131.52
    239440     8132.82
    239480     8133.89
    239520     8135.15
    239560     8136.94
    239600     8138.59
    239640      8139.3
    239680     8140.62
    239720     8143.01
    239760     8143.63
    239800     8145.34
    239840     8146.23
    239880     8147.42
    239920     8149.28
    239960     8150.75
    240000     8152.15
    240040     8153.65
    240080     8154.22
    240120      8156.1
    240160     8157.01
    240200     8158.76
    240240     8160.06
    240280     8161.15
    240320      8162.4
    240360     8164.18
    240400     8165.84
    240440     8166.55
    240480     8167.87
    240520     8170.24
    240560     8170.88
    240600      8172.6
    240640     8173.47
    240680     8174.67
    240720     8176.54
    240760     8178.02
    240800     8179.39
    240840      8180.9
    240880     8181.45
    240920     8183.33
    240960     8184.21
    241000        8186
    241040     8187.29
    241080     8188.37
    241120     8189.62
    241160     8191.43
    241200     8193.09
    241240     8193.78
    241280     8195.11
    241320     8197.48
    241360     8198.11
    241400     8199.82
    241440     8200.69
    241480     8201.93
    241520     8203.77
    241560     8205.24
    241600     8206.64
    241640     8208.13
    241680     8208.69
    241720     8210.59
    241760     8211.43
    241800     8213.25
    241840     8214.53
    241880     8215.62
    241920     8216.85
    241960     8218.65
    242000     8220.34
    242040        8221
    242080     8222.36
    242120     8224.73
    242160     8225.35
    242200     8227.07
    242240     8227.93
    242280     8229.17
    242320     8231.02
    242360     8232.48
    242400     8233.89
    242440     8235.36
    242480     8235.94
    242520     8237.81
    242560     8238.68
    242600      8240.5
    242640     8241.79
    242680     8242.87
    242720     8244.08
    242760     8245.89
    242800     8247.58
    242840     8248.24
    242880     8249.58
    242920     8251.98
    242960      8252.6
    243000     8254.32
    243040     8255.16
    243080     8256.39
    243120     8258.24
    243160     8259.71
    243200     8261.14
    243240     8262.59
    243280     8263.17
    243320     8265.03
    243360     8265.89
    243400     8267.75
    243440     8269.01
    243480     8270.11
    243520     8271.31
    243560     8273.11
    243600     8274.82
    243640     8275.46
    243680     8276.82
    243720     8279.21
    243760     8279.82
    243800     8281.55
    243840     8282.38
    243880     8283.62
    243920     8285.47
    243960     8286.92
    244000     8288.36
    244040     8289.81
    244080     8290.39
    244120     8292.27
    244160     8293.16
    244200     8294.98
    244240     8296.23
    244280     8297.33
    244320     8298.51
    244360     8300.33
    244400     8302.03
    244440     8302.68
    244480     8304.02
    244520     8306.45
    244560     8307.06
    244600     8308.78
    244640     8309.61
    244680     8310.86
    244720      8312.7
    244760     8314.15
    244800     8315.58
    244840     8317.06
    244880     8317.61
    244920     8319.48
    244960     8320.39
    245000      8322.2
    245040     8323.43
    245080     8324.54
    245120     8325.71
    245160     8327.55
    245200     8329.24
    245240     8329.89
    245280     8331.24
    245320     8333.64
    245360     8334.27
    245400     8336.02
    245440     8336.83
    245480     8338.06
    245520     8339.88
    245560     8341.35
    245600     8342.79
    245640     8344.26
    245680      8344.8
    245720     8346.72
    245760      8347.6
    245800      8349.4
    245840     8350.61
    245880     8351.75
    245920     8352.92
    245960     8354.74
    246000     8356.45
    246040     8357.11
    246080     8358.46
    246120     8360.86
    246160     8361.47
    246200     8363.21
    246240     8364.04
    246280     8365.26
    246320     8367.09
    246360     8368.55
    246400     8369.97
    246440     8371.48
    246480     8371.99
    246520     8373.92
    246560     8374.82
    246600     8376.63
    246640     8377.82
    246680     8378.95
    246720     8380.11
    246760     8381.94
    246800     8383.67
    246840     8384.32
    246880     8385.67
    246920     8388.06
    246960     8388.69
    247000     8390.42
    247040     8391.25
    247080     8392.47
    247120     8394.29
    247160     8395.75
    247200     8397.16
    247240     8398.68
    247280      8399.2
    247320     8401.11
    247360     8402.05
    247400     8403.85
    247440     8405.02
    247480     8406.15
    247520     8407.31
    247560     8409.16
    247600     8410.89
    247640     8411.54
    247680     8412.88
    247720     8415.27
    247760     8415.92
    247800     8417.62
    247840     8418.45
    247880     8419.67
    247920     8421.51
    247960     8422.95
    248000     8424.35
    248040     8425.89
    248080      8426.4
    248120      8428.3
    248160     8429.22
    248200     8431.06
    248240     8432.23
    248280     8433.34
    248320     8434.51
    248360     8436.38
    248400     8438.08
    248440     8438.76
    248480     8440.08
    248520     8442.49
    248560     8443.11
    248600     8444.81
    248640     8445.65
    248680     8446.88
    248720     8448.71
    248760     8450.16
    248800     8451.55
    248840     8453.09
    248880      8453.6
    248920     8455.52
    248960      8456.4
    249000     8458.27
    249040     8459.43
    249080     8460.53
    249120     8461.71
    249160     8463.57
    249200     8465.25
    249240     8465.98
    249280     8467.27
    249320     8469.68
    249360     8470.32
    249400        8472
    249440     8472.86
    249480     8474.08
    249520     8475.91
    249560     8477.36
    249600     8478.73
    249640     8480.27
    249680      8480.8
    249720     8482.71
    249760     8483.61
    249800     8485.47
    249840     8486.64
    249880     8487.74
    249920     8488.91
    249960     8490.79
    250000     8492.46
    250040     8493.19
    250080     8494.45
    250120      8496.9
    250160     8497.51
    250200      8499.2
    250240     8500.06
    250280     8501.28
    250320     8503.11
    250360     8504.57
    250400     8505.95
    250440     8507.48
    250480     8507.99
    250520     8509.92
    250560     8510.82
    250600     8512.66
    250640     8513.84
    250680     8514.92
    250720     8516.11
    250760        8518
    250800     8519.67
    250840     8520.38
    250880     8521.65
    250920     8524.08
    250960     8524.71
    251000     8526.39
    251040     8527.23
    251080     8528.46
    251120     8530.28
    251160     8531.77
    251200     8533.14
    251240     8534.67
    251280     8535.17
    251320     8537.14
    251360     8538.02
    251400     8539.85
    251440     8541.02
    251480     8542.13
    251520      8543.3
    251560     8545.19
    251600     8546.86
    251640     8547.58
    251680     8548.82
    251720     8551.29
    251760      8551.9
    251800      8553.6
    251840     8554.44
    251880     8555.63
    251920     8557.48
    251960     8558.95
    252000     8560.31
    252040     8561.88
    252080     8562.34
    252120     8564.33
    252160     8565.21
    252200     8567.06
    252240     8568.22
    252280     8569.32
    252320     8570.48
    252360     8572.41
    252400     8574.08
    252440     8574.79
    252480     8576.05
    252520     8578.48
    252560     8579.09
    252600      8580.8
    252640     8581.63
    252680     8582.84
    252720     8584.67
    252760     8586.15
    252800     8587.53
    252840     8589.08
    252880     8589.56
    252920     8591.55
    252960     8592.41
    253000     8594.27
    253040     8595.45
    253080     8596.54
    253120     8597.68
    253160     8599.61
    253200     8601.28
    253240        8602
    253280     8603.24
    253320     8605.67
    253360     8606.28
    253400     8608.02
    253440     8608.83
    253480     8610.02
    253520     8611.87
    253560     8613.38
    253600     8614.74
    253640     8616.28
    253680     8616.74
    253720     8618.77
    253760     8619.62
    253800     8621.49
    253840     8622.65
    253880     8623.74
    253920     8624.87
    253960     8626.82
    254000     8628.47
    254040      8629.2
    254080     8630.43
    254120     8632.87
    254160     8633.48
    254200     8635.19
    254240     8636.04
    254280     8637.24
    254320     8639.05
    254360      8640.6
    254400     8641.96
    254440     8643.48
    254480     8643.95
    254520     8645.98
    254560     8646.82
    254600     8648.71
    254640     8649.84
    254680     8650.94
    254720     8652.08
    254760     8654.02
    254800     8655.67
    254840     8656.41
    254880     8657.63
    254920     8660.08
    254960      8660.7
    255000     8662.41
    255040     8663.25
    255080     8664.44
    255120     8666.23
    255160     8667.79
    255200     8669.15
    255240     8670.68
    255280     8671.15
    255320     8673.19
    255360     8674.01
    255400     8675.92
    255440     8677.01
    255480     8678.14
    255520     8679.29
    255560     8681.22
    255600     8682.88
    255640      8683.6
    255680     8684.81
    255720      8687.3
    255760      8687.9
    255800     8689.59
    255840     8690.45
    255880     8691.64
    255920     8693.43
    255960     8694.99
    256000     8696.35
    256040      8697.9
    256080     8698.32
    256120      8700.4
    256160      8701.2
    256200     8703.14
    256240     8704.19
    256280     8705.38
    256320     8706.52
    256360     8708.42
    256400      8710.1
    256440      8710.8
    256480        8712
    256520     8714.51
    256560     8715.11
    256600     8716.79
    256640     8717.65
    256680     8718.85
    256720     8720.67
    256760      8722.2
    256800     8723.56
    256840     8725.08
    256880     8725.49
    256920     8727.59
    256960     8728.38
    257000     8730.31
    257040     8731.41
    257080     8732.55
    257120     8733.71
    257160      8735.6
    257200      8737.3
    257240     8737.99
    257280     8739.18
    257320     8741.69
    257360      8742.3
    257400        8744
    257440     8744.87
    257480     8746.04
    257520     8747.87
    257560     8749.41
    257600     8750.76
    257640     8752.29
    257680     8752.68
    257720     8754.78
    257760     8755.58
    257800      8757.5
    257840     8758.56
    257880     8759.74
    257920      8760.9
    257960     8762.78
    258000     8764.48
    258040     8765.17
    258080     8766.36
    258120      8768.9
    258160     8769.49
    258200     8771.17
    258240     8772.05
    258280     8773.21
    258320     8775.02
    258360     8776.59
    258400     8777.96
    258440     8779.48
    258480     8779.85
    258520     8781.94
    258560     8782.78
    258600     8784.68
    258640     8785.74
    258680     8786.95
    258720     8788.08
    258760     8789.97
    258800     8791.68
    258840     8792.36
    258880     8793.55
    258920     8796.05
    258960     8796.65
    259000     8798.35
    259040     8799.26
    259080     8800.39
    259120     8802.22
    259160     8803.79
    259200     8805.14
    259240     8806.67
    259280     8807.04
    259320     8809.14
    259360     8809.98
    259400     8811.88
    259440     8812.93
    259480     8814.13
    259520     8815.26
    259560     8817.17
    259600     8818.87
    259640     8819.55
    259680     8820.73
    259720     8823.23
    259760     8823.84
    259800     8825.55
    259840     8826.42
    259880     8827.55
    259920     8829.41
    259960     8830.99
    260000     8832.32
    260040     8833.83
    260080     8834.22
    260120     8836.31
    260160     8837.14
    260200     8839.04
    260240     8840.07
    260280     8841.28
    260320     8842.42
    260360     8844.32
    260400     8846.02
    260440     8846.72
    260480     8847.88
    260520      8850.4
    260560     8851.02
    260600     8852.71
    260640     8853.58
    260680     8854.72
    260720     8856.58
    260760     8858.16
    260800     8859.51
    260840     8860.98
    260880     8861.38
    260920     8863.48
    260960     8864.33
    261000     8866.22
    261040     8867.23
    261080     8868.43
    261120     8869.59
    261160     8871.49
    261200     8873.19
    261240     8873.91
    261280     8875.05
    261320     8877.57
    261360      8878.2
    261400      8879.9
    261440     8880.74
    261480     8881.88
    261520     8883.79
    261560     8885.35
    261600     8886.68
    261640     8888.15
    261680     8888.56
    261720     8890.67
    261760     8891.49
    261800     8893.38
    261840     8894.38
    261880      8895.6
    261920     8896.77
    261960     8898.68
    262000     8900.36
    262040     8901.08
    262080     8902.23
    262120     8904.73
    262160     8905.33
    262200     8907.08
    262240      8907.9
    262280     8909.05
    262320     8910.94
    262360     8912.52
    262400     8913.84
    262440     8915.31
    262480     8915.73
    262520     8917.83
    262560     8918.64
    262600     8920.52
    262640     8921.56
    262680     8922.78
    262720     8923.96
    262760     8925.85
    262800     8927.52
    262840     8928.24
    262880     8929.41
    262920     8931.89
    262960     8932.49
    263000     8934.25
    263040      8935.1
    263080     8936.22
    263120     8938.09
    263160     8939.68
    263200     8941.02
    263240     8942.51
    263280     8942.89
    263320        8945
    263360     8945.82
    263400     8947.68
    263440     8948.72
    263480     8949.94
    263520     8951.14
    263560     8953.03
    263600      8954.7
    263640     8955.41
    263680     8956.59
    263720     8959.04
    263760     8959.68
    263800     8961.41
    263840     8962.28
    263880     8963.41
    263920     8965.26
    263960     8966.84
    264000      8968.2
    264040     8969.67
    264080     8970.06
    264120     8972.18
    264160     8972.99
    264200     8974.86
    264240     8975.87
    264280     8977.11
    264320      8978.3
    264360     8980.22
    264400     8981.89
    264440     8982.58
    264480     8983.79
    264520     8986.22
    264560     8986.83
    264600     8988.59
    264640     8989.46
    264680     8990.59
    264720     8992.45
    264760     8993.99
    264800     8995.36
    264840     8996.85
    264880     8997.22
    264920     8999.33
    264960     9000.17
    265000     9002.02
    265040     9003.02
    265080     9004.28
    265120     9005.46
    265160     9007.38
    265200     9009.07
    265240     9009.73
    265280     9010.95
    265320     9013.37
    265360     9013.98
    265400     9015.75
    265440     9016.62
    265480     9017.75
    265520     9019.62
    265560     9021.14
    265600     9022.53
    265640        9024
    265680     9024.43
    265720     9026.51
    265760     9027.33
    265800     9029.21
    265840     9030.21
    265880     9031.44
    265920     9032.64
    265960     9034.56
    266000     9036.25
    266040     9036.91
    266080     9038.12
    266120     9040.54
    266160     9041.14
    266200     9042.92
    266240     9043.77
    266280     9044.89
    266320     9046.77
    266360     9048.28
    266400     9049.69
    266440     9051.14
    266480      9051.6
    266520     9053.67
    266560      9054.5
    266600     9056.39
    266640     9057.37
    266680     9058.62
    266720     9059.83
    266760     9061.74
    266800     9063.42
    266840     9064.08
    266880     9065.26
    266920      9067.7
    266960      9068.3
    267000     9070.08
    267040     9070.95
    267080     9072.08
    267120     9073.95
    267160     9075.43
    267200     9076.86
    267240     9078.32
    267280     9078.77
    267320     9080.83
    267360     9081.67
    267400     9083.56
    267440     9084.52
    267480     9085.79
    267520     9086.99
    267560     9088.89
    267600     9090.58
    267640     9091.26
    267680     9092.44
    267720     9094.88
    267760     9095.45
    267800     9097.26
    267840      9098.1
    267880     9099.24
    267920     9101.13
    267960     9102.57
    268000     9104.02
    268040     9105.47
    268080     9105.91
    268120     9107.98
    268160     9108.84
    268200     9110.74
    268240      9111.7
    268280     9112.97
    268320     9114.16
    268360     9116.07
    268400     9117.75
    268440     9118.43
    268480     9119.61
    268520     9122.09
    268560     9122.65
    268600     9124.44
    268640     9125.24
    268680      9126.4
    268720     9128.29
    268760     9129.72
    268800     9131.18
    268840     9132.67
    268880     9133.08
    268920     9135.17
    268960     9136.01
    269000     9137.89
    269040     9138.88
    269080     9140.13
    269120     9141.33
    269160     9143.23
    269200     9144.91
    269240     9145.55
    269280     9146.78
    269320     9149.26
    269360      9149.8
    269400      9151.6
    269440     9152.39
    269480     9153.59
    269520     9155.47
    269560     9156.87
    269600     9158.35
    269640     9159.88
    269680     9160.25
    269720     9162.34
    269760     9163.17
    269800     9165.05
    269840     9166.05
    269880     9167.29
    269920      9168.5
    269960     9170.42
    270000     9172.08
    270040     9172.72
    270080     9173.95
    270120     9176.42
    270160     9176.98
    270200     9178.79
    270240     9179.58
    270280     9180.76
    270320     9182.64
    270360     9184.06
    270400     9185.56
    270440     9187.09
    270480     9187.43
    270520     9189.56
    270560     9190.39
    270600     9192.29
    270640     9193.27
    270680      9194.5
    270720     9195.68
    270760     9197.64
    270800     9199.29
    270840     9199.89
    270880     9201.17
    270920     9203.63
    270960     9204.18
    271000     9205.99
    271040     9206.78
    271080     9207.96
    271120     9209.82
    271160     9211.25
    271200     9212.74
    271240     9214.29
    271280      9214.6
    271320     9216.76
    271360      9217.6
    271400      9219.5
    271440     9220.46
    271480     9221.71
    271520     9222.88
    271560     9224.83
    271600     9226.49
    271640     9227.08
    271680     9228.38
    271720     9230.85
    271760     9231.39
    271800     9233.18
    271840     9233.98
    271880     9235.15
    271920     9237.02
    271960     9238.43
    272000     9239.91
    272040     9241.47
    272080      9241.8
    272120     9243.96
    272160     9244.78
    272200     9246.69
    272240     9247.65
    272280     9248.89
    272320     9250.08
    272360     9252.02
    272400     9253.69
    272440      9254.3
    272480     9255.56
    272520     9258.03
    272560     9258.59
    272600     9260.38
    272640     9261.18
    272680     9262.35
    272720     9264.19
    272760     9265.63
    272800     9267.11
    272840     9268.68
    272880     9268.98
    272920     9271.18
    272960        9272
    273000     9273.88
    273040     9274.86
    273080     9276.09
    273120     9277.28
    273160     9279.24
    273200     9280.88
    273240     9281.51
    273280     9282.79
    273320     9285.24
    273360     9285.78
    273400     9287.57
    273440     9288.38
    273480     9289.55
    273520      9291.4
    273560     9292.81
    273600     9294.34
    273640     9295.86
    273680     9296.17
    273720     9298.35
    273760      9299.2
    273800     9301.08
    273840     9302.07
    273880     9303.33
    273920     9304.48
    273960     9306.44
    274000     9308.08
    274040      9308.7
    274080     9309.98
    274120     9312.46
    274160     9312.99
    274200     9314.78
    274240      9315.6
    274280     9316.78
    274320     9318.61
    274360     9320.01
    274400     9321.56
    274440     9323.07
    274480     9323.34
    274520     9325.54
    274560     9326.38
    274600     9328.26
    274640     9329.26
    274680     9330.52
    274720     9331.67
    274760     9333.63
    274800     9335.29
    274840     9335.88
    274880     9337.18
    274920     9339.66
    274960     9340.16
    275000     9341.96
    275040     9342.78
    275080     9343.97
    275120      9345.8
    275160     9347.19
    275200     9348.75
    275240     9350.25
    275280     9350.52
    275320     9352.69
    275360     9353.54
    275400     9355.45
    275440     9356.44
    275480     9357.69
    275520     9358.85
    275560     9360.77
    275600     9362.46
    275640     9363.05
    275680     9364.34
    275720     9366.87
    275760     9367.32
    275800     9369.13
    275840     9369.93
    275880     9371.13
    275920     9372.98
    275960     9374.38
    276000     9375.91
    276040     9377.43
    276080     9377.69
    276120     9379.86
    276160     9380.75
    276200     9382.66
    276240     9383.63
    276280     9384.86
    276320     9386.04
    276360     9387.96
    276400     9389.64
    276440     9390.21
    276480     9391.54
    276520     9394.04
    276560     9394.52
    276600     9396.33
    276640      9397.1
    276680     9398.33
    276720     9400.19
    276760     9401.56
    276800     9403.09
    276840     9404.56
    276880     9404.86
    276920     9407.02
    276960     9407.93
    277000     9409.84
    277040     9410.79
    277080     9412.04
    277120     9413.22
    277160     9415.14
    277200     9416.81
    277240      9417.4
    277280     9418.72
    277320     9421.21
    277360     9421.72
    277400     9423.51
    277440     9424.25
    277480     9425.52
    277520     9427.37
    277560     9428.75
    277600     9430.31
    277640     9431.76
    277680     9432.04
    277720     9434.22
    277760     9435.09
    277800     9437.02
    277840     9437.98
    277880     9439.22
    277920     9440.38
    277960     9442.32
    278000     9444.02
    278040     9444.61
    278080     9445.91
    278120     9448.41
    278160     9448.94
    278200      9450.7
    278240     9451.43
    278280     9452.71
    278320     9454.56
    278360     9455.94
    278400      9457.5
    278440     9458.93
    278480     9459.24
    278520     9461.39
    278560     9462.29
    278600     9464.18
    278640     9465.17
    278680     9466.42
    278720     9467.58
    278760      9469.5
    278800     9471.21
    278840     9471.79
    278880     9473.11
    278920     9475.59
    278960     9476.15
    279000      9477.9
    279040     9478.66
    279080      9479.9
    279120     9481.73
    279160     9483.15
    279200     9484.68
    279240     9486.11
    279280     9486.43
    279320     9488.57
    279360     9489.47
    279400      9491.4
    279440     9492.35
    279480     9493.63
    279520     9494.78
    279560     9496.68
    279600     9498.42
    279640     9498.99
    279680     9500.31
    279720     9502.78
    279760     9503.34
    279800     9505.07
    279840     9505.84
    279880     9507.07
    279920      9508.9
    279960     9510.32
    280000      9511.9
    280040      9513.3
    280080     9513.61
    280120     9515.75
    280160     9516.67
    280200     9518.58
    280240     9519.52
    280280     9520.83
    280320     9521.98
    280360     9523.86
    280400      9525.6
    280440     9526.18
    280480     9527.52
    280520     9529.97
    280560     9530.51
    280600     9532.24
    280640     9533.06
    280680     9534.27
    280720     9536.07
    280760     9537.51
    280800     9539.07
    280840      9540.5
    280880     9540.79
    280920     9542.96
    280960     9543.86
    281000     9545.78
    281040     9546.74
    281080     9548.04
    281120     9549.17
    281160     9551.04
    281200      9552.8
    281240      9553.4
    281280     9554.72
    281320     9557.17
    281360      9557.7
    281400     9559.43
    281440     9560.29
    281480     9561.48
    281520     9563.26
    281560      9564.7
    281600     9566.28
    281640     9567.68
    281680     9568.01
    281720     9570.14
    281760     9571.06
    281800     9572.98
    281840     9573.92
    281880     9575.24
    281920     9576.36
    281960     9578.24
    282000     9580.02
    282040      9580.6
    282080     9581.94
    282120     9584.38
    282160      9584.9
    282200     9586.63
    282240     9587.48
    282280     9588.68
    282320     9590.45
    282360      9591.9
    282400     9593.49
    282440     9594.88
    282480      9595.2
    282520     9597.31
    282560     9598.26
    282600     9600.18
    282640     9601.11
    282680     9602.44
    282720     9603.54
    282760     9605.44
    282800     9607.23
    282840      9607.8
    282880     9609.14
    282920      9611.6
    282960     9612.09
    283000     9613.82
    283040     9614.67
    283080     9615.87
    283120     9617.64
    283160     9619.11
    283200      9620.7
    283240     9622.07
    283280      9622.4
    283320     9624.52
    283360     9625.46
    283400     9627.37
    283440     9628.33
    283480     9629.64
    283520     9630.75
    283560     9632.65
    283600      9634.4
    283640     9635.01
    283680     9636.31
    283720     9638.77
    283760     9639.27
    283800     9641.02
    283840     9641.88
    283880     9643.09
    283920     9644.86
    283960     9646.32
    284000      9647.9
    284040      9649.3
    284080     9649.59
    284120     9651.77
    284160     9652.66
    284200     9654.56
    284240     9655.55
    284280     9656.84
    284320     9657.93
    284360     9659.83
    284400     9661.62
    284440     9662.23
    284480     9663.53
    284520        9666
    284560     9666.47
    284600     9668.22
    284640     9669.06
    284680     9670.27
    284720     9672.06
    284760      9673.5
    284800     9675.12
    284840     9676.51
    284880     9676.87
    284920     9678.99
    284960     9679.88
    285000     9681.78
    285040     9682.81
    285080     9684.06
    285120     9685.15
    285160     9687.03
    285200     9688.83
    285240     9689.45
    285280     9690.73
    285320     9693.22
    285360     9693.67
    285400     9695.45
    285440     9696.29
    285480     9697.48
    285520      9699.3
    285560     9700.72
    285600     9702.35
    285640      9703.7
    285680     9704.08
    285720     9706.18
    285760     9707.09
    285800     9708.98
    285840     9710.01
    285880     9711.23
    285920     9712.37
    285960     9714.24
    286000     9716.01
    286040     9716.62
    286080     9717.92
    286120     9720.45
    286160     9720.87
    286200     9722.66
    286240      9723.5
    286280     9724.69
    286320     9726.53
    286360     9727.96
    286400     9729.56
    286440     9730.91
    286480     9731.27
    286520     9733.43
    286560     9734.31
    286600     9736.21
    286640     9737.22
    286680     9738.44
    286720     9739.56
    286760     9741.45
    286800     9743.25
    286840     9743.86
    286880     9745.16
    286920     9747.69
    286960      9748.1
    287000     9749.91
    287040     9750.73
    287080     9751.92
    287120     9753.74
    287160      9755.2
    287200      9756.8
    287240     9758.17
    287280     9758.51
    287320     9760.65
    287360     9761.56
    287400     9763.45
    287440     9764.46
    287480     9765.68
    287520     9766.79
    287560     9768.71
    287600     9770.52
    287640     9771.08
    287680      9772.4
    287720     9774.95
    287760     9775.32
    287800     9777.18
    287840     9777.94
    287880     9779.16
    287920     9780.95
    287960     9782.45
    288000     9784.04
    288040      9785.4
    288080     9785.73
    288120     9787.89
    288160      9788.8
    288200     9790.65
    288240     9791.72
    288280      9792.9
    288320     9794.01
    288360     9795.92
    288400     9797.75
    288440     9798.31
    288480     9799.64
    288520     9802.17
    288560     9802.57
    288600     9804.41
    288640     9805.15
    288680     9806.39
    288720     9808.19
    288760     9809.68
    288800     9811.27
    288840     9812.66
    288880     9812.96
    288920     9815.13
    288960     9816.03
    289000     9817.88
    289040        9819
    289080     9820.13
    289120     9821.24
    289160     9823.18
    289200        9825
    289240     9825.53
    289280     9826.88
    289320      9829.4
    289360     9829.81
    289400     9831.62
    289440     9832.36
    289480     9833.63
    289520     9835.41
    289560     9836.92
    289600     9838.53
    289640     9839.89
    289680     9840.23
    289720     9842.34
    289760     9843.27
    289800     9845.11
    289840     9846.23
    289880     9847.35
    289920     9848.49
    289960      9850.4
    290000     9852.23
    290040     9852.78
    290080     9854.15
    290120     9856.68
    290160     9857.06
    290200     9858.85
    290240      9859.6
    290280      9860.9
    290320     9862.67
    290360     9864.19
    290400     9865.77
    290440     9867.14
    290480     9867.48
    290520     9869.58
    290560     9870.46
    290600     9872.35
    290640     9873.49
    290680     9874.58
    290720     9875.71
    290760     9877.64
    290800     9879.49
    290840     9880.02
    290880     9881.38
    290920     9883.89
    290960      9884.3
    291000     9886.08
    291040     9886.86
    291080     9888.12
    291120     9889.89
    291160     9891.44
    291200     9893.01
    291240     9894.39
    291280      9894.7
    291320     9896.81
    291360     9897.71
    291400     9899.58
    291440     9900.68
    291480      9901.8
    291520     9902.98
    291560     9904.86
    291600      9906.7
    291640     9907.23
    291680     9908.63
    291720     9911.13
    291760     9911.54
    291800     9913.29
    291840     9914.08
    291880     9915.31
    291920      9917.1
    291960     9918.67
    292000     9920.26
    292040      9921.6
    292080     9921.92
    292120     9924.05
    292160     9924.94
    292200     9926.83
    292240     9927.91
    292280     9929.06
    292320     9930.21
    292360     9932.11
    292400     9933.96
    292440      9934.5
    292480     9935.87
    292520      9938.4
    292560     9938.81
    292600     9940.55
    292640     9941.36
    292680     9942.58
    292720     9944.32
    292760     9945.92
    292800     9947.54
    292840     9948.85
    292880     9949.17
    292920     9951.31
    292960     9952.16
    293000     9954.09
    293040     9955.17
    293080      9956.3
    293120     9957.47
    293160     9959.36
    293200     9961.21
    293240     9961.74
    293280     9963.14
    293320     9965.65
    293360     9966.07
    293400     9967.78
    293440     9968.63
    293480     9969.86
    293520     9971.59
    293560     9973.18
    293600      9974.8
    293640     9976.09
    293680     9976.45
    293720     9978.56
    293760     9979.41
    293800     9981.35
    293840     9982.44
    293880     9983.58
    293920     9984.74
    293960     9986.63
    294000     9988.49
    294040     9989.01
    294080     9990.38
    294120     9992.92
    294160     9993.33
    294200     9995.03
    294240     9995.92
    294280     9997.11
    294320     9998.87
    294360     10000.5
    294400     10002.1
    294440     10003.4
    294480     10003.7
    294520     10005.8
    294560     10006.7
    294600     10008.6
    294640     10009.7
    294680     10010.8
    294720       10012
    294760     10013.9
    294800     10015.7
    294840     10016.2
    294880     10017.6
    294920     10020.2
    294960     10020.6
    295000     10022.3
    295040     10023.1
    295080     10024.4
    295120     10026.1
    295160     10027.7
    295200     10029.3
    295240     10030.6
    295280     10030.9
    295320     10033.1
    295360     10033.9
    295400     10035.9
    295440       10037
    295480     10038.1
    295520     10039.2
    295560     10041.2
    295600       10043
    295640     10043.5
    295680     10044.9
    295720     10047.4
    295760     10047.8
    295800     10049.5
    295840     10050.4
    295880     10051.6
    295920     10053.3
    295960       10055
    296000     10056.6
    296040     10057.8
    296080     10058.2
    296120     10060.3
    296160     10061.1
    296200     10063.1
    296240     10064.2
    296280     10065.3
    296320     10066.5
    296360     10068.4
    296400     10070.2
    296440     10070.8
    296480     10072.1
    296520     10074.7
    296560       10075
    296600     10076.8
    296640     10077.6
    296680     10078.8
    296720     10080.6
    296760     10082.2
    296800     10083.8
    296840     10085.1
    296880     10085.4
    296920     10087.6
    296960     10088.4
    297000     10090.4
    297040     10091.4
    297080     10092.6
    297120     10093.7
    297160     10095.7
    297200     10097.5
    297240       10098
    297280     10099.4
    297320     10101.9
    297360     10102.3
    297400       10104
    297440     10104.9
    297480     10106.1
    297520     10107.9
    297560     10109.5
    297600     10111.1
    297640     10112.3
    297680     10112.6
    297720     10114.8
    297760     10115.7
    297800     10117.6
    297840     10118.7
    297880     10119.9
    297920       10121
    297960       10123
    298000     10124.8
    298040     10125.3
    298080     10126.6
    298120     10129.2
    298160     10129.5
    298200     10131.3
    298240     10132.1
    298280     10133.3
    298320     10135.1
    298360     10136.7
    298400     10138.3
    298440     10139.6
    298480     10139.9
    298520     10142.1
    298560       10143
    298600     10144.9
    298640       10146
    298680     10147.2
    298720     10148.3
    298760     10150.2
    298800       10152
    298840     10152.6
    298880     10153.9
    298920     10156.5
    298960     10156.8
    299000     10158.5
    299040     10159.4
    299080     10160.6
    299120     10162.4
    299160       10164
    299200     10165.6
    299240     10166.9
    299280     10167.1
    299320     10169.4
    299360     10170.2
    299400     10172.2
    299440     10173.2
    299480     10174.4
    299520     10175.5
    299560     10177.4
    299600     10179.4
    299640     10179.9
    299680     10181.1
    299720     10183.8
    299760     10184.1
    299800     10185.8
    299840     10186.7
    299880     10187.9
    299920     10189.7
    299960     10191.2
    300000     10192.9
    300040     10194.2
    300080     10194.4
    300120     10196.6
    300160     10197.5
    300200     10199.4
    300240     10200.5
    300280     10201.7
    300320     10202.8
    300360     10204.7
    300400     10206.6
    300440     10207.2
    300480     10208.4
    300520       10211
    300560     10211.3
    300600     10213.1
    300640     10213.9
    300680     10215.2
    300720       10217
    300760     10218.5
    300800     10220.2
    300840     10221.5
    300880     10221.7
    300920     10223.9
    300960     10224.8
    301000     10226.8
    301040     10227.8
    301080       10229
    301120       10230
    301160       10232
    301200     10233.9
    301240     10234.5
    301280     10235.7
    301320     10238.3
    301360     10238.6
    301400     10240.4
    301440     10241.2
    301480     10242.5
    301520     10244.3
    301560     10245.8
    301600     10247.5
    301640     10248.8
    301680       10249
    301720     10251.2
    301760     10252.1
    301800     10254.1
    301840     10255.1
    301880     10256.3
    301920     10257.3
    301960     10259.3
    302000     10261.2
    302040     10261.8
    302080       10263
    302120     10265.6
    302160     10265.9
    302200     10267.7
    302240     10268.5
    302280     10269.8
    302320     10271.6
    302360     10273.1
    302400     10274.8
    302440     10276.1
    302480     10276.2
    302520     10278.5
    302560     10279.4
    302600     10281.4
    302640     10282.4
    302680     10283.6
    302720     10284.6
    302760     10286.5
    302800     10288.5
    302840     10289.1
    302880     10290.3
    302920     10292.9
    302960     10293.2
    303000       10295
    303040     10295.8
    303080       10297
    303120     10298.9
    303160     10300.4
    303200     10302.1
    303240     10303.4
    303280     10303.5
    303320     10305.7
    303360     10306.7
    303400     10308.7
    303440     10309.7
    303480     10310.8
    303520     10311.9
    303560     10313.8
    303600     10315.8
    303640     10316.4
    303680     10317.6
    303720     10320.2
    303760     10320.5
    303800     10322.3
    303840       10323
    303880     10324.3
    303920     10326.1
    303960     10327.7
    304000     10329.3
    304040     10330.7
    304080     10330.8
    304120       10333
    304160     10333.9
    304200       10336
    304240       10337
    304280     10338.1
    304320     10339.2
    304360       10341
    304400     10343.1
    304440     10343.6
    304480     10344.9
    304520     10347.5
    304560     10347.8
    304600     10349.6
    304640     10350.3
    304680     10351.6
    304720     10353.4
    304760     10354.9
    304800     10356.6
    304840     10357.9
    304880     10358.1
    304920     10360.3
    304960     10361.2
    305000     10363.2
    305040     10364.2
    305080     10365.4
    305120     10366.5
    305160     10368.3
    305200     10370.4
    305240     10370.9
    305280     10372.1
    305320     10374.8
    305360     10375.1
    305400     10376.9
    305440     10377.6
    305480     10378.9
    305520     10380.7
    305560     10382.2
    305600     10383.9
    305640     10385.2
    305680     10385.3
    305720     10387.6
    305760     10388.5
    305800     10390.5
    305840     10391.5
    305880     10392.7
    305920     10393.8
    305960     10395.6
    306000     10397.6
    306040     10398.2
    306080     10399.4
    306120     10402.1
    306160     10402.3
    306200     10404.2
    306240     10404.9
    306280     10406.2
    306320       10408
    306360     10409.5
    306400     10411.2
    306440     10412.5
    306480     10412.6
    306520     10414.9
    306560     10415.8
    306600     10417.8
    306640     10418.8
    306680       10420
    306720       10421
    306760     10422.9
    306800     10424.9
    306840     10425.5
    306880     10426.7
    306920     10429.4
    306960     10429.6
    307000     10431.4
    307040     10432.2
    307080     10433.4
    307120     10435.2
    307160     10436.8
    307200     10438.5
    307240     10439.8
    307280     10439.9
    307320     10442.1
    307360       10443
    307400     10445.1
    307440     10446.1
    307480     10447.3
    307520     10448.3
    307560     10450.1
    307600     10452.2
    307640     10452.8
    307680     10453.9
    307720     10456.6
    307760     10456.9
    307800     10458.7
    307840     10459.4
    307880     10460.7
    307920     10462.5
    307960       10464
    308000     10465.8
    308040     10467.1
    308080     10467.2
    308120     10469.4
    308160     10470.3
    308200     10472.4
    308240     10473.4
    308280     10474.5
    308320     10475.6
    308360     10477.4
    308400     10479.5
    308440     10480.1
    308480     10481.2
    308520     10483.9
    308560     10484.2
    308600       10486
    308640     10486.7
    308680       10488
    308720     10489.7
    308760     10491.4
    308800     10493.1
    308840     10494.4
    308880     10494.5
    308920     10496.7
    308960     10497.6
    309000     10499.7
    309040     10500.6
    309080     10501.8
    309120     10502.9
    309160     10504.7
    309200     10506.8
    309240     10507.4
    309280     10508.5
    309320     10511.2
    309360     10511.5
    309400     10513.3
    309440     10514.1
    309480     10515.2
    309520       10517
    309560     10518.6
    309600     10520.3
    309640     10521.7
    309680     10521.8
    309720       10524
    309760     10524.9
    309800       10527
    309840     10527.9
    309880     10529.1
    309920     10530.2
    309960       10532
    310000     10534.1
    310040     10534.7
    310080     10535.8
    310120     10538.4
    310160     10538.8
    310200     10540.6
    310240     10541.4
    310280     10542.5
    310320     10544.3
    310360     10545.9
    310400     10547.6
    310440       10549
    310480     10549.1
    310520     10551.3
    310560     10552.2
    310600     10554.2
    310640     10555.2
    310680     10556.4
    310720     10557.5
    310760     10559.3
    310800     10561.3
    310840     10561.9
    310880     10563.1
    310920     10565.8
    310960     10566.1
    311000     10567.9
    311040     10568.7
    311080     10569.8
    311120     10571.6
    311160     10573.2
    311200       10575
    311240     10576.2
    311280     10576.4
    311320     10578.5
    311360     10579.5
    311400     10581.5
    311440     10582.5
    311480     10583.7
    311520     10584.8
    311560     10586.5
    311600     10588.6
    311640     10589.2
    311680     10590.4
    311720       10593
    311760     10593.3
    311800     10595.2
    311840     10595.9
    311880     10597.1
    311920     10598.9
    311960     10600.5
    312000     10602.2
    312040     10603.5
    312080     10603.6
    312120     10605.8
    312160     10606.8
    312200     10608.8
    312240     10609.8
    312280       10611
    312320     10612.1
    312360     10613.8
    312400     10615.9
    312440     10616.5
    312480     10617.7
    312520     10620.4
    312560     10620.6
    312600     10622.4
    312640     10623.2
    312680     10624.4
    312720     10626.2
    312760     10627.8
    312800     10629.5
    312840     10630.8
    312880     10630.9
    312920     10633.1
    312960     10634.1
    313000     10636.1
    313040     10637.1
    313080     10638.3
    313120     10639.4
    313160     10641.1
    313200     10643.2
    313240     10643.8
    313280       10645
    313320     10647.6
    313360     10647.8
    313400     10649.7
    313440     10650.5
    313480     10651.6
    313520     10653.5
    313560     10655.1
    313600     10656.8
    313640     10658.1
    313680     10658.2
    313720     10660.4
    313760     10661.4
    313800     10663.4
    313840     10664.3
    313880     10665.5
    313920     10666.6
    313960     10668.4
    314000     10670.5
    314040       10671
    314080     10672.3
    314120     10674.9
    314160     10675.1
    314200       10677
    314240     10677.8
    314280     10678.9
    314320     10680.7
    314360     10682.3
    314400     10684.1
    314440     10685.4
    314480     10685.5
    314520     10687.6
    314560     10688.6
    314600     10690.7
    314640     10691.6
    314680     10692.8
    314720     10693.9
    314760     10695.7
    314800     10697.7
    314840     10698.3
    314880     10699.5
    314920     10702.2
    314960     10702.4
    315000     10704.3
    315040     10705.1
    315080     10706.1
    315120       10708
    315160     10709.6
    315200     10711.3
    315240     10712.6
    315280     10712.7
    315320     10714.9
    315360     10715.9
    315400       10718
    315440     10718.9
    315480     10720.1
    315520     10721.1
    315560     10722.9
    315600       10725
    315640     10725.6
    315680     10726.8
    315720     10729.4
    315760     10729.7
    315800     10731.5
    315840     10732.4
    315880     10733.4
    315920     10735.3
    315960     10736.9
    316000     10738.6
    316040     10739.9
    316080       10740
    316120     10742.2
    316160     10743.2
    316200     10745.3
    316240     10746.2
    316280     10747.4
    316320     10748.4
    316360     10750.2
    316400     10752.3
    316440     10752.9
    316480     10754.1
    316520     10756.7
    316560       10757
    316600     10758.8
    316640     10759.7
    316680     10760.7
    316720     10762.6
    316760     10764.2
    316800     10765.9
    316840     10767.2
    316880     10767.3
    316920     10769.5
    316960     10770.5
    317000     10772.6
    317040     10773.5
    317080     10774.7
    317120     10775.8
    317160     10777.6
    317200     10779.5
    317240     10780.2
    317280     10781.5
    317320       10784
    317360     10784.3
    317400     10786.1
    317440       10787
    317480       10788
    317520     10789.9
    317560     10791.5
    317600     10793.2
    317640     10794.5
    317680     10794.6
    317720     10796.8
    317760     10797.8
    317800     10799.8
    317840     10800.7
    317880       10802
    317920       10803
    317960     10804.8
    318000     10806.9
    318040     10807.4
    318080     10808.8
    318120     10811.3
    318160     10811.6
    318200     10813.4
    318240     10814.3
    318280     10815.3
    318320     10817.2
    318360     10818.8
    318400     10820.5
    318440     10821.8
    318480     10821.9
    318520     10824.1
    318560       10825
    318600     10827.1
    318640       10828
    318680     10829.3
    318720     10830.3
    318760     10832.1
    318800     10834.1
    318840     10834.7
    318880       10836
    318920     10838.6
    318960     10838.9
    319000     10840.7
    319040     10841.6
    319080     10842.6
    319120     10844.5
    319160     10846.1
    319200     10847.7
    319240     10849.1
    319280     10849.2
    319320     10851.4
    319360     10852.3
    319400     10854.4
    319440     10855.3
    319480     10856.6
    319520     10857.6
    319560     10859.4
    319600     10861.4
    319640       10862
    319680     10863.3
    319720     10865.9
    319760     10866.2
    319800       10868
    319840     10868.9
    319880     10869.8
    319920     10871.7
    319960     10873.4
    320000     10875.1
    320040     10876.4
    320080     10876.4
    320120     10878.6
    320160     10879.6
    320200     10881.7
    320240     10882.6
    320280     10883.9
    320320     10884.8
    320360     10886.7
    320400     10888.6
    320440     10889.3
    320480     10890.6
    320520     10893.2
    320560     10893.4
    320600     10895.2
    320640     10896.1
    320680       10897
    320720       10899
    320760     10900.7
    320800     10902.3
    320840     10903.6
    320880     10903.7
    320920     10905.9
    320960     10906.8
    321000     10908.9
    321040     10909.8
    321080     10911.1
    321120     10912.1
    321160     10913.9
    321200     10915.9
    321240     10916.5
    321280     10917.9
    321320     10920.5
    321360     10920.7
    321400     10922.5
    321440     10923.4
    321480     10924.3
    321520     10926.2
    321560     10927.9
    321600     10929.6
    321640     10930.9
    321680       10931
    321720     10933.2
    321760       10934
    321800     10936.1
    321840       10937
    321880     10938.3
    321920     10939.4
    321960     10941.2
    322000     10943.2
    322040     10943.8
    322080     10945.1
    322120     10947.7
    322160     10947.9
    322200     10949.7
    322240     10950.6
    322280     10951.5
    322320     10953.5
    322360     10955.1
    322400     10956.8
    322440     10958.1
    322480     10958.2
    322520     10960.4
    322560     10961.3
    322600     10963.4
    322640     10964.3
    322680     10965.6
    322720     10966.6
    322760     10968.4
    322800     10970.4
    322840     10971.1
    322880     10972.4
    322920       10975
    322960     10975.2
    323000       10977
    323040     10977.9
    323080     10978.8
    323120     10980.7
    323160     10982.4
    323200       10984
    323240     10985.4
    323280     10985.4
    323320     10987.7
    323360     10988.6
    323400     10990.7
    323440     10991.6
    323480     10992.9
    323520     10993.9
    323560     10995.7
    323600     10997.7
    323640     10998.3
    323680     10999.6
    323720     11002.2
    323760     11002.4
    323800     11004.3
    323840     11005.1
    323880       11006
    323920       11008
    323960     11009.7
    324000     11011.2
    324040     11012.7
    324080     11012.7
    324120     11014.9
    324160     11015.8
    324200     11017.9
    324240     11018.8
    324280     11020.1
    324320     11021.1
    324360     11022.9
    324400       11025
    324440     11025.5
    324480     11026.8
    324520     11029.5
    324560     11029.6
    324600     11031.5
    324640     11032.4
    324680     11033.3
    324720     11035.2
    324760     11036.9
    324800     11038.5
    324840     11039.9
    324880     11039.9
    324920     11042.2
    324960       11043
    325000     11045.1
    325040     11046.1
    325080     11047.4
    325120     11048.3
    325160     11050.2
    325200     11052.2
    325240     11052.8
    325280       11054
    325320     11056.7
    325360     11056.9
    325400     11058.8
    325440     11059.6
    325480     11060.5
    325520     11062.4
    325560     11064.1
    325600     11065.7
    325640     11067.2
    325680     11067.2
    325720     11069.4
    325760     11070.3
    325800     11072.4
    325840     11073.3
    325880     11074.6
    325920     11075.6
    325960     11077.4
    326000     11079.4
    326040       11080
    326080     11081.2
    326120     11083.9
    326160     11084.1
    326200       11086
    326240     11086.8
    326280     11087.7
    326320     11089.6
    326360     11091.4
    326400     11092.9
    326440     11094.4
    326480     11094.4
    326520     11096.7
    326560     11097.5
    326600     11099.6
    326640     11100.5
    326680     11101.8
    326720     11102.8
    326760     11104.6
    326800     11106.6
    326840     11107.2
    326880     11108.4
    326920     11111.2
    326960     11111.3
    327000     11113.2
    327040       11114
    327080     11114.9
    327120     11116.8
    327160     11118.6
    327200     11120.2
    327240     11121.6
    327280     11121.6
    327320     11123.9
    327360     11124.7
    327400     11126.9
    327440     11127.7
    327480       11129
    327520       11130
    327560     11131.8
    327600     11133.8
    327640     11134.5
    327680     11135.7
    327720     11138.4
    327760     11138.6
    327800     11140.5
    327840     11141.2
    327880     11142.2
    327920     11144.1
    327960     11145.9
    328000     11147.4
    328040     11148.9
    328080     11148.8
    328120     11151.1
    328160       11152
    328200     11154.1
    328240     11154.9
    328280     11156.2
    328320     11157.2
    328360       11159
    328400     11161.1
    328440     11161.7
    328480     11162.9
    328520     11165.6
    328560     11165.8
    328600     11167.7
    328640     11168.5
    328680     11169.4
    328720     11171.3
    328760       11173
    328800     11174.6
    328840     11176.1
    328880       11176
    328920     11178.3
    328960     11179.2
    329000     11181.3
    329040     11182.2
    329080     11183.5
    329120     11184.5
    329160     11186.3
    329200     11188.3
    329240     11188.9
    329280     11190.1
    329320     11192.8
    329360       11193
    329400     11194.9
    329440     11195.7
    329480     11196.6
    329520     11198.5
    329560     11200.2
    329600     11201.8
    329640     11203.3
    329680     11203.2
    329720     11205.5
    329760     11206.4
    329800     11208.5
    329840     11209.4
    329880     11210.6
    329920     11211.7
    329960     11213.5
    330000     11215.5
    330040     11216.1
    330080     11217.3
    330120     11220.1
    330160     11220.2
    330200       11222
    330240       11223
    330280     11223.8
    330320     11225.7
    330360     11227.5
    330400     11229.1
    330440     11230.5
    330480     11230.4
    330520     11232.7
    330560     11233.6
    330600     11235.7
    330640     11236.7
    330680     11237.8
    330720     11238.9
    330760     11240.7
    330800     11242.7
    330840     11243.3
    330880     11244.5
    330920     11247.3
    330960     11247.5
    331000     11249.3
    331040     11250.2
    331080       11251
    331120       11253
    331160     11254.7
    331200     11256.3
    331240     11257.8
    331280     11257.7
    331320       11260
    331360     11260.8
    331400     11262.9
    331440     11263.9
    331480       11265
    331520     11266.1
    331560     11267.9
    331600       11270
    331640     11270.6
    331680     11271.7
    331720     11274.5
    331760     11274.7
    331800     11276.5
    331840     11277.4
    331880     11278.2
    331920     11280.2
    331960     11281.9
    332000     11283.5
    332040       11285
    332080     11284.9
    332120     11287.2
    332160     11288.1
    332200     11290.2
    332240     11291.1
    332280     11292.3
    332320     11293.4
    332360     11295.1
    332400     11297.2
    332440     11297.8
    332480     11298.9
    332520     11301.7
    332560       11302
    332600     11303.7
    332640     11304.6
    332680     11305.4
    332720     11307.4
    332760     11309.1
    332800     11310.8
    332840     11312.3
    332880     11312.1
    332920     11314.4
    332960     11315.3
    333000     11317.4
    333040     11318.4
    333080     11319.5
    333120     11320.6
    333160     11322.4
    333200     11324.4
    333240       11325
    333280     11326.2
    333320     11328.9
    333360     11329.2
    333400     11330.9
    333440     11331.8
    333480     11332.7
    333520     11334.6
    333560     11336.3
    333600       11338
    333640     11339.5
    333680     11339.3
    333720     11341.7
    333760     11342.5
    333800     11344.6
    333840     11345.6
    333880     11346.7
    333920     11347.9
    333960     11349.6
    334000     11351.7
    334040     11352.3
    334080     11353.4
    334120     11356.2
    334160     11356.4
    334200     11358.1
    334240       11359
    334280     11359.9
    334320     11361.9
    334360     11363.6
    334400     11365.3
    334440     11366.7
    334480     11366.6
    334520     11368.9
    334560     11369.7
    334600     11371.8
    334640     11372.8
    334680     11373.9
    334720     11375.1
    334760     11376.8
    334800     11378.9
    334840     11379.5
    334880     11380.6
    334920     11383.4
    334960     11383.6
    335000     11385.3
    335040     11386.3
    335080     11387.1
    335120     11389.1
    335160     11390.8
    335200     11392.5
    335240     11393.9
    335280     11393.8
    335320     11396.2
    335360       11397
    335400     11399.1
    335440     11400.1
    335480     11401.2
    335520     11402.3
    335560     11404.1
    335600     11406.1
    335640     11406.7
    335680     11407.9
    335720     11410.7
    335760     11410.9
    335800     11412.5
    335840     11413.5
    335880     11414.3
    335920     11416.3
    335960     11418.1
    336000     11419.8
    336040     11421.2
    336080       11421
    336120     11423.4
    336160     11424.2
    336200     11426.3
    336240     11427.3
    336280     11428.4
    336320     11429.5
    336360     11431.3
    336400     11433.4
    336440     11433.9
    336480     11435.1
    336520     11437.9
    336560     11438.1
    336600     11439.8
    336640     11440.8
    336680     11441.6
    336720     11443.6
    336760     11445.3
    336800       11447
    336840     11448.5
    336880     11448.3
    336920     11450.7
    336960     11451.4
    337000     11453.5
    337040     11454.5
    337080     11455.7
    337120     11456.8
    337160     11458.6
    337200     11460.6
    337240     11461.2
    337280     11462.4
    337320     11465.1
    337360     11465.3
    337400       11467
    337440       11468
    337480     11468.8
    337520     11470.7
    337560     11472.5
    337600     11474.3
    337640     11475.7
    337680     11475.5
    337720     11477.9
    337760     11478.6
    337800     11480.7
    337840     11481.8
    337880     11482.9
    337920     11483.9
    337960     11485.8
    338000     11487.8
    338040     11488.4
    338080     11489.6
    338120     11492.3
    338160     11492.6
    338200     11494.2
    338240     11495.2
    338280       11496
    338320     11497.9
    338360     11499.8
    338400     11501.5
    338440     11502.9
    338480     11502.7
    338520     11505.1
    338560     11505.8
    338600     11507.9
    338640       11509
    338680     11510.2
    338720     11511.2
    338760       11513
    338800     11515.1
    338840     11515.6
    338880     11516.8
    338920     11519.6
    338960     11519.8
    339000     11521.4
    339040     11522.4
    339080     11523.2
    339120     11525.1
    339160       11527
    339200     11528.7
    339240     11530.1
    339280       11530
    339320     11532.3
    339360       11533
    339400     11535.1
    339440     11536.3
    339480     11537.3
    339520     11538.4
    339560     11540.2
    339600     11542.3
    339640     11542.8
    339680       11544
    339720     11546.8
    339760       11547
    339800     11548.7
    339840     11549.6
    339880     11550.4
    339920     11552.4
    339960     11554.2
    340000     11555.9
    340040     11557.3
    340080     11557.1
    340120     11559.5
    340160     11560.2
    340200     11562.3
    340240     11563.5
    340280     11564.5
    340320     11565.6
    340360     11567.4
    340400     11569.4
    340440     11570.1
    340480     11571.2
    340520       11574
    340560     11574.2
    340600     11575.9
    340640     11576.8
    340680     11577.6
    340720     11579.6
    340760     11581.4
    340800     11583.1
    340840     11584.5
    340880     11584.4
    340920     11586.8
    340960     11587.5
    341000     11589.5
    341040     11590.7
    341080     11591.8
    341120     11592.8
    341160     11594.6
    341200     11596.6
    341240     11597.3
    341280     11598.4
    341320     11601.2
    341360     11601.4
    341400     11603.1
    341440     11604.1
    341480     11604.8
    341520     11606.8
    341560     11608.6
    341600     11610.3
    341640     11611.7
    341680     11611.6
    341720     11613.9
    341760     11614.6
    341800     11616.7
    341840     11617.9
    341880       11619
    341920       11620
    341960     11621.8
    342000     11623.9
    342040     11624.5
    342080     11625.6
    342120     11628.4
    342160     11628.7
    342200     11630.3
    342240     11631.3
    342280       11632
    342320       11634
    342360     11635.8
    342400     11637.5
    342440     11638.9
    342480     11638.8
    342520     11641.2
    342560     11641.9
    342600     11643.9
    342640     11645.1
    342680     11646.2
    342720     11647.3
    342760     11649.1
    342800     11651.1
    342840     11651.8
    342880     11652.8
    342920     11655.7
    342960     11655.9
    343000     11657.6
    343040     11658.5
    343080     11659.2
    343120     11661.2
    343160       11663
    343200     11664.7
    343240     11666.2
    343280       11666
    343320     11668.4
    343360     11669.1
    343400     11671.1
    343440     11672.3
    343480     11673.4
    343520     11674.5
    343560     11676.3
    343600     11678.3
    343640       11679
    343680       11680
    343720     11682.9
    343760     11683.2
    343800     11684.8
    343840     11685.8
    343880     11686.4
    343920     11688.5
    343960     11690.3
    344000       11692
    344040     11693.4
    344080     11693.3
    344120     11695.6
    344160     11696.4
    344200     11698.4
    344240     11699.6
    344280     11700.7
    344320     11701.7
    344360     11703.5
    344400     11705.6
    344440     11706.3
    344480     11707.3
    344520     11710.2
    344560     11710.4
    344600       11712
    344640       11713
    344680     11713.7
    344720     11715.7
    344760     11717.5
    344800     11719.2
    344840     11720.7
    344880     11720.5
    344920     11722.9
    344960     11723.6
    345000     11725.7
    345040     11726.8
    345080     11727.9
    345120       11729
    345160     11730.8
    345200     11732.8
    345240     11733.5
    345280     11734.5
    345320     11737.4
    345360     11737.7
    345400     11739.3
    345440     11740.3
    345480       11741
    345520       11743
    345560     11744.7
    345600     11746.5
    345640     11747.9
    345680     11747.8
    345720     11750.2
    345760     11750.9
    345800     11752.9
    345840     11754.1
    345880     11755.2
    345920     11756.3
    345960       11758
    346000     11760.1
    346040     11760.8
    346080     11761.8
    346120     11764.7
    346160       11765
    346200     11766.5
    346240     11767.5
    346280     11768.2
    346320     11770.2
    346360       11772
    346400     11773.7
    346440     11775.2
    346480       11775
    346520     11777.4
    346560     11778.1
    346600     11780.2
    346640     11781.3
    346680     11782.5
    346720     11783.5
    346760     11785.3
    346800     11787.4
    346840     11788.1
    346880       11789
    346920       11792
    346960     11792.2
    347000     11793.8
    347040     11794.8
    347080     11795.5
    347120     11797.5
    347160     11799.2
    347200       11801
    347240     11802.5
    347280     11802.3
    347320     11804.7
    347360     11805.4
    347400     11807.5
    347440     11808.7
    347480     11809.7
    347520     11810.8
    347560     11812.6
    347600     11814.7
    347640     11815.3
    347680     11816.3
    347720     11819.3
    347760     11819.6
    347800     11821.1
    347840       11822
    347880     11822.8
    347920     11824.8
    347960     11826.5
    348000     11828.3
    348040     11829.8
    348080     11829.5
    348120       11832
    348160     11832.8
    348200     11834.8
    348240       11836
    348280       11837
    348320     11838.1
    348360     11839.9
    348400       11842
    348440     11842.6
    348480     11843.6
    348520     11846.6
    348560     11846.8
    348600     11848.4
    348640     11849.4
    348680       11850
    348720     11852.1
    348760     11853.8
    348800     11855.6
    348840     11857.1
    348880     11856.9
    348920     11859.3
    348960     11860.1
    349000     11862.1
    349040     11863.3
    349080     11864.3
    349120     11865.4
    349160     11867.2
    349200     11869.3
    349240       11870
    349280       11871
    349320     11873.9
    349360     11874.1
    349400     11875.7
    349440     11876.7
    349480     11877.3
    349520     11879.4
    349560     11881.1
    349600       11883
    349640     11884.4
    349680     11884.2
    349720     11886.6
    349760     11887.4
    349800     11889.4
    349840     11890.6
    349880     11891.6
    349920     11892.7
    349960     11894.4
    350000     11896.6
    350040     11897.3
    350080     11898.3
    350120     11901.2
    350160     11901.4
    350200       11903
    350240       11904
    350280     11904.6
    350320     11906.7
    350360     11908.4
    350400     11910.2
    350440     11911.7
    350480     11911.4
    350520     11913.9
    350560     11914.6
    350600     11916.6
    350640     11917.9
    350680     11918.9
    350720       11920
    350760     11921.8
    350800     11923.9
    350840     11924.6
    350880     11925.6
    350920     11928.4
    350960     11928.7
    351000     11930.3
    351040     11931.2
    351080     11931.9
    351120     11933.9
    351160     11935.6
    351200     11937.5
    351240       11939
    351280     11938.7
    351320     11941.1
    351360     11941.9
    351400     11943.9
    351440     11945.2
    351480     11946.1
    351520     11947.3
    351560       11949
    351600     11951.2
    351640     11951.8
    351680     11952.8
    351720     11955.7
    351760     11955.9
    351800     11957.5
    351840     11958.5
    351880     11959.1
    351920     11961.2
    351960     11962.9
    352000     11964.7
    352040     11966.2
    352080       11966
    352120     11968.4
    352160     11969.2
    352200     11971.2
    352240     11972.5
    352280     11973.4
    352320     11974.6
    352360     11976.3
    352400     11978.5
    352440     11979.1
    352480     11980.2
    352520       11983
    352560     11983.2
    352600     11984.8
    352640     11985.8
    352680     11986.4
    352720     11988.4
    352760     11990.2
    352800       11992
    352840     11993.5
    352880     11993.2
    352920     11995.6
    352960     11996.5
    353000     11998.4
    353040     11999.7
    353080     12000.7
    353120     12001.8
    353160     12003.5
    353200     12005.7
    353240     12006.4
    353280     12007.4
    353320     12010.2
    353360     12010.5
    353400       12012
    353440       12013
    353480     12013.7
    353520     12015.7
    353560     12017.4
    353600     12019.3
    353640     12020.8
    353680     12020.5
    353720     12022.9
    353760     12023.8
    353800     12025.7
    353840       12027
    353880     12027.9
    353920     12029.1
    353960     12030.8
    354000       12033
    354040     12033.6
    354080     12034.7
    354120     12037.5
    354160     12037.8
    354200     12039.3
    354240     12040.3
    354280     12040.9
    354320       12043
    354360     12044.8
    354400     12046.6
    354440     12048.1
    354480     12047.7
    354520     12050.2
    354560       12051
    354600       12053
    354640     12054.2
    354680     12055.2
    354720     12056.4
    354760     12058.1
    354800     12060.2
    354840     12060.9
    354880       12062
    354920     12064.7
    354960       12065
    355000     12066.6
    355040     12067.6
    355080     12068.2
    355120     12070.2
    355160       12072
    355200     12073.8
    355240     12075.3
    355280       12075
    355320     12077.5
    355360     12078.3
    355400     12080.2
    355440     12081.5
    355480     12082.5
    355520     12083.6
    355560     12085.3
    355600     12087.5
    355640     12088.2
    355680     12089.2
    355720     12091.9
    355760     12092.3
    355800     12093.8
    355840     12094.9
    355880     12095.5
    355920     12097.5
    355960     12099.3
    356000     12101.1
    356040     12102.6
    356080     12102.3
    356120     12104.7
    356160     12105.6
    356200     12107.4
    356240     12108.8
    356280     12109.8
    356320     12110.9
    356360     12112.6
    356400     12114.8
    356440     12115.5
    356480     12116.5
    356520     12119.2
    356560     12119.6
    356600     12121.1
    356640     12122.2
    356680     12122.8
    356720     12124.8
    356760     12126.6
    356800     12128.4
    356840     12129.9
    356880     12129.6
    356920       12132
    356960     12132.8
    357000     12134.7
    357040     12136.1
    357080       12137
    357120     12138.1
    357160     12139.9
    357200     12142.1
    357240     12142.8
    357280     12143.8
    357320     12146.5
    357360     12146.8
    357400     12148.4
    357440     12149.5
    357480     12150.1
    357520     12152.1
    357560     12153.8
    357600     12155.7
    357640     12157.1
    357680     12156.8
    357720     12159.3
    357760     12160.1
    357800       12162
    357840     12163.3
    357880     12164.3
    357920     12165.4
    357960     12167.2
    358000     12169.4
    358040     12170.1
    358080       12171
    358120     12173.8
    358160     12174.1
    358200     12175.6
    358240     12176.7
    358280     12177.3
    358320     12179.3
    358360     12181.1
    358400       12183
    358440     12184.4
    358480     12184.1
    358520     12186.6
    358560     12187.4
    358600     12189.3
    358640     12190.6
    358680     12191.5
    358720     12192.7
    358760     12194.4
    358800     12196.6
    358840     12197.3
    358880     12198.3
    358920       12201
    358960     12201.4
    359000     12202.9
    359040       12204
    359080     12204.6
    359120     12206.6
    359160     12208.4
    359200     12210.3
    359240     12211.7
    359280     12211.3
    359320     12213.8
    359360     12214.7
    359400     12216.5
    359440     12217.8
    359480     12218.8
    359520       12220
    359560     12221.7
    359600     12223.9
    359640     12224.6
    359680     12225.6
    359720     12228.3
    359760     12228.6
    359800     12230.1
    359840     12231.2
    359880     12231.8
    359920     12233.8
    359960     12235.7
    360000     12237.6
    360040     12238.9
    360080     12238.6
    360120     12241.1
    360160     12241.9
    360200     12243.8
    360240     12245.2
    360280     12246.1
    360320     12247.3
    360360     12248.9
    360400     12251.2
    360440     12251.9
    360480     12252.8
    360520     12255.5
    360560     12255.9
    360600     12257.4
    360640     12258.5
    360680     12259.1
    360720     12261.1
    360760     12262.9
    360800     12264.8
    360840     12266.2
    360880     12265.8
    360920     12268.3
    360960     12269.2
    361000       12271
    361040     12272.4
    361080     12273.3
    361120     12274.5
    361160     12276.2
    361200     12278.4
    361240     12279.1
    361280     12280.1
    361320     12282.8
    361360     12283.2
    361400     12284.7
    361440     12285.8
    361480     12286.4
    361520     12288.3
    361560     12290.2
    361600     12292.1
    361640     12293.4
    361680     12293.1
    361720     12295.6
    361760     12296.4
    361800     12298.3
    361840     12299.7
    361880     12300.6
    361920     12301.8
    361960     12303.5
    362000     12305.7
    362040     12306.4
    362080     12307.4
    362120     12310.1
    362160     12310.4
    362200       12312
    362240     12313.1
    362280     12313.6
    362320     12315.6
    362360     12317.5
    362400     12319.4
    362440     12320.7
    362480     12320.4
    362520     12322.9
    362560     12323.7
    362600     12325.6
    362640       12327
    362680     12327.9
    362720     12329.1
    362760     12330.7
    362800       12333
    362840     12333.7
    362880     12334.7
    362920     12337.4
    362960     12337.7
    363000     12339.2
    363040     12340.4
    363080     12340.9
    363120     12342.9
    363160     12344.7
    363200     12346.7
    363240       12348
    363280     12347.6
    363320     12350.2
    363360       12351
    363400     12352.9
    363440     12354.3
    363480     12355.2
    363520     12356.4
    363560       12358
    363600     12360.3
    363640     12360.9
    363680       12362
    363720     12364.7
    363760       12365
    363800     12366.5
    363840     12367.7
    363880     12368.2
    363920     12370.1
    363960       12372
    364000       12374
    364040     12375.3
    364080     12374.9
    364120     12377.5
    364160     12378.2
    364200     12380.2
    364240     12381.6
    364280     12382.5
    364320     12383.6
    364360     12385.3
    364400     12387.5
    364440     12388.2
    364480     12389.3
    364520     12391.9
    364560     12392.3
    364600     12393.7
    364640       12395
    364680     12395.4
    364720     12397.4
    364760     12399.3
    364800     12401.2
    364840     12402.6
    364880     12402.1
    364920     12404.8
    364960     12405.5
    365000     12407.5
    365040     12408.9
    365080     12409.8
    365120     12410.9
    365160     12412.6
    365200     12414.8
    365240     12415.5
    365280     12416.5
    365320     12419.2
    365360     12419.6
    365400       12421
    365440     12422.3
    365480     12422.7
    365520     12424.7
    365560     12426.6
    365600     12428.5
    365640     12429.9
    365680     12429.5
    365720     12432.1
    365760     12432.8
    365800     12434.8
    365840     12436.2
    365880       12437
    365920     12438.2
    365960     12439.9
    366000       12442
    366040     12442.8
    366080     12443.9
    366120     12446.5
    366160     12446.8
    366200     12448.3
    366240     12449.6
    366280     12450.1
    366320       12452
    366360     12453.9
    366400     12455.8
    366440     12457.2
    366480     12456.7
    366520     12459.4
    366560     12460.1
    366600     12462.1
    366640     12463.5
    366680     12464.3
    366720     12465.5
    366760     12467.1
    366800     12469.4
    366840     12470.1
    366880     12471.2
    366920     12473.8
    366960     12474.1
    367000     12475.6
    367040     12476.9
    367080     12477.4
    367120     12479.3
    367160     12481.2
    367200     12483.1
    367240     12484.6
    367280     12484.1
    367320     12486.6
    367360     12487.4
    367400     12489.4
    367440     12490.8
    367480     12491.7
    367520     12492.9
    367560     12494.5
    367600     12496.7
    367640     12497.4
    367680     12498.5
    367720     12501.1
    367760     12501.4
    367800     12502.9
    367840     12504.2
    367880     12504.7
    367920     12506.7
    367960     12508.5
    368000     12510.5
    368040       12512
    368080     12511.4
    368120       12514
    368160     12514.7
    368200     12516.7
    368240     12518.2
    368280       12519
    368320     12520.2
    368360     12521.8
    368400       12524
    368440     12524.7
    368480     12525.8
    368520     12528.4
    368560     12528.8
    368600     12530.2
    368640     12531.5
    368680       12532
    368720       12534
    368760     12535.8
    368800     12537.8
    368840     12539.2
    368880     12538.7
    368920     12541.3
    368960       12542
    369000       12544
    369040     12545.5
    369080     12546.3
    369120     12547.4
    369160     12549.1
    369200     12551.3
    369240       12552
    369280     12553.2
    369320     12555.7
    369360       12556
    369400     12557.5
    369440     12558.8
    369480     12559.3
    369520     12561.2
    369560     12563.1
    369600     12565.1
    369640     12566.5
    369680       12566
    369720     12568.6
    369760     12569.3
    369800     12571.3
    369840     12572.8
    369880     12573.6
    369920     12574.7
    369960     12576.4
    370000     12578.6
    370040     12579.3
    370080     12580.5
    370120       12583
    370160     12583.3
    370200     12584.8
    370240     12586.1
    370280     12586.6
    370320     12588.5
    370360     12590.3
    370400     12592.3
    370440     12593.8
    370480     12593.3
    370520     12595.8
    370560     12596.5
    370600     12598.6
    370640       12600
    370680     12600.9
    370720       12602
    370760     12603.7
    370800     12605.9
    370840     12606.5
    370880     12607.7
    370920     12610.3
    370960     12610.6
    371000     12612.1
    371040     12613.4
    371080     12613.9
    371120     12615.8
    371160     12617.6
    371200     12619.5
    371240       12621
    371280     12620.5
    371320     12623.1
    371360     12623.8
    371400     12625.9
    371440     12627.3
    371480     12628.2
    371520     12629.3
    371560       12631
    371600     12633.2
    371640     12633.7
    371680       12635
    371720     12637.6
    371760     12637.9
    371800     12639.3
    371840     12640.6
    371880     12641.1
    371920       12643
    371960     12644.8
    372000     12646.8
    372040     12648.3
    372080     12647.8
    372120     12650.3
    372160     12651.1
    372200     12653.1
    372240     12654.5
    372280     12655.5
    372320     12656.5
    372360     12658.1
    372400     12660.4
    372440     12660.9
    372480     12662.2
    372520     12664.9
    372560     12665.1
    372600     12666.6
    372640     12667.9
    372680     12668.4
    372720     12670.3
    372760     12672.1
    372800       12674
    372840     12675.6
    372880       12675
    372920     12677.5
    372960     12678.3
    373000     12680.3
    373040     12681.8
    373080     12682.7
    373120     12683.8
    373160     12685.4
    373200     12687.6
    373240     12688.2
    373280     12689.5
    373320     12692.1
    373360     12692.4
    373400     12693.8
    373440     12695.1
    373480     12695.6
    373520     12697.6
    373560     12699.3
    373600     12701.3
    373640     12702.8
    373680     12702.3
    373720     12704.8
    373760     12705.6
    373800     12707.6
    373840       12709
    373880       12710
    373920     12711.1
    373960     12712.6
    374000     12714.9
    374040     12715.4
    374080     12716.7
    374120     12719.4
    374160     12719.6
    374200     12721.1
    374240     12722.4
    374280     12722.9
    374320     12724.8
    374360     12726.5
    374400     12728.6
    374440     12730.1
    374480     12729.6
    374520     12732.1
    374560     12732.9
    374600     12734.8
    374640     12736.2
    374680     12737.3
    374720     12738.4
    374760     12739.8
    374800     12742.2
    374840     12742.7
    374880       12744
    374920     12746.6
    374960     12746.9
    375000     12748.3
    375040     12749.6
    375080     12750.1
    375120     12752.1
    375160     12753.8
    375200     12755.8
    375240     12757.3
    375280     12756.8
    375320     12759.3
    375360       12760
    375400     12762.1
    375440     12763.4
    375480     12764.5
    375520     12765.6
    375560     12767.1
    375600     12769.4
    375640     12769.9
    375680     12771.2
    375720     12773.9
    375760     12774.1
    375800     12775.6
    375840     12776.9
    375880     12777.4
    375920     12779.3
    375960       12781
    376000     12783.1
    376040     12784.5
    376080     12784.1
    376120     12786.5
    376160     12787.3
    376200     12789.3
    376240     12790.7
    376280     12791.7
    376320     12792.8
    376360     12794.3
    376400     12796.7
    376440     12797.1
    376480     12798.5
    376520     12801.2
    376560     12801.4
    376600     12802.8
    376640     12804.1
    376680     12804.7
    376720     12806.6
    376760     12808.3
    376800     12810.4
    376840     12811.8
    376880     12811.4
    376920     12813.7
    376960     12814.5
    377000     12816.5
    377040       12818
    377080       12819
    377120     12820.1
    377160     12821.5
    377200       12824
    377240     12824.4
    377280     12825.7
    377320     12828.4
    377360     12828.6
    377400     12830.1
    377440     12831.4
    377480     12831.9
    377520     12833.8
    377560     12835.6
    377600     12837.6
    377640       12839
    377680     12838.6
    377720       12841
    377760     12841.7
    377800     12843.8
    377840     12845.2
    377880     12846.2
    377920     12847.3
    377960     12848.7
    378000     12851.2
    378040     12851.6
    378080       12853
    378120     12855.7
    378160     12855.9
    378200     12857.3
    378240     12858.6
    378280     12859.1
    378320       12861
    378360     12862.8
    378400     12864.9
    378440     12866.3
    378480     12865.8
    378520     12868.3
    378560       12869
    378600       12871
    378640     12872.5
    378680     12873.5
    378720     12874.5
    378760     12875.9
    378800     12878.5
    378840     12878.9
    378880     12880.2
    378920     12882.9
    378960     12883.1
    379000     12884.5
    379040     12885.8
    379080     12886.4
    379120     12888.3
    379160       12890
    379200     12892.1
    379240     12893.5
    379280     12893.1
    379320     12895.5
    379360     12896.3
    379400     12898.2
    379440     12899.8
    379480     12900.7
    379520     12901.8
    379560     12903.2
    379600     12905.7
    379640     12906.1
    379680     12907.4
    379720     12910.2
    379760     12910.4
    379800     12911.8
    379840     12913.1
    379880     12913.7
    379920     12915.5
    379960     12917.2
    380000     12919.4
    380040     12920.7
    380080     12920.3
    380120     12922.7
    380160     12923.5
    380200     12925.5
    380240       12927
    380280     12927.9
    380320       12929
    380360     12930.4
    380400       12933
    380440     12933.3
    380480     12934.6
    380520     12937.4
    380560     12937.6
    380600       12939
    380640     12940.3
    380680     12940.9
    380720     12942.7
    380760     12944.5
    380800     12946.6
    380840     12947.9
    380880     12947.5
    380920     12949.9
    380960     12950.8
    381000     12952.7
    381040     12954.2
    381080     12955.1
    381120     12956.2
    381160     12957.6
    381200     12960.2
    381240     12960.5
    381280     12961.9
    381320     12964.6
    381360     12964.8
    381400     12966.2
    381440     12967.5
    381480     12968.1
    381520     12969.9
    381560     12971.7
    381600     12973.8
    381640     12975.1
    381680     12974.7
    381720     12977.2
    381760       12978
    381800     12979.9
    381840     12981.4
    381880     12982.3
    381920     12983.4
    381960     12984.8
    382000     12987.4
    382040     12987.7
    382080     12989.1
    382120     12991.8
    382160       12992
    382200     12993.4
    382240     12994.7
    382280     12995.3
    382320     12997.1
    382360     12998.9
    382400       13001
    382440     13002.3
    382480     13001.9
    382520     13004.4
    382560     13005.1
    382600     13007.1
    382640     13008.6
    382680     13009.5
    382720     13010.6
    382760       13012
    382800     13014.6
    382840     13014.9
    382880     13016.3
    382920       13019
    382960     13019.2
    383000     13020.7
    383040     13021.9
    383080     13022.5
    383120     13024.3
    383160     13026.1
    383200     13028.2
    383240     13029.5
    383280     13029.1
    383320     13031.6
    383360     13032.3
    383400     13034.3
    383440     13035.8
    383480     13036.7
    383520     13037.8
    383560     13039.2
    383600     13041.8
    383640     13042.1
    383680     13043.6
    383720     13046.2
    383760     13046.3
    383800     13047.9
    383840     13049.1
    383880     13049.8
    383920     13051.4
    383960     13053.3
    384000     13055.4
    384040     13056.7
    384080     13056.3
    384120     13058.8
    384160     13059.5
    384200     13061.4
    384240       13063
    384280     13063.9
    384320       13065
    384360     13066.3
    384400       13069
    384440     13069.3
    384480     13070.8
    384520     13073.4
    384560     13073.5
    384600     13075.1
    384640     13076.3
    384680     13076.9
    384720     13078.6
    384760     13080.5
    384800     13082.6
    384840     13083.9
    384880     13083.5
    384920       13086
    384960     13086.7
    385000     13088.6
    385040     13090.2
    385080     13091.1
    385120     13092.3
    385160     13093.5
    385200     13096.1
    385240     13096.5
    385280     13097.9
    385320     13100.6
    385360     13100.8
    385400     13102.3
    385440     13103.5
    385480     13104.1
    385520     13105.8
    385560     13107.7
    385600     13109.8
    385640     13111.1
    385680     13110.7
    385720     13113.2
    385760     13113.9
    385800     13115.8
    385840     13117.3
    385880     13118.2
    385920     13119.4
    385960     13120.7
    386000     13123.3
    386040     13123.7
    386080     13125.1
    386120     13127.8
    386160     13127.9
    386200     13129.5
    386240     13130.7
    386280     13131.3
    386320       13133
    386360     13134.9
    386400     13136.9
    386440     13138.2
    386480     13137.9
    386520     13140.4
    386560     13141.1
    386600       13143
    386640     13144.5
    386680     13145.4
    386720     13146.7
    386760     13147.9
    386800     13150.5
    386840     13150.9
    386880     13152.3
    386920       13155
    386960     13155.1
    387000     13156.7
    387040     13157.8
    387080     13158.5
    387120     13160.1
    387160     13162.1
    387200     13164.1
    387240     13165.5
    387280     13165.1
    387320     13167.5
    387360     13168.2
    387400     13170.2
    387440     13171.7
    387480     13172.6
    387520     13173.8
    387560     13175.2
    387600     13177.7
    387640     13178.1
    387680     13179.5
    387720     13182.2
    387760     13182.3
    387800     13183.9
    387840     13185.1
    387880     13185.7
    387920     13187.4
    387960     13189.3
    388000     13191.3
    388040     13192.7
    388080     13192.3
    388120     13194.8
    388160     13195.5
    388200     13197.4
    388240       13199
    388280     13199.8
    388320     13201.1
    388360     13202.4
    388400       13205
    388440     13205.3
    388480     13206.7
    388520     13209.5
    388560     13209.5
    388600     13211.1
    388640     13212.3
    388680     13212.9
    388720     13214.5
    388760     13216.5
    388800     13218.5
    388840     13219.9
    388880     13219.5
    388920       13222
    388960     13222.7
    389000     13224.6
    389040     13226.2
    389080       13227
    389120     13228.3
    389160     13229.6
    389200     13232.2
    389240     13232.5
    389280     13233.8
    389320     13236.7
    389360     13236.8
    389400     13238.3
    389440     13239.4
    389480     13240.1
    389520     13241.7
    389560     13243.8
    389600     13245.8
    389640     13247.1
    389680     13246.7
    389720     13249.1
    389760     13249.8
    389800     13251.8
    389840     13253.3
    389880     13254.2
    389920     13255.5
    389960     13256.8
    390000     13259.4
    390040     13259.6
    390080     13261.1
    390120     13263.9
    390160       13264
    390200     13265.5
    390240     13266.6
    390280     13267.3
    390320     13268.9
    390360       13271
    390400       13273
    390440     13274.4
    390480       13274
    390520     13276.3
    390560       13277
    390600       13279
    390640     13280.6
    390680     13281.3
    390720     13282.7
    390760       13284
    390800     13286.6
    390840     13286.8
    390880     13288.3
    390920     13291.1
    390960     13291.1
    391000     13292.8
    391040     13293.9
    391080     13294.5
    391120     13296.1
    391160     13298.1
    391200     13300.2
    391240     13301.5
    391280     13301.2
    391320     13303.5
    391360     13304.2
    391400     13306.3
    391440     13307.8
    391480     13308.5
    391520     13309.9
    391560     13311.3
    391600     13313.8
    391640       13314
    391680     13315.5
    391720     13318.3
    391760     13318.3
    391800       13320
    391840     13321.1
    391880     13321.7
    391920     13323.3
    391960     13325.3
    392000     13327.4
    392040     13328.8
    392080     13328.4
    392120     13330.7
    392160     13331.4
    392200     13333.5
    392240       13335
    392280     13335.7
    392320     13337.1
    392360     13338.5
    392400       13341
    392440     13341.2
    392480     13342.6
    392520     13345.5
    392560     13345.6
    392600     13347.2
    392640     13348.3
    392680     13348.9
    392720     13350.6
    392760     13352.5
    392800     13354.6
    392840       13356
    392880     13355.5
    392920     13357.9
    392960     13358.6
    393000     13360.7
    393040     13362.2
    393080     13362.9
    393120     13364.2
    393160     13365.7
    393200     13368.2
    393240     13368.4
    393280     13369.8
    393320     13372.7
    393360     13372.8
    393400     13374.4
    393440     13375.5
    393480       13376
    393520     13377.7
    393560     13379.7
    393600     13381.8
    393640     13383.2
    393680     13382.8
    393720     13385.1
    393760     13385.8
    393800     13387.8
    393840     13389.4
    393880     13390.1
    393920     13391.4
    393960     13392.8
    394000     13395.4
    394040     13395.6
    394080       13397
    394120     13399.9
    394160     13399.9
    394200     13401.6
    394240     13402.7
    394280     13403.2
    394320     13404.9
    394360       13407
    394400       13409
    394440     13410.4
    394480     13409.9
    394520     13412.3
    394560     13412.9
    394600       13415
    394640     13416.5
    394680     13417.3
    394720     13418.5
    394760       13420
    394800     13422.5
    394840     13422.7
    394880     13424.2
    394920     13427.1
    394960     13427.1
    395000     13428.7
    395040     13429.9
    395080     13430.4
    395120     13432.1
    395160     13434.1
    395200     13436.1
    395240     13437.5
    395280     13437.1
    395320     13439.5
    395360     13440.1
    395400     13442.2
    395440     13443.7
    395480     13444.5
    395520     13445.7
    395560     13447.1
    395600     13449.7
    395640     13449.9
    395680     13451.4
    395720     13454.3
    395760     13454.3
    395800     13455.9
    395840       13457
    395880     13457.5
    395920     13459.3
    395960     13461.3
    396000     13463.3
    396040     13464.7
    396080     13464.3
    396120     13466.7
    396160     13467.3
    396200     13469.4
    396240     13470.9
    396280     13471.7
    396320     13472.9
    396360     13474.3
    396400     13476.9
    396440       13477
    396480     13478.5
    396520     13481.5
    396560     13481.5
    396600     13483.1
    396640     13484.2
    396680     13484.8
    396720     13486.5
    396760     13488.4
    396800     13490.5
    396840     13491.9
    396880     13491.4
    396920     13493.9
    396960     13494.5
    397000     13496.6
    397040     13498.1
    397080     13498.8
    397120       13500
    397160     13501.5
    397200     13504.1
    397240     13504.2
    397280     13505.7
    397320     13508.7
    397360     13508.7
    397400     13510.3
    397440     13511.4
    397480       13512
    397520     13513.6
    397560     13515.6
    397600     13517.7
    397640     13519.1
    397680     13518.6
    397720     13521.1
    397760     13521.7
    397800     13523.8
    397840     13525.3
    397880       13526
    397920     13527.2
    397960     13528.7
    398000     13531.3
    398040     13531.4
    398080     13532.9
    398120     13535.8
    398160     13535.9
    398200     13537.5
    398240     13538.6
    398280     13539.2
    398320     13540.8
    398360     13542.8
    398400     13544.9
    398440     13546.3
    398480     13545.8
    398520     13548.3
    398560     13548.9
    398600       13551
    398640     13552.5
    398680     13553.2
    398720     13554.5
    398760     13555.9
    398800     13558.6
    398840     13558.6
    398880       13560
    398920       13563
    398960     13563.1
    399000     13564.6
    399040     13565.8
    399080     13566.4
    399120       13568
    399160       13570
    399200     13572.1
    399240     13573.5
    399280       13573
    399320     13575.6
    399360     13576.1
    399400     13578.2
    399440     13579.7
    399480     13580.4
    399520     13581.7
    399560     13583.2
    399600     13585.8
    399640     13585.8
    399680     13587.2
    399720     13590.3
    399760     13590.3
    399800     13591.9
    399840     13592.9
    399880     13593.6
    399920     13595.3
    399960     13597.2
    400000     13599.3
    400040     13600.8
    400080     13600.2
    400120     13602.8
    400160     13603.4
    400200     13605.5
    400240     13606.9
    400280     13607.7
    400320     13608.9
    400360     13610.5
    400400       13613
    400440       13613
    400480     13614.4
    400520     13617.5
    400560     13617.5
    400600     13619.1
    400640     13620.2
    400680     13620.8
    400720     13622.5
    400760     13624.5
    400800     13626.6
    400840       13628
    400880     13627.4
    400920       13630
    400960     13630.6
    401000     13632.7
    401040     13634.2
    401080     13634.9
    401120     13636.1
    401160     13637.7
    401200     13640.3
    401240     13640.3
    401280     13641.7
    401320     13644.8
    401360     13644.8
    401400     13646.3
    401440     13647.4
    401480       13648
    401520     13649.7
    401560     13651.7
    401600     13653.8
    401640     13655.2
    401680     13654.6
    401720     13657.3
    401760     13657.9
    401800     13659.9
    401840     13661.4
    401880     13662.1
    401920     13663.3
    401960       13665
    402000     13667.4
    402040     13667.5
    402080     13668.9
    402120       13672
    402160       13672
    402200     13673.6
    402240     13674.7
    402280     13675.2
    402320       13677
    402360     13678.9
    402400       13681
    402440     13682.5
    402480     13681.8
    402520     13684.5
    402560     13685.1
    402600     13687.1
    402640     13688.6
    402680     13689.4
    402720     13690.6
    402760     13692.2
    402800     13694.6
    402840     13694.7
    402880     13696.2
    402920     13699.3
    402960     13699.2
    403000     13700.8
    403040     13701.9
    403080     13702.5
    403120     13704.2
    403160     13706.2
    403200     13708.3
    403240     13709.7
    403280     13709.1
    403320     13711.7
    403360     13712.3
    403400     13714.4
    403440     13715.8
    403480     13716.6
    403520     13717.8
    403560     13719.4
    403600     13721.9
    403640     13721.9
    403680     13723.4
    403720     13726.5
    403760     13726.5
    403800     13728.1
    403840     13729.1
    403880     13729.7
    403920     13731.5
    403960     13733.4
    404000     13735.5
    404040       13737
    404080     13736.3
    404120       13739
    404160     13739.5
    404200     13741.6
    404240     13743.1
    404280     13743.9
    404320     13745.1
    404360     13746.6
    404400     13749.1
    404440     13749.1
    404480     13750.6
    404520     13753.7
    404560     13753.7
    404600     13755.3
    404640     13756.4
    404680       13757
    404720     13758.7
    404760     13760.6
    404800     13762.8
    404840     13764.2
    404880     13763.6
    404920     13766.2
    404960     13766.7
    405000     13768.8
    405040     13770.3
    405080     13771.1
    405120     13772.3
    405160     13773.9
    405200     13776.4
    405240     13776.3
    405280     13777.8
    405320       13781
    405360     13780.9
    405400     13782.5
    405440     13783.6
    405480     13784.2
    405520     13785.8
    405560     13787.8
    405600       13790
    405640     13791.4
    405680     13790.7
    405720     13793.4
    405760       13794
    405800       13796
    405840     13797.5
    405880     13798.3
    405920     13799.5
    405960     13801.1
    406000     13803.6
    406040     13803.5
    406080       13805
    406120     13808.2
    406160     13808.1
    406200     13809.7
    406240     13810.7
    406280     13811.4
    406320     13813.1
    406360       13815
    406400     13817.1
    406440     13818.7
    406480       13818
    406520     13820.6
    406560     13821.2
    406600     13823.3
    406640     13824.6
    406680     13825.6
    406720     13826.7
    406760     13828.3
    406800     13830.8
    406840     13830.8
    406880     13832.2
    406920     13835.4
    406960     13835.3
    407000     13836.9
    407040       13838
    407080     13838.6
    407120     13840.2
    407160     13842.2
    407200     13844.3
    407240     13845.8
    407280     13845.2
    407320     13847.8
    407360     13848.4
    407400     13850.5
    407440     13851.9
    407480     13852.8
    407520     13853.9
    407560     13855.5
    407600       13858
    407640       13858
    407680     13859.4
    407720     13862.6
    407760     13862.5
    407800     13864.1
    407840     13865.1
    407880     13865.8
    407920     13867.5
    407960     13869.4
    408000     13871.6
    408040     13873.1
    408080     13872.4
    408120       13875
    408160     13875.6
    408200     13877.7
    408240       13879
    408280       13880
    408320     13881.2
    408360     13882.7
    408400     13885.2
    408440     13885.2
    408480     13886.6
    408520     13889.8
    408560     13889.7
    408600     13891.4
    408640     13892.4
    408680       13893
    408720     13894.7
    408760     13896.7
    408800     13898.7
    408840     13900.3
    408880     13899.6
    408920     13902.2
    408960     13902.8
    409000     13904.9
    409040     13906.3
    409080     13907.2
    409120     13908.4
    409160     13909.9
    409200     13912.4
    409240     13912.4
    409280     13913.9
    409320     13917.1
    409360     13916.9
    409400     13918.5
    409440     13919.6
    409480     13920.2
    409520       13922
    409560     13923.9
    409600     13925.9
    409640     13927.5
    409680     13926.8
    409720     13929.5
    409760       13930
    409800     13932.1
    409840     13933.5
    409880     13934.4
    409920     13935.6
    409960     13937.1
    410000     13939.6
    410040     13939.7
    410080     13941.1
    410120     13944.2
    410160     13944.1
    410200     13945.7
    410240     13946.8
    410280     13947.5
    410320     13949.2
    410360     13951.1
    410400     13953.1
    410440     13954.7
    410480     13954.1
    410520     13956.7
    410560     13957.2
    410600     13959.3
    410640     13960.7
    410680     13961.6
    410720     13962.8
    410760     13964.3
    410800     13966.8
    410840     13966.9
    410880     13968.3
    410920     13971.4
    410960     13971.4
    411000     13972.9
    411040       13974
    411080     13974.7
    411120     13976.4
    411160     13978.3
    411200     13980.3
    411240     13981.9
    411280     13981.3
    411320     13983.9
    411360     13984.4
    411400     13986.5
    411440     13987.9
    411480     13988.8
    411520       13990
    411560     13991.6
    411600       13994
    411640     13994.1
    411680     13995.5
    411720     13998.6
    411760     13998.6
    411800     14000.2
    411840     14001.2
    411880     14001.9
    411920     14003.6
    411960     14005.5
    412000     14007.5
    412040     14009.1
    412080     14008.4
    412120     14011.1
    412160     14011.6
    412200     14013.8
    412240     14015.1
    412280       14016
    412320     14017.2
    412360     14018.8
    412400     14021.2
    412440     14021.3
    412480     14022.8
    412520     14025.8
    412560     14025.8
    412600     14027.4
    412640     14028.4
    412680     14029.1
    412720     14030.8
    412760     14032.7
    412800     14034.7
    412840     14036.3
    412880     14035.7
    412920     14038.3
    412960     14038.8
    413000       14041
    413040     14042.3
    413080     14043.2
    413120     14044.4
    413160       14046
    413200     14048.4
    413240     14048.5
    413280       14050
    413320       14053
    413360     14052.9
    413400     14054.6
    413440     14055.5
    413480     14056.2
    413520       14058
    413560     14059.9
    413600     14061.9
    413640     14063.5
    413680     14062.9
    413720     14065.5
    413760       14066
    413800     14068.1
    413840     14069.5
    413880     14070.4
    413920     14071.6
    413960     14073.2
    414000     14075.7
    414040     14075.7
    414080     14077.2
    414120     14080.3
    414160     14080.1
    414200     14081.8
    414240     14082.8
    414280     14083.5
    414320     14085.2
    414360     14087.1
    414400     14089.1
    414440     14090.7
    414480     14090.1
    414520     14092.7
    414560     14093.2
    414600     14095.3
    414640     14096.7
    414680     14097.6
    414720     14098.8
    414760     14100.4
    414800     14102.9
    414840     14102.9
    414880     14104.4
    414920     14107.5
    414960     14107.3
    415000       14109
    415040       14110
    415080     14110.7
    415120     14112.4
    415160     14114.3
    415200     14116.3
    415240     14117.9
    415280     14117.3
    415320     14119.9
    415360     14120.4
    415400     14122.5
    415440     14123.9
    415480     14124.8
    415520       14126
    415560     14127.6
    415600     14130.1
    415640     14130.1
    415680     14131.7
    415720     14134.8
    415760     14134.5
    415800     14136.3
    415840     14137.2
    415880     14137.8
    415920     14139.6
    415960     14141.6
    416000     14143.6
    416040     14145.2
    416080     14144.6
    416120     14147.2
    416160     14147.7
    416200     14149.7
    416240     14151.2
    416280       14152
    416320     14153.2
    416360     14154.8
    416400     14157.3
    416440     14157.3
    416480     14158.9
    416520       14162
    416560     14161.7
    416600     14163.5
    416640     14164.4
    416680       14165
    416720     14166.8
    416760     14168.8
    416800     14170.8
    416840     14172.4
    416880     14171.8
    416920     14174.4
    416960     14174.9
    417000       14177
    417040     14178.4
    417080     14179.2
    417120     14180.5
    417160     14182.1
    417200     14184.5
    417240     14184.6
    417280     14186.1
    417320     14189.2
    417360     14188.9
    417400     14190.7
    417440     14191.6
    417480     14192.2
    417520       14194
    417560       14196
    417600       14198
    417640     14199.6
    417680       14199
    417720     14201.6
    417760     14202.2
    417800     14204.2
    417840     14205.5
    417880     14206.4
    417920     14207.7
    417960     14209.3
    418000     14211.7
    418040     14211.7
    418080     14213.3
    418120     14216.5
    418160     14216.2
    418200     14217.9
    418240     14218.8
    418280     14219.5
    418320     14221.2
    418360     14223.2
    418400     14225.3
    418440     14226.8
    418480     14226.2
    418520     14228.7
    418560     14229.3
    418600     14231.4
    418640     14232.8
    418680     14233.6
    418720     14234.9
    418760     14236.6
    418800     14238.9
    418840       14239
    418880     14240.5
    418920     14243.7
    418960     14243.4
    419000     14245.2
    419040       14246
    419080     14246.7
    419120     14248.4
    419160     14250.4
    419200     14252.5
    419240       14254
    419280     14253.4
    419320       14256
    419360     14256.5
    419400     14258.6
    419440       14260
    419480     14260.8
    419520     14262.1
    419560     14263.8
    419600     14266.1
    419640     14266.1
    419680     14267.7
    419720     14270.9
    419760     14270.5
    419800     14272.3
    419840     14273.2
    419880     14273.9
    419920     14275.6
    419960     14277.6
    420000     14279.7
    420040     14281.3
    420080     14280.6
    420120     14283.2
    420160     14283.7
    420200     14285.8
    420240     14287.2
    420280       14288
    420320     14289.3
    420360       14291
    420400     14293.4
    420440     14293.3
    420480     14294.9
    420520     14298.1
    420560     14297.7
    420600     14299.6
    420640     14300.4
    420680     14301.1
    420720     14302.9
    420760     14304.8
    420800     14306.9
    420840     14308.5
    420880     14307.8
    420920     14310.4
    420960     14310.9
    421000       14313
    421040     14314.4
    421080     14315.2
    421120     14316.6
    421160     14318.2
    421200     14320.6
    421240     14320.5
    421280     14322.1
    421320     14325.4
    421360       14325
    421400     14326.8
    421440     14327.6
    421480     14328.3
    421520     14330.1
    421560       14332
    421600     14334.1
    421640     14335.6
    421680       14335
    421720     14337.5
    421760     14338.1
    421800     14340.2
    421840     14341.6
    421880     14342.3
    421920     14343.8
    421960     14345.4
    422000     14347.8
    422040     14347.7
    422080     14349.2
    422120     14352.6
    422160     14352.2
    422200       14354
    422240     14354.8
    422280     14355.5
    422320     14357.3
    422360     14359.2
    422400     14361.3
    422440     14362.9
    422480     14362.2
    422520     14364.7
    422560     14365.4
    422600     14367.4
    422640     14368.7
    422680     14369.5
    422720       14371
    422760     14372.6
    422800       14375
    422840     14374.9
    422880     14376.4
    422920     14379.8
    422960     14379.3
    423000     14381.2
    423040     14382.1
    423080     14382.7
    423120     14384.5
    423160     14386.4
    423200     14388.5
    423240     14390.1
    423280     14389.5
    423320     14391.9
    423360     14392.6
    423400     14394.6
    423440     14395.9
    423480     14396.7
    423520     14398.1
    423560     14399.8
    423600     14402.1
    423640     14402.1
    423680     14403.6
    423720       14407
    423760     14406.5
    423800     14408.4
    423840     14409.2
    423880       14410
    423920     14411.7
    423960     14413.7
    424000     14415.7
    424040     14417.3
    424080     14416.7
    424120     14419.2
    424160     14419.8
    424200     14421.8
    424240     14423.1
    424280       14424
    424320     14425.3
    424360       14427
    424400     14429.3
    424440     14429.3
    424480     14430.8
    424520     14434.2
    424560     14433.7
    424600     14435.6
    424640     14436.4
    424680     14437.1
    424720     14438.9
    424760     14440.9
    424800     14442.9
    424840     14444.5
    424880     14443.8
    424920     14446.4
    424960       14447
    425000       14449
    425040     14450.3
    425080     14451.2
    425120     14452.6
    425160     14454.2
    425200     14456.5
    425240     14456.6
    425280       14458
    425320     14461.4
    425360       14461
    425400     14462.8
    425440     14463.7
    425480     14464.4
    425520     14466.1
    425560       14468
    425600     14470.1
    425640     14471.8
    425680     14471.1
    425720     14473.7
    425760     14474.2
    425800     14476.2
    425840     14477.6
    425880     14478.4
    425920     14479.8
    425960     14481.4
    426000     14483.8
    426040     14483.8
    426080     14485.2
    426120     14488.6
    426160     14488.2
    426200       14490
    426240     14490.9
    426280     14491.6
    426320     14493.3
    426360     14495.3
    426400     14497.4
    426440       14499
    426480     14498.3
    426520     14500.9
    426560     14501.5
    426600     14503.4
    426640     14504.8
    426680     14505.6
    426720       14507
    426760     14508.6
    426800       14511
    426840       14511
    426880     14512.4
    426920     14515.9
    426960     14515.4
    427000     14517.2
    427040     14518.1
    427080     14518.8
    427120     14520.6
    427160     14522.6
    427200     14524.7
    427240     14526.2
    427280     14525.5
    427320     14528.2
    427360     14528.7
    427400     14530.7
    427440       14532
    427480     14532.9
    427520     14534.2
    427560     14535.9
    427600     14538.2
    427640     14538.2
    427680     14539.7
    427720     14543.1
    427760     14542.6
    427800     14544.4
    427840     14545.4
    427880       14546
    427920     14547.8
    427960     14549.8
    428000     14551.9
    428040     14553.4
    428080     14552.7
    428120     14555.4
    428160       14556
    428200     14557.9
    428240     14559.3
    428280     14560.1
    428320     14561.5
    428360     14563.1
    428400     14565.4
    428440     14565.5
    428480     14566.9
    428520     14570.3
    428560     14569.9
    428600     14571.6
    428640     14572.6
    428680     14573.3
    428720       14575
    428760       14577
    428800     14579.1
    428840     14580.6
    428880     14579.9
    428920     14582.6
    428960     14583.2
    429000     14585.1
    429040     14586.5
    429080     14587.3
    429120     14588.7
    429160     14590.3
    429200     14592.6
    429240     14592.7
    429280     14594.1
    429320     14597.5
    429360     14597.1
    429400     14598.8
    429440     14599.9
    429480     14600.5
    429520     14602.2
    429560     14604.2
    429600     14606.3
    429640     14607.8
    429680     14607.1
    429720     14609.9
    429760     14610.4
    429800     14612.3
    429840     14613.7
    429880     14614.5
    429920     14615.9
    429960     14617.6
    430000     14619.8
    430040     14619.9
    430080     14621.3
    430120     14624.7
    430160     14624.3
    430200     14626.1
    430240     14627.1
    430280     14627.7
    430320     14629.4
    430360     14631.5
    430400     14633.5
    430440       14635
    430480     14634.3
    430520     14637.1
    430560     14637.7
    430600     14639.5
    430640     14640.9
    430680     14641.8
    430720     14643.2
    430760     14644.8
    430800       14647
    430840     14647.1
    430880     14648.5
    430920       14652
    430960     14651.5
    431000     14653.3
    431040     14654.3
    431080     14654.9
    431120     14656.7
    431160     14658.8
    431200     14660.7
    431240     14662.2
    431280     14661.6
    431320     14664.3
    431360       14665
    431400     14666.8
    431440     14668.2
    431480       14669
    431520     14670.4
    431560       14672
    431600     14674.3
    431640     14674.3
    431680     14675.7
    431720     14679.3
    431760     14678.7
    431800     14680.5
    431840     14681.6
    431880     14682.2
    431920     14683.9
    431960       14686
    432000     14687.9
    432040     14689.5
    432080     14688.8
    432120     14691.6
    432160     14692.2
    432200     14694.1
    432240     14695.4
    432280     14696.2
    432320     14697.7
    432360     14699.2
    432400     14701.5
    432440     14701.6
    432480       14703
    432520     14706.5
    432560       14706
    432600     14707.7
    432640     14708.8
    432680     14709.4
    432720     14711.2
    432760     14713.2
    432800     14715.2
    432840     14716.7
    432880       14716
    432920     14718.8
    432960     14719.5
    433000     14721.3
    433040     14722.6
    433080     14723.4
    433120     14724.9
    433160     14726.4
    433200     14728.8
    433240     14728.8
    433280     14730.2
    433320     14733.7
    433360     14733.2
    433400       14735
    433440       14736
    433480     14736.7
    433520     14738.4
    433560     14740.5
    433600     14742.5
    433640     14743.9
    433680     14743.3
    433720       14746
    433760     14746.7
    433800     14748.6
    433840     14749.8
    433880     14750.8
    433920     14752.2
    433960     14753.7
    434000     14756.1
    434040       14756
    434080     14757.5
    434120       14761
    434160     14760.5
    434200     14762.2
    434240     14763.3
    434280     14763.9
    434320     14765.7
    434360     14767.8
    434400     14769.7
    434440     14771.1
    434480     14770.6
    434520     14773.3
    434560     14773.9
    434600     14775.8
    434640       14777
    434680       14778
    434720     14779.4
    434760     14780.9
    434800     14783.3
    434840     14783.3
    434880     14784.7
    434920     14788.2
    434960     14787.8
    435000     14789.5
    435040     14790.5
    435080     14791.1
    435120     14792.9
    435160       14795
    435200       14797
    435240     14798.3
    435280     14797.8
    435320     14800.5
    435360     14801.1
    435400       14803
    435440     14804.3
    435480     14805.2
    435520     14806.6
    435560     14808.2
    435600     14810.6
    435640     14810.5
    435680     14811.9
    435720     14815.5
    435760       14815
    435800     14816.7
    435840     14817.8
    435880     14818.4
    435920     14820.2
    435960     14822.3
    436000     14824.2
    436040     14825.6
    436080     14825.1
    436120     14827.7
    436160     14828.5
    436200     14830.3
    436240     14831.6
    436280     14832.5
    436320     14833.9
    436360     14835.4
    436400     14837.8
    436440     14837.8
    436480     14839.2
    436520     14842.7
    436560     14842.3
    436600       14844
    436640     14845.1
    436680     14845.6
    436720     14847.5
    436760     14849.6
    436800     14851.5
    436840     14852.9
    436880     14852.4
    436920     14854.9
    436960     14855.8
    437000     14857.6
    437040     14858.8
    437080     14859.7
    437120     14861.1
    437160     14862.7
    437200     14865.1
    437240       14865
    437280     14866.5
    437320     14869.9
    437360     14869.5
    437400     14871.1
    437440     14872.4
    437480     14872.8
    437520     14874.8
    437560     14876.9
    437600     14878.7
    437640     14880.2
    437680     14879.7
    437720     14882.2
    437760     14883.1
    437800     14884.8
    437840     14886.1
    437880       14887
    437920     14888.4
    437960       14890
    438000     14892.4
    438040     14892.3
    438080     14893.7
    438120     14897.2
    438160     14896.8
    438200     14898.4
    438240     14899.6
    438280     14900.1
    438320       14902
    438360     14904.2
    438400       14906
    438440     14907.5
    438480     14906.9
    438520     14909.5
    438560     14910.4
    438600     14912.2
    438640     14913.4
    438680     14914.2
    438720     14915.7
    438760     14917.3
    438800     14919.6
    438840     14919.5
    438880       14921
    438920     14924.5
    438960     14924.1
    439000     14925.7
    439040     14926.9
    439080     14927.3
    439120     14929.3
    439160     14931.4
    439200     14933.3
    439240     14934.7
    439280     14934.2
    439320     14936.8
    439360     14937.6
    439400     14939.5
    439440     14940.7
    439480     14941.5
    439520     14942.9
    439560     14944.6
    439600     14946.9
    439640     14946.8
    439680     14948.3
    439720     14951.8
    439760     14951.4
    439800       14953
    439840     14954.1
    439880     14954.6
    439920     14956.6
    439960     14958.6
    440000     14960.5
    440040       14962
    440080     14961.5
    440120     14964.1
    440160     14964.9
    440200     14966.7
    440240     14968.1
    440280     14968.8
    440320     14970.3
    440360     14971.9
    440400     14974.1
    440440       14974
    440480     14975.6
    440520       14979
    440560     14978.7
    440600     14980.3
    440640     14981.4
    440680     14981.9
    440720     14983.9
    440760     14985.9
    440800     14987.8
    440840     14989.3
    440880     14988.7
    440920     14991.4
    440960     14992.2
    441000       14994
    441040     14995.4
    441080       14996
    441120     14997.5
    441160     14999.1
    441200     15001.5
    441240     15001.3
    441280     15002.9
    441320     15006.3
    441360       15006
    441400     15007.6
    441440     15008.7
    441480     15009.2
    441520     15011.2
    441560     15013.3
    441600     15015.1
    441640     15016.7
    441680       15016
    441720     15018.7
    441760     15019.5
    441800     15021.3
    441840     15022.6
    441880     15023.4
    441920     15024.8
    441960     15026.4
    442000     15028.7
    442040     15028.6
    442080     15030.2
    442120     15033.7
    442160     15033.3
    442200     15034.9
    442240       15036
    442280     15036.5
    442320     15038.5
    442360     15040.6
    442400     15042.5
    442440       15044
    442480     15043.3
    442520       15046
    442560     15046.8
    442600     15048.6
    442640       15050
    442680     15050.7
    442720     15052.1
    442760     15053.7
    442800       15056
    442840     15055.9
    442880     15057.5
    442920       15061
    442960     15060.6
    443000     15062.3
    443040     15063.4
    443080     15063.8
    443120     15065.8
    443160     15067.9
    443200     15069.7
    443240     15071.3
    443280     15070.6
    443320     15073.2
    443360     15074.1
    443400       15076
    443440     15077.3
    443480       15078
    443520     15079.5
    443560     15081.1
    443600     15083.4
    443640     15083.2
    443680     15084.9
    443720     15088.3
    443760     15087.9
    443800     15089.5
    443840     15090.7
    443880     15091.2
    443920     15093.1
    443960     15095.3
    444000     15097.1
    444040     15098.6
    444080     15097.9
    444120     15100.6
    444160     15101.4
    444200     15103.2
    444240     15104.6
    444280     15105.3
    444320     15106.8
    444360     15108.4
    444400     15110.7
    444440     15110.6
    444480     15112.1
    444520     15115.6
    444560     15115.2
    444600     15116.9
    444640       15118
    444680     15118.4
    444720     15120.4
    444760     15122.6
    444800     15124.4
    444840       15126
    444880     15125.2
    444920     15127.9
    444960     15128.7
    445000     15130.5
    445040     15131.9
    445080     15132.7
    445120     15134.2
    445160     15135.7
    445200       15138
    445240       15138
    445280     15139.5
    445320       15143
    445360     15142.5
    445400     15144.2
    445440     15145.3
    445480     15145.8
    445520     15147.8
    445560     15149.9
    445600     15151.7
    445640     15153.3
    445680     15152.5
    445720     15155.2
    445760       15156
    445800     15157.8
    445840     15159.3
    445880       15160
    445920     15161.5
    445960     15163.1
    446000     15165.4
    446040     15165.3
    446080     15166.8
    446120     15170.3
    446160     15169.9
    446200     15171.5
    446240     15172.6
    446280       15173
    446320     15175.1
    446360     15177.2
    446400       15179
    446440     15180.6
    446480     15179.9
    446520     15182.5
    446560     15183.3
    446600     15185.1
    446640     15186.6
    446680     15187.4
    446720     15188.8
    446760     15190.4
    446800     15192.7
    446840     15192.6
    446880     15194.1
    446920     15197.7
    446960     15197.2
    447000     15198.8
    447040     15199.9
    447080     15200.3
    447120     15202.4
    447160     15204.5
    447200     15206.3
    447240     15207.9
    447280     15207.2
    447320     15209.9
    447360     15210.7
    447400     15212.5
    447440       15214
    447480     15214.7
    447520     15216.1
    447560     15217.8
    447600       15220
    447640     15219.9
    447680     15221.4
    447720       15225
    447760     15224.5
    447800     15226.2
    447840     15227.3
    447880     15227.7
    447920     15229.8
    447960     15231.8
    448000     15233.6
    448040     15235.2
    448080     15234.5
    448120     15237.2
    448160       15238
    448200     15239.8
    448240     15241.3
    448280       15242
    448320     15243.4
    448360     15245.1
    448400     15247.4
    448440     15247.1
    448480     15248.7
    448520     15252.3
    448560     15251.8
    448600     15253.5
    448640     15254.6
    448680       15255
    448720     15257.1
    448760     15259.1
    448800     15260.9
    448840     15262.5
    448880     15261.8
    448920     15264.5
    448960     15265.3
    449000     15267.1
    449040     15268.6
    449080     15269.3
    449120     15270.7
    449160     15272.4
    449200     15274.7
    449240     15274.5
    449280       15276
    449320     15279.7
    449360     15279.1
    449400     15280.8
    449440       15282
    449480     15282.3
    449520     15284.4
    449560     15286.4
    449600     15288.2
    449640     15289.8
    449680     15289.1
    449720     15291.8
    449760     15292.5
    449800     15294.4
    449840     15295.9
    449880     15296.7
    449920       15298
    449960     15299.7
    450000       15302
    450040     15301.9
    450080     15303.3
    450120       15307
    450160     15306.4
    450200     15308.1
    450240     15309.3
    450280     15309.6
    450320     15311.7
    450360     15313.7
    450400     15315.5
    450440     15317.1
    450480     15316.4
    450520     15319.1
    450560     15319.9
    450600     15321.8
    450640     15323.2
    450680       15324
    450720     15325.3
    450760     15327.1
    450800     15329.3
    450840     15329.1
    450880     15330.6
    450920     15334.3
    450960     15333.7
    451000     15335.4
    451040     15336.6
    451080       15337
    451120     15339.1
    451160       15341
    451200     15342.8
    451240     15344.5
    451280     15343.7
    451320     15346.4
    451360     15347.1
    451400       15349
    451440     15350.5
    451480     15351.3
    451520     15352.6
    451560     15354.4
    451600     15356.6
    451640     15356.5
    451680     15357.9
    451720     15361.6
    451760     15360.9
    451800     15362.7
    451840     15363.8
    451880     15364.2
    451920     15366.5
    451960     15368.3
    452000     15370.1
    452040     15371.8
    452080       15371
    452120     15373.6
    452160     15374.4
    452200     15376.3
    452240     15377.8
    452280     15378.5
    452320     15379.9
    452360     15381.7
    452400     15383.9
    452440     15383.8
    452480     15385.2
    452520     15388.9
    452560     15388.2
    452600     15390.1
    452640     15391.2
    452680     15391.5
    452720     15393.7
    452760     15395.6
    452800     15397.4
    452840     15399.1
    452880     15398.2
    452920     15400.9
    452960     15401.6
    453000     15403.6
    453040     15405.1
    453080     15405.8
    453120     15407.2
    453160       15409
    453200     15411.2
    453240       15411
    453280     15412.5
    453320     15416.2
    453360     15415.5
    453400     15417.3
    453440     15418.4
    453480     15418.8
    453520       15421
    453560     15422.9
    453600     15424.7
    453640     15426.4
    453680     15425.5
    453720     15428.2
    453760     15428.9
    453800     15430.8
    453840     15432.4
    453880     15433.1
    453920     15434.4
    453960     15436.3
    454000     15438.5
    454040     15438.3
    454080     15439.7
    454120     15443.5
    454160     15442.9
    454200     15444.6
    454240     15445.7
    454280     15446.1
    454320     15448.3
    454360     15450.2
    454400     15451.9
    454440     15453.8
    454480     15452.9
    454520     15455.5
    454560     15456.2
    454600     15458.1
    454640     15459.6
    454680     15460.4
    454720     15461.7
    454760     15463.6
    454800     15465.7
    454840     15465.6
    454880     15467.1
    454920     15470.8
    454960     15470.2
    455000     15471.9
    455040       15473
    455080     15473.4
    455120     15475.6
    455160     15477.5
    455200     15479.2
    455240       15481
    455280     15480.1
    455320     15482.9
    455360     15483.5
    455400     15485.4
    455440       15487
    455480     15487.7
    455520     15488.9
    455560     15490.9
    455600       15493
    455640       15493
    455680     15494.3
    455720     15498.1
    455760     15497.5
    455800     15499.2
    455840     15500.3
    455880     15500.7
    455920     15502.9
    455960     15504.8
    456000     15506.6
    456040     15508.3
    456080     15507.5
    456120     15510.2
    456160     15510.8
    456200     15512.7
    456240     15514.4
    456280       15515
    456320     15516.2
    456360     15518.2
    456400     15520.4
    456440     15520.3
    456480     15521.7
    456520     15525.4
    456560     15524.8
    456600     15526.5
    456640     15527.6
    456680       15528
    456720     15530.2
    456760     15532.2
    456800     15533.9
    456840     15535.7
    456880     15534.8
    456920     15537.5
    456960     15538.1
    457000     15540.1
    457040     15541.7
    457080     15542.3
    457120     15543.6
    457160     15545.5
    457200     15547.7
    457240     15547.6
    457280       15549
    457320     15552.8
    457360     15552.1
    457400     15553.9
    457440     15554.9
    457480     15555.4
    457520     15557.5
    457560     15559.5
    457600     15561.1
    457640     15563.1
    457680     15562.2
    457720     15564.9
    457760     15565.4
    457800     15567.4
    457840     15569.1
    457880     15569.6
    457920     15570.9
    457960     15572.9
    458000     15575.1
    458040       15575
    458080     15576.3
    458120       15580
    458160     15579.5
    458200     15581.2
    458240     15582.3
    458280     15582.7
    458320     15584.9
    458360     15586.8
    458400     15588.4
    458440     15590.4
    458480     15589.5
    458520     15592.2
    458560     15592.7
    458600     15594.8
    458640     15596.4
    458680       15597
    458720     15598.3
    458760     15600.2
    458800     15602.4
    458840     15602.3
    458880     15603.7
    458920     15607.4
    458960     15606.8
    459000     15608.6
    459040     15609.6
    459080     15610.1
    459120     15612.2
    459160     15614.1
    459200     15615.8
    459240     15617.7
    459280     15616.8
    459320     15619.5
    459360       15620
    459400     15622.1
    459440     15623.7
    459480     15624.3
    459520     15625.6
    459560     15627.5
    459600     15629.8
    459640     15629.6
    459680     15631.1
    459720     15634.7
    459760     15634.1
    459800     15635.9
    459840       15637
    459880     15637.5
    459920     15639.5
    459960     15641.5
    460000     15643.1
    460040     15645.1
    460080     15644.1
    460120     15646.9
    460160     15647.4
    460200     15649.5
    460240       15651
    460280     15651.7
    460320       15653
    460360     15654.9
    460400     15657.1
    460440     15656.9
    460480     15658.4
    460520     15662.1
    460560     15661.3
    460600     15663.3
    460640     15664.3
    460680     15664.8
    460720     15666.8
    460760     15668.8
    460800     15670.5
    460840     15672.4
    460880     15671.4
    460920     15674.2
    460960     15674.8
    461000     15676.8
    461040     15678.4
    461080       15679
    461120     15680.3
    461160     15682.2
    461200     15684.4
    461240     15684.2
    461280     15685.7
    461320     15689.4
    461360     15688.6
    461400     15690.6
    461440     15691.6
    461480       15692
    461520     15694.1
    461560     15696.1
    461600     15697.7
    461640     15699.7
    461680     15698.7
    461720     15701.5
    461760     15702.1
    461800     15704.1
    461840     15705.7
    461880     15706.2
    461920     15707.7
    461960     15709.5
    462000     15711.7
    462040     15711.6
    462080       15713
    462120     15716.7
    462160     15715.9
    462200     15717.8
    462240     15718.9
    462280     15719.3
    462320     15721.3
    462360     15723.5
    462400     15725.1
    462440     15727.1
    462480       15726
    462520     15728.9
    462560     15729.3
    462600     15731.4
    462640       15733
    462680     15733.6
    462720       15735
    462760     15736.8
    462800     15739.1
    462840     15738.9
    462880     15740.3
    462920     15744.1
    462960     15743.2
    463000     15745.2
    463040     15746.2
    463080     15746.7
    463120     15748.6
    463160     15750.8
    463200     15752.5
    463240     15754.4
    463280     15753.3
    463320     15756.1
    463360     15756.7
    463400     15758.7
    463440     15760.3
    463480     15760.9
    463520     15762.3
    463560     15764.1
    463600     15766.3
    463640     15766.2
    463680     15767.7
    463720     15771.4
    463760     15770.5
    463800     15772.5
    463840     15773.5
    463880       15774
    463920     15775.8
    463960     15778.1
    464000     15779.8
    464040     15781.7
    464080     15780.7
    464120     15783.4
    464160       15784
    464200       15786
    464240     15787.7
    464280     15788.2
    464320     15789.6
    464360     15791.5
    464400     15793.6
    464440     15793.5
    464480       15795
    464520     15798.8
    464560     15797.9
    464600     15799.8
    464640     15800.8
    464680     15801.3
    464720     15803.2
    464760     15805.4
    464800     15807.2
    464840       15809
    464880       15808
    464920     15810.7
    464960     15811.4
    465000     15813.3
    465040       15815
    465080     15815.5
    465120     15816.9
    465160     15818.8
    465200       15821
    465240     15820.9
    465280     15822.3
    465320     15826.1
    465360     15825.2
    465400     15827.1
    465440     15828.1
    465480     15828.6
    465520     15830.5
    465560     15832.8
    465600     15834.5
    465640     15836.3
    465680     15835.3
    465720     15838.1
    465760     15838.7
    465800     15840.7
    465840     15842.3
    465880     15842.8
    465920     15844.3
    465960     15846.1
    466000     15848.3
    466040     15848.2
    466080     15849.7
    466120     15853.4
    466160     15852.6
    466200     15854.4
    466240     15855.5
    466280     15855.9
    466320     15857.8
    466360       15860
    466400     15861.9
    466440     15863.6
    466480     15862.7
    466520     15865.5
    466560       15866
    466600       15868
    466640     15869.6
    466680     15870.1
    466720     15871.6
    466760     15873.5
    466800     15875.7
    466840     15875.5
    466880       15877
    466920     15880.7
    466960     15879.9
    467000     15881.8
    467040     15882.7
    467080     15883.2
    467120     15885.1
    467160     15887.4
    467200     15889.2
    467240     15890.9
    467280       15890
    467320     15892.8
    467360     15893.3
    467400     15895.4
    467440     15896.9
    467480     15897.5
    467520       15899
    467560     15900.8
    467600       15903
    467640     15902.8
    467680     15904.4
    467720     15908.1
    467760     15907.2
    467800     15909.2
    467840     15910.1
    467880     15910.6
    467920     15912.5
    467960     15914.8
    468000     15916.5
    468040     15918.3
    468080     15917.4
    468120     15920.2
    468160     15920.7
    468200     15922.8
    468240     15924.3
    468280     15924.8
    468320     15926.3
    468360     15928.2
    468400     15930.4
    468440     15930.2
    468480     15931.8
    468520     15935.5
    468560     15934.6
    468600     15936.6
    468640     15937.5
    468680       15938
    468720     15939.9
    468760     15942.2
    468800     15943.9
    468840     15945.6
    468880     15944.7
    468920     15947.5
    468960       15948
    469000     15950.1
    469040     15951.7
    469080     15952.2
    469120     15953.7
    469160     15955.6
    469200     15957.8
    469240     15957.6
    469280     15959.1
    469320     15962.8
    469360       15962
    469400     15963.9
    469440     15964.9
    469480     15965.3
    469520     15967.3
    469560     15969.6
    469600     15971.2
    469640       15973
    469680       15972
    469720     15974.9
    469760     15975.4
    469800     15977.4
    469840       15979
    469880     15979.6
    469920       15981
    469960     15982.9
    470000     15985.1
    470040     15984.9
    470080     15986.4
    470120     15990.2
    470160     15989.4
    470200     15991.4
    470240     15992.3
    470280     15992.7
    470320     15994.6
    470360     15996.9
    470400     15998.6
    470440     16000.3
    470480     15999.4
    470520     16002.3
    470560     16002.7
    470600     16004.7
    470640     16006.4
    470680     16006.9
    470720     16008.4
    470760     16010.3
    470800     16012.5
    470840     16012.3
    470880     16013.8
    470920     16017.6
    470960     16016.7
    471000     16018.7
    471040     16019.7
    471080     16020.1
    471120       16022
    471160     16024.3
    471200       16026
    471240     16027.7
    471280     16026.8
    471320     16029.6
    471360     16030.1
    471400     16032.1
    471440     16033.9
    471480     16034.3
    471520     16035.8
    471560     16037.7
    471600     16039.9
    471640     16039.6
    471680     16041.1
    471720     16044.9
    471760     16044.1
    471800     16046.1
    471840     16047.1
    471880     16047.5
    471920     16049.3
    471960     16051.7
    472000     16053.3
    472040     16055.1
    472080     16054.2
    472120       16057
    472160     16057.5
    472200     16059.5
    472240     16061.3
    472280     16061.6
    472320     16063.1
    472360     16065.1
    472400     16067.2
    472440     16066.9
    472480     16068.6
    472520     16072.3
    472560     16071.4
    472600     16073.4
    472640     16074.5
    472680     16074.8
    472720     16076.7
    472760     16079.1
    472800     16080.7
    472840     16082.4
    472880     16081.6
    472920     16084.4
    472960     16084.9
    473000     16086.8
    473040     16088.7
    473080       16089
    473120     16090.5
    473160     16092.4
    473200     16094.7
    473240     16094.3
    473280     16095.9
    473320     16099.7
    473360     16098.8
    473400     16100.9
    473440     16101.8
    473480     16102.1
    473520     16104.1
    473560     16106.5
    473600     16108.1
    473640     16109.7
    473680     16108.9
    473720     16111.8
    473760     16112.3
    473800     16114.2
    473840       16116
    473880     16116.4
    473920     16117.8
    473960     16119.8
    474000       16122
    474040     16121.7
    474080     16123.2
    474120     16126.9
    474160     16126.1
    474200     16128.1
    474240     16129.2
    474280     16129.5
    474320     16131.5
    474360     16133.8
    474400     16135.4
    474440     16137.1
    474480     16136.2
    474520     16139.1
    474560     16139.6
    474600     16141.6
    474640     16143.3
    474680     16143.8
    474720     16145.2
    474760     16147.1
    474800     16149.3
    474840       16149
    474880     16150.6
    474920     16154.3
    474960     16153.5
    475000     16155.5
    475040     16156.6
    475080     16156.7
    475120     16158.8
    475160     16161.1
    475200     16162.8
    475240     16164.4
    475280     16163.6
    475320     16166.4
    475360     16166.9
    475400     16168.9
    475440     16170.7
    475480     16171.1
    475520     16172.6
    475560     16174.5
    475600     16176.6
    475640     16176.3
    475680     16177.9
    475720     16181.7
    475760     16180.9
    475800     16182.8
    475840     16183.9
    475880     16184.1
    475920     16186.3
    475960     16188.6
    476000     16190.1
    476040     16191.8
    476080     16190.9
    476120     16193.7
    476160     16194.2
    476200     16196.2
    476240       16198
    476280     16198.4
    476320     16199.9
    476360     16201.8
    476400       16204
    476440     16203.7
    476480     16205.4
    476520     16209.1
    476560     16208.2
    476600     16210.2
    476640     16211.3
    476680     16211.5
    476720     16213.6
    476760     16215.9
    476800     16217.5
    476840     16219.1
    476880     16218.3
    476920     16221.1
    476960     16221.5
    477000     16223.6
    477040     16225.3
    477080     16225.8
    477120     16227.3
    477160     16229.2
    477200     16231.4
    477240       16231
    477280     16232.7
    477320     16236.4
    477360     16235.6
    477400     16237.5
    477440     16238.6
    477480     16238.8
    477520       16241
    477560     16243.3
    477600     16244.9
    477640     16246.5
    477680     16245.6
    477720     16248.4
    477760     16248.8
    477800       16251
    477840     16252.7
    477880     16253.1
    477920     16254.6
    477960     16256.5
    478000     16258.8
    478040     16258.4
    478080       16260
    478120     16263.7
    478160     16262.9
    478200     16264.8
    478240       16266
    478280     16266.1
    478320     16268.4
    478360     16270.7
    478400     16272.2
    478440     16273.9
    478480     16272.9
    478520     16275.7
    478560     16276.2
    478600     16278.3
    478640       16280
    478680     16280.5
    478720     16281.9
    478760     16283.8
    478800     16286.1
    478840     16285.7
    478880     16287.3
    478920       16291
    478960     16290.3
    479000     16292.2
    479040     16293.3
    479080     16293.5
    479120     16295.7
    479160       16298
    479200     16299.5
    479240     16301.2
    479280     16300.2
    479320       16303
    479360     16303.5
    479400     16305.6
    479440     16307.3
    479480     16307.8
    479520     16309.2
    479560     16311.2
    479600     16313.4
    479640       16313
    479680     16314.7
    479720     16318.4
    479760     16317.6
    479800     16319.5
    479840     16320.6
    479880     16320.8
    479920       16323
    479960     16325.3
    480000     16326.8
    480040     16328.5
    480080     16327.5
    480120     16330.3
    480160     16330.8
    480200     16332.9
    480240     16334.6
    480280     16335.1
    480320     16336.5
    480360     16338.5
    480400     16340.7
    480440     16340.3
    480480       16342
    480520     16345.8
    480560     16344.9
    480600     16346.8
    480640     16347.8
    480680     16348.1
    480720     16350.3
    480760     16352.6
    480800     16354.1
    480840     16355.8
    480880     16354.8
    480920     16357.6
    480960     16358.1
    481000     16360.2
    481040       16362
    481080     16362.5
    481120     16363.8
    481160     16365.8
    481200     16368.1
    481240     16367.6
    481280     16369.4
    481320     16373.1
    481360     16372.2
    481400     16374.1
    481440     16375.2
    481480     16375.3
    481520     16377.6
    481560     16379.9
    481600     16381.5
    481640     16383.2
    481680     16382.2
    481720     16384.9
    481760     16385.4
    481800     16387.4
    481840     16389.3
    481880     16389.9
    481920     16391.1
    481960     16393.2
    482000     16395.3
    482040     16394.9
    482080     16396.6
    482120     16400.4
    482160     16399.5
    482200     16401.4
    482240     16402.5
    482280     16402.6
    482320     16404.9
    482360     16407.1
    482400     16408.8
    482440     16410.4
    482480     16409.6
    482520     16412.2
    482560     16412.7
    482600     16414.8
    482640     16416.6
    482680     16417.2
    482720     16418.5
    482760     16420.5
    482800     16422.7
    482840     16422.2
    482880       16424
    482920     16427.7
    482960     16426.8
    483000     16428.7
    483040     16429.8
    483080     16429.9
    483120     16432.2
    483160     16434.5
    483200     16436.2
    483240     16437.7
    483280     16436.9
    483320     16439.6
    483360       16440
    483400       16442
    483440     16443.8
    483480     16444.5
    483520     16445.8
    483560     16447.8
    483600       16450
    483640     16449.5
    483680     16451.3
    483720       16455
    483760     16454.1
    483800       16456
    483840     16457.1
    483880     16457.3
    483920     16459.4
    483960     16461.8
    484000     16463.5
    484040       16465
    484080     16464.2
    484120     16466.9
    484160     16467.3
    484200     16469.3
    484240     16471.2
    484280     16471.8
    484320       16473
    484360     16475.2
    484400     16477.3
    484440     16476.9
    484480     16478.6
    484520     16482.3
    484560     16481.4
    484600     16483.3
    484640     16484.5
    484680     16484.5
    484720     16486.7
    484760     16489.1
    484800     16490.8
    484840     16492.3
    484880     16491.5
    484920     16494.2
    484960     16494.6
    485000     16496.6
    485040     16498.5
    485080     16499.1
    485120     16500.3
    485160     16502.5
    485200     16504.6
    485240     16504.1
    485280     16505.9
    485320     16509.7
    485360     16508.8
    485400     16510.6
    485440     16511.8
    485480     16511.9
    485520       16514
    485560     16516.4
    485600       16518
    485640     16519.6
    485680     16518.9
    485720     16521.5
    485760     16521.9
    485800     16523.9
    485840     16525.9
    485880     16526.4
    485920     16527.7
    485960     16529.8
    486000     16531.9
    486040     16531.4
    486080     16533.2
    486120       16537
    486160     16536.1
    486200     16537.9
    486240     16539.1
    486280     16539.2
    486320     16541.3
    486360     16543.8
    486400     16545.3
    486440     16546.9
    486480     16546.1
    486520     16548.8
    486560     16549.2
    486600     16551.3
    486640     16553.2
    486680     16553.8
    486720       16555
    486760     16557.1
    486800     16559.3
    486840     16558.8
    486880     16560.5
    486920     16564.3
    486960     16563.4
    487000     16565.3
    487040     16566.5
    487080     16566.5
    487120     16568.7
    487160     16571.1
    487200     16572.7
    487240     16574.2
    487280     16573.5
    487320     16576.2
    487360     16576.5
    487400     16578.7
    487440     16580.6
    487480     16581.1
    487520     16582.4
    487560     16584.4
    487600     16586.7
    487640     16586.1
    487680     16587.8
    487720     16591.6
    487760     16590.7
    487800     16592.6
    487840     16593.8
    487880     16593.8
    487920       16596
    487960     16598.4
    488000     16599.9
    488040     16601.5
    488080     16600.8
    488120     16603.5
    488160     16603.8
    488200       16606
    488240     16607.9
    488280     16608.5
    488320     16609.7
    488360     16611.8
    488400       16614
    488440     16613.5
    488480     16615.2
    488520       16619
    488560     16618.1
    488600     16619.9
    488640     16621.1
    488680     16621.1
    488720     16623.3
    488760     16625.7
    488800     16627.3
    488840     16628.8
    488880     16628.2
    488920     16630.9
    488960     16631.2
    489000     16633.3
    489040     16635.2
    489080     16635.8
    489120       16637
    489160     16639.1
    489200     16641.4
    489240     16640.9
    489280     16642.5
    489320     16646.4
    489360     16645.4
    489400     16647.3
    489440     16648.5
    489480     16648.5
    489520     16650.6
    489560     16653.1
    489600     16654.6
    489640     16656.2
    489680     16655.5
    489720     16658.2
    489760     16658.5
    489800     16660.7
    489840     16662.6
    489880     16663.2
    489920     16664.4
    489960     16666.4
    490000     16668.7
    490040     16668.2
    490080     16669.8
    490120     16673.8
    490160     16672.7
    490200     16674.6
    490240     16675.8
    490280     16675.8
    490320     16677.9
    490360     16680.4
    490400       16682
    490440     16683.6
    490480     16682.9
    490520     16685.6
    490560     16685.9
    490600       16688
    490640       16690
    490680     16690.5
    490720     16691.8
    490760     16693.8
    490800     16696.1
    490840     16695.6
    490880     16697.2
    490920     16701.1
    490960     16700.1
    491000     16702.1
    491040     16703.2
    491080     16703.2
    491120     16705.3
    491160     16707.8
    491200     16709.3
    491240     16710.9
    491280     16710.3
    491320       16713
    491360     16713.2
    491400     16715.4
    491440     16717.4
    491480     16717.8
    491520     16719.2
    491560     16721.2
    491600     16723.4
    491640     16722.9
    491680     16724.5
    491720     16728.5
    491760     16727.5
    491800     16729.4
    491840     16730.5
    491880     16730.6
    491920     16732.7
    491960     16735.2
    492000     16736.7
    492040     16738.3
    492080     16737.6
    492120     16740.3
    492160     16740.6
    492200     16742.8
    492240     16744.8
    492280     16745.2
    492320     16746.6
    492360     16748.6
    492400     16750.8
    492440     16750.3
    492480     16751.9
    492520     16755.8
    492560     16754.9
    492600     16756.8
    492640     16757.8
    492680     16757.9
    492720       16760
    492760     16762.5
    492800     16764.1
    492840     16765.7
    492880       16765
    492920     16767.7
    492960       16768
    493000     16770.2
    493040     16772.2
    493080     16772.5
    493120     16773.9
    493160     16775.9
    493200     16778.2
    493240     16777.6
    493280     16779.2
    493320     16783.2
    493360     16782.2
    493400     16784.1
    493440     16785.1
    493480     16785.3
    493520     16787.4
    493560     16789.9
    493600     16791.5
    493640     16793.1
    493680     16792.3
    493720       16795
    493760     16795.3
    493800     16797.6
    493840     16799.6
    493880       16800
    493920     16801.3
    493960     16803.3
    494000     16805.5
    494040       16805
    494080     16806.6
    494120     16810.5
    494160     16809.6
    494200     16811.5
    494240     16812.5
    494280     16812.6
    494320     16814.7
    494360     16817.2
    494400     16818.9
    494440     16820.4
    494480     16819.6
    494520     16822.3
    494560     16822.6
    494600     16824.9
    494640     16826.9
    494680     16827.3
    494720     16828.6
    494760     16830.7
    494800     16832.9
    494840     16832.4
    494880       16834
    494920       16838
    494960     16836.9
    495000     16838.8
    495040     16839.9
    495080       16840
    495120     16842.1
    495160     16844.6
    495200     16846.3
    495240     16847.8
    495280       16847
    495320     16849.7
    495360       16850
    495400     16852.3
    495440     16854.3
    495480     16854.7
    495520       16856
    495560     16858.1
    495600     16860.2
    495640     16859.8
    495680     16861.3
    495720     16865.4
    495760     16864.3
    495800     16866.2
    495840     16867.2
    495880     16867.4
    495920     16869.4
    495960       16872
    496000     16873.6
    496040     16875.2
    496080     16874.4
    496120       16877
    496160     16877.4
    496200     16879.7
    496240     16881.7
    496280     16882.1
    496320     16883.3
    496360     16885.4
    496400     16887.5
    496440     16887.1
    496480     16888.7
    496520     16892.8
    496560     16891.6
    496600     16893.6
    496640     16894.6
    496680     16894.8
    496720     16896.8
    496760     16899.4
    496800     16901.1
    496840     16902.5
    496880     16901.7
    496920     16904.4
    496960     16904.8
    497000     16907.1
    497040     16909.1
    497080     16909.4
    497120     16910.7
    497160     16912.8
    497200     16914.9
    497240     16914.5
    497280     16916.1
    497320     16920.2
    497360       16919
    497400       16921
    497440       16922
    497480     16922.1
    497520     16924.2
    497560     16926.7
    497600     16928.4
    497640     16929.9
    497680     16929.1
    497720     16931.7
    497760     16932.2
    497800     16934.4
    497840     16936.4
    497880     16936.7
    497920     16938.1
    497960     16940.2
    498000     16942.2
    498040     16941.9
    498080     16943.5
    498120     16947.5
    498160     16946.4
    498200     16948.4
    498240     16949.3
    498280     16949.5
    498320     16951.6
    498360     16954.1
    498400     16955.9
    498440     16957.3
    498480     16956.4
    498520       16959
    498560     16959.5
    498600     16961.7
    498640     16963.7
    498680     16964.1
    498720     16965.5
    498760     16967.6
    498800     16969.6
    498840     16969.2
    498880     16970.9
    498920     16974.9
    498960     16973.8
    499000     16975.7
    499040     16976.6
    499080     16976.8
    499120       16979
    499160     16981.4
    499200     16983.1
    499240     16984.6
    499280     16983.8
    499320     16986.4
    499360     16986.8
    499400       16989
    499440     16991.1
    499480     16991.4
    499520     16992.8
    499560     16994.9
    499600     16996.9
    499640     16996.5
    499680     16998.2
    499720     17002.3
    499760     17001.2
    499800       17003
    499840       17004
    499880     17004.1
    499920     17006.3
    499960     17008.8
    500000     17010.5
    500040       17012
    500080     17011.2
    500120     17013.8
    500160     17014.2
    500200     17016.4
    500240     17018.5
    500280     17018.8
    500320     17020.2
    500360     17022.3
    500400     17024.3
    500440     17023.9
    500480     17025.5
    500520     17029.7
    500560     17028.4
    500600     17030.4
    500640     17031.5
    500680     17031.5
    500720     17033.7
    500760     17036.2
    500800     17037.8
    500840     17039.3
    500880     17038.5
    500920     17041.1
    500960     17041.6
    501000     17043.8
    501040     17045.9
    501080     17046.1
    501120     17047.6
    501160     17049.7
    501200     17051.7
    501240     17051.3
    501280       17053
    501320     17057.1
    501360     17055.8
    501400     17057.8
    501440     17058.9
    501480     17058.9
    501520     17061.1
    501560     17063.6
    501600     17065.3
    501640     17066.8
    501680       17066
    501720     17068.5
    501760       17069
    501800     17071.1
    501840     17073.2
    501880     17073.5
    501920     17074.9
    501960     17077.1
    502000     17079.1
    502040     17078.8
    502080     17080.3
    502120     17084.5
    502160     17083.3
    502200     17085.2
    502240     17086.3
    502280     17086.3
    502320     17088.5
    502360       17091
    502400     17092.6
    502440     17094.2
    502480     17093.5
    502520     17095.8
    502560     17096.4
    502600     17098.5
    502640     17100.6
    502680     17100.9
    502720     17102.4
    502760     17104.5
    502800     17106.5
    502840     17106.1
    502880     17107.7
    502920     17111.9
    502960     17110.7
    503000     17112.7
    503040     17113.7
    503080     17113.6
    503120     17115.9
    503160     17118.4
    503200       17120
    503240     17121.5
    503280     17120.9
    503320     17123.2
    503360     17123.8
    503400     17125.9
    503440       17128
    503480     17128.4
    503520     17129.8
    503560     17131.9
    503600     17133.9
    503640     17133.6
    503680     17135.1
    503720     17139.3
    503760     17138.1
    503800     17140.1
    503840     17141.1
    503880     17141.1
    503920     17143.3
    503960     17145.8
    504000     17147.4
    504040     17148.9
    504080     17148.2
    504120     17150.6
    504160     17151.2
    504200     17153.3
    504240     17155.4
    504280     17155.8
    504320     17157.3
    504360     17159.3
    504400     17161.4
    504440       17161
    504480     17162.5
    504520     17166.8
    504560     17165.5
    504600     17167.5
    504640     17168.5
    504680     17168.5
    504720     17170.6
    504760     17173.2
    504800     17174.8
    504840     17176.3
    504880     17175.7
    504920       17178
    504960     17178.7
    505000     17180.7
    505040     17182.9
    505080     17183.2
    505120     17184.7
    505160     17186.7
    505200     17188.8
    505240     17188.4
    505280     17189.9
    505320     17194.2
    505360     17192.9
    505400       17195
    505440     17195.9
    505480     17195.8
    505520     17198.1
    505560     17200.6
    505600     17202.2
    505640     17203.7
    505680     17203.1
    505720     17205.5
    505760     17206.1
    505800     17208.1
    505840     17210.3
    505880     17210.6
    505920       17212
    505960     17214.1
    506000     17216.2
    506040     17215.8
    506080     17217.3
    506120     17221.6
    506160     17220.3
    506200     17222.3
    506240     17223.3
    506280     17223.3
    506320     17225.4
    506360       17228
    506400     17229.6
    506440     17231.2
    506480     17230.5
    506520       17233
    506560     17233.6
    506600     17235.5
    506640     17237.7
    506680     17238.1
    506720     17239.4
    506760     17241.6
    506800     17243.7
    506840     17243.3
    506880     17244.7
    506920       17249
    506960     17247.6
    507000     17249.8
    507040     17250.8
    507080     17250.6
    507120     17252.8
    507160     17255.5
    507200     17257.1
    507240     17258.6
    507280     17257.9
    507320     17260.4
    507360       17261
    507400     17262.9
    507440       17265
    507480     17265.4
    507520     17266.8
    507560       17269
    507600     17271.1
    507640     17270.6
    507680     17272.2
    507720     17276.5
    507760     17275.1
    507800     17277.2
    507840     17278.2
    507880     17278.1
    507920     17280.3
    507960     17282.9
    508000     17284.5
    508040       17286
    508080     17285.3
    508120     17287.8
    508160     17288.4
    508200     17290.3
    508240     17292.5
    508280     17292.8
    508320     17294.2
    508360     17296.4
    508400     17298.5
    508440       17298
    508480     17299.6
    508520     17303.9
    508560     17302.5
    508600     17304.6
    508640     17305.7
    508680     17305.5
    508720     17307.7
    508760     17310.3
    508800     17311.9
    508840     17313.3
    508880     17312.7
    508920     17315.2
    508960     17315.8
    509000     17317.7
    509040     17319.8
    509080     17320.2
    509120     17321.6
    509160     17323.7
    509200       17326
    509240     17325.4
    509280       17327
    509320     17331.2
    509360     17329.9
    509400       17332
    509440     17333.1
    509480     17332.9
    509520     17335.1
    509560     17337.8
    509600     17339.3
    509640     17340.7
    509680     17340.1
    509720     17342.5
    509760     17343.3
    509800       17345
    509840     17347.2
    509880     17347.7
    509920     17348.9
    509960     17351.2
    510000     17353.4
    510040     17352.8
    510080     17354.3
    510120     17358.6
    510160     17357.4
    510200     17359.4
    510240     17360.5
    510280     17360.3
    510320     17362.6
    510360     17365.2
    510400     17366.8
    510440     17368.1
    510480     17367.5
    510520       17370
    510560     17370.6
    510600     17372.4
    510640     17374.6
    510680       17375
    510720     17376.3
    510760     17378.5
    510800     17380.7
    510840     17380.2
    510880     17381.7
    510920     17386.1
    510960     17384.7
    511000     17386.8
    511040     17387.9
    511080     17387.7
    511120     17389.9
    511160     17392.6
    511200     17394.2
    511240     17395.5
    511280     17394.9
    511320     17397.4
    511360       17398
    511400     17399.8
    511440     17401.9
    511480     17402.5
    511520     17403.7
    511560     17405.9
    511600     17408.1
    511640     17407.6
    511680     17409.2
    511720     17413.5
    511760     17412.2
    511800     17414.1
    511840     17415.3
    511880     17415.1
    511920     17417.2
    511960       17420
    512000     17421.5
    512040     17422.9
    512080     17422.3
    512120     17424.7
    512160     17425.5
    512200     17427.3
    512240     17429.3
    512280     17429.8
    512320     17431.1
    512360     17433.3
    512400     17435.5
    512440       17435
    512480     17436.5
    512520     17440.8
    512560     17439.6
    512600     17441.5
    512640     17442.7
    512680     17442.5
    512720     17444.7
    512760     17447.4
    512800     17448.9
    512840     17450.3
    512880     17449.6
    512920     17452.1
    512960     17452.9
    513000     17454.7
    513040     17456.6
    513080     17457.2
    513120     17458.5
    513160     17460.7
    513200     17462.9
    513240     17462.4
    513280     17463.9
    513320     17468.2
    513360       17467
    513400     17468.9
    513440     17470.1
    513480     17469.8
    513520       17472
    513560     17474.8
    513600     17476.3
    513640     17477.7
    513680       17477
    513720     17479.5
    513760     17480.3
    513800       17482
    513840       17484
    513880     17484.5
    513920     17485.8
    513960       17488
    514000     17490.2
    514040     17489.8
    514080     17491.3
    514120     17495.6
    514160     17494.4
    514200     17496.3
    514240     17497.5
    514280     17497.2
    514320     17499.4
    514360     17502.2
    514400     17503.8
    514440     17505.1
    514480     17504.3
    514520     17506.7
    514560     17507.5
    514600     17509.4
    514640     17511.4
    514680     17511.8
    514720     17513.2
    514760     17515.4
    514800     17517.6
    514840     17517.2
    514880     17518.7
    514920     17522.8
    514960     17521.8
    515000     17523.7
    515040     17524.9
    515080     17524.6
    515120     17526.8
    515160     17529.6
    515200     17531.1
    515240     17532.4
    515280     17531.6
    515320       17534
    515360     17534.9
    515400     17536.7
    515440     17538.7
    515480     17539.1
    515520     17540.4
    515560     17542.6
    515600       17545
    515640     17544.5
    515680       17546
    515720     17550.1
    515760     17549.1
    515800       17551
    515840     17552.2
    515880       17552
    515920     17554.1
    515960     17556.9
    516000     17558.4
    516040     17559.7
    516080       17559
    516120     17561.4
    516160     17562.2
    516200     17563.9
    516240       17566
    516280     17566.5
    516320     17567.8
    516360     17569.9
    516400     17572.3
    516440     17571.8
    516480     17573.3
    516520     17577.4
    516560     17576.5
    516600     17578.3
    516640     17579.6
    516680     17579.2
    516720     17581.5
    516760     17584.3
    516800     17585.8
    516840       17587
    516880     17586.2
    516920     17588.7
    516960     17589.6
    517000     17591.3
    517040     17593.4
    517080     17593.8
    517120     17595.1
    517160     17597.2
    517200     17599.7
    517240     17599.3
    517280     17600.7
    517320     17604.8
    517360     17603.8
    517400     17605.6
    517440     17606.9
    517480     17606.6
    517520     17608.8
    517560     17611.7
    517600     17613.1
    517640     17614.5
    517680     17613.6
    517720     17616.1
    517760     17616.9
    517800     17618.7
    517840     17620.7
    517880     17621.2
    517920     17622.4
    517960     17624.7
    518000     17627.1
    518040     17626.6
    518080       17628
    518120     17632.1
    518160     17631.2
    518200       17633
    518240     17634.3
    518280     17634.1
    518320     17636.2
    518360       17639
    518400     17640.4
    518440     17641.8
    518480     17640.9
    518520     17643.4
    518560     17644.3
    518600     17646.1
    518640       17648
    518680     17648.6
    518720     17649.7
    518760       17652
    518800     17654.4
    518840       17654
    518880     17655.4
    518920     17659.5
    518960     17658.5
    519000     17660.3
    519040     17661.6
    519080     17661.4
    519120     17663.6
    519160     17666.4
    519200     17667.7
    519240     17669.2
    519280     17668.2
    519320     17670.7
    519360     17671.7
    519400     17673.5
    519440     17675.4
    519480       17676
    519520     17677.2
    519560     17679.4
    519600     17681.8
    519640     17681.4
    519680     17682.8
    519720     17686.9
    519760     17685.9
    519800     17687.7
    519840     17689.1
    519880     17688.8
    519920       17691
    519960     17693.9
    520000     17695.1
    520040     17696.6
    520080     17695.6
    520120     17698.1
    520160     17699.1
    520200     17700.8
    520240     17702.8
    520280     17703.4
    520320     17704.7
    520360     17706.8
    520400     17709.2
    520440     17708.8
    520480     17710.2
    520520     17714.3
    520560     17713.4
    520600     17715.1
    520640     17716.4
    520680     17716.1
    520720     17718.4
    520760     17721.3
    520800     17722.5
    520840       17724
    520880     17722.9
    520920     17725.6
    520960     17726.6
    521000     17728.2
    521040     17730.2
    521080     17730.9
    521120       17732
    521160     17734.3
    521200     17736.6
    521240     17736.3
    521280     17737.6
    521320     17741.7
    521360     17740.8
    521400     17742.5
    521440     17743.8
    521480     17743.4
    521520     17745.8
    521560     17748.7
    521600     17749.9
    521640     17751.4
    521680     17750.3
    521720       17753
    521760     17753.9
    521800     17755.6
    521840     17757.6
    521880     17758.2
    521920     17759.4
    521960     17761.7
    522000       17764
    522040     17763.6
    522080     17765.1
    522120       17769
    522160     17768.2
    522200     17769.9
    522240     17771.2
    522280     17770.9
    522320     17773.2
    522360     17776.1
    522400     17777.2
    522440     17778.8
    522480     17777.7
    522520     17780.4
    522560     17781.3
    522600       17783
    522640       17785
    522680     17785.6
    522720     17786.8
    522760     17789.1
    522800     17791.5
    522840     17791.1
    522880     17792.5
    522920     17796.4
    522960     17795.6
    523000     17797.4
    523040     17798.6
    523080     17798.3
    523120     17800.7
    523160     17803.5
    523200     17804.7
    523240     17806.2
    523280     17805.1
    523320     17807.8
    523360     17808.7
    523400     17810.4
    523440     17812.4
    523480     17813.1
    523520     17814.2
    523560     17816.5
    523600       17819
    523640     17818.5
    523680     17819.9
    523720     17823.8
    523760       17823
    523800     17824.8
    523840     17826.1
    523880     17825.7
    523920     17828.1
    523960     17830.9
    524000     17832.1
    524040     17833.6
    524080     17832.5
    524120     17835.2
    524160     17836.2
    524200     17837.8
    524240     17839.8
    524280     17840.4
    524320     17841.5
    524360     17843.9
    524400     17846.4
    524440     17845.9
    524480     17847.3
    524520     17851.2
    524560     17850.4
    524600     17852.2
    524640     17853.5
    524680     17853.1
    524720     17855.4
    524760     17858.3
    524800     17859.5
    524840     17860.9
    524880     17859.9
    524920     17862.6
    524960     17863.6
    525000     17865.2
    525040     17867.2
    525080     17867.8
    525120     17868.8
    525160     17871.3
    525200     17873.8
    525240     17873.3
    525280     17874.7
    525320     17878.7
    525360     17877.8
    525400     17879.6
    525440     17880.9
    525480     17880.5
    525520     17882.8
    525560     17885.7
    525600     17886.9
    525640     17888.3
    525680     17887.3
    525720       17890
    525760       17891
    525800     17892.7
    525840     17894.7
    525880     17895.2
    525920     17896.2
    525960     17898.7
    526000     17901.2
    526040     17900.7
    526080     17902.1
    526120     17906.1
    526160     17905.2
    526200       17907
    526240     17908.4
    526280     17907.9
    526320     17910.3
    526360     17913.1
    526400     17914.3
    526440     17915.8
    526480     17914.7
    526520     17917.4
    526560     17918.5
    526600     17920.1
    526640     17922.1
    526680     17922.6
    526720     17923.7
    526760     17926.2
    526800     17928.7
    526840     17928.2
    526880     17929.5
    526920     17933.5
    526960     17932.7
    527000     17934.4
    527040     17935.8
    527080     17935.5
    527120     17937.8
    527160     17940.6
    527200     17941.8
    527240     17943.2
    527280     17942.1
    527320     17944.9
    527360     17945.9
    527400     17947.4
    527440     17949.6
    527480       17950
    527520     17951.2
    527560     17953.6
    527600       17956
    527640     17955.6
    527680       17957
    527720     17960.9
    527760       17960
    527800     17961.9
    527840     17963.3
    527880     17962.9
    527920     17965.3
    527960       17968
    528000     17969.2
    528040     17970.6
    528080     17969.6
    528120     17972.3
    528160     17973.3
    528200     17974.9
    528240       17977
    528280     17977.5
    528320     17978.6
    528360       17981
    528400     17983.5
    528440       17983
    528480     17984.4
    528520     17988.4
    528560     17987.5
    528600     17989.4
    528640     17990.8
    528680     17990.4
    528720     17992.8
    528760     17995.4
    528800     17996.6
    528840     17998.1
    528880       17997
    528920     17999.7
    528960     18000.7
    529000     18002.3
    529040     18004.4
    529080     18004.9
    529120     18006.1
    529160     18008.5
    529200     18010.9
    529240     18010.5
    529280     18011.9
    529320     18015.7
    529360       18015
    529400     18016.8
    529440     18018.2
    529480     18017.7
    529520     18020.2
    529560     18022.9
    529600     18024.1
    529640     18025.5
    529680     18024.5
    529720       18027
    529760     18028.2
    529800     18029.8
    529840     18031.8
    529880     18032.3
    529920     18033.6
    529960     18035.9
    530000     18038.4
    530040     18037.9
    530080     18039.3
    530120     18043.2
    530160     18042.4
    530200     18044.2
    530240     18045.7
    530280     18045.1
    530320     18047.7
    530360     18050.3
    530400     18051.6
    530440       18053
    530480     18051.9
    530520     18054.5
    530560     18055.5
    530600     18057.2
    530640     18059.3
    530680     18059.6
    530720       18061
    530760     18063.3
    530800     18065.8
    530840     18065.4
    530880     18066.7
    530920     18070.6
    530960     18069.8
    531000     18071.7
    531040     18073.1
    531080     18072.5
    531120     18075.1
    531160     18077.7
    531200       18079
    531240     18080.5
    531280     18079.2
    531320     18081.9
    531360       18083
    531400     18084.6
    531440     18086.6
    531480     18087.1
    531520     18088.4
    531560     18090.8
    531600     18093.3
    531640     18092.8
    531680     18094.1
    531720       18098
    531760     18097.3
    531800     18099.1
    531840     18100.5
    531880       18100
    531920     18102.6
    531960     18105.2
    532000     18106.5
    532040       18108
    532080     18106.7
    532120     18109.3
    532160     18110.5
    532200       18112
    532240     18114.1
    532280     18114.4
    532320     18115.8
    532360     18118.3
    532400     18120.7
    532440     18120.2
    532480     18121.5
    532520     18125.4
    532560     18124.7
    532600     18126.6
    532640       18128
    532680     18127.4
    532720     18129.9
    532760     18132.6
    532800     18133.9
    532840     18135.3
    532880     18134.1
    532920     18136.7
    532960     18137.9
    533000     18139.5
    533040     18141.6
    533080     18141.8
    533120     18143.3
    533160     18145.7
    533200     18148.1
    533240     18147.7
    533280     18148.9
    533320     18152.8
    533360     18152.2
    533400       18154
    533440     18155.4
    533480     18154.8
    533520     18157.4
    533560       18160
    533600     18161.4
    533640     18162.8
    533680     18161.5
    533720     18164.2
    533760     18165.4
    533800     18166.8
    533840       18169
    533880     18169.2
    533920     18170.6
    533960     18173.1
    534000     18175.5
    534040     18175.1
    534080     18176.3
    534120     18180.2
    534160     18179.7
    534200     18181.4
    534240     18182.9
    534280     18182.1
    534320     18184.8
    534360     18187.5
    534400     18188.9
    534440     18190.2
    534480     18188.9
    534520     18191.6
    534560     18192.8
    534600     18194.3
    534640     18196.5
    534680     18196.6
    534720       18198
    534760     18200.5
    534800     18202.9
    534840     18202.5
    534880     18203.6
    534920     18207.6
    534960       18207
    535000     18208.8
    535040     18210.3
    535080     18209.5
    535120     18212.1
    535160     18214.9
    535200     18216.2
    535240     18217.7
    535280     18216.4
    535320     18219.2
    535360     18220.2
    535400     18221.7
    535440     18223.9
    535480       18224
    535520     18225.4
    535560     18227.9
    535600     18230.3
    535640       18230
    535680     18231.1
    535720     18235.1
    535760     18234.4
    535800     18236.2
    535840     18237.7
    535880     18236.9
    535920     18239.6
    535960     18242.3
    536000     18243.6
    536040     18245.1
    536080     18243.8
    536120     18246.6
    536160     18247.6
    536200     18249.1
    536240     18251.4
    536280     18251.5
    536320     18252.8
    536360     18255.4
    536400     18257.7
    536440     18257.4
    536480     18258.5
    536520     18262.6
    536560     18261.9
    536600     18263.7
    536640     18265.2
    536680     18264.4
    536720       18267
    536760     18269.8
    536800       18271
    536840     18272.6
    536880     18271.2
    536920       18274
    536960       18275
    537000     18276.5
    537040     18278.8
    537080     18278.8
    537120     18280.2
    537160     18282.9
    537200     18285.1
    537240     18284.9
    537280       18286
    537320     18289.9
    537360     18289.4
    537400     18291.1
    537440     18292.6
    537480     18291.8
    537520     18294.5
    537560     18297.2
    537600     18298.4
    537640       18300
    537680     18298.7
    537720     18301.3
    537760     18302.4
    537800     18303.8
    537840     18306.3
    537880     18306.3
    537920     18307.6
    537960     18310.5
    538000     18312.5
    538040     18312.3
    538080     18313.4
    538120     18317.3
    538160     18316.8
    538200     18318.6
    538240     18319.9
    538280     18319.2
    538320       18322
    538360     18324.6
    538400     18325.9
    538440     18327.5
    538480     18326.2
    538520     18328.8
    538560     18329.9
    538600     18331.3
    538640     18333.7
    538680     18333.8
    538720     18335.1
    538760     18337.9
    538800       18340
    538840     18339.8
    538880     18340.9
    538920     18344.7
    538960     18344.2
    539000     18346.1
    539040     18347.4
    539080     18346.6
    539120     18349.4
    539160     18352.1
    539200     18353.3
    539240       18355
    539280     18353.7
    539320     18356.2
    539360     18357.3
    539400     18358.8
    539440     18361.2
    539480     18361.2
    539520     18362.6
    539560     18365.3
    539600     18367.5
    539640     18367.3
    539680     18368.3
    539720     18372.1
    539760     18371.7
    539800     18373.4
    539840     18374.9
    539880     18374.1
    539920     18376.9
    539960     18379.5
    540000     18380.8
    540040     18382.4
    540080     18381.1
    540120     18383.5
    540160     18384.8
    540200     18386.3
    540240     18388.6
    540280     18388.6
    540320     18390.1
    540360     18392.8
    540400     18394.9
    540440     18394.7
    540480     18395.7
    540520     18399.5
    540560     18399.1
    540600     18400.9
    540640     18402.3
    540680     18401.6
    540720     18404.3
    540760       18407
    540800     18408.3
    540840     18409.8
    540880     18408.5
    540920       18411
    540960     18412.3
    541000     18413.7
    541040       18416
    541080     18416.1
    541120     18417.4
    541160     18420.1
    541200     18422.4
    541240     18422.2
    541280     18423.1
    541320     18426.9
    541360     18426.5
    541400     18428.3
    541440     18429.7
    541480     18429.1
    541520     18431.8
    541560     18434.4
    541600     18435.7
    541640     18437.2
    541680     18435.9
    541720     18438.5
    541760     18439.7
    541800       18441
    541840     18443.4
    541880     18443.6
    541920     18444.9
    541960     18447.6
    542000     18449.8
    542040     18449.6
    542080     18450.5
    542120     18454.5
    542160       18454
    542200     18455.8
    542240     18457.1
    542280     18456.5
    542320     18459.2
    542360     18461.8
    542400     18463.2
    542440     18464.7
    542480     18463.3
    542520     18465.9
    542560     18467.2
    542600     18468.5
    542640     18470.9
    542680     18471.1
    542720     18472.3
    542760       18475
    542800     18477.3
    542840       18477
    542880     18477.9
    542920     18481.9
    542960     18481.4
    543000     18483.3
    543040     18484.5
    543080     18483.8
    543120     18486.7
    543160     18489.3
    543200     18490.6
    543240     18492.1
    543280     18490.7
    543320     18493.3
    543360     18494.6
    543400       18496
    543440     18498.2
    543480     18498.5
    543520     18499.6
    543560     18502.5
    543600     18504.7
    543640     18504.4
    543680     18505.4
    543720     18509.3
    543760     18508.8
    543800     18510.6
    543840     18511.9
    543880     18511.2
    543920     18514.1
    543960     18516.7
    544000       18518
    544040     18519.6
    544080     18518.1
    544120     18520.8
    544160       18522
    544200     18523.4
    544240     18525.7
    544280     18525.9
    544320       18527
    544360     18529.9
    544400     18532.1
    544440     18531.9
    544480     18532.8
    544520     18536.7
    544560     18536.1
    544600     18538.1
    544640     18539.3
    544680     18538.6
    544720     18541.6
    544760     18544.1
    544800     18545.4
    544840       18547
    544880     18545.5
    544920     18548.2
    544960     18549.4
    545000     18550.8
    545040       18553
    545080     18553.3
    545120     18554.5
    545160     18557.3
    545200     18559.5
    545240     18559.2
    545280     18560.2
    545320     18564.2
    545360     18563.6
    545400     18565.5
    545440     18566.7
    545480       18566
    545520       18569
    545560     18571.5
    545600     18572.9
    545640     18574.5
    545680       18573
    545720     18575.6
    545760     18576.8
    545800     18578.2
    545840     18580.4
    545880     18580.6
    545920     18581.9
    545960     18584.7
    546000       18587
    546040     18586.6
    546080     18587.6
    546120     18591.6
    546160       18591
    546200     18592.9
    546240     18594.1
    546280     18593.4
    546320     18596.4
    546360     18598.8
    546400     18600.3
    546440     18601.9
    546480     18600.3
    546520       18603
    546560     18604.2
    546600     18605.6
    546640     18607.8
    546680       18608
    546720     18609.2
    546760       18612
    546800     18614.4
    546840       18614
    546880       18615
    546920       18619
    546960     18618.4
    547000     18620.2
    547040     18621.4
    547080     18620.8
    547120     18623.7
    547160     18626.2
    547200     18627.6
    547240     18629.3
    547280     18627.8
    547320     18630.4
    547360     18631.6
    547400     18632.9
    547440     18635.2
    547480     18635.4
    547520     18636.6
    547560     18639.4
    547600     18641.7
    547640     18641.4
    547680     18642.3
    547720     18646.4
    547760     18645.8
    547800     18647.6
    547840     18648.8
    547880     18648.2
    547920     18651.1
    547960     18653.6
    548000       18655
    548040     18656.7
    548080     18655.2
    548120     18657.8
    548160     18658.9
    548200     18660.2
    548240     18662.5
    548280     18662.8
    548320       18664
    548360     18666.7
    548400     18669.1
    548440     18668.7
    548480     18669.8
    548520     18673.7
    548560     18673.1
    548600       18675
    548640     18676.2
    548680     18675.6
    548720     18678.5
    548760     18680.9
    548800     18682.4
    548840     18684.1
    548880     18682.6
    548920     18685.1
    548960     18686.2
    549000     18687.5
    549040     18689.9
    549080     18690.2
    549120     18691.3
    549160     18694.1
    549200     18696.5
    549240       18696
    549280     18697.1
    549320       18701
    549360     18700.4
    549400     18702.4
    549440     18703.5
    549480     18702.9
    549520     18705.8
    549560     18708.4
    549600     18709.7
    549640     18711.4
    549680     18709.9
    549720     18712.5
    549760     18713.6
    549800     18714.9
    549840     18717.3
    549880     18717.6
    549920     18718.6
    549960     18721.5
    550000     18723.9
    550040     18723.4
    550080     18724.5
    550120     18728.3
    550160     18727.9
    550200     18729.8
    550240     18730.9
    550280     18730.4
    550320     18733.3
    550360     18735.8
    550400       18737
    550440     18738.9
    550480     18737.3
    550520     18739.9
    550560       18741
    550600     18742.3
    550640     18744.7
    550680     18744.9
    550720       18746
    550760     18748.9
    550800     18751.3
    550840     18750.7
    550880       18752
    550920     18755.8
    550960     18755.2
    551000     18757.1
    551040     18758.2
    551080     18757.7
    551120     18760.6
    551160     18763.2
    551200     18764.5
    551240     18766.3
    551280     18764.8
    551320     18767.3
    551360     18768.3
    551400     18769.6
    551440     18772.1
    551480     18772.2
    551520     18773.4
    551560     18776.2
    551600     18778.6
    551640     18778.1
    551680     18779.4
    551720     18783.2
    551760     18782.6
    551800     18784.5
    551840     18785.6
    551880     18785.1
    551920       18788
    551960     18790.6
    552000     18791.9
    552040     18793.6
    552080     18792.2
    552120     18794.7
    552160     18795.6
    552200     18797.1
    552240     18799.5
    552280     18799.7
    552320     18800.8
    552360     18803.7
    552400       18806
    552440     18805.4
    552480     18806.7
    552520     18810.5
    552560     18810.1
    552600     18811.9
    552640     18813.1
    552680     18812.5
    552720     18815.4
    552760       18818
    552800     18819.4
    552840     18821.1
    552880     18819.6
    552920     18822.1
    552960     18823.1
    553000     18824.4
    553040       18827
    553080     18827.1
    553120     18828.3
    553160     18831.1
    553200     18833.5
    553240     18832.9
    553280     18834.1
    553320       18838
    553360     18837.5
    553400     18839.4
    553440     18840.5
    553480     18839.8
    553520     18842.9
    553560     18845.4
    553600     18846.9
    553640     18848.5
    553680       18847
    553720     18849.5
    553760     18850.6
    553800     18851.8
    553840     18854.3
    553880     18854.5
    553920     18855.7
    553960     18858.5
    554000     18860.8
    554040     18860.3
    554080     18861.5
    554120     18865.4
    554160     18864.9
    554200     18866.9
    554240     18867.9
    554280     18867.2
    554320     18870.3
    554360     18872.9
    554400     18874.3
    554440     18875.9
    554480     18874.4
    554520     18876.9
    554560       18878
    554600     18879.2
    554640     18881.8
    554680     18881.9
    554720     18883.2
    554760       18886
    554800     18888.2
    554840     18887.8
    554880     18888.9
    554920     18892.9
    554960     18892.2
    555000     18894.3
    555040     18895.3
    555080     18894.7
    555120     18897.7
    555160     18900.2
    555200     18901.8
    555240     18903.3
    555280     18901.9
    555320     18904.3
    555360     18905.4
    555400     18906.6
    555440     18909.1
    555480     18909.4
    555520     18910.6
    555560     18913.4
    555600     18915.6
    555640     18915.2
    555680     18916.3
    555720     18920.3
    555760     18919.6
    555800     18921.7
    555840     18922.7
    555880       18922
    555920     18925.1
    555960     18927.6
    556000     18929.2
    556040     18930.7
    556080     18929.2
    556120     18931.7
    556160     18932.8
    556200       18934
    556240     18936.5
    556280     18936.8
    556320     18937.9
    556360     18940.7
    556400       18943
    556440     18942.6
    556480     18943.7
    556520     18947.7
    556560     18947.1
    556600     18949.1
    556640       18950
    556680     18949.5
    556720     18952.5
    556760       18955
    556800     18956.6
    556840     18958.1
    556880     18956.6
    556920     18959.2
    556960     18960.2
    557000     18961.4
    557040     18963.8
    557080     18964.2
    557120     18965.4
    557160     18968.1
    557200     18970.4
    557240       18970
    557280       18971
    557320       18975
    557360     18974.4
    557400     18976.5
    557440     18977.4
    557480     18976.8
    557520     18979.9
    557560     18982.3
    557600       18984
    557640     18985.4
    557680     18983.9
    557720     18986.5
    557760     18987.6
    557800     18988.7
    557840     18991.2
    557880     18991.6
    557920     18992.6
    557960     18995.5
    558000     18997.8
    558040     18997.3
    558080     18998.4
    558120     19002.4
    558160     19001.8
    558200     19003.8
    558240     19004.7
    558280     19004.1
    558320     19007.3
    558360     19009.6
    558400     19011.2
    558440     19012.8
    558480     19011.2
    558520     19013.8
    558560     19014.9
    558600       19016
    558640     19018.4
    558680     19018.9
    558720     19020.1
    558760     19022.8
    558800     19025.2
    558840     19024.7
    558880     19025.7
    558920     19029.7
    558960       19029
    559000     19031.1
    559040     19032.1
    559080     19031.5
    559120     19034.6
    559160       19037
    559200     19038.6
    559240     19040.1
    559280     19038.6
    559320     19041.2
    559360     19042.4
    559400     19043.3
    559440     19045.8
    559480     19046.3
    559520     19047.4
    559560     19050.2
    559600     19052.6
    559640     19052.1
    559680     19053.1
    559720       19057
    559760     19056.3
    559800     19058.5
    559840     19059.5
    559880     19058.8
    559920     19062.1
    559960     19064.5
    560000       19066
    560040     19067.5
    560080     19065.9
    560120     19068.6
    560160     19069.8
    560200     19070.7
    560240     19073.3
    560280     19073.6
    560320     19074.8
    560360     19077.7
    560400     19079.8
    560440     19079.5
    560480     19080.4
    560520     19084.4
    560560     19083.7
    560600     19085.9
    560640     19086.8
    560680     19086.2
    560720     19089.5
    560760     19091.9
    560800     19093.4
    560840     19094.9
    560880     19093.3
    560920     19095.9
    560960     19097.1
    561000     19098.1
    561040     19100.6
    561080     19101.1
    561120     19102.2
    561160       19105
    561200     19107.2
    561240     19106.8
    561280     19107.8
    561320     19111.8
    561360       19111
    561400     19113.3
    561440     19114.3
    561480     19113.5
    561520     19116.9
    561560     19119.3
    561600     19120.8
    561640     19122.2
    561680     19120.6
    561720     19123.4
    561760     19124.5
    561800     19125.5
    561840       19128
    561880     19128.5
    561920     19129.6
    561960     19132.5
    562000     19134.7
    562040     19134.2
    562080     19135.1
    562120     19139.1
    562160     19138.5
    562200     19140.8
    562240     19141.7
    562280     19140.9
    562320     19144.3
    562360     19146.8
    562400     19148.2
    562440     19149.7
    562480       19148
    562520     19150.7
    562560     19151.9
    562600     19152.9
    562640     19155.5
    562680     19155.9
    562720       19157
    562760     19159.9
    562800     19162.1
    562840     19161.6
    562880     19162.5
    562920     19166.6
    562960       19166
    563000     19168.2
    563040       19169
    563080     19168.3
    563120     19171.8
    563160     19174.2
    563200     19175.6
    563240     19177.2
    563280     19175.4
    563320     19178.2
    563360     19179.3
    563400     19180.3
    563440       19183
    563480     19183.3
    563520     19184.2
    563560     19187.4
    563600     19189.6
    563640     19189.2
    563680     19189.9
    563720     19194.1
    563760     19193.3
    563800     19195.6
    563840     19196.5
    563880     19195.8
    563920     19199.2
    563960     19201.7
    564000       19203
    564040     19204.5
    564080     19202.8
    564120     19205.7
    564160     19206.7
    564200     19207.6
    564240     19210.4
    564280     19210.6
    564320     19211.6
    564360     19214.8
    564400       19217
    564440     19216.6
    564480     19217.3
    564520     19221.4
    564560     19220.7
    564600     19222.9
    564640     19223.9
    564680     19223.2
    564720     19226.6
    564760       19229
    564800     19230.4
    564840     19231.9
    564880       19230
    564920     19233.1
    564960     19234.1
    565000     19234.9
    565040     19237.8
    565080     19238.1
    565120     19238.9
    565160     19242.1
    565200     19244.4
    565240     19243.9
    565280     19244.7
    565320     19248.8
    565360     19248.1
    565400     19250.3
    565440     19251.2
    565480     19250.6
    565520     19253.9
    565560     19256.4
    565600     19257.8
    565640     19259.2
    565680     19257.4
    565720     19260.4
    565760     19261.4
    565800     19262.3
    565840     19265.2
    565880     19265.4
    565920     19266.4
    565960     19269.5
    566000     19271.7
    566040     19271.3
    566080     19272.1
    566120     19276.1
    566160     19275.5
    566200     19277.7
    566240     19278.5
    566280       19278
    566320     19281.3
    566360     19283.8
    566400     19285.2
    566440     19286.6
    566480     19284.7
    566520     19287.7
    566560     19288.8
    566600     19289.6
    566640     19292.5
    566680     19292.7
    566720     19293.7
    566760       19297
    566800     19299.1
    566840     19298.7
    566880     19299.4
    566920     19303.5
    566960     19302.8
    567000     19305.1
    567040       19306
    567080     19305.3
    567120     19308.7
    567160     19311.1
    567200     19312.5
    567240     19313.9
    567280     19312.1
    567320     19315.1
    567360     19316.1
    567400       19317
    567440     19319.9
    567480     19320.2
    567520       19321
    567560     19324.3
    567600     19326.5
    567640       19326
    567680     19326.6
    567720     19330.8
    567760     19330.2
    567800     19332.4
    567840     19333.3
    567880     19332.7
    567920     19336.1
    567960     19338.5
    568000     19339.9
    568040     19341.2
    568080     19339.4
    568120     19342.4
    568160     19343.5
    568200     19344.4
    568240     19347.3
    568280     19347.6
    568320     19348.4
    568360     19351.7
    568400     19353.9
    568440     19353.4
    568480       19354
    568520     19358.2
    568560     19357.5
    568600     19359.8
    568640     19360.7
    568680     19360.1
    568720     19363.5
    568760     19365.9
    568800     19367.3
    568840     19368.6
    568880     19366.8
    568920     19369.7
    568960     19370.9
    569000     19371.8
    569040     19374.8
    569080       19375
    569120     19375.7
    569160       19379
    569200     19381.2
    569240     19380.7
    569280     19381.4
    569320     19385.6
    569360     19384.9
    569400     19387.2
    569440       19388
    569480     19387.5
    569520     19390.8
    569560     19393.3
    569600     19394.7
    569640     19395.9
    569680     19394.2
    569720     19397.1
    569760     19398.2
    569800     19399.2
    569840     19402.2
    569880     19402.3
    569920     19403.1
    569960     19406.4
    570000     19408.6
    570040     19408.1
    570080     19408.6
    570120     19412.8
    570160     19412.2
    570200     19414.6
    570240     19415.4
    570280     19414.8
    570320       19418
    570360     19420.6
    570400       19422
    570440     19423.2
    570480     19421.5
    570520     19424.4
    570560     19425.6
    570600     19426.6
    570640     19429.6
    570680     19429.6
    570720     19430.4
    570760     19433.7
    570800     19435.9
    570840     19435.4
    570880     19435.9
    570920     19440.1
    570960     19439.7
    571000     19441.9
    571040     19442.7
    571080     19442.1
    571120     19445.4
    571160       19448
    571200     19449.5
    571240     19450.7
    571280     19448.9
    571320     19451.7
    571360       19453
    571400     19453.9
    571440     19456.9
    571480     19456.9
    571520     19457.8
    571560     19460.9
    571600     19463.3
    571640     19462.7
    571680     19463.2
    571720     19467.5
    571760       19467
    571800     19469.2
    571840     19470.1
    571880     19469.4
    571920     19472.7
    571960     19475.4
    572000     19476.8
    572040       19478
    572080     19476.2
    572120     19478.9
    572160     19480.3
    572200     19481.2
    572240     19484.2
    572280     19484.2
    572320     19485.2
    572360     19488.3
    572400     19490.7
    572440     19490.1
    572480     19490.5
    572520     19494.8
    572560     19494.3
    572600     19496.6
    572640     19497.3
    572680     19496.7
    572720     19500.1
    572760     19502.8
    572800     19504.2
    572840     19505.3
    572880     19503.6
    572920     19506.2
    572960     19507.7
    573000     19508.6
    573040     19511.6
    573080     19511.5
    573120     19512.4
    573160     19515.6
    573200     19517.9
    573240     19517.4
    573280     19517.8
    573320     19522.2
    573360     19521.6
    573400     19523.9
    573440     19524.7
    573480     19524.1
    573520     19527.4
    573560     19530.1
    573600     19531.6
    573640     19532.6
    573680       19531
    573720     19533.5
    573760       19535
    573800       19536
    573840     19538.8
    573880     19538.9
    573920     19539.7
    573960       19543
    574000     19545.3
    574040     19544.6
    574080     19545.2
    574120     19549.5
    574160     19548.9
    574200     19551.2
    574240       19552
    574280     19551.5
    574320     19554.7
    574360     19557.4
    574400     19558.8
    574440       19560
    574480     19558.3
    574520     19560.8
    574560     19562.3
    574600     19563.3
    574640     19566.1
    574680     19566.2
    574720     19567.1
    574760     19570.3
    574800     19572.6
    574840       19572
    574880     19572.6
    574920     19576.9
    574960     19576.2
    575000     19578.6
    575040     19579.3
    575080     19578.8
    575120     19582.1
    575160     19584.8
    575200     19586.1
    575240     19587.3
    575280     19585.6
    575320     19588.2
    575360     19589.7
    575400     19590.7
    575440     19593.5
    575480     19593.5
    575520     19594.4
    575560     19597.8
    575600       19600
    575640     19599.3
    575680     19599.9
    575720     19604.3
    575760     19603.5
    575800       19606
    575840     19606.7
    575880     19606.2
    575920     19609.5
    575960     19612.2
    576000     19613.4
    576040     19614.6
    576080       19613
    576120     19615.6
    576160       19617
    576200     19618.1
    576240     19620.9
    576280     19620.9
    576320     19621.8
    576360     19625.2
    576400     19627.3
    576440     19626.7
    576480     19627.3
    576520     19631.7
    576560     19630.9
    576600     19633.3
    576640       19634
    576680     19633.6
    576720     19636.9
    576760     19639.5
    576800     19640.8
    576840       19642
    576880     19640.3
    576920       19643
    576960     19644.5
    577000     19645.5
    577040     19648.3
    577080     19648.2
    577120     19649.2
    577160     19652.6
    577200     19654.5
    577240     19654.1
    577280     19654.5
    577320       19659
    577360     19658.2
    577400     19660.7
    577440     19661.3
    577480     19660.8
    577520     19664.2
    577560     19666.8
    577600     19668.1
    577640     19669.3
    577680     19667.6
    577720     19670.3
    577760     19671.9
    577800     19672.8
    577840     19675.6
    577880     19675.6
    577920     19676.5
    577960     19679.9
    578000     19681.9
    578040     19681.3
    578080     19681.8
    578120     19686.3
    578160     19685.5
    578200       19688
    578240     19688.6
    578280     19688.1
    578320     19691.5
    578360     19694.1
    578400     19695.4
    578440     19696.7
    578480       19695
    578520     19697.6
    578560     19699.2
    578600     19700.1
    578640     19702.9
    578680     19702.9
    578720     19703.8
    578760     19707.2
    578800     19709.3
    578840     19708.6
    578880     19709.1
    578920     19713.6
    578960     19712.8
    579000     19715.4
    579040       19716
    579080     19715.5
    579120     19718.8
    579160     19721.4
    579200     19722.7
    579240       19724
    579280     19722.3
    579320       19725
    579360     19726.5
    579400     19727.4
    579440     19730.3
    579480     19730.3
    579520     19731.1
    579560     19734.6
    579600     19736.5
    579640     19736.1
    579680     19736.5
    579720       19741
    579760     19740.2
    579800     19742.8
    579840     19743.4
    579880     19742.9
    579920     19746.2
    579960     19748.8
    580000     19750.1
    580040     19751.4
    580080     19749.7
    580120     19752.4
    580160     19753.9
    580200     19754.7
    580240     19757.7
    580280     19757.7
    580320     19758.5
    580360     19761.9
    580400     19763.9
    580440     19763.4
    580480     19763.9
    580520     19768.3
    580560     19767.7
    580600     19770.1
    580640     19770.7
    580680     19770.3
    580720     19773.6
    580760     19776.2
    580800     19777.5
    580840     19778.7
    580880     19777.1
    580920     19779.8
    580960     19781.3
    581000     19782.1
    581040       19785
    581080     19785.1
    581120     19785.8
    581160     19789.3
    581200     19791.2
    581240     19790.8
    581280     19791.2
    581320     19795.7
    581360     19794.9
    581400     19797.5
    581440     19798.1
    581480     19797.6
    581520     19801.1
    581560     19803.6
    581600     19804.8
    581640     19806.2
    581680     19804.4
    581720     19807.2
    581760     19808.7
    581800     19809.5
    581840     19812.4
    581880     19812.4
    581920     19813.3
    581960     19816.7
    582000     19818.6
    582040     19818.2
    582080     19818.7
    582120       19823
    582160     19822.3
    582200     19824.8
    582240     19825.5
    582280       19825
    582320     19828.6
    582360       19831
    582400     19832.2
    582440     19833.6
    582480     19831.8
    582520     19834.7
    582560     19836.1
    582600     19836.8
    582640     19839.6
    582680     19839.8
    582720     19840.7
    582760     19844.1
    582800       19846
    582840     19845.6
    582880     19846.2
    582920     19850.4
    582960     19849.7
    583000     19852.2
    583040     19852.9
    583080     19852.4
    583120     19856.1
    583160     19858.4
    583200     19859.6
    583240     19860.9
    583280     19859.2
    583320       19862
    583360     19863.4
    583400     19864.2
    583440     19866.9
    583480     19867.2
    583520       19868
    583560     19871.5
    583600     19873.4
    583640       19873
    583680     19873.6
    583720     19877.8
    583760     19877.1
    583800     19879.6
    583840     19880.2
    583880     19879.8
    583920     19883.4
    583960     19885.8
    584000       19887
    584040     19888.3
    584080     19886.6
    584120     19889.4
    584160     19890.8
    584200     19891.6
    584240     19894.3
    584280     19894.7
    584320     19895.4
    584360     19898.9
    584400     19900.9
    584440     19900.4
    584480     19901.1
    584520     19905.2
    584560     19904.5
    584600       19907
    584640     19907.6
    584680     19907.3
    584720     19910.9
    584760     19913.2
    584800     19914.4
    584840     19915.8
    584880       19914
    584920     19916.8
    584960     19918.1
    585000       19919
    585040     19921.8
    585080     19922.1
    585120     19922.8
    585160     19926.3
    585200     19928.3
    585240     19927.8
    585280     19928.5
    585320     19932.7
    585360     19931.9
    585400     19934.4
    585440     19934.9
    585480     19934.6
    585520     19938.3
    585560     19940.6
    585600     19941.7
    585640     19943.1
    585680     19941.3
    585720     19944.2
    585760     19945.6
    585800     19946.4
    585840     19949.1
    585880     19949.5
    585920     19950.2
    585960     19953.6
    586000     19955.6
    586040     19955.3
    586080     19955.9
    586120       19960
    586160     19959.3
    586200     19961.8
    586240     19962.3
    586280       19962
    586320     19965.6
    586360       19968
    586400     19969.1
    586440     19970.6
    586480     19968.6
    586520     19971.5
    586560       19973
    586600     19973.8
    586640     19976.5
    586680     19976.8
    586720     19977.6
    586760     19981.1
    586800     19983.1
    586840     19982.7
    586880     19983.2
    586920     19987.4
    586960     19986.7
    587000     19989.2
    587040     19989.7
    587080     19989.4
    587120     19992.9
    587160     19995.4
    587200     19996.5
    587240       19998
    587280     19996.1
    587320       19999
    587360     20000.4
    587400     20001.4
    587440       20004
    587480     20004.3
    587520       20005
    587560     20008.4
    587600     20010.4
    587640     20010.1
    587680     20010.6
    587720     20014.8
    587760       20014
    587800     20016.7
    587840     20017.2
    587880     20016.8
    587920     20020.4
    587960     20022.9
    588000     20023.9
    588040     20025.4
    588080     20023.5
    588120     20026.4
    588160     20027.9
    588200     20028.8
    588240     20031.5
    588280     20031.7
    588320     20032.5
    588360     20035.9
    588400       20038
    588440     20037.6
    588480     20038.1
    588520     20042.3
    588560     20041.5
    588600     20044.2
    588640     20044.7
    588680     20044.3
    588720     20047.9
    588760     20050.3
    588800     20051.3
    588840     20052.9
    588880     20050.9
    588920     20053.9
    588960     20055.3
    589000     20056.1
    589040     20058.9
    589080     20059.1
    589120       20060
    589160     20063.3
    589200     20065.5
    589240       20065
    589280     20065.6
    589320     20069.8
    589360     20069.1
    589400     20071.6
    589440     20072.1
    589480     20071.7
    589520     20075.2
    589560     20077.9
    589600     20078.9
    589640     20080.3
    589680     20078.3
    589720     20081.3
    589760     20082.7
    589800     20083.5
    589840     20086.3
    589880     20086.5
    589920     20087.3
    589960     20090.8
    590000     20092.9
    590040     20092.5
    590080       20093
    590120     20097.2
    590160     20096.4
    590200       20099
    590240     20099.6
    590280     20099.2
    590320     20102.6
    590360     20105.4
    590400     20106.2
    590440     20107.7
    590480     20105.7
    590520     20108.7
    590560       20110
    590600       20111
    590640     20113.7
    590680     20113.9
    590720     20114.8
    590760     20118.1
    590800     20120.3
    590840     20119.9
    590880     20120.4
    590920     20124.7
    590960     20123.8
    591000     20126.5
    591040     20126.9
    591080     20126.5
    591120       20130
    591160     20132.7
    591200     20133.7
    591240     20135.1
    591280     20133.2
    591320     20136.1
    591360     20137.5
    591400     20138.3
    591440     20141.1
    591480     20141.3
    591520     20142.2
    591560     20145.6
    591600     20147.7
    591640     20147.3
    591680     20147.8
    591720       20152
    591760     20151.3
    591800     20153.9
    591840     20154.3
    591880       20154
    591920     20157.6
    591960     20160.2
    592000       20161
    592040     20162.6
    592080     20160.7
    592120     20163.4
    592160     20164.8
    592200     20165.6
    592240     20168.6
    592280     20168.7
    592320     20169.6
    592360       20173
    592400     20175.2
    592440     20174.7
    592480     20175.1
    592520     20179.4
    592560     20178.7
    592600     20181.3
    592640     20181.7
    592680     20181.4
    592720     20184.9
    592760     20187.7
    592800     20188.4
    592840       20190
    592880     20188.1
    592920     20190.8
    592960     20192.3
    593000       20193
    593040     20195.8
    593080     20196.1
    593120     20197.1
    593160     20200.4
    593200     20202.6
    593240     20202.1
    593280     20202.6
    593320     20206.7
    593360     20206.1
    593400     20208.7
    593440     20209.1
    593480     20208.8
    593520     20212.2
    593560     20215.1
    593600     20215.8
    593640     20217.5
    593680     20215.4
    593720     20218.1
    593760     20219.7
    593800     20220.3
    593840     20223.2
    593880     20223.4
    593920     20224.4
    593960     20227.7
    594000       20230
    594040     20229.4
    594080     20229.9
    594120     20234.1
    594160     20233.5
    594200     20236.1
    594240     20236.5
    594280     20236.2
    594320     20239.6
    594360     20242.4
    594400     20243.2
    594440     20244.9
    594480     20242.9
    594520     20245.5
    594560       20247
    594600     20247.6
    594640     20250.6
    594680     20250.7
    594720     20251.8
    594760       20255
    594800     20257.5
    594840     20256.8
    594880     20257.3
    594920     20261.6
    594960     20260.9
    595000     20263.5
    595040     20263.9
    595080     20263.5
    595120       20267
    595160     20269.9
    595200     20270.6
    595240     20272.3
    595280     20270.2
    595320     20272.8
    595360     20274.3
    595400       20275
    595440       20278
    595480     20278.1
    595520     20279.2
    595560     20282.4
    595600     20284.9
    595640     20284.2
    595680     20284.6
    595720       20289
    595760     20288.1
    595800     20290.9
    595840     20291.2
    595880     20290.8
    595920     20294.3
    595960     20297.2
    596000       20298
    596040     20299.6
    596080     20297.6
    596120     20300.2
    596160     20301.8
    596200     20302.4
    596240     20305.4
    596280     20305.5
    596320     20306.5
    596360     20309.7
    596400     20312.3
    596440     20311.5
    596480       20312
    596520     20316.4
    596560     20315.5
    596600     20318.2
    596640     20318.6
    596680     20318.2
    596720     20321.8
    596760     20324.6
    596800     20325.3
    596840       20327
    596880       20325
    596920     20327.6
    596960     20329.1
    597000     20329.8
    597040     20332.7
    597080     20332.8
    597120     20333.8
    597160     20337.1
    597200     20339.7
    597240     20338.8
    597280     20339.3
    597320     20343.9
    597360       20343
    597400     20345.6
    597440       20346
    597480     20345.5
    597520       20349
    597560     20351.9
    597600     20352.7
    597640     20354.3
    597680     20352.5
    597720     20354.9
    597760     20356.4
    597800     20357.2
    597840       20360
    597880     20360.2
    597920     20361.1
    597960     20364.4
    598000     20367.1
    598040     20366.2
    598080     20366.7
    598120     20371.2
    598160     20370.3
    598200       20373
    598240     20373.4
    598280     20372.8
    598320     20376.4
    598360     20379.3
    598400       20380
    598440     20381.7
    598480     20379.8
    598520     20382.2
    598560     20383.8
    598600     20384.6
    598640     20387.4
    598680     20387.6
    598720     20388.5
    598760     20391.9
    598800     20394.5
    598840     20393.6
    598880     20394.1
    598920     20398.6
    598960     20397.9
    599000     20400.4
    599040     20400.8
    599080     20400.2
    599120     20403.8
    599160     20406.7
    599200     20407.4
    599240     20409.1
    599280     20407.4
    599320     20409.5
    599360     20411.2
    599400     20412.1
    599440     20414.8
    599480       20415
    599520       20416
    599560     20419.2
    599600     20421.9
    599640       20421
    599680     20421.5
    599720     20426.1
    599760     20425.3
    599800     20427.8
    599840     20428.2
    599880     20427.6
    599920     20431.1
    599960       20434
    600000     20434.8
    600040     20436.5
    600080     20434.7
    600120       20437
    600160     20438.5
    600200     20439.4
    600240     20442.2
    600280     20442.4
    600320     20443.5
    600360     20446.7
    600400     20449.3
    600440     20448.4
    600480     20448.8
    600520     20453.5
    600560     20452.7
    600600     20455.3
    600640     20455.6
    600680     20455.1
    600720     20458.4
    600760     20461.5
    600800     20462.2
    600840     20463.9
    600880     20462.3
    600920     20464.3
    600960     20465.9
    601000     20466.8
    601040     20469.5
    601080     20469.8
    601120     20470.9
    601160     20474.1
    601200     20476.6
    601240     20475.8
    601280     20476.3
    601320     20480.8
    601360       20480
    601400     20482.8
    601440       20483
    601480     20482.5
    601520     20485.9
    601560     20488.9
    601600     20489.6
    601640     20491.3
    601680     20489.6
    601720     20491.7
    601760     20493.3
    601800     20494.2
    601840     20496.9
    601880     20497.2
    601920     20498.3
    601960     20501.5
    602000       20504
    602040     20503.2
    602080     20503.7
    602120     20508.1
    602160     20507.4
    602200     20510.2
    602240     20510.4
    602280     20509.9
    602320     20513.3
    602360     20516.2
    602400       20517
    602440     20518.8
    602480       20517
    602520     20519.1
    602560     20520.7
    602600     20521.6
    602640     20524.3
    602680     20524.6
    602720     20525.7
    602760     20528.9
    602800     20531.3
    602840     20530.6
    602880       20531
    602920     20535.4
    602960     20534.8
    603000     20537.7
    603040     20537.9
    603080     20537.2
    603120     20540.7
    603160     20543.7
    603200     20544.4
    603240     20546.1
    603280     20544.4
    603320     20546.5
    603360       20548
    603400       20549
    603440     20551.7
    603480     20552.1
    603520       20553
    603560     20556.3
    603600     20558.7
    603640       20558
    603680     20558.3
    603720     20562.8
    603760     20562.2
    603800     20565.1
    603840     20565.4
    603880     20564.6
    603920       20568
    603960     20571.2
    604000     20571.7
    604040     20573.5
    604080     20571.8
    604120     20573.9
    604160     20575.4
    604200     20576.4
    604240     20579.1
    604280     20579.5
    604320     20580.4
    604360     20583.6
    604400     20586.2
    604440     20585.3
    604480     20585.6
    604520     20590.2
    604560     20589.6
    604600     20592.5
    604640     20592.8
    604680     20591.9
    604720     20595.4
    604760     20598.5
    604800     20599.2
    604840     20600.9
    604880     20599.3
    604920     20601.2
    604960     20602.7
    605000     20603.9
    605040     20606.5
    605080       20607
    605120     20607.8
    605160       20611
    605200     20613.5
    605240     20612.7
    605280     20613.1
    605320     20617.7
    605360     20616.9
    605400     20619.9
    605440     20620.2
    605480     20619.3
    605520     20622.8
    605560     20625.8
    605600     20626.6
    605640     20628.3
    605680     20626.6
    605720     20628.7
    605760     20630.2
    605800     20631.3
    605840       20634
    605880     20634.3
    605920     20635.1
    605960     20638.5
    606000     20640.8
    606040       20640
    606080     20640.4
    606120     20644.9
    606160     20644.3
    606200     20647.3
    606240     20647.6
    606280     20646.8
    606320     20650.3
    606360     20653.1
    606400       20654
    606440     20655.6
    606480       20654
    606520     20656.1
    606560     20657.6
    606600     20658.7
    606640     20661.4
    606680     20661.7
    606720     20662.4
    606760       20666
    606800     20668.2
    606840     20667.4
    606880     20667.8
    606920     20672.3
    606960     20671.7
    607000     20674.8
    607040     20674.9
    607080     20674.3
    607120     20677.7
    607160     20680.5
    607200     20681.5
    607240     20683.1
    607280     20681.4
    607320     20683.5
    607360       20685
    607400     20686.1
    607440     20688.7
    607480     20689.1
    607520     20689.9
    607560     20693.4
    607600     20695.6
    607640     20694.8
    607680     20695.2
    607720     20699.7
    607760     20699.2
    607800     20702.3
    607840     20702.3
    607880     20701.7
    607920     20705.1
    607960       20708
    608000     20708.9
    608040     20710.4
    608080     20708.8
    608120     20710.9
    608160     20712.3
    608200     20713.5
    608240       20716
    608280     20716.5
    608320     20717.2
    608360     20720.7
    608400       20723
    608440     20722.2
    608480     20722.6
    608520     20727.1
    608560     20726.5
    608600     20729.6
    608640     20729.7
    608680       20729
    608720     20732.5
    608760     20735.4
    608800     20736.3
    608840     20737.9
    608880     20736.1
    608920     20738.2
    608960     20739.7
    609000       20741
    609040     20743.4
    609080       20744
    609120     20744.6
    609160     20748.2
    609200     20750.3
    609240     20749.6
    609280     20749.9
    609320     20754.3
    609360       20754
    609400     20757.1
    609440     20757.1
    609480     20756.4
    609520     20759.9
    609560     20762.8
    609600     20763.6
    609640     20765.4
    609680     20763.6
    609720     20765.6
    609760     20767.1
    609800     20768.5
    609840     20770.7
    609880     20771.4
    609920     20771.9
    609960     20775.6
    610000     20777.6
    610040     20776.9
    610080     20777.3
    610120     20781.7
    610160     20781.4
    610200     20784.4
    610240     20784.5
    610280     20783.8
    610320     20787.3
    610360     20790.2
    610400       20791
    610440     20792.7
    610480     20791.1
    610520       20793
    610560     20794.4
    610600     20795.9
    610640     20798.2
    610680     20798.9
    610720     20799.4
    610760     20802.9
    610800       20805
    610840     20804.2
    610880     20804.7
    610920     20809.2
    610960     20808.8
    611000     20811.8
    611040       20812
    611080     20811.2
    611120     20814.8
    611160     20817.6
    611200     20818.5
    611240     20820.1
    611280     20818.5
    611320     20820.4
    611360     20821.9
    611400     20823.3
    611440     20825.5
    611480     20826.3
    611520     20826.8
    611560     20830.4
    611600     20832.5
    611640     20831.7
    611680       20832
    611720     20836.6
    611760     20836.1
    611800     20839.2
    611840     20839.5
    611880     20838.7
    611920     20842.3
    611960     20845.1
    612000       20846
    612040     20847.5
    612080     20845.9
    612120     20847.8
    612160     20849.3
    612200     20850.7
    612240       20853
    612280     20853.7
    612320     20854.3
    612360     20857.9
    612400     20859.9
    612440     20859.1
    612480     20859.4
    612520     20864.1
    612560     20863.5
    612600     20866.7
    612640       20867
    612680     20866.2
    612720     20869.7
    612760     20872.5
    612800     20873.4
    612840       20875
    612880     20873.4
    612920     20875.3
    612960     20876.8
    613000     20878.2
    613040     20880.5
    613080     20881.1
    613120     20881.8
    613160     20885.4
    613200     20887.4
    613240     20886.6
    613280     20886.9
    613320     20891.7
    613360       20891
    613400     20894.3
    613440     20894.4
    613480     20893.7
    613520     20897.3
    613560       20900
    613600       20901
    613640     20902.5
    613680       20901
    613720     20902.8
    613760     20904.3
    613800     20905.7
    613840       20908
    613880     20908.5
    613920     20909.3
    613960     20912.9
    614000     20914.9
    614040       20914
    614080     20914.5
    614120     20919.1
    614160     20918.4
    614200     20921.7
    614240       20922
    614280     20921.2
    614320     20924.7
    614360     20927.6
    614400     20928.5
    614440       20930
    614480     20928.4
    614520     20930.3
    614560     20931.8
    614600     20933.1
    614640     20935.4
    614680     20935.9
    614720     20936.8
    614760     20940.3
    614800     20942.4
    614840     20941.5
    614880       20942
    614920     20946.8
    614960     20945.9
    615000     20949.3
    615040     20949.4
    615080     20948.7
    615120     20952.3
    615160       20955
    615200     20956.1
    615240     20957.5
    615280       20956
    615320     20957.8
    615360     20959.4
    615400     20960.5
    615440       20963
    615480     20963.3
    615520     20964.4
    615560     20967.8
    615600       20970
    615640     20969.1
    615680     20969.6
    615720     20974.3
    615760     20973.3
    615800     20976.7
    615840     20976.9
    615880     20976.3
    615920     20979.8
    615960     20982.5
    616000     20983.5
    616040     20984.9
    616080     20983.6
    616120     20985.4
    616160       20987
    616200       20988
    616240     20990.5
    616280       20991
    616320       20992
    616360     20995.4
    616400     20997.6
    616440     20996.7
    616480     20997.1
    616520     21001.8
    616560     21000.9
    616600     21004.3
    616640     21004.6
    616680     21003.7
    616720     21007.4
    616760       21010
    616800     21011.1
    616840     21012.6
    616880     21011.2
    616920     21012.9
    616960     21014.6
    617000     21015.6
    617040     21018.3
    617080     21018.6
    617120     21019.6
    617160     21023.1
    617200     21025.2
    617240     21024.4
    617280     21024.8
    617320     21029.3
    617360     21028.6
    617400     21031.9
    617440     21032.2
    617480     21031.3
    617520     21035.1
    617560     21037.7
    617600     21038.8
    617640     21040.3
    617680     21038.8
    617720     21040.6
    617760     21042.2
    617800     21043.2
    617840     21045.8
    617880     21046.2
    617920     21047.2
    617960     21050.7
    618000     21052.9
    618040       21052
    618080     21052.4
    618120     21056.9
    618160     21056.2
    618200     21059.6
    618240     21059.9
    618280     21058.9
    618320     21062.6
    618360     21065.3
    618400     21066.5
    618440     21067.9
    618480     21066.4
    618520     21068.2
    618560     21069.9
    618600     21070.7
    618640     21073.5
    618680     21073.9
    618720       21075
    618760     21078.2
    618800     21080.6
    618840     21079.7
    618880     21080.1
    618920     21084.6
    618960     21083.8
    619000     21087.2
    619040     21087.4
    619080     21086.6
    619120     21090.2
    619160       21093
    619200     21094.2
    619240     21095.5
    619280     21094.1
    619320     21095.8
    619360     21097.5
    619400     21098.3
    619440     21101.1
    619480     21101.5
    619520     21102.5
    619560     21105.8
    619600     21108.2
    619640     21107.3
    619680     21107.8
    619720     21112.3
    619760     21111.4
    619800     21114.9
    619840     21115.1
    619880     21114.3
    619920     21117.9
    619960     21120.6
    620000     21121.8
    620040     21123.1
    620080     21121.7
    620120     21123.4
    620160     21125.2
    620200     21125.9
    620240     21128.8
    620280     21129.2
    620320     21130.3
    620360     21133.6
    620400     21135.8
    620440     21134.8
    620480     21135.5
    620520     21139.9
    620560     21138.9
    620600     21142.6
    620640     21142.8
    620680       21142
    620720     21145.5
    620760     21148.2
    620800     21149.4
    620840     21150.8
    620880     21149.4
    620920     21151.1
    620960     21152.9
    621000     21153.7
    621040     21156.5
    621080     21156.9
    621120       21158
    621160     21161.3
    621200     21163.4
    621240     21162.4
    621280     21163.2
    621320     21167.6
    621360     21166.7
    621400     21170.3
    621440     21170.6
    621480     21169.6
    621520     21173.3
    621560     21175.9
    621600     21177.1
    621640     21178.5
    621680       21177
    621720     21178.7
    621760     21180.6
    621800     21181.4
    621840     21184.1
    621880     21184.5
    621920     21185.8
    621960       21189
    622000     21191.1
    622040       21190
    622080     21190.8
    622120     21195.3
    622160     21194.3
    622200     21197.9
    622240     21198.3
    622280     21197.3
    622320       21201
    622360     21203.4
    622400     21204.9
    622440     21206.2
    622480     21204.7
    622520     21206.4
    622560     21208.2
    622600     21209.1
    622640     21211.8
    622680     21212.2
    622720     21213.4
    622760     21216.6
    622800     21218.6
    622840     21217.6
    622880     21218.5
    622920     21222.9
    622960       21222
    623000     21225.6
    623040       21226
    623080       21225
    623120     21228.7
    623160       21231
    623200     21232.5
    623240     21233.7
    623280     21232.4
    623320     21234.1
    623360     21235.9
    623400     21236.7
    623440     21239.4
    623480     21239.9
    623520     21241.1
    623560     21244.3
    623600     21246.2
    623640     21245.3
    623680     21246.1
    623720     21250.6
    623760     21249.7
    623800     21253.2
    623840     21253.7
    623880     21252.7
    623920     21256.3
    623960     21258.7
    624000     21260.2
    624040     21261.4
    624080     21260.1
    624120     21261.7
    624160     21263.5
    624200     21264.4
    624240     21267.1
    624280     21267.6
    624320     21268.8
    624360     21272.1
    624400     21273.9
    624440     21272.9
    624480     21273.8
    624520     21278.3
    624560     21277.4
    624600     21280.9
    624640     21281.4
    624680     21280.3
    624720     21284.1
    624760     21286.4
    624800     21287.9
    624840     21289.1
    624880     21287.7
    624920     21289.4
    624960     21291.2
    625000     21292.1
    625040     21294.7
    625080     21295.2
    625120     21296.4
    625160     21299.7
    625200     21301.5
    625240     21300.5
    625280     21301.4
    625320     21305.9
    625360     21305.2
    625400     21308.5
    625440       21309
    625480       21308
    625520     21311.8
    625560     21314.1
    625600     21315.6
    625640     21316.8
    625680     21315.3
    625720     21317.1
    625760     21318.8
    625800     21319.7
    625840     21322.3
    625880     21322.9
    625920       21324
    625960     21327.4
    626000     21329.1
    626040     21328.1
    626080       21329
    626120     21333.6
    626160     21332.7
    626200     21336.2
    626240     21336.6
    626280     21335.6
    626320     21339.5
    626360     21341.7
    626400     21343.1
    626440     21344.3
    626480     21342.9
    626520     21344.7
    626560     21346.4
    626600     21347.3
    626640     21349.9
    626680     21350.6
    626720     21351.6
    626760     21355.1
    626800     21356.7
    626840     21355.8
    626880     21356.5
    626920     21361.3
    626960     21360.3
    627000     21363.9
    627040     21364.3
    627080     21363.2
    627120     21367.1
    627160     21369.4
    627200     21370.8
    627240       21372
    627280     21370.5
    627320     21372.3
    627360       21374
    627400       21375
    627440     21377.6
    627480     21378.2
    627520     21379.4
    627560     21382.7
    627600     21384.3
    627640     21383.4
    627680     21384.2
    627720     21388.9
    627760     21387.9
    627800     21391.6
    627840     21392.1
    627880     21390.9
    627920     21394.7
    627960     21397.1
    628000     21398.6
    628040     21399.7
    628080     21398.2
    628120       21400
    628160     21401.6
    628200     21402.7
    628240     21405.2
    628280     21405.7
    628320       21407
    628360     21410.3
    628400       21412
    628440       21411
    628480     21411.8
    628520     21416.5
    628560     21415.7
    628600     21419.2
    628640     21419.8
    628680     21418.4
    628720     21422.4
    628760     21424.7
    628800     21426.2
    628840     21427.3
    628880     21425.8
    628920     21427.7
    628960     21429.2
    629000     21430.2
    629040     21432.8
    629080     21433.4
    629120     21434.6
    629160     21437.9
    629200     21439.5
    629240     21438.7
    629280     21439.5
    629320     21444.1
    629360     21443.3
    629400     21446.8
    629440     21447.4
    629480       21446
    629520     21450.1
    629560     21452.3
    629600       21454
    629640     21454.8
    629680     21453.4
    629720     21455.2
    629760     21456.8
    629800     21457.8
    629840     21460.3
    629880     21461.1
    629920     21462.2
    629960     21465.5
    630000     21467.1
    630040     21466.2
    630080     21467.1
    630120     21471.8
    630160     21471.1
    630200     21474.5
    630240       21475
    630280     21473.5
    630320     21477.6
    630360     21479.7
    630400     21481.6
    630440     21482.4
    630480       21481
    630520     21482.9
    630560     21484.4
    630600     21485.3
    630640     21487.9
    630680     21488.6
    630720     21489.8
    630760     21493.1
    630800     21494.7
    630840     21493.9
    630880     21494.6
    630920     21499.4
    630960     21498.8
    631000     21502.1
    631040     21502.5
    631080     21501.1
    631120     21505.1
    631160     21507.4
    631200     21509.2
    631240     21509.9
    631280     21508.5
    631320     21510.5
    631360       21512
    631400     21512.8
    631440     21515.4
    631480     21516.1
    631520     21517.3
    631560     21520.7
    631600     21522.3
    631640     21521.4
    631680     21522.2
    631720     21526.8
    631760     21526.4
    631800     21529.8
    631840     21530.1
    631880     21528.6
    631920     21532.7
    631960     21534.9
    632000     21536.7
    632040     21537.4
    632080       21536
    632120       21538
    632160     21539.7
    632200     21540.4
    632240       21543
    632280     21543.6
    632320     21544.8
    632360     21548.1
    632400     21549.8
    632440       21549
    632480     21549.8
    632520     21554.5
    632560     21553.9
    632600     21557.3
    632640     21557.6
    632680     21556.2
    632720     21560.2
    632760     21562.4
    632800     21564.3
    632840       21565
    632880     21563.7
    632920     21565.5
    632960     21567.3
    633000       21568
    633040     21570.7
    633080     21571.2
    633120     21572.4
    633160     21575.7
    633200     21577.4
    633240     21576.5
    633280     21577.4
    633320     21582.1
    633360     21581.6
    633400     21584.9
    633440     21585.1
    633480     21583.8
    633520     21587.9
    633560     21589.9
    633600     21591.9
    633640     21592.6
    633680     21591.3
    633720     21593.1
    633760     21594.8
    633800     21595.6
    633840     21598.2
    633880     21598.8
    633920     21599.9
    633960     21603.3
    634000     21605.1
    634040       21604
    634080       21605
    634120     21609.8
    634160     21609.2
    634200     21612.6
    634240     21612.7
    634280     21611.4
    634320     21615.6
    634360     21617.5
    634400     21619.5
    634440     21620.2
    634480     21618.9
    634520     21620.8
    634560     21622.5
    634600     21623.3
    634640       21626
    634680     21626.5
    634720     21627.6
    634760     21630.9
    634800     21632.8
    634840     21631.5
    634880     21632.6
    634920     21637.4
    634960     21636.8
    635000     21640.2
    635040     21640.2
    635080       21639
    635120     21643.2
    635160       21645
    635200     21647.2
    635240     21647.9
    635280     21646.4
    635320     21648.3
    635360       21650
    635400     21650.8
    635440     21653.5
    635480     21654.1
    635520     21655.2
    635560     21658.5
    635600     21660.4
    635640     21659.2
    635680     21660.3
    635720     21665.1
    635760     21664.4
    635800     21667.8
    635840     21667.7
    635880     21666.5
    635920     21670.8
    635960     21672.5
    636000     21674.7
    636040     21675.5
    636080       21674
    636120     21675.8
    636160     21677.5
    636200     21678.5
    636240     21681.1
    636280     21681.7
    636320     21682.8
    636360     21686.2
    636400     21687.9
    636440     21686.8
    636480     21687.8
    636520     21692.6
    636560     21691.9
    636600     21695.4
    636640     21695.4
    636680     21694.2
    636720     21698.4
    636760     21700.1
    636800     21702.3
    636840     21703.2
    636880     21701.6
    636920     21703.4
    636960     21705.1
    637000       21706
    637040     21708.7
    637080     21709.3
    637120     21710.3
    637160     21713.7
    637200     21715.5
    637240     21714.3
    637280     21715.4
    637320     21720.2
    637360     21719.5
    637400       21723
    637440     21722.9
    637480     21721.8
    637520       21726
    637560     21727.8
    637600     21729.9
    637640     21730.8
    637680     21729.2
    637720       21731
    637760     21732.6
    637800     21733.5
    637840     21736.4
    637880     21736.9
    637920     21737.9
    637960     21741.3
    638000     21743.1
    638040       21742
    638080       21743
    638120     21747.8
    638160     21747.2
    638200     21750.5
    638240     21750.5
    638280     21749.5
    638320     21753.6
    638360     21755.4
    638400     21757.4
    638440     21758.3
    638480     21756.9
    638520     21758.5
    638560     21760.2
    638600       21761
    638640       21764
    638680     21764.5
    638720     21765.6
    638760     21768.9
    638800     21770.7
    638840     21769.6
    638880     21770.7
    638920     21775.4
    638960     21774.7
    639000     21778.2
    639040     21778.1
    639080     21777.1
    639120     21781.2
    639160       21783
    639200     21784.9
    639240       21786
    639280     21784.5
    639320     21786.2
    639360     21787.8
    639400     21788.7
    639440     21791.7
    639480     21792.2
    639520     21793.2
    639560     21796.5
    639600     21798.3
    639640     21797.2
    639680     21798.3
    639720     21803.1
    639760     21802.3
    639800     21805.8
    639840     21805.7
    639880     21804.7
    639920     21808.8
    639960     21810.7
    640000     21812.6
    640040     21813.6
    640080     21812.1
    640120     21813.7
    640160     21815.4
    640200     21816.3
    640240     21819.3
    640280     21819.8
    640320     21820.7
    640360     21824.3
    640400       21826
    640440     21824.7
    640480     21825.9
    640520     21830.7
    640560       21830
    640600     21833.5
    640640     21833.4
    640680     21832.3
    640720     21836.4
    640760     21838.3
    640800     21840.1
    640840     21841.3
    640880     21839.8
    640920     21841.4
    640960       21843
    641000     21843.8
    641040       21847
    641080     21847.4
    641120     21848.4
    641160       21852
    641200     21853.6
    641240     21852.3
    641280     21853.6
    641320     21858.4
    641360     21857.7
    641400     21861.1
    641440     21861.1
    641480       21860
    641520       21864
    641560       21866
    641600     21867.9
    641640       21869
    641680     21867.5
    641720     21869.2
    641760     21870.6
    641800     21871.5
    641840     21874.6
    641880     21875.1
    641920       21876
    641960     21879.6
    642000     21881.3
    642040     21880.1
    642080     21881.3
    642120       21886
    642160     21885.4
    642200     21888.9
    642240     21888.9
    642280     21887.6
    642320     21891.6
    642360     21893.6
    642400     21895.5
    642440     21896.6
    642480     21895.1
    642520     21896.9
    642560     21898.4
    642600     21899.1
    642640     21902.2
    642680     21902.7
    642720     21903.6
    642760     21907.3
    642800       21909
    642840     21907.8
    642880     21908.9
    642920     21913.7
    642960     21912.9
    643000     21916.5
    643040     21916.5
    643080     21915.2
    643120     21919.2
    643160     21921.3
    643200     21923.3
    643240     21924.3
    643280     21922.7
    643320     21924.6
    643360       21926
    643400     21926.8
    643440     21929.9
    643480     21930.3
    643520     21931.4
    643560     21934.9
    643600     21936.8
    643640     21935.5
    643680     21936.7
    643720     21941.3
    643760     21940.6
    643800     21944.1
    643840     21944.1
    643880     21942.9
    643920     21946.9
    643960       21949
    644000       21951
    644040       21952
    644080     21950.4
    644120     21952.3
    644160     21953.7
    644200     21954.4
    644240     21957.6
    644280     21957.9
    644320       21959
    644360     21962.6
    644400     21964.4
    644440     21963.2
    644480     21964.3
    644520       21969
    644560     21968.2
    644600     21971.9
    644640     21971.8
    644680     21970.6
    644720     21974.4
    644760     21976.6
    644800     21978.6
    644840     21979.5
    644880     21978.1
    644920       21980
    644960     21981.3
    645000     21982.1
    645040     21985.2
    645080     21985.5
    645120     21986.5
    645160     21990.4
    645200     21992.1
    645240       21991
    645280     21991.9
    645320     21996.7
    645360     21995.8
    645400     21999.5
    645440     21999.5
    645480     21998.3
    645520       22002
    645560     22004.3
    645600     22006.2
    645640     22007.2
    645680     22005.8
    645720     22007.7
    645760       22009
    645800     22009.7
    645840     22012.9
    645880     22013.1
    645920     22014.2
    645960       22018
    646000     22019.7
    646040     22018.7
    646080     22019.7
    646120     22024.4
    646160     22023.5
    646200     22027.3
    646240     22027.2
    646280     22025.9
    646320     22029.7
    646360     22031.9
    646400     22033.9
    646440     22034.9
    646480     22033.5
    646520     22035.4
    646560     22036.7
    646600     22037.4
    646640     22040.5
    646680     22040.8
    646720     22041.9
    646760     22045.7
    646800     22047.4
    646840     22046.1
    646880     22047.3
    646920       22052
    646960       22051
    647000     22054.9
    647040     22054.9
    647080     22053.5
    647120     22057.3
    647160     22059.6
    647200     22061.7
    647240     22062.6
    647280     22061.2
    647320     22063.1
    647360     22064.3
    647400     22065.1
    647440     22068.2
    647480     22068.6
    647520     22069.6
    647560     22073.3
    647600     22075.2
    647640     22073.8
    647680       22075
    647720     22079.6
    647760     22078.7
    647800     22082.7
    647840     22082.6
    647880     22081.2
    647920       22085
    647960     22087.3
    648000     22089.4
    648040     22090.2
    648080     22088.8
    648120     22090.6
    648160       22092
    648200     22092.8
    648240     22095.8
    648280     22096.2
    648320     22097.2
    648360       22101
    648400     22102.9
    648440     22101.4
    648480     22102.6
    648520     22107.3
    648560     22106.2
    648600     22110.4
    648640     22110.3
    648680     22108.9
    648720     22112.6
    648760     22114.9
    648800       22117
    648840     22117.8
    648880     22116.4
    648920     22118.3
    648960     22119.6
    649000     22120.4
    649040     22123.5
    649080     22123.9
    649120     22124.9
    649160     22128.6
    649200     22130.5
    649240       22129
    649280     22130.2
    649320     22134.9
    649360     22133.8
    649400     22137.9
    649440     22137.8
    649480     22136.5
    649520     22140.2
    649560     22142.5
    649600     22144.6
    649640     22145.4
    649680     22144.1
    649720     22145.9
    649760     22147.2
    649800       22148
    649840     22151.2
    649880     22151.4
    649920     22152.5
    649960     22156.5
    650000     22158.2
    650040     22156.6
    650080     22157.8
    650120     22162.5
    650160     22161.5
    650200     22165.6
    650240     22165.6
    650280     22164.2
    650320     22167.9
    650360     22170.2
    650400     22172.3
    650440       22173
    650480     22171.7
    650520     22173.6
    650560     22174.8
    650600     22175.7
    650640     22178.8
    650680       22179
    650720     22180.2
    650760     22184.1
    650800     22185.8
    650840     22184.4
    650880     22185.5
    650920     22190.2
    650960     22189.2
    651000     22193.3
    651040     22193.2
    651080     22191.9
    651120     22195.6
    651160       22198
    651200     22199.9
    651240     22200.7
    651280     22199.4
    651320     22201.3
    651360     22202.4
    651400     22203.5
    651440     22206.5
    651480     22206.6
    651520     22207.8
    651560     22211.9
    651600     22213.6
    651640       22212
    651680     22213.3
    651720     22217.9
    651760       22217
    651800     22221.1
    651840     22220.9
    651880     22219.7
    651920     22223.3
    651960     22225.8
    652000     22227.6
    652040     22228.5
    652080     22227.1
    652120       22229
    652160     22230.1
    652200     22231.2
    652240     22234.1
    652280     22234.3
    652320     22235.5
    652360     22239.5
    652400     22241.3
    652440     22239.8
    652480     22241.1
    652520     22245.7
    652560     22244.7
    652600     22248.8
    652640     22248.4
    652680     22247.4
    652720     22251.1
    652760     22253.4
    652800     22255.3
    652840     22256.1
    652880     22254.7
    652920     22256.8
    652960     22257.8
    653000     22258.9
    653040     22261.8
    653080       22262
    653120     22263.2
    653160     22267.2
    653200       22269
    653240     22267.6
    653280     22268.7
    653320     22273.3
    653360     22272.4
    653400     22276.4
    653440       22276
    653480     22274.9
    653520     22278.9
    653560     22281.1
    653600     22282.9
    653640     22283.8
    653680     22282.4
    653720     22284.3
    653760     22285.5
    653800     22286.6
    653840     22289.4
    653880     22289.7
    653920     22290.9
    653960     22294.8
    654000     22296.7
    654040     22295.3
    654080     22296.4
    654120       22301
    654160       22300
    654200     22303.9
    654240     22303.6
    654280     22302.7
    654320     22306.5
    654360     22308.8
    654400     22310.6
    654440     22311.6
    654480     22310.1
    654520     22311.8
    654560     22313.2
    654600     22314.2
    654640     22317.1
    654680     22317.4
    654720     22318.5
    654760     22322.4
    654800     22324.4
    654840       22323
    654880     22324.1
    654920     22328.7
    654960     22327.7
    655000     22331.8
    655040     22331.2
    655080     22330.3
    655120     22334.2
    655160     22336.4
    655200     22338.3
    655240     22339.3
    655280     22337.8
    655320     22339.6
    655360       22341
    655400     22341.9
    655440     22344.8
    655480       22345
    655520     22346.2
    655560     22350.1
    655600     22352.2
    655640     22350.6
    655680     22351.8
    655720     22356.3
    655760     22355.4
    655800     22359.5
    655840     22358.9
    655880       22358
    655920     22361.7
    655960     22364.1
    656000       22366
    656040       22367
    656080     22365.4
    656120     22367.2
    656160     22368.7
    656200     22369.6
    656240     22372.5
    656280     22372.8
    656320     22373.9
    656360     22377.7
    656400     22379.9
    656440     22378.2
    656480     22379.5
    656520       22384
    656560       22383
    656600     22387.4
    656640     22386.5
    656680     22385.7
    656720     22389.4
    656760     22391.7
    656800     22393.5
    656840     22394.6
    656880       22393
    656920     22394.8
    656960     22396.3
    657000     22397.4
    657040       22400
    657080     22400.3
    657120     22401.5
    657160     22405.2
    657200     22407.5
    657240     22405.7
    657280     22407.2
    657320     22411.6
    657360     22410.5
    657400     22415.1
    657440     22414.2
    657480     22413.3
    657520       22417
    657560     22419.3
    657600     22421.1
    657640     22422.3
    657680     22420.7
    657720     22422.5
    657760       22424
    657800     22424.9
    657840     22427.6
    657880     22427.9
    657920     22429.1
    657960     22432.9
    658000     22435.1
    658040     22433.4
    658080     22434.7
    658120     22439.2
    658160       22438
    658200     22442.8
    658240     22441.9
    658280     22440.8
    658320     22444.6
    658360     22446.8
    658400     22448.7
    658440     22449.9
    658480     22448.2
    658520     22450.1
    658560     22451.7
    658600     22452.6
    658640     22455.2
    658680     22455.5
    658720     22456.9
    658760     22460.5
    658800     22462.8
    658840       22461
    658880     22462.3
    658920     22466.8
    658960     22465.7
    659000     22470.5
    659040     22469.6
    659080     22468.4
    659120     22472.2
    659160     22474.4
    659200     22476.2
    659240     22477.4
    659280     22475.7
    659320     22477.6
    659360     22479.2
    659400     22480.2
    659440     22482.8
    659480       22483
    659520     22484.4
    659560     22488.3
    659600     22490.3
    659640     22488.6
    659680     22489.9
    659720     22494.5
    659760     22493.4
    659800     22497.9
    659840     22497.3
    659880     22495.9
    659920     22499.9
    659960     22501.9
    660000     22503.8
    660040       22505
    660080     22503.4
    660120     22505.2
    660160     22506.8
    660200     22507.8
    660240     22510.3
    660280     22510.6
    660320       22512
    660360       22516
    660400     22517.9
    660440     22516.3
    660480     22517.3
    660520     22522.1
    660560       22521
    660600     22525.5
    660640     22524.9
    660680     22523.4
    660720     22527.5
    660760     22529.5
    660800     22531.5
    660840     22532.7
    660880       22531
    660920     22532.8
    660960     22534.5
    661000     22535.4
    661040     22537.9
    661080     22538.3
    661120     22539.7
    661160     22543.7
    661200     22545.7
    661240       22544
    661280     22545.1
    661320     22549.8
    661360     22548.6
    661400     22553.2
    661440     22552.6
    661480     22551.1
    661520     22555.1
    661560     22557.2
    661600     22559.1
    661640     22560.3
    661680     22558.5
    661720     22560.4
    661760     22562.2
    661800     22563.1
    661840     22565.6
    661880       22566
    661920     22567.3
    661960     22571.3
    662000     22573.3
    662040     22571.6
    662080     22572.6
    662120     22577.4
    662160     22576.2
    662200     22580.9
    662240     22580.3
    662280     22578.7
    662320     22582.7
    662360     22584.9
    662400     22586.7
    662440     22587.9
    662480     22586.1
    662520     22588.1
    662560     22589.8
    662600     22590.6
    662640     22593.3
    662680     22593.6
    662720     22594.9
    662760     22598.8
    662800       22601
    662840     22599.2
    662880     22600.2
    662920       22605
    662960       22604
    663000     22608.6
    663040       22608
    663080     22606.4
    663120     22610.3
    663160     22612.6
    663200     22614.3
    663240     22615.4
    663280     22613.9
    663320     22615.7
    663360     22617.3
    663400     22618.2
    663440     22620.8
    663480     22621.2
    663520     22622.4
    663560     22626.4
    663600     22628.6
    663640     22626.9
    663680       22628
    663720     22632.6
    663760     22631.7
    663800     22636.2
    663840     22635.5
    663880     22633.9
    663920     22637.9
    663960     22640.3
    664000     22641.8
    664040     22642.9
    664080     22641.4
    664120     22643.3
    664160     22644.8
    664200     22645.8
    664240     22648.4
    664280     22648.8
    664320     22650.1
    664360       22654
    664400     22656.3
    664440     22654.4
    664480     22655.6
    664520     22660.2
    664560     22659.2
    664600       22664
    664640       22663
    664680     22661.6
    664720     22665.5
    664760     22667.9
    664800     22669.4
    664840     22670.5
    664880     22668.9
    664920     22670.8
    664960     22672.4
    665000     22673.4
    665040     22675.9
    665080     22676.5
    665120     22677.7
    665160     22681.6
    665200     22683.9
    665240       22682
    665280     22683.1
    665320     22687.9
    665360     22686.8
    665400     22691.5
    665440     22690.7
    665480     22689.2
    665520     22693.1
    665560     22695.5
    665600       22697
    665640     22698.2
    665680     22696.5
    665720     22698.4
    665760     22699.9
    665800     22701.2
    665840     22703.4
    665880     22704.1
    665920     22705.4
    665960     22709.2
    666000     22711.4
    666040     22709.5
    666080     22710.7
    666120     22715.5
    666160     22714.4
    666200     22719.2
    666240     22718.4
    666280     22716.8
    666320     22720.7
    666360     22723.1
    666400     22724.7
    666440     22725.6
    666480       22724
    666520     22725.8
    666560     22727.5
    666600     22728.7
    666640       22731
    666680     22731.8
    666720     22733.1
    666760     22736.8
    666800       22739
    666840     22737.1
    666880     22738.3
    666920       22743
    666960       22742
    667000     22746.8
    667040     22745.9
    667080     22744.5
    667120     22748.4
    667160     22750.7
    667200     22752.2
    667240     22753.2
    667280     22751.6
    667320     22753.5
    667360     22755.1
    667400     22756.3
    667440     22758.8
    667480     22759.4
    667520     22760.8
    667560     22764.3
    667600     22766.7
    667640     22764.7
    667680     22765.9
    667720     22770.8
    667760     22769.7
    667800     22774.4
    667840     22773.6
    667880     22772.2
    667920       22776
    667960     22778.5
    668000     22779.9
    668040     22780.9
    668080     22779.3
    668120     22781.1
    668160     22782.7
    668200     22783.8
    668240     22786.4
    668280     22787.1
    668320     22788.5
    668360       22792
    668400     22794.4
    668440     22792.3
    668480     22793.6
    668520     22798.5
    668560     22797.2
    668600     22802.1
    668640     22801.5
    668680     22799.8
    668720     22803.7
    668760     22806.2
    668800     22807.7
    668840     22808.4
    668880       22807
    668920     22808.7
    668960     22810.5
    669000     22811.5
    669040     22814.2
    669080     22814.7
    669120     22816.2
    669160     22819.6
    669200       22822
    669240     22819.9
    669280     22821.2
    669320     22826.1
    669360     22824.9
    669400     22829.8
    669440     22829.2
    669480     22827.6
    669520     22831.3
    669560     22833.9
    669600     22835.4
    669640     22836.2
    669680     22834.7
    669720     22836.3
    669760     22838.1
    669800     22839.3
    669840     22841.9
    669880     22842.4
    669920     22843.9
    669960     22847.3
    670000     22849.7
    670040     22847.5
    670080     22848.9
    670120     22853.7
    670160     22852.6
    670200     22857.4
    670240     22856.7
    670280     22855.2
    670320     22858.9
    670360     22861.5
    670400       22863
    670440     22863.9
    670480     22862.2
    670520       22864
    670560     22865.7
    670600     22866.9
    670640     22869.4
    670680       22870
    670720     22871.6
    670760     22874.8
    670800     22877.3
    670840     22875.1
    670880     22876.7
    670920     22881.3
    670960     22880.3
    671000     22885.1
    671040     22884.4
    671080     22882.8
    671120     22886.4
    671160     22889.1
    671200     22890.7
    671240     22891.5
    671280     22889.8
    671320     22891.7
    671360     22893.4
    671400     22894.6
    671440     22897.1
    671480     22897.8
    671520     22899.1
    671560     22902.4
    671600     22904.9
    671640     22902.7
    671680     22904.4
    671720     22908.9
    671760       22908
    671800     22912.8
    671840     22912.1
    671880     22910.5
    671920     22914.2
    671960     22916.9
    672000     22918.4
    672040     22919.2
    672080     22917.4
    672120     22919.4
    672160       22921
    672200     22922.2
    672240     22924.8
    672280     22925.6
    672320     22926.7
    672360     22930.1
    672400     22932.5
    672440     22930.3
    672480     22932.1
    672520     22936.6
    672560     22935.8
    672600     22940.5
    672640     22939.8
    672680     22938.1
    672720     22941.9
    672760     22944.5
    672800       22946
    672840     22946.8
    672880       22945
    672920     22947.1
    672960     22948.7
    673000       22950
    673040     22952.5
    673080     22953.2
    673120     22954.2
    673160     22957.6
    673200     22960.2
    673240       22958
    673280     22959.8
    673320     22964.2
    673360     22963.4
    673400     22968.2
    673440     22967.5
    673480     22965.7
    673520     22969.5
    673560     22972.2
    673600     22973.7
    673640     22974.4
    673680     22972.6
    673720     22974.6
    673760     22976.3
    673800     22977.5
    673840     22980.2
    673880     22980.9
    673920     22981.8
    673960     22985.4
    674000       22988
    674040     22985.6
    674080     22987.6
    674120     22991.9
    674160     22991.1
    674200     22995.8
    674240     22995.1
    674280     22993.2
    674320     22997.1
    674360     22999.9
    674400     23001.4
    674440     23002.1
    674480     23000.3
    674520     23002.4
    674560     23003.9
    674600     23005.2
    674640     23007.8
    674680     23008.7
    674720     23009.6
    674760     23013.2
    674800     23015.6
    674840     23013.3
    674880     23015.2
    674920     23019.4
    674960     23018.7
    675000     23023.5
    675040     23022.7
    675080     23020.8
    675120     23024.8
    675160     23027.7
    675200     23028.9
    675240     23029.8
    675280     23028.1
    675320     23029.9
    675360     23031.6
    675400     23033.1
    675440     23035.5
    675480     23036.2
    675520     23037.3
    675560     23040.8
    675600     23043.2
    675640     23040.9
    675680     23042.9
    675720     23047.1
    675760     23046.4
    675800     23051.2
    675840     23050.4
    675880     23048.4
    675920     23052.6
    675960     23055.4
    676000     23056.6
    676040     23057.6
    676080     23055.8
    676120     23057.7
    676160     23059.3
    676200     23060.7
    676240     23063.3
    676280     23063.9
    676320     23065.1
    676360     23068.5
    676400       23071
    676440     23068.7
    676480     23070.6
    676520     23074.8
    676560     23074.1
    676600     23078.9
    676640     23078.2
    676680     23076.2
    676720     23080.2
    676760     23083.1
    676800     23084.4
    676840     23085.4
    676880     23083.5
    676920     23085.2
    676960       23087
    677000     23088.3
    677040       23091
    677080     23091.6
    677120     23092.8
    677160     23096.3
    677200     23098.8
    677240     23096.4
    677280     23098.4
    677320     23102.4
    677360     23101.8
    677400     23106.6
    677440     23105.9
    677480     23103.9
    677520       23108
    677560     23110.9
    677600       23112
    677640     23113.1
    677680     23111.2
    677720     23112.9
    677760     23114.8
    677800       23116
    677840     23118.8
    677880     23119.3
    677920     23120.7
    677960       23124
    678000     23126.5
    678040     23124.1
    678080     23126.1
    678120     23130.2
    678160     23129.5
    678200     23134.2
    678240     23133.5
    678280     23131.5
    678320     23135.6
    678360     23138.6
    678400     23139.6
    678440     23140.8
    678480       23139
    678520     23140.6
    678560     23142.5
    678600     23143.7
    678640     23146.4
    678680       23147
    678720     23148.5
    678760     23151.8
    678800     23154.3
    678840       23152
    678880     23153.9
    678920     23157.9
    678960     23157.2
    679000     23161.8
    679040     23161.1
    679080     23159.1
    679120     23163.3
    679160     23166.4
    679200     23167.2
    679240     23168.5
    679280     23166.7
    679320     23168.4
    679360     23170.2
    679400     23171.4
    679440     23174.2
    679480     23174.6
    679520     23176.1
    679560     23179.4
    679600     23182.1
    679640     23179.6
    679680     23181.5
    679720     23185.4
    679760     23184.7
    679800     23189.6
    679840     23188.9
    679880     23186.9
    679920     23190.9
    679960       23194
    680000       23195
    680040     23196.3
    680080     23194.3
    680120     23195.9
    680160     23197.7
    680200     23199.2
    680240     23201.9
    680280     23202.3
    680320     23203.7
    680360       23207
    680400     23209.8
    680440     23207.4
    680480       23209
    680520     23213.1
    680560     23212.5
    680600     23217.2
    680640     23216.6
    680680     23214.6
    680720     23218.5
    680760     23221.6
    680800     23222.6
    680840     23223.9
    680880       23222
    680920     23223.6
    680960     23225.6
    681000     23226.9
    681040     23229.5
    681080       23230
    681120     23231.4
    681160     23234.7
    681200     23237.5
    681240       23235
    681280     23236.8
    681320     23240.9
    681360     23240.3
    681400     23244.9
    681440     23244.3
    681480     23242.2
    681520     23246.3
    681560     23249.4
    681600     23250.3
    681640     23251.7
    681680     23249.8
    681720     23251.3
    681760     23253.3
    681800     23254.7
    681840     23257.3
    681880     23257.8
    681920     23259.1
    681960     23262.4
    682000     23265.3
    682040     23262.8
    682080     23264.6
    682120     23268.6
    682160       23268
    682200     23272.7
    682240       23272
    682280       23270
    682320     23273.9
    682360     23277.1
    682400     23278.1
    682440     23279.5
    682480     23277.5
    682520     23279.1
    682560     23281.1
    682600     23282.4
    682640       23285
    682680     23285.5
    682720     23286.9
    682760     23290.1
    682800     23293.1
    682840     23290.6
    682880     23292.3
    682920     23296.4
    682960     23295.7
    683000     23300.5
    683040     23299.8
    683080     23297.9
    683120     23301.7
    683160     23304.8
    683200       23306
    683240     23307.2
    683280     23305.3
    683320     23306.9
    683360     23308.8
    683400     23310.2
    683440     23312.6
    683480     23313.3
    683520     23314.6
    683560     23317.8
    683600     23320.8
    683640     23318.3
    683680     23320.2
    683720       23324
    683760     23323.5
    683800     23328.2
    683840     23327.5
    683880     23325.6
    683920     23329.6
    683960     23332.5
    684000     23333.7
    684040       23335
    684080       23333
    684120     23334.7
    684160     23336.6
    684200     23337.9
    684240     23340.3
    684280     23341.1
    684320     23342.4
    684360     23345.5
    684400     23348.6
    684440     23346.2
    684480       23348
    684520     23351.8
    684560     23351.2
    684600     23355.9
    684640     23355.3
    684680     23353.4
    684720     23357.3
    684760     23360.3
    684800     23361.5
    684840     23362.8
    684880     23360.9
    684920     23362.5
    684960     23364.5
    685000     23365.8
    685040     23368.1
    685080     23369.1
    685120     23370.3
    685160     23373.3
    685200     23376.4
    685240     23373.8
    685280     23375.8
    685320     23379.5
    685360       23379
    685400     23383.8
    685440     23383.1
    685480     23381.2
    685520       23385
    685560     23388.2
    685600     23389.3
    685640     23390.5
    685680     23388.7
    685720     23390.3
    685760     23392.4
    685800     23393.5
    685840     23395.9
    685880     23396.9
    685920       23398
    685960     23401.1
    686000     23404.2
    686040     23401.6
    686080     23403.5
    686120     23407.3
    686160     23406.9
    686200     23411.6
    686240     23410.8
    686280       23409
    686320     23412.9
    686360       23416
    686400     23417.1
    686440     23418.3
    686480     23416.5
    686520     23418.1
    686560     23420.1
    686600     23421.3
    686640     23423.6
    686680     23424.8
    686720     23425.7
    686760       23429
    686800       23432
    686840     23429.3
    686880     23431.3
    686920     23435.1
    686960     23434.7
    687000     23439.3
    687040     23438.8
    687080     23436.7
    687120     23440.6
    687160     23443.7
    687200     23444.9
    687240     23446.2
    687280     23444.3
    687320     23445.9
    687360       23448
    687400     23449.1
    687440     23451.3
    687480     23452.6
    687520     23453.6
    687560     23456.9
    687600     23459.8
    687640     23456.9
    687680     23459.1
    687720     23462.8
    687760     23462.4
    687800     23467.1
    687840     23466.5
    687880     23464.5
    687920     23468.5
    687960     23471.6
    688000     23472.7
    688040     23473.9
    688080     23472.1
    688120     23473.6
    688160     23475.9
    688200     23476.7
    688240     23479.2
    688280     23480.3
    688320     23481.4
    688360     23484.7
    688400     23487.6
    688440     23484.7
    688480     23486.8
    688520     23490.5
    688560     23490.1
    688600     23494.9
    688640     23494.2
    688680     23492.2
    688720     23496.2
    688760     23499.3
    688800     23500.4
    688840     23501.8
    688880     23499.9
    688920     23501.6
    688960     23503.8
    689000     23504.5
    689040     23507.3
    689080     23508.3
    689120     23509.2
    689160     23512.6
    689200     23515.6
    689240     23512.5
    689280     23514.7
    689320     23518.3
    689360     23517.8
    689400     23522.7
    689440     23522.1
    689480       23520
    689520     23524.1
    689560     23527.2
    689600     23528.2
    689640     23529.5
    689680     23527.5
    689720     23529.3
    689760     23531.6
    689800     23532.4
    689840       23535
    689880     23536.2
    689920       23537
    689960     23540.4
    690000     23543.2
    690040     23540.4
    690080     23542.5
    690120     23546.2
    690160     23545.6
    690200     23550.4
    690240     23549.8
    690280     23547.9
    690320     23551.9
    690360       23555
    690400     23555.8
    690440     23557.4
    690480     23555.2
    690520       23557
    690560     23559.4
    690600     23560.2
    690640       23563
    690680     23564.1
    690720     23564.7
    690760     23568.2
    690800     23570.8
    690840     23568.1
    690880     23570.3
    690920     23574.1
    690960     23573.4
    691000     23578.2
    691040     23577.6
    691080     23575.6
    691120     23579.5
    691160     23582.7
    691200     23583.6
    691240     23584.9
    691280     23582.9
    691320     23584.8
    691360     23587.2
    691400     23588.1
    691440     23590.8
    691480     23591.9
    691520     23592.4
    691560     23595.8
    691600     23598.7
    691640     23595.7
    691680     23598.1
    691720     23601.8
    691760     23601.1
    691800     23605.8
    691840     23605.4
    691880     23603.4
    691920     23607.2
    691960     23610.5
    692000     23611.3
    692040     23612.7
    692080     23610.8
    692120     23612.5
    692160       23615
    692200     23615.9
    692240     23618.5
    692280     23619.7
    692320     23620.2
    692360     23623.6
    692400     23626.4
    692440     23623.6
    692480     23625.8
    692520     23629.6
    692560       23629
    692600     23633.6
    692640     23633.1
    692680     23631.3
    692720     23634.9
    692760     23638.3
    692800       23639
    692840     23640.5
    692880     23638.5
    692920     23640.3
    692960     23642.8
    693000     23643.8
    693040     23646.3
    693080     23647.6
    693120     23647.9
    693160     23651.3
    693200     23654.2
    693240     23651.3
    693280     23653.5
    693320     23657.3
    693360     23656.7
    693400     23661.3
    693440       23661
    693480       23659
    693520     23662.7
    693560       23666
    693600     23666.8
    693640     23668.3
    693680     23666.2
    693720       23668
    693760     23670.6
    693800     23671.6
    693840     23674.1
    693880     23675.4
    693920     23675.5
    693960     23679.2
    694000       23682
    694040       23679
    694080     23681.3
[truncated: 175,905 more chars]
