# Supplementary material for: Comment on 'Valid molecular dynamics simulations of human hemoglobin require a surprisingly large box size'
Source: eLife. 2019 Jun 20;8:e44718. doi: 10.7554/eLife.44718 (PMC6586461; doi:10.7554/eLife.44718)
Supplement: Figure 2—figure supplement 1—source data 1. — The zip archive contains a README file describing which source files correspond to the different panels. [file elife-44718-fig2-figsupp1-data1.zip › figure2_SI/panel_C/box2/15/msd.xvg]

# This file was created Thu Mar 28 22:57:06 2019
# Created by:
#             :-) GROMACS - gmx msd, 2018.3-dev-20180823-5d5eb38 (-:
# 
# Executable:   /usr/local/gromacs/2018/2018.3-impi2017-fftw337-gcc640-cuda91/bin/gmx
# Data prefix:  /usr/local/gromacs/2018/2018.3-impi2017-fftw337-gcc640-cuda91
# Working dir:  /home/vgapsys/project/hemoglobin/ubq/closed_cube/box2/eq5/diffusion
# Command line:
#   gmx msd -s ../tpr.tpr -f /netmount/energy/vgapsys/hemoglobin/ubq/closed_cube/box2/eq5/traj_comp.xtc -trestart 800 -n index.ndx -o msd.xvg
# gmx msd is part of G R O M A C S:
#
# Gnomes, ROck Monsters And Chili Sauce
#
@    title "Mean Square Displacement"
@    xaxis  label "Time (ps)"
@    yaxis  label "MSD (nm\S2\N)"
@TYPE xy
# MSD gathered over 1e+06 ps with 1251 restarts
# Diffusion constants fitted from time 100000 to 900000 ps
# D[  SOL_&_OW] = 5.5872 (+/- 0.0072) (1e-5 cm^2/s)
         0           0
        40     1.39143
        80     2.75233
       120     4.11459
       160     5.47166
       200     6.83021
       240     8.18465
       280     9.53989
       320     10.8956
       360     12.2493
       400     13.5996
       440      14.954
       480     16.3058
       520     17.6585
       560     19.0088
       600     20.3628
       640     21.7118
       680     23.0624
       720     24.4123
       760     25.7638
       800     27.1174
       840     28.4698
       880     29.8227
       920     31.1764
       960     32.5243
      1000     33.8789
      1040     35.2331
      1080     36.5847
      1120     37.9442
      1160      39.295
      1200     40.6446
      1240     41.9963
      1280     43.3451
      1320     44.6949
      1360     46.0447
      1400     47.3977
      1440     48.7467
      1480     50.0919
      1520     51.4406
      1560     52.7893
      1600     54.1475
      1640     55.4984
      1680     56.8519
      1720     58.2073
      1760     59.5562
      1800     60.9126
      1840     62.2679
      1880     63.6145
      1920     64.9773
      1960     66.3275
      2000     67.6757
      2040     69.0252
      2080     70.3761
      2120     71.7266
      2160     73.0751
      2200      74.427
      2240     75.7777
      2280     77.1214
      2320     78.4682
      2360      79.819
      2400     81.1796
      2440     82.5306
      2480     83.8812
      2520     85.2365
      2560     86.5869
      2600     87.9413
      2640     89.2963
      2680     90.6395
      2720     92.0041
      2760     93.3544
      2800     94.7055
      2840     96.0551
      2880     97.4062
      2920     98.7567
      2960     100.103
      3000     101.457
      3040     102.808
      3080     104.151
      3120       105.5
      3160     106.851
      3200     108.214
      3240     109.561
      3280     110.911
      3320     112.269
      3360     113.618
      3400     114.973
      3440     116.326
      3480      117.67
      3520     119.037
      3560     120.392
      3600     121.745
      3640     123.091
      3680     124.443
      3720     125.793
      3760     127.138
      3800     128.489
      3840     129.841
      3880     131.183
      3920      132.53
      3960      133.88
      4000     135.245
      4040     136.594
      4080     137.943
      4120     139.302
      4160      140.65
      4200     142.008
      4240     143.359
      4280     144.699
      4320      146.07
      4360     147.425
      4400      148.78
      4440     150.129
      4480      151.48
      4520     152.831
      4560     154.177
      4600     155.527
      4640     156.879
      4680     158.217
      4720     159.562
      4760     160.914
      4800     162.279
      4840     163.624
      4880     164.974
      4920     166.333
      4960     167.682
      5000     169.038
      5040     170.389
      5080     171.729
      5120     173.103
      5160     174.458
      5200     175.813
      5240     177.158
      5280     178.512
      5320     179.863
      5360     181.207
      5400      182.56
      5440     183.912
      5480     185.248
      5520     186.596
      5560     187.945
      5600     189.308
      5640      190.65
      5680         192
      5720     193.362
      5760     194.708
      5800     196.066
      5840     197.417
      5880     198.749
      5920     200.122
      5960     201.476
      6000     202.831
      6040     204.176
      6080     205.526
      6120     206.879
      6160     208.222
      6200     209.575
      6240     210.926
      6280      212.26
      6320      213.61
      6360     214.959
      6400     216.325
      6440     217.665
      6480     219.015
      6520     220.378
      6560     221.727
      6600     223.088
      6640     224.437
      6680     225.767
      6720     227.143
      6760     228.498
      6800     229.852
      6840     231.197
      6880      232.55
      6920     233.905
      6960     235.248
      7000     236.596
      7040     237.949
      7080     239.283
      7120     240.633
      7160      241.98
      7200     243.346
      7240     244.683
      7280     246.033
      7320     247.398
      7360     248.745
      7400     250.106
      7440     251.452
      7480     252.778
      7520     254.159
      7560     255.513
      7600      256.87
      7640     258.215
      7680     259.564
      7720     260.921
      7760     262.263
      7800     263.613
      7840     264.967
      7880     266.299
      7920      267.65
      7960     268.997
      8000     270.367
      8040     271.703
      8080     273.051
      8120     274.415
      8160     275.767
      8200      277.13
      8240     278.476
      8280     279.796
      8320     281.179
      8360     282.531
      8400     283.888
      8440     285.236
      8480     286.589
      8520     287.945
      8560     289.282
      8600     290.634
      8640     291.991
      8680     293.321
      8720     294.674
      8760     296.022
      8800     297.396
      8840     298.725
      8880     300.074
      8920     301.443
      8960     302.793
      9000     304.159
      9040     305.505
      9080      306.82
      9120     308.209
      9160      309.56
      9200     310.917
      9240     312.264
      9280     313.616
      9320     314.973
      9360     316.309
      9400     317.663
      9440     319.021
      9480     320.353
      9520     321.704
      9560     323.051
      9600     324.427
      9640     325.758
      9680     327.105
      9720     328.474
      9760     329.824
      9800     331.191
      9840     332.539
      9880     333.851
      9920     335.241
      9960     336.593
     10000     337.951
     10040     339.299
     10080     340.652
     10120     342.009
     10160     343.346
     10200     344.698
     10240     346.055
     10280     347.384
     10320     348.735
     10360     350.083
     10400     351.461
     10440     352.789
     10480     354.135
     10520     355.509
     10560      356.86
     10600     358.227
     10640     359.576
     10680     360.884
     10720     362.278
     10760     363.627
     10800     364.988
     10840     366.336
     10880      367.69
     10920     369.047
     10960     370.378
     11000     371.732
     11040     373.089
     11080     374.417
     11120     375.768
     11160     377.115
     11200     378.496
     11240      379.82
     11280     381.167
     11320     382.542
     11360     383.891
     11400      385.26
     11440     386.607
     11480     387.912
     11520     389.307
     11560     390.656
     11600     392.018
     11640     393.361
     11680     394.713
     11720     396.072
     11760     397.402
     11800     398.753
     11840     400.111
     11880      401.44
     11920     402.792
     11960     404.141
     12000     405.523
     12040     406.846
     12080     408.191
     12120      409.57
     12160     410.918
     12200     412.291
     12240     413.636
     12280     414.937
     12320     416.337
     12360     417.684
     12400     419.044
     12440      420.39
     12480     421.744
     12520     423.104
     12560     424.431
     12600     425.782
     12640     427.143
     12680     428.473
     12720     429.828
     12760     431.176
     12800     432.562
     12840     433.881
     12880     435.227
     12920     436.607
     12960     437.955
     13000     439.328
     13040     440.673
     13080      441.97
     13120      443.37
     13160     444.719
     13200      446.08
     13240     447.425
     13280     448.778
     13320     450.137
     13360     451.463
     13400     452.814
     13440     454.175
     13480     455.502
     13520     456.859
     13560     458.204
     13600     459.593
     13640     460.912
     13680     462.257
     13720     463.636
     13760     464.988
     13800     466.359
     13840     467.705
     13880     468.998
     13920     470.398
     13960     471.747
     14000      473.11
     14040     474.454
     14080     475.807
     14120     477.168
     14160     478.493
     14200     479.842
     14240     481.204
     14280     482.528
     14320      483.89
     14360     485.236
     14400     486.626
     14440     487.943
     14480     489.286
     14520     490.665
     14560     492.019
     14600     493.392
     14640      494.74
     14680     496.027
     14720     497.429
     14760     498.778
     14800     500.142
     14840     501.486
     14880      502.84
     14920     504.203
     14960     505.527
     15000     506.877
     15040     508.241
     15080     509.564
     15120     510.924
     15160     512.267
     15200     513.661
     15240     514.972
     15280     516.315
     15320     517.694
     15360     519.051
     15400     520.426
     15440     521.775
     15480     523.058
     15520     524.463
     15560     525.813
     15600     527.177
     15640     528.523
     15680     529.874
     15720      531.24
     15760     532.566
     15800     533.915
     15840      535.28
     15880     536.602
     15920     537.964
     15960     539.303
     16000     540.701
     16040      542.01
     16080     543.351
     16120     544.733
     16160      546.09
     16200     547.462
     16240     548.814
     16280     550.094
     16320       551.5
     16360     552.849
     16400     554.216
     16440     555.564
     16480     556.917
     16520     558.279
     16560     559.604
     16600     560.955
     16640     562.322
     16680     563.642
     16720     565.003
     16760     566.339
     16800     567.736
     16840     569.042
     16880     570.382
     16920     571.764
     16960      573.12
     17000     574.496
     17040     575.847
     17080     577.124
     17120     578.534
     17160     579.884
     17200     581.248
     17240     582.602
     17280     583.951
     17320     585.316
     17360     586.638
     17400     587.988
     17440     589.355
     17480     590.673
     17520     592.036
     17560     593.368
     17600     594.767
     17640      596.07
     17680     597.411
     17720     598.796
     17760     600.153
     17800     601.531
     17840     602.885
     17880     604.159
     17920     605.571
     17960     606.917
     18000     608.282
     18040     609.639
     18080      610.99
     18120     612.359
     18160     613.681
     18200      615.03
     18240       616.4
     18280     617.717
     18320     619.079
     18360      620.41
     18400     621.813
     18440     623.112
     18480     624.453
     18520     625.837
     18560     627.195
     18600     628.575
     18640     629.926
     18680     631.199
     18720     632.615
     18760     633.959
     18800     635.328
     18840     636.683
     18880     638.035
     18920     639.404
     18960     640.723
     19000     642.074
     19040     643.441
     19080     644.756
     19120     646.121
     19160     647.453
     19200     648.859
     19240     650.156
     19280     651.497
     19320     652.884
     19360     654.241
     19400     655.623
     19440     656.976
     19480     658.244
     19520     659.662
     19560     661.008
     19600     662.376
     19640     663.732
     19680      665.08
     19720      666.45
     19760     667.765
     19800     669.116
     19840     670.484
     19880     671.797
     19920     673.167
     19960     674.495
     20000     675.901
     20040     677.197
     20080     678.537
     20120     679.925
     20160     681.285
     20200     682.669
     20240     684.023
     20280     685.288
     20320     686.709
     20360     688.054
     20400     689.428
     20440     690.782
     20480     692.131
     20520     693.499
     20560     694.811
     20600     696.163
     20640     697.529
     20680     698.846
     20720     700.213
     20760     701.542
     20800     702.947
     20840     704.244
     20880     705.581
     20920     706.966
     20960     708.327
     21000     709.713
     21040      711.07
     21080      712.33
     21120     713.752
     21160     715.099
     21200     716.471
     21240     717.823
     21280     719.173
     21320     720.541
     21360     721.851
     21400     723.205
     21440      724.57
     21480     725.885
     21520     727.257
     21560     728.584
     21600      729.99
     21640     731.284
     21680     732.623
     21720     734.009
     21760     735.369
     21800     736.758
     21840     738.112
     21880     739.368
     21920     740.794
     21960     742.139
     22000     743.513
     22040     744.862
     22080     746.215
     22120     747.583
     22160     748.891
     22200     750.245
     22240     751.612
     22280     752.926
     22320     754.295
     22360      755.62
     22400      757.03
     22440     758.325
     22480     759.661
     22520     761.044
     22560     762.406
     22600     763.798
     22640     765.151
     22680     766.403
     22720     767.829
     22760     769.178
     22800     770.549
     22840     771.904
     22880     773.261
     22920     774.632
     22960     775.933
     23000     777.289
     23040     778.657
     23080      779.97
     23120     781.339
     23160     782.665
     23200     784.078
     23240     785.372
     23280     786.708
     23320     788.091
     23360     789.461
     23400     790.847
     23440     792.203
     23480     793.453
     23520     794.883
     23560     796.233
     23600     797.604
     23640     798.956
     23680     800.312
     23720      801.69
     23760     802.985
     23800     804.343
     23840      805.71
     23880     807.026
     23920     808.394
     23960      809.72
     24000     811.131
     24040     812.427
     24080     813.763
     24120     815.149
     24160     816.516
     24200     817.907
     24240     819.261
     24280     820.507
     24320     821.939
     24360     823.288
     24400      824.66
     24440     826.013
     24480     827.364
     24520     828.744
     24560     830.039
     24600     831.397
     24640     832.763
     24680     834.076
     24720     835.445
     24760      836.77
     24800     838.178
     24840     839.474
     24880     840.809
     24920     842.195
     24960      843.56
     25000     844.951
     25040     846.305
     25080     847.548
     25120     848.984
     25160     850.333
     25200     851.701
     25240     853.055
     25280     854.407
     25320     855.789
     25360     857.078
     25400     858.439
     25440     859.804
     25480     861.116
     25520     862.485
     25560     863.807
     25600     865.217
     25640     866.512
     25680     867.844
     25720     869.232
     25760     870.598
     25800     871.996
     25840     873.344
     25880     874.583
     25920      876.02
     25960     877.368
     26000      878.74
     26040     880.091
     26080     881.442
     26120     882.826
     26160     884.113
     26200     885.476
     26240     886.842
     26280     888.151
     26320      889.52
     26360     890.846
     26400     892.256
     26440     893.548
     26480     894.878
     26520     896.267
     26560     897.633
     26600     899.034
     26640     900.385
     26680     901.615
     26720     903.056
     26760     904.406
     26800     905.779
     26840     907.133
     26880     908.481
     26920     909.865
     26960     911.152
     27000     912.513
     27040     913.877
     27080     915.184
     27120     916.554
     27160     917.878
     27200      919.29
     27240     920.583
     27280     921.913
     27320     923.302
     27360     924.676
     27400     926.074
     27440     927.426
     27480     928.652
     27520     930.093
     27560     931.443
     27600     932.818
     27640     934.171
     27680     935.522
     27720     936.907
     27760      938.19
     27800     939.551
     27840     940.918
     27880     942.226
     27920     943.596
     27960     944.916
     28000     946.334
     28040     947.626
     28080     948.952
     28120     950.343
     28160     951.718
     28200     953.117
     28240      954.47
     28280     955.693
     28320     957.134
     28360     958.487
     28400     959.865
     28440     961.218
     28480     962.567
     28520     963.951
     28560     965.239
     28600     966.595
     28640     967.965
     28680      969.27
     28720     970.639
     28760     971.958
     28800     973.382
     28840     974.668
     28880     975.996
     28920     977.386
     28960     978.761
     29000     980.166
     29040     981.521
     29080     982.738
     29120     984.181
     29160     985.529
     29200      986.91
     29240      988.26
     29280     989.609
     29320     990.991
     29360      992.28
     29400      993.64
     29440     995.009
     29480     996.314
     29520     997.683
     29560     999.002
     29600     1000.42
     29640     1001.71
     29680     1003.03
     29720     1004.42
     29760      1005.8
     29800     1007.21
     29840     1008.56
     29880     1009.78
     29920     1011.22
     29960     1012.57
     30000     1013.95
     30040      1015.3
     30080     1016.65
     30120     1018.03
     30160     1019.33
     30200     1020.68
     30240     1022.05
     30280     1023.35
     30320     1024.73
     30360     1026.04
     30400     1027.47
     30440     1028.76
     30480     1030.09
     30520     1031.47
     30560     1032.85
     30600     1034.27
     30640     1035.62
     30680     1036.83
     30720     1038.27
     30760     1039.62
     30800        1041
     30840     1042.35
     30880      1043.7
     30920     1045.09
     30960     1046.38
     31000     1047.73
     31040      1049.1
     31080      1050.4
     31120     1051.77
     31160     1053.09
     31200     1054.52
     31240      1055.8
     31280     1057.13
     31320     1058.52
     31360      1059.9
     31400     1061.32
     31440     1062.67
     31480     1063.87
     31520     1065.32
     31560     1066.67
     31600     1068.05
     31640      1069.4
     31680     1070.75
     31720     1072.14
     31760     1073.43
     31800     1074.78
     31840     1076.15
     31880     1077.45
     31920     1078.82
     31960     1080.14
     32000     1081.57
     32040     1082.85
     32080     1084.17
     32120     1085.57
     32160     1086.95
     32200     1088.37
     32240     1089.72
     32280     1090.92
     32320     1092.38
     32360     1093.72
     32400      1095.1
     32440     1096.45
     32480     1097.81
     32520     1099.18
     32560     1100.47
     32600     1101.83
     32640      1103.2
     32680      1104.5
     32720     1105.88
     32760     1107.19
     32800     1108.62
     32840      1109.9
     32880     1111.22
     32920     1112.62
     32960        1114
     33000     1115.42
     33040     1116.77
     33080     1117.97
     33120     1119.43
     33160     1120.77
     33200     1122.15
     33240     1123.51
     33280     1124.86
     33320     1126.24
     33360     1127.53
     33400     1128.89
     33440     1130.26
     33480     1131.56
     33520     1132.93
     33560     1134.25
     33600     1135.67
     33640     1136.95
     33680     1138.28
     33720     1139.67
     33760     1141.05
     33800     1142.47
     33840     1143.82
     33880     1145.02
     33920     1146.47
     33960     1147.82
     34000      1149.2
     34040     1150.56
     34080     1151.91
     34120     1153.29
     34160     1154.58
     34200     1155.93
     34240     1157.32
     34280      1158.6
     34320     1159.98
     34360     1161.29
     34400     1162.72
     34440     1163.99
     34480     1165.32
     34520     1166.71
     34560     1168.09
     34600     1169.51
     34640     1170.86
     34680     1172.06
     34720     1173.51
     34760     1174.86
     34800     1176.25
     34840      1177.6
     34880     1178.96
     34920     1180.34
     34960     1181.62
     35000     1182.97
     35040     1184.36
     35080     1185.64
     35120     1187.02
     35160     1188.33
     35200     1189.76
     35240     1191.03
     35280     1192.35
     35320     1193.75
     35360     1195.13
     35400     1196.54
     35440      1197.9
     35480     1199.09
     35520     1200.55
     35560      1201.9
     35600     1203.29
     35640     1204.64
     35680        1206
     35720     1207.38
     35760     1208.66
     35800     1210.01
     35840      1211.4
     35880     1212.68
     35920     1214.06
     35960     1215.36
     36000     1216.79
     36040     1218.06
     36080     1219.39
     36120     1220.79
     36160     1222.16
     36200     1223.58
     36240     1224.94
     36280     1226.12
     36320     1227.59
     36360     1228.94
     36400     1230.32
     36440     1231.67
     36480     1233.04
     36520     1234.42
     36560     1235.71
     36600     1237.05
     36640     1238.44
     36680     1239.72
     36720      1241.1
     36760      1242.4
     36800     1243.83
     36840      1245.1
     36880     1246.42
     36920     1247.82
     36960      1249.2
     37000     1250.62
     37040     1251.98
     37080     1253.16
     37120     1254.62
     37160     1255.97
     37200     1257.36
     37240     1258.71
     37280     1260.08
     37320     1261.46
     37360     1262.74
     37400     1264.09
     37440     1265.48
     37480     1266.76
     37520     1268.13
     37560     1269.44
     37600     1270.87
     37640     1272.14
     37680     1273.46
     37720     1274.86
     37760     1276.24
     37800     1277.66
     37840     1279.02
     37880      1280.2
     37920     1281.67
     37960     1283.01
     38000      1284.4
     38040     1285.75
     38080     1287.12
     38120      1288.5
     38160     1289.79
     38200     1291.14
     38240     1292.52
     38280     1293.81
     38320     1295.18
     38360     1296.49
     38400     1297.92
     38440     1299.18
     38480      1300.5
     38520     1301.91
     38560     1303.28
     38600      1304.7
     38640     1306.06
     38680     1307.23
     38720      1308.7
     38760     1310.05
     38800     1311.43
     38840     1312.78
     38880     1314.16
     38920     1315.54
     38960     1316.82
     39000     1318.17
     39040     1319.56
     39080     1320.84
     39120     1322.22
     39160     1323.52
     39200     1324.96
     39240     1326.22
     39280     1327.54
     39320     1328.95
     39360     1330.32
     39400     1331.74
     39440      1333.1
     39480     1334.26
     39520     1335.74
     39560     1337.08
     39600     1338.47
     39640     1339.82
     39680      1341.2
     39720     1342.58
     39760     1343.86
     39800      1345.2
     39840     1346.59
     39880     1347.87
     39920     1349.25
     39960     1350.56
     40000     1351.99
     40040     1353.25
     40080     1354.57
     40120     1355.98
     40160     1357.35
     40200     1358.77
     40240     1360.13
     40280     1361.29
     40320     1362.77
     40360     1364.11
     40400      1365.5
     40440     1366.85
     40480     1368.22
     40520     1369.61
     40560     1370.88
     40600     1372.23
     40640     1373.62
     40680      1374.9
     40720     1376.28
     40760     1377.59
     40800     1379.02
     40840     1380.29
     40880      1381.6
     40920     1383.01
     40960     1384.38
     41000      1385.8
     41040     1387.16
     41080     1388.32
     41120      1389.8
     41160     1391.13
     41200     1392.52
     41240     1393.87
     41280     1395.24
     41320     1396.63
     41360     1397.91
     41400     1399.25
     41440     1400.65
     41480     1401.92
     41520     1403.31
     41560     1404.61
     41600     1406.04
     41640     1407.31
     41680     1408.62
     41720     1410.03
     41760      1411.4
     41800     1412.82
     41840     1414.18
     41880     1415.33
     41920     1416.82
     41960     1418.15
     42000     1419.54
     42040     1420.89
     42080     1422.26
     42120     1423.64
     42160     1424.92
     42200     1426.27
     42240     1427.67
     42280     1428.93
     42320     1430.32
     42360     1431.62
     42400     1433.06
     42440     1434.32
     42480     1435.64
     42520     1437.04
     42560     1438.41
     42600     1439.84
     42640      1441.2
     42680     1442.34
     42720     1443.83
     42760     1445.16
     42800     1446.56
     42840     1447.91
     42880     1449.28
     42920     1450.66
     42960     1451.94
     43000     1453.29
     43040     1454.69
     43080     1455.95
     43120     1457.34
     43160     1458.64
     43200     1460.08
     43240     1461.34
     43280     1462.66
     43320     1464.07
     43360     1465.44
     43400     1466.87
     43440     1468.23
     43480     1469.36
     43520     1470.85
     43560     1472.18
     43600     1473.58
     43640     1474.92
     43680      1476.3
     43720     1477.68
     43760     1478.96
     43800      1480.3
     43840     1481.71
     43880     1482.97
     43920     1484.36
     43960     1485.66
     44000     1487.11
     44040     1488.36
     44080     1489.67
     44120     1491.09
     44160     1492.45
     44200     1493.89
     44240     1495.24
     44280     1496.37
     44320     1497.87
     44360     1499.19
     44400     1500.59
     44440     1501.94
     44480     1503.31
     44520      1504.7
     44560     1505.97
     44600     1507.31
     44640     1508.72
     44680     1509.98
     44720     1511.37
     44760     1512.67
     44800     1514.12
     44840     1515.37
     44880     1516.68
     44920      1518.1
     44960     1519.46
     45000      1520.9
     45040     1522.26
     45080     1523.38
     45120     1524.89
     45160     1526.21
     45200     1527.61
     45240     1528.96
     45280     1530.34
     45320     1531.72
     45360     1532.99
     45400     1534.34
     45440     1535.74
     45480        1537
     45520      1538.4
     45560      1539.7
     45600     1541.15
     45640      1542.4
     45680     1543.71
     45720     1545.12
     45760     1546.49
     45800     1547.93
     45840     1549.28
     45880     1550.41
     45920     1551.91
     45960     1553.24
     46000     1554.64
     46040     1555.99
     46080     1557.36
     46120     1558.75
     46160     1560.01
     46200     1561.35
     46240     1562.76
     46280     1564.02
     46320     1565.42
     46360     1566.72
     46400     1568.17
     46440     1569.41
     46480     1570.72
     46520     1572.14
     46560      1573.5
     46600     1574.94
     46640     1576.29
     46680     1577.42
     46720     1578.92
     46760     1580.25
     46800     1581.64
     46840     1582.99
     46880     1584.36
     46920     1585.76
     46960     1587.02
     47000     1588.36
     47040     1589.77
     47080     1591.03
     47120     1592.43
     47160     1593.73
     47200     1595.18
     47240     1596.42
     47280     1597.73
     47320     1599.15
     47360     1600.51
     47400     1601.94
     47440      1603.3
     47480     1604.42
     47520     1605.92
     47560     1607.25
     47600     1608.65
     47640        1610
     47680     1611.37
     47720     1612.77
     47760     1614.03
     47800     1615.37
     47840     1616.77
     47880     1618.04
     47920     1619.43
     47960     1620.73
     48000     1622.19
     48040     1623.42
     48080     1624.73
     48120     1626.15
     48160     1627.52
     48200     1628.95
     48240      1630.3
     48280     1631.42
     48320     1632.93
     48360     1634.26
     48400     1635.65
     48440        1637
     48480     1638.37
     48520     1639.77
     48560     1641.03
     48600     1642.37
     48640     1643.78
     48680     1645.03
     48720     1646.43
     48760     1647.73
     48800     1649.18
     48840     1650.43
     48880     1651.73
     48920     1653.16
     48960     1654.52
     49000     1655.95
     49040      1657.3
     49080     1658.42
     49120     1659.93
     49160     1661.26
     49200     1662.66
     49240     1664.01
     49280     1665.38
     49320     1666.78
     49360     1668.03
     49400     1669.37
     49440     1670.78
     49480     1672.04
     49520     1673.44
     49560     1674.73
     49600     1676.19
     49640     1677.43
     49680     1678.74
     49720     1680.16
     49760     1681.53
     49800     1682.96
     49840     1684.31
     49880     1685.42
     49920     1686.93
     49960     1688.27
     50000     1689.67
     50040     1691.01
     50080     1692.39
     50120     1693.79
     50160     1695.04
     50200     1696.38
     50240     1697.79
     50280     1699.05
     50320     1700.44
     50360     1701.73
     50400      1703.2
     50440     1704.44
     50480     1705.74
     50520     1707.17
     50560     1708.54
     50600     1709.97
     50640     1711.32
     50680     1712.43
     50720     1713.94
     50760     1715.28
     50800     1716.69
     50840     1718.03
     50880      1719.4
     50920     1720.81
     50960     1722.06
     51000     1723.39
     51040     1724.81
     51080     1726.06
     51120     1727.46
     51160     1728.75
     51200     1730.22
     51240     1731.46
     51280     1732.76
     51320     1734.19
     51360     1735.55
     51400     1736.99
     51440     1738.34
     51480     1739.45
     51520     1740.96
     51560     1742.29
     51600     1743.71
     51640     1745.04
     51680     1746.42
     51720     1747.83
     51760     1749.08
     51800      1750.4
     51840     1751.83
     51880     1753.08
     51920     1754.48
     51960     1755.77
     52000     1757.24
     52040     1758.47
     52080     1759.77
     52120      1761.2
     52160     1762.57
     52200     1764.01
     52240     1765.36
     52280     1766.46
     52320     1767.98
     52360     1769.31
     52400     1770.73
     52440     1772.07
     52480     1773.45
     52520     1774.85
     52560      1776.1
     52600     1777.42
     52640     1778.85
     52680      1780.1
     52720     1781.49
     52760     1782.78
     52800     1784.26
     52840     1785.49
     52880     1786.79
     52920     1788.22
     52960     1789.59
     53000     1791.03
     53040     1792.38
     53080     1793.48
     53120        1795
     53160     1796.33
     53200     1797.75
     53240     1799.09
     53280     1800.47
     53320     1801.87
     53360     1803.13
     53400     1804.45
     53440     1805.87
     53480     1807.12
     53520     1808.52
     53560      1809.8
     53600     1811.29
     53640     1812.52
     53680     1813.81
     53720     1815.25
     53760     1816.61
     53800     1818.06
     53840      1819.4
     53880      1820.5
     53920     1822.02
     53960     1823.35
     54000     1824.77
     54040     1826.11
     54080     1827.49
     54120     1828.89
     54160     1830.14
     54200     1831.46
     54240     1832.89
     54280     1834.14
     54320     1835.54
     54360     1836.82
     54400      1838.3
     54440     1839.54
     54480     1840.83
     54520     1842.26
     54560     1843.62
     54600     1845.08
     54640     1846.42
     54680     1847.52
     54720     1849.03
     54760     1850.37
     54800     1851.79
     54840     1853.13
     54880      1854.5
     54920     1855.91
     54960     1857.16
     55000     1858.48
     55040      1859.9
     55080     1861.15
     55120     1862.55
     55160     1863.83
     55200     1865.32
     55240     1866.56
     55280     1867.85
     55320     1869.29
     55360     1870.64
     55400      1872.1
     55440     1873.44
     55480     1874.54
     55520     1876.06
     55560     1877.39
     55600     1878.81
     55640     1880.15
     55680     1881.53
     55720     1882.94
     55760     1884.19
     55800      1885.5
     55840     1886.93
     55880     1888.17
     55920     1889.58
     55960     1890.85
     56000     1892.35
     56040     1893.59
     56080     1894.88
     56120     1896.31
     56160     1897.66
     56200     1899.12
     56240     1900.47
     56280     1901.56
     56320     1903.07
     56360     1904.41
     56400     1905.83
     56440     1907.18
     56480     1908.56
     56520     1909.96
     56560     1911.21
     56600     1912.52
     56640     1913.95
     56680      1915.2
     56720      1916.6
     56760     1917.88
     56800     1919.38
     56840     1920.61
     56880      1921.9
     56920     1923.34
     56960     1924.68
     57000     1926.15
     57040      1927.5
     57080     1928.58
     57120      1930.1
     57160     1931.43
     57200     1932.86
     57240     1934.21
     57280     1935.59
     57320     1936.99
     57360     1938.23
     57400     1939.55
     57440     1940.99
     57480     1942.22
     57520     1943.63
     57560      1944.9
     57600      1946.4
     57640     1947.63
     57680     1948.92
     57720     1950.36
     57760     1951.71
     57800     1953.18
     57840     1954.52
     57880      1955.6
     57920     1957.13
     57960     1958.46
     58000     1959.89
     58040     1961.23
     58080     1962.61
     58120     1964.02
     58160     1965.26
     58200     1966.57
     58240     1968.01
     58280     1969.25
     58320     1970.65
     58360     1971.93
     58400     1973.42
     58440     1974.65
     58480     1975.94
     58520     1977.38
     58560     1978.73
     58600      1980.2
     58640     1981.54
     58680     1982.62
     58720     1984.15
     58760     1985.48
     58800     1986.91
     58840     1988.26
     58880     1989.64
     58920     1991.04
     58960     1992.28
     59000      1993.6
     59040     1995.03
     59080     1996.27
     59120     1997.67
     59160     1998.96
     59200     2000.45
     59240     2001.67
     59280     2002.96
     59320     2004.41
     59360     2005.75
     59400     2007.22
     59440     2008.57
     59480     2009.63
     59520     2011.16
     59560      2012.5
     59600     2013.93
     59640     2015.28
     59680     2016.65
     59720     2018.05
     59760     2019.29
     59800     2020.61
     59840     2022.05
     59880     2023.28
     59920     2024.69
     59960     2025.97
     60000     2027.46
     60040     2028.69
     60080     2029.97
     60120     2031.42
     60160     2032.76
     60200     2034.23
     60240     2035.58
     60280     2036.64
     60320     2038.17
     60360     2039.51
     60400     2040.95
     60440     2042.29
     60480     2043.66
     60520     2045.06
     60560      2046.3
     60600     2047.62
     60640     2049.08
     60680      2050.3
     60720     2051.71
     60760     2052.99
     60800     2054.48
     60840      2055.7
     60880     2056.99
     60920     2058.44
     60960     2059.79
     61000     2061.25
     61040      2062.6
     61080     2063.65
     61120     2065.19
     61160     2066.52
     61200     2067.98
     61240     2069.32
     61280     2070.69
     61320     2072.09
     61360     2073.32
     61400     2074.65
     61440      2076.1
     61480     2077.32
     61520     2078.73
     61560     2080.02
     61600     2081.51
     61640     2082.72
     61680     2084.01
     61720     2085.46
     61760     2086.82
     61800     2088.27
     61840     2089.62
     61880     2090.68
     61920     2092.21
     61960     2093.54
     62000        2095
     62040     2096.34
     62080     2097.71
     62120     2099.12
     62160     2100.35
     62200     2101.66
     62240     2103.12
     62280     2104.34
     62320     2105.75
     62360     2107.04
     62400     2108.53
     62440     2109.74
     62480     2111.03
     62520     2112.48
     62560     2113.84
     62600     2115.29
     62640     2116.64
     62680      2117.7
     62720     2119.24
     62760     2120.57
     62800     2122.02
     62840     2123.37
     62880     2124.74
     62920     2126.14
     62960     2127.37
     63000     2128.69
     63040     2130.15
     63080     2131.36
     63120     2132.78
     63160     2134.06
     63200     2135.56
     63240     2136.77
     63280     2138.06
     63320     2139.51
     63360     2140.87
     63400     2142.33
     63440     2143.68
     63480     2144.73
     63520     2146.27
     63560      2147.6
     63600     2149.05
     63640      2150.4
     63680     2151.77
     63720     2153.18
     63760     2154.42
     63800     2155.73
     63840     2157.19
     63880     2158.39
     63920     2159.82
     63960      2161.1
     64000      2162.6
     64040      2163.8
     64080     2165.09
     64120     2166.54
     64160      2167.9
     64200     2169.37
     64240     2170.71
     64280     2171.75
     64320      2173.3
     64360     2174.64
     64400     2176.09
     64440     2177.43
     64480     2178.81
     64520     2180.21
     64560     2181.45
     64600     2182.77
     64640     2184.23
     64680     2185.43
     64720     2186.85
     64760     2188.13
     64800     2189.63
     64840     2190.84
     64880     2192.13
     64920     2193.58
     64960     2194.94
     65000      2196.4
     65040     2197.75
     65080     2198.79
     65120     2200.34
     65160     2201.67
     65200     2203.13
     65240     2204.47
     65280     2205.85
     65320     2207.26
     65360     2208.49
     65400      2209.8
     65440     2211.27
     65480     2212.47
     65520      2213.9
     65560     2215.18
     65600     2216.68
     65640     2217.89
     65680     2219.17
     65720     2220.62
     65760     2221.98
     65800     2223.44
     65840     2224.79
     65880     2225.83
     65920     2227.38
     65960     2228.72
     66000     2230.17
     66040     2231.52
     66080      2232.9
     66120     2234.29
     66160     2235.54
     66200     2236.85
     66240     2238.32
     66280     2239.51
     66320     2240.94
     66360     2242.22
     66400     2243.73
     66440     2244.93
     66480     2246.22
     66520     2247.66
     66560     2249.02
     66600     2250.49
     66640     2251.83
     66680     2252.87
     66720     2254.42
     66760     2255.75
     66800     2257.21
     66840     2258.57
     66880     2259.95
     66920     2261.34
     66960     2262.58
     67000     2263.89
     67040     2265.36
     67080     2266.56
     67120     2267.98
     67160     2269.26
     67200     2270.78
     67240     2271.97
     67280     2273.26
     67320     2274.71
     67360     2276.06
     67400     2277.53
     67440     2278.87
     67480     2279.91
     67520     2281.47
     67560     2282.79
     67600     2284.26
     67640      2285.6
     67680     2286.99
     67720     2288.39
     67760     2289.62
     67800     2290.93
     67840      2292.4
     67880      2293.6
     67920     2295.03
     67960     2296.31
     68000     2297.82
     68040     2299.01
     68080      2300.3
     68120     2301.74
     68160     2303.09
     68200     2304.58
     68240     2305.92
     68280     2306.94
     68320      2308.5
     68360     2309.83
     68400     2311.29
     68440     2312.64
     68480     2314.02
     68520     2315.42
     68560     2316.65
     68600     2317.97
     68640     2319.44
     68680     2320.64
     68720     2322.06
     68760     2323.34
     68800     2324.86
     68840     2326.04
     68880     2327.35
     68920     2328.78
     68960     2330.13
     69000     2331.63
     69040     2332.95
     69080     2333.98
     69120     2335.54
     69160     2336.87
     69200     2338.33
     69240     2339.67
     69280     2341.06
     69320     2342.46
     69360      2343.7
     69400        2345
     69440     2346.48
     69480     2347.68
     69520     2349.11
     69560     2350.38
     69600      2351.9
     69640     2353.09
     69680     2354.39
     69720     2355.83
     69760     2357.18
     69800     2358.67
     69840        2360
     69880     2361.02
     69920     2362.59
     69960     2363.92
     70000     2365.37
     70040     2366.72
     70080     2368.11
     70120      2369.5
     70160     2370.75
     70200     2372.05
     70240     2373.52
     70280     2374.72
     70320     2376.14
     70360     2377.43
     70400     2378.95
     70440     2380.13
     70480     2381.43
     70520     2382.87
     70560     2384.23
     70600     2385.72
     70640     2387.04
     70680     2388.05
     70720     2389.63
     70760     2390.95
     70800     2392.41
     70840     2393.76
     70880     2395.15
     70920     2396.54
     70960     2397.78
     71000     2399.08
     71040     2400.56
     71080     2401.76
     71120     2403.18
     71160     2404.47
     71200     2405.98
     71240     2407.16
     71280     2408.47
     71320     2409.91
     71360     2411.26
     71400     2412.76
     71440     2414.08
     71480     2415.09
     71520     2416.67
     71560     2417.99
     71600     2419.45
     71640      2420.8
     71680     2422.19
     71720     2423.59
     71760     2424.83
     71800     2426.12
     71840      2427.6
     71880      2428.8
     71920     2430.22
     71960     2431.52
     72000     2433.03
     72040     2434.22
     72080     2435.51
     72120     2436.95
     72160     2438.32
     72200     2439.81
     72240     2441.13
     72280     2442.13
     72320     2443.73
     72360     2445.05
     72400     2446.51
     72440     2447.85
     72480     2449.24
     72520     2450.64
     72560     2451.87
     72600     2453.17
     72640     2454.65
     72680     2455.84
     72720     2457.26
     72760     2458.55
     72800     2460.07
     72840     2461.26
     72880     2462.56
     72920        2464
     72960     2465.36
     73000     2466.86
     73040     2468.18
     73080     2469.18
     73120     2470.77
     73160     2472.09
     73200     2473.55
     73240     2474.89
     73280     2476.29
     73320     2477.68
     73360     2478.92
     73400     2480.21
     73440      2481.7
     73480     2482.89
     73520     2484.32
     73560      2485.6
     73600     2487.13
     73640     2488.31
     73680     2489.61
     73720     2491.05
     73760     2492.42
     73800      2493.9
     73840     2495.24
     73880     2496.23
     73920     2497.82
     73960     2499.13
     74000      2500.6
     74040     2501.95
     74080     2503.35
     74120     2504.73
     74160     2505.97
     74200     2507.27
     74240     2508.75
     74280     2509.94
     74320     2511.37
     74360     2512.65
     74400     2514.18
     74440     2515.35
     74480     2516.66
     74520      2518.1
     74560     2519.47
     74600     2520.95
     74640     2522.28
     74680     2523.27
     74720     2524.88
     74760     2526.18
     74800     2527.65
     74840     2528.99
     74880      2530.4
     74920     2531.79
     74960     2533.02
     75000     2534.32
     75040      2535.8
     75080        2537
     75120     2538.42
     75160      2539.7
     75200     2541.23
     75240     2542.41
     75280      2543.7
     75320     2545.14
     75360     2546.52
     75400     2548.01
     75440     2549.33
     75480     2550.32
     75520     2551.93
     75560     2553.23
     75600      2554.7
     75640     2556.05
     75680     2557.45
     75720     2558.83
     75760     2560.07
     75800     2561.37
     75840     2562.85
     75880     2564.05
     75920     2565.47
     75960     2566.75
     76000     2568.28
     76040     2569.46
     76080     2570.76
     76120      2572.2
     76160     2573.57
     76200     2575.06
     76240     2576.38
     76280     2577.37
     76320     2578.96
     76360     2580.28
     76400     2581.75
     76440     2583.09
     76480      2584.5
     76520     2585.88
     76560     2587.12
     76600     2588.41
     76640      2589.9
     76680      2591.1
     76720     2592.52
     76760      2593.8
     76800     2595.33
     76840      2596.5
     76880      2597.8
     76920     2599.24
     76960     2600.62
     77000     2602.11
     77040     2603.43
     77080     2604.42
     77120     2606.02
     77160     2607.33
     77200      2608.8
     77240     2610.14
     77280     2611.55
     77320     2612.94
     77360     2614.18
     77400     2615.47
     77440     2616.96
     77480     2618.15
     77520     2619.57
     77560     2620.85
     77600     2622.39
     77640     2623.56
     77680     2624.84
     77720      2626.3
     77760     2627.67
     77800     2629.16
     77840     2630.48
     77880     2631.46
     77920     2633.06
     77960     2634.37
     78000     2635.85
     78040     2637.19
     78080     2638.59
     78120     2639.98
     78160     2641.22
     78200      2642.5
     78240        2644
     78280      2645.2
     78320      2646.6
     78360     2647.89
     78400     2649.43
     78440     2650.61
     78480     2651.89
     78520     2653.34
     78560     2654.72
     78600      2656.2
     78640     2657.52
     78680      2658.5
     78720     2660.09
     78760     2661.41
     78800     2662.88
     78840     2664.23
     78880     2665.63
     78920     2667.02
     78960     2668.26
     79000     2669.54
     79040     2671.04
     79080     2672.25
     79120     2673.65
     79160     2674.93
     79200     2676.48
     79240     2677.65
     79280     2678.94
     79320      2680.4
     79360     2681.78
     79400     2683.27
     79440     2684.57
     79480     2685.56
     79520     2687.15
     79560     2688.46
     79600     2689.94
     79640      2691.3
     79680     2692.69
     79720     2694.08
     79760     2695.32
     79800      2696.6
     79840      2698.1
     79880     2699.31
     79920     2700.71
     79960     2701.99
     80000     2703.54
     80040      2704.7
     80080     2705.99
     80120     2707.46
     80160     2708.83
     80200     2710.31
     80240     2711.61
     80280      2712.6
     80320     2714.19
     80360     2715.51
     80400     2716.99
     80440     2718.34
     80480     2719.74
     80520     2721.13
     80560     2722.37
     80600     2723.64
     80640     2725.15
     80680     2726.35
     80720     2727.76
     80760     2729.04
     80800     2730.59
     80840     2731.75
     80880     2733.03
     80920      2734.5
     80960     2735.87
     81000     2737.36
     81040     2738.66
     81080     2739.64
     81120     2741.23
     81160     2742.55
     81200     2744.05
     81240     2745.38
     81280     2746.79
     81320     2748.18
     81360     2749.41
     81400     2750.68
     81440     2752.21
     81480      2753.4
     81520     2754.81
     81560     2756.08
     81600     2757.64
     81640     2758.78
     81680     2760.08
     81720     2761.54
     81760     2762.92
     81800     2764.42
     81840      2765.7
     81880     2766.69
     81920     2768.28
     81960      2769.6
     82000     2771.09
     82040     2772.43
     82080     2773.84
     82120     2775.23
     82160     2776.45
     82200     2777.73
     82240     2779.25
     82280     2780.45
     82320     2781.86
     82360     2783.13
     82400     2784.68
     82440     2785.82
     82480     2787.11
     82520     2788.59
     82560     2789.96
     82600     2791.47
     82640     2792.76
     82680     2793.74
     82720     2795.34
     82760     2796.64
     82800     2798.14
     82840     2799.48
     82880     2800.89
     82920     2802.29
     82960      2803.5
     83000     2804.77
     83040     2806.31
     83080      2807.5
     83120     2808.92
     83160     2810.18
     83200     2811.73
     83240     2812.88
     83280     2814.17
     83320     2815.64
     83360     2817.01
     83400     2818.52
     83440      2819.8
     83480     2820.79
     83520     2822.39
     83560      2823.7
     83600      2825.2
     83640     2826.54
     83680     2827.94
     83720     2829.34
     83760     2830.55
     83800     2831.83
     83840     2833.36
     83880     2834.55
     83920     2835.96
     83960     2837.22
     84000     2838.77
     84040     2839.92
     84080     2841.21
     84120     2842.68
     84160     2844.06
     84200     2845.55
     84240     2846.85
     84280     2847.82
     84320     2849.43
     84360     2850.73
     84400     2852.23
     84440     2853.58
     84480     2854.97
     84520     2856.38
     84560     2857.57
     84600     2858.86
     84640     2860.39
     84680     2861.58
     84720     2862.99
     84760     2864.25
     84800      2865.8
     84840     2866.95
     84880     2868.24
     84920      2869.7
     84960     2871.08
     85000     2872.59
     85040     2873.87
     85080     2874.85
     85120     2876.46
     85160     2877.77
     85200     2879.26
     85240     2880.61
     85280        2882
     85320     2883.42
     85360      2884.6
     85400     2885.89
     85440     2887.42
     85480     2888.61
     85520     2890.02
     85560     2891.28
     85600     2892.84
     85640     2893.99
     85680     2895.28
     85720     2896.75
     85760     2898.12
     85800     2899.64
     85840     2900.91
     85880     2901.89
     85920      2903.5
     85960     2904.81
     86000      2906.3
     86040     2907.65
     86080     2909.04
     86120     2910.47
     86160     2911.65
     86200     2912.94
     86240     2914.46
     86280     2915.65
     86320     2917.06
     86360     2918.32
     86400     2919.88
     86440     2921.02
     86480     2922.32
     86520     2923.79
     86560     2925.15
     86600     2926.67
     86640     2927.95
     86680     2928.93
     86720     2930.54
     86760     2931.85
     86800     2933.35
     86840     2934.69
     86880     2936.09
     86920      2937.5
     86960     2938.68
     87000     2939.97
     87040     2941.49
     87080     2942.68
     87120      2944.1
     87160     2945.35
     87200     2946.92
     87240     2948.05
     87280     2949.35
     87320     2950.82
     87360     2952.18
     87400      2953.7
     87440     2954.98
     87480     2955.94
     87520     2957.56
     87560     2958.86
     87600     2960.37
     87640      2961.7
     87680     2963.11
     87720     2964.52
     87760     2965.71
     87800     2966.99
     87840     2968.52
     87880     2969.72
     87920     2971.13
     87960     2972.38
     88000     2973.94
     88040     2975.08
     88080     2976.37
     88120     2977.84
     88160     2979.21
     88200     2980.73
     88240     2982.01
     88280     2982.96
     88320     2984.59
     88360     2985.88
     88400     2987.39
     88440     2988.72
     88480     2990.13
     88520     2991.55
     88560     2992.74
     88600     2994.02
     88640     2995.54
     88680     2996.74
     88720     2998.16
     88760     2999.41
     88800     3000.97
     88840     3002.11
     88880     3003.39
     88920     3004.87
     88960     3006.24
     89000     3007.75
     89040     3009.03
     89080     3009.99
     89120     3011.61
     89160      3012.9
     89200     3014.41
     89240     3015.75
     89280     3017.16
     89320     3018.59
     89360     3019.78
     89400     3021.06
     89440     3022.59
     89480     3023.78
     89520     3025.19
     89560     3026.45
     89600     3028.02
     89640     3029.15
     89680     3030.43
     89720     3031.91
     89760     3033.29
     89800      3034.8
     89840     3036.08
     89880     3037.02
     89920     3038.65
     89960     3039.94
     90000     3041.46
     90040     3042.79
     90080      3044.2
     90120     3045.63
     90160     3046.81
     90200      3048.1
     90240     3049.63
     90280     3050.82
     90320     3052.23
     90360     3053.48
     90400     3055.05
     90440      3056.2
     90480     3057.47
     90520     3058.96
     90560     3060.33
     90600     3061.85
     90640     3063.13
     90680     3064.07
     90720      3065.7
     90760     3066.99
     90800     3068.51
     90840     3069.84
     90880     3071.24
     90920     3072.67
     90960     3073.86
     91000     3075.14
     91040     3076.68
     91080     3077.86
     91120     3079.27
     91160     3080.52
     91200      3082.1
     91240     3083.24
     91280     3084.52
     91320     3085.99
     91360     3087.37
     91400     3088.91
     91440     3090.18
     91480     3091.11
     91520     3092.74
     91560     3094.02
     91600     3095.55
     91640     3096.88
     91680     3098.28
     91720     3099.71
     91760      3100.9
     91800     3102.18
     91840     3103.73
     91880     3104.91
     91920     3106.29
     91960     3107.55
     92000     3109.13
     92040     3110.27
     92080     3111.55
     92120     3113.03
     92160     3114.41
     92200     3115.94
     92240     3117.21
     92280     3118.14
     92320     3119.78
     92360     3121.05
     92400     3122.58
     92440     3123.92
     92480     3125.32
     92520     3126.74
     92560     3127.92
     92600     3129.21
     92640     3130.75
     92680     3131.95
     92720     3133.32
     92760     3134.57
     92800     3136.17
     92840     3137.29
     92880     3138.56
     92920     3140.05
     92960     3141.43
     93000     3142.95
     93040     3144.22
     93080     3145.14
     93120     3146.79
     93160     3148.06
     93200      3149.6
     93240     3150.93
     93280     3152.33
     93320     3153.75
     93360     3154.94
     93400     3156.22
     93440     3157.76
     93480     3158.95
     93520     3160.32
     93560     3161.59
     93600     3163.18
     93640      3164.3
     93680     3165.56
     93720     3167.06
     93760     3168.44
     93800     3169.97
     93840     3171.24
     93880     3172.15
     93920     3173.81
     93960     3175.07
     94000     3176.62
     94040     3177.94
     94080     3179.34
     94120     3180.76
     94160     3181.95
     94200     3183.23
     94240     3184.78
     94280     3185.97
     94320     3187.33
     94360      3188.6
     94400     3190.19
     94440     3191.32
     94480     3192.58
     94520     3194.07
     94560     3195.45
     94600     3196.98
     94640     3198.26
     94680     3199.16
     94720     3200.83
     94760     3202.08
     94800     3203.64
     94840     3204.95
     94880     3206.35
     94920     3207.77
     94960     3208.96
     95000     3210.25
     95040      3211.8
     95080     3212.98
     95120     3214.35
     95160     3215.61
     95200     3217.21
     95240     3218.33
     95280     3219.59
     95320     3221.08
     95360     3222.47
     95400        3224
     95440     3225.28
     95480     3226.17
     95520     3227.83
     95560     3229.09
     95600     3230.66
     95640     3231.96
     95680     3233.36
     95720     3234.79
     95760     3235.96
     95800     3237.26
     95840      3238.8
     95880        3240
     95920     3241.36
     95960     3242.62
     96000     3244.22
     96040     3245.33
     96080     3246.61
     96120     3248.09
     96160     3249.48
     96200     3251.01
     96240     3252.29
     96280     3253.18
     96320     3254.85
     96360      3256.1
     96400     3257.68
     96440     3258.99
     96480     3260.37
     96520     3261.81
     96560     3262.98
     96600     3264.27
     96640     3265.82
     96680     3267.01
     96720     3268.38
     96760     3269.63
     96800     3271.23
     96840     3272.33
     96880     3273.62
     96920     3275.09
     96960     3276.48
     97000     3278.02
     97040     3279.31
     97080     3280.19
     97120     3281.84
     97160     3283.11
     97200     3284.69
     97240        3286
     97280     3287.37
     97320     3288.81
     97360     3289.97
     97400     3291.27
     97440     3292.81
     97480     3294.01
     97520     3295.37
     97560     3296.62
     97600     3298.24
     97640     3299.33
     97680     3300.63
     97720      3302.1
     97760     3303.49
     97800     3305.04
     97840     3306.32
     97880      3307.2
     97920     3308.86
     97960     3310.11
     98000     3311.71
     98040     3313.02
     98080     3314.38
     98120     3315.83
     98160     3316.99
     98200     3318.28
     98240     3319.82
     98280     3321.03
     98320     3322.38
     98360     3323.64
     98400     3325.26
     98440     3326.35
     98480     3327.64
     98520     3329.12
     98560      3330.5
     98600     3332.05
     98640     3333.34
     98680     3334.21
     98720     3335.87
     98760     3337.13
     98800     3338.72
     98840     3340.03
     98880      3341.4
     98920     3342.86
     98960     3344.01
     99000      3345.3
     99040     3346.85
     99080     3348.05
     99120      3349.4
     99160     3350.66
     99200     3352.27
     99240     3353.38
     99280     3354.66
     99320     3356.15
     99360     3357.53
     99400     3359.08
     99440     3360.37
     99480     3361.23
     99520     3362.89
     99560     3364.15
     99600     3365.74
     99640     3367.05
     99680     3368.43
     99720     3369.88
     99760     3371.04
     99800     3372.33
     99840     3373.88
     99880     3375.08
     99920     3376.43
     99960     3377.69
    100000      3379.3
    100040     3380.41
    100080     3381.69
    100120     3383.17
    100160     3384.56
    100200     3386.12
    100240     3387.41
    100280     3388.27
    100320     3389.91
    100360     3391.18
    100400     3392.78
    100440     3394.09
    100480     3395.45
    100520     3396.91
    100560     3398.07
    100600     3399.35
    100640     3400.91
    100680     3402.11
    100720     3403.45
    100760     3404.71
    100800     3406.32
    100840     3407.43
    100880     3408.72
    100920      3410.2
    100960     3411.58
    101000     3413.16
    101040     3414.43
    101080     3415.29
    101120     3416.93
    101160      3418.2
    101200      3419.8
    101240     3421.12
    101280     3422.48
    101320     3423.94
    101360     3425.09
    101400     3426.37
    101440     3427.94
    101480     3429.13
    101520     3430.48
    101560     3431.73
    101600     3433.36
    101640     3434.46
    101680     3435.74
    101720     3437.23
    101760     3438.62
    101800     3440.18
    101840     3441.46
    101880      3442.3
    101920     3443.95
    101960     3445.22
    102000     3446.82
    102040     3448.14
    102080      3449.5
    102120     3450.97
    102160     3452.11
    102200     3453.39
    102240     3454.97
    102280     3456.16
    102320      3457.5
    102360     3458.75
    102400     3460.38
    102440     3461.49
    102480     3462.77
    102520     3464.25
    102560     3465.64
    102600      3467.2
    102640     3468.48
    102680     3469.33
    102720     3470.97
    102760     3472.25
    102800     3473.86
    102840     3475.17
    102880     3476.53
    102920        3478
    102960     3479.14
    103000     3480.43
    103040     3482.01
    103080     3483.19
    103120     3484.53
    103160     3485.78
    103200     3487.41
    103240      3488.5
    103280      3489.8
    103320     3491.27
    103360     3492.66
    103400     3494.23
    103440      3495.5
    103480     3496.35
    103520     3497.98
    103560     3499.27
    103600     3500.87
    103640     3502.18
    103680     3503.55
    103720     3505.02
    103760     3506.17
    103800     3507.45
    103840     3509.03
    103880     3510.21
    103920     3511.54
    103960     3512.79
    104000     3514.43
    104040     3515.53
    104080     3516.81
    104120     3518.29
    104160     3519.69
    104200     3521.25
    104240     3522.53
    104280     3523.37
    104320     3525.01
    104360      3526.3
    104400     3527.91
    104440     3529.21
    104480     3530.58
    104520     3532.05
    104560     3533.19
    104600     3534.47
    104640     3536.05
    104680     3537.23
    104720     3538.58
    104760      3539.8
    104800     3541.46
    104840     3542.55
    104880     3543.83
    104920      3545.3
    104960     3546.72
    105000     3548.28
    105040     3549.55
    105080     3550.38
    105120     3552.04
    105160     3553.33
    105200     3554.93
    105240     3556.22
    105280      3557.6
    105320     3559.07
    105360     3560.21
    105400      3561.5
    105440     3563.08
    105480     3564.25
    105520      3565.6
    105560     3566.82
    105600     3568.48
    105640     3569.58
    105680     3570.85
    105720     3572.34
    105760     3573.75
    105800      3575.3
    105840     3576.58
    105880     3577.41
    105920     3579.06
    105960     3580.35
    106000     3581.95
    106040     3583.25
    106080     3584.64
    106120     3586.11
    106160     3587.24
    106200     3588.52
    106240      3590.1
    106280     3591.27
    106320     3592.63
    106360     3593.83
    106400     3595.51
    106440      3596.6
    106480     3597.86
    106520     3599.35
    106560     3600.76
    106600     3602.32
    106640      3603.6
    106680     3604.42
    106720     3606.07
    106760     3607.36
    106800     3608.96
    106840     3610.27
    106880     3611.66
    106920     3613.13
    106960     3614.25
    107000     3615.53
    107040     3617.11
    107080     3618.29
    107120     3619.63
    107160     3620.85
    107200     3622.52
    107240      3623.6
    107280     3624.87
    107320     3626.36
    107360     3627.77
    107400     3629.33
    107440      3630.6
    107480     3631.43
    107520     3633.08
    107560     3634.37
    107600     3635.97
    107640     3637.27
    107680     3638.67
    107720     3640.14
    107760     3641.26
    107800     3642.54
    107840     3644.12
    107880      3645.3
    107920     3646.64
    107960     3647.85
    108000     3649.52
    108040      3650.6
    108080     3651.86
    108120     3653.36
    108160     3654.77
    108200     3656.33
    108240      3657.6
    108280     3658.42
    108320     3660.09
    108360     3661.36
    108400     3662.98
    108440     3664.28
    108480     3665.66
    108520     3667.14
    108560     3668.26
    108600     3669.53
    108640     3671.13
    108680     3672.29
    108720     3673.64
    108760     3674.85
    108800     3676.52
    108840     3677.61
    108880     3678.88
    108920     3680.35
    108960     3681.77
    109000     3683.34
    109040     3684.61
    109080     3685.42
    109120     3687.09
    109160     3688.38
    109200     3689.99
    109240     3691.28
    109280     3692.66
    109320     3694.14
    109360     3695.27
    109400     3696.54
    109440     3698.13
    109480      3699.3
    109520     3700.64
    109560     3701.85
    109600     3703.52
    109640     3704.62
    109680     3705.89
    109720     3707.36
    109760     3708.78
    109800     3710.34
    109840     3711.62
    109880     3712.42
    109920      3714.1
    109960     3715.38
    110000     3716.99
    110040     3718.29
    110080     3719.67
    110120     3721.15
    110160     3722.27
    110200     3723.54
    110240     3725.14
    110280     3726.31
    110320     3727.65
    110360     3728.86
    110400     3730.53
    110440     3731.62
    110480     3732.88
    110520     3734.35
    110560     3735.78
    110600     3737.35
    110640     3738.61
    110680     3739.42
    110720      3741.1
    110760     3742.38
    110800     3743.98
    110840     3745.28
    110880     3746.66
    110920     3748.15
    110960     3749.26
    111000     3750.53
    111040     3752.12
    111080      3753.3
    111120     3754.64
    111160     3755.86
    111200     3757.52
    111240     3758.61
    111280     3759.87
    111320     3761.35
    111360     3762.78
    111400     3764.35
    111440      3765.6
    111480     3766.42
    111520     3768.09
    111560     3769.37
    111600     3770.98
    111640     3772.26
    111680     3773.66
    111720     3775.14
    111760     3776.26
    111800     3777.52
    111840     3779.11
    111880     3780.29
    111920     3781.63
    111960     3782.85
    112000     3784.52
    112040      3785.6
    112080     3786.87
    112120     3788.34
    112160     3789.78
    112200     3791.34
    112240      3792.6
    112280     3793.41
    112320     3795.09
    112360     3796.36
    112400     3797.97
    112440     3799.26
    112480     3800.64
    112520     3802.14
    112560     3803.25
    112600     3804.51
    112640      3806.1
    112680     3807.28
    112720     3808.62
    112760     3809.84
    112800     3811.53
    112840      3812.6
    112880     3813.85
    112920     3815.33
    112960     3816.77
    113000     3818.35
    113040     3819.59
    113080      3820.4
    113120     3822.08
    113160     3823.35
    113200     3824.96
    113240     3826.25
    113280     3827.64
    113320     3829.13
    113360     3830.24
    113400      3831.5
    113440     3833.08
    113480     3834.27
    113520      3835.6
    113560     3836.82
    113600     3838.51
    113640     3839.57
    113680     3840.83
    113720      3842.3
    113760     3843.75
    113800     3845.32
    113840     3846.56
    113880     3847.37
    113920     3849.06
    113960     3850.32
    114000     3851.94
    114040     3853.22
    114080     3854.61
    114120     3856.11
    114160     3857.21
    114200     3858.47
    114240     3860.07
    114280     3861.25
    114320     3862.58
    114360      3863.8
    114400      3865.5
    114440     3866.56
    114480     3867.82
    114520     3869.29
    114560     3870.73
    114600     3872.32
    114640     3873.57
    114680     3874.36
    114720     3876.06
    114760     3877.32
    114800     3878.94
    114840     3880.22
    114880     3881.59
    114920     3883.11
    114960      3884.2
    115000     3885.46
    115040     3887.06
    115080     3888.24
    115120     3889.58
    115160     3890.78
    115200     3892.48
    115240     3893.53
    115280     3894.79
    115320     3896.27
    115360     3897.71
    115400      3899.3
    115440     3900.55
    115480     3901.34
    115520     3903.04
    115560      3904.3
    115600     3905.92
    115640      3907.2
    115680     3908.58
    115720     3910.09
    115760      3911.2
    115800     3912.44
    115840     3914.04
    115880     3915.21
    115920     3916.56
    115960     3917.76
    116000     3919.46
    116040     3920.52
    116080     3921.76
    116120     3923.25
    116160     3924.67
    116200     3926.27
    116240     3927.52
    116280      3928.3
    116320     3930.01
    116360     3931.26
    116400     3932.89
    116440     3934.17
    116480     3935.56
    116520     3937.06
    116560     3938.17
    116600     3939.41
    116640     3941.02
    116680     3942.19
    116720     3943.54
    116760     3944.73
    116800     3946.44
    116840      3947.5
    116880     3948.73
    116920     3950.23
    116960     3951.64
    117000     3953.25
    117040      3954.5
    117080     3955.27
    117120     3956.99
    117160     3958.22
    117200     3959.87
    117240     3961.15
    117280     3962.54
    117320     3964.05
    117360     3965.15
    117400     3966.39
    117440     3967.99
    117480     3969.16
    117520     3970.52
    117560     3971.71
    117600     3973.41
    117640     3974.47
    117680     3975.72
    117720      3977.2
    117760     3978.62
    117800     3980.23
    117840     3981.48
    117880     3982.25
    117920     3983.97
    117960      3985.2
    118000     3986.85
    118040     3988.14
    118080     3989.52
    118120     3991.03
    118160     3992.14
    118200     3993.37
    118240     3994.97
    118280     3996.14
    118320     3997.51
    118360     3998.69
    118400     4000.39
    118440     4001.46
    118480      4002.7
    118520     4004.19
    118560     4005.59
    118600     4007.21
    118640     4008.47
    118680     4009.23
    118720     4010.96
    118760     4012.18
    118800     4013.84
    118840     4015.11
    118880     4016.51
    118920     4018.02
    118960     4019.12
    119000     4020.35
    119040     4021.96
    119080     4023.13
    119120      4024.5
    119160     4025.68
    119200     4027.38
    119240     4028.45
    119280     4029.69
    119320     4031.18
    119360     4032.58
    119400      4034.2
    119440     4035.46
    119480     4036.22
    119520     4037.95
    119560     4039.18
    119600     4040.84
    119640     4042.11
    119680     4043.52
    119720     4045.03
    119760     4046.13
    119800     4047.35
    119840     4048.97
    119880     4050.14
    119920     4051.51
    119960     4052.68
    120000     4054.39
    120040     4055.46
    120080     4056.69
    120120     4058.18
    120160     4059.58
    120200     4061.21
    120240     4062.46
    120280     4063.23
    120320     4064.96
    120360     4066.18
    120400     4067.85
    120440     4069.12
    120480     4070.52
    120520     4072.02
    120560     4073.12
    120600     4074.35
    120640     4075.98
    120680     4077.13
    120720     4078.51
    120760     4079.69
    120800     4081.39
    120840     4082.45
    120880     4083.69
    120920     4085.17
    120960     4086.57
    121000     4088.21
    121040     4089.46
    121080     4090.22
    121120     4091.96
    121160     4093.18
    121200     4094.87
    121240     4096.12
    121280     4097.53
    121320     4099.03
    121360     4100.12
    121400     4101.37
    121440     4102.99
    121480     4104.13
    121520     4105.49
    121560     4106.68
    121600     4108.39
    121640     4109.44
    121680     4110.68
    121720     4112.16
    121760     4113.56
    121800     4115.21
    121840     4116.45
    121880      4117.2
    121920     4118.94
    121960     4120.17
    122000     4121.86
    122040     4123.11
    122080     4124.52
    122120     4126.02
    122160      4127.1
    122200     4128.35
    122240     4129.98
    122280     4131.11
    122320     4132.48
    122360     4133.67
    122400     4135.38
    122440     4136.44
    122480     4137.66
    122520     4139.15
    122560     4140.54
    122600     4142.21
    122640     4143.44
    122680     4144.19
    122720     4145.93
    122760     4147.17
    122800     4148.86
    122840     4150.11
    122880     4151.51
    122920     4153.01
    122960     4154.09
    123000     4155.34
    123040     4156.97
    123080      4158.1
    123120     4159.46
    123160     4160.64
    123200     4162.37
    123240     4163.42
    123280     4164.65
    123320     4166.13
    123360     4167.52
    123400     4169.18
    123440     4170.43
    123480     4171.16
    123520     4172.91
    123560     4174.14
    123600     4175.84
    123640     4177.09
    123680     4178.48
    123720     4179.99
    123760     4181.07
    123800     4182.31
    123840     4183.95
    123880     4185.08
    123920     4186.44
    123960     4187.63
    124000     4189.34
    124040     4190.39
    124080     4191.62
    124120      4193.1
    124160      4194.5
    124200     4196.17
    124240      4197.4
    124280     4198.13
    124320     4199.89
    124360     4201.11
    124400     4202.82
    124440     4204.06
    124480     4205.47
    124520     4206.97
    124560     4208.05
    124600     4209.29
    124640     4210.93
    124680     4212.08
    124720     4213.42
    124760     4214.62
    124800     4216.32
    124840     4217.38
    124880      4218.6
    124920     4220.08
    124960     4221.47
    125000     4223.15
    125040     4224.38
    125080      4225.1
    125120     4226.86
    125160      4228.1
    125200      4229.8
    125240     4231.02
    125280     4232.44
    125320     4233.96
    125360     4235.02
    125400     4236.27
    125440      4237.9
    125480     4239.04
    125520     4240.38
    125560      4241.6
    125600     4243.29
    125640     4244.36
    125680     4245.56
    125720     4247.06
    125760     4248.45
    125800     4250.13
    125840     4251.36
    125880     4252.08
    125920     4253.84
    125960     4255.07
    126000     4256.78
    126040     4258.01
    126080     4259.41
    126120     4260.94
    126160     4261.99
    126200     4263.25
    126240     4264.88
    126280     4266.01
    126320     4267.36
    126360     4268.58
    126400     4270.27
    126440     4271.34
    126480     4272.54
    126520     4274.03
    126560     4275.43
    126600     4277.12
    126640     4278.33
    126680     4279.05
    126720      4280.8
    126760     4282.03
    126800     4283.74
    126840     4284.99
    126880     4286.38
    126920     4287.92
    126960     4288.97
    127000     4290.23
    127040     4291.86
    127080     4292.99
    127120     4294.34
    127160     4295.54
    127200     4297.25
    127240     4298.31
    127280     4299.51
    127320     4301.01
    127360     4302.41
    127400     4304.09
    127440     4305.31
    127480     4306.03
    127520     4307.78
    127560     4309.01
    127600     4310.71
    127640     4311.95
    127680     4313.35
    127720     4314.88
    127760     4315.95
    127800     4317.21
    127840     4318.83
    127880     4319.96
    127920     4321.31
    127960     4322.52
    128000     4324.22
    128040     4325.27
    128080     4326.47
    128120     4327.98
    128160     4329.37
    128200     4331.06
    128240     4332.28
    128280     4332.99
    128320     4334.74
    128360     4335.98
    128400     4337.69
    128440     4338.94
    128480     4340.32
    128520     4341.86
    128560     4342.93
    128600     4344.18
    128640      4345.8
    128680     4346.93
    128720     4348.27
    128760     4349.48
    128800     4351.19
    128840     4352.24
    128880     4353.43
    128920     4354.94
    128960     4356.33
    129000     4358.02
    129040     4359.25
    129080     4359.96
    129120     4361.72
    129160     4362.94
    129200     4364.65
    129240      4365.9
    129280     4367.29
    129320     4368.83
    129360     4369.89
    129400     4371.14
    129440     4372.77
    129480     4373.89
    129520     4375.23
    129560     4376.44
    129600     4378.15
    129640      4379.2
    129680     4380.39
    129720      4381.9
    129760      4383.3
    129800     4384.99
    129840     4386.22
    129880     4386.93
    129920     4388.68
    129960     4389.92
    130000     4391.62
    130040     4392.86
    130080     4394.27
    130120     4395.79
    130160     4396.85
    130200     4398.11
    130240     4399.73
    130280     4400.86
    130320     4402.19
    130360     4403.41
    130400     4405.11
    130440     4406.16
    130480     4407.36
    130520     4408.87
    130560     4410.26
    130600     4411.96
    130640     4413.18
    130680     4413.89
    130720     4415.66
    130760     4416.89
    130800     4418.58
    130840     4419.83
    130880     4421.22
    130920     4422.75
    130960      4423.8
    131000     4425.07
    131040     4426.69
    131080     4427.82
    131120     4429.15
    131160     4430.36
    131200     4432.06
    131240     4433.12
    131280     4434.32
    131320     4435.83
    131360     4437.22
    131400     4438.93
    131440     4440.14
    131480     4440.85
    131520     4442.61
    131560     4443.85
    131600     4445.55
    131640     4446.79
    131680     4448.17
    131720      4449.7
    131760     4450.76
    131800     4452.03
    131840     4453.64
    131880     4454.77
    131920      4456.1
    131960     4457.31
    132000     4459.01
    132040     4460.07
    132080     4461.26
    132120      4462.8
    132160     4464.18
    132200     4465.88
    132240     4467.08
    132280      4467.8
    132320     4469.56
    132360     4470.81
    132400      4472.5
    132440     4473.76
    132480     4475.12
    132520     4476.64
    132560      4477.7
    132600     4478.97
    132640      4480.6
    132680     4481.73
    132720     4483.04
    132760     4484.26
    132800     4485.97
    132840     4487.03
    132880      4488.2
    132920     4489.77
    132960     4491.13
    133000     4492.85
    133040     4494.05
    133080     4494.76
    133120      4496.5
    133160     4497.76
    133200     4499.48
    133240     4500.71
    133280     4502.08
    133320      4503.6
    133360     4504.65
    133400     4505.93
    133440     4507.56
    133480     4508.69
    133520        4510
    133560     4511.23
    133600     4512.94
    133640     4513.99
    133680     4515.18
    133720     4516.73
    133760     4518.09
    133800     4519.83
    133840     4521.01
    133880     4521.71
    133920     4523.46
    133960     4524.72
    134000     4526.43
    134040     4527.68
    134080     4529.05
    134120     4530.55
    134160     4531.62
    134200     4532.89
    134240     4534.51
    134280     4535.65
    134320     4536.97
    134360      4538.2
    134400      4539.9
    134440     4540.96
    134480     4542.14
    134520     4543.69
    134560     4545.05
    134600     4546.78
    134640     4547.96
    134680     4548.68
    134720     4550.42
    134760      4551.7
    134800     4553.41
    134840     4554.65
    134880     4556.02
    134920     4557.52
    134960     4558.57
    135000     4559.85
    135040     4561.49
    135080      4562.6
    135120     4563.93
    135160     4565.16
    135200     4566.86
    135240     4567.92
    135280     4569.09
    135320     4570.66
    135360     4572.01
    135400     4573.75
    135440     4574.94
    135480     4575.65
    135520     4577.37
    135560     4578.65
    135600     4580.38
    135640      4581.6
    135680     4582.98
    135720     4584.48
    135760     4585.54
    135800      4586.8
    135840     4588.46
    135880     4589.58
    135920     4590.88
    135960     4592.11
    136000     4593.83
    136040     4594.87
    136080     4596.05
    136120     4597.62
    136160     4598.97
    136200     4600.71
    136240     4601.91
    136280     4602.61
    136320     4604.33
    136360     4605.61
    136400     4607.35
    136440     4608.56
    136480     4609.94
    136520     4611.42
    136560     4612.49
    136600     4613.76
    136640     4615.42
    136680     4616.53
    136720     4617.84
    136760     4619.07
    136800     4620.78
    136840     4621.82
    136880     4623.01
    136920     4624.58
    136960     4625.92
    137000     4627.67
    137040     4628.87
    137080     4629.56
    137120     4631.28
    137160     4632.57
    137200     4634.32
    137240     4635.51
    137280     4636.88
    137320     4638.38
    137360     4639.45
    137400     4640.73
    137440     4642.37
    137480      4643.5
    137520      4644.8
    137560     4646.03
    137600     4647.75
    137640     4648.79
    137680     4649.99
    137720     4651.54
    137760     4652.91
    137800     4654.64
    137840     4655.84
    137880     4656.54
    137920     4658.25
    137960     4659.54
    138000     4661.31
    138040     4662.49
    138080     4663.86
    138120     4665.36
    138160     4666.43
    138200     4667.71
    138240     4669.36
    138280     4670.48
    138320     4671.78
    138360     4672.99
    138400     4674.72
    138440     4675.77
    138480     4676.96
    138520     4678.52
    138560     4679.88
    138600     4681.62
    138640     4682.81
    138680      4683.5
    138720     4685.22
    138760      4686.5
    138800     4688.28
    138840     4689.46
    138880     4690.82
    138920     4692.33
    138960      4693.4
    139000     4694.66
    139040     4696.32
    139080     4697.44
    139120     4698.75
    139160     4699.95
    139200      4701.7
    139240     4702.73
    139280     4703.93
    139320     4705.49
    139360     4706.85
    139400      4708.6
    139440     4709.78
    139480     4710.44
    139520      4712.2
    139560     4713.47
    139600     4715.25
    139640     4716.42
    139680      4717.8
    139720     4719.32
    139760     4720.38
    139800     4721.63
    139840     4723.29
    139880     4724.42
    139920     4725.73
    139960     4726.93
    140000     4728.67
    140040      4729.7
    140080      4730.9
    140120     4732.48
    140160     4733.83
    140200     4735.57
    140240     4736.75
    140280     4737.42
    140320     4739.16
    140360     4740.43
    140400     4742.23
    140440     4743.41
    140480     4744.77
    140520     4746.29
    140560     4747.37
    140600     4748.62
    140640     4750.28
    140680      4751.4
    140720     4752.71
    140760     4753.91
    140800     4755.64
    140840     4756.68
    140880     4757.88
    140920     4759.45
    140960     4760.81
    141000     4762.55
    141040     4763.73
    141080      4764.4
    141120     4766.15
    141160      4767.4
    141200      4769.2
    141240     4770.38
    141280     4771.75
    141320     4773.29
    141360     4774.35
    141400     4775.59
    141440     4777.25
    141480     4778.38
    141520     4779.69
    141560     4780.88
    141600      4782.6
    141640     4783.66
    141680     4784.85
    141720     4786.43
    141760     4787.79
    141800     4789.53
    141840      4790.7
    141880     4791.37
    141920     4793.11
    141960     4794.38
    142000     4796.17
    142040     4797.36
    142080     4798.72
    142120     4800.26
    142160     4801.34
    142200     4802.55
    142240     4804.23
    142280     4805.35
    142320     4806.67
    142360     4807.85
    142400     4809.56
    142440     4810.64
    142480     4811.83
    142520      4813.4
    142560     4814.75
    142600     4816.49
    142640     4817.66
    142680     4818.32
    142720     4820.08
    142760     4821.33
    142800     4823.14
    142840     4824.33
    142880     4825.68
    142920     4827.22
    142960     4828.31
    143000     4829.52
    143040      4831.2
    143080     4832.32
    143120     4833.63
    143160     4834.82
    143200     4836.53
    143240      4837.6
    143280     4838.79
    143320     4840.35
    143360     4841.71
    143400     4843.46
    143440     4844.62
    143480      4845.3
    143520     4847.03
    143560     4848.29
    143600      4850.1
    143640      4851.3
    143680     4852.65
    143720     4854.19
    143760     4855.25
    143800     4856.48
    143840     4858.15
    143880     4859.28
    143920     4860.56
    143960     4861.78
    144000     4863.48
    144040     4864.57
    144080     4865.74
    144120      4867.3
    144160     4868.67
    144200      4870.4
    144240     4871.57
    144280     4872.25
    144320     4873.98
    144360     4875.25
    144400     4877.04
    144440     4878.25
    144480     4879.59
    144520     4881.14
    144560     4882.19
    144600     4883.42
    144640      4885.1
    144680     4886.22
    144720     4887.52
    144760     4888.73
    144800     4890.42
    144840     4891.51
    144880     4892.68
    144920     4894.23
    144960     4895.61
    145000     4897.35
    145040     4898.53
    145080     4899.18
    145120     4900.92
    145160     4902.19
    145200     4903.99
    145240     4905.19
    145280     4906.54
    145320     4908.09
    145360     4909.13
    145400     4910.35
    145440     4912.05
    145480     4913.18
    145520     4914.46
    145560     4915.66
    145600     4917.36
    145640     4918.47
    145680     4919.62
    145720     4921.19
    145760     4922.55
    145800     4924.29
    145840     4925.47
    145880     4926.11
    145920     4927.86
    145960     4929.13
    146000     4930.96
    146040     4932.15
    146080     4933.49
    146120     4935.04
    146160     4936.07
    146200      4937.3
    146240     4938.99
    146280     4940.12
    146320      4941.4
    146360     4942.62
    146400     4944.31
    146440     4945.43
    146480     4946.56
    146520     4948.15
    146560      4949.5
    146600     4951.25
    146640     4952.43
    146680     4953.05
    146720     4954.82
    146760     4956.07
    146800     4957.91
    146840      4959.1
    146880     4960.44
    146920     4962.01
    146960     4963.01
    147000     4964.25
    147040     4965.95
    147080     4967.07
    147120     4968.36
    147160     4969.58
    147200     4971.28
    147240     4972.39
    147280     4973.51
    147320      4975.1
    147360     4976.47
    147400      4978.2
    147440     4979.39
    147480        4980
    147520     4981.78
    147560     4983.04
    147600     4984.87
    147640     4986.07
    147680     4987.39
    147720     4988.97
    147760     4989.98
    147800     4991.23
    147840     4992.91
    147880     4994.04
    147920     4995.32
    147960     4996.53
    148000     4998.25
    148040     4999.34
    148080     5000.47
    148120     5002.06
    148160     5003.43
    148200     5005.16
    148240     5006.36
    148280     5006.97
    148320     5008.75
    148360        5010
    148400     5011.83
    148440     5013.03
    148480     5014.37
    148520     5015.95
    148560     5016.94
    148600     5018.19
    148640     5019.88
    148680     5020.99
    148720     5022.27
    148760      5023.5
    148800     5025.21
    148840     5026.29
    148880     5027.43
    148920     5029.02
    148960     5030.38
    149000     5032.15
    149040     5033.32
    149080     5033.95
    149120     5035.72
    149160     5036.95
    149200     5038.81
    149240        5040
    149280     5041.32
    149320      5042.9
    149360      5043.9
    149400     5045.16
    149440     5046.84
    149480     5047.95
    149520     5049.24
    149560     5050.47
    149600     5052.17
    149640     5053.27
    149680      5054.4
    149720     5055.98
    149760     5057.34
    149800     5059.11
    149840     5060.29
    149880     5060.91
    149920     5062.68
    149960     5063.92
    150000     5065.77
    150040     5066.98
    150080     5068.29
    150120     5069.88
    150160     5070.87
    150200     5072.12
    150240     5073.83
    150280     5074.92
    150320     5076.21
    150360     5077.44
    150400     5079.15
    150440     5080.23
    150480     5081.37
    150520     5082.96
    150560     5084.29
    150600     5086.07
    150640     5087.26
    150680     5087.87
    150720     5089.65
    150760     5090.88
    150800     5092.73
    150840     5093.95
    150880     5095.27
    150920     5096.83
    150960     5097.84
    151000     5099.08
    151040      5100.8
    151080      5101.9
    151120     5103.17
    151160     5104.41
    151200     5106.14
    151240      5107.2
    151280     5108.35
    151320     5109.91
    151360     5111.26
    151400     5113.05
    151440     5114.25
    151480     5114.85
    151520     5116.63
    151560     5117.88
    151600     5119.73
    151640     5120.93
    151680     5122.26
    151720     5123.82
    151760     5124.83
    151800     5126.08
    151840     5127.79
    151880     5128.89
    151920     5130.16
    151960      5131.4
    152000     5133.13
    152040     5134.18
    152080     5135.32
    152120     5136.88
    152160     5138.25
    152200     5140.02
    152240     5141.23
    152280     5141.82
    152320     5143.59
    152360     5144.85
    152400     5146.71
    152440     5147.92
    152480     5149.24
    152520     5150.79
    152560      5151.8
    152600     5153.04
    152640     5154.76
    152680     5155.86
    152720     5157.13
    152760     5158.38
    152800      5160.1
    152840     5161.15
    152880      5162.3
    152920     5163.85
    152960     5165.22
    153000     5166.99
    153040     5168.21
    153080     5168.79
    153120     5170.57
    153160     5171.82
    153200     5173.69
    153240      5174.9
    153280     5176.21
    153320     5177.77
    153360     5178.78
    153400     5180.01
    153440     5181.72
    153480     5182.82
    153520     5184.11
    153560     5185.35
    153600     5187.09
    153640     5188.12
    153680     5189.26
    153720     5190.81
    153760     5192.19
    153800     5193.96
    153840     5195.19
    153880     5195.77
    153920     5197.56
    153960      5198.8
    154000     5200.67
    154040     5201.87
    154080     5203.18
    154120     5204.74
    154160     5205.76
    154200     5206.97
    154240      5208.7
    154280     5209.81
    154320     5211.07
    154360     5212.33
    154400     5214.07
    154440      5215.1
    154480     5216.23
    154520     5217.79
    154560     5219.18
    154600     5220.92
    154640     5222.15
    154680     5222.73
    154720     5224.54
    154760     5225.77
    154800     5227.65
    154840     5228.84
    154880     5230.15
    154920     5231.73
    154960     5232.73
    155000     5233.95
    155040     5235.69
    155080     5236.78
    155120     5238.04
    155160     5239.32
    155200     5241.03
    155240     5242.08
    155280      5243.2
    155320     5244.77
    155360     5246.17
    155400      5247.9
    155440     5249.15
    155480     5249.72
    155520     5251.54
    155560     5252.74
    155600     5254.64
    155640     5255.82
    155680     5257.15
    155720     5258.72
    155760     5259.73
    155800     5260.94
    155840     5262.67
    155880     5263.77
    155920     5265.04
    155960      5266.3
    156000     5268.03
    156040     5269.07
    156080     5270.19
    156120     5271.77
    156160     5273.16
    156200     5274.89
    156240     5276.16
    156280     5276.71
    156320     5278.54
    156360     5279.76
    156400     5281.64
    156440     5282.81
    156480     5284.15
    156520     5285.72
    156560     5286.73
    156600     5287.95
    156640     5289.68
    156680     5290.78
    156720     5292.03
    156760     5293.28
    156800     5295.04
    156840     5296.07
    156880     5297.19
    156920     5298.78
    156960     5300.16
    157000     5301.89
    157040     5303.14
    157080     5303.71
    157120     5305.52
    157160     5306.75
    157200     5308.65
    157240     5309.81
    157280     5311.14
    157320     5312.72
    157360     5313.72
    157400     5314.94
    157440     5316.67
    157480     5317.78
    157520     5319.02
    157560     5320.29
    157600     5322.03
    157640     5323.06
    157680     5324.18
    157720     5325.77
    157760     5327.16
    157800     5328.88
    157840     5330.13
    157880      5330.7
    157920     5332.51
    157960     5333.74
    158000     5335.64
    158040     5336.79
    158080     5338.13
    158120     5339.73
    158160     5340.71
    158200     5341.94
    158240     5343.66
    158280     5344.76
    158320        5346
    158360     5347.27
    158400     5349.01
    158440     5350.04
    158480     5351.16
    158520     5352.75
    158560     5354.15
    158600     5355.86
    158640     5357.12
    158680     5357.69
    158720      5359.5
    158760     5360.73
    158800     5362.63
    158840     5363.78
    158880     5365.13
    158920     5366.72
    158960     5367.69
    159000     5368.93
    159040     5370.66
    159080     5371.76
    159120     5372.99
    159160     5374.25
    159200        5376
    159240     5377.02
    159280     5378.14
    159320     5379.73
    159360     5381.13
    159400     5382.85
    159440     5384.11
    159480     5384.67
    159520     5386.48
    159560     5387.71
    159600      5389.6
    159640     5390.78
    159680     5392.11
    159720      5393.7
    159760     5394.67
    159800     5395.91
    159840     5397.64
    159880     5398.72
    159920     5399.95
    159960     5401.22
    160000     5402.99
    160040        5404
    160080     5405.13
    160120     5406.71
    160160     5408.12
    160200     5409.83
    160240     5411.09
    160280     5411.63
    160320     5413.47
    160360     5414.69
    160400     5416.58
    160440     5417.74
    160480     5419.08
    160520     5420.66
    160560     5421.64
    160600     5422.89
    160640     5424.61
    160680     5425.67
    160720     5426.92
    160760     5428.18
    160800     5429.96
    160840     5430.94
    160880     5432.09
    160920     5433.67
    160960     5435.08
    161000     5436.78
    161040     5438.06
    161080      5438.6
    161120     5440.44
    161160     5441.66
    161200     5443.56
    161240      5444.7
    161280     5446.04
    161320     5447.62
    161360     5448.59
    161400     5449.84
    161440     5451.56
    161480     5452.64
    161520     5453.86
    161560     5455.13
    161600     5456.91
    161640     5457.89
    161680     5459.03
    161720     5460.62
    161760     5462.02
    161800     5463.73
    161840     5465.03
    161880     5465.54
    161920     5467.39
    161960     5468.62
    162000      5470.5
    162040     5471.65
    162080     5472.97
    162120     5474.56
    162160     5475.53
    162200     5476.78
    162240      5478.5
    162280     5479.58
    162320      5480.8
    162360     5482.06
    162400     5483.85
    162440     5484.83
    162480     5485.97
    162520     5487.56
    162560     5488.96
    162600     5490.68
    162640     5491.97
    162680     5492.48
    162720     5494.33
    162760     5495.55
    162800     5497.44
    162840     5498.59
    162880     5499.91
    162920      5501.5
    162960     5502.48
    163000     5503.71
    163040     5505.44
    163080     5506.53
    163120     5507.73
    163160     5508.98
    163200     5510.79
    163240     5511.78
    163280     5512.89
    163320     5514.49
    163360      5515.9
    163400     5517.61
    163440      5518.9
    163480     5519.43
    163520     5521.26
    163560     5522.48
    163600     5524.38
    163640     5525.52
    163680     5526.84
    163720     5528.43
    163760     5529.41
    163800     5530.65
    163840     5532.38
    163880     5533.46
    163920     5534.67
    163960     5535.92
    164000     5537.73
    164040     5538.71
    164080     5539.84
    164120     5541.43
    164160     5542.83
    164200     5544.55
    164240     5545.81
    164280     5546.36
    164320     5548.19
    164360     5549.41
    164400     5551.33
    164440     5552.45
    164480     5553.78
    164520     5555.37
    164560     5556.36
    164600     5557.58
    164640      5559.3
    164680      5560.4
    164720     5561.59
    164760     5562.85
    164800     5564.67
    164840     5565.68
    164880     5566.78
    164920     5568.39
    164960     5569.78
    165000     5571.52
    165040     5572.76
    165080      5573.3
    165120     5575.12
    165160     5576.35
    165200     5578.28
    165240      5579.4
    165280     5580.73
    165320     5582.31
    165360     5583.29
    165400     5584.51
    165440     5586.24
    165480     5587.35
    165520     5588.52
    165560     5589.79
    165600      5591.6
    165640     5592.61
    165680     5593.71
    165720     5595.32
    165760     5596.71
    165800     5598.45
    165840     5599.72
    165880     5600.22
    165920     5602.05
    165960     5603.29
    166000     5605.22
    166040     5606.35
    166080     5607.67
    166120     5609.25
    166160     5610.25
    166200     5611.46
    166240     5613.18
    166280     5614.28
    166320     5615.45
    166360     5616.72
    166400     5618.54
    166440     5619.54
    166480     5620.64
    166520     5622.26
    166560     5623.66
    166600      5625.4
    166640     5626.65
    166680     5627.17
    166720     5628.98
    166760     5630.21
    166800     5632.15
    166840     5633.29
    166880     5634.59
    166920     5636.19
    166960     5637.19
    167000     5638.41
    167040     5640.12
    167080     5641.22
    167120     5642.37
    167160     5643.67
    167200     5645.48
    167240     5646.46
    167280     5647.58
    167320     5649.19
    167360     5650.58
    167400     5652.34
    167440     5653.59
    167480     5654.09
    167520     5655.92
    167560     5657.15
    167600     5659.09
    167640     5660.23
    167680     5661.52
    167720     5663.13
    167760     5664.12
    167800     5665.35
    167840     5667.05
    167880     5668.14
    167920     5669.31
    167960     5670.59
    168000     5672.42
    168040     5673.41
    168080      5674.5
    168120     5676.12
    168160     5677.51
    168200     5679.26
    168240     5680.51
    168280     5681.01
    168320     5682.84
    168360     5684.06
    168400     5686.02
    168440     5687.14
    168480     5688.46
    168520     5690.04
    168560     5691.04
    168600     5692.27
    168640     5693.97
    168680     5695.08
    168720     5696.23
    168760     5697.52
    168800     5699.35
    168840     5700.33
    168880     5701.42
    168920     5703.05
    168960     5704.42
    169000     5706.18
    169040     5707.44
    169080     5707.94
    169120     5709.76
    169160     5710.98
    169200     5712.93
    169240     5714.07
    169280     5715.38
    169320     5716.97
    169360     5717.98
    169400      5719.2
    169440     5720.88
    169480        5722
    169520     5723.17
    169560     5724.43
    169600     5726.26
    169640     5727.25
    169680     5728.34
    169720     5729.99
    169760     5731.36
    169800     5733.11
    169840     5734.35
    169880     5734.86
    169920      5736.7
    169960     5737.91
    170000     5739.84
    170040     5740.99
    170080      5742.3
    170120     5743.88
    170160      5744.9
    170200     5746.12
    170240     5747.81
    170280     5748.94
    170320     5750.08
    170360     5751.34
    170400     5753.18
    170440     5754.17
    170480     5755.26
    170520      5756.9
    170560     5758.29
    170600     5760.03
    170640     5761.28
    170680     5761.78
    170720     5763.61
    170760     5764.83
    170800     5766.76
    170840      5767.9
    170880     5769.22
    170920     5770.79
    170960     5771.82
    171000     5773.03
    171040     5774.74
    171080     5775.86
    171120     5777.01
    171160     5778.27
    171200     5780.11
    171240     5781.08
    171280     5782.18
    171320      5783.8
    171360      5785.2
    171400     5786.94
    171440     5788.18
    171480     5788.69
    171520     5790.53
    171560     5791.75
    171600      5793.7
    171640      5794.8
    171680     5796.13
    171720     5797.73
    171760     5798.75
    171800     5799.96
    171840     5801.67
    171880     5802.78
    171920     5803.93
    171960     5805.19
    172000     5807.02
    172040        5808
    172080     5809.11
    172120     5810.73
    172160     5812.12
    172200     5813.87
    172240     5815.11
    172280      5815.6
    172320     5817.45
    172360     5818.68
    172400     5820.62
    172440     5821.71
    172480     5823.06
    172520     5824.65
    172560     5825.68
    172600     5826.88
    172640      5828.6
    172680      5829.7
    172720     5830.85
    172760     5832.12
    172800     5833.95
    172840     5834.94
    172880     5836.03
    172920     5837.65
    172960     5839.05
    173000      5840.8
    173040     5842.04
    173080     5842.52
    173120     5844.38
    173160      5845.6
    173200     5847.54
    173240     5848.65
    173280        5850
    173320      5851.6
    173360     5852.62
    173400     5853.83
    173440     5855.56
    173480     5856.64
    173520      5857.8
    173560     5859.08
    173600      5860.9
    173640     5861.89
    173680     5862.99
    173720     5864.59
    173760     5866.02
    173800     5867.76
    173840     5868.99
    173880     5869.46
    173920     5871.32
    173960     5872.56
    174000      5874.5
    174040     5875.61
    174080     5876.96
    174120     5878.57
    174160     5879.55
    174200      5880.8
    174240     5882.52
    174280     5883.61
    174320     5884.76
    174360     5886.04
    174400     5887.88
    174440     5888.84
    174480     5889.95
    174520     5891.56
    174560     5892.98
    174600     5894.74
    174640     5895.97
    174680     5896.42
    174720     5898.29
    174760     5899.52
    174800     5901.47
    174840     5902.57
    174880     5903.92
    174920     5905.53
    174960     5906.52
    175000     5907.75
    175040     5909.49
    175080     5910.58
    175120     5911.72
    175160        5913
    175200     5914.83
    175240      5915.8
    175280      5916.9
    175320      5918.5
    175360     5919.95
    175400     5921.71
    175440     5922.92
    175480     5923.39
    175520     5925.26
    175560     5926.48
    175600     5928.44
    175640     5929.53
    175680     5930.88
    175720     5932.49
    175760     5933.47
    175800     5934.72
    175840     5936.44
    175880     5937.54
    175920     5938.69
    175960     5939.95
    176000     5941.74
    176040     5942.75
    176080     5943.86
    176120     5945.45
    176160     5946.91
    176200     5948.66
    176240     5949.87
    176280     5950.35
    176320     5952.23
    176360     5953.44
    176400     5955.41
    176440     5956.49
    176480     5957.84
    176520     5959.44
    176560     5960.42
    176600     5961.69
    176640     5963.42
    176680      5964.5
    176720     5965.64
    176760      5966.9
    176800     5968.69
    176840     5969.69
    176880     5970.81
    176920     5972.39
    176960     5973.87
    177000     5975.61
    177040     5976.82
    177080     5977.29
    177120     5979.17
    177160     5980.38
    177200     5982.36
    177240     5983.44
    177280     5984.77
    177320     5986.38
    177360     5987.36
    177400     5988.64
    177440     5990.39
    177480     5991.43
    177520      5992.6
    177560     5993.86
    177600     5995.64
    177640     5996.66
    177680     5997.78
    177720     5999.34
    177760     6000.84
    177800     6002.56
    177840     6003.77
    177880     6004.24
    177920     6006.11
    177960     6007.35
    178000     6009.31
    178040      6010.4
    178080     6011.74
    178120     6013.34
    178160     6014.32
    178200      6015.6
    178240     6017.34
    178280     6018.39
    178320     6019.57
    178360     6020.82
    178400     6022.59
    178440     6023.63
    178480     6024.75
    178520     6026.31
    178560     6027.81
    178600     6029.52
    178640     6030.73
    178680     6031.21
    178720     6033.06
    178760     6034.31
    178800     6036.28
    178840     6037.36
    178880     6038.69
    178920     6040.31
    178960     6041.27
    179000     6042.57
    179040     6044.28
    179080     6045.35
    179120     6046.54
    179160     6047.79
    179200     6049.56
    179240      6050.6
    179280     6051.71
    179320     6053.28
    179360     6054.78
    179400     6056.47
    179440     6057.69
    179480     6058.16
    179520     6060.02
    179560     6061.27
    179600     6063.23
    179640     6064.32
    179680     6065.67
    179720     6067.28
    179760     6068.24
    179800     6069.53
    179840     6071.26
    179880     6072.31
    179920     6073.52
    179960     6074.75
    180000     6076.52
    180040     6077.58
    180080     6078.67
    180120     6080.24
    180160     6081.74
    180200     6083.43
    180240     6084.65
    180280     6085.13
    180320     6086.98
    180360     6088.24
    180400     6090.18
    180440     6091.28
    180480     6092.64
    180520     6094.24
    180560     6095.19
    180600     6096.48
    180640     6098.22
    180680     6099.26
    180720     6100.45
    180760     6101.69
    180800     6103.49
    180840     6104.54
    180880     6105.65
    180920      6107.2
    180960      6108.7
    181000     6110.39
    181040     6111.61
    181080     6112.06
    181120     6113.92
    181160     6115.21
    181200     6117.15
    181240     6118.25
    181280     6119.59
    181320      6121.2
    181360     6122.16
    181400     6123.45
    181440     6125.15
    181480     6126.23
    181520      6127.4
    181560     6128.65
    181600     6130.45
    181640      6131.5
    181680     6132.59
    181720     6134.15
    181760     6135.66
    181800     6137.34
    181840     6138.58
    181880        6139
    181920     6140.87
    181960     6142.14
    182000     6144.09
    182040      6145.2
    182080     6146.55
    182120     6148.16
    182160     6149.12
    182200      6150.4
    182240      6152.1
    182280     6153.21
    182320     6154.36
    182360     6155.61
    182400      6157.4
    182440     6158.44
    182480     6159.56
    182520     6161.11
    182560     6162.61
    182600     6164.31
    182640     6165.54
    182680     6165.95
    182720     6167.83
    182760      6169.1
    182800     6171.05
    182840     6172.14
    182880      6173.5
    182920     6175.12
    182960     6176.06
    183000     6177.35
    183040     6179.06
    183080     6180.14
    183120     6181.31
    183160     6182.56
    183200     6184.35
    183240     6185.36
    183280      6186.5
    183320     6188.05
    183360     6189.55
    183400     6191.25
    183440     6192.46
    183480     6192.89
    183520     6194.76
    183560     6196.05
    183600        6198
    183640     6199.08
    183680     6200.44
    183720     6202.06
    183760        6203
    183800      6204.3
    183840     6206.02
    183880     6207.09
    183920     6208.23
    183960     6209.49
    184000     6211.28
    184040     6212.33
    184080     6213.45
    184120     6215.01
    184160      6216.5
    184200     6218.21
    184240     6219.41
    184280     6219.88
    184320     6221.72
    184360        6223
    184400     6224.98
    184440     6226.03
    184480     6227.38
    184520        6229
    184560     6229.97
    184600     6231.24
    184640     6232.97
    184680     6234.03
    184720     6235.17
    184760     6236.46
    184800     6238.23
    184840     6239.28
    184880     6240.39
    184920     6241.97
    184960     6243.46
    185000     6245.16
    185040     6246.36
    185080     6246.82
    185120     6248.68
    185160     6249.94
    185200     6251.94
    185240     6252.98
    185280     6254.34
    185320     6255.98
    185360      6256.9
    185400     6258.19
    185440     6259.91
    185480     6260.96
    185520     6262.12
    185560      6263.4
    185600     6265.19
    185640     6266.23
    185680     6267.35
    185720     6268.93
    185760      6270.4
    185800     6272.11
    185840     6273.32
    185880     6273.77
    185920     6275.62
    185960     6276.88
    186000     6278.88
    186040     6279.94
    186080     6281.28
    186120     6282.93
    186160     6283.85
    186200     6285.14
    186240     6286.87
    186280     6287.91
    186320     6289.06
    186360     6290.36
    186400     6292.13
    186440     6293.18
    186480      6294.3
    186520     6295.87
    186560     6297.35
    186600     6299.06
    186640     6300.29
    186680     6300.75
    186720     6302.58
    186760     6303.84
    186800     6305.83
    186840      6306.9
    186880     6308.22
    186920     6309.87
    186960     6310.79
    187000     6312.08
    187040     6313.82
    187080     6314.86
    187120     6315.99
    187160      6317.3
    187200     6319.06
    187240     6320.13
    187280     6321.24
    187320     6322.82
    187360     6324.32
    187400     6326.02
    187440     6327.23
    187480     6327.69
    187520     6329.53
    187560      6330.8
    187600     6332.78
    187640     6333.84
    187680     6335.18
    187720     6336.83
    187760     6337.73
    187800     6339.03
    187840     6340.78
    187880      6341.8
    187920     6342.94
    187960     6344.24
    188000     6346.02
    188040     6347.08
    188080     6348.21
    188120     6349.76
    188160     6351.27
    188200     6352.96
    188240     6354.19
    188280     6354.63
    188320      6356.5
    188360     6357.76
    188400     6359.75
    188440      6360.8
    188480     6362.12
    188520     6363.77
    188560     6364.68
    188600        6366
    188640     6367.74
    188680     6368.77
    188720      6369.9
    188760     6371.19
    188800     6372.98
    188840     6374.04
    188880     6375.16
    188920      6376.7
    188960     6378.22
    189000     6379.91
    189040     6381.15
    189080     6381.55
    189120     6383.45
    189160      6384.7
    189200      6386.7
    189240     6387.76
    189280     6389.08
    189320     6390.74
    189360     6391.64
    189400     6392.95
    189440     6394.67
    189480     6395.71
    189520     6396.85
    189560     6398.14
    189600     6399.95
    189640        6401
    189680     6402.12
    189720     6403.66
    189760     6405.22
    189800     6406.88
    189840     6408.12
    189880     6408.51
    189920     6410.39
    189960     6411.64
    190000     6413.66
    190040     6414.72
    190080     6416.06
    190120     6417.71
    190160      6418.6
    190200     6419.92
    190240     6421.65
    190280     6422.69
    190320      6423.8
    190360     6425.12
    190400     6426.92
    190440     6427.96
    190480     6429.07
    190520     6430.64
    190560     6432.19
    190600     6433.86
    190640     6435.09
    190680     6435.48
    190720     6437.34
    190760     6438.57
    190800     6440.63
    190840     6441.67
    190880     6443.02
    190920     6444.66
    190960     6445.56
    191000     6446.88
    191040      6448.6
    191080     6449.64
    191120     6450.77
    191160     6452.08
    191200     6453.89
    191240     6454.93
    191280     6456.05
    191320     6457.61
    191360     6459.15
    191400     6460.82
    191440     6462.05
    191480     6462.43
    191520     6464.29
    191560     6465.55
    191600     6467.59
    191640     6468.64
    191680     6469.99
    191720     6471.62
    191760     6472.53
    191800     6473.83
    191840     6475.57
    191880      6476.6
    191920     6477.73
    191960     6479.04
    192000     6480.85
    192040     6481.88
    192080        6483
    192120     6484.55
    192160     6486.11
    192200     6487.79
    192240     6489.01
    192280      6489.4
    192320     6491.25
    192360     6492.51
    192400     6494.57
    192440     6495.59
    192480     6496.96
    192520      6498.6
    192560     6499.48
    192600     6500.79
    192640     6502.52
    192680     6503.53
    192720     6504.69
    192760     6505.99
    192800      6507.8
    192840     6508.84
    192880     6509.93
    192920     6511.52
    192960     6513.05
    193000     6514.74
    193040     6515.97
    193080     6516.36
    193120      6518.2
    193160     6519.47
    193200     6521.51
    193240     6522.54
    193280      6523.9
    193320     6525.54
    193360     6526.43
    193400     6527.73
    193440     6529.49
    193480      6530.5
    193520     6531.64
    193560     6532.94
    193600     6534.74
    193640     6535.79
    193680     6536.89
    193720     6538.47
    193760     6540.01
    193800     6541.71
    193840     6542.94
    193880     6543.34
    193920     6545.17
    193960     6546.45
    194000     6548.49
    194040     6549.48
    194080     6550.85
    194120     6552.51
    194160     6553.39
    194200     6554.71
    194240     6556.43
    194280     6557.46
    194320     6558.59
    194360     6559.89
    194400      6561.7
    194440     6562.76
    194480     6563.85
    194520     6565.45
    194560     6566.96
    194600     6568.67
    194640      6569.9
    194680     6570.31
    194720     6572.12
    194760     6573.42
    194800     6575.46
    194840     6576.45
    194880     6577.81
    194920     6579.49
    194960     6580.33
    195000     6581.67
    195040      6583.4
    195080     6584.41
    195120     6585.54
    195160     6586.83
    195200     6588.66
    195240     6589.72
    195280     6590.81
    195320     6592.41
    195360     6593.92
    195400     6595.65
    195440     6596.88
    195480     6597.27
    195520     6599.08
    195560     6600.38
    195600     6602.43
    195640     6603.41
    195680     6604.77
    195720     6606.45
    195760      6607.3
    195800     6608.66
    195840     6610.34
    195880     6611.37
    195920     6612.52
    195960      6613.8
    196000     6615.61
    196040     6616.69
    196080     6617.77
    196120     6619.37
    196160     6620.87
    196200     6622.62
    196240     6623.83
    196280     6624.23
    196320     6626.05
    196360     6627.34
    196400     6629.38
    196440     6630.39
    196480     6631.73
    196520     6633.42
    196560     6634.25
    196600     6635.63
    196640      6637.3
    196680     6638.34
    196720     6639.48
    196760     6640.77
    196800     6642.58
    196840     6643.65
    196880     6644.73
    196920     6646.31
    196960     6647.83
    197000     6649.56
    197040     6650.79
    197080      6651.2
    197120        6653
    197160     6654.31
    197200     6656.36
    197240     6657.36
    197280     6658.72
    197320     6660.39
    197360     6661.23
    197400     6662.59
    197440     6664.28
    197480     6665.31
    197520     6666.46
    197560     6667.71
    197600     6669.56
    197640     6670.64
    197680     6671.71
    197720     6673.27
    197760      6674.8
    197800     6676.53
    197840     6677.75
    197880     6678.18
    197920     6679.98
    197960     6681.28
    198000     6683.32
    198040     6684.34
    198080     6685.68
    198120     6687.35
    198160      6688.2
    198200     6689.56
    198240     6691.23
    198280     6692.28
    198320     6693.42
    198360     6694.68
    198400     6696.54
    198440     6697.63
    198480     6698.67
    198520     6700.25
    198560     6701.78
    198600     6703.53
    198640     6704.73
    198680     6705.17
    198720     6706.97
    198760     6708.25
    198800     6710.31
    198840     6711.32
    198880     6712.65
    198920     6714.33
    198960     6715.18
    199000     6716.55
    199040     6718.24
    199080     6719.27
    199120     6720.42
    199160     6721.66
    199200     6723.52
    199240     6724.61
    199280     6725.66
    199320     6727.25
    199360     6728.78
    199400     6730.51
    199440     6731.72
    199480     6732.16
    199520     6733.95
    199560     6735.24
    199600      6737.3
    199640     6738.29
    199680     6739.64
    199720     6741.32
    199760     6742.15
    199800     6743.56
    199840     6745.22
    199880     6746.27
    199920     6747.41
    199960     6748.64
    200000      6750.5
    200040     6751.59
    200080     6752.65
    200120     6754.24
    200160     6755.78
    200200      6757.5
    200240     6758.71
    200280     6759.14
    200320     6760.92
    200360     6762.21
    200400     6764.29
    200440     6765.29
    200480     6766.63
    200520     6768.34
    200560     6769.12
    200600     6770.54
    200640     6772.21
    200680     6773.24
    200720     6774.37
    200760     6775.61
    200800     6777.49
    200840     6778.57
    200880     6779.63
    200920     6781.21
    200960     6782.77
    201000     6784.49
    201040     6785.69
    201080     6786.12
    201120     6787.92
    201160     6789.19
    201200     6791.29
    201240     6792.27
    201280     6793.58
    201320     6795.33
    201360     6796.12
    201400     6797.53
    201440     6799.21
    201480     6800.23
    201520     6801.35
    201560     6802.59
    201600      6804.5
    201640     6805.59
    201680     6806.64
    201720     6808.19
    201760     6809.78
    201800      6811.5
    201840     6812.69
    201880      6813.1
    201920     6814.94
    201960     6816.18
    202000     6818.29
    202040     6819.28
    202080     6820.58
    202120     6822.32
    202160     6823.11
    202200     6824.54
    202240     6826.21
    202280     6827.23
    202320     6828.34
    202360     6829.61
    202400      6831.5
    202440     6832.58
    202480     6833.64
    202520     6835.19
    202560     6836.77
    202600     6838.51
    202640     6839.69
    202680     6840.11
    202720     6841.93
    202760     6843.17
    202800     6845.31
    202840     6846.28
    202880     6847.59
    202920     6849.33
    202960      6850.1
    203000     6851.53
    203040     6853.22
    203080     6854.24
    203120     6855.36
    203160     6856.63
    203200     6858.49
    203240     6859.58
    203280     6860.64
    203320      6862.2
    203360      6863.8
    203400     6865.52
    203440     6866.69
    203480     6867.12
    203520     6868.94
    203560     6870.19
    203600     6872.32
    203640     6873.29
    203680     6874.61
    203720     6876.34
    203760      6877.1
    203800     6878.54
    203840     6880.24
    203880     6881.25
    203920     6882.36
    203960     6883.64
    204000      6885.5
    204040     6886.58
    204080     6887.65
    204120     6889.21
    204160     6890.82
    204200     6892.52
    204240      6893.7
    204280      6894.1
    204320     6895.96
    204360     6897.19
    204400     6899.34
    204440      6900.3
    204480     6901.61
    204520     6903.35
    204560     6904.13
    204600     6905.56
    204640     6907.26
    204680     6908.27
    204720     6909.37
    204760     6910.65
    204800     6912.51
    204840      6913.6
    204880     6914.67
    204920     6916.22
    204960     6917.85
    205000     6919.55
    205040     6920.74
    205080     6921.14
    205120     6922.98
    205160     6924.21
    205200     6926.36
    205240      6927.3
    205280     6928.62
    205320     6930.37
    205360     6931.15
    205400     6932.58
    205440     6934.29
    205480     6935.28
    205520     6936.41
    205560     6937.68
    205600     6939.53
    205640     6940.61
    205680      6941.7
    205720     6943.25
    205760     6944.86
    205800     6946.57
    205840     6947.76
    205880     6948.16
    205920     6950.02
    205960     6951.24
    206000     6953.38
    206040     6954.32
    206080     6955.66
    206120     6957.41
    206160     6958.16
    206200     6959.61
    206240     6961.33
    206280      6962.3
    206320     6963.42
    206360     6964.72
    206400     6966.57
    206440     6967.61
    206480     6968.73
    206520     6970.29
    206560     6971.88
    206600      6973.6
    206640      6974.8
    206680      6975.2
    206720     6977.04
    206760     6978.27
    206800      6980.4
    206840     6981.34
    206880     6982.68
    206920     6984.43
    206960     6985.18
    207000     6986.64
    207040     6988.35
    207080     6989.33
    207120     6990.45
    207160     6991.72
    207200      6993.6
    207240     6994.65
    207280     6995.75
    207320     6997.31
    207360     6998.89
    207400     7000.61
    207440      7001.8
    207480     7002.19
    207520     7004.06
    207560     7005.28
    207600     7007.41
    207640     7008.37
    207680      7009.7
    207720     7011.43
    207760     7012.19
    207800     7013.64
    207840     7015.37
    207880     7016.35
    207920     7017.48
    207960     7018.75
    208000     7020.59
    208040     7021.67
    208080     7022.75
    208120     7024.31
    208160      7025.9
    208200     7027.62
    208240      7028.8
    208280     7029.18
    208320     7031.06
    208360     7032.27
    208400     7034.41
    208440     7035.37
    208480     7036.71
    208520     7038.45
    208560      7039.2
    208600     7040.63
    208640     7042.37
    208680     7043.37
    208720     7044.47
    208760     7045.77
    208800      7047.6
    208840      7048.7
    208880     7049.76
    208920     7051.33
    208960     7052.91
    209000     7054.65
    209040     7055.79
    209080     7056.18
    209120     7058.07
    209160     7059.29
    209200     7061.43
    209240     7062.39
    209280     7063.71
    209320     7065.46
    209360     7066.21
    209400     7067.63
    209440     7069.38
    209480     7070.36
    209520     7071.49
    209560     7072.75
    209600     7074.61
    209640     7075.71
    209680     7076.75
    209720     7078.33
    209760     7079.91
    209800     7081.66
    209840      7082.8
    209880      7083.2
    209920      7085.1
    209960      7086.3
    210000     7088.46
    210040     7089.41
    210080     7090.72
    210120     7092.46
    210160     7093.22
    210200     7094.64
    210240     7096.39
    210280     7097.36
    210320     7098.49
    210360     7099.75
    210400     7101.63
    210440      7102.7
    210480     7103.77
    210520     7105.36
    210560      7106.9
    210600     7108.66
    210640     7109.79
    210680     7110.19
    210720     7112.09
    210760     7113.29
    210800     7115.45
    210840     7116.42
    210880     7117.74
    210920     7119.47
    210960     7120.24
    211000     7121.65
    211040      7123.4
    211080     7124.37
    211120     7125.49
    211160     7126.76
    211200     7128.64
    211240     7129.71
    211280     7130.78
    211320     7132.38
    211360     7133.91
    211400     7135.67
    211440      7136.8
    211480      7137.2
    211520     7139.09
    211560     7140.33
    211600     7142.45
    211640     7143.44
    211680     7144.76
    211720     7146.47
    211760     7147.24
    211800     7148.65
    211840      7150.4
    211880     7151.37
    211920      7152.5
    211960     7153.75
    212000     7155.64
    212040     7156.71
    212080     7157.76
    212120      7159.4
    212160     7160.91
    212200     7162.68
    212240     7163.81
    212280     7164.21
    212320     7166.08
    212360     7167.31
    212400     7169.45
    212440     7170.44
    212480     7171.77
    212520     7173.49
    212560     7174.25
    212600     7175.65
    212640     7177.41
    212680     7178.35
    212720     7179.51
    212760     7180.76
    212800     7182.63
    212840     7183.68
    212880     7184.78
    212920     7186.39
    212960     7187.92
    213000     7189.67
    213040     7190.81
    213080      7191.2
    213120     7193.09
    213160     7194.31
    213200     7196.45
    213240     7197.43
    213280     7198.78
    213320     7200.47
    213360     7201.25
    213400     7202.65
    213440      7204.4
    213480     7205.36
    213520      7206.5
    213560     7207.76
    213600      7209.6
    213640     7210.65
    213680     7211.74
    213720     7213.38
    213760     7214.89
    213800     7216.65
    213840     7217.79
    213880     7218.17
    213920     7220.05
    213960     7221.26
    214000     7223.39
    214040     7224.43
    214080     7225.76
    214120     7227.47
    214160     7228.23
    214200     7229.64
    214240     7231.39
    214280     7232.34
    214320     7233.47
    214360     7234.71
    214400     7236.58
    214440     7237.66
    214480     7238.72
    214520     7240.37
    214560     7241.87
    214600     7243.62
    214640     7244.78
    214680     7245.16
    214720     7247.03
    214760     7248.25
    214800     7250.38
    214840     7251.43
    214880     7252.75
    214920     7254.46
    214960     7255.23
    215000     7256.63
    215040     7258.39
    215080     7259.32
    215120     7260.45
    215160     7261.66
    215200     7263.57
    215240     7264.63
    215280     7265.69
    215320     7267.36
    215360     7268.86
    215400     7270.62
    215440     7271.76
    215480     7272.14
    215520     7274.01
    215560     7275.22
    215600     7277.36
    215640     7278.41
    215680     7279.73
    215720     7281.44
    215760     7282.22
    215800     7283.59
    215840     7285.36
    215880      7286.3
    215920     7287.44
    215960     7288.64
    216000     7290.56
    216040     7291.62
    216080     7292.66
    216120     7294.31
    216160     7295.83
    216200      7297.6
    216240     7298.76
    216280     7299.11
    216320     7300.97
    216360      7302.2
    216400     7304.35
    216440     7305.41
    216480     7306.71
    216520     7308.41
    216560     7309.18
    216600     7310.57
    216640     7312.36
    216680     7313.27
    216720     7314.41
    216760     7315.63
    216800     7317.53
    216840     7318.59
    216880     7319.67
    216920     7321.31
    216960     7322.83
    217000      7324.6
    217040     7325.75
    217080      7326.1
    217120     7327.96
    217160     7329.19
    217200     7331.36
    217240      7332.4
    217280     7333.72
    217320     7335.42
    217360     7336.18
    217400     7337.58
    217440     7339.36
    217480     7340.29
    217520     7341.39
    217560     7342.63
    217600     7344.51
    217640     7345.59
    217680     7346.65
    217720      7348.3
    217760      7349.8
    217800     7351.59
    217840     7352.72
    217880     7353.09
    217920     7354.94
    217960     7356.18
    218000     7358.35
    218040     7359.37
    218080     7360.68
    218120     7362.39
    218160     7363.19
    218200     7364.55
    218240     7366.31
    218280     7367.27
    218320     7368.39
    218360     7369.61
    218400     7371.47
    218440     7372.56
    218480     7373.62
    218520     7375.28
    218560     7376.77
    218600     7378.58
    218640     7379.69
    218680     7380.06
    218720     7381.91
    218760     7383.15
    218800     7385.32
    218840     7386.35
    218880     7387.64
    218920     7389.36
    218960     7390.13
    219000     7391.52
    219040     7393.29
    219080     7394.25
    219120     7395.36
    219160      7396.6
    219200     7398.48
    219240     7399.54
    219280      7400.6
    219320     7402.28
    219360     7403.77
    219400     7405.58
    219440     7406.68
    219480     7407.05
    219520     7408.88
    219560     7410.12
    219600     7412.31
    219640     7413.31
    219680     7414.62
    219720     7416.33
    219760     7417.12
    219800      7418.5
    219840     7420.27
    219880     7421.23
    219920     7422.33
    219960     7423.58
    220000     7425.45
    220040      7426.5
    220080     7427.56
    220120     7429.22
    220160     7430.73
    220200     7432.53
    220240     7433.64
    220280     7434.02
    220320     7435.84
    220360     7437.09
    220400     7439.27
    220440     7440.28
    220480     7441.58
    220520     7443.31
    220560     7444.08
    220600     7445.47
    220640     7447.23
    220680     7448.19
    220720      7449.3
    220760     7450.54
    220800     7452.41
    220840     7453.46
    220880     7454.53
    220920      7456.2
    220960     7457.72
    221000      7459.5
    221040      7460.6
    221080     7460.99
    221120      7462.8
    221160     7464.07
    221200     7466.25
    221240     7467.26
    221280     7468.55
    221320     7470.27
    221360     7471.05
    221400     7472.44
    221440     7474.19
    221480     7475.16
    221520     7476.27
    221560     7477.52
    221600     7479.37
    221640     7480.42
    221680      7481.5
    221720     7483.17
    221760     7484.68
    221800     7486.47
    221840     7487.57
    221880     7487.95
    221920     7489.78
    221960     7491.02
    222000     7493.22
    222040     7494.21
    222080     7495.52
    222120     7497.25
    222160     7497.99
    222200      7499.4
    222240     7501.17
    222280     7502.17
    222320     7503.23
    222360     7504.46
    222400     7506.34
    222440     7507.39
    222480     7508.43
    222520     7510.15
    222560     7511.65
    222600     7513.45
    222640      7514.5
    222680     7514.91
    222720     7516.75
    222760     7517.99
    222800     7520.19
    222840     7521.19
    222880     7522.49
    222920      7524.2
    222960     7524.94
    223000     7526.39
    223040     7528.14
    223080     7529.15
    223120     7530.19
    223160     7531.44
    223200     7533.33
    223240     7534.37
    223280     7535.41
    223320     7537.13
    223360     7538.63
    223400     7540.43
    223440     7541.49
    223480     7541.89
    223520     7543.73
    223560     7544.98
    223600     7547.19
    223640     7548.16
    223680     7549.48
    223720     7551.19
    223760     7551.92
    223800     7553.35
    223840     7555.11
    223880     7556.14
    223920     7557.19
    223960     7558.45
    224000     7560.31
    224040     7561.35
    224080     7562.38
    224120     7564.13
    224160     7565.62
    224200     7567.42
    224240     7568.45
    224280     7568.88
    224320     7570.72
    224360     7571.95
    224400     7574.17
    224440     7575.13
    224480     7576.45
    224520     7578.16
    224560      7578.9
    224600     7580.32
    224640     7582.08
    224680     7583.12
    224720     7584.15
    224760     7585.41
    224800     7587.28
    224840     7588.33
    224880     7589.36
    224920     7591.08
    224960     7592.61
    225000     7594.36
    225040     7595.43
    225080     7595.85
    225120      7597.7
    225160     7598.91
    225200     7601.15
    225240     7602.09
    225280     7603.43
    225320     7605.13
    225360     7605.87
    225400     7607.28
    225440     7609.04
    225480      7610.1
    225520     7611.14
    225560     7612.39
    225600     7614.26
    225640     7615.29
    225680     7616.31
    225720     7618.03
    225760     7619.56
    225800     7621.33
    225840     7622.38
    225880     7622.79
    225920     7624.65
    225960     7625.88
    226000      7628.1
    226040     7629.05
    226080     7630.38
    226120     7632.09
    226160     7632.81
    226200     7634.22
    226240     7635.99
    226280     7637.06
    226320     7638.09
    226360     7639.32
    226400      7641.2
    226440     7642.24
    226480     7643.24
    226520     7644.98
    226560     7646.53
    226600     7648.27
    226640     7649.36
    226680     7649.74
    226720     7651.58
    226760      7652.8
    226800     7655.04
    226840        7656
    226880     7657.32
    226920     7659.04
    226960     7659.76
    227000     7661.18
    227040     7662.94
    227080     7663.99
    227120     7665.03
    227160     7666.27
    227200     7668.15
    227240     7669.17
    227280     7670.17
    227320     7671.91
    227360     7673.48
    227400     7675.21
    227440     7676.28
    227480     7676.65
    227520     7678.51
    227560     7679.72
    227600     7681.98
    227640     7682.92
    227680     7684.26
    227720     7685.96
    227760     7686.69
    227800     7688.12
    227840     7689.87
    227880     7690.92
    227920     7691.97
    227960      7693.2
    228000     7695.07
    228040     7696.11
    228080      7697.1
    228120     7698.83
    228160      7700.4
    228200     7702.13
    228240     7703.21
    228280     7703.57
    228320     7705.43
    228360     7706.63
    228400     7708.91
    228440     7709.85
    228480     7711.19
    228520     7712.88
    228560     7713.61
    228600     7715.02
    228640     7716.81
    228680     7717.86
    228720     7718.91
    228760     7720.12
    228800     7721.99
    228840     7723.02
    228880     7724.02
    228920     7725.77
    228960     7727.31
    229000     7729.06
    229040     7730.15
    229080     7730.48
    229120     7732.33
    229160     7733.54
    229200     7735.84
    229240      7736.8
    229280     7738.12
    229320     7739.79
    229360     7740.53
    229400     7741.93
    229440     7743.75
    229480     7744.79
    229520     7745.82
    229560     7747.04
    229600     7748.91
    229640     7749.96
    229680     7750.95
    229720     7752.68
    229760     7754.25
    229800        7756
    229840     7757.09
    229880     7757.43
    229920     7759.25
    229960     7760.48
    230000     7762.77
    230040     7763.71
    230080     7765.05
    230120     7766.71
    230160     7767.44
    230200     7768.87
    230240     7770.71
    230280     7771.71
    230320     7772.74
    230360     7773.98
    230400     7775.85
    230440      7776.9
    230480     7777.89
    230520     7779.63
    230560     7781.19
    230600     7782.94
    230640     7784.03
    230680     7784.38
    230720     7786.21
    230760      7787.4
    230800     7789.71
    230840     7790.65
    230880     7792.01
    230920     7793.66
    230960     7794.39
    231000     7795.79
    231040     7797.65
    231080     7798.67
    231120     7799.67
    231160     7800.92
    231200     7802.78
    231240     7803.82
    231280     7804.81
    231320     7806.57
    231360     7808.11
    231400     7809.88
    231440     7810.96
    231480     7811.31
    231520     7813.16
    231560     7814.32
    231600     7816.66
    231640     7817.59
    231680     7818.95
    231720     7820.58
    231760      7821.3
    231800     7822.72
    231840     7824.57
    231880     7825.59
    231920     7826.59
    231960     7827.84
    232000     7829.71
    232040     7830.73
    232080     7831.73
    232120     7833.51
    232160     7835.04
    232200     7836.82
    232240     7837.89
    232280     7838.27
    232320     7840.08
    232360     7841.24
    232400      7843.6
    232440     7844.51
    232480     7845.89
    232520      7847.5
    232560     7848.22
    232600     7849.65
    232640     7851.48
    232680     7852.52
    232720     7853.53
    232760     7854.76
    232800     7856.63
    232840     7857.63
    232880     7858.63
    232920     7860.42
    232960     7861.98
    233000     7863.74
    233040     7864.81
    233080     7865.19
    233120     7866.99
    233160     7868.17
    233200     7870.53
    233240     7871.45
    233280     7872.82
    233320     7874.42
    233360     7875.13
    233400     7876.58
    233440      7878.4
    233480     7879.46
    233520     7880.45
    233560     7881.67
    233600     7883.57
    233640     7884.58
    233680     7885.56
    233720     7887.35
    233760      7888.9
    233800     7890.69
    233840     7891.75
    233880      7892.1
    233920     7893.95
    233960     7895.12
    234000     7897.47
    234040     7898.39
    234080     7899.77
    234120     7901.33
    234160     7902.06
    234200     7903.51
    234240     7905.34
    234280     7906.39
    234320     7907.41
    234360      7908.6
    234400     7910.51
    234440     7911.54
    234480     7912.46
    234520     7914.27
    234560     7915.83
    234600     7917.65
    234640     7918.73
    234680     7919.07
    234720     7920.89
    234760     7922.06
    234800     7924.43
    234840     7925.34
    234880      7926.7
    234920     7928.27
    234960     7929.01
    235000     7930.47
    235040     7932.31
    235080     7933.35
    235120     7934.39
    235160     7935.55
    235200     7937.45
    235240     7938.47
    235280      7939.4
    235320     7941.22
    235360     7942.75
    235400      7944.6
    235440     7945.66
    235480        7946
    235520     7947.83
    235560     7949.01
    235600     7951.37
    235640     7952.29
    235680     7953.65
    235720     7955.23
    235760     7955.92
    235800     7957.42
    235840     7959.27
    235880     7960.32
    235920     7961.32
    235960      7962.5
    236000     7964.42
    236040     7965.42
    236080     7966.34
    236120      7968.2
    236160      7969.7
    236200     7971.56
    236240     7972.62
    236280     7972.95
    236320     7974.79
    236360     7975.95
    236400     7978.32
    236440     7979.24
    236480     7980.64
    236520      7982.2
    236560     7982.87
    236600     7984.38
    236640     7986.24
    236680     7987.29
    236720     7988.28
    236760     7989.48
    236800     7991.39
    236840      7992.4
    236880     7993.32
    236920     7995.18
    236960     7996.68
    237000     7998.56
    237040     7999.59
    237080     7999.91
    237120     8001.76
    237160     8002.92
    237200      8005.3
    237240     8006.22
    237280     8007.62
    237320     8009.18
    237360     8009.84
    237400     8011.33
    237440      8013.2
    237480     8014.27
    237520     8015.24
    237560     8016.44
    237600     8018.36
    237640     8019.38
    237680     8020.29
    237720     8022.13
    237760     8023.66
    237800     8025.55
    237840     8026.57
    237880      8026.9
    237920     8028.71
    237960     8029.86
    238000     8032.28
    238040     8033.17
    238080     8034.54
    238120     8036.12
    238160     8036.78
    238200     8038.26
    238240     8040.14
    238280     8041.21
    238320      8042.2
    238360     8043.39
    238400     8045.33
    238440     8046.31
    238480     8047.25
    238520     8049.05
    238560     8050.62
    238600     8052.52
    238640     8053.53
    238680     8053.85
    238720     8055.65
    238760     8056.79
    238800     8059.22
    238840     8060.12
    238880      8061.5
    238920     8063.08
    238960     8063.74
    239000     8065.22
    239040     8067.08
    239080     8068.17
    239120     8069.18
    239160     8070.36
    239200     8072.29
    239240     8073.24
    239280      8074.2
    239320     8076.01
    239360     8077.58
    239400     8079.47
    239440     8080.46
    239480     8080.78
    239520      8082.6
    239560     8083.75
    239600     8086.18
    239640     8087.08
    239680     8088.44
    239720     8090.03
    239760     8090.68
    239800     8092.17
    239840     8094.02
    239880     8095.12
    239920     8096.14
    239960     8097.33
    240000     8099.26
    240040      8100.2
    240080     8101.15
    240120     8102.95
    240160     8104.55
    240200     8106.44
    240240     8107.46
    240280     8107.73
    240320     8109.56
    240360      8110.7
    240400     8113.13
    240440     8114.02
    240480     8115.39
    240520     8116.97
    240560     8117.63
    240600     8119.12
    240640     8120.99
    240680     8122.07
    240720     8123.08
    240760     8124.29
    240800      8126.2
    240840     8127.15
    240880     8128.12
    240920      8129.9
    240960     8131.51
    241000     8133.42
    241040     8134.42
    241080     8134.69
    241120     8136.53
    241160     8137.64
    241200      8140.1
    241240     8140.97
    241280     8142.32
    241320     8143.91
    241360     8144.57
    241400     8146.07
    241440     8147.94
    241480     8149.04
    241520     8150.03
    241560     8151.26
    241600     8153.18
    241640     8154.11
    241680     8155.06
    241720     8156.84
    241760     8158.47
    241800     8160.39
    241840     8161.39
    241880     8161.65
    241920     8163.48
    241960     8164.58
    242000     8167.05
    242040     8167.93
    242080     8169.27
    242120     8170.87
    242160     8171.53
    242200     8173.03
    242240      8174.9
    242280        8176
    242320     8176.98
    242360     8178.21
    242400     8180.11
    242440     8181.09
    242480        8182
    242520     8183.79
    242560     8185.42
    242600     8187.35
    242640     8188.32
    242680     8188.62
    242720     8190.43
    242760     8191.52
    242800     8194.01
    242840     8194.89
    242880     8196.22
    242920     8197.84
    242960     8198.51
    243000        8200
    243040     8201.85
    243080     8202.96
    243120     8203.93
    243160     8205.17
    243200     8207.06
    243240     8208.03
    243280     8208.95
    243320     8210.75
    243360     8212.39
    243400     8214.33
    243440     8215.29
    243480     8215.58
    243520      8217.4
    243560     8218.48
    243600     8220.98
    243640     8221.84
    243680      8223.2
    243720     8224.81
    243760     8225.47
    243800     8226.97
    243840      8228.8
    243880     8229.92
    243920     8230.87
    243960     8232.16
    244000     8234.01
    244040     8235.01
    244080     8235.93
    244120     8237.71
    244160     8239.35
    244200      8241.3
    244240     8242.26
    244280     8242.55
    244320     8244.34
    244360     8245.45
    244400     8247.93
    244440     8248.79
    244480     8250.17
    244520     8251.79
    244560     8252.45
    244600     8253.96
    244640      8255.8
    244680     8256.92
    244720     8257.86
    244760     8259.13
    244800     8261.01
    244840     8261.99
    244880     8262.92
    244920     8264.69
    244960     8266.32
    245000     8268.26
    245040     8269.24
    245080     8269.53
    245120     8271.31
    245160     8272.41
    245200      8274.9
    245240     8275.73
    245280     8277.14
    245320     8278.75
    245360     8279.41
    245400     8280.91
    245440     8282.76
    245480     8283.85
    245520     8284.81
    245560     8286.09
    245600     8287.98
    245640     8288.96
    245680      8289.9
    245720     8291.63
    245760     8293.29
    245800     8295.22
    245840     8296.21
    245880      8296.5
    245920     8298.26
    245960     8299.36
    246000     8301.86
    246040      8302.7
    246080     8304.11
    246120     8305.72
    246160     8306.36
    246200     8307.86
    246240     8309.71
    246280     8310.81
    246320     8311.77
    246360     8313.06
    246400     8314.94
    246440     8315.93
    246480     8316.87
    246520     8318.63
    246560     8320.25
    246600      8322.2
    246640     8323.15
    246680     8323.46
    246720      8325.2
    246760     8326.32
    246800     8328.83
    246840     8329.68
    246880     8331.07
    246920     8332.69
    246960     8333.31
    247000     8334.81
    247040     8336.71
    247080     8337.79
    247120     8338.74
    247160     8340.03
    247200     8341.87
    247240     8342.89
    247280      8343.8
    247320     8345.57
    247360     8347.19
    247400     8349.16
    247440     8350.09
    247480     8350.42
    247520     8352.12
    247560     8353.25
    247600     8355.77
    247640     8356.64
    247680     8358.03
    247720     8359.63
    247760     8360.27
    247800     8361.77
    247840     8363.66
    247880     8364.75
    247920     8365.69
    247960     8366.98
    248000     8368.86
    248040     8369.84
    248080     8370.79
    248120      8372.5
    248160     8374.15
    248200     8376.14
    248240     8377.05
    248280     8377.36
    248320     8379.07
    248360     8380.19
    248400     8382.74
    248440     8383.61
    248480     8384.96
    248520     8386.56
    248560     8387.22
    248600     8388.72
    248640      8390.6
    248680      8391.7
    248720     8392.65
    248760     8393.94
    248800     8395.83
    248840     8396.79
    248880     8397.73
    248920     8399.44
    248960      8401.1
    249000     8403.07
    249040     8403.98
    249080     8404.31
    249120     8406.03
    249160     8407.17
    249200     8409.68
    249240     8410.55
    249280     8411.93
    249320      8413.5
    249360     8414.15
    249400     8415.67
    249440     8417.53
    249480     8418.64
    249520      8419.6
    249560     8420.88
    249600     8422.76
    249640     8423.74
    249680     8424.67
    249720      8426.4
    249760     8428.06
    249800        8430
    249840     8430.93
    249880     8431.25
    249920     8432.98
    249960     8434.09
    250000     8436.64
    250040     8437.46
    250080     8438.86
    250120     8440.44
    250160     8441.07
    250200     8442.62
    250240     8444.46
    250280     8445.58
    250320     8446.53
    250360     8447.83
    250400     8449.71
    250440     8450.67
    250480      8451.6
    250520     8453.32
    250560     8454.99
    250600     8456.94
    250640     8457.85
    250680      8458.2
    250720     8459.91
    250760        8461
    250800     8463.57
    250840     8464.41
    250880     8465.78
    250920     8467.39
    250960        8468
    251000     8469.55
    251040     8471.41
    251080     8472.52
    251120     8473.46
    251160     8474.78
    251200     8476.66
    251240     8477.61
    251280     8478.56
    251320     8480.27
    251360     8481.91
    251400      8483.9
    251440     8484.77
    251480     8485.15
    251520     8486.83
    251560     8487.91
    251600     8490.51
    251640     8491.34
    251680     8492.73
    251720     8494.31
    251760     8494.92
    251800     8496.48
    251840     8498.36
    251880     8499.47
    251920      8500.4
    251960     8501.73
    252000     8503.56
    252040     8504.54
    252080     8505.49
    252120     8507.18
    252160     8508.86
    252200     8510.82
    252240      8511.7
    252280     8512.05
    252320     8513.75
    252360     8514.82
    252400     8517.42
    252440     8518.24
    252480     8519.65
    252520     8521.24
    252560     8521.83
    252600      8523.4
    252640     8525.26
    252680     8526.39
    252720     8527.35
    252760     8528.65
    252800     8530.46
    252840     8531.44
    252880     8532.41
    252920     8534.09
    252960     8535.76
    253000     8537.72
    253040     8538.63
    253080     8538.99
    253120     8540.67
    253160     8541.71
    253200     8544.35
    253240     8545.16
    253280     8546.57
    253320     8548.19
    253360     8548.73
    253400     8550.32
    253440     8552.17
    253480      8553.3
    253520     8554.26
    253560     8555.57
    253600     8557.38
    253640     8558.36
    253680     8559.33
    253720     8561.01
    253760     8562.68
    253800     8564.64
    253840     8565.55
    253880     8565.88
    253920     8567.55
    253960     8568.59
    254000     8571.28
    254040     8572.07
    254080      8573.5
    254120      8575.1
    254160     8575.63
    254200     8577.22
    254240     8579.09
    254280     8580.21
    254320     8581.16
    254360     8582.49
    254400     8584.33
    254440     8585.24
    254480      8586.2
    254520     8587.88
    254560     8589.58
    254600     8591.56
    254640     8592.46
    254680      8592.8
    254720     8594.47
    254760      8595.5
    254800     8598.17
    254840     8598.99
    254880     8600.42
    254920     8602.03
    254960     8602.56
    255000      8604.1
    255040     8605.97
    255080      8607.1
    255120     8608.05
    255160     8609.39
    255200     8611.24
    255240     8612.14
    255280      8613.1
    255320     8614.78
    255360     8616.51
    255400     8618.48
    255440     8619.36
    255480     8619.68
    255520     8621.37
    255560     8622.39
    255600     8625.05
    255640     8625.88
    255680     8627.33
    255720     8628.92
    255760     8629.44
    255800     8631.04
    255840     8632.86
    255880     8633.99
    255920     8634.95
    255960     8636.28
    256000     8638.15
    256040     8639.04
    256080     8640.01
    256120     8641.67
    256160     8643.38
    256200     8645.37
    256240     8646.22
    256280     8646.57
    256320     8648.24
    256360     8649.26
    256400     8651.91
    256440     8652.74
    256480     8654.22
    256520     8655.82
    256560     8656.34
    256600     8657.89
    256640     8659.74
    256680     8660.87
    256720     8661.83
    256760     8663.17
    256800     8665.02
    256840     8665.94
    256880     8666.89
    256920     8668.56
    256960     8670.27
    257000     8672.27
    257040     8673.14
    257080     8673.47
    257120     8675.12
    257160     8676.13
    257200      8678.8
    257240     8679.63
    257280      8681.1
    257320     8682.71
    257360     8683.23
    257400     8684.78
    257440     8686.66
    257480     8687.77
    257520     8688.71
    257560     8690.07
    257600     8691.92
    257640     8692.84
    257680      8693.8
    257720     8695.45
    257760     8697.17
    257800     8699.16
    257840     8700.06
    257880     8700.38
    257920     8702.01
    257960     8703.06
    258000     8705.71
    258040     8706.53
    258080        8708
    258120     8709.64
    258160     8710.13
    258200      8711.7
    258240     8713.57
    258280     8714.69
    258320     8715.61
    258360     8716.99
    258400     8718.82
    258440     8719.73
    258480     8720.73
    258520     8722.38
    258560     8724.09
    258600     8726.06
    258640        8727
    258680     8727.29
    258720     8728.92
    258760     8729.94
    258800     8732.64
    258840     8733.43
    258880     8734.89
    258920     8736.56
    258960     8737.02
    259000      8738.6
    259040     8740.47
    259080     8741.58
    259120     8742.51
    259160      8743.9
    259200     8745.74
    259240     8746.64
    259280     8747.63
    259320     8749.28
    259360     8751.02
    259400     8752.98
    259440     8753.93
    259480     8754.21
    259520     8755.83
    259560     8756.87
    259600     8759.57
    259640     8760.35
    259680     8761.83
    259720     8763.47
    259760     8763.91
    259800     8765.51
    259840      8767.4
    259880      8768.5
    259920     8769.42
    259960     8770.82
    260000     8772.66
    260040     8773.55
    260080     8774.53
    260120     8776.21
    260160     8777.94
    260200     8779.88
    260240     8780.86
    260280     8781.12
    260320     8782.72
    260360      8783.8
    260400      8786.5
    260440     8787.24
    260480     8788.73
    260520     8790.38
    260560     8790.82
    260600     8792.43
    260640     8794.31
    260680     8795.44
    260720     8796.32
    260760     8797.73
    260800     8799.56
    260840     8800.47
    260880     8801.47
    260920      8803.1
    260960     8804.85
    261000     8806.79
    261040     8807.78
    261080     8808.05
    261120     8809.63
    261160      8810.7
    261200     8813.41
    261240     8814.19
    261280     8815.66
    261320     8817.31
    261360     8817.75
    261400     8819.33
    261440     8821.23
    261480     8822.37
    261520     8823.21
    261560     8824.66
    261600      8826.5
    261640     8827.39
    261680     8828.38
    261720        8830
    261760     8831.79
    261800     8833.68
    261840     8834.69
    261880     8834.96
    261920     8836.57
    261960      8837.6
    262000      8840.3
    262040     8841.07
    262080     8842.54
    262120      8844.2
    262160     8844.64
    262200     8846.23
    262240     8848.14
    262280     8849.26
    262320     8850.08
    262360     8851.56
    262400      8853.4
    262440      8854.3
    262480     8855.27
    262520     8856.89
    262560     8858.68
    262600     8860.57
    262640     8861.59
    262680     8861.86
    262720     8863.46
    262760      8864.5
    262800     8867.21
    262840     8867.98
    262880     8869.47
    262920     8871.09
    262960     8871.54
    263000     8873.14
    263040     8875.05
    263080     8876.14
    263120     8876.96
    263160     8878.47
    263200     8880.27
    263240     8881.17
    263280     8882.15
    263320     8883.78
    263360     8885.57
    263400     8887.48
    263440     8888.47
    263480     8888.76
    263520     8890.34
    263560     8891.37
    263600     8894.08
    263640      8894.9
    263680     8896.35
    263720     8897.99
    263760     8898.43
    263800     8900.03
    263840     8901.96
    263880     8903.04
    263920     8903.86
    263960     8905.36
    264000     8907.16
    264040     8908.11
    264080     8909.05
    264120     8910.66
    264160     8912.48
    264200     8914.38
    264240     8915.39
    264280     8915.66
    264320     8917.25
    264360     8918.23
    264400     8921.03
    264440      8921.8
    264480     8923.24
    264520     8924.88
    264560     8925.34
    264600     8926.94
    264640     8928.86
    264680     8929.93
    264720     8930.76
    264760     8932.28
    264800     8934.09
    264840     8935.01
    264880     8935.96
    264920     8937.58
    264960     8939.39
    265000      8941.3
    265040     8942.28
    265080     8942.58
    265120     8944.17
    265160     8945.18
    265200     8947.93
    265240     8948.71
    265280     8950.15
    265320      8951.8
    265360     8952.24
    265400     8953.88
    265440     8955.77
    265480     8956.83
    265520     8957.67
    265560      8959.2
    265600     8960.98
    265640      8961.9
    265680     8962.87
    265720     8964.51
    265760      8966.3
    265800     8968.22
    265840     8969.21
    265880     8969.49
    265920     8971.08
    265960     8972.09
    266000     8974.87
    266040     8975.64
    266080     8977.05
    266120     8978.69
    266160     8979.15
    266200     8980.79
    266240     8982.71
    266280     8983.73
    266320     8984.57
    266360      8986.1
    266400     8987.89
    266440      8988.8
    266480     8989.77
    266520      8991.4
    266560     8993.19
    266600     8995.12
    266640     8996.12
    266680     8996.39
    266720        8998
    266760        8999
    266800     9001.74
    266840     9002.54
    266880     9003.97
    266920      9005.6
    266960     9006.03
    267000     9007.67
    267040     9009.63
    267080     9010.62
    267120     9011.46
    267160        9013
    267200     9014.78
    267240     9015.67
    267280     9016.66
    267320     9018.32
    267360     9020.08
    267400     9022.02
    267440     9023.02
    267480     9023.28
    267520     9024.88
    267560     9025.86
    267600     9028.65
    267640     9029.45
    267680     9030.85
    267720      9032.5
    267760     9032.92
    267800     9034.56
    267840     9036.52
    267880     9037.52
    267920     9038.36
    267960     9039.88
    268000     9041.67
    268040     9042.52
    268080     9043.52
    268120     9045.19
    268160     9046.94
    268200     9048.91
    268240     9049.89
    268280     9050.17
    268320     9051.74
    268360     9052.73
    268400     9055.52
    268440     9056.33
    268480     9057.73
    268520     9059.38
    268560      9059.8
    268600     9061.41
    268640      9063.4
    268680     9064.38
    268720      9065.2
    268760     9066.74
    268800     9068.51
    268840     9069.35
    268880     9070.37
    268920     9072.04
    268960     9073.81
    269000     9075.76
    269040     9076.73
    269080     9077.02
    269120     9078.61
    269160     9079.56
    269200     9082.38
    269240     9083.17
    269280     9084.58
    269320     9086.21
    269360     9086.62
    269400     9088.23
    269440     9090.24
    269480      9091.2
    269520        9092
    269560     9093.56
    269600     9095.33
    269640     9096.18
    269680      9097.2
    269720     9098.87
    269760     9100.66
    269800     9102.57
    269840     9103.52
    269880     9103.83
    269920     9105.44
    269960     9106.37
    270000     9109.21
    270040     9109.99
    270080      9111.4
    270120     9113.03
    270160     9113.42
    270200     9115.05
    270240     9117.07
    270280     9118.01
    270320     9118.83
    270360     9120.41
    270400     9122.15
    270440     9123.01
    270480     9124.04
    270520     9125.69
    270560     9127.44
    270600     9129.39
    270640     9130.31
    270680     9130.63
    270720     9132.27
    270760     9133.21
    270800     9136.03
    270840     9136.81
    270880     9138.21
    270920     9139.87
    270960     9140.27
    271000     9141.89
    271040     9143.87
    271080     9144.83
    271120     9145.67
    271160     9147.21
    271200     9148.96
    271240     9149.83
    271280     9150.88
    271320     9152.52
    271360     9154.27
    271400      9156.2
    271440     9157.12
    271480     9157.45
    271520     9159.07
    271560     9160.01
    271600     9162.86
    271640     9163.62
    271680     9165.04
    271720     9166.71
    271760     9167.08
    271800     9168.72
    271840     9170.71
    271880     9171.62
    271920     9172.49
    271960     9174.03
    272000     9175.76
    272040     9176.65
    272080     9177.69
    272120     9179.35
    272160     9181.06
    272200     9183.03
    272240     9183.94
    272280     9184.25
    272320     9185.89
    272360     9186.83
    272400     9189.65
    272440     9190.45
    272480     9191.88
    272520     9193.52
    272560     9193.88
    272600     9195.54
    272640     9197.51
    272680     9198.41
    272720     9199.31
    272760     9200.84
    272800     9202.56
    272840     9203.46
    272880     9204.49
    272920     9206.18
    272960     9207.85
    273000     9209.83
    273040     9210.74
    273080     9211.11
    273120     9212.71
    273160     9213.68
    273200     9216.45
    273240     9217.28
    273280     9218.69
    273320     9220.34
    273360     9220.71
    273400     9222.33
    273440     9224.35
    273480     9225.22
    273520     9226.11
    273560     9227.65
    273600     9229.37
    273640     9230.26
    273680     9231.29
    273720        9233
    273760     9234.65
    273800     9236.64
    273840     9237.53
    273880      9237.9
    273920     9239.51
    273960     9240.48
    274000     9243.22
    274040      9244.1
    274080      9245.5
    274120     9247.13
    274160      9247.5
    274200     9249.11
    274240     9251.15
    274280     9252.03
    274320     9252.88
    274360     9254.42
    274400     9256.15
    274440     9257.01
    274480     9258.05
    274520     9259.79
    274560     9261.44
    274600     9263.41
    274640     9264.32
    274680     9264.69
    274720     9266.29
    274760     9267.26
    274800     9269.99
    274840     9270.85
    274880     9272.26
    274920     9273.93
    274960     9274.28
    275000      9275.9
    275040     9277.94
    275080     9278.81
    275120     9279.65
    275160     9281.19
    275200     9282.95
    275240     9283.79
    275280     9284.84
    275320     9286.57
    275360      9288.2
    275400     9290.19
    275440     9291.08
    275480     9291.43
    275520        9293
    275560     9294.04
    275600     9296.77
    275640     9297.62
    275680     9299.04
    275720     9300.69
    275760     9301.03
    275800     9302.67
    275840      9304.7
    275880     9305.59
    275920     9306.43
    275960     9307.95
    276000     9309.73
    276040     9310.53
    276080     9311.57
    276120     9313.32
    276160     9314.97
    276200     9316.93
    276240     9317.86
    276280     9318.18
    276320     9319.77
    276360     9320.78
    276400     9323.52
    276440     9324.39
    276480     9325.77
    276520     9327.45
    276560     9327.76
    276600     9329.42
    276640     9331.45
    276680     9332.29
    276720     9333.16
    276760     9334.71
    276800     9336.49
    276840     9337.27
    276880     9338.32
    276920     9340.08
    276960     9341.71
    277000     9343.67
    277040      9344.6
    277080     9344.94
    277120     9346.53
    277160     9347.54
    277200     9350.27
    277240     9351.12
    277280     9352.51
    277320      9354.2
    277360     9354.52
    277400     9356.14
    277440      9358.2
    277480     9359.03
    277520     9359.89
    277560     9361.45
    277600     9363.25
    277640     9364.02
    277680     9365.04
    277720     9366.85
    277760     9368.48
    277800     9370.41
    277840     9371.35
    277880     9371.67
    277920     9373.27
    277960     9374.28
    278000     9377.02
    278040     9377.87
    278080     9379.25
    278120     9380.92
    278160     9381.26
    278200     9382.89
    278240     9384.95
    278280     9385.77
    278320     9386.64
    278360     9388.19
    278400     9389.99
    278440     9390.76
    278480     9391.77
    278520     9393.59
    278560     9395.24
    278600     9397.14
    278640     9398.08
    278680     9398.39
    278720     9400.02
    278760     9401.04
    278800     9403.76
    278840      9404.6
    278880        9406
    278920     9407.68
    278960     9408.03
    279000     9409.67
    279040     9411.71
    279080     9412.51
    279120     9413.39
    279160     9414.94
    279200     9416.71
    279240      9417.5
    279280     9418.51
    279320     9420.33
    279360     9421.96
    279400     9423.88
    279440     9424.82
    279480     9425.14
    279520     9426.76
    279560     9427.78
    279600     9430.51
    279640     9431.33
    279680     9432.75
    279720     9434.42
    279760     9434.77
    279800     9436.42
    279840     9438.47
    279880     9439.24
    279920     9440.12
    279960     9441.69
    280000     9443.47
    280040      9444.2
    280080     9445.26
    280120     9447.09
    280160      9448.7
    280200     9450.63
    280240     9451.56
    280280     9451.89
    280320     9453.55
    280360     9454.54
    280400     9457.28
    280440     9458.09
    280480      9459.5
    280520     9461.19
    280560     9461.52
    280600     9463.16
    280640     9465.21
    280680     9465.97
    280720     9466.88
    280760     9468.46
    280800     9470.21
    280840     9470.96
    280880        9472
    280920     9473.82
    280960     9475.43
    281000     9477.34
    281040      9478.3
    281080     9478.65
    281120     9480.29
    281160     9481.28
    281200        9484
    281240     9484.84
    281280     9486.27
    281320     9487.91
    281360     9488.24
    281400     9489.88
    281440     9491.94
    281480     9492.74
    281520     9493.63
    281560     9495.18
    281600     9496.92
    281640     9497.69
    281680     9498.72
    281720     9500.55
    281760     9502.17
    281800     9504.06
    281840     9505.06
    281880     9505.39
    281920     9507.01
    281960        9508
    282000     9510.75
    282040     9511.59
    282080     9513.01
    282120     9514.62
    282160     9514.96
    282200     9516.63
    282240     9518.69
    282280     9519.47
    282320     9520.36
    282360      9521.9
    282400     9523.67
    282440     9524.46
    282480     9525.46
    282520     9527.29
    282560     9528.91
    282600     9530.81
    282640     9531.81
    282680     9532.13
    282720     9533.75
    282760     9534.73
    282800     9537.51
    282840     9538.34
    282880     9539.79
    282920     9541.39
    282960     9541.72
    283000     9543.38
    283040     9545.45
    283080     9546.22
    283120     9547.11
    283160     9548.65
    283200     9550.42
    283240     9551.23
    283280     9552.25
    283320     9554.06
    283360      9555.7
    283400     9557.57
    283440     9558.62
    283480      9558.9
    283520     9560.52
    283560     9561.48
    283600     9564.27
    283640     9565.08
    283680     9566.56
    283720     9568.16
    283760     9568.48
    283800     9570.15
    283840      9572.2
    283880     9572.99
    283920     9573.87
    283960     9575.43
    284000     9577.18
    284040     9578.01
    284080     9579.03
    284120     9580.83
    284160      9582.5
    284200     9584.38
    284240     9585.42
    284280     9585.71
    284320     9587.31
    284360     9588.29
    284400     9591.05
    284440     9591.88
    284480     9593.38
    284520     9594.97
    284560     9595.28
    284600     9596.97
    284640     9598.98
    284680     9599.78
    284720     9600.67
    284760     9602.21
    284800     9603.99
    284840     9604.77
    284880     9605.81
    284920     9607.61
    284960     9609.28
    285000     9611.14
    285040     9612.21
    285080      9612.5
    285120     9614.08
    285160     9615.08
    285200     9617.82
    285240     9618.65
    285280     9620.14
    285320      9621.7
    285360     9622.09
    285400     9623.74
    285440     9625.75
    285480     9626.55
    285520     9627.47
    285560     9628.97
    285600     9630.78
    285640      9631.5
    285680      9632.6
    285720      9634.4
    285760     9636.08
    285800     9637.89
    285840     9638.96
    285880     9639.25
    285920     9640.89
    285960     9641.84
    286000     9644.61
    286040     9645.45
    286080     9646.91
    286120     9648.47
    286160     9648.85
    286200      9650.5
    286240     9652.54
    286280     9653.31
    286320     9654.25
    286360     9655.75
    286400     9657.56
    286440     9658.29
    286480     9659.38
    286520     9661.21
    286560     9662.85
    286600     9664.67
    286640     9665.76
    286680     9666.04
    286720     9667.67
    286760     9668.64
    286800     9671.39
    286840      9672.2
    286880     9673.68
    286920     9675.25
    286960     9675.62
    287000     9677.29
    287040     9679.34
    287080      9680.1
    287120     9681.01
    287160     9682.49
    287200     9684.33
    287240     9685.06
    287280     9686.19
    287320        9688
    287360      9689.6
    287400     9691.43
    287440     9692.53
    287480     9692.79
    287520     9694.44
    287560     9695.41
    287600     9698.17
    287640        9699
    287680      9700.5
    287720     9702.05
    287760      9702.4
    287800     9704.06
    287840     9706.13
    287880     9706.86
    287920     9707.76
    287960     9709.27
    288000     9711.14
    288040     9711.83
    288080     9712.99
    288120     9714.78
    288160     9716.36
    288200      9718.2
    288240     9719.32
    288280     9719.57
    288320     9721.23
    288360      9722.2
    288400     9724.98
    288440     9725.79
    288480     9727.26
    288520     9728.84
    288560     9729.17
    288600      9730.8
    288640     9732.91
    288680     9733.65
    288720     9734.55
    288760     9736.04
    288800     9737.91
    288840     9738.63
    288880     9739.78
    288920     9741.55
    288960     9743.14
    289000     9744.99
    289040     9746.08
    289080     9746.32
    289120        9748
    289160     9748.99
    289200     9751.76
    289240     9752.58
    289280     9754.03
    289320     9755.61
    289360     9755.95
    289400     9757.58
    289440     9759.68
    289480     9760.41
    289520     9761.34
    289560      9762.8
    289600      9764.7
    289640     9765.43
    289680     9766.61
    289720     9768.34
    289760     9769.92
    289800      9771.8
    289840     9772.86
    289880     9773.09
    289920     9774.77
    289960      9775.8
    290000     9778.58
    290040     9779.37
    290080     9780.78
    290120      9782.4
    290160     9782.73
    290200     9784.39
    290240      9786.5
    290280     9787.17
    290320     9788.08
    290360     9789.57
    290400     9791.47
    290440     9792.24
    290480     9793.39
    290520      9795.1
    290560     9796.76
    290600     9798.57
    290640     9799.65
    290680     9799.85
    290720     9801.56
    290760     9802.59
    290800     9805.35
    290840     9806.15
    290880     9807.58
    290920     9809.19
    290960     9809.49
    291000     9811.17
    291040     9813.29
    291080     9813.97
    291120     9814.88
    291160     9816.36
    291200     9818.25
    291240     9819.02
    291280     9820.14
    291320     9821.89
    291360     9823.53
    291400     9825.37
    291440      9826.4
    291480     9826.63
    291520     9828.33
    291560     9829.36
    291600     9832.16
    291640      9832.9
    291680     9834.33
    291720     9835.95
    291760     9836.26
    291800     9837.92
    291840     9840.07
    291880     9840.74
    291920     9841.66
    291960      9843.1
    292000        9845
    292040     9845.78
    292080     9846.91
    292120     9848.67
    292160     9850.27
    292200     9852.15
    292240     9853.17
    292280     9853.39
    292320     9855.04
    292360     9856.09
    292400     9858.88
    292440     9859.68
    292480     9861.07
    292520     9862.71
    292560     9862.98
    292600     9864.66
    292640     9866.81
    292680     9867.51
    292720     9868.39
    292760     9869.84
    292800     9871.74
    292840     9872.53
    292880     9873.69
    292920      9875.4
    292960     9877.01
    293000     9878.88
    293040     9879.93
    293080     9880.11
    293120     9881.79
    293160     9882.83
    293200     9885.62
    293240     9886.43
    293280      9887.8
    293320     9889.46
    293360     9889.72
    293400      9891.4
    293440     9893.57
    293480     9894.26
    293520     9895.13
    293560     9896.58
    293600     9898.51
    293640     9899.29
    293680     9900.45
    293720     9902.17
    293760     9903.79
    293800     9905.65
    293840     9906.69
    293880     9906.87
    293920     9908.57
    293960     9909.62
    294000     9912.39
    294040     9913.21
    294080     9914.58
    294120      9916.2
    294160     9916.48
    294200     9918.15
    294240     9920.35
    294280     9921.02
    294320     9921.87
    294360     9923.32
    294400     9925.27
    294440     9926.06
    294480     9927.22
    294520     9928.94
    294560     9930.52
    294600     9932.42
    294640     9933.45
    294680     9933.63
    294720     9935.34
    294760      9936.4
    294800     9939.16
    294840        9940
    294880     9941.34
    294920     9942.94
    294960     9943.24
    295000     9944.93
    295040     9947.12
    295080     9947.77
    295120     9948.65
    295160     9950.09
    295200     9952.01
    295240     9952.81
    295280        9954
    295320     9955.72
    295360     9957.27
    295400     9959.17
    295440     9960.22
    295480      9960.4
    295520     9962.08
    295560     9963.16
    295600     9965.96
    295640     9966.74
    295680      9968.1
    295720     9969.69
    295760        9970
    295800     9971.71
    295840     9973.88
    295880     9974.53
    295920     9975.41
    295960     9976.83
    296000     9978.79
    296040     9979.57
    296080     9980.77
    296120     9982.46
    296160     9984.02
    296200     9985.92
    296240     9986.99
    296280     9987.16
    296320     9988.84
    296360     9989.92
    296400      9992.7
    296440     9993.51
    296480     9994.87
    296520     9996.46
    296560     9996.75
    296600     9998.48
    296640     10000.7
    296680     10001.3
    296720     10002.2
    296760     10003.6
    296800     10005.5
    296840     10006.3
    296880     10007.5
    296920     10009.2
    296960     10010.8
    297000     10012.7
    297040     10013.7
    297080     10013.9
    297120     10015.6
    297160     10016.7
    297200     10019.5
    297240     10020.2
    297280     10021.6
    297320     10023.2
    297360     10023.5
    297400     10025.2
    297440     10027.5
    297480     10028.1
    297520     10028.9
    297560     10030.3
    297600     10032.3
    297640     10033.1
    297680     10034.3
    297720       10036
    297760     10037.6
    297800     10039.4
    297840     10040.5
    297880     10040.7
    297920     10042.3
    297960     10043.4
    298000     10046.2
    298040       10047
    298080     10048.4
    298120       10050
    298160     10050.3
    298200       10052
    298240     10054.2
    298280     10054.8
    298320     10055.7
    298360     10057.1
    298400     10059.1
    298440     10059.9
    298480     10061.1
    298520     10062.7
    298560     10064.4
    298600     10066.2
    298640     10067.2
    298680     10067.4
    298720     10069.1
    298760     10070.2
    298800       10073
    298840     10073.8
    298880     10075.2
    298920     10076.8
    298960     10077.1
    299000     10078.8
    299040       10081
    299080     10081.7
    299120     10082.5
    299160     10083.9
    299200     10085.8
    299240     10086.7
    299280     10087.9
    299320     10089.5
    299360     10091.1
    299400       10093
    299440       10094
    299480     10094.2
    299520     10095.9
    299560       10097
    299600     10099.7
    299640     10100.6
    299680       10102
    299720     10103.6
    299760     10103.9
    299800     10105.6
    299840     10107.8
    299880     10108.4
    299920     10109.2
    299960     10110.7
    300000     10112.7
    300040     10113.4
    300080     10114.7
    300120     10116.3
    300160     10117.9
    300200     10119.7
    300240     10120.8
    300280       10121
    300320     10122.7
    300360     10123.8
    300400     10126.5
    300440     10127.4
    300480     10128.7
    300520     10130.4
    300560     10130.6
    300600     10132.4
    300640     10134.6
    300680     10135.2
    300720       10136
    300760     10137.5
    300800     10139.4
    300840     10140.2
    300880     10141.4
    300920       10143
    300960     10144.7
    301000     10146.5
    301040     10147.6
    301080     10147.8
    301120     10149.4
    301160     10150.6
    301200     10153.3
    301240     10154.2
    301280     10155.6
    301320     10157.1
    301360     10157.4
    301400     10159.2
    301440     10161.4
    301480       10162
    301520     10162.8
    301560     10164.3
    301600     10166.2
    301640       10167
    301680     10168.2
    301720     10169.8
    301760     10171.5
    301800     10173.3
    301840     10174.4
    301880     10174.5
    301920     10176.2
    301960     10177.4
    302000     10180.1
    302040       10181
    302080     10182.3
    302120     10183.9
    302160     10184.2
    302200       10186
    302240     10188.2
    302280     10188.8
    302320     10189.6
    302360     10191.1
    302400       10193
    302440     10193.8
    302480       10195
    302520     10196.6
    302560     10198.3
    302600     10200.1
    302640     10201.2
    302680     10201.3
    302720       10203
    302760     10204.1
    302800     10206.8
    302840     10207.7
    302880     10209.1
    302920     10210.6
    302960       10211
    303000     10212.8
    303040       10215
    303080     10215.5
    303120     10216.3
    303160     10217.8
    303200     10219.8
    303240     10220.5
    303280     10221.7
    303320     10223.4
    303360     10225.1
    303400     10226.8
    303440       10228
    303480     10228.1
    303520     10229.8
    303560     10230.9
    303600     10233.6
    303640     10234.5
    303680     10235.9
    303720     10237.4
    303760     10237.8
    303800     10239.5
    303840     10241.8
    303880     10242.3
    303920     10243.1
    303960     10244.6
    304000     10246.6
    304040     10247.3
    304080     10248.5
    304120     10250.1
    304160     10251.8
    304200     10253.6
    304240     10254.8
    304280     10254.8
    304320     10256.6
    304360     10257.7
    304400     10260.4
    304440     10261.3
    304480     10262.7
    304520     10264.1
    304560     10264.5
    304600     10266.3
    304640     10268.6
    304680       10269
    304720     10269.9
    304760     10271.3
    304800     10273.4
    304840     10274.1
    304880     10275.3
    304920     10276.9
    304960     10278.6
    305000     10280.4
    305040     10281.5
    305080     10281.6
    305120     10283.3
    305160     10284.5
    305200     10287.2
    305240     10288.1
    305280     10289.5
    305320     10290.9
    305360     10291.3
    305400     10293.1
    305440     10295.3
    305480     10295.8
    305520     10296.6
    305560     10298.1
    305600     10300.2
    305640     10300.9
    305680     10302.1
    305720     10303.7
    305760     10305.4
    305800     10307.1
    305840     10308.3
    305880     10308.4
    305920     10310.1
    305960     10311.3
    306000     10313.9
    306040     10314.8
    306080     10316.2
    306120     10317.7
    306160     10318.1
    306200     10319.9
    306240     10322.1
    306280     10322.6
    306320     10323.4
    306360     10324.9
    306400     10326.9
    306440     10327.7
    306480     10328.9
    306520     10330.5
    306560     10332.2
    306600     10333.9
    306640     10335.1
    306680     10335.1
    306720     10336.9
    306760     10338.1
    306800     10340.7
    306840     10341.6
    306880       10343
    306920     10344.5
    306960     10344.9
    307000     10346.6
    307040     10348.9
    307080     10349.4
    307120     10350.1
    307160     10351.6
    307200     10353.7
    307240     10354.4
    307280     10355.6
    307320     10357.2
    307360     10358.9
    307400     10360.7
    307440     10361.9
    307480     10361.9
    307520     10363.7
    307560     10364.8
    307600     10367.5
    307640     10368.4
    307680     10369.7
    307720     10371.2
    307760     10371.6
    307800     10373.4
    307840     10375.6
    307880     10376.1
    307920     10376.9
    307960     10378.4
    308000     10380.4
    308040     10381.2
    308080     10382.4
    308120       10384
    308160     10385.7
    308200     10387.4
    308240     10388.6
    308280     10388.7
    308320     10390.4
    308360     10391.5
    308400     10394.2
    308440     10395.1
    308480     10396.5
    308520       10398
    308560     10398.4
    308600     10400.1
    308640     10402.4
    308680     10402.8
    308720     10403.7
    308760     10405.2
    308800     10407.1
    308840       10408
    308880     10409.2
    308920     10410.7
    308960     10412.5
    309000     10414.2
    309040     10415.4
    309080     10415.4
    309120     10417.2
    309160     10418.3
    309200       10421
    309240     10421.9
    309280     10423.2
    309320     10424.7
    309360     10425.1
    309400     10426.9
    309440     10429.1
    309480     10429.6
    309520     10430.4
    309560     10431.9
    309600     10433.9
    309640     10434.7
    309680     10435.9
    309720     10437.5
    309760     10439.2
    309800     10440.9
    309840     10442.1
    309880     10442.2
    309920     10443.9
    309960     10445.1
    310000     10447.7
    310040     10448.7
    310080     10449.9
    310120     10451.5
    310160     10451.8
    310200     10453.6
    310240     10455.9
    310280     10456.3
    310320     10457.1
    310360     10458.6
    310400     10460.6
    310440     10461.5
    310480     10462.6
    310520     10464.2
    310560     10465.9
    310600     10467.7
    310640     10468.9
    310680     10468.9
    310720     10470.7
    310760     10471.8
    310800     10474.5
    310840     10475.4
    310880     10476.7
    310920     10478.2
    310960     10478.6
    311000     10480.3
    311040     10482.6
    311080     10483.1
    311120     10483.9
    311160     10485.4
    311200     10487.4
    311240     10488.2
    311280     10489.4
    311320       10491
    311360     10492.7
    311400     10494.5
    311440     10495.7
    311480     10495.7
    311520     10497.4
    311560     10498.6
    311600     10501.3
    311640     10502.2
    311680     10503.5
    311720     10504.9
    311760     10505.4
    311800     10507.1
    311840     10509.4
    311880     10509.9
    311920     10510.6
    311960     10512.1
    312000     10514.2
    312040       10515
    312080     10516.2
    312120     10517.7
    312160     10519.4
    312200     10521.2
    312240     10522.4
    312280     10522.4
    312320     10524.2
    312360     10525.3
    312400       10528
    312440       10529
    312480     10530.2
    312520     10531.7
    312560     10532.1
    312600     10533.9
    312640     10536.1
    312680     10536.6
    312720     10537.4
    312760     10538.9
    312800     10540.9
    312840     10541.8
    312880     10542.9
    312920     10544.5
    312960     10546.1
    313000       10548
    313040     10549.2
    313080     10549.2
    313120     10550.9
    313160     10552.1
    313200     10554.8
    313240     10555.7
    313280       10557
    313320     10558.4
    313360     10558.8
    313400     10560.6
    313440     10562.9
    313480     10563.4
    313520     10564.1
    313560     10565.6
    313600     10567.7
    313640     10568.5
    313680     10569.7
    313720     10571.2
    313760     10572.9
    313800     10574.7
    313840     10575.9
    313880       10576
    313920     10577.6
    313960     10578.8
    314000     10581.5
    314040     10582.5
    314080     10583.7
    314120     10585.1
    314160     10585.6
    314200     10587.4
    314240     10589.6
    314280     10590.1
    314320     10590.9
    314360     10592.4
    314400     10594.4
    314440     10595.3
    314480     10596.4
    314520     10597.9
    314560     10599.7
    314600     10601.4
    314640     10602.6
    314680     10602.7
    314720     10604.4
    314760     10605.5
    314800     10608.2
    314840     10609.2
    314880     10610.5
    314920     10611.9
    314960     10612.4
    315000     10614.1
    315040     10616.4
    315080     10616.8
    315120     10617.6
    315160     10619.1
    315200     10621.1
    315240       10622
    315280     10623.1
    315320     10624.7
    315360     10626.4
    315400     10628.1
    315440     10629.4
    315480     10629.4
    315520     10631.1
    315560     10632.2
    315600     10634.9
    315640     10635.9
    315680     10637.2
    315720     10638.6
    315760     10639.1
    315800     10640.8
    315840     10643.1
    315880     10643.6
    315920     10644.4
    315960     10645.8
    316000     10647.8
    316040     10648.7
    316080     10649.9
    316120     10651.4
    316160     10653.2
    316200     10654.9
    316240     10656.1
    316280     10656.2
    316320     10657.9
    316360       10659
    316400     10661.7
    316440     10662.7
    316480       10664
    316520     10665.4
    316560     10665.8
    316600     10667.6
    316640     10669.8
    316680     10670.3
    316720     10671.1
    316760     10672.6
    316800     10674.6
    316840     10675.5
    316880     10676.6
    316920     10678.2
    316960     10679.9
    317000     10681.7
    317040     10682.9
    317080     10682.9
    317120     10684.6
    317160     10685.7
    317200     10688.4
    317240     10689.4
    317280     10690.7
    317320     10692.1
    317360     10692.6
    317400     10694.3
    317440     10696.5
    317480     10697.1
    317520     10697.8
    317560     10699.3
    317600     10701.3
    317640     10702.2
    317680     10703.4
    317720     10704.9
    317760     10706.6
    317800     10708.4
    317840     10709.6
    317880     10709.6
    317920     10711.3
    317960     10712.4
    318000     10715.2
    318040     10716.2
    318080     10717.5
    318120     10718.9
    318160     10719.3
    318200     10721.1
    318240     10723.3
    318280     10723.8
    318320     10724.5
    318360       10726
    318400       10728
    318440       10729
    318480     10730.1
    318520     10731.7
    318560     10733.4
    318600     10735.1
    318640     10736.3
    318680     10736.3
    318720     10738.1
    318760     10739.1
    318800     10741.9
    318840     10742.9
    318880     10744.2
    318920     10745.6
    318960       10746
    319000     10747.8
    319040       10750
    319080     10750.6
    319120     10751.2
    319160     10752.8
    319200     10754.7
    319240     10755.7
    319280     10756.8
    319320     10758.4
    319360     10760.1
    319400     10761.9
    319440     10763.1
    319480       10763
    319520     10764.8
    319560     10765.8
    319600     10768.6
    319640     10769.6
    319680     10770.9
    319720     10772.3
    319760     10772.7
    319800     10774.5
    319840     10776.7
    319880     10777.3
    319920       10778
    319960     10779.5
    320000     10781.5
    320040     10782.4
    320080     10783.6
    320120     10785.1
    320160     10786.8
    320200     10788.6
    320240     10789.8
    320280     10789.8
    320320     10791.5
    320360     10792.5
    320400     10795.3
    320440     10796.4
    320480     10797.7
    320520       10799
    320560     10799.4
    320600     10801.2
    320640     10803.5
    320680       10804
    320720     10804.7
    320760     10806.2
    320800     10808.1
    320840     10809.1
    320880     10810.3
    320920     10811.8
    320960     10813.5
    321000     10815.3
    321040     10816.4
    321080     10816.4
    321120     10818.2
    321160     10819.2
    321200       10822
    321240     10823.1
    321280     10824.3
    321320     10825.6
    321360     10826.1
    321400       10828
    321440     10830.2
    321480     10830.7
    321520     10831.4
    321560     10832.9
    321600     10834.8
    321640     10835.8
    321680     10836.9
    321720     10838.5
    321760     10840.2
    321800     10841.9
    321840     10843.1
    321880     10843.1
    321920     10844.9
    321960     10845.9
    322000     10848.7
    322040     10849.8
    322080       10851
    322120     10852.3
    322160     10852.8
    322200     10854.6
    322240     10856.8
    322280     10857.3
    322320       10858
    322360     10859.6
    322400     10861.5
    322440     10862.5
    322480     10863.6
    322520     10865.1
    322560     10866.9
    322600     10868.6
    322640     10869.8
    322680     10869.8
    322720     10871.6
    322760     10872.5
    322800     10875.4
    322840     10876.4
    322880     10877.7
    322920       10879
    322960     10879.5
    323000     10881.3
    323040     10883.5
    323080       10884
    323120     10884.7
    323160     10886.3
    323200     10888.2
    323240     10889.2
    323280     10890.3
    323320     10891.8
    323360     10893.5
    323400     10895.3
    323440     10896.5
    323480     10896.5
    323520     10898.3
    323560     10899.2
    323600       10902
    323640     10903.1
    323680     10904.3
    323720     10905.6
    323760     10906.1
    323800       10908
    323840     10910.2
    323880     10910.6
    323920     10911.3
    323960       10913
    324000     10914.9
    324040     10915.8
    324080     10916.9
    324120     10918.4
    324160     10920.2
    324200       10922
    324240     10923.2
    324280     10923.1
    324320     10924.9
    324360     10925.8
    324400     10928.7
    324440     10929.8
    324480       10931
    324520     10932.3
    324560     10932.8
    324600     10934.7
    324640     10936.8
    324680     10937.3
    324720       10938
    324760     10939.6
    324800     10941.5
    324840     10942.5
    324880     10943.6
    324920     10945.1
    324960     10946.9
    325000     10948.6
    325040     10949.8
    325080     10949.8
    325120     10951.6
    325160     10952.5
    325200     10955.3
    325240     10956.5
    325280     10957.6
    325320       10959
    325360     10959.5
    325400     10961.3
    325440     10963.5
    325480     10963.9
    325520     10964.6
    325560     10966.3
    325600     10968.1
    325640     10969.1
    325680     10970.3
    325720     10971.7
    325760     10973.5
    325800     10975.3
    325840     10976.4
    325880     10976.5
    325920     10978.2
    325960     10979.1
    326000       10982
    326040     10983.1
    326080     10984.3
    326120     10985.6
    326160     10986.2
    326200       10988
    326240     10990.2
    326280     10990.6
    326320     10991.3
    326360       10993
    326400     10994.7
    326440     10995.8
    326480     10996.9
    326520     10998.4
    326560     11000.2
    326600       11002
    326640     11003.1
    326680     11003.1
    326720     11004.8
    326760     11005.8
    326800     11008.7
    326840     11009.8
    326880       11011
    326920     11012.2
    326960     11012.8
    327000     11014.7
    327040     11016.8
    327080     11017.3
    327120     11017.9
    327160     11019.6
    327200     11021.4
    327240     11022.4
    327280     11023.6
    327320       11025
    327360     11026.9
    327400     11028.7
    327440     11029.7
    327480     11029.7
    327520     11031.5
    327560     11032.4
    327600     11035.3
    327640     11036.5
    327680     11037.7
    327720     11038.9
    327760     11039.5
    327800     11041.3
    327840     11043.5
    327880     11043.9
    327920     11044.6
    327960     11046.2
    328000       11048
    328040       11049
    328080     11050.2
    328120     11051.7
    328160     11053.5
    328200     11055.3
    328240     11056.4
    328280     11056.4
    328320     11058.1
    328360     11059.1
    328400       11062
    328440     11063.1
    328480     11064.3
    328520     11065.5
    328560     11066.2
    328600       11068
    328640     11070.2
    328680     11070.5
    328720     11071.2
    328760     11072.9
    328800     11074.6
    328840     11075.7
    328880     11076.8
    328920     11078.3
    328960     11080.2
    329000     11081.9
    329040       11083
    329080       11083
    329120     11084.7
    329160     11085.7
    329200     11088.6
    329240     11089.7
    329280     11090.9
    329320     11092.2
    329360     11092.8
    329400     11094.6
    329440     11096.8
    329480     11097.1
    329520     11097.8
    329560     11099.5
    329600     11101.2
    329640     11102.3
    329680     11103.5
    329720       11105
    329760     11106.8
    329800     11108.6
    329840     11109.6
    329880     11109.6
    329920     11111.3
    329960     11112.4
    330000     11115.3
    330040     11116.4
    330080     11117.6
    330120     11118.9
    330160     11119.5
    330200     11121.2
    330240     11123.5
    330280     11123.8
    330320     11124.5
    330360     11126.2
    330400     11127.9
    330440       11129
    330480     11130.1
    330520     11131.7
    330560     11133.4
    330600     11135.2
    330640     11136.3
    330680     11136.3
    330720     11137.9
    330760       11139
    330800     11141.9
    330840       11143
    330880     11144.2
    330920     11145.5
    330960     11146.1
    331000     11147.9
    331040     11150.2
    331080     11150.5
    331120     11151.1
    331160     11152.9
    331200     11154.6
    331240     11155.7
    331280     11156.8
    331320     11158.3
    331360       11160
    331400     11161.9
    331440       11163
    331480       11163
    331520     11164.6
    331560     11165.7
    331600     11168.6
    331640     11169.7
    331680     11170.9
    331720     11172.2
    331760     11172.8
    331800     11174.6
    331840     11176.8
    331880     11177.1
    331920     11177.8
    331960     11179.6
    332000     11181.3
    332040     11182.4
    332080     11183.4
    332120       11185
    332160     11186.7
    332200     11188.6
    332240     11189.7
    332280     11189.6
    332320     11191.3
    332360     11192.4
    332400     11195.3
    332440     11196.3
    332480     11197.6
    332520     11198.9
    332560     11199.5
    332600     11201.2
    332640     11203.5
    332680     11203.8
    332720     11204.5
    332760     11206.3
    332800     11207.9
    332840       11209
    332880     11210.1
    332920     11211.7
    332960     11213.4
    333000     11215.3
    333040     11216.4
    333080     11216.4
    333120       11218
    333160     11219.1
    333200       11222
    333240       11223
    333280     11224.3
    333320     11225.6
    333360     11226.2
    333400     11227.9
    333440     11230.3
    333480     11230.5
    333520     11231.1
    333560     11232.9
    333600     11234.6
    333640     11235.7
    333680     11236.8
    333720     11238.4
    333760     11240.1
    333800     11241.9
    333840     11243.1
    333880     11243.1
    333920     11244.7
    333960     11245.8
    334000     11248.7
    334040     11249.8
    334080       11251
    334120     11252.3
    334160     11252.8
    334200     11254.6
    334240       11257
    334280     11257.2
    334320     11257.8
    334360     11259.6
    334400     11261.3
    334440     11262.4
    334480     11263.5
    334520     11265.1
    334560     11266.8
    334600     11268.6
    334640     11269.8
    334680     11269.8
    334720     11271.4
    334760     11272.5
    334800     11275.4
    334840     11276.5
    334880     11277.8
    334920       11279
    334960     11279.5
    335000     11281.3
    335040     11283.7
    335080       11284
    335120     11284.5
    335160     11286.4
    335200     11288.1
    335240     11289.1
    335280     11290.2
    335320     11291.9
    335360     11293.5
    335400     11295.3
    335440     11296.4
    335480     11296.5
    335520     11298.1
    335560     11299.2
    335600     11302.1
    335640     11303.2
    335680     11304.5
    335720     11305.8
    335760     11306.3
    335800     11308.1
    335840     11310.4
    335880     11310.7
    335920     11311.2
    335960     11313.1
    336000     11314.8
    336040     11315.8
    336080     11316.9
    336120     11318.6
    336160     11320.2
    336200     11322.1
    336240     11323.2
    336280     11323.3
    336320     11324.9
    336360     11325.9
    336400     11328.9
    336440     11329.9
    336480     11331.3
    336520     11332.5
    336560       11333
    336600     11334.8
    336640     11337.1
    336680     11337.4
    336720       11338
    336760     11339.8
    336800     11341.6
    336840     11342.6
    336880     11343.7
    336920     11345.4
    336960       11347
    337000     11348.8
    337040     11349.9
    337080       11350
    337120     11351.7
    337160     11352.7
    337200     11355.6
    337240     11356.7
    337280       11358
    337320     11359.2
    337360     11359.8
    337400     11361.5
    337440     11363.9
    337480     11364.1
    337520     11364.7
    337560     11366.6
    337600     11368.3
    337640     11369.4
    337680     11370.4
    337720     11372.2
    337760     11373.7
    337800     11375.6
    337840     11376.7
    337880     11376.7
    337920     11378.5
    337960     11379.4
    338000     11382.4
    338040     11383.4
    338080     11384.8
    338120       11386
    338160     11386.6
    338200     11388.3
    338240     11390.7
    338280     11390.9
    338320     11391.5
    338360     11393.4
    338400     11395.1
    338440     11396.1
    338480     11397.2
    338520     11398.9
    338560     11400.5
    338600     11402.3
    338640     11403.4
    338680     11403.5
    338720     11405.3
    338760     11406.2
    338800     11409.1
    338840     11410.2
    338880     11411.5
    338920     11412.7
    338960     11413.3
    339000       11415
    339040     11417.4
    339080     11417.7
    339120     11418.2
    339160     11420.1
    339200     11421.8
    339240     11422.8
    339280     11423.9
    339320     11425.7
    339360     11427.2
    339400     11429.1
    339440     11430.1
    339480     11430.2
    339520       11432
    339560     11432.9
    339600     11435.8
    339640     11436.9
    339680     11438.2
    339720     11439.4
    339760       11440
    339800     11441.8
    339840     11444.2
    339880     11444.4
    339920     11444.9
    339960     11446.8
    340000     11448.6
    340040     11449.5
    340080     11450.6
    340120     11452.4
    340160     11453.9
    340200     11455.8
    340240     11456.9
    340280       11457
    340320     11458.8
    340360     11459.6
    340400     11462.6
    340440     11463.6
    340480       11465
    340520     11466.2
    340560     11466.8
    340600     11468.5
    340640     11470.9
    340680     11471.2
    340720     11471.7
    340760     11473.6
    340800     11475.3
    340840     11476.3
    340880     11477.4
    340920     11479.2
    340960     11480.7
    341000     11482.6
    341040     11483.6
    341080     11483.7
    341120     11485.5
    341160     11486.4
    341200     11489.3
    341240     11490.4
    341280     11491.7
    341320     11492.9
    341360     11493.6
    341400     11495.3
    341440     11497.7
    341480     11497.9
    341520     11498.4
    341560     11500.3
    341600     11502.1
    341640     11503.1
    341680     11504.1
    341720       11506
    341760     11507.4
    341800     11509.4
    341840     11510.4
    341880     11510.5
    341920     11512.3
    341960     11513.1
    342000     11516.1
    342040     11517.2
    342080     11518.5
    342120     11519.7
    342160     11520.3
    342200     11522.1
    342240     11524.5
    342280     11524.6
    342320     11525.2
    342360     11527.1
    342400     11528.8
    342440     11529.9
    342480     11530.9
    342520     11532.7
    342560     11534.2
    342600     11536.1
    342640     11537.2
    342680     11537.2
    342720     11539.1
    342760     11539.9
    342800     11542.9
    342840       11544
    342880     11545.3
    342920     11546.5
    342960     11547.1
    343000     11548.9
    343040     11551.3
    343080     11551.4
    343120       11552
    343160     11553.9
    343200     11555.6
    343240     11556.7
    343280     11557.7
    343320     11559.5
    343360       11561
    343400     11562.9
    343440     11563.9
    343480     11563.9
    343520     11565.9
    343560     11566.7
    343600     11569.7
    343640     11570.8
    343680     11572.1
    343720     11573.2
    343760     11573.8
    343800     11575.6
    343840     11578.1
    343880     11578.2
    343920     11578.8
    343960     11580.7
    344000     11582.4
    344040     11583.5
    344080     11584.5
    344120     11586.3
    344160     11587.8
    344200     11589.7
    344240     11590.8
    344280     11590.7
    344320     11592.7
    344360     11593.5
    344400     11596.5
    344440     11597.6
    344480     11598.8
    344520       11600
    344560     11600.7
    344600     11602.4
    344640     11604.9
    344680       11605
    344720     11605.5
    344760     11607.4
    344800     11609.2
    344840     11610.2
    344880     11611.3
    344920     11613.1
    344960     11614.6
    345000     11616.5
    345040     11617.6
    345080     11617.5
    345120     11619.5
    345160     11620.3
    345200     11623.3
    345240     11624.4
    345280     11625.6
    345320     11626.8
    345360     11627.4
    345400     11629.2
    345440     11631.7
    345480     11631.8
    345520     11632.3
    345560     11634.2
    345600       11636
    345640     11637.1
    345680     11638.1
    345720     11639.9
    345760     11641.4
    345800     11643.3
    345840     11644.4
    345880     11644.3
    345920     11646.3
    345960     11647.1
    346000     11650.1
    346040     11651.1
    346080     11652.4
    346120     11653.7
    346160     11654.3
    346200       11656
    346240     11658.5
    346280     11658.6
    346320     11659.1
    346360       11661
    346400     11662.8
    346440     11663.9
    346480     11664.9
    346520     11666.7
    346560     11668.2
    346600     11670.1
    346640     11671.2
    346680     11671.1
    346720     11673.1
    346760       11674
    346800     11676.9
    346840     11677.9
    346880     11679.2
    346920     11680.4
    346960     11681.1
    347000     11682.8
    347040     11685.3
    347080     11685.4
    347120       11686
    347160     11687.8
    347200     11689.6
    347240     11690.7
    347280     11691.7
    347320     11693.5
    347360     11695.1
    347400     11696.9
    347440       11698
    347480       11698
    347520     11699.9
    347560     11700.8
    347600     11703.7
    347640     11704.7
    347680       11706
    347720     11707.3
    347760     11707.9
    347800     11709.6
    347840     11712.1
    347880     11712.2
    347920     11712.8
    347960     11714.6
    348000     11716.4
    348040     11717.5
    348080     11718.6
    348120     11720.3
    348160     11721.9
    348200     11723.7
    348240     11724.8
    348280     11724.8
    348320     11726.8
    348360     11727.5
    348400     11730.5
    348440     11731.5
    348480     11732.8
    348520     11734.1
    348560     11734.7
    348600     11736.4
    348640     11738.9
    348680       11739
    348720     11739.6
    348760     11741.4
    348800     11743.2
    348840     11744.4
    348880     11745.4
    348920     11747.1
    348960     11748.7
    349000     11750.5
    349040     11751.6
    349080     11751.7
    349120     11753.6
    349160     11754.3
    349200     11757.3
    349240     11758.3
    349280     11759.6
    349320     11760.8
    349360     11761.5
    349400     11763.2
    349440     11765.7
    349480     11765.7
    349520     11766.5
    349560     11768.1
    349600       11770
    349640     11771.2
    349680     11772.2
    349720     11773.9
    349760     11775.5
    349800     11777.3
    349840     11778.5
    349880     11778.5
    349920     11780.4
    349960     11781.1
    350000     11784.2
    350040     11785.2
    350080     11786.4
    350120     11787.6
    350160     11788.3
    350200       11790
    350240     11792.6
    350280     11792.5
    350320     11793.3
    350360       11795
    350400     11796.8
    350440     11797.9
    350480       11799
    350520     11800.6
    350560     11802.3
    350600     11804.1
    350640     11805.3
    350680     11805.3
    350720     11807.1
    350760     11807.9
    350800       11811
    350840       11812
    350880     11813.2
    350920     11814.4
    350960     11815.1
    351000     11816.8
    351040     11819.4
    351080     11819.3
    351120     11820.1
    351160     11821.8
    351200     11823.6
    351240     11824.8
    351280     11825.9
    351320     11827.5
    351360     11829.1
    351400     11830.9
    351440       11832
    351480     11832.1
    351520     11833.9
    351560     11834.7
    351600     11837.8
    351640     11838.8
    351680     11840.1
    351720     11841.2
    351760     11841.8
    351800     11843.6
    351840     11846.1
    351880     11846.1
    351920     11846.9
    351960     11848.6
    352000     11850.4
    352040     11851.6
    352080     11852.7
    352120     11854.3
    352160     11855.9
    352200     11857.7
    352240     11858.9
    352280     11858.9
    352320     11860.7
    352360     11861.6
    352400     11864.5
    352440     11865.6
    352480     11866.9
    352520       11868
    352560     11868.6
    352600     11870.3
    352640     11872.9
    352680       11873
    352720     11873.7
    352760     11875.4
    352800     11877.3
    352840     11878.3
    352880     11879.4
    352920     11881.1
    352960     11882.7
    353000     11884.6
    353040     11885.7
    353080     11885.7
    353120     11887.6
    353160     11888.4
    353200     11891.3
    353240     11892.4
    353280     11893.7
    353320     11894.8
    353360     11895.4
    353400     11897.1
    353440     11899.7
    353480     11899.8
    353520     11900.5
    353560     11902.2
    353600     11904.1
    353640     11905.1
    353680     11906.2
    353720     11907.9
    353760     11909.6
    353800     11911.4
    353840     11912.5
    353880     11912.6
    353920     11914.4
    353960     11915.2
    354000     11918.1
    354040     11919.2
    354080     11920.5
    354120     11921.6
    354160     11922.2
    354200     11923.9
    354240     11926.5
    354280     11926.6
    354320     11927.3
    354360       11929
    354400     11930.9
    354440     11931.9
    354480       11933
    354520     11934.7
    354560     11936.3
    354600     11938.2
    354640     11939.3
    354680     11939.3
    354720     11941.2
    354760       11942
    354800       11945
    354840       11946
    354880     11947.3
    354920     11948.4
    354960       11949
    355000     11950.7
    355040     11953.4
    355080     11953.3
    355120     11954.1
    355160     11955.9
    355200     11957.7
    355240     11958.8
    355280     11959.8
    355320     11961.6
    355360     11963.2
    355400       11965
    355440     11966.1
    355480     11966.1
    355520     11968.1
    355560     11968.8
    355600     11971.8
    355640     11972.8
    355680     11974.1
    355720     11975.2
    355760     11975.8
    355800     11977.5
    355840     11980.2
    355880     11980.2
    355920     11980.9
    355960     11982.7
    356000     11984.5
    356040     11985.6
    356080     11986.6
    356120     11988.4
    356160       11990
    356200     11991.8
    356240       11993
    356280     11992.9
    356320     11994.9
    356360     11995.6
    356400     11998.7
    356440     11999.7
    356480     12000.9
    356520     12002.1
    356560     12002.6
    356600     12004.3
    356640     12007.1
    356680       12007
    356720     12007.7
    356760     12009.5
    356800     12011.3
    356840     12012.5
    356880     12013.5
    356920     12015.2
    356960     12016.8
    357000     12018.7
    357040     12019.8
    357080     12019.7
    357120     12021.7
    357160     12022.5
    357200     12025.5
    357240     12026.5
    357280     12027.7
    357320     12028.9
    357360     12029.5
    357400     12031.2
    357440     12033.9
    357480     12033.8
    357520     12034.5
    357560     12036.4
    357600     12038.2
    357640     12039.3
    357680     12040.3
    357720     12042.1
    357760     12043.7
    357800     12045.5
    357840     12046.6
    357880     12046.6
    357920     12048.5
    357960     12049.3
    358000     12052.3
    358040     12053.4
    358080     12054.5
    358120     12055.8
    358160     12056.3
    358200     12058.1
    358240     12060.7
    358280     12060.6
    358320     12061.3
    358360     12063.2
    358400       12065
    358440     12066.1
    358480     12067.1
    358520     12068.9
    358560     12070.5
    358600     12072.3
    358640     12073.5
    358680     12073.4
    358720     12075.4
    358760     12076.1
    358800     12079.2
    358840     12080.2
    358880     12081.4
    358920     12082.6
    358960     12083.1
    359000     12084.8
    359040     12087.5
    359080     12087.4
    359120     12088.1
    359160       12090
    359200     12091.8
    359240       12093
    359280       12094
    359320     12095.7
    359360     12097.3
    359400     12099.2
    359440     12100.3
    359480     12100.2
    359520     12102.2
    359560     12102.9
    359600       12106
    359640       12107
    359680     12108.2
    359720     12109.4
    359760     12109.9
    359800     12111.7
    359840     12114.4
    359880     12114.2
    359920       12115
    359960     12116.8
    360000     12118.7
    360040     12119.8
    360080     12120.8
    360120     12122.5
    360160     12124.2
    360200       12126
    360240     12127.1
    360280       12127
    360320     12129.1
    360360     12129.7
    360400     12132.8
    360440     12133.9
    360480       12135
    360520     12136.2
    360560     12136.8
    360600     12138.5
    360640     12141.2
    360680     12141.1
    360720     12141.8
    360760     12143.7
    360800     12145.5
    360840     12146.6
    360880     12147.7
    360920     12149.3
    360960       12151
    361000     12152.8
    361040       12154
    361080     12153.8
    361120     12155.9
    361160     12156.5
    361200     12159.6
    361240     12160.7
    361280     12161.9
    361320       12163
    361360     12163.6
    361400     12165.4
    361440       12168
    361480     12167.9
    361520     12168.6
    361560     12170.5
    361600     12172.3
    361640     12173.5
    361680     12174.5
    361720     12176.2
    361760     12177.8
    361800     12179.7
    361840     12180.8
    361880     12180.6
    361920     12182.7
    361960     12183.3
    362000     12186.4
    362040     12187.6
    362080     12188.7
    362120     12189.8
    362160     12190.4
    362200     12192.2
    362240     12194.8
    362280     12194.7
    362320     12195.4
    362360     12197.3
    362400     12199.1
    362440     12200.3
    362480     12201.2
    362520       12203
    362560     12204.6
    362600     12206.5
    362640     12207.6
    362680     12207.5
    362720     12209.6
    362760     12210.2
    362800     12213.2
    362840     12214.4
    362880     12215.5
    362920     12216.6
    362960     12217.2
    363000       12219
    363040     12221.6
    363080     12221.6
    363120     12222.2
    363160     12224.2
    363200     12225.9
    363240     12227.1
    363280     12228.1
    363320     12229.8
    363360     12231.4
    363400     12233.3
    363440     12234.5
    363480     12234.3
    363520     12236.3
    363560       12237
    363600       12240
    363640     12241.2
    363680     12242.3
    363720     12243.4
    363760       12244
    363800     12245.8
    363840     12248.4
    363880     12248.4
    363920       12249
    363960       12251
    364000     12252.7
    364040     12253.9
    364080     12254.9
    364120     12256.7
    364160     12258.2
    364200     12260.1
    364240     12261.2
    364280     12261.1
    364320     12263.2
    364360     12263.8
    364400     12266.8
    364440       12268
    364480     12269.2
    364520     12270.3
    364560     12270.8
    364600     12272.6
    364640     12275.2
    364680     12275.1
    364720     12275.8
    364760     12277.7
    364800     12279.5
    364840     12280.7
    364880     12281.7
    364920     12283.4
    364960       12285
    365000     12286.9
    365040       12288
    365080     12287.9
    365120       12290
    365160     12290.6
    365200     12293.5
    365240     12294.8
    365280     12295.9
    365320       12297
    365360     12297.6
    365400     12299.3
    365440       12302
    365480     12301.9
    365520     12302.6
    365560     12304.6
    365600     12306.3
    365640     12307.5
    365680     12308.5
    365720     12310.2
    365760     12311.8
    365800     12313.7
    365840     12314.9
    365880     12314.6
    365920     12316.8
    365960     12317.4
    366000     12320.3
    366040     12321.7
    366080     12322.7
    366120     12323.8
    366160     12324.4
    366200     12326.2
    366240     12328.8
    366280     12328.7
    366320     12329.4
    366360     12331.3
    366400     12333.1
    366440     12334.3
    366480     12335.2
    366520       12337
    366560     12338.6
    366600     12340.5
    366640     12341.6
    366680     12341.4
    366720     12343.6
    366760     12344.1
    366800     12347.1
    366840     12348.5
    366880     12349.5
    366920     12350.6
    366960     12351.2
    367000       12353
    367040     12355.6
    367080     12355.5
    367120     12356.2
    367160     12358.1
    367200     12359.9
    367240     12361.1
    367280       12362
    367320     12363.7
    367360     12365.4
    367400     12367.3
    367440     12368.4
    367480     12368.2
    367520     12370.3
    367560     12370.9
    367600     12373.9
    367640     12375.3
    367680     12376.3
    367720     12377.4
    367760       12378
    367800     12379.8
    367840     12382.4
    367880     12382.3
    367920     12382.9
    367960     12384.9
    368000     12386.6
    368040     12387.9
    368080     12388.8
    368120     12390.5
    368160     12392.2
    368200     12394.1
    368240     12395.1
    368280       12395
    368320     12397.1
    368360     12397.7
    368400     12400.7
    368440       12402
    368480     12403.1
    368520     12404.1
    368560     12404.7
    368600     12406.5
    368640     12409.1
    368680     12409.1
    368720     12409.8
    368760     12411.7
    368800     12413.4
    368840     12414.6
    368880     12415.5
    368920     12417.3
    368960       12419
    369000     12420.8
    369040     12421.9
    369080     12421.7
    369120     12423.8
    369160     12424.5
    369200     12427.4
    369240     12428.7
    369280     12429.8
    369320     12430.9
    369360     12431.5
    369400     12433.3
    369440     12435.8
    369480     12435.9
    369520     12436.5
    369560     12438.4
    369600     12440.2
    369640     12441.4
    369680     12442.3
    369720     12444.1
    369760     12445.7
    369800     12447.6
    369840     12448.7
    369880     12448.5
    369920     12450.6
    369960     12451.3
    370000     12454.2
    370040     12455.5
    370080     12456.6
    370120     12457.6
    370160     12458.2
    370200     12460.1
    370240     12462.7
    370280     12462.7
    370320     12463.3
    370360     12465.2
    370400       12467
    370440     12468.2
    370480       12469
    370520     12470.9
    370560     12472.4
    370600     12474.3
    370640     12475.4
    370680     12475.2
    370720     12477.3
    370760       12478
    370800     12480.9
    370840     12482.2
    370880     12483.3
    370920     12484.3
    370960       12485
    371000     12486.8
    371040     12489.4
    371080     12489.4
    371120       12490
    371160       12492
    371200     12493.7
    371240     12494.9
    371280     12495.7
    371320     12497.6
    371360     12499.2
    371400     12501.1
    371440     12502.2
    371480       12502
    371520       12504
    371560     12504.8
    371600     12507.7
    371640       12509
    371680       12510
    371720     12511.1
    371760     12511.8
    371800     12513.5
    371840     12516.2
    371880     12516.1
    371920     12516.7
    371960     12518.7
    372000     12520.5
    372040     12521.7
    372080     12522.5
    372120     12524.4
    372160     12525.9
    372200     12527.9
    372240     12528.9
    372280     12528.8
    372320     12530.8
    372360     12531.6
    372400     12534.4
    372440     12535.7
    372480     12536.8
    372520     12537.9
    372560     12538.5
    372600     12540.3
    372640     12542.9
    372680     12542.9
    372720     12543.5
    372760     12545.4
    372800     12547.2
    372840     12548.4
    372880     12549.2
    372920     12551.2
    372960     12552.7
    373000     12554.7
    373040     12555.7
    373080     12555.6
    373120     12557.6
    373160     12558.3
    373200     12561.2
    373240     12562.5
    373280     12563.6
    373320     12564.6
    373360     12565.3
    373400       12567
    373440     12569.7
    373480     12569.6
    373520     12570.2
    373560     12572.2
    373600       12574
    373640     12575.1
    373680       12576
    373720       12578
    373760     12579.5
    373800     12581.4
    373840     12582.5
    373880     12582.3
    373920     12584.4
    373960     12585.1
    374000       12588
    374040     12589.2
    374080     12590.3
    374120     12591.4
    374160       12592
    374200     12593.7
    374240     12596.5
    374280     12596.4
    374320     12596.9
    374360     12598.9
    374400     12600.7
    374440     12601.9
    374480     12602.8
    374520     12604.8
    374560     12606.2
    374600     12608.1
    374640     12609.3
    374680     12609.1
    374720     12611.1
    374760     12611.9
    374800     12614.8
    374840       12616
    374880     12617.1
    374920     12618.2
    374960     12618.8
    375000     12620.5
    375040     12623.2
    375080     12623.1
    375120     12623.7
    375160     12625.7
    375200     12627.5
    375240     12628.7
    375280     12629.6
    375320     12631.5
    375360       12633
    375400       12635
    375440     12636.1
    375480     12635.8
    375520     12637.9
    375560     12638.6
    375600     12641.5
    375640     12642.7
    375680     12643.9
    375720     12644.9
    375760     12645.5
    375800     12647.2
    375840       12650
    375880     12649.9
    375920     12650.5
    375960     12652.5
    376000     12654.3
    376040     12655.5
    376080     12656.4
    376120     12658.4
    376160     12659.8
    376200     12661.7
    376240     12662.9
    376280     12662.6
    376320     12664.7
    376360     12665.4
    376400     12668.3
    376440     12669.5
    376480     12670.6
    376520     12671.7
    376560     12672.3
    376600     12674.1
    376640     12676.8
    376680     12676.7
    376720     12677.4
    376760     12679.3
    376800     12681.1
    376840     12682.2
    376880     12683.1
    376920     12685.1
    376960     12686.6
    377000     12688.6
    377040     12689.6
    377080     12689.4
    377120     12691.5
    377160     12692.2
    377200     12695.1
    377240     12696.3
    377280     12697.4
    377320     12698.5
    377360     12699.1
    377400     12700.9
    377440     12703.6
    377480     12703.5
    377520     12704.1
    377560     12706.1
    377600     12707.9
    377640       12709
    377680       12710
    377720       12712
    377760     12713.4
    377800     12715.4
    377840     12716.4
    377880     12716.2
    377920     12718.3
    377960       12719
    378000     12721.9
    378040     12723.1
    378080     12724.2
    378120     12725.3
    378160     12725.9
    378200     12727.7
    378240     12730.3
    378280     12730.3
    378320     12730.9
    378360     12732.9
    378400     12734.7
    378440     12735.8
    378480     12736.8
    378520     12738.7
    378560     12740.2
    378600     12742.2
    378640     12743.3
    378680       12743
    378720     12745.1
    378760     12745.9
    378800     12748.7
    378840     12749.9
    378880       12751
    378920     12752.1
    378960     12752.8
    379000     12754.5
    379040     12757.2
    379080     12757.1
    379120     12757.8
    379160     12759.7
    379200     12761.5
    379240     12762.6
    379280     12763.6
    379320     12765.6
    379360       12767
    379400     12768.9
    379440       12770
    379480     12769.8
    379520     12771.9
    379560     12772.7
    379600     12775.5
    379640     12776.7
    379680     12777.8
    379720     12778.9
    379760     12779.5
    379800     12781.3
    379840       12784
    379880     12783.9
    379920     12784.6
    379960     12786.5
    380000     12788.3
    380040     12789.4
    380080     12790.4
    380120     12792.4
    380160     12793.8
    380200     12795.8
    380240     12796.8
    380280     12796.7
    380320     12798.8
    380360     12799.5
    380400     12802.4
    380440     12803.6
    380480     12804.6
    380520     12805.7
    380560     12806.3
    380600     12808.1
    380640     12810.8
    380680     12810.7
    380720     12811.4
    380760     12813.3
    380800     12815.1
    380840     12816.2
    380880     12817.1
    380920     12819.2
    380960     12820.6
    381000     12822.6
    381040     12823.6
    381080     12823.5
    381120     12825.7
    381160     12826.3
    381200     12829.2
    381240     12830.3
    381280     12831.4
    381320     12832.5
    381360     12833.1
    381400     12834.9
    381440     12837.6
    381480     12837.5
    381520     12838.2
    381560     12840.1
    381600     12841.9
    381640       12843
    381680     12843.9
    381720       12846
    381760     12847.4
    381800     12849.4
    381840     12850.4
    381880     12850.3
    381920     12852.4
    381960     12853.1
    382000       12856
    382040     12857.2
    382080     12858.2
    382120     12859.3
    382160     12859.9
    382200     12861.7
    382240     12864.4
    382280     12864.3
    382320     12864.9
    382360     12866.9
    382400     12868.6
    382440     12869.8
    382480     12870.7
    382520     12872.8
    382560     12874.2
    382600     12876.2
    382640     12877.2
    382680     12877.1
    382720     12879.2
    382760     12879.9
    382800     12882.8
    382840     12883.9
    382880       12885
    382920     12886.1
    382960     12886.7
    383000     12888.5
    383040     12891.2
    383080     12891.2
    383120     12891.7
    383160     12893.7
    383200     12895.4
    383240     12896.6
    383280     12897.5
    383320     12899.6
    383360       12901
    383400       12903
    383440     12904.1
    383480     12903.9
    383520       12906
    383560     12906.7
    383600     12909.6
    383640     12910.7
    383680     12911.8
    383720     12912.9
    383760     12913.5
    383800     12915.3
    383840     12917.9
    383880       12918
    383920     12918.5
    383960     12920.5
    384000     12922.2
    384040     12923.4
    384080     12924.3
    384120     12926.4
    384160     12927.8
    384200     12929.8
    384240     12930.9
    384280     12930.7
    384320     12932.8
    384360     12933.5
    384400     12936.4
    384440     12937.6
    384480     12938.6
    384520     12939.6
    384560     12940.3
    384600     12942.1
    384640     12944.7
    384680     12944.8
    384720     12945.3
    384760     12947.3
    384800       12949
    384840     12950.3
    384880       12951
    384920     12953.2
    384960     12954.6
    385000     12956.6
    385040     12957.7
    385080     12957.5
    385120     12959.5
    385160     12960.3
    385200     12963.3
    385240     12964.4
    385280     12965.4
    385320     12966.4
    385360       12967
    385400     12968.9
    385440     12971.5
    385480     12971.6
    385520     12972.1
    385560     12974.1
    385600     12975.8
    385640     12977.1
    385680     12977.8
    385720       12980
    385760     12981.4
    385800     12983.4
    385840     12984.4
    385880     12984.4
    385920     12986.3
    385960     12987.1
    386000     12990.1
    386040     12991.2
    386080     12992.3
    386120     12993.2
    386160     12993.9
    386200     12995.7
    386240     12998.4
    386280     12998.4
    386320     12998.9
    386360     13000.9
    386400     13002.6
    386440     13003.9
    386480     13004.7
    386520     13006.8
    386560     13008.1
    386600     13010.2
    386640     13011.3
    386680     13011.1
    386720     13013.1
    386760     13013.9
    386800     13016.8
    386840       13018
    386880       13019
    386920       13020
    386960     13020.7
    387000     13022.5
    387040     13025.2
    387080     13025.1
    387120     13025.7
    387160     13027.7
    387200     13029.4
    387240     13030.7
    387280     13031.4
    387320     13033.5
    387360     13034.9
    387400       13037
    387440     13038.1
    387480     13037.9
    387520     13039.9
    387560     13040.6
    387600     13043.6
    387640     13044.8
    387680     13045.8
    387720     13046.7
    387760     13047.4
    387800     13049.2
    387840     13051.9
    387880     13051.9
    387920     13052.4
    387960     13054.5
    388000     13056.1
    388040     13057.4
    388080     13058.2
    388120     13060.3
    388160     13061.7
    388200     13063.7
    388240     13064.8
    388280     13064.6
    388320     13066.6
    388360     13067.4
    388400     13070.3
    388440     13071.5
    388480     13072.6
    388520     13073.5
    388560     13074.2
    388600       13076
    388640     13078.7
    388680     13078.6
    388720     13079.2
    388760     13081.2
    388800     13082.9
    388840     13084.2
    388880       13085
    388920       13087
    388960     13088.4
    389000     13090.5
    389040     13091.6
    389080     13091.4
    389120     13093.4
    389160     13094.1
    389200     13097.1
    389240     13098.4
    389280     13099.4
    389320     13100.3
    389360       13101
    389400     13102.8
    389440     13105.4
    389480     13105.4
    389520     13105.9
    389560       13108
    389600     13109.7
    389640     13110.9
    389680     13111.7
    389720     13113.8
    389760     13115.2
    389800     13117.3
    389840     13118.3
    389880     13118.2
    389920     13120.2
    389960     13120.9
    390000     13123.9
    390040     13125.1
    390080     13126.1
    390120       13127
    390160     13127.7
    390200     13129.5
    390240     13132.2
    390280     13132.2
    390320     13132.7
    390360     13134.8
    390400     13136.4
    390440     13137.7
    390480     13138.5
    390520     13140.6
    390560       13142
    390600       13144
    390640     13145.1
    390680       13145
    390720       13147
    390760     13147.7
    390800     13150.7
    390840     13151.8
    390880     13152.9
    390920     13153.8
    390960     13154.5
    391000     13156.3
    391040       13159
    391080     13158.9
    391120     13159.5
    391160     13161.5
    391200     13163.2
    391240     13164.5
    391280     13165.3
    391320     13167.3
    391360     13168.8
    391400     13170.9
    391440     13171.8
    391480     13171.7
    391520     13173.7
    391560     13174.4
    391600     13177.5
    391640     13178.6
    391680     13179.6
    391720     13180.5
    391760     13181.3
    391800       13183
    391840     13185.7
    391880     13185.7
    391920     13186.3
    391960     13188.3
    392000     13189.9
    392040     13191.3
    392080       13192
    392120     13194.1
    392160     13195.6
    392200     13197.6
    392240     13198.6
    392280     13198.5
    392320     13200.4
    392360     13201.2
    392400     13204.2
    392440     13205.4
    392480     13206.4
    392520     13207.3
    392560       13208
    392600     13209.8
    392640     13212.5
    392680     13212.4
    392720     13213.1
    392760     13215.1
    392800     13216.7
    392840       13218
    392880     13218.7
    392920     13220.9
    392960     13222.3
    393000     13224.4
    393040     13225.3
    393080     13225.2
    393120     13227.2
    393160     13227.9
    393200       13231
    393240     13232.2
    393280     13233.1
    393320       13234
    393360     13234.8
    393400     13236.6
    393440     13239.3
    393480     13239.2
    393520     13239.8
    393560     13241.8
    393600     13243.5
    393640     13244.8
    393680     13245.6
    393720     13247.7
    393760     13249.1
    393800     13251.1
    393840     13252.1
    393880       13252
    393920       13254
    393960     13254.7
    394000     13257.8
    394040       13259
    394080     13259.9
    394120     13260.8
    394160     13261.5
    394200     13263.4
    394240     13266.1
    394280     13265.9
    394320     13266.6
    394360     13268.6
    394400     13270.3
    394440     13271.6
    394480     13272.3
    394520     13274.5
    394560     13275.9
    394600     13277.9
    394640     13278.9
    394680     13278.8
    394720     13280.8
    394760     13281.4
    394800     13284.6
    394840     13285.7
    394880     13286.7
    394920     13287.6
    394960     13288.3
    395000     13290.2
    395040     13292.9
    395080     13292.7
    395120     13293.4
    395160     13295.4
    395200     13297.1
    395240     13298.4
    395280     13299.1
    395320     13301.3
    395360     13302.6
    395400     13304.8
    395440     13305.6
    395480     13305.6
    395520     13307.5
    395560     13308.2
    395600     13311.3
    395640     13312.5
    395680     13313.5
    395720     13314.4
    395760     13315.1
    395800     13316.9
    395840     13319.7
    395880     13319.5
    395920     13320.2
    395960     13322.1
    396000     13323.9
    396040     13325.2
    396080     13325.9
    396120       13328
    396160     13329.4
    396200     13331.6
    396240     13332.4
    396280     13332.4
    396320     13334.3
    396360     13334.9
    396400     13338.1
    396440     13339.3
    396480     13340.3
    396520     13341.2
    396560     13341.9
    396600     13343.7
    396640     13346.4
    396680     13346.3
    396720       13347
    396760     13348.9
    396800     13350.7
    396840       13352
    396880     13352.6
    396920     13354.7
    396960     13356.3
    397000     13358.4
    397040     13359.2
    397080     13359.1
    397120     13361.1
    397160     13361.7
    397200     13364.9
    397240     13366.1
    397280       13367
    397320     13368.1
    397360     13368.7
    397400     13370.5
    397440     13373.3
    397480     13373.1
    397520     13373.8
    397560     13375.7
    397600     13377.5
    397640     13378.8
    397680     13379.4
    397720     13381.6
    397760       13383
    397800     13385.2
    397840     13386.1
    397880       13386
    397920     13387.9
    397960     13388.5
    398000     13391.7
    398040     13392.9
    398080     13393.8
    398120     13394.9
    398160     13395.5
    398200     13397.3
    398240     13400.1
    398280     13399.9
    398320     13400.6
    398360     13402.5
    398400     13404.2
    398440     13405.6
    398480     13406.2
    398520     13408.4
    398560     13409.8
    398600       13412
    398640     13412.8
    398680     13412.8
    398720     13414.8
    398760     13415.3
    398800     13418.5
    398840     13419.7
    398880     13420.6
    398920     13421.7
    398960     13422.3
    399000     13424.1
    399040     13426.9
    399080     13426.7
    399120     13427.4
    399160     13429.3
    399200       13431
    399240     13432.4
    399280       13433
    399320     13435.2
    399360     13436.6
    399400     13438.8
    399440     13439.6
    399480     13439.6
    399520     13441.6
    399560     13442.2
    399600     13445.3
    399640     13446.5
    399680     13447.4
    399720     13448.6
    399760     13449.1
    399800       13451
    399840     13453.7
    399880     13453.5
    399920     13454.2
    399960     13456.1
    400000     13457.8
    400040     13459.2
    400080     13459.8
    400120       13462
    400160     13463.4
    400200     13465.6
    400240     13466.4
    400280     13466.3
    400320     13468.5
    400360     13468.9
    400400     13472.2
    400440     13473.3
    400480     13474.2
    400520     13475.4
    400560     13475.9
    400600     13477.7
    400640     13480.5
    400680     13480.3
    400720       13481
    400760     13482.9
    400800     13484.5
    400840     13486.1
    400880     13486.5
    400920     13488.8
    400960     13490.2
    401000     13492.4
    401040     13493.2
    401080     13493.2
    401120     13495.3
    401160     13495.7
    401200       13499
    401240     13500.1
    401280       13501
    401320     13502.2
    401360     13502.6
    401400     13504.5
    401440     13507.3
    401480     13507.1
    401520     13507.8
    401560     13509.7
    401600     13511.3
    401640     13512.9
    401680     13513.3
    401720     13515.5
    401760     13516.9
    401800     13519.2
    401840       13520
    401880     13519.9
    401920       13522
    401960     13522.4
    402000     13525.8
    402040     13526.9
    402080     13527.8
    402120       13529
    402160     13529.4
    402200     13531.3
    402240     13534.1
    402280     13533.9
    402320     13534.6
    402360     13536.5
    402400     13538.1
    402440     13539.6
    402480     13540.1
    402520     13542.4
    402560     13543.7
    402600       13546
    402640     13546.8
    402680     13546.7
    402720     13548.8
    402760     13549.2
    402800     13552.5
    402840     13553.7
    402880     13554.6
    402920     13555.7
    402960     13556.2
    403000     13558.1
    403040       13561
    403080     13560.7
    403120     13561.4
    403160     13563.3
    403200     13564.9
    403240     13566.4
    403280     13566.8
    403320     13569.1
    403360     13570.5
    403400     13572.7
    403440     13573.5
    403480     13573.5
    403520     13575.5
    403560     13576.1
    403600     13579.3
    403640     13580.5
    403680     13581.4
    403720     13582.5
    403760       13583
    403800     13584.8
    403840     13587.8
    403880     13587.5
    403920     13588.1
    403960       13590
    404000     13591.6
    404040     13593.2
    404080     13593.6
    404120     13595.9
    404160     13597.3
    404200     13599.5
    404240     13600.3
    404280     13600.3
    404320     13602.3
    404360     13602.8
    404400     13606.1
    404440     13607.3
    404480     13608.1
    404520     13609.3
    404560     13609.8
    404600     13611.6
    404640     13614.6
    404680     13614.3
    404720     13614.9
    404760     13616.8
    404800     13618.4
    404840       13620
    404880     13620.4
    404920     13622.7
    404960       13624
    405000     13626.3
    405040     13627.1
    405080     13627.1
    405120       13629
    405160     13629.6
    405200     13632.9
    405240     13634.1
    405280     13634.9
    405320     13636.1
    405360     13636.6
    405400     13638.4
    405440     13641.3
    405480     13641.1
    405520     13641.7
    405560     13643.6
    405600     13645.2
    405640     13646.8
    405680     13647.1
    405720     13649.5
    405760     13650.8
    405800       13653
    405840     13653.9
    405880     13653.9
    405920     13655.8
    405960     13656.4
    406000     13659.7
    406040     13660.9
    406080     13661.7
    406120     13662.9
    406160     13663.4
    406200     13665.2
    406240     13668.1
    406280     13667.9
    406320     13668.4
    406360     13670.4
    406400       13672
    406440     13673.6
    406480       13674
    406520     13676.3
    406560     13677.6
    406600     13679.8
    406640     13680.7
    406680     13680.6
    406720     13682.5
    406760     13683.2
    406800     13686.5
    406840     13687.7
    406880     13688.5
    406920     13689.6
    406960     13690.1
    407000       13692
    407040     13694.9
    407080     13694.7
    407120     13695.2
    407160     13697.2
    407200     13698.8
    407240     13700.3
    407280     13700.7
    407320     13703.1
    407360     13704.3
    407400     13706.6
    407440     13707.4
    407480     13707.4
    407520     13709.3
    407560       13710
    407600     13713.3
    407640     13714.5
    407680     13715.2
    407720     13716.4
    407760     13716.9
    407800     13718.8
    407840     13721.7
    407880     13721.4
    407920       13722
    407960       13724
    408000     13725.6
    408040     13727.1
    408080     13727.5
    408120     13729.8
    408160     13731.1
    408200     13733.3
    408240     13734.3
    408280     13734.2
    408320     13736.1
    408360     13736.8
    408400     13740.1
    408440     13741.2
    408480       13742
    408520     13743.2
    408560     13743.7
    408600     13745.6
    408640     13748.5
    408680     13748.2
    408720     13748.8
    408760     13750.7
    408800     13752.3
    408840     13753.9
    408880     13754.3
    408920     13756.5
    408960     13757.9
    409000     13760.1
    409040       13761
    409080       13761
    409120     13762.8
    409160     13763.5
    409200     13766.8
    409240       13768
    409280     13768.7
    409320       13770
    409360     13770.4
    409400     13772.3
    409440     13775.2
    409480       13775
    409520     13775.5
    409560     13777.5
    409600     13779.1
    409640     13780.6
    409680       13781
    409720     13783.3
    409760     13784.7
    409800     13786.9
    409840     13787.8
    409880     13787.8
    409920     13789.5
    409960     13790.3
    410000     13793.6
    410040     13794.8
    410080     13795.4
    410120     13796.7
    410160     13797.2
    410200     13799.2
    410240       13802
    410280     13801.7
    410320     13802.4
    410360     13804.3
    410400     13805.9
    410440     13807.4
    410480     13807.7
    410520     13810.1
    410560     13811.5
    410600     13813.7
    410640     13814.6
    410680     13814.6
    410720     13816.3
    410760     13817.1
    410800     13820.4
    410840     13821.6
    410880     13822.2
    410920     13823.5
    410960     13823.9
    411000     13825.9
    411040     13828.8
    411080     13828.6
    411120     13829.1
    411160       13831
    411200     13832.6
    411240     13834.2
    411280     13834.4
    411320     13836.9
    411360     13838.2
    411400     13840.4
    411440     13841.4
    411480     13841.4
    411520     13843.1
    411560     13843.8
    411600     13847.2
    411640     13848.4
    411680       13849
    411720     13850.3
    411760     13850.7
    411800     13852.7
    411840     13855.6
    411880     13855.4
    411920     13855.9
    411960     13857.8
    412000     13859.4
    412040       13861
    412080     13861.2
    412120     13863.6
    412160       13865
    412200     13867.2
    412240     13868.1
    412280     13868.2
    412320     13869.8
    412360     13870.6
    412400       13874
    412440     13875.1
    412480     13875.8
    412520       13877
    412560     13877.5
    412600     13879.5
    412640     13882.4
    412680     13882.2
    412720     13882.6
    412760     13884.5
    412800     13886.2
    412840     13887.7
    412880       13888
    412920     13890.4
    412960     13891.8
    413000     13893.9
    413040     13894.9
    413080       13895
    413120     13896.6
    413160     13897.4
    413200     13900.7
    413240     13901.9
    413280     13902.6
    413320     13903.8
    413360     13904.4
    413400     13906.3
    413440     13909.1
    413480     13908.9
    413520     13909.4
    413560     13911.3
    413600     13912.9
    413640     13914.5
    413680     13914.7
    413720     13917.2
    413760     13918.5
    413800     13920.7
    413840     13921.7
    413880     13921.8
    413920     13923.4
    413960     13924.2
    414000     13927.5
    414040     13928.6
    414080     13929.4
    414120     13930.6
    414160     13931.1
    414200     13933.1
    414240     13935.9
    414280     13935.6
    414320     13936.2
    414360       13938
    414400     13939.7
    414440     13941.3
    414480     13941.5
    414520     13943.9
    414560     13945.4
    414600     13947.5
    414640     13948.5
    414680     13948.6
    414720     13950.2
    414760       13951
    414800     13954.3
    414840     13955.4
    414880     13956.2
    414920     13957.4
    414960       13958
    415000     13959.9
    415040     13962.7
    415080     13962.4
    415120       13963
    415160     13964.8
    415200     13966.5
    415240     13968.1
    415280     13968.3
    415320     13970.8
    415360     13972.1
    415400     13974.3
    415440     13975.3
    415480     13975.4
    415520     13976.9
    415560     13977.8
    415600       13981
    415640     13982.1
    415680     13982.9
    415720     13984.1
    415760     13984.8
    415800     13986.7
    415840     13989.4
    415880     13989.2
    415920     13989.7
    415960     13991.6
    416000     13993.3
    416040     13994.9
    416080     13995.1
    416120     13997.5
    416160     13998.8
    416200     14001.1
    416240       14002
    416280     14002.2
    416320     14003.7
    416360     14004.5
    416400     14007.8
    416440     14008.9
    416480     14009.7
    416520     14010.9
    416560     14011.6
    416600     14013.5
    416640     14016.2
    416680       14016
    416720     14016.5
    416760     14018.4
    416800       14020
    416840     14021.7
    416880     14021.9
    416920     14024.3
    416960     14025.5
    417000     14027.9
    417040     14028.8
    417080     14028.9
    417120     14030.4
    417160     14031.3
    417200     14034.6
    417240     14035.7
    417280     14036.6
    417320     14037.7
    417360     14038.4
    417400     14040.3
    417440       14043
    417480     14042.8
    417520     14043.3
    417560     14045.2
    417600     14046.8
    417640     14048.5
    417680     14048.7
    417720     14051.1
    417760     14052.3
    417800     14054.7
    417840     14055.6
    417880     14055.7
    417920     14057.2
    417960     14058.1
    418000     14061.4
    418040     14062.5
    418080     14063.4
    418120     14064.5
    418160     14065.2
    418200     14067.1
    418240     14069.9
    418280     14069.6
    418320     14070.1
    418360       14072
    418400     14073.6
    418440     14075.3
    418480     14075.6
    418520     14077.9
    418560     14079.2
    418600     14081.6
    418640     14082.5
    418680     14082.5
    418720     14084.1
    418760     14084.9
    418800     14088.2
    418840     14089.3
    418880     14090.2
    418920     14091.3
    418960       14092
    419000     14093.9
    419040     14096.7
    419080     14096.5
    419120     14096.9
    419160     14098.8
    419200     14100.4
    419240     14102.1
    419280     14102.4
    419320     14104.6
    419360     14106.1
    419400     14108.4
    419440     14109.3
    419480     14109.3
    419520     14110.9
    419560     14111.7
    419600       14115
    419640     14116.1
    419680     14117.1
    419720     14118.2
    419760     14118.8
    419800     14120.8
    419840     14123.5
    419880     14123.3
    419920     14123.7
    419960     14125.6
    420000     14127.1
    420040     14128.8
    420080     14129.2
    420120     14131.5
    420160     14132.9
    420200     14135.2
    420240     14136.1
    420280     14136.2
    420320     14137.7
    420360     14138.5
    420400     14141.8
    420440     14142.9
    420480     14143.9
    420520       14145
    420560     14145.6
    420600     14147.6
    420640     14150.3
    420680     14150.2
    420720     14150.5
    420760     14152.4
    420800       14154
    420840     14155.7
    420880       14156
    420920     14158.3
    420960     14159.7
    421000     14162.1
    421040     14162.9
    421080       14163
    421120     14164.5
    421160     14165.3
    421200     14168.6
    421240     14169.7
    421280     14170.7
    421320     14171.8
    421360     14172.5
    421400     14174.4
    421440     14177.1
    421480     14176.9
    421520     14177.3
    421560     14179.3
    421600     14180.8
    421640     14182.5
    421680     14182.8
    421720     14185.1
    421760     14186.5
    421800       14189
    421840     14189.7
    421880     14189.7
    421920     14191.3
    421960     14192.1
    422000     14195.5
    422040     14196.5
    422080     14197.6
    422120     14198.6
    422160     14199.3
    422200     14201.2
    422240     14203.9
    422280     14203.7
    422320     14204.2
    422360     14206.1
    422400     14207.6
    422440     14209.4
    422480     14209.7
    422520     14211.9
    422560     14213.3
    422600     14215.8
    422640     14216.5
    422680     14216.6
    422720     14218.2
    422760     14218.9
    422800     14222.3
    422840     14223.3
    422880     14224.3
    422920     14225.4
    422960     14226.1
    423000       14228
    423040     14230.8
    423080     14230.6
    423120       14231
    423160     14232.9
    423200     14234.4
    423240     14236.2
    423280     14236.5
    423320     14238.7
    423360     14240.1
    423400     14242.6
    423440     14243.3
    423480     14243.4
    423520       14245
    423560     14245.7
    423600     14249.1
    423640     14250.1
    423680     14251.1
    423720     14252.2
    423760     14252.9
    423800     14254.8
    423840     14257.5
    423880     14257.5
    423920     14257.8
    423960     14259.7
    424000     14261.2
    424040     14262.9
    424080     14263.3
    424120     14265.5
    424160     14266.9
    424200     14269.4
    424240     14270.1
    424280     14270.2
    424320     14271.8
    424360     14272.5
    424400     14275.9
    424440     14276.9
    424480       14278
    424520       14279
    424560     14279.7
    424600     14281.6
    424640     14284.4
    424680     14284.3
    424720     14284.7
    424760     14286.4
    424800       14288
    424840     14289.8
    424880     14290.1
    424920     14292.3
    424960     14293.7
    425000     14296.3
    425040     14296.8
    425080     14296.9
    425120     14298.6
    425160     14299.3
    425200     14302.8
    425240     14303.7
    425280     14304.8
    425320     14305.8
    425360     14306.6
    425400     14308.4
    425440     14311.2
    425480     14311.1
    425520     14311.4
    425560     14313.2
    425600     14314.8
    425640     14316.6
    425680       14317
    425720     14319.1
    425760     14320.5
    425800     14323.1
    425840     14323.6
    425880     14323.8
    425920     14325.4
    425960     14326.1
    426000     14329.6
    426040     14330.5
    426080     14331.6
    426120     14332.7
    426160     14333.4
    426200     14335.2
    426240       14338
    426280     14337.8
    426320     14338.3
    426360       14340
    426400     14341.7
    426440     14343.4
    426480     14343.8
    426520     14345.9
    426560     14347.3
    426600     14349.9
    426640     14350.4
    426680     14350.6
    426720     14352.2
    426760     14352.9
    426800     14356.4
    426840     14357.3
    426880     14358.4
    426920     14359.5
    426960     14360.2
    427000       14362
    427040     14364.8
    427080     14364.7
    427120     14365.1
    427160     14366.8
    427200     14368.4
    427240     14370.2
    427280     14370.5
    427320     14372.7
    427360     14374.1
    427400     14376.7
    427440     14377.2
    427480     14377.3
    427520       14379
    427560     14379.7
    427600     14383.2
    427640     14384.1
    427680     14385.2
    427720     14386.3
    427760     14386.9
    427800     14388.9
    427840     14391.6
    427880     14391.4
    427920     14391.9
    427960     14393.6
    428000     14395.3
    428040       14397
    428080     14397.3
    428120     14399.4
    428160       14401
    428200     14403.5
    428240       14404
    428280     14404.2
    428320     14405.8
    428360     14406.5
    428400     14409.9
    428440     14410.9
    428480       14412
    428520     14413.1
    428560     14413.7
    428600     14415.7
    428640     14418.4
    428680     14418.2
    428720     14418.7
    428760     14420.3
    428800     14422.1
    428840     14423.9
    428880     14424.1
    428920     14426.2
    428960     14427.8
    429000     14430.3
    429040     14430.8
    429080       14431
    429120     14432.6
    429160     14433.3
    429200     14436.8
    429240     14437.7
    429280     14438.8
    429320     14439.9
    429360     14440.5
    429400     14442.5
    429440     14445.2
    429480       14445
    429520     14445.5
    429560     14447.1
    429600     14448.8
    429640     14450.6
    429680     14450.9
    429720       14453
    429760     14454.6
    429800     14457.1
    429840     14457.7
    429880     14457.8
    429920     14459.4
    429960     14460.1
    430000     14463.6
    430040     14464.5
    430080     14465.7
    430120     14466.7
    430160     14467.2
    430200     14469.3
    430240       14472
    430280     14471.7
    430320     14472.3
    430360     14473.9
    430400     14475.7
    430440     14477.5
    430480     14477.7
    430520     14479.8
    430560     14481.4
    430600     14483.9
    430640     14484.5
    430680     14484.6
    430720     14486.2
    430760     14486.9
    430800     14490.3
    430840     14491.3
    430880     14492.4
    430920     14493.5
    430960       14494
    431000     14496.1
    431040     14498.8
    431080     14498.5
    431120     14499.1
    431160     14500.7
    431200     14502.5
    431240     14504.2
    431280     14504.5
    431320     14506.6
    431360     14508.2
    431400     14510.6
    431440     14511.2
    431480     14511.5
    431520     14512.9
    431560     14513.6
    431600     14517.1
    431640     14518.1
    431680     14519.2
    431720     14520.3
    431760     14520.8
    431800     14522.9
    431840     14525.6
    431880     14525.3
    431920     14525.9
    431960     14527.5
    432000     14529.3
    432040     14531.1
    432080     14531.3
    432120     14533.3
    432160       14535
    432200     14537.4
    432240     14538.1
    432280     14538.2
    432320     14539.8
    432360     14540.5
    432400     14543.9
    432440     14544.9
    432480       14546
    432520     14547.1
    432560     14547.6
    432600     14549.7
    432640     14552.4
    432680     14552.1
    432720     14552.7
    432760     14554.4
    432800     14556.1
    432840     14557.8
    432880     14558.2
    432920     14560.1
    432960     14561.7
    433000     14564.3
    433040     14564.9
    433080       14565
    433120     14566.6
    433160     14567.3
    433200     14570.7
    433240     14571.6
    433280     14572.8
    433320     14573.9
    433360     14574.4
    433400     14576.5
    433440     14579.2
    433480     14578.9
    433520     14579.5
    433560     14581.1
    433600     14582.9
    433640     14584.7
    433680     14584.9
    433720     14586.9
    433760     14588.5
    433800     14591.1
    433840     14591.7
    433880     14591.8
    433920     14593.4
    433960       14594
    434000     14597.5
    434040     14598.4
    434080     14599.7
    434120     14600.6
    434160     14601.2
    434200     14603.4
    434240       14606
    434280     14605.7
    434320     14606.4
    434360     14607.9
    434400     14609.7
    434440     14611.5
    434480     14611.7
    434520     14613.6
    434560     14615.4
    434600     14617.8
    434640     14618.5
    434680     14618.6
    434720     14620.2
    434760     14620.8
    434800     14624.3
    434840     14625.2
    434880     14626.4
    434920     14627.4
    434960       14628
    435000     14630.2
    435040     14632.8
    435080     14632.5
    435120     14633.1
    435160     14634.7
    435200     14636.5
    435240     14638.4
    435280     14638.5
    435320     14640.4
    435360     14642.2
    435400     14644.6
    435440     14645.2
    435480     14645.4
    435520       14647
    435560     14647.5
    435600     14651.1
    435640       14652
    435680     14653.2
    435720     14654.1
    435760     14654.7
    435800       14657
    435840     14659.6
    435880     14659.3
    435920     14659.8
    435960     14661.5
    436000     14663.3
    436040     14665.1
    436080     14665.3
    436120     14667.2
    436160       14669
    436200     14671.4
    436240     14672.1
    436280     14672.1
    436320     14673.8
    436360     14674.4
    436400     14677.8
    436440     14678.8
    436480     14680.1
    436520     14680.9
    436560     14681.5
    436600     14683.8
    436640     14686.4
    436680       14686
    436720     14686.6
    436760     14688.3
    436800     14690.1
    436840     14691.9
    436880     14692.1
    436920       14694
    436960     14695.7
    437000     14698.2
    437040     14698.8
    437080     14698.9
    437120     14700.6
    437160     14701.2
    437200     14704.6
    437240     14705.5
    437280     14706.8
    437320     14707.7
    437360     14708.3
    437400     14710.6
    437440     14713.2
    437480     14712.8
    437520     14713.5
    437560     14715.1
    437600       14717
    437640     14718.8
    437680     14718.9
    437720     14720.8
    437760     14722.6
    437800       14725
    437840     14725.6
    437880     14725.7
    437920     14727.3
    437960       14728
    438000     14731.5
    438040     14732.3
    438080     14733.6
    438120     14734.4
    438160     14735.1
    438200     14737.4
    438240       14740
    438280     14739.6
    438320     14740.3
    438360     14741.8
    438400     14743.7
    438440     14745.6
    438480     14745.7
    438520     14747.6
    438560     14749.5
    438600     14751.9
    438640     14752.4
    438680     14752.5
    438720     14754.2
    438760     14754.7
    438800     14758.3
    438840     14759.1
    438880     14760.4
    438920     14761.2
    438960     14761.9
    439000     14764.3
    439040     14766.9
    439080     14766.4
    439120     14767.1
    439160     14768.7
    439200     14770.6
    439240     14772.3
    439280     14772.6
    439320     14774.4
    439360     14776.3
    439400     14778.7
    439440     14779.3
    439480     14779.4
    439520       14781
    439560     14781.6
    439600     14785.2
    439640       14786
    439680     14787.2
    439720     14788.1
    439760     14788.8
    439800     14791.1
    439840     14793.7
    439880     14793.3
    439920       14794
    439960     14795.6
    440000     14797.4
    440040     14799.2
    440080     14799.4
    440120     14801.2
    440160     14803.1
    440200     14805.6
    440240     14806.2
    440280     14806.2
    440320     14807.9
    440360     14808.5
    440400     14812.1
    440440       14813
    440480     14814.1
    440520       14815
    440560     14815.6
    440600       14818
    440640     14820.5
    440680     14820.2
    440720     14820.9
    440760     14822.4
    440800     14824.3
    440840     14826.1
    440880     14826.3
    440920     14828.1
    440960       14830
    441000     14832.5
    441040       14833
    441080     14833.1
    441120     14834.8
    441160     14835.2
    441200     14838.9
    441240     14839.8
    441280       14841
    441320     14841.9
    441360     14842.5
    441400     14844.9
    441440     14847.4
    441480       14847
    441520     14847.7
    441560     14849.3
    441600     14851.2
    441640       14853
    441680     14853.1
    441720     14854.9
    441760     14856.9
    441800     14859.3
    441840     14859.9
    441880       14860
    441920     14861.7
    441960     14862.1
    442000     14865.8
    442040     14866.7
    442080     14867.9
    442120     14868.7
    442160     14869.3
    442200     14871.8
    442240     14874.3
    442280     14873.9
    442320     14874.5
    442360     14876.2
    442400       14878
    442440     14879.8
    442480     14879.9
    442520     14881.7
    442560     14883.7
    442600     14886.2
    442640     14886.8
    442680     14886.8
    442720     14888.5
    442760     14888.9
    442800     14892.6
    442840     14893.5
    442880     14894.7
    442920     14895.6
    442960     14896.1
    443000     14898.6
    443040     14901.1
    443080     14900.7
    443120     14901.4
    443160       14903
    443200     14904.9
    443240     14906.6
    443280     14906.8
    443320     14908.5
    443360     14910.5
    443400       14913
    443440     14913.6
    443480     14913.7
    443520     14915.4
    443560     14915.8
    443600     14919.4
    443640     14920.3
    443680     14921.6
    443720     14922.5
    443760       14923
    443800     14925.5
    443840       14928
    443880     14927.6
    443920     14928.2
    443960     14929.8
    444000     14931.7
    444040     14933.4
    444080     14933.6
    444120     14935.4
    444160     14937.4
    444200     14939.9
    444240     14940.5
    444280     14940.5
    444320     14942.2
    444360     14942.6
    444400     14946.3
    444440     14947.2
    444480     14948.4
    444520     14949.3
    444560     14949.8
    444600     14952.3
    444640     14954.9
    444680     14954.5
    444720     14955.1
    444760     14956.6
    444800     14958.6
    444840     14960.3
    444880     14960.5
    444920     14962.3
    444960     14964.3
    445000     14966.8
    445040     14967.4
    445080     14967.4
    445120     14969.1
    445160     14969.5
    445200     14973.2
    445240     14974.1
    445280     14975.4
    445320     14976.2
    445360     14976.7
    445400     14979.2
    445440     14981.7
    445480     14981.4
    445520       14982
    445560     14983.5
    445600     14985.5
    445640     14987.2
    445680     14987.4
    445720     14989.2
    445760     14991.2
    445800     14993.8
    445840     14994.2
    445880     14994.3
    445920       14996
    445960     14996.4
    446000       15000
    446040       15001
    446080     15002.3
    446120     15003.1
    446160     15003.6
    446200     15006.1
    446240     15008.6
    446280     15008.3
    446320       15009
    446360     15010.5
    446400     15012.5
    446440       15014
    446480     15014.3
    446520     15016.1
    446560     15018.1
    446600     15020.7
    446640     15021.1
    446680     15021.1
    446720     15022.8
    446760     15023.3
    446800       15027
    446840     15027.9
    446880     15029.2
    446920       15030
    446960     15030.5
    447000       15033
    447040     15035.6
    447080     15035.1
    447120     15035.9
    447160     15037.4
    447200     15039.4
    447240     15040.9
    447280     15041.3
    447320       15043
    447360       15045
    447400     15047.5
    447440       15048
    447480     15048.1
    447520     15049.7
    447560     15050.3
    447600     15053.9
    447640     15054.8
    447680     15056.1
    447720     15056.9
    447760     15057.4
    447800     15059.9
    447840     15062.5
    447880       15062
    447920     15062.9
    447960     15064.3
    448000     15066.3
    448040     15067.8
    448080     15068.2
    448120     15069.9
    448160     15071.9
    448200     15074.5
    448240       15075
    448280       15075
    448320     15076.7
    448360     15077.2
    448400     15080.8
    448440     15081.7
    448480       15083
    448520     15083.8
    448560     15084.3
    448600     15086.8
    448640     15089.4
    448680       15089
    448720     15089.8
    448760     15091.3
    448800     15093.3
    448840     15094.7
    448880       15095
    448920     15096.9
    448960     15098.8
    449000     15101.4
    449040     15101.9
    449080       15102
    449120     15103.6
    449160     15104.1
    449200     15107.8
    449240     15108.7
    449280       15110
    449320     15110.7
    449360     15111.3
    449400     15113.7
    449440     15116.3
    449480     15115.9
    449520     15116.7
    449560     15118.2
    449600     15120.2
    449640     15121.7
    449680       15122
    449720     15123.8
    449760     15125.8
    449800     15128.3
    449840     15128.8
    449880     15128.9
    449920     15130.5
    449960     15131.1
    450000     15134.7
    450040     15135.6
    450080     15136.8
    450120     15137.6
    450160     15138.2
    450200     15140.6
    450240     15143.3
    450280     15142.8
    450320     15143.6
    450360     15145.1
    450400     15147.1
    450440     15148.6
    450480     15148.9
    450520     15150.7
    450560     15152.8
    450600     15155.2
    450640     15155.8
    450680     15155.8
    450720     15157.5
    450760       15158
    450800     15161.6
    450840     15162.5
    450880     15163.8
    450920     15164.6
    450960     15165.2
    451000     15167.6
    451040     15170.2
    451080     15169.8
    451120     15170.5
    451160     15171.9
    451200     15174.1
    451240     15175.6
    451280     15175.8
    451320     15177.6
    451360     15179.8
    451400     15182.2
    451440     15182.7
    451480     15182.7
    451520     15184.4
    451560     15184.9
    451600     15188.5
    451640     15189.5
    451680     15190.8
    451720     15191.5
    451760       15192
    451800     15194.5
    451840     15197.1
    451880     15196.7
    451920     15197.5
    451960     15198.8
    452000       15201
    452040     15202.5
    452080     15202.8
    452120     15204.5
    452160     15206.7
    452200     15209.1
    452240     15209.6
    452280     15209.7
    452320     15211.4
    452360     15211.8
    452400     15215.4
    452440     15216.4
    452480     15217.7
    452520     15218.4
    452560       15219
    452600     15221.4
    452640     15224.1
    452680     15223.6
    452720     15224.4
    452760     15225.8
    452800     15227.9
    452840     15229.4
    452880     15229.7
    452920     15231.4
    452960     15233.6
    453000       15236
    453040     15236.6
    453080     15236.6
    453120     15238.3
    453160     15238.8
    453200     15242.4
    453240     15243.4
    453280     15244.6
    453320     15245.3
    453360       15246
    453400     15248.3
    453440       15251
    453480     15250.5
    453520     15251.4
    453560     15252.7
    453600     15254.9
    453640     15256.3
    453680     15256.6
    453720     15258.3
    453760     15260.5
    453800       15263
    453840     15263.5
    453880     15263.5
    453920     15265.3
    453960     15265.7
    454000     15269.2
    454040     15270.4
    454080     15271.6
    454120     15272.2
    454160     15272.9
    454200     15275.3
    454240       15278
    454280     15277.5
    454320     15278.4
    454360     15279.7
    454400     15281.8
    454440     15283.2
    454480     15283.6
    454520     15285.2
    454560     15287.5
    454600       15290
    454640     15290.5
    454680     15290.5
    454720     15292.2
    454760     15292.5
    454800     15296.1
    454840     15297.3
    454880     15298.4
    454920     15299.2
    454960     15299.8
    455000     15302.2
    455040     15304.9
    455080     15304.4
    455120     15305.3
    455160     15306.6
    455200     15308.7
    455240     15310.2
    455280     15310.5
    455320     15312.1
    455360     15314.4
    455400     15316.9
    455440     15317.4
    455480     15317.4
    455520       15319
    455560     15319.5
    455600     15323.1
    455640     15324.2
    455680     15325.3
    455720     15326.1
    455760     15326.7
    455800     15329.2
    455840     15331.7
    455880     15331.3
    455920     15332.2
    455960     15333.5
    456000     15335.6
    456040     15337.1
    456080     15337.4
    456120       15339
    456160     15341.3
    456200     15343.8
    456240     15344.3
    456280     15344.2
    456320       15346
    456360     15346.5
    456400       15350
    456440     15351.1
    456480     15352.3
    456520       15353
    456560     15353.7
    456600     15356.1
    456640     15358.7
    456680     15358.2
    456720     15359.1
    456760     15360.5
    456800     15362.6
    456840       15364
    456880     15364.3
    456920     15365.9
    456960     15368.3
    457000     15370.8
    457040     15371.2
    457080     15371.2
    457120     15372.9
    457160     15373.4
    457200     15376.9
    457240     15378.1
    457280     15379.2
    457320     15379.9
    457360     15380.6
    457400     15383.1
    457440     15385.7
    457480     15385.2
    457520     15386.1
    457560     15387.4
    457600     15389.5
    457640     15390.9
    457680     15391.3
    457720     15392.9
    457760     15395.2
    457800     15397.7
    457840     15398.2
    457880     15398.1
    457920     15399.8
    457960     15400.4
    458000     15403.8
    458040       15405
    458080     15406.2
    458120     15406.9
    458160     15407.5
    458200       15410
    458240     15412.6
    458280     15412.1
    458320     15413.1
    458360     15414.3
    458400     15416.5
    458440     15417.9
    458480     15418.2
    458520     15419.8
    458560     15422.1
    458600     15424.7
    458640     15425.2
    458680     15425.1
    458720     15426.7
    458760     15427.3
    458800     15430.8
    458840       15432
    458880     15433.1
    458920     15433.8
    458960     15434.4
    459000     15436.9
    459040     15439.6
    459080       15439
    459120     15440.1
    459160     15441.3
    459200     15443.4
    459240     15444.8
    459280     15445.1
    459320     15446.8
    459360       15449
    459400     15451.6
    459440     15452.1
    459480     15452.1
    459520     15453.6
    459560     15454.3
    459600     15457.7
    459640     15458.9
    459680     15460.1
    459720     15460.8
    459760     15461.4
    459800     15463.8
    459840     15466.5
    459880     15465.9
    459920       15467
    459960     15468.2
    460000     15470.4
    460040     15471.8
    460080       15472
    460120     15473.8
    460160       15476
    460200     15478.6
    460240     15479.1
    460280       15479
    460320     15480.5
    460360     15481.2
    460400     15484.6
    460440     15485.9
    460480       15487
    460520     15487.7
    460560     15488.4
    460600     15490.8
    460640     15493.5
    460680     15492.9
    460720       15494
    460760     15495.1
    460800     15497.3
    460840     15498.8
    460880     15498.9
    460920     15500.7
    460960       15503
    461000     15505.5
    461040       15506
    461080     15505.9
    461120     15507.4
    461160     15508.1
    461200     15511.5
    461240     15512.8
    461280     15513.9
    461320     15514.7
    461360     15515.3
    461400     15517.7
    461440     15520.4
    461480     15519.8
    461520     15520.9
    461560     15522.1
    461600     15524.3
    461640     15525.7
    461680     15525.8
    461720     15527.7
    461760       15530
    461800     15532.4
    461840     15532.9
    461880     15532.9
    461920     15534.4
    461960       15535
    462000     15538.5
    462040     15539.7
    462080     15540.8
    462120     15541.7
    462160     15542.3
    462200     15544.6
    462240     15547.3
    462280     15546.8
    462320     15547.9
    462360       15549
    462400     15551.3
    462440     15552.6
    462480     15552.7
    462520     15554.6
    462560     15556.9
    462600     15559.3
    462640     15559.8
    462680     15559.8
    462720     15561.3
    462760     15561.9
    462800     15565.4
    462840     15566.7
    462880     15567.8
    462920     15568.5
    462960     15569.1
    463000     15571.6
    463040     15574.3
    463080     15573.7
    463120     15574.8
    463160     15575.9
    463200     15578.2
    463240     15579.5
    463280     15579.6
    463320     15581.5
    463360     15583.8
    463400     15586.3
    463440     15586.8
    463480     15586.6
    463520     15588.2
    463560     15588.8
    463600     15592.3
    463640     15593.6
    463680     15594.7
    463720     15595.4
    463760       15596
    463800     15598.4
    463840     15601.2
    463880     15600.5
    463920     15601.7
    463960     15602.7
    464000     15605.1
    464040     15606.4
    464080     15606.5
    464120     15608.4
    464160     15610.7
    464200     15613.1
    464240     15613.7
    464280     15613.6
    464320       15615
    464360     15615.7
    464400     15619.2
    464440     15620.5
    464480     15621.6
    464520     15622.3
    464560     15622.9
    464600     15625.3
    464640       15628
    464680     15627.4
    464720     15628.6
    464760     15629.6
    464800       15632
    464840     15633.3
    464880     15633.4
    464920     15635.3
    464960     15637.7
    465000       15640
    465040     15640.6
    465080     15640.4
    465120     15641.9
    465160     15642.5
    465200     15646.1
    465240     15647.4
    465280     15648.5
    465320     15649.2
    465360     15649.7
    465400     15652.3
    465440     15654.9
    465480     15654.2
    465520     15655.4
    465560     15656.5
    465600     15658.9
    465640     15660.2
    465680     15660.3
    465720     15662.2
    465760     15664.6
    465800     15666.9
    465840     15667.5
    465880     15667.3
    465920     15668.9
    465960     15669.4
    466000       15673
    466040     15674.3
    466080     15675.5
    466120       15676
    466160     15676.7
    466200     15679.2
    466240     15681.7
    466280     15681.1
    466320     15682.3
    466360     15683.4
    466400     15685.8
    466440     15687.1
    466480     15687.2
    466520     15689.1
    466560     15691.5
    466600     15693.8
    466640     15694.4
    466680     15694.2
    466720     15695.7
    466760     15696.3
    466800     15699.9
    466840     15701.2
    466880     15702.4
    466920     15702.9
    466960     15703.6
    467000     15706.1
    467040     15708.6
    467080     15708.1
    467120     15709.3
    467160     15710.3
    467200     15712.8
    467240       15714
    467280     15714.1
    467320       15716
    467360     15718.3
    467400     15720.7
    467440     15721.3
    467480     15721.2
    467520     15722.7
    467560     15723.2
    467600     15726.8
    467640     15728.1
    467680     15729.3
    467720     15729.9
    467760     15730.5
    467800     15733.1
    467840     15735.6
    467880     15734.9
    467920     15736.2
    467960     15737.2
    468000     15739.8
    468040       15741
    468080     15741.1
    468120       15743
    468160     15745.3
    468200     15747.7
    468240     15748.2
    468280     15748.1
    468320     15749.6
    468360     15750.2
    468400     15753.6
    468440     15754.9
    468480     15756.2
    468520     15756.9
    468560     15757.4
    468600       15760
    468640     15762.5
    468680     15761.9
    468720     15763.1
    468760     15764.2
    468800     15766.7
    468840     15767.9
    468880     15768.1
    468920     15769.9
    468960     15772.2
    469000     15774.6
    469040     15775.2
    469080     15775.1
    469120     15776.5
    469160     15777.1
    469200     15780.6
    469240       15782
    469280     15783.2
    469320     15783.8
    469360     15784.5
    469400       15787
    469440     15789.5
    469480     15788.8
    469520     15790.1
    469560     15791.2
    469600     15793.6
    469640     15794.9
    469680       15795
    469720     15796.8
    469760     15799.2
    469800     15801.6
    469840     15802.1
    469880     15802.1
    469920     15803.5
    469960       15804
    470000     15807.6
    470040     15808.9
    470080     15810.1
    470120     15810.8
    470160     15811.4
    470200     15813.9
    470240     15816.4
    470280     15815.7
    470320       15817
    470360     15818.1
    470400     15820.6
    470440     15821.8
    470480       15822
    470520     15823.8
    470560     15826.2
    470600     15828.5
    470640     15829.1
    470680       15829
    470720     15830.4
    470760       15831
    470800     15834.5
    470840     15835.8
    470880     15837.1
    470920     15837.8
    470960     15838.3
    471000     15840.9
    471040     15843.3
    471080     15842.6
    471120       15844
    471160     15845.1
    471200     15847.5
    471240     15848.8
    471280       15849
    471320     15850.8
    471360     15853.1
    471400     15855.5
    471440     15856.1
    471480       15856
    471520     15857.4
    471560     15857.9
    471600     15861.4
    471640     15862.7
    471680     15864.1
    471720     15864.7
    471760     15865.3
    471800     15867.9
    471840     15870.3
    471880     15869.6
    471920       15871
    471960       15872
    472000     15874.4
    472040     15875.8
    472080       15876
    472120     15877.8
    472160     15880.1
    472200     15882.4
    472240     15883.1
    472280     15882.9
    472320     15884.3
    472360       15885
    472400     15888.4
    472440     15889.7
    472480       15891
    472520     15891.7
    472560     15892.3
    472600     15894.9
    472640     15897.3
    472680     15896.4
    472720       15898
    472760       15899
    472800     15901.5
    472840     15902.7
    472880     15902.9
    472920     15904.7
    472960     15907.1
    473000     15909.3
    473040       15910
    473080     15909.9
    473120     15911.2
    473160       15912
    473200     15915.4
    473240     15916.6
    473280       15918
    473320     15918.7
    473360     15919.2
    473400     15921.8
    473440     15924.2
    473480     15923.4
    473520     15924.9
    473560     15925.9
    473600     15928.5
    473640     15929.6
    473680     15929.9
    473720     15931.7
    473760     15934.1
    473800     15936.3
    473840     15937.1
    473880     15936.8
    473920     15938.2
    473960     15938.9
    474000     15942.4
    474040     15943.6
    474080     15944.9
    474120     15945.7
    474160     15946.2
    474200     15948.9
    474240     15951.2
    474280     15950.3
    474320     15951.8
    474360     15952.8
    474400     15955.5
    474440     15956.5
    474480     15956.8
    474520     15958.6
    474560     15961.1
    474600     15963.2
    474640       15964
    474680     15963.8
    474720     15965.2
    474760     15965.9
    474800     15969.3
    474840     15970.6
    474880     15971.9
    474920     15972.6
    474960     15973.1
    475000     15975.8
    475040     15978.2
    475080     15977.3
    475120     15978.8
    475160     15979.7
    475200     15982.5
    475240     15983.5
    475280     15983.8
    475320     15985.6
    475360       15988
    475400     15990.2
    475440       15991
    475480     15990.7
    475520     15992.1
    475560     15992.8
    475600     15996.2
    475640     15997.5
    475680     15998.9
    475720     15999.6
    475760     16000.1
    475800     16002.8
    475840     16005.2
    475880     16004.3
    475920     16005.8
    475960     16006.6
    476000     16009.4
    476040     16010.5
    476080     16010.8
    476120     16012.5
    476160       16015
    476200     16017.1
    476240     16017.9
    476280     16017.7
    476320     16019.1
    476360     16019.8
    476400     16023.2
    476440     16024.5
    476480     16025.8
    476520     16026.5
    476560       16027
    476600     16029.7
    476640     16032.1
    476680     16031.2
    476720     16032.7
    476760     16033.7
    476800     16036.4
    476840     16037.5
    476880     16037.8
    476920     16039.5
    476960     16041.9
    477000       16044
    477040     16044.8
    477080     16044.6
    477120     16046.1
    477160     16046.7
    477200     16050.2
    477240     16051.5
    477280     16052.8
    477320     16053.5
    477360     16053.9
    477400     16056.7
    477440     16059.1
    477480     16058.3
    477520     16059.6
    477560     16060.7
    477600     16063.3
    477640     16064.4
    477680     16064.7
    477720     16066.5
    477760     16068.8
    477800     16071.1
    477840     16071.8
    477880     16071.6
    477920       16073
    477960     16073.7
    478000     16077.1
    478040     16078.4
    478080     16079.7
    478120     16080.4
    478160     16080.9
    478200     16083.7
    478240       16086
    478280     16085.2
    478320     16086.6
    478360     16087.7
    478400     16090.3
    478440     16091.4
    478480     16091.6
    478520     16093.4
    478560     16095.8
    478600       16098
    478640     16098.8
    478680     16098.5
    478720       16100
    478760     16100.6
    478800       16104
    478840     16105.3
    478880     16106.6
    478920     16107.3
    478960     16107.8
    479000     16110.7
    479040     16112.9
    479080     16112.1
    479120     16113.5
    479160     16114.6
    479200     16117.2
    479240     16118.3
    479280     16118.6
    479320     16120.4
    479360     16122.8
    479400       16125
    479440     16125.7
    479480     16125.5
    479520     16126.9
    479560     16127.6
    479600       16131
    479640     16132.3
    479680     16133.6
    479720     16134.2
    479760     16134.7
    479800     16137.5
    479840     16139.8
    479880       16139
    479920     16140.5
    479960     16141.5
    480000     16144.1
    480040     16145.3
    480080     16145.5
    480120     16147.3
    480160     16149.7
    480200     16151.9
    480240     16152.6
    480280     16152.4
    480320     16153.8
    480360     16154.5
    480400     16157.9
    480440     16159.2
    480480     16160.5
    480520     16161.1
    480560     16161.6
    480600     16164.4
    480640     16166.8
    480680     16165.9
    480720     16167.4
    480760     16168.3
    480800     16171.1
    480840     16172.2
    480880     16172.4
    480920     16174.2
    480960     16176.7
    481000     16178.9
    481040     16179.5
    481080     16179.3
    481120     16180.7
    481160     16181.4
    481200     16184.8
    481240     16186.2
    481280     16187.4
    481320       16188
    481360     16188.5
    481400     16191.4
    481440     16193.7
    481480     16192.9
    481520     16194.4
    481560     16195.3
    481600       16198
    481640     16199.1
    481680     16199.3
    481720     16201.1
    481760     16203.6
    481800     16205.8
    481840     16206.5
    481880     16206.2
    481920     16207.7
    481960     16208.4
    482000     16211.7
    482040     16213.1
    482080     16214.4
    482120     16214.9
    482160     16215.5
    482200     16218.3
    482240     16220.6
    482280     16219.8
    482320     16221.3
    482360     16222.2
    482400       16225
    482440       16226
    482480     16226.3
    482520       16228
    482560     16230.5
    482600     16232.8
    482640     16233.5
    482680     16233.1
    482720     16234.6
    482760     16235.3
    482800     16238.7
    482840       16240
    482880     16241.4
    482920     16241.8
    482960     16242.4
    483000     16245.3
    483040     16247.6
    483080     16246.8
    483120     16248.3
    483160     16249.2
    483200       16252
    483240     16252.9
    483280     16253.2
    483320       16255
    483360     16257.5
    483400     16259.7
    483440     16260.4
    483480     16260.1
    483520     16261.6
    483560     16262.2
    483600     16265.6
    483640       16267
    483680     16268.4
    483720     16268.7
    483760     16269.4
    483800     16272.2
    483840     16274.6
    483880     16273.7
    483920     16275.3
    483960     16276.1
    484000       16279
    484040     16279.9
    484080     16280.1
    484120     16281.9
    484160     16284.4
    484200     16286.7
    484240     16287.3
    484280     16286.9
    484320     16288.5
    484360     16289.2
    484400     16292.6
    484440     16293.8
    484480     16295.3
    484520     16295.6
    484560     16296.3
    484600       16299
    484640     16301.5
    484680     16300.7
    484720     16302.1
    484760       16303
    484800     16305.9
    484840     16306.9
    484880       16307
    484920     16308.9
    484960     16311.4
    485000     16313.6
    485040     16314.3
    485080     16313.9
    485120     16315.4
    485160     16316.1
    485200     16319.5
    485240     16320.7
    485280     16322.2
    485320     16322.5
    485360     16323.2
    485400     16325.8
    485440     16328.4
    485480     16327.6
    485520     16329.1
    485560     16329.9
    485600     16332.8
    485640     16333.8
    485680       16334
    485720     16335.8
    485760     16338.3
    485800     16340.6
    485840     16341.2
    485880     16340.9
    485920     16342.3
    485960       16343
    486000     16346.4
    486040     16347.6
    486080     16349.2
    486120     16349.4
    486160     16350.1
    486200     16352.8
    486240     16355.3
    486280     16354.5
    486320       16356
    486360     16356.8
    486400     16359.6
    486440     16360.7
    486480       16361
    486520     16362.7
    486560     16365.3
    486600     16367.6
    486640     16368.2
    486680     16367.8
    486720     16369.2
    486760       16370
    486800     16373.4
    486840     16374.6
    486880     16376.1
    486920     16376.3
    486960       16377
    487000     16379.7
    487040     16382.2
    487080     16381.5
    487120     16382.9
    487160     16383.7
    487200     16386.5
    487240     16387.7
    487280     16387.9
    487320     16389.5
    487360     16392.3
    487400     16394.6
    487440     16395.1
    487480     16394.6
    487520     16396.1
    487560     16396.8
    487600     16400.2
    487640     16401.5
    487680       16403
    487720     16403.2
    487760       16404
    487800     16406.6
    487840     16409.1
    487880     16408.3
    487920     16409.8
    487960     16410.6
    488000     16413.4
    488040     16414.5
    488080     16414.8
    488120     16416.5
    488160     16419.2
    488200     16421.5
    488240     16421.9
    488280     16421.6
    488320       16423
    488360     16423.8
    488400     16427.1
    488440     16428.4
    488480     16429.9
    488520     16430.1
    488560     16430.9
    488600     16433.5
    488640       16436
    488680     16435.2
    488720     16436.7
    488760     16437.6
    488800     16440.3
    488840     16441.5
    488880     16441.7
    488920     16443.4
    488960     16446.1
    489000     16448.4
    489040     16448.8
    489080     16448.4
    489120     16449.9
    489160     16450.6
    489200     16454.1
    489240     16455.2
    489280     16456.8
    489320       16457
    489360     16457.8
    489400     16460.4
    489440     16462.9
    489480     16462.1
    489520     16463.6
    489560     16464.5
    489600     16467.2
    489640     16468.4
    489680     16468.5
    489720     16470.3
    489760       16473
    489800     16475.4
    489840     16475.7
    489880     16475.3
    489920     16476.8
    489960     16477.5
    490000       16481
    490040     16482.1
    490080     16483.7
    490120     16483.9
    490160     16484.6
    490200     16487.2
    490240     16489.7
    490280     16489.1
    490320     16490.5
    490360     16491.3
    490400       16494
    490440     16495.3
    490480     16495.5
    490520     16497.2
    490560     16499.9
    490600     16502.3
    490640     16502.6
    490680     16502.2
    490720     16503.7
    490760     16504.3
    490800     16507.9
    490840       16509
    490880     16510.6
    490920     16510.8
    490960     16511.5
    491000     16514.1
    491040     16516.6
    491080     16515.9
    491120     16517.3
    491160     16518.2
    491200     16520.9
    491240     16522.2
    491280     16522.4
    491320       16524
    491360     16526.7
    491400     16529.2
    491440     16529.5
    491480       16529
    491520     16530.7
    491560     16531.1
    491600     16534.8
    491640     16535.8
    491680     16537.4
    491720     16537.8
    491760     16538.5
    491800     16541.1
    491840     16543.6
    491880     16542.8
    491920     16544.2
    491960     16545.1
    492000     16547.8
    492040       16549
    492080     16549.2
    492120     16550.8
    492160     16553.6
    492200       16556
    492240     16556.4
    492280     16555.8
    492320     16557.5
    492360     16558.1
    492400     16561.6
    492440     16562.7
    492480     16564.4
    492520     16564.6
    492560     16565.3
    492600     16567.8
    492640     16570.4
    492680     16569.6
    492720       16571
    492760     16571.9
    492800     16574.6
    492840     16575.8
    492880     16576.1
    492920     16577.7
    492960     16580.4
    493000       16583
    493040     16583.2
    493080     16582.6
    493120     16584.4
    493160     16584.9
    493200     16588.5
    493240     16589.5
    493280     16591.3
    493320     16591.5
    493360     16592.2
    493400     16594.7
    493440     16597.2
    493480     16596.5
    493520     16597.8
    493560     16598.8
    493600     16601.5
    493640     16602.7
    493680     16602.9
    493720     16604.5
    493760     16607.2
    493800     16609.9
    493840     16610.1
    493880     16609.4
    493920     16611.2
    493960     16611.8
    494000     16615.4
    494040     16616.4
    494080     16618.2
    494120     16618.3
    494160     16619.1
    494200     16621.6
    494240       16624
    494280     16623.4
    494320     16624.6
    494360     16625.7
    494400     16628.3
    494440     16629.5
    494480     16629.8
    494520     16631.3
    494560     16634.1
    494600     16636.7
    494640     16636.9
    494680     16636.2
    494720       16638
    494760     16638.6
    494800     16642.1
    494840     16643.2
    494880     16644.9
    494920       16645
    494960     16645.9
    495000     16648.3
    495040     16650.8
    495080     16650.1
    495120     16651.4
    495160     16652.5
    495200     16655.1
    495240     16656.3
    495280     16656.6
    495320     16658.1
    495360     16660.8
    495400     16663.5
    495440     16663.7
    495480     16663.1
    495520     16664.7
    495560     16665.3
    495600       16669
    495640     16669.9
    495680     16671.8
    495720     16671.8
    495760     16672.8
    495800     16675.2
    495840     16677.6
    495880       16677
    495920     16678.3
    495960     16679.3
    496000       16682
    496040     16683.2
    496080     16683.4
    496120     16684.9
    496160     16687.6
    496200     16690.3
    496240     16690.5
    496280     16689.8
    496320     16691.5
    496360     16692.1
    496400     16695.7
    496440     16696.7
    496480     16698.6
    496520     16698.6
    496560     16699.5
    496600       16702
    496640     16704.4
    496680     16703.8
    496720     16705.1
    496760     16706.1
    496800     16708.8
    496840       16710
    496880     16710.3
    496920     16711.7
    496960     16714.5
    497000     16717.1
    497040     16717.3
    497080     16716.6
    497120     16718.4
    497160     16718.9
    497200     16722.5
    497240     16723.6
    497280     16725.4
    497320     16725.4
    497360     16726.4
    497400     16728.8
    497440     16731.2
    497480     16730.5
    497520       16732
    497560       16733
    497600     16735.6
    497640     16736.8
    497680     16737.1
    497720     16738.5
    497760     16741.4
    497800     16743.9
    497840     16744.1
    497880     16743.4
    497920     16745.2
    497960     16745.7
    498000     16749.3
    498040     16750.4
    498080     16752.2
    498120     16752.2
    498160     16753.2
    498200     16755.6
    498240     16758.1
    498280     16757.4
    498320     16758.8
    498360     16759.8
    498400     16762.4
    498440     16763.6
    498480     16763.9
    498520     16765.3
    498560     16768.2
    498600     16770.7
    498640       16771
    498680     16770.2
    498720     16771.9
    498760     16772.5
    498800     16776.2
    498840     16777.2
    498880     16779.1
    498920       16779
    498960       16780
    499000     16782.4
    499040     16784.8
    499080     16784.2
    499120     16785.7
    499160     16786.7
    499200     16789.2
    499240     16790.5
    499280     16790.7
    499320     16792.1
    499360       16795
    499400     16797.5
    499440     16797.8
    499480     16797.1
    499520     16798.8
    499560     16799.3
    499600       16803
    499640     16803.9
    499680     16805.9
    499720     16805.9
    499760     16806.9
    499800     16809.3
    499840     16811.7
    499880       16811
    499920     16812.5
    499960     16813.6
    500000       16816
    500040     16817.3
    500080     16817.5
    500120       16819
    500160     16821.8
    500200     16824.3
    500240     16824.6
    500280     16823.9
    500320     16825.6
    500360     16826.2
    500400     16829.9
    500440     16830.8
    500480     16832.8
    500520     16832.7
    500560     16833.7
    500600     16836.1
    500640     16838.6
    500680     16837.8
    500720     16839.3
    500760     16840.4
    500800     16842.9
    500840     16844.1
    500880     16844.4
    500920     16845.9
    500960     16848.7
    501000     16851.2
    501040     16851.5
    501080     16850.7
    501120     16852.4
    501160       16853
    501200     16856.7
    501240     16857.6
    501280     16859.6
    501320     16859.5
    501360     16860.6
    501400       16863
    501440     16865.4
    501480     16864.7
    501520     16866.2
    501560     16867.3
    501600     16869.7
    501640     16870.9
    501680     16871.2
    501720     16872.7
    501760     16875.5
    501800     16878.1
    501840     16878.3
    501880     16877.6
    501920     16879.2
    501960     16879.8
    502000     16883.5
    502040     16884.4
    502080     16886.4
    502120     16886.4
    502160     16887.5
    502200     16889.9
    502240     16892.3
    502280     16891.5
    502320       16893
    502360       16894
    502400     16896.6
    502440     16897.8
    502480     16898.1
    502520     16899.5
    502560     16902.4
    502600     16904.9
    502640     16905.1
    502680     16904.4
    502720       16906
    502760     16906.6
    502800     16910.3
    502840     16911.2
    502880     16913.2
    502920     16913.2
    502960     16914.3
    503000     16916.7
    503040     16919.1
    503080     16918.3
    503120     16919.8
    503160     16920.9
    503200     16923.4
    503240     16924.6
    503280     16924.9
    503320     16926.3
    503360     16929.2
    503400     16931.7
    503440     16931.9
    503480     16931.2
    503520     16932.9
    503560     16933.4
    503600     16937.1
    503640     16938.1
    503680       16940
    503720       16940
    503760     16941.1
    503800     16943.5
    503840     16945.9
    503880     16945.1
    503920     16946.6
    503960     16947.6
    504000     16950.2
    504040     16951.5
    504080     16951.7
    504120     16953.1
    504160       16956
    504200     16958.4
    504240     16958.7
    504280       16958
    504320     16959.6
    504360     16960.2
    504400       16964
    504440     16964.9
    504480     16966.8
    504520     16966.9
    504560     16967.9
    504600     16970.3
    504640     16972.7
    504680     16971.9
    504720     16973.4
    504760     16974.5
    504800     16977.1
    504840     16978.4
    504880     16978.4
    504920     16979.9
    504960     16982.8
    505000     16985.3
    505040     16985.5
    505080     16984.8
    505120     16986.4
    505160       16987
    505200     16990.9
    505240     16991.8
    505280     16993.6
    505320     16993.7
    505360     16994.7
    505400     16997.1
    505440     16999.6
    505480     16998.7
    505520     17000.2
    505560     17001.3
    505600     17003.9
    505640     17005.2
    505680     17005.2
    505720     17006.8
    505760     17009.7
    505800     17012.1
    505840     17012.4
    505880     17011.6
    505920     17013.2
    505960     17013.8
    506000     17017.6
    506040     17018.6
    506080     17020.4
    506120     17020.5
    506160     17021.6
    506200     17023.9
    506240     17026.4
    506280     17025.4
    506320     17027.1
    506360       17028
    506400     17030.8
    506440     17031.9
    506480       17032
    506520     17033.5
    506560     17036.5
    506600     17038.9
    506640     17039.2
    506680     17038.3
    506720       17040
    506760     17040.6
    506800     17044.5
    506840     17045.4
    506880     17047.2
    506920     17047.3
    506960     17048.3
    507000     17050.6
    507040     17053.2
    507080     17052.3
    507120     17053.9
    507160     17054.8
    507200     17057.5
    507240     17058.8
    507280     17058.8
    507320     17060.3
    507360     17063.3
    507400     17065.7
    507440     17066.1
    507480     17065.1
    507520     17066.9
    507560     17067.4
    507600     17071.3
    507640     17072.2
    507680       17074
    507720     17074.2
    507760       17075
    507800     17077.5
    507840       17080
    507880     17079.1
    507920     17080.7
    507960     17081.6
    508000     17084.4
    508040     17085.5
    508080     17085.6
    508120       17087
    508160     17090.2
    508200     17092.5
    508240     17092.9
    508280     17091.9
    508320     17093.7
    508360     17094.3
    508400       17098
    508440       17099
    508480     17100.9
    508520       17101
    508560     17101.8
    508600     17104.3
    508640     17106.9
    508680       17106
    508720     17107.5
    508760     17108.3
    508800     17111.2
    508840     17112.4
    508880     17112.5
    508920     17113.8
    508960     17116.9
    509000     17119.3
    509040     17119.7
    509080     17118.8
    509120     17120.4
    509160     17121.1
    509200     17124.8
    509240     17125.8
    509280     17127.7
    509320     17127.6
    509360     17128.6
    509400     17131.1
    509440     17133.6
    509480     17132.7
    509520     17134.3
    509560     17135.2
    509600     17137.9
    509640     17139.2
    509680     17139.2
    509720     17140.6
    509760     17143.6
    509800     17146.1
    509840     17146.5
    509880     17145.5
    509920     17147.2
    509960     17147.8
    510000     17151.6
    510040     17152.5
    510080     17154.5
    510120     17154.4
    510160     17155.3
    510200     17157.8
    510240     17160.3
    510280     17159.5
    510320     17161.1
    510360     17161.9
    510400     17164.7
    510440     17166.1
    510480       17166
    510520     17167.5
    510560     17170.4
    510600     17172.8
    510640     17173.2
    510680     17172.3
    510720       17174
    510760     17174.6
    510800     17178.4
    510840     17179.2
    510880     17181.2
    510920     17181.3
    510960       17182
    511000     17184.7
    511040     17187.2
    511080     17186.2
    511120     17187.9
    511160     17188.7
    511200     17191.4
    511240     17192.8
    511280     17192.8
    511320     17194.3
    511360     17197.2
    511400     17199.6
    511440       17200
    511480     17199.1
    511520     17200.7
    511560     17201.4
    511600     17205.2
    511640     17206.1
    511680       17208
    511720     17208.1
    511760     17208.8
    511800     17211.4
    511840     17213.9
    511880       17213
    511920     17214.6
    511960     17215.5
    512000     17218.3
    512040     17219.5
    512080     17219.6
    512120     17221.1
    512160       17224
    512200     17226.4
    512240     17226.8
    512280     17225.9
    512320     17227.5
    512360     17228.1
    512400     17231.9
    512440     17232.9
    512480     17234.7
    512520     17234.8
    512560     17235.6
    512600     17238.2
    512640     17240.7
    512680     17239.8
    512720     17241.4
    512760     17242.3
    512800       17245
    512840     17246.3
    512880     17246.4
    512920     17247.9
    512960     17250.8
    513000     17253.2
    513040     17253.6
    513080     17252.7
    513120     17254.2
    513160     17254.9
    513200     17258.7
    513240     17259.7
    513280     17261.5
    513320     17261.6
    513360     17262.5
    513400       17265
    513440     17267.5
    513480     17266.6
    513520     17268.3
    513560       17269
    513600     17271.9
    513640     17273.1
    513680     17273.3
    513720     17274.6
    513760     17277.6
    513800     17280.1
    513840     17280.4
    513880     17279.6
    513920     17281.1
    513960     17281.7
    514000     17285.5
    514040     17286.5
    514080     17288.3
    514120     17288.5
    514160     17289.3
    514200     17291.8
    514240     17294.3
    514280     17293.3
    514320     17295.1
    514360     17295.8
    514400     17298.7
    514440     17299.9
    514480       17300
    514520     17301.5
    514560     17304.4
    514600     17306.9
    514640     17307.1
    514680     17306.3
    514720     17307.9
    514760     17308.5
    514800     17312.2
    514840     17313.3
    514880       17315
    514920     17315.3
    514960       17316
    515000     17318.6
    515040     17321.1
    515080     17320.1
    515120       17322
    515160     17322.5
    515200     17325.4
    515240     17326.6
    515280     17326.7
    515320     17328.2
    515360     17331.1
    515400     17333.6
    515440     17333.8
    515480       17333
    515520     17334.6
    515560     17335.3
    515600     17338.9
    515640     17340.1
    515680     17341.8
    515720     17342.1
    515760     17342.8
    515800     17345.3
    515840     17347.9
    515880     17346.8
    515920     17348.6
    515960     17349.2
    516000     17352.2
    516040     17353.3
    516080     17353.6
    516120     17354.9
    516160     17357.8
    516200     17360.3
    516240     17360.6
    516280     17359.8
    516320     17361.3
    516360       17362
    516400     17365.7
    516440     17366.9
    516480     17368.6
    516520     17368.8
    516560     17369.6
    516600     17372.1
    516640     17374.5
    516680     17373.6
    516720     17375.4
    516760       17376
    516800     17378.9
    516840     17380.1
    516880     17380.4
    516920     17381.7
    516960     17384.6
    517000     17387.1
    517040     17387.3
    517080     17386.5
    517120     17388.2
    517160     17388.7
    517200     17392.4
    517240     17393.5
    517280     17395.4
    517320     17395.5
    517360     17396.3
    517400     17398.9
    517440     17401.2
    517480     17400.4
    517520     17402.2
    517560     17402.7
    517600     17405.7
    517640     17406.9
    517680     17407.1
    517720     17408.4
    517760     17411.3
    517800     17413.9
    517840     17414.1
    517880     17413.3
    517920     17414.9
    517960     17415.5
    518000     17419.2
    518040     17420.3
    518080     17422.1
    518120     17422.3
    518160       17423
    518200     17425.7
    518240       17428
    518280     17427.1
    518320     17428.9
    518360     17429.5
    518400     17432.6
    518440     17433.6
    518480       17434
    518520     17435.2
    518560     17438.1
    518600     17440.6
    518640     17440.9
    518680       17440
    518720     17441.7
    518760     17442.2
    518800     17445.9
    518840       17447
    518880     17448.8
    518920       17449
    518960     17449.8
    519000     17452.4
    519040     17454.8
    519080     17453.9
    519120     17455.7
    519160     17456.2
    519200     17459.4
    519240     17460.3
    519280     17460.8
    519320       17462
    519360     17464.9
    519400     17467.4
    519440     17467.7
    519480     17466.8
    519520     17468.4
    519560     17468.9
    519600     17472.7
    519640     17473.8
    519680     17475.6
    519720     17475.7
    519760     17476.6
    519800     17479.2
    519840     17481.6
    519880     17480.7
    519920     17482.5
    519960       17483
    520000     17486.1
    520040       17487
    520080     17487.5
    520120     17488.7
    520160     17491.7
    520200     17494.2
    520240     17494.5
    520280     17493.5
    520320     17495.2
    520360     17495.7
    520400     17499.5
    520440     17500.6
    520480     17502.3
    520520     17502.4
    520560     17503.4
    520600       17506
    520640     17508.4
    520680     17507.4
    520720     17509.2
    520760     17509.7
    520800     17512.9
    520840     17513.8
    520880     17514.4
    520920     17515.5
    520960     17518.5
    521000       17521
    521040     17521.2
    521080     17520.4
    521120     17521.9
    521160     17522.5
    521200     17526.3
    521240     17527.4
    521280     17529.2
    521320     17529.1
    521360     17530.1
    521400     17532.7
    521440     17535.1
    521480     17534.2
    521520       17536
    521560     17536.5
    521600     17539.6
    521640     17540.5
    521680     17541.1
    521720     17542.2
    521760     17545.2
    521800     17547.8
    521840       17548
    521880     17547.1
    521920     17548.6
    521960     17549.2
    522000     17553.2
    522040     17554.2
    522080       17556
    522120     17555.9
    522160     17556.9
    522200     17559.5
    522240     17561.8
    522280       17561
    522320     17562.7
    522360     17563.2
    522400     17566.4
    522440     17567.3
    522480     17567.8
    522520       17569
    522560       17572
    522600     17574.5
    522640     17574.8
    522680     17573.8
    522720     17575.4
    522760       17576
    522800     17579.9
    522840       17581
    522880     17582.6
    522920     17582.7
    522960     17583.7
    523000     17586.2
    523040     17588.6
    523080     17587.8
    523120     17589.4
    523160       17590
    523200     17593.1
    523240     17594.1
    523280     17594.6
    523320     17595.7
    523360     17598.7
    523400     17601.3
    523440     17601.5
    523480     17600.6
    523520     17602.1
    523560     17602.6
    523600     17606.7
    523640     17607.7
    523680     17609.3
    523720     17609.4
    523760     17610.4
    523800     17612.9
    523840     17615.3
    523880     17614.5
    523920     17616.2
    523960     17616.7
    524000     17619.8
    524040     17620.8
    524080     17621.3
    524120     17622.4
    524160     17625.5
    524200     17627.9
    524240     17628.2
    524280     17627.2
    524320     17628.7
    524360     17629.4
    524400     17633.3
    524440     17634.4
    524480       17636
    524520     17636.1
    524560     17637.1
    524600     17639.7
    524640     17642.1
    524680     17641.3
    524720     17642.9
    524760     17643.4
    524800     17646.6
    524840     17647.5
    524880     17648.1
    524920     17649.2
    524960     17652.2
    525000     17654.7
    525040     17654.9
    525080       17654
    525120     17655.5
    525160     17656.1
    525200       17660
    525240     17661.2
    525280     17662.7
    525320     17662.9
    525360     17663.9
    525400     17666.4
    525440     17668.7
    525480     17668.1
    525520     17669.7
    525560     17670.2
    525600     17673.3
    525640     17674.2
    525680     17674.8
    525720     17675.9
    525760       17679
    525800     17681.4
    525840     17681.6
    525880     17680.8
    525920     17682.2
    525960     17682.9
    526000     17686.8
    526040       17688
    526080     17689.4
    526120     17689.6
    526160     17690.6
    526200     17693.2
    526240     17695.5
    526280     17694.9
    526320     17696.4
    526360     17696.9
    526400       17700
    526440     17700.9
    526480     17701.4
    526520     17702.7
    526560     17705.8
    526600     17708.2
    526640     17708.4
    526680     17707.5
    526720       17709
    526760     17709.6
    526800     17713.5
    526840     17714.7
    526880     17716.2
    526920     17716.3
    526960     17717.4
    527000       17720
    527040     17722.2
    527080     17721.6
    527120     17723.1
    527160     17723.7
    527200     17726.7
    527240     17727.7
    527280     17728.1
    527320     17729.4
    527360     17732.5
    527400     17734.9
    527440     17735.2
    527480     17734.3
    527520     17735.7
    527560     17736.4
    527600     17740.2
    527640     17741.5
    527680     17742.9
    527720       17743
    527760     17744.1
    527800     17746.6
    527840     17748.9
    527880     17748.3
    527920     17749.9
    527960     17750.4
    528000     17753.5
    528040     17754.4
    528080     17754.8
    528120     17756.1
    528160     17759.2
    528200     17761.7
    528240     17761.9
    528280     17761.1
    528320     17762.5
    528360     17763.2
    528400       17767
    528440     17768.2
    528480     17769.6
    528520     17769.8
    528560     17770.9
    528600     17773.3
    528640     17775.7
    528680       17775
    528720     17776.6
    528760     17777.1
    528800     17780.2
    528840     17781.2
    528880     17781.6
    528920     17782.9
    528960     17785.9
    529000     17788.4
    529040     17788.6
    529080     17787.8
    529120     17789.2
    529160       17790
    529200     17793.7
    529240       17795
    529280     17796.4
    529320     17796.6
    529360     17797.7
    529400     17800.2
    529440     17802.4
    529480     17801.7
    529520     17803.3
    529560     17803.8
    529600     17806.9
    529640       17808
    529680     17808.4
    529720     17809.7
    529760     17812.7
    529800     17815.3
    529840     17815.5
    529880     17814.6
    529920     17815.9
    529960     17816.8
    530000     17820.5
    530040     17821.8
    530080     17823.3
    530120     17823.3
    530160     17824.4
    530200     17826.9
    530240     17829.2
    530280     17828.5
    530320       17830
    530360     17830.6
    530400     17833.7
    530440     17834.7
    530480     17835.2
    530520     17836.6
    530560     17839.5
    530600       17842
    530640     17842.2
    530680     17841.2
    530720     17842.7
    530760     17843.5
    530800     17847.2
    530840     17848.6
    530880       17850
    530920       17850
    530960     17851.2
    531000     17853.7
    531040     17855.9
    531080     17855.3
    531120     17856.8
    531160     17857.5
    531200     17860.5
    531240     17861.5
    531280       17862
    531320     17863.3
    531360     17866.3
    531400     17868.7
    531440       17869
    531480       17868
    531520     17869.5
    531560     17870.3
    531600       17874
    531640     17875.3
    531680     17876.8
    531720     17876.9
    531760       17878
    531800     17880.4
    531840     17882.6
    531880       17882
    531920     17883.6
    531960     17884.2
    532000     17887.2
    532040     17888.2
    532080     17888.7
    532120     17890.2
    532160     17893.2
    532200     17895.5
    532240     17895.7
    532280     17894.8
    532320     17896.2
    532360       17897
    532400     17900.7
    532440     17902.1
    532480     17903.5
    532520     17903.6
    532560     17904.7
    532600     17907.2
    532640     17909.4
    532680     17908.7
    532720     17910.3
    532760       17911
    532800       17914
    532840       17915
    532880     17915.3
    532920       17917
    532960     17919.9
    533000     17922.3
    533040     17922.4
    533080     17921.5
    533120       17923
    533160     17923.7
    533200     17927.5
    533240     17928.8
    533280     17930.3
    533320     17930.4
    533360     17931.4
    533400     17933.9
    533440       17936
    533480     17935.5
    533520     17937.1
    533560     17937.7
    533600     17940.7
    533640     17941.8
    533680     17942.1
    533720     17943.6
    533760     17946.6
    533800     17948.9
    533840     17949.2
    533880     17948.2
    533920     17949.8
    533960     17950.5
    534000     17954.2
    534040     17955.5
    534080       17957
    534120     17957.1
    534160     17958.1
    534200     17960.6
    534240     17962.7
    534280     17962.2
    534320     17963.7
    534360     17964.5
    534400     17967.4
    534440     17968.5
    534480     17968.8
    534520     17970.3
    534560     17973.4
    534600     17975.7
    534640       17976
    534680       17975
    534720     17976.6
    534760     17977.3
    534800     17980.9
    534840     17982.3
    534880     17983.7
    534920     17983.9
    534960     17984.9
    535000     17987.4
    535040     17989.4
    535080     17989.1
    535120     17990.5
    535160     17991.2
    535200     17994.2
    535240     17995.3
    535280     17995.6
    535320     17997.2
    535360     18000.3
    535400     18002.5
    535440     18002.9
    535480     18001.8
    535520     18003.4
    535560     18004.1
    535600     18007.7
    535640     18009.1
    535680     18010.5
    535720     18010.6
    535760     18011.7
    535800     18014.2
    535840     18016.4
    535880     18015.8
    535920     18017.3
    535960     18018.1
    536000     18021.1
    536040     18022.1
    536080     18022.5
    536120       18024
    536160       18027
    536200     18029.4
    536240     18029.7
    536280     18028.6
    536320     18030.3
    536360       18031
    536400     18034.5
    536440     18035.9
    536480     18037.3
    536520     18037.4
    536560     18038.6
    536600       18041
    536640     18043.2
    536680     18042.4
    536720     18044.1
    536760     18044.9
    536800     18047.9
    536840     18048.9
    536880     18049.2
    536920     18050.9
    536960       18054
    537000     18056.2
    537040     18056.5
    537080     18055.3
    537120     18057.1
    537160     18057.8
    537200     18061.4
    537240     18062.7
    537280     18064.2
    537320     18064.2
    537360     18065.3
    537400     18067.9
    537440       18070
    537480     18069.2
    537520     18070.9
    537560     18071.6
    537600     18074.7
    537640     18075.7
    537680       18076
    537720     18077.7
    537760     18080.7
    537800       18083
    537840     18083.2
    537880     18082.2
    537920     18083.9
    537960     18084.6
    538000     18088.1
    538040     18089.6
    538080       18091
    538120     18090.9
    538160     18092.1
    538200     18094.7
    538240     18096.8
    538280       18096
    538320     18097.7
    538360     18098.5
    538400     18101.5
    538440     18102.5
    538480     18102.7
    538520     18104.4
    538560     18107.4
    538600     18109.7
    538640       18110
    538680       18109
    538720     18110.6
    538760     18111.4
    538800       18115
    538840     18116.4
    538880     18117.8
    538920     18117.7
    538960     18118.9
    539000     18121.5
    539040     18123.5
    539080     18122.8
    539120     18124.4
    539160     18125.2
    539200     18128.2
    539240     18129.3
    539280     18129.5
    539320     18131.1
    539360     18134.2
    539400     18136.4
    539440     18136.7
    539480     18135.8
    539520     18137.4
    539560     18138.2
    539600     18141.8
    539640     18143.1
    539680     18144.5
    539720     18144.6
    539760     18145.7
    539800     18148.3
    539840     18150.4
    539880     18149.5
    539920     18151.2
    539960       18152
    540000       18155
    540040       18156
    540080     18156.3
    540120     18157.9
    540160     18160.9
    540200     18163.3
    540240     18163.6
    540280     18162.7
    540320     18164.2
    540360       18165
    540400     18168.6
    540440       18170
    540480     18171.5
    540520     18171.5
    540560     18172.5
    540600       18175
    540640     18177.2
    540680     18176.3
    540720       18178
    540760     18178.7
    540800     18181.8
    540840     18182.8
    540880     18183.2
    540920     18184.8
    540960     18187.7
    541000     18190.2
    541040     18190.3
    541080     18189.4
    541120     18190.9
    541160     18191.7
    541200     18195.5
    541240     18196.8
    541280     18198.3
    541320     18198.2
    541360     18199.4
    541400     18201.9
    541440       18204
    541480     18203.1
    541520     18204.8
    541560     18205.5
    541600     18208.5
    541640     18209.6
    541680     18209.9
    541720     18211.5
    541760     18214.6
    541800     18216.9
    541840     18217.2
    541880     18216.2
    541920     18217.8
    541960     18218.5
    542000     18222.2
    542040     18223.6
    542080     18225.1
    542120       18225
    542160     18226.2
    542200     18228.6
    542240     18230.9
    542280     18229.9
    542320     18231.6
    542360     18232.4
    542400     18235.4
    542440     18236.4
    542480     18236.7
    542520     18238.3
    542560     18241.4
    542600     18243.7
    542640     18243.9
    542680       18243
    542720     18244.5
    542760     18245.3
    542800     18249.1
    542840     18250.5
    542880     18251.9
    542920     18251.8
    542960     18253.1
    543000     18255.3
    543040     18257.7
    543080     18256.6
    543120     18258.3
    543160     18259.1
    543200     18262.3
    543240     18263.3
    543280     18263.5
    543320     18265.1
    543360     18268.2
    543400     18270.5
    543440     18270.7
    543480     18269.8
    543520     18271.2
    543560     18272.2
    543600     18275.8
    543640     18277.3
    543680     18278.7
    543720     18278.6
    543760       18280
    543800     18282.2
    543840     18284.4
    543880     18283.4
    543920     18285.1
    543960     18285.9
    544000       18289
    544040     18290.1
    544080     18290.2
    544120     18291.8
    544160       18295
    544200     18297.3
    544240     18297.4
    544280     18296.5
    544320       18298
    544360       18299
    544400     18302.6
    544440     18304.1
    544480     18305.5
    544520     18305.4
    544560     18306.7
    544600       18309
    544640     18311.2
    544680     18310.2
    544720     18311.9
    544760     18312.7
    544800     18315.8
    544840     18316.8
    544880       18317
    544920     18318.6
    544960     18321.9
    545000     18324.1
    545040     18324.2
    545080     18323.3
    545120     18324.8
    545160     18325.8
    545200     18329.4
    545240     18330.8
    545280     18332.3
    545320     18332.3
    545360     18333.5
    545400     18335.8
    545440       18338
    545480       18337
    545520     18338.7
    545560     18339.5
    545600     18342.6
    545640     18343.7
    545680     18343.8
    545720     18345.4
    545760     18348.7
    545800     18350.9
    545840       18351
    545880     18350.2
    545920     18351.7
    545960     18352.6
    546000     18356.2
    546040     18357.7
    546080     18359.2
    546120     18359.1
    546160     18360.3
    546200     18362.6
    546240     18364.8
    546280     18363.8
    546320     18365.6
    546360     18366.2
    546400     18369.5
    546440     18370.5
    546480     18370.6
    546520     18372.2
    546560     18375.6
    546600     18377.7
    546640     18377.8
    546680     18376.9
    546720     18378.5
    546760     18379.4
    546800     18383.1
    546840     18384.4
    546880       18386
    546920     18385.9
    546960     18387.2
    547000     18389.4
    547040     18391.6
    547080     18390.5
    547120     18392.4
    547160     18393.1
    547200     18396.3
    547240     18397.4
    547280     18397.4
    547320       18399
    547360     18402.4
    547400     18404.5
    547440     18404.6
    547480     18403.8
    547520     18405.3
    547560     18406.1
    547600     18409.9
    547640     18411.3
    547680     18412.8
    547720     18412.7
    547760     18413.9
    547800     18416.1
    547840     18418.4
    547880     18417.4
    547920     18419.3
    547960     18419.9
    548000     18423.2
    548040     18424.1
    548080     18424.3
    548120     18425.9
    548160     18429.2
    548200     18431.3
    548240     18431.4
    548280     18430.7
    548320     18432.1
    548360       18433
    548400     18436.8
    548440     18438.1
    548480     18439.7
    548520     18439.5
    548560     18440.8
    548600       18443
    548640     18445.3
    548680     18444.2
    548720     18446.1
    548760     18446.7
    548800     18449.9
    548840       18451
    548880     18451.1
    548920     18452.7
    548960     18456.1
    549000     18458.2
    549040     18458.3
    549080     18457.6
    549120     18458.9
    549160     18459.9
    549200     18463.7
    549240     18464.9
    549280     18466.5
    549320     18466.4
    549360     18467.6
    549400     18469.9
    549440     18472.1
    549480       18471
    549520       18473
    549560     18473.5
    549600     18476.7
    549640     18477.9
    549680       18478
    549720     18479.6
    549760     18482.9
    549800       18485
    549840     18485.2
    549880     18484.5
    549920     18485.7
    549960     18486.7
    550000     18490.6
    550040     18491.7
    550080     18493.4
    550120     18493.2
    550160     18494.4
    550200     18496.8
    550240     18498.8
    550280     18497.8
    550320     18499.9
    550360     18500.2
    550400     18503.6
    550440     18504.7
    550480     18504.8
    550520     18506.4
    550560     18509.7
    550600     18511.8
    550640       18512
    550680     18511.3
    550720     18512.7
    550760     18513.6
    550800     18517.5
    550840     18518.5
    550880     18520.2
    550920       18520
    550960     18521.3
    551000     18523.7
    551040     18525.7
    551080     18524.6
    551120     18526.7
    551160       18527
    551200     18530.4
    551240     18531.5
    551280     18531.7
    551320     18533.3
    551360     18536.6
    551400     18538.7
    551440     18538.8
    551480     18538.3
    551520     18539.6
    551560     18540.4
    551600     18544.3
    551640     18545.4
    551680     18546.9
    551720     18546.9
    551760     18548.1
    551800     18550.7
    551840     18552.6
    551880     18551.5
    551920     18553.6
    551960     18553.8
    552000     18557.3
    552040     18558.4
    552080     18558.6
    552120     18560.2
    552160     18563.5
    552200     18565.5
    552240     18565.6
    552280     18565.1
    552320     18566.4
    552360     18567.3
    552400     18571.2
    552440     18572.2
    552480     18573.8
    552520     18573.8
    552560     18574.9
    552600     18577.5
    552640     18579.4
    552680     18578.2
    552720     18580.4
    552760     18580.7
    552800     18584.1
    552840     18585.3
    552880     18585.5
    552920       18587
    552960     18590.3
    553000     18592.3
    553040     18592.4
    553080       18592
    553120     18593.3
    553160     18594.1
    553200     18598.2
    553240       18599
    553280     18600.7
    553320     18600.6
    553360     18601.7
    553400     18604.4
    553440     18606.3
    553480     18605.1
    553520     18607.2
    553560     18607.5
    553600     18610.8
    553640     18612.2
    553680     18612.3
    553720       18614
    553760     18617.1
    553800     18619.2
    553840     18619.3
    553880     18618.9
    553920     18620.1
    553960       18621
    554000     18625.1
    554040     18625.9
    554080     18627.6
    554120     18627.5
    554160     18628.6
    554200     18631.2
    554240       18633
    554280     18631.9
    554320     18634.1
    554360     18634.4
    554400     18637.6
    554440       18639
    554480     18639.1
    554520     18640.8
    554560       18644
    554600     18646.1
    554640     18646.2
    554680     18645.7
    554720       18647
    554760     18647.9
    554800       18652
    554840     18652.8
    554880     18654.5
    554920     18654.4
    554960     18655.4
    555000     18658.1
    555040     18659.9
    555080     18658.9
    555120       18661
    555160     18661.3
    555200     18664.5
    555240     18665.9
    555280       18666
    555320     18667.6
    555360     18670.7
    555400     18672.9
    555440       18673
    555480     18672.6
    555520     18673.9
    555560     18674.7
    555600     18678.9
    555640     18679.6
    555680     18681.5
    555720     18681.3
    555760     18682.4
    555800     18685.1
    555840     18686.8
    555880     18685.8
    555920     18687.8
    555960     18688.2
    556000     18691.4
    556040     18692.7
    556080     18692.9
    556120     18694.4
    556160     18697.6
    556200     18699.8
    556240     18699.8
    556280     18699.6
    556320     18700.8
    556360     18701.6
    556400     18705.9
    556440     18706.5
    556480     18708.4
    556520     18708.1
    556560     18709.2
    556600       18712
    556640     18713.6
    556680     18712.6
    556720     18714.7
    556760       18715
    556800     18718.3
    556840     18719.5
    556880     18719.7
    556920     18721.3
    556960     18724.4
    557000     18726.6
    557040     18726.7
    557080     18726.5
    557120     18727.7
    557160     18728.4
    557200     18732.7
    557240     18733.3
    557280     18735.2
    557320     18734.9
    557360     18736.1
    557400     18738.8
    557440     18740.4
    557480     18739.5
    557520     18741.6
    557560       18742
    557600     18745.1
    557640     18746.4
    557680     18746.6
    557720     18748.4
    557760     18751.2
    557800     18753.4
    557840     18753.4
    557880     18753.4
    557920     18754.5
    557960     18755.3
    558000     18759.6
    558040     18760.2
    558080     18762.1
    558120     18761.7
    558160     18762.9
    558200     18765.6
    558240     18767.2
    558280     18766.3
    558320     18768.5
    558360     18768.8
    558400       18772
    558440     18773.3
    558480     18773.5
    558520     18775.1
    558560     18778.2
    558600     18780.4
    558640     18780.3
    558680     18780.2
    558720     18781.5
    558760     18782.2
    558800     18786.4
    558840     18786.9
    558880       18789
    558920     18788.6
    558960     18789.8
    559000     18792.5
    559040     18794.1
    559080     18793.2
    559120     18795.4
    559160     18795.7
    559200       18799
    559240     18800.1
    559280     18800.5
    559320       18802
    559360     18805.1
    559400     18807.4
    559440     18807.2
    559480     18807.2
    559520     18808.3
    559560       18809
    559600     18813.3
    559640     18813.8
    559680     18815.8
    559720     18815.4
    559760     18816.7
    559800     18819.4
    559840     18820.9
    559880     18820.1
    559920     18822.3
    559960     18822.6
    560000     18825.8
    560040     18826.9
    560080     18827.3
    560120     18828.7
    560160     18831.9
    560200     18834.1
    560240       18834
    560280       18834
    560320       18835
    560360     18835.9
    560400       18840
    560440     18840.6
    560480     18842.6
    560520     18842.2
    560560     18843.5
    560600     18846.3
    560640     18847.7
    560680       18847
    560720     18849.2
    560760     18849.4
    560800     18852.6
    560840     18853.7
    560880     18854.1
    560920     18855.5
    560960     18858.7
    561000     18860.9
    561040     18860.8
    561080     18860.8
    561120     18861.9
    561160     18862.6
    561200     18866.9
    561240     18867.5
    561280     18869.4
    561320       18869
    561360     18870.3
    561400     18873.2
    561440     18874.5
    561480     18873.8
    561520     18876.1
    561560     18876.2
    561600     18879.4
    561640     18880.4
    561680       18881
    561720     18882.3
    561760     18885.6
    561800     18887.7
    561840     18887.6
    561880     18887.6
    561920     18888.7
    561960     18889.3
    562000     18893.7
    562040     18894.2
    562080     18896.3
    562120     18895.9
    562160     18897.1
    562200       18900
    562240     18901.3
    562280     18900.6
    562320     18902.9
    562360     18902.9
    562400     18906.2
    562440     18907.2
    562480     18907.7
    562520     18908.9
    562560     18912.4
    562600     18914.4
    562640     18914.3
    562680     18914.3
    562720     18915.5
    562760     18916.2
    562800     18920.4
    562840       18921
    562880       18923
    562920     18922.7
    562960     18923.9
    563000     18926.7
    563040     18928.2
    563080     18927.3
    563120     18929.6
    563160     18929.6
    563200       18933
    563240     18933.8
    563280     18934.5
    563320     18935.7
    563360     18939.2
    563400     18941.2
    563440     18941.1
    563480       18941
    563520     18942.3
    563560     18942.9
    563600     18947.2
    563640     18947.6
    563680     18949.7
    563720     18949.4
    563760     18950.5
    563800     18953.5
    563840     18954.8
    563880       18954
    563920     18956.4
    563960     18956.3
    564000     18959.7
    564040     18960.6
    564080     18961.1
    564120     18962.4
    564160     18965.9
    564200     18967.9
    564240     18967.8
    564280     18967.8
    564320     18969.1
    564360     18969.6
    564400     18973.8
    564440     18974.4
    564480     18976.4
    564520     18976.2
    564560     18977.2
    564600     18980.2
    564640     18981.6
    564680     18980.8
    564720     18983.2
    564760     18983.1
    564800     18986.4
    564840     18987.3
    564880     18987.9
    564920     18989.1
    564960     18992.8
    565000     18994.6
    565040     18994.5
    565080     18994.5
    565120     18995.8
    565160     18996.4
    565200     19000.7
    565240       19001
    565280     19003.2
    565320       19003
    565360     19003.9
    565400       19007
    565440     19008.3
    565480     19007.6
    565520       19010
    565560     19009.9
    565600     19013.1
    565640     19014.1
    565680     19014.6
    565720     19015.9
    565760     19019.5
    565800     19021.3
    565840     19021.2
    565880     19021.2
    565920     19022.4
    565960       19023
    566000     19027.4
    566040     19027.6
    566080     19029.9
    566120     19029.7
    566160     19030.6
    566200     19033.7
    566240       19035
    566280     19034.4
    566320     19036.8
    566360     19036.5
    566400     19039.7
    566440     19040.9
    566480     19041.3
    566520     19042.6
    566560     19046.3
    566600     19048.1
    566640     19048.1
    566680       19048
    566720     19049.2
    566760     19049.9
    566800     19054.1
    566840     19054.4
    566880     19056.7
    566920     19056.3
    566960     19057.5
    567000     19060.4
    567040     19061.8
    567080     19061.1
    567120     19063.6
    567160     19063.2
    567200     19066.6
    567240     19067.7
    567280       19068
    567320     19069.4
    567360     19072.9
    567400     19074.8
    567440     19074.7
    567480     19074.7
    567520     19075.8
    567560     19076.7
    567600     19080.9
    567640     19081.2
    567680     19083.4
    567720     19083.1
    567760     19084.2
    567800     19087.2
    567840     19088.5
    567880     19087.8
    567920     19090.4
    567960     19090.1
    568000     19093.3
    568040     19094.4
    568080     19094.8
    568120     19096.3
    568160     19099.7
    568200     19101.5
    568240     19101.5
    568280     19101.3
    568320     19102.5
    568360     19103.4
    568400     19107.6
    568440     19107.9
    568480     19110.2
    568520     19109.9
    568560     19110.9
    568600     19113.9
    568640     19115.1
    568680     19114.5
    568720     19117.1
    568760     19116.8
    568800       19120
    568840     19121.1
    568880     19121.6
    568920       19123
    568960     19126.4
    569000     19128.3
    569040     19128.2
    569080     19128.1
    569120     19129.2
    569160     19130.1
    569200     19134.5
    569240     19134.6
    569280       19137
    569320     19136.6
    569360     19137.6
    569400     19140.7
    569440     19141.8
    569480     19141.3
    569520     19143.8
    569560     19143.4
    569600     19146.7
    569640     19147.9
    569680     19148.4
    569720     19149.7
    569760     19153.1
    569800       19155
    569840       19155
    569880     19154.8
    569920       19156
    569960     19156.8
    570000     19161.2
    570040     19161.3
    570080     19163.8
    570120     19163.3
    570160     19164.3
    570200     19167.5
    570240     19168.6
    570280     19168.1
    570320     19170.5
    570360     19170.2
    570400     19173.5
    570440     19174.6
    570480     19175.1
    570520     19176.4
    570560     19179.8
    570600     19181.7
    570640     19181.7
    570680     19181.4
    570720     19182.7
    570760     19183.5
    570800     19187.9
    570840       19188
    570880     19190.5
    570920     19189.9
    570960     19190.9
    571000     19194.1
    571040     19195.3
    571080     19194.8
    571120     19197.2
    571160     19196.9
    571200     19200.3
    571240     19201.2
    571280     19201.8
    571320       19203
    571360     19206.5
    571400     19208.5
    571440     19208.4
    571480     19208.1
    571520     19209.3
    571560     19210.3
    571600     19214.5
    571640     19214.6
    571680     19217.1
    571720     19216.6
    571760     19217.6
    571800     19220.9
    571840       19222
    571880     19221.5
    571920     19223.8
    571960     19223.6
    572000       19227
    572040     19227.8
    572080     19228.4
    572120     19229.6
    572160     19233.2
    572200     19235.1
    572240       19235
    572280     19234.7
    572320     19236.1
    572360     19236.9
    572400     19241.1
    572440     19241.3
    572480     19243.7
    572520     19243.2
    572560     19244.2
    572600     19247.5
    572640     19248.6
    572680     19248.1
    572720     19250.5
    572760     19250.2
    572800     19253.7
    572840     19254.5
    572880     19255.2
    572920     19256.3
    572960     19259.9
    573000     19261.7
    573040     19261.6
    573080     19261.3
    573120     19262.7
    573160     19263.7
    573200     19267.9
    573240     19267.9
    573280     19270.4
    573320     19269.8
    573360     19270.9
    573400     19274.1
    573440     19275.3
    573480     19274.8
    573520     19277.1
    573560     19276.8
    573600     19280.3
    573640     19281.2
    573680     19281.9
    573720     19282.9
    573760     19286.5
    573800     19288.4
    573840     19288.3
    573880       19288
    573920     19289.3
    573960     19290.3
    574000     19294.5
    574040     19294.6
    574080       19297
    574120     19296.4
    574160     19297.5
    574200     19300.8
    574240       19302
    574280     19301.4
    574320     19303.9
    574360     19303.4
    574400       19307
    574440     19307.9
    574480     19308.6
    574520     19309.5
    574560     19313.3
    574600     19315.2
    574640       19315
    574680     19314.8
    574720       19316
    574760     19316.9
    574800     19321.2
    574840     19321.3
    574880     19323.6
    574920     19323.1
    574960     19324.2
    575000     19327.5
    575040     19328.7
    575080     19328.2
    575120     19330.6
    575160     19330.2
    575200     19333.6
    575240     19334.6
    575280     19335.2
    575320     19336.2
    575360     19339.9
    575400     19341.9
    575440     19341.6
    575480     19341.4
    575520     19342.7
    575560     19343.6
    575600       19348
    575640     19347.9
    575680     19350.2
    575720     19349.8
    575760     19350.9
    575800     19354.3
    575840     19355.4
    575880     19354.8
    575920     19357.3
    575960     19356.8
    576000     19360.2
    576040     19361.4
    576080       19362
    576120     19362.8
    576160     19366.6
    576200     19368.6
    576240     19368.2
    576280       19368
    576320     19369.4
    576360     19370.2
    576400     19374.5
    576440     19374.5
    576480     19376.8
    576520     19376.4
    576560     19377.5
    576600     19380.9
    576640       19382
    576680     19381.5
    576720     19383.8
    576760     19383.4
    576800     19386.9
    576840     19388.2
    576880     19388.6
    576920     19389.4
    576960     19393.2
    577000     19395.3
    577040     19394.9
    577080     19394.5
    577120     19396.1
    577160     19396.8
    577200     19401.1
    577240     19401.1
    577280     19403.5
    577320     19403.1
    577360     19404.1
    577400     19407.6
    577440     19408.7
    577480     19408.1
    577520     19410.4
    577560     19410.1
    577600     19413.6
    577640     19414.8
    577680     19415.3
    577720     19416.1
    577760     19419.9
    577800     19421.9
    577840     19421.6
    577880     19421.1
    577920     19422.7
    577960     19423.5
    578000     19427.8
    578040     19427.8
    578080     19430.1
    578120     19429.8
    578160     19430.8
    578200     19434.3
    578240     19435.3
    578280     19434.7
    578320     19437.2
    578360     19436.8
    578400     19440.3
    578440     19441.5
    578480     19441.9
    578520     19442.8
    578560     19446.6
    578600     19448.7
    578640     19448.3
    578680     19447.7
    578720     19449.4
    578760     19450.2
    578800     19454.4
    578840     19454.6
    578880     19456.9
    578920     19456.6
    578960     19457.5
    579000     19460.9
    579040     19462.2
    579080     19461.3
    579120       19464
    579160     19463.6
    579200       19467
    579240     19468.3
    579280     19468.5
    579320     19469.5
    579360     19473.4
    579400     19475.4
    579440     19474.9
    579480     19474.4
    579520     19476.1
    579560       19477
    579600     19481.1
    579640     19481.2
    579680     19483.5
    579720     19483.3
    579760     19484.1
    579800     19487.5
    579840     19488.9
    579880       19488
    579920     19490.7
    579960     19490.2
    580000     19493.7
    580040       19495
    580080     19495.2
    580120     19496.2
    580160       19500
    580200     19502.1
    580240     19501.6
    580280     19501.1
    580320     19502.8
    580360     19503.6
    580400     19507.7
    580440     19507.8
    580480     19510.1
    580520     19509.9
    580560     19510.9
    580600     19514.2
    580640     19515.4
    580680     19514.6
    580720     19517.3
    580760     19516.8
    580800     19520.4
    580840     19521.6
    580880     19521.8
    580920     19522.9
    580960     19526.7
    581000     19528.7
    581040     19528.4
    581080     19527.7
    581120     19529.5
    581160     19530.3
    581200     19534.5
    581240     19534.4
    581280     19536.8
    581320     19536.5
    581360     19537.5
    581400     19540.9
    581440     19542.1
    581480     19541.2
    581520       19544
    581560     19543.5
    581600       19547
    581640     19548.3
    581680     19548.5
    581720     19549.5
    581760     19553.4
    581800     19555.4
    581840       19555
    581880     19554.5
    581920     19556.1
    581960       19557
    582000     19561.2
    582040     19561.2
    582080     19563.4
    582120     19563.2
    582160     19564.3
    582200     19567.5
    582240     19568.7
    582280     19567.8
    582320     19570.7
    582360     19570.2
    582400     19573.7
    582440     19574.9
    582480     19575.2
    582520     19576.2
    582560     19580.2
    582600     19582.1
    582640     19581.6
    582680     19581.2
    582720     19582.9
    582760     19583.7
    582800     19587.8
    582840     19587.9
    582880     19590.2
    582920     19589.9
    582960     19590.9
    583000     19594.2
    583040     19595.4
    583080     19594.6
    583120     19597.4
    583160     19596.9
    583200     19600.4
    583240     19601.7
    583280     19601.8
    583320     19602.8
    583360     19606.8
    583400     19608.8
    583440     19608.4
    583480     19607.7
    583520     19609.5
    583560     19610.4
    583600     19614.5
    583640     19614.6
    583680       19617
    583720     19616.7
    583760     19617.6
    583800     19620.9
    583840     19622.1
    583880     19621.2
    583920     19624.1
    583960     19623.6
    584000     19627.1
    584040     19628.3
    584080     19628.5
    584120     19629.5
    584160     19633.5
    584200     19635.6
    584240     19635.1
    584280     19634.5
    584320     19636.3
    584360     19637.2
    584400     19641.2
    584440     19641.4
    584480     19643.6
    584520     19643.4
    584560     19644.3
    584600     19647.5
    584640     19648.9
    584680     19647.9
    584720     19650.8
    584760     19650.3
    584800     19653.9
    584840     19655.1
    584880     19655.2
    584920     19656.2
    584960     19660.3
    585000     19662.3
    585040     19661.8
    585080       19661
    585120     19662.9
    585160     19663.8
    585200     19667.9
    585240     19668.1
    585280     19670.3
    585320     19670.1
    585360       19671
    585400     19674.2
    585440     19675.6
    585480     19674.7
    585520     19677.5
    585560     19676.8
    585600     19680.6
    585640     19681.7
    585680     19681.8
    585720     19682.9
    585760     19687.1
    585800       19689
    585840     19688.4
    585880     19687.7
    585920     19689.6
    585960     19690.4
    586000     19694.6
    586040     19694.7
    586080     19696.9
    586120     19696.8
    586160     19697.7
    586200     19700.8
    586240     19702.2
    586280     19701.5
    586320     19704.2
    586360     19703.5
    586400     19707.2
    586440     19708.2
    586480     19708.4
    586520     19709.5
    586560     19713.8
    586600     19715.7
    586640     19715.1
    586680     19714.3
    586720     19716.4
    586760     19717.2
    586800     19721.3
    586840     19721.3
    586880     19723.6
    586920     19723.5
    586960     19724.4
    587000     19727.5
    587040     19728.9
    587080     19728.1
    587120     19730.9
    587160     19730.3
    587200     19733.8
    587240     19734.8
    587280     19735.2
    587320     19736.2
    587360     19740.5
    587400     19742.5
    587440     19741.9
    587480       19741
    587520     19743.1
    587560     19743.9
    587600       19748
    587640     19747.9
    587680     19750.2
    587720     19750.3
    587760     19751.1
    587800     19754.2
    587840     19755.5
    587880     19754.8
    587920     19757.5
    587960     19756.9
    588000     19760.4
    588040     19761.5
    588080     19761.8
    588120       19763
    588160     19767.1
    588200       19769
    588240     19768.5
    588280     19767.6
    588320     19769.8
    588360     19770.5
    588400     19774.6
    588440     19774.5
    588480     19776.9
    588520     19776.9
    588560     19777.7
    588600     19780.9
    588640     19782.1
    588680     19781.4
    588720     19784.2
    588760     19783.5
    588800       19787
    588840     19788.2
    588880     19788.4
    588920     19789.6
    588960     19793.7
    589000     19795.7
    589040     19795.3
    589080     19794.2
    589120     19796.5
    589160     19797.1
    589200     19801.3
    589240     19801.1
    589280     19803.6
    589320     19803.6
    589360     19804.4
    589400     19807.4
    589440     19808.8
    589480     19808.1
    589520     19810.8
    589560     19810.1
    589600     19813.8
    589640     19814.8
    589680     19815.1
    589720     19816.3
    589760     19820.3
    589800     19822.3
    589840     19821.9
    589880     19820.9
    589920     19823.2
    589960     19823.7
    590000       19828
    590040     19827.8
    590080     19830.3
    590120     19830.1
    590160     19830.9
    590200     19834.1
    590240     19835.4
    590280     19834.7
    590320     19837.5
    590360     19836.7
    590400     19840.3
    590440     19841.4
    590480     19841.6
    590520     19842.8
    590560     19846.9
    590600     19848.9
    590640     19848.5
    590680     19847.5
    590720     19849.7
    590760     19850.3
    590800     19854.6
    590840     19854.3
    590880     19856.8
    590920     19856.6
    590960     19857.6
    591000     19860.7
    591040       19862
    591080     19861.3
    591120     19864.1
    591160     19863.3
    591200     19866.9
    591240       19868
    591280     19868.3
    591320     19869.4
    591360     19873.6
    591400     19875.5
    591440     19875.1
    591480     19874.2
    591520     19876.3
    591560       19877
    591600     19881.3
    591640     19880.8
    591680     19883.4
    591720     19883.2
    591760     19884.1
    591800     19887.3
    591840     19888.6
    591880       19888
    591920     19890.6
    591960       19890
    592000     19893.5
    592040     19894.6
    592080       19895
    592120     19896.1
    592160     19900.2
    592200     19902.1
    592240     19901.7
    592280     19900.8
    592320       19903
    592360     19903.6
    592400       19908
    592440     19907.4
    592480     19910.1
    592520     19909.9
    592560     19910.7
    592600       19914
    592640     19915.3
    592680     19914.6
    592720     19917.3
    592760     19916.7
    592800     19920.2
    592840     19921.2
    592880     19921.5
    592920     19922.7
    592960     19926.8
    593000     19928.7
    593040     19928.2
    593080     19927.5
    593120     19929.6
    593160     19930.1
    593200     19934.6
    593240     19934.1
    593280     19936.7
    593320     19936.5
    593360     19937.2
    593400     19940.6
    593440     19941.9
    593480     19941.2
    593520       19944
    593560     19943.2
    593600     19946.8
    593640     19947.8
    593680     19948.1
    593720     19949.3
    593760     19953.4
    593800     19955.2
    593840     19954.9
    593880     19954.1
    593920     19956.3
    593960     19956.6
    594000     19961.2
    594040     19960.6
    594080     19963.3
    594120       19963
    594160     19963.9
    594200     19967.2
    594240     19968.6
    594280       19968
    594320     19970.7
    594360     19969.8
    594400     19973.5
    594440     19974.5
    594480     19974.7
    594520       19976
    594560     19980.1
    594600     19981.9
    594640     19981.5
    594680     19980.8
    594720       19983
    594760     19983.3
    594800     19987.8
    594840     19987.3
    594880     19989.9
    594920     19989.6
    594960     19990.6
    595000       19994
    595040     19995.3
    595080     19994.7
    595120     19997.2
    595160     19996.3
    595200     20000.2
    595240     20001.2
    595280     20001.4
    595320     20002.7
    595360     20006.8
    595400     20008.6
    595440     20008.2
    595480     20007.4
    595520     20009.7
    595560     20010.1
    595600     20014.5
    595640       20014
    595680     20016.6
    595720     20016.3
    595760     20017.4
    595800     20020.6
    595840       20022
    595880     20021.4
    595920     20023.9
    595960     20022.9
    596000     20026.9
    596040     20027.7
    596080     20028.1
    596120     20029.4
    596160     20033.5
    596200     20035.3
    596240       20035
    596280     20034.2
    596320     20036.3
    596360     20036.8
    596400     20041.2
    596440     20040.7
    596480     20043.3
    596520     20042.9
    596560       20044
    596600     20047.4
    596640     20048.7
    596680       20048
    596720     20050.6
    596760     20049.5
    596800     20053.6
    596840     20054.4
    596880     20054.8
    596920     20056.1
    596960     20060.2
    597000       20062
    597040     20061.5
    597080     20060.8
    597120       20063
    597160     20063.3
    597200     20067.9
    597240     20067.3
    597280       20070
    597320     20069.5
    597360     20070.6
    597400     20074.1
    597440     20075.2
    597480     20074.6
    597520     20077.3
    597560     20076.2
    597600     20080.3
    597640       20081
    597680     20081.4
    597720     20082.8
    597760     20086.8
    597800     20088.6
    597840     20088.2
    597880     20087.5
    597920     20089.6
    597960     20089.9
    598000     20094.5
    598040     20093.8
    598080     20096.6
    598120     20096.2
    598160     20097.3
    598200     20100.7
    598240     20101.9
    598280     20101.2
    598320     20103.9
    598360     20102.9
    598400       20107
    598440     20107.8
    598480     20108.2
    598520     20109.4
    598560     20113.5
    598600     20115.3
    598640     20114.9
    598680     20114.2
    598720     20116.3
    598760     20116.5
    598800     20121.2
    598840     20120.5
    598880     20123.3
    598920     20122.9
    598960     20123.9
    599000     20127.3
    599040     20128.4
    599080     20127.9
    599120     20130.4
    599160     20129.5
    599200     20133.7
    599240     20134.4
    599280     20134.9
    599320     20136.1
    599360     20140.2
    599400       20142
    599440     20141.4
    599480     20140.7
    599520     20142.9
    599560     20143.2
    599600     20147.8
    599640     20147.2
    599680       20150
    599720     20149.4
    599760     20150.5
    599800       20154
    599840     20155.1
    599880     20154.6
    599920     20157.2
    599960     20156.1
    600000     20160.3
    600040     20161.2
    600080     20161.6
    600120     20162.8
    600160     20166.8
    600200     20168.6
    600240       20168
    600280     20167.3
    600320     20169.5
    600360     20169.9
    600400     20174.4
    600440     20173.9
    600480     20176.6
    600520       20176
    600560     20177.2
    600600     20180.7
    600640     20181.6
    600680     20181.2
    600720     20183.9
    600760     20182.8
    600800       20187
    600840     20187.8
    600880     20188.2
    600920     20189.5
    600960     20193.4
    601000     20195.4
    601040     20194.5
    601080     20193.9
    601120     20196.2
    601160     20196.6
    601200     20201.1
    601240     20200.5
    601280     20203.3
    601320     20202.7
    601360     20203.9
    601400     20207.5
    601440     20208.4
    601480     20207.9
    601520     20210.5
    601560     20209.5
    601600     20213.8
    601640     20214.4
    601680     20214.8
    601720     20216.2
    601760     20220.2
    601800     20222.1
    601840     20221.2
    601880     20220.7
    601920     20222.8
    601960     20223.4
    602000     20227.8
    602040     20227.1
    602080       20230
    602120     20229.5
    602160     20230.4
    602200     20234.1
    602240     20235.1
    602280     20234.6
    602320     20237.2
    602360     20236.2
    602400     20240.6
    602440     20241.1
    602480     20241.5
    602520     20242.9
    602560     20246.8
    602600     20248.8
    602640       20248
    602680     20247.4
    602720     20249.5
    602760     20250.1
    602800     20254.5
    602840     20253.8
    602880     20256.8
    602920     20256.2
    602960     20257.2
    603000     20260.8
    603040     20261.8
    603080     20261.2
    603120       20264
    603160       20263
    603200     20267.3
    603240     20267.7
    603280     20268.2
    603320     20269.6
    603360     20273.4
    603400     20275.4
    603440     20274.8
    603480       20274
    603520       20276
    603560     20276.7
    603600     20281.2
    603640     20280.5
    603680     20283.4
    603720     20282.8
    603760     20283.9
    603800     20287.5
    603840     20288.5
    603880       20288
    603920     20290.7
    603960     20289.6
    604000       20294
    604040     20294.4
    604080     20294.9
    604120     20296.2
    604160     20300.2
    604200       20302
    604240     20301.4
    604280     20300.7
    604320     20302.7
    604360     20303.4
    604400     20307.9
    604440     20307.2
    604480     20310.1
    604520     20309.5
    604560     20310.6
    604600     20314.3
    604640       20315
    604680     20314.8
    604720     20317.3
    604760     20316.4
    604800     20320.7
    604840     20321.1
    604880     20321.6
    604920     20322.8
    604960     20326.9
    605000     20328.8
    605040     20328.1
    605080     20327.3
    605120     20329.3
    605160       20330
    605200     20334.7
    605240     20333.9
    605280     20336.8
    605320     20336.2
    605360     20337.2
    605400     20341.1
    605440     20341.7
    605480     20341.5
    605520       20344
    605560       20343
    605600     20347.5
    605640     20347.8
    605680     20348.3
    605720     20349.5
    605760     20353.7
    605800     20355.6
    605840     20354.7
    605880     20353.9
    605920     20355.9
    605960     20356.7
    606000     20361.3
    606040     20360.6
    606080     20363.4
    606120     20362.9
    606160     20363.9
    606200     20367.7
    606240     20368.4
    606280     20368.1
    606320     20370.8
    606360     20369.8
    606400     20374.1
    606440     20374.5
    606480       20375
    606520     20376.1
    606560     20380.4
    606600     20382.3
    606640     20381.4
    606680     20380.6
    606720     20382.6
    606760     20383.4
    606800       20388
    606840     20387.2
    606880     20390.1
    606920     20389.6
    606960     20390.7
    607000     20394.3
    607040       20395
    607080     20394.7
    607120     20397.4
    607160     20396.4
    607200     20400.7
    607240     20401.1
    607280     20401.6
    607320     20402.9
    607360       20407
    607400     20408.8
    607440     20407.9
    607480     20407.3
    607520     20409.3
    607560     20410.1
    607600     20414.6
    607640     20413.9
    607680     20416.8
    607720     20416.2
    607760     20417.3
    607800     20420.9
    607840     20421.6
    607880     20421.3
    607920       20424
    607960       20423
    608000     20427.3
    608040     20427.8
    608080     20428.2
    608120     20429.6
    608160     20433.6
    608200     20435.4
    608240     20434.6
    608280       20434
    608320       20436
    608360     20436.7
    608400     20441.3
    608440     20440.6
    608480     20443.5
    608520     20442.8
    608560     20443.9
    608600     20447.6
    608640     20448.3
    608680       20448
    608720     20450.6
    608760     20449.7
    608800     20453.9
    608840     20454.4
    608880     20454.9
    608920     20456.3
    608960     20460.3
    609000     20462.2
    609040     20461.3
    609080     20460.5
    609120     20462.6
    609160     20463.3
    609200       20468
    609240     20467.1
    609280     20470.1
    609320     20469.5
    609360     20470.6
    609400     20474.2
    609440     20474.9
    609480     20474.6
    609520     20477.2
    609560     20476.3
    609600     20480.5
    609640     20481.2
    609680     20481.7
    609720       20483
    609760     20486.9
    609800     20488.9
    609840     20487.9
    609880     20487.2
    609920     20489.3
    609960     20489.9
    610000     20494.6
    610040     20493.8
    610080     20496.7
    610120     20496.2
    610160     20497.2
    610200     20500.9
    610240     20501.5
    610280     20501.3
    610320     20503.9
    610360       20503
    610400     20507.2
    610440     20507.7
    610480     20508.3
    610520     20509.5
    610560     20513.5
    610600     20515.5
    610640     20514.5
    610680     20513.8
    610720     20515.9
    610760     20516.4
    610800     20521.3
    610840     20520.5
    610880     20523.2
    610920     20522.8
    610960     20523.9
    611000     20527.4
    611040     20528.2
    611080     20527.9
    611120     20530.5
    611160     20529.6
    611200     20533.8
    611240     20534.3
    611280     20534.9
    611320     20536.2
    611360     20540.1
    611400     20542.2
    611440     20541.2
    611480     20540.4
    611520     20542.6
    611560     20543.2
    611600     20547.8
    611640     20547.1
    611680     20549.8
    611720     20549.5
    611760     20550.6
    611800       20554
    611840     20554.9
    611880     20554.4
    611920     20557.3
    611960     20556.2
    612000     20560.3
    612040     20560.9
    612080     20561.5
    612120     20562.8
    612160     20566.6
    612200     20568.9
    612240     20567.8
    612280       20567
    612320     20569.2
    612360     20569.8
    612400     20574.4
    612440     20573.8
    612480     20576.3
    612520     20576.1
    612560     20577.2
    612600     20580.7
    612640     20581.6
    612680       20581
    612720       20584
    612760     20582.8
    612800     20586.9
    612840     20587.5
    612880     20588.3
    612920     20589.5
    612960     20593.2
    613000     20595.6
    613040     20594.5
    613080     20593.7
    613120     20595.9
    613160     20596.6
    613200     20601.1
    613240     20600.4
    613280       20603
    613320     20602.7
    613360     20603.7
    613400     20607.3
    613440     20608.3
    613480     20607.7
    613520     20610.6
    613560     20609.4
    613600     20613.6
    613640     20614.2
    613680     20614.9
    613720     20616.2
    613760     20619.9
    613800     20622.3
    613840     20621.1
    613880     20620.4
    613920     20622.7
    613960     20623.2
    614000     20627.8
    614040     20627.1
    614080     20629.7
    614120     20629.2
    614160     20630.3
    614200       20634
    614240     20634.9
    614280     20634.3
    614320     20637.3
    614360     20636.1
    614400     20640.3
    614440     20640.9
    614480     20641.6
    614520     20642.9
    614560     20646.6
    614600       20649
    614640     20647.7
    614680     20647.2
    614720     20649.3
    614760     20649.7
    614800     20654.5
    614840     20653.8
    614880     20656.4
    614920     20655.9
    614960       20657
    615000     20660.7
    615040     20661.5
    615080     20660.9
    615120       20664
    615160     20662.8
    615200     20666.9
    615240     20667.5
    615280     20668.2
    615320     20669.6
    615360     20673.4
    615400     20675.6
    615440     20674.4
    615480     20673.8
    615520       20676
    615560     20676.5
    615600     20681.2
    615640     20680.5
    615680       20683
    615720     20682.5
    615760     20683.7
    615800     20687.3
    615840     20688.2
    615880     20687.5
    615920     20690.7
    615960     20689.6
    616000     20693.5
    616040     20694.1
    616080       20695
    616120     20696.3
    616160       20700
    616200     20702.2
    616240     20701.2
    616280     20700.4
    616320     20702.7
    616360     20703.2
    616400       20708
    616440     20707.1
    616480     20709.7
    616520     20709.3
    616560     20710.5
    616600     20714.1
    616640     20714.8
    616680     20714.2
    616720     20717.4
    616760     20716.3
    616800     20720.2
    616840     20720.8
    616880     20721.7
    616920       20723
    616960     20726.6
    617000       20729
    617040     20727.8
    617080     20727.2
    617120     20729.4
    617160     20729.9
    617200     20734.7
    617240     20733.8
    617280     20736.5
    617320       20736
    617360     20737.3
    617400     20740.8
    617440     20741.5
    617480     20740.9
    617520       20744
    617560     20742.9
    617600       20747
    617640     20747.4
    617680     20748.4
    617720     20749.6
    617760     20753.3
    617800     20755.7
    617840     20754.5
    617880     20753.8
    617920     20756.2
    617960     20756.7
    618000     20761.4
    618040     20760.5
    618080     20763.2
    618120     20762.8
    618160       20764
    618200     20767.4
    618240     20768.1
    618280     20767.7
    618320     20770.6
    618360     20769.6
    618400     20773.7
    618440     20774.1
    618480       20775
    618520     20776.4
    618560       20780
    618600     20782.4
    618640     20781.3
    618680     20780.5
    618720     20782.9
    618760     20783.5
    618800     20788.1
    618840     20787.2
    618880     20789.8
    618920     20789.4
    618960     20790.7
    619000     20794.2
    619040     20794.8
    619080     20794.4
    619120     20797.3
    619160     20796.2
    619200     20800.4
    619240     20800.8
    619280     20801.8
    619320     20803.2
    619360     20806.8
    619400     20809.1
    619440     20807.9
    619480     20807.2
    619520     20809.8
    619560     20810.3
    619600     20814.8
    619640     20813.9
    619680     20816.6
    619720     20816.1
    619760     20817.4
    619800       20821
    619840     20821.4
    619880     20821.1
    619920       20824
    619960     20822.9
    620000     20827.1
    620040     20827.6
    620080     20828.5
    620120     20829.9
    620160     20833.5
    620200     20835.8
    620240     20834.7
    620280     20833.8
    620320     20836.5
    620360     20836.9
    620400     20841.5
    620440     20840.6
    620480     20843.2
    620520     20842.9
    620560     20844.1
    620600     20847.8
    620640     20848.1
    620680     20847.7
    620720     20850.8
    620760     20849.5
    620800     20853.8
    620840     20854.1
    620880     20855.2
    620920     20856.5
    620960     20860.1
    621000     20862.5
    621040     20861.3
    621080     20860.5
    621120     20863.3
    621160     20863.6
    621200     20868.3
    621240     20867.3
    621280       20870
    621320     20869.6
    621360     20870.9
    621400     20874.6
    621440     20874.9
    621480     20874.4
    621520     20877.5
    621560     20876.3
    621600     20880.4
    621640     20880.8
    621680     20881.8
    621720     20883.2
    621760     20886.8
    621800     20889.3
    621840       20888
    621880     20887.2
    621920     20890.1
    621960     20890.2
    622000     20894.9
    622040       20894
    622080     20896.7
    622120     20896.3
    622160     20897.6
    622200     20901.4
    622240     20901.6
    622280     20901.2
    622320     20904.2
    622360       20903
    622400     20907.2
    622440     20907.6
    622480     20908.5
    622520       20910
    622560     20913.6
    622600     20916.1
    622640     20914.7
    622680     20913.9
    622720     20916.7
    622760     20916.8
    622800     20921.6
    622840     20920.6
    622880     20923.5
    622920     20922.9
    622960     20924.4
    623000     20928.2
    623040     20928.3
    623080       20928
    623120     20930.9
    623160     20929.8
    623200     20933.9
    623240     20934.2
    623280     20935.1
    623320     20936.7
    623360     20940.4
    623400     20942.9
    623440     20941.5
    623480     20940.6
    623520     20943.5
    623560     20943.5
    623600     20948.4
    623640     20947.3
    623680     20950.3
    623720     20949.8
    623760     20951.1
    623800       20955
    623840       20955
    623880     20954.7
    623920     20957.6
    623960     20956.5
    624000     20960.7
    624040     20960.8
    624080     20961.9
    624120     20963.3
    624160     20967.3
    624200     20969.5
    624240     20968.4
    624280     20967.4
    624320     20970.2
    624360     20970.2
    624400     20975.2
    624440     20974.2
    624480       20977
    624520     20976.5
    624560     20977.8
    624600     20981.7
    624640     20981.8
    624680     20981.5
    624720     20984.3
    624760     20983.2
    624800     20987.5
    624840     20987.5
    624880     20988.7
    624920     20990.1
    624960       20994
    625000     20996.4
    625040     20995.1
    625080     20994.1
    625120       20997
    625160       20997
    625200       21002
    625240       21001
    625280     21003.8
    625320     21003.3
    625360     21004.4
    625400     21008.5
    625440     21008.5
    625480     21008.3
    625520       21011
    625560     21010.1
    625600     21014.2
    625640     21014.2
    625680     21015.4
    625720     21016.9
    625760     21020.8
    625800     21023.1
    625840     21021.8
    625880     21020.9
    625920     21023.7
    625960     21023.8
    626000     21028.6
    626040     21027.8
    626080     21030.6
    626120       21030
    626160     21031.2
    626200     21035.2
    626240     21035.2
    626280       21035
    626320     21037.8
    626360     21036.7
    626400     21041.1
    626440     21040.8
    626480     21042.1
    626520     21043.7
    626560     21047.6
    626600     21049.7
    626640     21048.4
    626680     21047.7
    626720     21050.4
    626760     21050.6
    626800     21055.3
    626840     21054.5
    626880     21057.4
    626920     21056.8
    626960       21058
    627000     21061.9
    627040     21061.9
    627080     21061.7
    627120     21064.4
    627160     21063.5
    627200     21067.8
    627240     21067.5
    627280     21068.9
    627320     21070.4
    627360     21074.3
    627400     21076.2
    627440     21075.1
    627480     21074.4
    627520       21077
    627560     21077.3
    627600     21082.1
    627640     21081.3
    627680       21084
    627720     21083.4
    627760     21084.8
    627800     21088.6
    627840     21088.6
    627880     21088.4
    627920     21091.2
    627960     21090.3
    628000     21094.6
    628040     21094.2
    628080     21095.5
    628120     21097.2
    628160     21101.1
    628200       21103
    628240     21101.8
    628280     21101.1
    628320     21103.8
    628360       21104
    628400     21108.8
    628440       21108
    628480     21110.6
    628520     21110.1
    628560     21111.6
    628600     21115.4
    628640     21115.3
    628680     21115.1
    628720     21117.9
    628760       21117
    628800     21121.3
    628840     21120.8
    628880     21122.2
    628920     21123.9
    628960     21127.8
    629000     21129.7
    629040     21128.5
    629080     21127.9
    629120     21130.6
    629160     21130.8
    629200     21135.6
    629240     21134.8
    629280     21137.3
    629320     21136.8
    629360     21138.3
    629400     21142.1
    629440     21141.9
    629480     21141.8
    629520     21144.6
    629560     21143.8
    629600     21148.1
    629640     21147.6
    629680     21148.9
    629720     21150.7
    629760     21154.6
    629800     21156.5
    629840     21155.3
    629880     21154.6
    629920     21157.2
    629960     21157.6
    630000     21162.4
    630040     21161.5
    630080     21163.9
    630120     21163.5
    630160     21165.1
    630200     21168.8
    630240     21168.6
    630280     21168.5
    630320     21171.5
    630360     21170.4
    630400     21174.8
    630440     21174.4
    630480     21175.7
    630520     21177.5
    630560     21181.4
    630600     21183.2
    630640     21181.9
    630680     21181.4
    630720       21184
    630760     21184.3
    630800     21189.1
    630840     21188.2
    630880     21190.7
    630920     21190.2
    630960     21191.9
    631000     21195.4
    631040     21195.4
    631080     21195.2
    631120     21198.2
    631160     21197.2
    631200     21201.6
    631240     21200.9
    631280     21202.4
    631320     21204.2
    631360     21208.1
    631400       21210
    631440     21208.5
    631480       21208
    631520     21210.6
    631560       21211
    631600     21215.8
    631640     21214.9
    631680     21217.4
    631720     21216.8
    631760     21218.6
    631800     21222.1
    631840     21222.2
    631880       21222
    631920     21224.7
    631960     21223.9
    632000     21228.2
    632040     21227.6
    632080     21229.2
    632120     21230.9
    632160     21234.9
    632200     21236.8
    632240     21235.1
    632280     21234.8
    632320     21237.3
    632360     21237.6
    632400     21242.6
    632440     21241.5
    632480     21244.1
    632520     21243.5
    632560     21245.2
    632600     21248.7
    632640     21248.9
    632680     21248.7
    632720     21251.3
    632760     21250.6
    632800     21254.9
    632840     21254.3
    632880     21255.9
    632920     21257.5
    632960     21261.6
    633000     21263.6
    633040     21261.9
    633080     21261.5
    633120     21264.1
    633160     21264.4
    633200     21269.3
    633240     21268.3
    633280     21270.8
    633320     21270.2
    633360     21271.9
    633400     21275.5
    633440     21275.7
    633480     21275.4
    633520       21278
    633560     21277.4
    633600     21281.6
    633640       21281
    633680     21282.6
    633720     21284.1
    633760     21288.3
    633800     21290.4
    633840     21288.5
    633880     21288.2
    633920     21290.8
    633960     21291.1
    634000       21296
    634040     21295.2
    634080     21297.5
    634120     21296.8
    634160     21298.7
    634200     21302.2
    634240     21302.6
    634280       21302
    634320     21304.8
    634360       21304
    634400     21308.4
    634440     21307.7
    634480     21309.4
    634520     21310.8
    634560     21315.1
    634600     21317.1
    634640     21315.2
    634680       21315
    634720     21317.4
    634760     21317.8
    634800     21322.7
    634840     21321.9
    634880     21324.2
    634920     21323.5
    634960     21325.4
    635000     21328.9
    635040     21329.2
    635080     21328.6
    635120     21331.5
    635160     21330.8
    635200     21335.1
    635240     21334.3
    635280     21336.1
    635320     21337.5
    635360     21341.9
    635400     21343.8
    635440       21342
    635480     21341.7
    635520       21344
    635560     21344.6
    635600     21349.5
    635640     21348.7
    635680     21350.9
    635720     21350.3
    635760     21352.1
    635800     21355.8
    635840     21356.1
    635880     21355.2
    635920     21358.2
    635960     21357.6
    636000     21361.8
    636040       21361
    636080     21362.8
    636120     21364.1
    636160     21368.7
    636200     21370.5
    636240     21368.6
    636280     21368.4
    636320     21370.8
    636360     21371.3
    636400     21376.3
    636440     21375.5
    636480     21377.7
    636520     21376.9
    636560     21378.9
    636600     21382.5
    636640     21382.7
    636680     21381.9
    636720       21385
    636760     21384.2
    636800     21388.6
    636840     21387.7
    636880     21389.5
    636920     21390.8
    636960     21395.3
    637000     21397.3
    637040     21395.4
    637080     21395.1
    637120     21397.5
    637160       21398
    637200       21403
    637240     21402.2
    637280     21404.3
    637320     21403.6
    637360     21405.7
    637400     21409.2
    637440     21409.4
    637480     21408.6
    637520     21411.8
    637560     21410.9
    637600     21415.3
    637640     21414.4
    637680     21416.3
    637720     21417.7
    637760     21422.1
    637800     21424.1
    637840     21422.3
    637880     21421.8
    637920     21424.2
    637960     21424.7
    638000     21429.6
    638040       21429
    638080       21431
    638120     21430.4
    638160     21432.5
    638200     21435.8
    638240     21436.3
    638280     21435.3
    638320     21438.4
    638360     21437.6
    638400     21442.1
    638440     21441.3
    638480       21443
    638520     21444.4
    638560     21448.9
    638600     21450.9
    638640       21449
    638680     21448.7
    638720       21451
    638760     21451.3
    638800     21456.4
    638840     21455.7
    638880     21457.8
    638920     21457.2
    638960     21459.3
    639000     21462.5
    639040       21463
    639080       21462
    639120     21465.2
    639160     21464.4
    639200     21468.9
    639240       21468
    639280     21469.7
    639320     21471.2
    639360     21475.9
    639400     21477.6
    639440     21475.8
    639480     21475.5
    639520     21477.8
    639560     21478.2
    639600     21483.1
    639640     21482.4
    639680     21484.6
    639720     21483.9
    639760     21486.2
    639800     21489.2
    639840     21489.7
    639880     21488.8
    639920     21491.9
    639960     21491.2
    640000     21495.6
    640040     21494.7
    640080     21496.5
    640120     21497.9
    640160     21502.7
    640200     21504.4
    640240     21502.6
    640280     21502.2
    640320     21504.7
    640360     21505.1
    640400       21510
    640440     21509.2
    640480     21511.4
    640520     21510.8
    640560     21512.9
    640600       21516
    640640     21516.4
    640680     21515.5
    640720     21518.7
    640760     21517.9
    640800     21522.4
    640840     21521.4
    640880     21523.1
    640920     21524.8
    640960     21529.5
    641000     21531.2
    641040     21529.3
    641080       21529
    641120     21531.4
    641160     21531.9
    641200     21536.9
    641240     21536.1
    641280     21538.2
    641320     21537.6
    641360     21539.8
    641400     21542.8
    641440     21543.1
    641480     21542.2
    641520     21545.5
    641560     21544.7
    641600     21549.2
    641640     21548.2
    641680       21550
    641720     21551.6
    641760     21556.2
    641800     21558.1
    641840     21556.1
    641880     21555.7
    641920     21558.2
    641960     21558.8
    642000     21563.8
    642040     21562.8
    642080     21564.9
    642120     21564.3
    642160     21566.6
    642200     21569.5
    642240     21570.1
    642280     21568.9
    642320     21572.2
    642360     21571.5
    642400     21575.9
    642440     21575.1
    642480     21576.8
    642520     21578.3
    642560       21583
    642600     21584.8
    642640     21582.9
    642680     21582.4
    642720     21584.9
    642760     21585.6
    642800     21590.6
    642840     21589.6
    642880     21591.6
    642920     21591.1
    642960     21593.4
    643000     21596.3
    643040     21596.8
    643080     21595.6
    643120       21599
    643160     21598.3
    643200     21602.8
    643240     21601.7
    643280     21603.5
    643320     21605.2
    643360     21609.6
    643400     21611.4
    643440     21609.7
    643480     21609.1
    643520     21611.7
    643560     21612.5
    643600     21617.3
    643640     21616.3
    643680     21618.5
    643720     21617.7
    643760     21620.1
    643800     21622.9
    643840     21623.5
    643880     21622.3
    643920     21625.7
    643960     21625.1
    644000     21629.6
    644040     21628.6
    644080     21630.1
    644120     21631.9
    644160     21636.4
    644200     21638.2
    644240     21636.5
    644280     21635.9
    644320     21638.7
    644360     21639.3
    644400       21644
    644440     21643.1
    644480     21645.2
    644520     21644.4
    644560     21646.7
    644600     21649.5
    644640     21650.1
    644680     21648.9
    644720     21652.4
    644760     21651.8
    644800     21656.3
    644840     21655.3
    644880     21656.7
    644920     21658.6
    644960     21663.2
    645000       21665
    645040     21663.3
    645080     21662.4
    645120     21665.5
    645160     21665.9
    645200     21670.8
    645240     21669.7
    645280       21672
    645320     21671.3
    645360     21673.4
    645400     21676.4
    645440       21677
    645480     21675.8
    645520     21679.2
    645560     21678.6
    645600     21682.9
    645640       21682
    645680     21683.5
    645720     21685.2
    645760     21690.1
    645800     21691.8
    645840     21690.1
    645880     21689.2
    645920     21692.3
    645960     21692.8
    646000     21697.6
    646040     21696.4
    646080     21698.8
    646120       21698
    646160     21700.2
    646200       21703
    646240     21703.6
    646280     21702.6
    646320       21706
    646360     21705.4
    646400     21709.6
    646440     21708.7
    646480     21710.1
    646520     21712.1
    646560     21716.9
    646600     21718.6
    646640     21716.9
    646680       21716
    646720       21719
    646760     21719.5
    646800     21724.2
    646840     21723.2
    646880     21725.5
    646920     21724.8
    646960     21726.9
    647000     21729.7
    647040     21730.2
    647080     21729.3
    647120     21732.8
    647160     21732.1
    647200     21736.4
    647240     21735.5
    647280     21736.9
    647320     21738.8
    647360     21743.6
    647400     21745.4
    647440     21743.6
    647480     21742.9
    647520     21745.8
    647560     21746.3
    647600     21751.2
    647640     21749.9
    647680     21752.3
    647720     21751.6
    647760     21753.7
    647800     21756.5
    647840       21757
    647880     21756.2
    647920     21759.5
    647960     21758.8
    648000     21763.1
    648040     21762.3
    648080     21763.7
    648120     21765.7
    648160     21770.3
    648200       21772
    648240     21770.3
    648280     21769.7
    648320     21772.6
    648360       21773
    648400       21778
    648440     21776.6
    648480     21779.2
    648520     21778.4
    648560     21780.4
    648600     21783.3
    648640     21783.8
    648680     21782.9
    648720     21786.4
    648760     21785.7
    648800       21790
    648840     21789.2
    648880     21790.5
    648920     21792.6
    648960     21797.1
    649000     21798.8
    649040       21797
    649080     21796.5
    649120     21799.4
    649160     21799.7
    649200     21804.8
    649240     21803.5
    649280     21805.9
    649320     21805.3
    649360     21807.3
    649400       21810
    649440     21810.6
    649480     21809.6
    649520     21813.2
    649560     21812.5
    649600     21816.7
    649640       21816
    649680     21817.4
    649720     21819.3
    649760     21823.8
    649800     21825.5
    649840     21823.8
    649880     21823.3
    649920     21826.1
    649960     21826.6
    650000     21831.7
    650040     21830.3
    650080     21832.7
    650120     21832.1
    650160     21834.1
    650200     21836.9
    650240     21837.3
    650280     21836.4
    650320     21839.9
    650360     21839.2
    650400     21843.4
    650440     21842.7
    650480     21844.1
    650520       21846
    650560     21850.6
    650600     21852.3
    650640     21850.7
    650680     21850.1
    650720     21852.9
    650760     21853.3
    650800     21858.5
    650840     21857.2
    650880     21859.6
    650920     21858.8
    650960       21861
    651000     21863.7
    651040     21864.2
    651080     21863.2
    651120     21866.7
    651160       21866
    651200     21870.1
    651240     21869.4
    651280     21870.9
    651320     21872.7
    651360     21877.4
    651400       21879
    651440     21877.5
    651480     21876.8
    651520     21879.7
    651560       21880
    651600     21885.3
    651640       21884
    651680     21886.3
    651720     21885.4
    651760     21887.7
    651800     21890.6
    651840       21891
    651880     21889.9
    651920     21893.6
    651960     21892.6
    652000     21896.9
    652040     21896.1
    652080     21897.6
    652120     21899.4
    652160     21904.2
    652200     21905.8
    652240     21904.2
    652280     21903.7
    652320     21906.5
    652360     21906.7
    652400       21912
    652440     21910.7
    652480       21913
    652520     21912.2
    652560     21914.5
    652600     21917.3
    652640     21917.7
    652680     21916.6
    652720     21920.3
    652760     21919.3
    652800     21923.6
    652840     21922.8
    652880     21924.4
    652920     21926.1
    652960     21931.1
    653000     21932.7
    653040       21931
    653080     21930.5
    653120     21933.2
    653160     21933.5
    653200     21938.7
    653240     21937.6
    653280     21939.8
    653320     21939.1
    653360     21941.1
    653400     21944.2
    653440     21944.5
    653480     21943.3
    653520     21946.9
    653560       21946
    653600     21950.4
    653640     21949.6
    653680     21951.1
    653720     21952.8
    653760     21957.8
    653800     21959.4
    653840     21957.6
    653880     21957.2
    653920     21960.1
    653960     21960.3
    654000     21965.4
    654040     21964.3
    654080     21966.5
    654120     21965.8
    654160     21967.7
    654200     21970.9
    654240     21971.2
    654280     21969.9
    654320     21973.8
    654360     21972.8
    654400     21977.2
    654440     21976.3
    654480     21977.9
    654520     21979.5
    654560     21984.5
    654600     21986.2
    654640     21984.3
    654680       21984
    654720     21986.8
    654760       21987
    654800     21992.2
    654840     21991.1
    654880     21993.3
    654920     21992.5
    654960     21994.4
    655000     21997.5
    655040       21998
    655080     21996.7
    655120     22000.5
    655160     21999.5
    655200       22004
    655240       22003
    655280     22004.7
    655320     22006.2
    655360     22011.2
    655400     22012.8
    655440     22011.1
    655480     22010.7
    655520     22013.7
    655560     22013.7
    655600       22019
    655640     22017.8
    655680       22020
    655720     22019.4
    655760     22021.1
    655800     22024.3
    655840     22024.8
    655880     22023.4
    655920     22027.4
    655960     22026.4
    656000     22030.7
    656040     22029.9
    656080     22031.5
    656120     22032.9
    656160       22038
    656200     22039.6
    656240     22037.7
    656280     22037.4
    656320     22040.6
    656360     22040.5
    656400     22045.9
    656440     22044.6
    656480     22046.7
    656520     22046.1
    656560     22047.8
    656600       22051
    656640     22051.5
    656680     22050.2
    656720     22054.3
    656760     22053.2
    656800     22057.4
    656840     22056.6
    656880       22058
    656920     22059.6
    656960     22064.8
    657000     22066.2
    657040     22064.4
    657080       22064
    657120     22067.3
    657160     22067.3
    657200     22072.7
    657240     22071.3
    657280     22073.4
    657320     22072.8
    657360     22074.4
    657400     22077.7
    657440     22078.2
    657480       22077
    657520       22081
    657560     22079.9
    657600     22084.2
    657640     22083.3
    657680     22084.7
    657720     22086.3
    657760     22091.5
    657800     22092.8
    657840     22091.2
    657880     22090.8
    657920     22094.2
    657960       22094
    658000     22099.6
    658040       22098
    658080     22100.2
    658120     22099.6
    658160     22101.2
    658200     22104.6
    658240     22104.9
    658280     22103.9
    658320     22107.8
    658360     22106.6
    658400     22111.1
    658440     22110.2
    658480     22111.5
    658520     22113.1
    658560     22118.4
    658600     22119.6
    658640       22118
    658680     22117.8
    658720       22121
    658760     22120.8
    658800     22126.4
    658840     22124.7
    658880       22127
    658920     22126.4
    658960     22127.7
    659000     22131.5
    659040     22131.7
    659080     22130.8
    659120     22134.7
    659160     22133.3
    659200     22137.9
    659240       22137
    659280     22138.3
    659320       22140
    659360     22145.2
    659400     22146.4
    659440     22144.7
    659480     22144.6
    659520     22147.8
    659560     22147.6
    659600     22153.1
    659640     22151.7
    659680     22153.8
    659720     22153.3
    659760     22154.6
    659800     22158.2
    659840     22158.4
    659880     22157.7
    659920     22161.5
    659960       22160
    660000     22164.7
    660040     22163.9
    660080     22165.1
    660120     22166.9
    660160     22172.1
    660200     22173.3
    660240     22171.6
    660280     22171.5
    660320     22174.6
    660360     22174.5
    660400       22180
    660440     22178.5
    660480     22180.6
    660520       22180
    660560     22181.6
    660600       22185
    660640     22185.3
    660680     22184.5
    660720     22188.3
    660760     22186.9
    660800     22191.5
    660840     22190.7
    660880     22191.9
    660920     22193.7
    660960     22198.9
    661000       22200
    661040     22198.3
    661080     22198.3
    661120     22201.3
    661160     22201.3
    661200       22207
    661240     22205.4
    661280     22207.6
    661320       22207
    661360     22208.3
    661400     22211.8
    661440     22212.2
    661480     22211.2
    661520     22215.1
    661560     22213.8
    661600     22218.4
    661640     22217.6
    661680     22218.6
    661720     22220.4
    661760     22225.8
    661800     22226.9
    661840     22225.2
    661880     22225.2
    661920     22228.1
    661960     22228.1
    662000     22233.9
    662040     22232.3
    662080     22234.4
    662120     22233.9
    662160     22235.2
    662200     22238.6
    662240       22239
    662280     22238.1
    662320       22242
    662360     22240.7
    662400     22245.3
    662440     22244.4
    662480     22245.5
    662520     22247.3
    662560     22252.6
    662600     22253.8
    662640     22251.9
    662680     22251.9
    662720     22254.9
    662760     22254.9
    662800     22260.7
    662840       22259
    662880     22261.2
    662920     22260.8
    662960     22262.1
    663000     22265.4
    663040     22265.9
    663080       22265
    663120     22268.7
    663160     22267.5
    663200     22272.2
    663240     22271.3
    663280     22272.4
    663320     22274.2
    663360     22279.3
    663400     22280.5
    663440     22278.8
    663480     22278.7
    663520     22281.7
    663560     22281.8
    663600     22287.5
    663640     22285.8
    663680     22288.1
    663720     22287.5
    663760     22288.9
    663800     22292.3
    663840     22292.9
    663880     22291.7
    663920     22295.5
    663960     22294.3
    664000     22299.1
    664040     22298.2
    664080     22299.3
    664120     22301.1
    664160     22306.1
    664200     22307.2
    664240     22305.7
    664280     22305.6
    664320     22308.6
    664360     22308.7
    664400     22314.3
    664440     22312.7
    664480       22315
    664520     22314.4
    664560     22315.6
    664600     22319.2
    664640     22319.7
    664680     22318.7
    664720     22322.3
    664760       22321
    664800     22325.9
    664840       22325
    664880     22326.2
    664920     22327.9
    664960     22332.8
    665000     22334.1
    665040     22332.7
    665080     22332.5
    665120     22335.4
    665160     22335.6
    665200     22341.2
    665240     22339.6
    665280     22341.8
    665320     22341.3
    665360     22342.5
    665400       22346
    665440     22346.7
    665480     22345.4
    665520     22349.1
    665560     22347.8
    665600     22352.9
    665640     22351.8
    665680       22353
    665720     22354.8
    665760     22359.6
    665800       22361
    665840     22359.4
    665880     22359.1
    665920     22362.2
    665960     22362.4
    666000       22368
    666040     22366.3
    666080     22368.8
    666120     22368.1
    666160     22369.3
    666200     22372.8
    666240     22373.6
    666280     22372.3
    666320       22376
    666360     22374.7
    666400     22379.7
    666440     22378.7
    666480       22380
    666520     22381.7
    666560     22386.4
    666600     22387.8
    666640     22386.2
    666680       22386
    666720       22389
    666760     22389.2
    666800       22395
    666840       22393
    666880     22395.5
    666920     22394.9
    666960     22396.1
    667000     22399.6
    667040     22400.4
    667080     22399.2
    667120     22402.7
    667160     22401.5
    667200     22406.6
    667240     22405.5
    667280     22407.1
    667320     22408.5
    667360     22413.2
    667400     22414.7
    667440     22413.1
    667480     22412.8
    667520     22415.7
    667560     22416.1
    667600     22421.9
    667640     22419.8
    667680     22422.3
    667720     22421.8
    667760     22422.9
    667800     22426.6
    667840     22427.3
    667880     22426.1
    667920     22429.6
    667960     22428.4
    668000     22433.6
    668040     22432.4
    668080     22433.9
    668120     22435.4
    668160     22440.2
    668200     22441.6
    668240     22439.9
    668280     22439.8
    668320     22442.7
    668360       22443
    668400     22448.8
    668440     22446.7
    668480     22449.3
    668520     22448.8
    668560     22449.9
    668600     22453.5
    668640     22454.2
    668680     22453.1
    668720     22456.5
    668760     22455.3
    668800     22460.6
    668840     22459.2
    668880     22460.7
    668920     22462.4
    668960     22467.2
    669000     22468.7
    669040     22466.9
    669080     22466.8
    669120     22469.6
    669160     22469.9
    669200     22475.7
    669240     22473.6
    669280     22476.2
    669320     22475.6
    669360     22476.7
    669400     22480.5
    669440     22481.2
    669480       22480
    669520     22483.4
    669560     22482.2
    669600     22487.4
    669640     22486.2
    669680     22487.6
    669720     22489.5
    669760     22494.2
    669800     22495.7
    669840     22493.8
    669880     22493.8
    669920     22496.6
    669960     22496.8
    670000     22502.7
    670040     22500.6
    670080     22503.1
    670120     22502.6
    670160     22503.6
    670200     22507.5
    670240     22508.1
    670280       22507
    670320     22510.3
    670360     22509.2
    670400     22514.3
    670440     22513.2
    670480     22514.5
    670520     22516.4
    670560     22521.2
    670600     22522.8
    670640     22520.8
    670680     22520.7
    670720     22523.6
    670760     22523.7
    670800     22529.5
    670840     22527.7
    670880       22530
    670920     22529.6
    670960     22530.7
    671000     22534.5
    671040       22535
    671080       22534
    671120       22537
    671160     22536.2
    671200     22541.3
    671240     22540.1
    671280     22541.4
    671320     22543.3
    671360     22548.3
    671400     22549.9
    671440     22547.7
    671480     22547.7
    671520     22550.7
    671560     22550.8
    671600     22556.4
    671640     22554.8
    671680     22557.1
    671720     22556.6
    671760     22557.6
    671800     22561.5
    671840       22562
    671880     22561.1
    671920       22564
    671960     22563.2
    672000     22568.2
    672040     22567.1
    672080     22568.6
    672120     22570.4
    672160     22575.2
    672200     22576.9
    672240     22574.7
    672280     22574.6
    672320     22577.7
    672360       22578
    672400     22583.5
    672440     22581.8
    672480       22584
    672520     22583.5
    672560     22584.6
    672600     22588.4
    672640     22589.1
    672680     22588.1
    672720     22590.9
    672760     22590.1
    672800     22595.2
    672840     22594.1
    672880     22595.7
    672920     22597.4
    672960     22602.2
    673000     22603.9
    673040     22601.8
    673080     22601.6
    673120     22604.6
    673160     22604.9
    673200     22610.3
    673240     22608.8
    673280     22611.2
    673320     22610.4
    673360     22611.6
    673400     22615.4
    673440       22616
    673480     22615.2
    673520     22617.9
    673560       22617
    673600     22622.2
    673640     22621.1
    673680     22622.6
    673720     22624.4
    673760     22629.2
    673800     22630.9
    673840     22628.8
    673880     22628.7
    673920     22631.5
    673960     22632.1
    674000     22637.3
    674040     22635.8
    674080     22638.2
    674120     22637.3
    674160     22638.6
    674200     22642.3
    674240       22643
    674280     22642.2
    674320     22644.9
    674360       22644
    674400     22649.4
    674440     22648.1
    674480     22649.5
    674520     22651.3
    674560     22656.1
    674600       22658
    674640     22655.8
    674680     22655.6
    674720     22658.4
    674760       22659
    674800     22664.4
    674840     22662.8
    674880     22665.2
    674920     22664.4
    674960     22665.6
    675000     22669.3
    675040       22670
    675080     22669.2
    675120     22672.1
    675160     22670.9
    675200     22676.4
    675240     22675.2
    675280     22676.4
    675320     22678.2
    675360     22683.2
    675400     22684.9
    675440     22682.8
    675480     22682.8
    675520     22685.4
    675560       22686
    675600     22691.3
    675640       22690
    675680     22692.2
    675720     22691.4
    675760     22692.6
    675800     22696.2
    675840       22697
    675880     22696.2
    675920     22699.2
    675960       22698
    676000     22703.3
    676040     22702.1
    676080     22703.4
    676120     22705.2
    676160     22710.2
    676200     22711.7
    676240     22709.8
    676280     22709.8
    676320     22712.6
    676360     22712.9
    676400     22718.1
    676440     22716.9
    676480     22719.1
    676520     22718.4
    676560     22719.7
    676600     22723.3
    676640       22724
    676680     22723.1
    676720     22726.2
    676760       22725
    676800     22730.3
    676840     22729.1
    676880     22730.4
    676920     22732.2
    676960     22737.1
    677000     22738.8
    677040     22736.7
    677080     22736.9
    677120     22739.5
    677160       22740
    677200     22745.1
    677240     22743.8
    677280     22746.2
    677320     22745.5
    677360     22746.6
    677400     22750.3
    677440     22750.9
    677480     22750.3
    677520     22753.2
    677560       22752
    677600     22757.3
    677640       22756
    677680     22757.4
    677720     22759.1
    677760     22764.1
    677800     22765.7
    677840     22763.8
    677880     22763.8
    677920     22766.6
    677960     22766.9
    678000     22771.9
    678040     22770.8
    678080       22773
    678120     22772.5
    678160     22773.5
    678200     22777.4
    678240     22777.8
    678280       22777
    678320     22780.1
    678360     22778.9
    678400     22784.3
    678440     22782.9
    678480     22784.2
    678520     22785.9
    678560     22791.1
    678600     22792.8
    678640     22790.8
    678680     22790.9
    678720     22793.6
    678760       22794
    678800     22798.8
    678840     22797.9
    678880       22800
    678920     22799.5
    678960     22800.5
    679000     22804.5
    679040     22804.8
    679080       22804
    679120     22807.1
    679160     22805.9
    679200     22811.3
    679240     22809.7
    679280     22811.2
    679320     22812.9
    679360     22818.1
    679400     22819.8
    679440     22817.6
    679480     22817.8
    679520     22820.6
    679560     22820.9
    679600     22825.7
    679640     22824.9
    679680     22827.1
    679720     22826.5
    679760     22827.5
    679800     22831.6
    679840     22831.8
    679880     22830.9
    679920     22834.2
    679960     22832.9
    680000     22838.2
    680040     22836.6
    680080     22838.2
    680120     22839.8
    680160     22844.9
    680200     22846.9
    680240     22844.6
    680280     22844.8
    680320     22847.5
    680360     22847.9
    680400     22852.7
    680440     22851.8
    680480     22854.1
    680520     22853.4
    680560     22854.4
    680600     22858.4
    680640     22858.8
    680680       22858
    680720     22861.1
    680760     22859.7
    680800     22865.2
    680840     22863.7
    680880     22865.2
    680920     22866.8
    680960     22871.8
    681000     22873.7
    681040     22871.5
    681080     22871.7
    681120     22874.5
    681160     22874.9
    681200     22879.5
    681240       22879
    681280     22880.8
    681320     22880.2
    681360     22881.4
    681400     22885.3
    681440     22885.8
    681480     22884.9
    681520     22888.1
    681560     22886.6
    681600     22892.1
    681640     22890.6
    681680     22892.1
    681720     22893.7
    681760     22898.7
    681800     22900.6
    681840     22898.5
    681880     22898.6
    681920     22901.5
    681960     22901.8
    682000     22906.5
    682040     22905.9
    682080     22907.9
    682120     22907.1
    682160     22908.5
    682200     22912.2
    682240     22912.6
    682280     22911.9
    682320       22915
    682360     22913.4
    682400     22919.1
    682440     22917.5
    682480       22919
    682520     22920.6
    682560     22925.6
    682600     22927.5
    682640     22925.4
    682680     22925.5
    682720     22928.2
    682760     22928.8
    682800     22933.5
    682840     22932.8
    682880     22934.7
    682920     22933.9
    682960     22935.5
    683000     22939.1
    683040     22939.4
    683080     22938.8
    683120     22941.9
    683160     22940.2
    683200       22946
    683240     22944.4
    683280     22945.9
    683320     22947.5
    683360     22952.6
    683400     22954.4
    683440     22952.4
    683480     22952.4
    683520     22955.1
    683560     22955.6
    683600     22960.6
    683640     22959.7
    683680     22961.7
    683720     22960.7
    683760     22962.5
    683800     22965.9
    683840     22966.3
    683880     22965.8
    683920     22968.8
    683960     22967.1
    684000     22972.9
    684040     22971.2
    684080     22972.9
    684120     22974.4
    684160     22979.4
    684200     22981.3
    684240     22979.2
    684280     22979.3
    684320       22982
    684360     22982.5
    684400     22987.5
    684440     22986.6
    684480     22988.6
    684520     22987.6
    684560     22989.4
    684600     22992.7
    684640     22993.2
    684680     22992.6
    684720     22995.7
    684760     22993.9
    684800     22999.8
    684840     22998.1
    684880     22999.8
    684920     23001.2
    684960     23006.4
    685000     23008.2
    685040     23006.2
    685080     23006.1
    685120     23008.9
    685160     23009.4
    685200     23014.4
    685240     23013.4
    685280     23015.5
    685320     23014.4
    685360     23016.3
    685400     23019.4
    685440     23020.2
    685480     23019.5
    685520     23022.6
    685560     23020.8
    685600     23026.7
    685640     23024.9
    685680     23026.7
    685720     23028.1
    685760     23033.2
    685800     23035.1
    685840       23033
    685880     23032.9
    685920     23035.8
    685960     23036.3
    686000     23041.2
    686040     23040.3
    686080     23042.4
    686120     23041.3
    686160     23043.1
    686200     23046.4
    686240     23047.2
    686280     23046.5
    686320     23049.5
    686360     23047.6
    686400     23053.6
    686440     23051.6
    686480     23053.6
    686520       23055
    686560       23060
    686600     23061.9
    686640     23059.7
    686680     23059.6
    686720     23062.5
    686760     23063.1
    686800     23068.3
    686840     23067.3
    686880     23069.1
    686920     23068.1
    686960     23069.9
    687000     23073.1
    687040       23074
    687080     23073.4
    687120     23076.4
    687160     23074.5
    687200     23080.3
    687240     23078.5
    687280     23080.3
    687320     23081.9
    687360     23086.9
    687400     23088.8
    687440     23086.4
    687480     23086.5
    687520     23089.3
    687560       23090
    687600     23095.2
    687640     23094.1
    687680     23095.9
    687720     23094.9
    687760     23096.6
    687800     23099.9
    687840     23100.8
    687880     23100.1
    687920     23103.3
    687960     23101.3
    688000     23107.1
    688040     23105.2
    688080     23107.2
    688120     23108.7
    688160     23113.7
    688200     23115.7
    688240     23113.3
    688280     23113.3
    688320     23116.3
    688360     23116.8
    688400     23122.1
    688440     23120.9
    688480     23122.7
    688520     23121.7
    688560     23123.4
    688600     23126.9
    688640     23127.8
    688680     23126.9
    688720     23130.2
    688760     23128.2
    688800       23134
    688840     23132.1
    688880       23134
    688920     23135.6
    688960     23140.6
    689000     23142.7
    689040     23140.1
    689080       23140
    689120     23143.2
    689160     23143.8
    689200     23148.9
    689240     23147.8
    689280     23149.6
    689320     23148.6
    689360     23150.2
    689400     23153.7
    689440     23154.7
    689480     23153.8
    689520     23157.1
    689560       23155
    689600     23160.8
    689640       23159
    689680     23160.9
    689720     23162.4
    689760     23167.6
    689800     23169.4
    689840       23167
    689880     23166.8
    689920       23170
    689960     23170.5
    690000     23175.8
    690040     23174.5
    690080     23176.6
    690120     23175.3
    690160     23177.1
    690200     23180.5
    690240     23181.6
    690280     23180.6
    690320       23184
    690360     23181.8
    690400     23187.7
    690440     23185.8
    690480     23187.7
    690520     23189.3
    690560     23194.5
    690600     23196.1
    690640     23193.9
    690680     23193.7
    690720     23196.7
    690760     23197.4
    690800     23202.6
    690840     23201.4
    690880     23203.5
    690920     23202.2
    690960       23204
    691000     23207.4
    691040     23208.6
    691080     23207.4
    691120     23210.8
    691160     23208.7
    691200     23214.7
    691240     23212.6
    691280     23214.6
    691320     23216.1
    691360     23221.4
    691400     23222.9
    691440     23220.8
    691480     23220.5
    691520     23223.5
    691560     23224.2
    691600     23229.4
    691640     23228.4
    691680     23230.4
    691720       23229
    691760     23230.7
    691800     23234.3
    691840     23235.5
    691880     23234.3
    691920     23237.6
    691960     23235.5
    692000     23241.7
    692040     23239.5
    692080     23241.3
    692120     23242.8
    692160     23248.3
    692200     23249.6
    692240     23247.7
    692280     23247.4
    692320     23250.4
    692360     23251.2
    692400     23256.3
    692440     23255.3
    692480     23257.2
    692520     23255.9
    692560     23257.7
    692600     23261.2
    692640     23262.2
    692680     23261.2
    692720     23264.5
    692760     23262.3
    692800     23268.5
    692840     23266.4
    692880     23268.4
    692920     23269.6
    692960     23275.2
    693000     23276.6
    693040     23274.6
    693080     23274.5
    693120     23277.2
    693160       23278
    693200     23283.2
    693240     23282.3
    693280     23284.1
    693320     23282.7
    693360     23284.7
    693400     23288.1
    693440     23289.1
    693480     23288.1
    693520     23291.5
    693560     23289.2
    693600     23295.5
    693640     23293.4
    693680     23295.3
    693720     23296.5
    693760     23302.1
    693800     23303.5
    693840     23301.4
    693880     23301.4
    693920     23304.1
    693960     23304.9
    694000     23310.1
    694040     23309.2
[truncated: 175,928 more chars]
