# Supplementary material for: Comment on 'Valid molecular dynamics simulations of human hemoglobin require a surprisingly large box size'
Source: eLife. 2019 Jun 20;8:e44718. doi: 10.7554/eLife.44718 (PMC6586461; doi:10.7554/eLife.44718)
Supplement: Figure 2—figure supplement 1—source data 1. — The zip archive contains a README file describing which source files correspond to the different panels. [file elife-44718-fig2-figsupp1-data1.zip › figure2_SI/panel_C/box2/2/msd.xvg]

# This file was created Thu Mar 28 21:35:15 2019
# Created by:
#             :-) GROMACS - gmx msd, 2018.3-dev-20180823-5d5eb38 (-:
# 
# Executable:   /usr/local/gromacs/2018/2018.3-impi2017-fftw337-gcc640-cuda91/bin/gmx
# Data prefix:  /usr/local/gromacs/2018/2018.3-impi2017-fftw337-gcc640-cuda91
# Working dir:  /home/vgapsys/project/hemoglobin/ubq/cube/box2/eq2/diffusion
# Command line:
#   gmx msd -s ../tpr.tpr -f /netmount/projects1/vgapsys/hemoglobin/ubq/cube/box2/eq2/traj_comp.xtc -trestart 800 -n index.ndx -o msd.xvg
# gmx msd is part of G R O M A C S:
#
# Glycine aRginine prOline Methionine Alanine Cystine Serine
#
@    title "Mean Square Displacement"
@    xaxis  label "Time (ps)"
@    yaxis  label "MSD (nm\S2\N)"
@TYPE xy
# MSD gathered over 1e+06 ps with 1251 restarts
# Diffusion constants fitted from time 100000 to 900000 ps
# D[  SOL_&_OW] = 5.5491 (+/- 0.0054) (1e-5 cm^2/s)
         0           0
        40     1.37557
        80     2.73474
       120     4.09393
       160     5.45039
       200     6.80712
       240     8.16297
       280     9.51836
       320     10.8733
       360     12.2275
       400     13.5819
       440     14.9338
       480     16.2857
       520     17.6385
       560     18.9909
       600      20.347
       640     21.7004
       680     23.0572
       720     24.4075
       760     25.7629
       800     27.1177
       840     28.4668
       880     29.8156
       920     31.1679
       960     32.5212
      1000     33.8764
      1040     35.2291
      1080     36.5809
      1120     37.9345
      1160     39.2834
      1200     40.6377
      1240     41.9837
      1280     43.3352
      1320      44.685
      1360     46.0351
      1400     47.3923
      1440     48.7433
      1480     50.1023
      1520     51.4514
      1560     52.8075
      1600     54.1596
      1640     55.5033
      1680     56.8514
      1720     58.2027
      1760     59.5563
      1800     60.9124
      1840     62.2616
      1880     63.6126
      1920     64.9684
      1960     66.3155
      2000     67.6688
      2040     69.0108
      2080     70.3616
      2120     71.7139
      2160     73.0632
      2200     74.4227
      2240     75.7722
      2280     77.1306
      2320     78.4823
      2360     79.8388
      2400     81.1883
      2440     82.5345
      2480     83.8861
      2520     85.2357
      2560     86.5875
      2600     87.9459
      2640     89.2915
      2680     90.6437
      2720     91.9995
      2760     93.3467
      2800     94.7029
      2840     96.0389
      2880      97.391
      2920     98.7416
      2960      100.09
      3000     101.451
      3040     102.798
      3080      104.16
      3120     105.509
      3160     106.866
      3200     108.215
      3240     109.559
      3280     110.906
      3320     112.257
      3360     113.607
      3400     114.966
      3440     116.308
      3480     117.662
      3520     119.019
      3560     120.363
      3600      121.72
      3640     123.052
      3680     124.404
      3720     125.755
      3760     127.103
      3800     128.467
      3840     129.811
      3880     131.173
      3920     132.523
      3960      133.88
      4000     135.229
      4040     136.572
      4080     137.919
      4120     139.268
      4160     140.615
      4200     141.976
      4240     143.318
      4280      144.67
      4320     146.029
      4360     147.374
      4400      148.73
      4440     150.055
      4480     151.409
      4520     152.761
      4560     154.107
      4600     155.474
      4640     156.818
      4680     158.181
      4720     159.528
      4760     160.885
      4800     162.231
      4840     163.573
      4880     164.919
      4920      166.27
      4960     167.618
      5000     168.982
      5040     170.318
      5080     171.668
      5120      173.03
      5160     174.372
      5200     175.731
      5240     177.051
      5280     178.404
      5320     179.758
      5360     181.103
      5400     182.474
      5440     183.814
      5480     185.178
      5520     186.527
      5560     187.883
      5600     189.229
      5640     190.568
      5680     191.915
      5720     193.266
      5760     194.612
      5800     195.976
      5840     197.311
      5880     198.659
      5920     200.024
      5960     201.361
      6000      202.72
      6040     204.036
      6080     205.392
      6120     206.744
      6160     208.089
      6200     209.462
      6240       210.8
      6280     212.163
      6320     213.509
      6360     214.863
      6400      216.21
      6440     217.546
      6480     218.893
      6520     220.242
      6560     221.589
      6600     222.953
      6640     224.286
      6680     225.635
      6720     227.002
      6760     228.335
      6800     229.692
      6840     231.006
      6880     232.361
      6920     233.711
      6960     235.057
      7000     236.428
      7040     237.765
      7080     239.129
      7120     240.471
      7160     241.826
      7200     243.172
      7240     244.509
      7280     245.855
      7320     247.207
      7360     248.553
      7400     249.919
      7440     251.254
      7480     252.604
      7520     253.974
      7560     255.309
      7600      256.67
      7640     257.982
      7680     259.339
      7720      260.69
      7760     262.034
      7800     263.405
      7840      264.74
      7880     266.105
      7920     267.447
      7960     268.802
      8000     270.149
      8040     271.483
      8080      272.83
      8120     274.184
      8160     275.532
      8200     276.897
      8240     278.231
      8280     279.582
      8320     280.951
      8360     282.285
      8400     283.648
      8440     284.955
      8480     286.315
      8520     287.666
      8560     289.011
      8600     290.383
      8640     291.716
      8680     293.081
      8720     294.423
      8760     295.779
      8800     297.124
      8840     298.457
      8880     299.806
      8920     301.162
      8960      302.51
      9000     303.877
      9040     305.212
      9080     306.561
      9120      307.93
      9160     309.263
      9200     310.629
      9240     311.932
      9280     313.291
      9320     314.641
      9360     315.986
      9400     317.361
      9440     318.691
      9480     320.056
      9520     321.401
      9560     322.758
      9600     324.104
      9640     325.436
      9680     326.783
      9720     328.137
      9760     329.487
      9800     330.856
      9840     332.185
      9880     333.537
      9920     334.909
      9960     336.244
     10000     337.608
     10040     338.908
     10080     340.268
     10120     341.616
     10160     342.958
     10200     344.338
     10240     345.665
     10280     347.033
     10320     348.379
     10360     349.734
     10400     351.079
     10440     352.412
     10480      353.76
     10520     355.113
     10560     356.464
     10600     357.833
     10640     359.165
     10680      360.52
     10720     361.896
     10760     363.228
     10800     364.596
     10840     365.892
     10880     367.251
     10920     368.596
     10960     369.941
     11000     371.325
     11040      372.65
     11080     374.016
     11120     375.363
     11160     376.717
     11200     378.064
     11240     379.392
     11280     380.742
     11320     382.096
     11360      383.45
     11400     384.818
     11440     386.148
     11480     387.503
     11520     388.878
     11560     390.212
     11600     391.581
     11640     392.876
     11680     394.237
     11720     395.583
     11760     396.923
     11800      398.31
     11840     399.634
     11880     401.001
     11920     402.348
     11960     403.703
     12000     405.047
     12040     406.377
     12080     407.727
     12120     409.079
     12160     410.431
     12200     411.801
     12240      413.13
     12280     414.484
     12320      415.86
     12360     417.194
     12400     418.562
     12440     419.852
     12480     421.219
     12520     422.564
     12560     423.902
     12600     425.292
     12640     426.616
     12680     427.985
     12720      429.33
     12760     430.685
     12800     432.031
     12840     433.362
     12880      434.71
     12920     436.062
     12960     437.416
     13000     438.789
     13040     440.116
     13080      441.47
     13120     442.849
     13160      444.18
     13200     445.551
     13240     446.839
     13280     448.209
     13320     449.553
     13360     450.888
     13400     452.282
     13440     453.603
     13480     454.975
     13520     456.318
     13560     457.673
     13600     459.018
     13640      460.35
     13680       461.7
     13720     463.052
     13760     464.405
     13800     465.774
     13840     467.099
     13880     468.453
     13920     469.834
     13960     471.165
     14000     472.535
     14040     473.818
     14080      475.19
     14120     476.534
     14160      477.87
     14200     479.264
     14240     480.581
     14280     481.955
     14320       483.3
     14360     484.656
     14400     486.002
     14440     487.334
     14480     488.686
     14520     490.039
     14560     491.392
     14600     492.762
     14640     494.087
     14680     495.442
     14720     496.822
     14760     498.154
     14800     499.523
     14840     500.803
     14880     502.176
     14920      503.52
     14960     504.857
     15000      506.25
     15040     507.565
     15080     508.941
     15120     510.284
     15160     511.643
     15200     512.988
     15240     514.319
     15280     515.667
     15320     517.021
     15360     518.375
     15400     519.749
     15440     521.067
     15480     522.425
     15520     523.808
     15560     525.141
     15600     526.506
     15640     527.784
     15680     529.159
     15720     530.505
     15760     531.836
     15800     533.235
     15840     534.549
     15880     535.928
     15920     537.273
     15960      538.63
     16000     539.976
     16040     541.304
     16080     542.652
     16120     544.007
     16160     545.362
     16200     546.734
     16240     548.049
     16280     549.405
     16320      550.79
     16360     552.123
     16400     553.489
     16440     554.763
     16480     556.139
     16520     557.484
     16560     558.817
     16600     560.216
     16640     561.529
     16680      562.91
     16720     564.256
     16760     565.614
     16800     566.961
     16840     568.284
     16880     569.632
     16920     570.987
     16960      572.34
     17000     573.716
     17040     575.029
     17080     576.387
     17120     577.774
     17160     579.107
     17200     580.472
     17240     581.744
     17280     583.126
     17320     584.471
     17360     585.804
     17400     587.203
     17440     588.516
     17480     589.895
     17520     591.241
     17560     592.598
     17600     593.947
     17640     595.269
     17680     596.617
     17720     597.968
     17760     599.322
     17800       600.7
     17840      602.01
     17880     603.372
     17920     604.758
     17960     606.086
     18000     607.458
     18040     608.725
     18080     610.109
     18120     611.452
     18160     612.786
     18200     614.186
     18240     615.496
     18280     616.874
     18320     618.216
     18360     619.574
     18400      620.92
     18440      622.24
     18480     623.589
     18520     624.939
     18560     626.297
     18600     627.673
     18640     628.984
     18680     630.345
     18720      631.73
     18760     633.059
     18800     634.429
     18840     635.693
     18880     637.077
     18920     638.422
     18960     639.753
     19000     641.155
     19040     642.462
     19080     643.844
     19120     645.184
     19160     646.541
     19200      647.89
     19240     649.209
     19280     650.557
     19320     651.908
     19360     653.267
     19400     654.644
     19440     655.955
     19480     657.314
     19520     658.699
     19560     660.028
     19600     661.397
     19640     662.656
     19680     664.044
     19720      665.39
     19760     666.724
     19800     668.127
     19840     669.435
     19880     670.818
     19920     672.157
     19960     673.513
     20000     674.863
     20040     676.183
     20080     677.529
     20120      678.88
     20160      680.24
     20200     681.619
     20240     682.931
     20280     684.291
     20320     685.679
     20360     687.005
     20400     688.376
     20440     689.635
     20480     691.025
     20520     692.369
     20560     693.703
     20600     695.111
     20640      696.42
     20680     697.802
     20720     699.144
     20760     700.497
     20800     701.844
     20840     703.165
     20880     704.511
     20920      705.86
     20960     707.219
     21000     708.596
     21040     709.906
     21080     711.265
     21120     712.654
     21160     713.981
     21200     715.353
     21240     716.608
     21280     717.998
     21320     719.341
     21360     720.677
     21400     722.084
     21440     723.392
     21480     724.775
     21520     726.117
     21560     727.471
     21600     728.815
     21640     730.134
     21680     731.483
     21720     732.831
     21760     734.193
     21800     735.568
     21840     736.876
     21880     738.235
     21920     739.622
     21960     740.947
     22000     742.321
     22040      743.57
     22080     744.962
     22120     746.305
     22160     747.637
     22200     749.043
     22240     750.348
     22280     751.734
     22320     753.078
     22360     754.432
     22400     755.775
     22440     757.091
     22480     758.442
     22520     759.792
     22560     761.151
     22600     762.531
     22640     763.837
     22680     765.198
     22720     766.587
     22760     767.911
     22800     769.287
     22840     770.529
     22880     771.923
     22920     773.262
     22960     774.596
     23000     776.006
     23040     777.312
     23080     778.697
     23120     780.044
     23160     781.396
     23200     782.738
     23240     784.054
     23280     785.401
     23320     786.749
     23360     788.109
     23400      789.49
     23440     790.795
     23480     792.155
     23520     793.549
     23560      794.87
     23600     796.248
     23640     797.487
     23680     798.881
     23720     800.218
     23760      801.55
     23800      802.96
     23840     804.267
     23880     805.649
     23920     806.993
     23960     808.346
     24000     809.688
     24040     811.002
     24080     812.351
     24120     813.696
     24160     815.059
     24200     816.439
     24240     817.743
     24280     819.106
     24320     820.501
     24360      821.82
     24400     823.201
     24440     824.437
     24480     825.831
     24520     827.171
     24560     828.501
     24600     829.914
     24640     831.217
     24680     832.602
     24720     833.945
     24760     835.301
     24800     836.643
     24840     837.956
     24880     839.305
     24920     840.649
     24960      842.01
     25000     843.394
     25040     844.693
     25080     846.057
     25120     847.452
     25160     848.772
     25200     850.152
     25240     851.385
     25280     852.775
     25320     854.119
     25360     855.451
     25400     856.867
     25440     858.172
     25480     859.553
     25520     860.897
     25560     862.258
     25600     863.599
     25640     864.912
     25680     866.258
     25720     867.605
     25760     868.966
     25800     870.353
     25840      871.65
     25880      873.01
     25920     874.404
     25960     875.725
     26000     877.108
     26040     878.338
     26080     879.725
     26120      881.07
     26160     882.398
     26200     883.818
     26240      885.12
     26280     886.505
     26320     887.854
     26360     889.211
     26400     890.551
     26440     891.862
     26480     893.202
     26520     894.544
     26560     895.908
     26600     897.292
     26640     898.589
     26680     899.947
     26720     901.344
     26760     902.664
     26800     904.051
     26840     905.271
     26880     906.662
     26920     908.005
     26960     909.334
     27000     910.756
     27040     912.056
     27080     913.443
     27120     914.788
     27160     916.149
     27200     917.488
     27240     918.796
     27280     920.139
     27320     921.479
     27360     922.839
     27400     924.226
     27440     925.515
     27480     926.876
     27520     928.277
     27560     929.593
     27600     930.978
     27640     932.199
     27680     933.591
     27720     934.934
     27760     936.266
     27800     937.685
     27840     938.982
     27880     940.371
     27920     941.717
     27960     943.074
     28000     944.413
     28040     945.723
     28080      947.06
     28120     948.402
     28160     949.766
     28200     951.153
     28240     952.439
     28280     953.798
     28320       955.2
     28360     956.516
     28400     957.901
     28440     959.119
     28480     960.514
     28520     961.855
     28560     963.188
     28600     964.612
     28640     965.907
     28680     967.297
     28720     968.642
     28760     970.004
     28800     971.342
     28840     972.651
     28880     973.988
     28920     975.327
     28960     976.694
     29000     978.078
     29040     979.367
     29080     980.725
     29120      982.13
     29160     983.446
     29200     984.836
     29240     986.049
     29280     987.447
     29320     988.787
     29360     990.119
     29400     991.546
     29440     992.835
     29480     994.227
     29520     995.574
     29560     996.933
     29600     998.271
     29640     999.582
     29680     1000.92
     29720     1002.25
     29760     1003.62
     29800     1005.01
     29840      1006.3
     29880     1007.66
     29920     1009.06
     29960     1010.38
     30000     1011.77
     30040     1012.98
     30080     1014.38
     30120     1015.72
     30160     1017.05
     30200     1018.48
     30240     1019.77
     30280     1021.16
     30320      1022.5
     30360     1023.86
     30400      1025.2
     30440     1026.51
     30480     1027.85
     30520     1029.19
     30560     1030.55
     30600     1031.95
     30640     1033.23
     30680     1034.59
     30720        1036
     30760     1037.31
     30800      1038.7
     30840      1039.9
     30880      1041.3
     30920     1042.64
     30960     1043.97
     31000      1045.4
     31040     1046.69
     31080     1048.09
     31120     1049.44
     31160      1050.8
     31200     1052.14
     31240     1053.45
     31280     1054.79
     31320     1056.12
     31360     1057.49
     31400     1058.88
     31440     1060.16
     31480     1061.52
     31520     1062.93
     31560     1064.24
     31600     1065.63
     31640     1066.83
     31680     1068.23
     31720     1069.57
     31760      1070.9
     31800     1072.34
     31840     1073.63
     31880     1075.02
     31920     1076.37
     31960     1077.73
     32000     1079.07
     32040     1080.38
     32080     1081.72
     32120     1083.05
     32160     1084.42
     32200     1085.81
     32240     1087.09
     32280     1088.45
     32320     1089.86
     32360     1091.17
     32400     1092.57
     32440     1093.76
     32480     1095.16
     32520     1096.51
     32560     1097.84
     32600     1099.28
     32640     1100.56
     32680     1101.96
     32720     1103.31
     32760     1104.67
     32800     1106.01
     32840     1107.32
     32880     1108.65
     32920     1109.99
     32960     1111.36
     33000     1112.75
     33040     1114.03
     33080     1115.39
     33120      1116.8
     33160     1118.11
     33200     1119.51
     33240      1120.7
     33280      1122.1
     33320     1123.44
     33360     1124.77
     33400     1126.21
     33440      1127.5
     33480      1128.9
     33520     1130.25
     33560     1131.61
     33600     1132.95
     33640     1134.26
     33680     1135.59
     33720     1136.93
     33760      1138.3
     33800     1139.69
     33840     1140.97
     33880     1142.33
     33920     1143.74
     33960     1145.05
     34000     1146.44
     34040     1147.64
     34080     1149.03
     34120     1150.38
     34160     1151.71
     34200     1153.15
     34240     1154.44
     34280     1155.84
     34320     1157.19
     34360     1158.54
     34400     1159.89
     34440      1161.2
     34480     1162.54
     34520     1163.87
     34560     1165.23
     34600     1166.64
     34640     1167.91
     34680     1169.27
     34720     1170.69
     34760     1171.99
     34800     1173.39
     34840     1174.57
     34880     1175.98
     34920     1177.32
     34960     1178.65
     35000      1180.1
     35040     1181.38
     35080     1182.78
     35120     1184.13
     35160     1185.49
     35200     1186.83
     35240     1188.14
     35280     1189.47
     35320     1190.81
     35360     1192.17
     35400     1193.57
     35440     1194.85
     35480      1196.2
     35520     1197.62
     35560     1198.93
     35600     1200.33
     35640     1201.51
     35680     1202.91
     35720     1204.27
     35760     1205.59
     35800     1207.04
     35840     1208.33
     35880     1209.72
     35920     1211.07
     35960     1212.43
     36000     1213.77
     36040     1215.08
     36080     1216.42
     36120     1217.75
     36160     1219.12
     36200     1220.52
     36240     1221.79
     36280     1223.15
     36320     1224.57
     36360     1225.87
     36400     1227.27
     36440     1228.45
     36480     1229.86
     36520     1231.21
     36560     1232.53
     36600     1233.99
     36640     1235.27
     36680     1236.67
     36720     1238.02
     36760     1239.38
     36800     1240.72
     36840     1242.03
     36880     1243.37
     36920      1244.7
     36960     1246.07
     37000     1247.47
     37040     1248.75
     37080      1250.1
     37120     1251.52
     37160     1252.83
     37200     1254.23
     37240     1255.41
     37280     1256.81
     37320     1258.16
     37360     1259.48
     37400     1260.95
     37440     1262.22
     37480     1263.62
     37520     1264.97
     37560     1266.33
     37600     1267.67
     37640     1268.98
     37680     1270.32
     37720     1271.65
     37760     1273.02
     37800     1274.42
     37840      1275.7
     37880     1277.05
     37920     1278.47
     37960     1279.78
     38000     1281.18
     38040     1282.35
     38080     1283.76
     38120      1285.1
     38160     1286.43
     38200     1287.89
     38240     1289.17
     38280     1290.56
     38320     1291.91
     38360     1293.27
     38400     1294.61
     38440     1295.93
     38480     1297.26
     38520     1298.59
     38560     1299.96
     38600     1301.36
     38640     1302.64
     38680        1304
     38720     1305.42
     38760     1306.73
     38800     1308.13
     38840      1309.3
     38880     1310.71
     38920     1312.05
     38960     1313.37
     39000     1314.84
     39040     1316.12
     39080     1317.51
     39120     1318.86
     39160     1320.22
     39200     1321.57
     39240     1322.87
     39280     1324.21
     39320     1325.54
     39360      1326.9
     39400     1328.31
     39440     1329.58
     39480     1330.94
     39520     1332.36
     39560     1333.67
     39600     1335.08
     39640     1336.24
     39680     1337.65
     39720     1338.99
     39760     1340.32
     39800     1341.78
     39840     1343.05
     39880     1344.45
     39920      1345.8
     39960     1347.16
     40000     1348.51
     40040     1349.81
     40080     1351.15
     40120     1352.48
     40160     1353.85
     40200     1355.25
     40240     1356.52
     40280     1357.88
     40320      1359.3
     40360     1360.61
     40400     1362.02
     40440     1363.18
     40480     1364.59
     40520     1365.93
     40560     1367.25
     40600     1368.73
     40640     1369.99
     40680      1371.4
     40720     1372.74
     40760     1374.11
     40800     1375.45
     40840     1376.76
     40880     1378.09
     40920     1379.42
     40960     1380.79
     41000      1382.2
     41040     1383.47
     41080     1384.83
     41120     1386.25
     41160     1387.55
     41200     1388.96
     41240     1390.11
     41280     1391.53
     41320     1392.87
     41360     1394.19
     41400     1395.67
     41440     1396.93
     41480     1398.34
     41520     1399.68
     41560     1401.06
     41600     1402.39
     41640      1403.7
     41680     1405.03
     41720     1406.36
     41760     1407.73
     41800     1409.14
     41840     1410.41
     41880     1411.76
     41920     1413.19
     41960      1414.5
     42000      1415.9
     42040     1417.05
     42080     1418.46
     42120     1419.81
     42160     1421.13
     42200     1422.61
     42240     1423.86
     42280     1425.27
     42320     1426.62
     42360     1427.99
     42400     1429.32
     42440     1430.63
     42480     1431.96
     42520      1433.3
     42560     1434.66
     42600     1436.07
     42640     1437.34
     42680      1438.7
     42720     1440.13
     42760     1441.43
     42800     1442.84
     42840     1443.98
     42880      1445.4
     42920     1446.74
     42960     1448.06
     43000     1449.54
     43040      1450.8
     43080      1452.2
     43120     1453.55
     43160     1454.92
     43200     1456.25
     43240     1457.56
     43280      1458.9
     43320     1460.23
     43360     1461.59
     43400     1463.01
     43440     1464.27
     43480     1465.63
     43520     1467.06
     43560     1468.36
     43600     1469.78
     43640     1470.92
     43680     1472.34
     43720     1473.68
     43760        1475
     43800     1476.48
     43840     1477.74
     43880     1479.15
     43920     1480.49
     43960     1481.87
     44000      1483.2
     44040      1484.5
     44080     1485.84
     44120     1487.17
     44160     1488.53
     44200     1489.96
     44240     1491.22
     44280     1492.57
     44320        1494
     44360     1495.31
     44400     1496.72
     44440     1497.86
     44480     1499.28
     44520     1500.62
     44560     1501.94
     44600     1503.43
     44640     1504.68
     44680     1506.09
     44720     1507.43
     44760     1508.81
     44800     1510.14
     44840     1511.44
     44880     1512.78
     44920     1514.12
     44960     1515.48
     45000     1516.89
     45040     1518.15
     45080     1519.52
     45120     1520.94
     45160     1522.24
     45200     1523.66
     45240      1524.8
     45280     1526.22
     45320     1527.57
     45360     1528.88
     45400     1530.37
     45440     1531.62
     45480     1533.03
     45520     1534.38
     45560     1535.75
     45600     1537.08
     45640     1538.38
     45680     1539.72
     45720     1541.06
     45760     1542.42
     45800     1543.84
     45840      1545.1
     45880     1546.47
     45920      1547.9
     45960      1549.2
     46000     1550.61
     46040     1551.75
     46080     1553.17
     46120     1554.52
     46160     1555.83
     46200     1557.32
     46240     1558.57
     46280     1559.98
     46320     1561.33
     46360     1562.71
     46400     1564.04
     46440     1565.34
     46480     1566.68
     46520     1568.02
     46560     1569.38
     46600      1570.8
     46640     1572.06
     46680     1573.42
     46720     1574.85
     46760     1576.15
     46800     1577.58
     46840      1578.7
     46880     1580.12
     46920     1581.47
     46960     1582.78
     47000     1584.28
     47040     1585.53
     47080     1586.94
     47120     1588.29
     47160     1589.66
     47200        1591
     47240      1592.3
     47280     1593.64
     47320     1594.97
     47360     1596.33
     47400     1597.76
     47440     1599.01
     47480     1600.36
     47520     1601.79
     47560      1603.1
     47600     1604.52
     47640     1605.65
     47680     1607.07
     47720     1608.42
     47760     1609.73
     47800     1611.22
     47840     1612.48
     47880     1613.88
     47920     1615.23
     47960     1616.61
     48000     1617.94
     48040     1619.24
     48080     1620.59
     48120     1621.92
     48160     1623.28
     48200     1624.71
     48240     1625.95
     48280     1627.31
     48320     1628.74
     48360     1630.05
     48400     1631.47
     48440      1632.6
     48480     1634.02
     48520     1635.37
     48560     1636.68
     48600     1638.17
     48640     1639.42
     48680     1640.83
     48720     1642.18
     48760     1643.56
     48800     1644.89
     48840     1646.19
     48880     1647.54
     48920     1648.87
     48960     1650.22
     49000     1651.66
     49040     1652.89
     49080     1654.25
     49120     1655.68
     49160     1656.99
     49200     1658.42
     49240     1659.54
     49280     1660.97
     49320     1662.32
     49360     1663.63
     49400     1665.12
     49440     1666.37
     49480     1667.78
     49520     1669.13
     49560     1670.51
     49600     1671.85
     49640     1673.14
     49680     1674.49
     49720     1675.82
     49760     1677.17
     49800      1678.6
     49840     1679.84
     49880      1681.2
     49920     1682.63
     49960     1683.94
     50000     1685.37
     50040     1686.49
     50080     1687.91
     50120     1689.26
     50160     1690.56
     50200     1692.07
     50240     1693.31
     50280     1694.73
     50320     1696.08
     50360     1697.46
     50400     1698.79
     50440     1700.09
     50480     1701.44
     50520     1702.76
     50560     1704.12
     50600     1705.55
     50640     1706.79
     50680     1708.15
     50720     1709.58
     50760     1710.89
     50800     1712.32
     50840     1713.43
     50880     1714.86
     50920     1716.21
     50960     1717.51
     51000     1719.02
     51040     1720.25
     51080     1721.67
     51120     1723.02
     51160      1724.4
     51200     1725.74
     51240     1727.03
     51280     1728.38
     51320      1729.7
     51360     1731.06
     51400      1732.5
     51440     1733.73
     51480     1735.09
     51520     1736.53
     51560     1737.83
     51600     1739.26
     51640     1740.37
     51680      1741.8
     51720     1743.15
     51760     1744.45
     51800     1745.96
     51840     1747.19
     51880     1748.62
     51920     1749.97
     51960     1751.35
     52000     1752.68
     52040     1753.97
     52080     1755.33
     52120     1756.66
     52160     1758.01
     52200     1759.44
     52240     1760.68
     52280     1762.04
     52320     1763.48
     52360     1764.79
     52400     1766.21
     52440     1767.33
     52480     1768.76
     52520     1770.11
     52560      1771.4
     52600     1772.91
     52640     1774.14
     52680     1775.57
     52720     1776.91
     52760     1778.29
     52800     1779.62
     52840     1780.91
     52880     1782.26
     52920      1783.6
     52960     1784.95
     53000     1786.38
     53040     1787.61
     53080     1788.97
     53120     1790.41
     53160     1791.72
     53200     1793.15
     53240     1794.26
     53280     1795.69
     53320     1797.04
     53360     1798.34
     53400     1799.85
     53440     1801.08
     53480      1802.5
     53520     1803.85
     53560     1805.23
     53600     1806.56
     53640     1807.85
     53680      1809.2
     53720     1810.53
     53760     1811.89
     53800     1813.32
     53840     1814.55
     53880     1815.92
     53920     1817.36
     53960     1818.66
     54000     1820.09
     54040      1821.2
     54080     1822.64
     54120     1823.98
     54160     1825.28
     54200      1826.8
     54240     1828.02
     54280     1829.44
     54320     1830.79
     54360     1832.18
     54400     1833.51
     54440      1834.8
     54480     1836.14
     54520     1837.48
     54560     1838.83
     54600     1840.27
     54640     1841.49
     54680     1842.86
     54720      1844.3
     54760     1845.61
     54800     1847.04
     54840     1848.15
     54880     1849.59
     54920     1850.93
     54960     1852.23
     55000     1853.75
     55040     1854.97
     55080      1856.4
     55120     1857.74
     55160     1859.13
     55200     1860.46
     55240     1861.75
     55280      1863.1
     55320     1864.43
     55360     1865.78
     55400     1867.21
     55440     1868.44
     55480     1869.81
     55520     1871.25
     55560     1872.56
     55600        1874
     55640      1875.1
     55680     1876.55
     55720     1877.88
     55760     1879.18
     55800      1880.7
     55840     1881.92
     55880     1883.35
     55920     1884.69
     55960     1886.08
     56000     1887.41
     56040     1888.69
     56080     1890.04
     56120     1891.37
     56160     1892.73
     56200     1894.17
     56240     1895.39
     56280     1896.76
     56320      1898.2
     56360     1899.51
     56400     1900.95
     56440     1902.05
     56480     1903.49
     56520     1904.83
     56560     1906.12
     56600     1907.65
     56640     1908.87
     56680     1910.29
     56720     1911.64
     56760     1913.02
     56800     1914.36
     56840     1915.64
     56880     1916.98
     56920     1918.32
     56960     1919.68
     57000     1921.11
     57040     1922.34
     57080      1923.7
     57120     1925.15
     57160     1926.46
     57200     1927.89
     57240     1928.99
     57280     1930.43
     57320     1931.77
     57360     1933.06
     57400     1934.59
     57440     1935.81
     57480     1937.23
     57520     1938.58
     57560     1939.96
     57600     1941.29
     57640     1942.57
     57680     1943.92
     57720     1945.26
     57760     1946.61
     57800     1948.04
     57840     1949.27
     57880     1950.63
     57920     1952.08
     57960     1953.39
     58000     1954.82
     58040     1955.92
     58080     1957.36
     58120      1958.7
     58160     1959.99
     58200     1961.52
     58240     1962.74
     58280     1964.16
     58320     1965.51
     58360     1966.89
     58400     1968.23
     58440     1969.49
     58480     1970.85
     58520     1972.18
     58560     1973.53
     58600     1974.97
     58640     1976.19
     58680     1977.56
     58720     1979.01
     58760     1980.32
     58800     1981.75
     58840     1982.85
     58880     1984.29
     58920     1985.63
     58960     1986.91
     59000     1988.44
     59040     1989.67
     59080     1991.08
     59120     1992.44
     59160     1993.82
     59200     1995.15
     59240     1996.42
     59280     1997.78
     59320     1999.11
     59360     2000.46
     59400      2001.9
     59440     2003.12
     59480     2004.49
     59520     2005.94
     59560     2007.25
     59600     2008.67
     59640     2009.77
     59680     2011.21
     59720     2012.55
     59760     2013.83
     59800     2015.37
     59840     2016.59
     59880     2018.01
     59920     2019.36
     59960     2020.74
     60000     2022.07
     60040     2023.34
     60080     2024.71
     60120     2026.03
     60160     2027.38
     60200     2028.83
     60240     2030.05
     60280     2031.41
     60320     2032.87
     60360     2034.17
     60400      2035.6
     60440     2036.69
     60480     2038.14
     60520     2039.48
     60560     2040.76
     60600      2042.3
     60640     2043.52
     60680     2044.94
     60720     2046.29
     60760     2047.66
     60800        2049
     60840     2050.27
     60880     2051.63
     60920     2052.95
     60960      2054.3
     61000     2055.75
     61040     2056.97
     61080     2058.34
     61120      2059.8
     61160      2061.1
     61200     2062.53
     61240     2063.62
     61280     2065.06
     61320     2066.41
     61360     2067.68
     61400     2069.22
     61440     2070.44
     61480     2071.85
     61520     2073.21
     61560     2074.58
     61600     2075.91
     61640     2077.19
     61680     2078.54
     61720     2079.87
     61760     2081.23
     61800     2082.67
     61840     2083.89
     61880     2085.25
     61920     2086.71
     61960     2088.02
     62000     2089.45
     62040     2090.53
     62080     2091.98
     62120     2093.32
     62160     2094.59
     62200     2096.14
     62240     2097.36
     62280     2098.77
     62320     2100.12
     62360     2101.49
     62400     2102.82
     62440      2104.1
     62480     2105.46
     62520     2106.78
     62560     2108.14
     62600     2109.59
     62640      2110.8
     62680     2112.16
     62720     2113.63
     62760     2114.94
     62800     2116.36
     62840     2117.44
     62880     2118.89
     62920     2120.24
     62960      2121.5
     63000     2123.05
     63040     2124.26
     63080     2125.68
     63120     2127.03
     63160     2128.39
     63200     2129.73
     63240     2131.01
     63280     2132.37
     63320     2133.68
     63360     2135.04
     63400      2136.5
     63440     2137.72
     63480     2139.08
     63520     2140.53
     63560     2141.85
     63600     2143.27
     63640     2144.34
     63680      2145.8
     63720     2147.13
     63760     2148.39
     63800     2149.95
     63840     2151.15
     63880     2152.57
     63920     2153.92
     63960     2155.28
     64000     2156.62
     64040     2157.91
     64080     2159.27
     64120     2160.59
     64160     2161.94
     64200      2163.4
     64240     2164.61
     64280     2165.97
     64320     2167.43
     64360     2168.74
     64400     2170.15
     64440     2171.23
     64480     2172.68
     64520     2174.03
     64560     2175.28
     64600     2176.84
     64640     2178.03
     64680     2179.46
     64720     2180.81
     64760     2182.17
     64800     2183.51
     64840      2184.8
     64880     2186.16
     64920     2187.47
     64960     2188.83
     65000     2190.29
     65040      2191.5
     65080     2192.86
     65120     2194.31
     65160     2195.63
     65200     2197.04
     65240     2198.11
     65280     2199.56
     65320     2200.91
     65360     2202.16
     65400     2203.73
     65440     2204.92
     65480     2206.35
     65520     2207.69
     65560     2209.06
     65600      2210.4
     65640     2211.68
     65680     2213.04
     65720     2214.36
     65760     2215.71
     65800     2217.17
     65840     2218.38
     65880     2219.75
     65920      2221.2
     65960     2222.51
     66000     2223.93
     66040        2225
     66080     2226.45
     66120      2227.8
     66160     2229.05
     66200     2230.62
     66240      2231.8
     66280     2233.24
     66320     2234.58
     66360     2235.95
     66400     2237.28
     66440     2238.57
     66480     2239.92
     66520     2241.24
     66560     2242.59
     66600     2244.05
     66640     2245.26
     66680     2246.63
     66720     2248.08
     66760      2249.4
     66800     2250.82
     66840     2251.88
     66880     2253.34
     66920     2254.69
     66960     2255.93
     67000     2257.51
     67040     2258.69
     67080     2260.13
     67120     2261.47
     67160     2262.83
     67200     2264.16
     67240     2265.44
     67280      2266.8
     67320     2268.12
     67360     2269.47
     67400     2270.93
     67440     2272.13
     67480      2273.5
     67520     2274.96
     67560     2276.27
     67600     2277.69
     67640     2278.75
     67680      2280.2
     67720     2281.56
     67760      2282.8
     67800     2284.38
     67840     2285.55
     67880        2287
     67920     2288.34
     67960     2289.69
     68000     2291.02
     68040      2292.3
     68080     2293.67
     68120     2294.98
     68160     2296.33
     68200      2297.8
     68240     2298.99
     68280     2300.37
     68320     2301.82
     68360     2303.14
     68400     2304.56
     68440     2305.61
     68480     2307.06
     68520     2308.42
     68560     2309.66
     68600     2311.24
     68640     2312.41
     68680     2313.86
     68720     2315.19
     68760     2316.55
     68800     2317.88
     68840     2319.16
     68880     2320.52
     68920     2321.83
     68960     2323.17
     69000     2324.65
     69040     2325.85
     69080     2327.22
     69120     2328.68
     69160        2330
     69200     2331.42
     69240     2332.46
     69280     2333.92
     69320     2335.27
     69360     2336.51
     69400      2338.1
     69440     2339.27
     69480     2340.72
     69520     2342.05
     69560     2343.41
     69600     2344.75
     69640     2346.03
     69680     2347.38
     69720      2348.7
     69760     2350.04
     69800     2351.52
     69840     2352.71
     69880     2354.08
     69920     2355.54
     69960     2356.87
     70000     2358.28
     70040     2359.33
     70080     2360.79
     70120     2362.13
     70160     2363.37
     70200     2364.97
     70240     2366.14
     70280     2367.59
     70320     2368.92
     70360     2370.28
     70400     2371.61
     70440      2372.9
     70480     2374.26
     70520     2375.57
     70560     2376.91
     70600     2378.39
     70640     2379.57
     70680     2380.95
     70720      2382.4
     70760     2383.73
     70800     2385.14
     70840     2386.19
     70880     2387.65
     70920     2388.99
     70960     2390.24
     71000     2391.85
     71040     2393.01
     71080     2394.45
     71120     2395.79
     71160     2397.15
     71200     2398.48
     71240     2399.76
     71280     2401.13
     71320     2402.44
     71360     2403.79
     71400     2405.26
     71440     2406.44
     71480     2407.82
     71520     2409.28
     71560      2410.6
     71600     2412.02
     71640     2413.07
     71680     2414.52
     71720     2415.87
     71760     2417.11
     71800     2418.72
     71840     2419.88
     71880     2421.33
     71920     2422.67
     71960     2424.02
     72000     2425.35
     72040     2426.63
     72080        2428
     72120     2429.31
     72160     2430.65
     72200     2432.13
     72240      2433.3
     72280     2434.69
     72320     2436.14
     72360     2437.47
     72400     2438.89
     72440     2439.93
     72480     2441.39
     72520     2442.72
     72560     2443.97
     72600     2445.59
     72640     2446.75
     72680      2448.2
     72720     2449.53
     72760     2450.88
     72800     2452.21
     72840     2453.49
     72880     2454.87
     72920     2456.18
     72960     2457.52
     73000        2459
     73040     2460.17
     73080     2461.56
     73120     2463.01
     73160     2464.33
     73200     2465.76
     73240     2466.79
     73280     2468.25
     73320     2469.59
     73360     2470.83
     73400     2472.46
     73440     2473.62
     73480     2475.06
     73520     2476.39
     73560     2477.74
     73600     2479.07
     73640     2480.36
     73680     2481.74
     73720     2483.04
     73760     2484.39
     73800     2485.87
     73840     2487.04
     73880     2488.43
     73920     2489.87
     73960      2491.2
     74000     2492.63
     74040     2493.65
     74080     2495.11
     74120     2496.46
     74160      2497.7
     74200     2499.32
     74240     2500.49
     74280     2501.92
     74320     2503.27
     74360      2504.6
     74400     2505.94
     74440     2507.24
     74480     2508.61
     74520     2509.91
     74560     2511.25
     74600     2512.74
     74640      2513.9
     74680     2515.29
     74720     2516.73
     74760     2518.07
     74800      2519.5
     74840     2520.53
     74880     2521.97
     74920     2523.32
     74960     2524.56
     75000     2526.19
     75040     2527.35
     75080     2528.79
     75120     2530.13
     75160     2531.47
     75200     2532.81
     75240     2534.11
     75280     2535.48
     75320     2536.78
     75360     2538.12
     75400     2539.61
     75440     2540.77
     75480     2542.16
     75520      2543.6
     75560     2544.95
     75600     2546.37
     75640      2547.4
     75680     2548.84
     75720     2550.19
     75760     2551.43
     75800     2553.07
     75840     2554.22
     75880     2555.66
     75920     2557.01
     75960     2558.34
     76000     2559.68
     76040     2560.98
     76080     2562.35
     76120     2563.65
     76160     2564.99
     76200     2566.48
     76240     2567.65
     76280     2569.03
     76320     2570.48
     76360     2571.82
     76400     2573.24
     76440     2574.27
     76480     2575.71
     76520     2577.07
     76560      2578.3
     76600     2579.94
     76640     2581.09
     76680     2582.54
     76720     2583.88
     76760     2585.21
     76800     2586.55
     76840     2587.85
     76880     2589.23
     76920     2590.52
     76960     2591.86
     77000     2593.35
     77040     2594.51
     77080      2595.9
     77120     2597.34
     77160     2598.69
     77200      2600.1
     77240     2601.13
     77280     2602.57
     77320     2603.92
     77360     2605.16
     77400      2606.8
     77440     2607.95
     77480      2609.4
     77520     2610.75
     77560     2612.08
     77600     2613.41
     77640     2614.72
     77680     2616.09
     77720     2617.39
     77760     2618.73
     77800     2620.22
     77840     2621.38
     77880     2622.76
     77920      2624.2
     77960     2625.55
     78000     2626.97
     78040     2627.98
     78080     2629.43
     78120     2630.78
     78160     2632.02
     78200     2633.66
     78240     2634.81
     78280     2636.25
     78320     2637.61
     78360     2638.94
     78400     2640.27
     78440     2641.58
     78480     2642.96
     78520     2644.25
     78560     2645.59
     78600     2647.07
     78640     2648.23
     78680     2649.62
     78720     2651.07
     78760     2652.41
     78800     2653.83
     78840     2654.84
     78880     2656.29
     78920     2657.65
     78960     2658.88
     79000     2660.53
     79040     2661.68
     79080     2663.13
     79120     2664.48
     79160     2665.81
     79200     2667.14
     79240     2668.46
     79280     2669.83
     79320     2671.12
     79360     2672.46
     79400     2673.94
     79440      2675.1
     79480     2676.49
     79520     2677.93
     79560     2679.28
     79600      2680.7
     79640     2681.71
     79680     2683.17
     79720     2684.53
     79760     2685.75
     79800     2687.41
     79840     2688.55
     79880        2690
     79920     2691.36
     79960     2692.68
     80000     2694.01
     80040     2695.33
     80080     2696.69
     80120     2697.98
     80160     2699.32
     80200      2700.8
     80240     2701.97
     80280     2703.35
     80320      2704.8
     80360     2706.15
     80400     2707.57
     80440     2708.58
     80480     2710.04
     80520      2711.4
     80560     2712.62
     80600     2714.28
     80640     2715.41
     80680     2716.86
     80720     2718.22
     80760     2719.55
     80800     2720.87
     80840     2722.19
     80880     2723.54
     80920     2724.85
     80960     2726.18
     81000     2727.67
     81040     2728.84
     81080     2730.21
     81120     2731.66
     81160     2733.02
     81200     2734.44
     81240     2735.44
     81280      2736.9
     81320     2738.26
     81360     2739.48
     81400     2741.14
     81440     2742.28
     81480     2743.72
     81520     2745.08
     81560      2746.4
     81600     2747.74
     81640     2749.05
     81680     2750.41
     81720     2751.71
     81760     2753.05
     81800     2754.53
     81840      2755.7
     81880     2757.08
     81920     2758.53
     81960     2759.88
     82000     2761.31
     82040      2762.3
     82080     2763.77
     82120     2765.12
     82160     2766.34
     82200        2768
     82240     2769.15
     82280     2770.58
     82320     2771.94
     82360     2773.27
     82400      2774.6
     82440     2775.92
     82480     2777.27
     82520     2778.57
     82560     2779.91
     82600      2781.4
     82640     2782.56
     82680     2783.95
     82720     2785.39
     82760     2786.74
     82800     2788.17
     82840     2789.16
     82880     2790.63
     82920     2791.98
     82960      2793.2
     83000     2794.86
     83040        2796
     83080     2797.45
     83120     2798.79
     83160     2800.13
     83200     2801.46
     83240     2802.78
     83280     2804.14
     83320     2805.44
     83360     2806.77
     83400     2808.26
     83440     2809.42
     83480      2810.8
     83520     2812.26
     83560     2813.61
     83600     2815.03
     83640     2816.02
     83680     2817.49
     83720     2818.84
     83760     2820.07
     83800     2821.73
     83840     2822.87
     83880     2824.31
     83920     2825.67
     83960        2827
     84000     2828.33
     84040     2829.64
     84080     2831.01
     84120     2832.31
     84160     2833.64
     84200     2835.13
     84240     2836.29
     84280     2837.67
     84320     2839.13
     84360     2840.48
     84400     2841.91
     84440     2842.89
     84480     2844.36
     84520     2845.71
     84560     2846.94
     84600     2848.61
     84640     2849.74
     84680     2851.18
     84720     2852.54
     84760     2853.87
     84800     2855.21
     84840     2856.51
     84880     2857.89
     84920     2859.19
     84960     2860.52
     85000     2862.01
     85040     2863.16
     85080     2864.55
     85120     2866.01
     85160     2867.36
     85200     2868.79
     85240     2869.76
     85280     2871.23
     85320     2872.58
     85360     2873.81
     85400      2875.5
     85440     2876.62
     85480     2878.06
     85520     2879.42
     85560     2880.75
     85600     2882.09
     85640     2883.39
     85680     2884.77
     85720     2886.07
     85760     2887.39
     85800     2888.89
     85840     2890.04
     85880     2891.42
     85920     2892.88
     85960     2894.23
     86000     2895.67
     86040     2896.64
     86080     2898.11
     86120     2899.47
     86160     2900.69
     86200     2902.37
     86240      2903.5
     86280     2904.93
     86320      2906.3
     86360     2907.62
     86400     2908.96
     86440     2910.27
     86480     2911.65
     86520     2912.94
     86560     2914.27
     86600     2915.77
     86640     2916.91
     86680      2918.3
     86720     2919.75
     86760     2921.09
     86800     2922.53
     86840      2923.5
     86880     2924.97
     86920     2926.33
     86960     2927.56
     87000     2929.24
     87040     2930.37
     87080      2931.8
     87120     2933.17
     87160     2934.49
     87200     2935.84
     87240     2937.14
     87280     2938.51
     87320     2939.82
     87360     2941.14
     87400     2942.63
     87440     2943.78
     87480     2945.17
     87520     2946.62
     87560     2947.97
     87600      2949.4
     87640     2950.37
     87680     2951.84
     87720      2953.2
     87760     2954.42
     87800     2956.11
     87840     2957.24
     87880     2958.67
     87920     2960.05
     87960     2961.35
     88000      2962.7
     88040     2964.02
     88080     2965.38
     88120     2966.68
     88160        2968
     88200      2969.5
     88240     2970.65
     88280     2972.04
     88320     2973.49
     88360     2974.83
     88400     2976.27
     88440     2977.23
     88480     2978.71
     88520     2980.06
     88560     2981.29
     88600     2982.99
     88640     2984.11
     88680     2985.55
     88720     2986.92
     88760     2988.23
     88800     2989.57
     88840     2990.87
     88880     2992.25
     88920     2993.55
     88960     2994.88
     89000     2996.37
     89040     2997.52
     89080      2998.9
     89120     3000.36
     89160     3001.71
     89200     3003.14
     89240     3004.12
     89280     3005.58
     89320     3006.94
     89360     3008.17
     89400     3009.87
     89440     3010.97
     89480     3012.41
     89520      3013.8
     89560      3015.1
     89600     3016.44
     89640     3017.75
     89680     3019.12
     89720     3020.42
     89760     3021.75
     89800     3023.25
     89840     3024.39
     89880     3025.77
     89920     3027.23
     89960     3028.58
     90000     3030.01
     90040     3030.98
     90080     3032.45
     90120     3033.82
     90160     3035.04
     90200     3036.74
     90240     3037.84
     90280     3039.29
     90320     3040.67
     90360     3041.97
     90400      3043.3
     90440     3044.61
     90480     3045.99
     90520      3047.3
     90560     3048.61
     90600     3050.11
     90640     3051.26
     90680     3052.63
     90720      3054.1
     90760     3055.45
     90800     3056.88
     90840     3057.85
     90880     3059.33
     90920     3060.69
     90960     3061.91
     91000     3063.62
     91040     3064.72
     91080     3066.15
     91120     3067.54
     91160     3068.85
     91200     3070.17
     91240     3071.49
     91280     3072.86
     91320     3074.17
     91360     3075.48
     91400     3076.98
     91440     3078.13
     91480      3079.5
     91520     3080.97
     91560     3082.33
     91600     3083.75
     91640     3084.72
     91680      3086.2
     91720     3087.56
     91760     3088.79
     91800     3090.49
     91840     3091.58
     91880     3093.03
     91920     3094.41
     91960     3095.72
     92000     3097.03
     92040     3098.35
     92080     3099.73
     92120     3101.04
     92160     3102.34
     92200     3103.85
     92240        3105
     92280     3106.37
     92320     3107.85
     92360      3109.2
     92400     3110.63
     92440     3111.59
     92480     3113.07
     92520     3114.43
     92560     3115.65
     92600     3117.37
     92640     3118.46
     92680      3119.9
     92720     3121.28
     92760     3122.59
     92800     3123.91
     92840     3125.23
     92880     3126.61
     92920     3127.91
     92960     3129.21
     93000     3130.72
     93040     3131.88
     93080     3133.24
     93120     3134.72
     93160     3136.06
     93200      3137.5
     93240     3138.45
     93280     3139.94
     93320      3141.3
     93360     3142.52
     93400     3144.23
     93440     3145.32
     93480     3146.76
     93520     3148.16
     93560     3149.46
     93600     3150.78
     93640      3152.1
     93680     3153.48
     93720     3154.78
     93760     3156.08
     93800     3157.59
     93840     3158.75
     93880      3160.1
     93920     3161.59
     93960     3162.93
     94000     3164.37
     94040     3165.33
     94080     3166.81
     94120     3168.17
     94160     3169.39
     94200     3171.11
     94240     3172.19
     94280     3173.63
     94320     3175.03
     94360     3176.33
     94400     3177.64
     94440     3178.97
     94480     3180.35
     94520     3181.66
     94560     3182.95
     94600     3184.46
     94640     3185.62
     94680     3186.97
     94720     3188.46
     94760     3189.79
     94800     3191.24
     94840      3192.2
     94880     3193.68
     94920     3195.04
     94960     3196.26
     95000     3197.98
     95040     3199.07
     95080     3200.51
     95120     3201.91
     95160     3203.21
     95200     3204.52
     95240     3205.85
     95280     3207.23
     95320     3208.54
     95360     3209.82
     95400     3211.34
     95440      3212.5
     95480     3213.85
     95520     3215.35
     95560     3216.68
     95600     3218.13
     95640     3219.08
     95680     3220.56
     95720     3221.92
     95760     3223.14
     95800     3224.87
     95840     3225.95
     95880     3227.39
     95920     3228.79
     95960      3230.1
     96000     3231.42
     96040     3232.73
     96080     3234.12
     96120     3235.42
     96160     3236.72
     96200     3238.23
     96240     3239.39
     96280     3240.74
     96320     3242.23
     96360     3243.57
     96400     3245.01
     96440     3245.97
     96480     3247.44
     96520      3248.8
     96560     3250.02
     96600     3251.75
     96640     3252.83
     96680     3254.28
     96720     3255.67
     96760     3256.98
     96800      3258.3
     96840     3259.61
     96880        3261
     96920     3262.31
     96960     3263.59
     97000     3265.11
     97040     3266.27
     97080     3267.62
     97120     3269.12
     97160     3270.45
     97200      3271.9
     97240     3272.85
     97280     3274.33
     97320     3275.68
     97360     3276.91
     97400     3278.65
     97440     3279.72
     97480     3281.17
     97520     3282.55
     97560     3283.87
     97600     3285.18
     97640      3286.5
     97680     3287.88
     97720      3289.2
     97760     3290.48
     97800        3292
     97840     3293.15
     97880     3294.51
     97920     3295.99
     97960     3297.32
     98000     3298.78
     98040     3299.72
     98080     3301.21
     98120     3302.57
     98160     3303.78
     98200     3305.53
     98240      3306.6
     98280     3308.04
     98320     3309.44
     98360     3310.75
     98400     3312.06
     98440     3313.38
     98480     3314.76
     98520     3316.07
     98560     3317.35
     98600     3318.88
     98640     3320.02
     98680     3321.38
     98720     3322.87
     98760     3324.21
     98800     3325.66
     98840     3326.59
     98880     3328.08
     98920     3329.44
     98960     3330.65
     99000      3332.4
     99040     3333.48
     99080     3334.91
     99120      3336.3
     99160     3337.62
     99200     3338.93
     99240     3340.24
     99280     3341.63
     99320     3342.94
     99360     3344.21
     99400     3345.75
     99440     3346.89
     99480     3348.25
     99520     3349.73
     99560     3351.07
     99600     3352.54
     99640     3353.45
     99680     3354.95
     99720     3356.31
     99760     3357.51
     99800     3359.27
     99840     3360.34
     99880     3361.78
     99920     3363.18
     99960     3364.48
    100000      3365.8
    100040     3367.12
    100080      3368.5
    100120      3369.8
    100160     3371.07
    100200     3372.62
    100240     3373.76
    100280     3375.12
    100320      3376.6
    100360     3377.94
    100400      3379.4
    100440     3380.32
    100480     3381.82
    100520     3383.16
    100560     3384.37
    100600     3386.14
    100640      3387.2
    100680     3388.64
    100720     3390.05
    100760     3391.35
    100800     3392.66
    100840     3393.98
    100880     3395.36
    100920     3396.67
    100960     3397.95
    101000     3399.49
    101040     3400.63
    101080     3401.98
    101120     3403.47
    101160     3404.81
    101200     3406.26
    101240     3407.18
    101280     3408.69
    101320     3410.03
    101360     3411.24
    101400     3413.01
    101440     3414.07
    101480     3415.51
    101520     3416.91
    101560     3418.22
    101600     3419.53
    101640     3420.85
    101680     3422.22
    101720     3423.54
    101760     3424.81
    101800     3426.34
    101840      3427.5
    101880     3428.85
    101920     3430.33
    101960     3431.67
    102000     3433.13
    102040     3434.04
    102080     3435.55
    102120      3436.9
    102160      3438.1
    102200     3439.86
    102240     3440.94
    102280     3442.38
    102320     3443.77
    102360     3445.08
    102400      3446.4
    102440     3447.71
    102480      3449.1
    102520      3450.4
    102560     3451.67
    102600     3453.21
    102640     3454.36
    102680     3455.71
    102720      3457.2
    102760     3458.54
    102800        3460
    102840      3460.9
    102880     3462.42
    102920     3463.77
    102960     3464.98
    103000     3466.74
    103040     3467.81
    103080     3469.25
    103120     3470.65
    103160     3471.95
    103200     3473.27
    103240     3474.59
    103280     3475.98
    103320     3477.27
    103360     3478.54
    103400     3480.09
    103440     3481.23
    103480     3482.59
    103520     3484.07
    103560     3485.41
    103600     3486.87
    103640     3487.77
    103680     3489.29
    103720     3490.64
    103760     3491.85
    103800     3493.62
    103840     3494.69
    103880     3496.13
    103920     3497.52
    103960     3498.83
    104000     3500.15
    104040     3501.47
    104080     3502.86
    104120     3504.15
    104160     3505.43
    104200     3506.97
    104240     3508.11
    104280     3509.46
    104320     3510.95
    104360     3512.29
    104400     3513.75
    104440     3514.65
    104480     3516.16
    104520     3517.52
    104560     3518.72
    104600      3520.5
    104640     3521.57
    104680     3523.02
    104720      3524.4
    104760     3525.71
    104800     3527.04
    104840     3528.35
    104880     3529.73
    104920     3531.02
    104960      3532.3
    105000     3533.85
    105040     3534.99
    105080     3536.34
    105120     3537.82
    105160     3539.17
    105200     3540.62
    105240     3541.51
    105280     3543.03
    105320     3544.39
    105360     3545.58
    105400     3547.37
    105440     3548.43
    105480     3549.89
    105520     3551.28
    105560     3552.59
    105600     3553.91
    105640     3555.23
    105680     3556.61
    105720      3557.9
    105760     3559.18
    105800     3560.74
    105840     3561.87
    105880     3563.22
    105920      3564.7
    105960     3566.04
    106000      3567.5
    106040      3568.4
    106080     3569.89
    106120     3571.27
    106160     3572.45
    106200     3574.24
    106240      3575.3
    106280     3576.76
    106320     3578.15
    106360     3579.45
    106400     3580.78
    106440      3582.1
    106480     3583.49
    106520     3584.77
    106560     3586.06
    106600     3587.61
    106640     3588.73
    106680     3590.08
    106720     3591.58
    106760     3592.93
    106800     3594.37
    106840     3595.27
    106880     3596.77
    106920     3598.15
    106960     3599.33
    107000     3601.12
    107040     3602.18
    107080     3603.63
    107120     3605.02
    107160     3606.33
    107200     3607.66
    107240     3608.97
    107280     3610.36
    107320     3611.66
    107360     3612.93
    107400      3614.5
    107440     3615.62
    107480     3616.97
    107520     3618.46
    107560     3619.81
    107600     3621.24
    107640     3622.13
    107680     3623.64
    107720     3625.02
    107760     3626.21
    107800        3628
    107840     3629.05
    107880     3630.51
    107920      3631.9
    107960     3633.21
    108000     3634.54
    108040     3635.86
    108080     3637.25
    108120     3638.54
    108160     3639.82
    108200     3641.39
    108240     3642.51
    108280     3643.84
    108320     3645.35
    108360     3646.69
    108400     3648.13
    108440     3649.02
    108480     3650.53
    108520     3651.91
    108560     3653.09
    108600     3654.89
    108640     3655.94
    108680     3657.39
    108720     3658.79
    108760     3660.09
    108800     3661.42
    108840     3662.75
    108880     3664.14
    108920     3665.42
    108960      3666.7
    109000     3668.28
    109040     3669.39
    109080     3670.72
    109120     3672.22
    109160     3673.57
    109200        3675
    109240     3675.88
    109280      3677.4
    109320     3678.78
    109360     3679.97
    109400     3681.77
    109440     3682.83
    109480     3684.28
    109520     3685.67
    109560     3686.97
    109600     3688.31
    109640     3689.63
    109680     3691.02
    109720      3692.3
    109760     3693.59
    109800     3695.16
    109840     3696.27
    109880      3697.6
    109920     3699.11
    109960     3700.45
    110000     3701.89
    110040     3702.76
    110080     3704.28
    110120     3705.66
    110160     3706.85
    110200     3708.65
    110240     3709.71
    110280     3711.18
    110320     3712.57
    110360     3713.85
    110400     3715.19
    110440     3716.52
    110480     3717.92
    110520     3719.19
    110560     3720.49
    110600     3722.07
    110640     3723.17
    110680      3724.5
    110720     3726.01
    110760     3727.36
    110800     3728.81
    110840     3729.66
    110880     3731.18
    110920     3732.57
    110960     3733.76
    111000     3735.57
    111040     3736.63
    111080     3738.08
    111120     3739.48
    111160     3740.77
    111200      3742.1
    111240     3743.42
    111280     3744.82
    111320     3746.09
    111360     3747.39
    111400     3748.98
    111440     3750.09
    111480     3751.41
    111520     3752.92
    111560     3754.28
    111600     3755.72
    111640     3756.57
    111680     3758.09
    111720     3759.48
    111760     3760.66
    111800     3762.49
    111840     3763.54
    111880        3765
    111920     3766.39
    111960     3767.67
    112000     3769.02
    112040     3770.33
    112080     3771.73
    112120        3773
    112160      3774.3
    112200     3775.88
    112240        3777
    112280     3778.31
    112320     3779.82
    112360     3781.19
    112400     3782.64
    112440     3783.47
    112480        3785
    112520     3786.38
    112560     3787.57
    112600     3789.39
    112640     3790.44
    112680      3791.9
    112720      3793.3
    112760     3794.58
    112800     3795.92
    112840     3797.24
    112880     3798.64
    112920      3799.9
    112960     3801.21
    113000     3802.79
    113040     3803.91
    113080     3805.22
    113120     3806.73
    113160     3808.09
    113200     3809.55
    113240     3810.38
    113280     3811.92
    113320     3813.29
    113360     3814.47
    113400      3816.3
    113440     3817.35
    113480     3818.81
    113520     3820.21
    113560     3821.49
    113600     3822.83
    113640     3824.16
    113680     3825.56
    113720     3826.82
    113760     3828.12
    113800      3829.7
    113840     3830.82
    113880     3832.12
    113920     3833.64
    113960        3835
    114000     3836.46
    114040     3837.28
    114080     3838.81
    114120      3840.2
    114160     3841.38
    114200      3843.2
    114240     3844.25
    114280     3845.72
    114320     3847.11
    114360     3848.39
    114400     3849.73
    114440     3851.06
    114480     3852.46
    114520     3853.71
    114560     3855.03
    114600     3856.59
    114640     3857.71
    114680     3859.01
    114720     3860.53
    114760     3861.89
    114800     3863.36
    114840     3864.18
    114880     3865.71
    114920     3867.09
    114960     3868.27
    115000      3870.1
    115040     3871.16
    115080     3872.62
    115120     3874.02
    115160      3875.3
    115200     3876.62
    115240     3877.96
    115280     3879.37
    115320     3880.61
    115360     3881.92
    115400     3883.49
    115440     3884.61
    115480     3885.91
    115520     3887.43
    115560      3888.8
    115600     3890.26
    115640     3891.07
    115680     3892.61
    115720     3893.98
    115760     3895.16
    115800     3897.01
    115840     3898.05
    115880     3899.52
    115920     3900.91
    115960      3902.2
    116000     3903.52
    116040     3904.85
    116080     3906.27
    116120     3907.51
    116160     3908.81
    116200     3910.39
    116240     3911.51
    116280     3912.79
    116320     3914.32
    116360     3915.69
    116400     3917.15
    116440     3917.97
    116480      3919.5
    116520     3920.87
    116560     3922.06
    116600      3923.9
    116640     3924.95
    116680     3926.41
    116720     3927.79
    116760     3929.08
    116800      3930.4
    116840     3931.73
    116880     3933.15
    116920      3934.4
    116960      3935.7
    117000     3937.28
    117040      3938.4
    117080     3939.68
    117120     3941.21
    117160     3942.58
    117200     3944.04
    117240     3944.86
    117280     3946.38
    117320     3947.76
    117360     3948.94
    117400     3950.79
    117440     3951.83
    117480      3953.3
    117520     3954.68
    117560     3955.99
    117600     3957.29
    117640     3958.62
    117680     3960.05
    117720     3961.29
    117760      3962.6
    117800     3964.17
    117840     3965.28
    117880     3966.58
    117920     3968.09
    117960     3969.46
    118000     3970.93
    118040     3971.74
    118080     3973.26
    118120     3974.64
    118160     3975.83
    118200     3977.68
    118240     3978.72
    118280     3980.19
    118320     3981.57
    118360     3982.88
    118400     3984.17
    118440     3985.51
    118480     3986.93
    118520     3988.18
    118560     3989.48
    118600     3991.07
    118640     3992.18
    118680     3993.47
    118720     3994.99
    118760     3996.35
    118800     3997.83
    118840     3998.63
    118880     4000.16
    118920     4001.54
    118960     4002.73
    119000     4004.58
    119040     4005.61
    119080     4007.09
    119120     4008.47
    119160     4009.78
    119200     4011.07
    119240     4012.41
    119280     4013.84
    119320     4015.09
    119360     4016.39
    119400     4017.96
    119440     4019.08
    119480     4020.36
    119520     4021.89
    119560     4023.25
    119600     4024.73
    119640     4025.52
    119680     4027.06
    119720     4028.43
    119760     4029.62
    119800     4031.48
    119840      4032.5
    119880     4033.98
    119920     4035.37
    119960     4036.67
    120000     4037.96
    120040     4039.31
    120080     4040.75
    120120     4041.98
    120160     4043.29
    120200     4044.85
    120240     4045.97
    120280     4047.27
    120320     4048.79
    120360     4050.15
    120400     4051.64
    120440     4052.42
    120480     4053.96
    120520     4055.32
    120560     4056.53
    120600     4058.39
    120640      4059.4
    120680     4060.88
    120720     4062.27
    120760     4063.58
    120800     4064.87
    120840      4066.2
    120880     4067.66
    120920     4068.89
    120960     4070.17
    121000     4071.74
    121040     4072.87
    121080     4074.16
    121120     4075.68
    121160     4077.03
    121200     4078.53
    121240      4079.3
    121280     4080.84
    121320     4082.23
    121360     4083.41
    121400     4085.27
    121440     4086.28
    121480     4087.77
    121520     4089.15
    121560     4090.46
    121600     4091.76
    121640     4093.08
    121680     4094.55
    121720     4095.78
    121760     4097.07
    121800     4098.63
    121840     4099.74
    121880     4101.05
    121920     4102.57
    121960     4103.92
    122000     4105.41
    122040     4106.18
    122080     4107.72
    122120     4109.09
    122160     4110.28
    122200     4112.14
    122240     4113.15
    122280     4114.64
    122320     4116.03
    122360     4117.34
    122400     4118.62
    122440     4119.95
    122480     4121.42
    122520     4122.64
    122560     4123.93
    122600      4125.5
    122640     4126.61
    122680     4127.91
    122720     4129.44
    122760      4130.8
    122800     4132.28
    122840     4133.04
    122880     4134.58
    122920     4135.95
    122960     4137.14
    123000     4139.01
    123040     4140.03
    123080     4141.51
    123120      4142.9
    123160     4144.22
    123200      4145.5
    123240     4146.82
    123280     4148.28
    123320      4149.5
    123360      4150.8
    123400     4152.37
    123440     4153.49
    123480     4154.78
    123520     4156.32
    123560     4157.66
    123600     4159.15
    123640     4159.91
    123680     4161.44
    123720     4162.82
    123760     4164.01
    123800     4165.88
    123840     4166.89
    123880     4168.38
    123920     4169.77
    123960     4171.08
    124000     4172.36
    124040     4173.69
    124080     4175.16
    124120     4176.37
    124160     4177.67
    124200     4179.24
    124240     4180.35
    124280     4181.65
    124320     4183.18
    124360     4184.52
    124400     4186.01
    124440     4186.76
    124480     4188.29
    124520     4189.69
    124560     4190.87
    124600     4192.74
    124640     4193.75
    124680     4195.24
    124720     4196.64
    124760     4197.94
    124800      4199.2
    124840     4200.55
    124880        4202
    124920     4203.23
    124960     4204.52
    125000      4206.1
    125040     4207.21
    125080     4208.49
    125120     4210.03
    125160     4211.37
    125200     4212.87
    125240     4213.62
    125280     4215.14
    125320     4216.55
    125360     4217.72
    125400      4219.6
    125440      4220.6
    125480      4222.1
    125520     4223.49
    125560     4224.79
    125600     4226.08
    125640     4227.41
    125680     4228.86
    125720     4230.09
    125760     4231.37
    125800     4232.96
    125840     4234.07
    125880     4235.36
    125920     4236.88
    125960     4238.25
    126000     4239.72
    126040     4240.48
    126080        4242
    126120     4243.41
    126160     4244.59
    126200     4246.48
    126240     4247.46
    126280     4248.96
    126320     4250.35
    126360     4251.67
    126400     4252.93
    126440     4254.28
    126480     4255.73
    126520     4256.95
    126560     4258.23
    126600     4259.81
    126640     4260.92
    126680     4262.21
    126720     4263.74
    126760     4265.09
    126800     4266.58
    126840     4267.33
    126880     4268.85
    126920     4270.26
    126960     4271.44
    127000     4273.33
    127040     4274.32
    127080     4275.81
    127120     4277.21
    127160     4278.53
    127200     4279.78
    127240     4281.13
    127280     4282.58
    127320      4283.8
    127360     4285.07
    127400     4286.66
    127440     4287.77
    127480     4289.07
    127520     4290.59
    127560     4291.94
    127600     4293.43
    127640     4294.19
    127680      4295.7
    127720     4297.11
    127760     4298.29
    127800     4300.18
    127840     4301.17
    127880     4302.65
    127920     4304.06
    127960     4305.39
    128000     4306.63
    128040     4307.98
    128080     4309.43
    128120     4310.65
    128160     4311.92
    128200     4313.51
    128240     4314.62
    128280     4315.91
    128320     4317.43
    128360     4318.79
    128400     4320.28
    128440     4321.04
    128480     4322.53
    128520     4323.96
    128560     4325.13
    128600     4327.02
    128640     4328.01
    128680     4329.51
    128720     4330.91
    128760     4332.23
    128800     4333.46
    128840     4334.81
    128880     4336.28
    128920     4337.48
    128960     4338.76
    129000     4340.36
    129040     4341.47
    129080     4342.76
    129120     4344.28
    129160     4345.64
    129200     4347.12
    129240     4347.88
    129280     4349.38
    129320      4350.8
    129360     4351.97
    129400     4353.87
    129440     4354.86
    129480     4356.35
    129520     4357.75
    129560     4359.08
    129600     4360.32
    129640     4361.66
    129680     4363.13
    129720     4364.34
    129760     4365.61
    129800     4367.21
    129840     4368.33
    129880     4369.61
    129920     4371.13
    129960     4372.49
    130000     4373.98
    130040     4374.74
    130080     4376.23
    130120     4377.64
    130160     4378.82
    130200     4380.72
    130240      4381.7
    130280     4383.19
    130320      4384.6
    130360     4385.93
    130400     4387.17
    130440     4388.52
    130480     4389.98
    130520     4391.19
    130560     4392.46
    130600     4394.05
    130640     4395.18
    130680     4396.45
    130720     4397.99
    130760     4399.35
    130800     4400.84
    130840     4401.59
    130880     4403.08
    130920     4404.49
    130960     4405.67
    131000     4407.58
    131040     4408.56
    131080     4410.05
    131120     4411.46
    131160     4412.78
    131200     4414.02
    131240     4415.38
    131280     4416.84
    131320     4418.04
    131360     4419.32
    131400     4420.91
    131440     4422.04
    131480      4423.3
    131520     4424.85
    131560     4426.21
    131600     4427.69
    131640     4428.43
    131680     4429.93
    131720     4431.34
    131760     4432.51
    131800     4434.42
    131840      4435.4
    131880      4436.9
    131920     4438.31
    131960     4439.65
    132000     4440.88
    132040     4442.23
    132080     4443.71
    132120     4444.92
    132160     4446.18
    132200     4447.78
    132240      4448.9
    132280     4450.15
    132320      4451.7
    132360     4453.06
    132400     4454.54
    132440     4455.29
    132480     4456.79
    132520      4458.2
    132560     4459.37
    132600     4461.29
    132640     4462.27
    132680     4463.75
    132720     4465.17
    132760     4466.49
    132800     4467.73
    132840     4469.07
    132880     4470.55
    132920     4471.77
    132960     4473.03
    133000     4474.62
    133040     4475.74
    133080     4476.99
    133120     4478.55
    133160     4479.91
    133200     4481.39
    133240     4482.13
    133280     4483.64
    133320     4485.05
    133360      4486.2
    133400     4488.15
    133440     4489.11
    133480     4490.58
    133520     4492.02
    133560     4493.35
    133600     4494.57
    133640      4495.9
    133680      4497.4
    133720     4498.61
    133760     4499.86
    133800     4501.46
    133840     4502.58
    133880     4503.83
    133920     4505.38
    133960     4506.74
    134000     4508.22
    134040     4508.97
    134080     4510.47
    134120     4511.89
    134160     4513.03
    134200     4514.98
    134240     4515.94
    134280     4517.41
    134320     4518.85
    134360     4520.18
    134400      4521.4
    134440     4522.74
    134480     4524.24
    134520     4525.45
    134560      4526.7
    134600      4528.3
    134640     4529.43
    134680     4530.66
    134720     4532.21
    134760     4533.59
    134800     4535.06
    134840     4535.81
    134880     4537.32
    134920     4538.73
    134960     4539.86
    135000     4541.81
    135040     4542.78
    135080     4544.25
    135120     4545.67
    135160     4547.01
    135200     4548.25
    135240     4549.57
    135280     4551.06
    135320     4552.27
    135360     4553.53
    135400     4555.14
    135440     4556.25
    135480     4557.49
    135520     4559.04
    135560     4560.41
    135600     4561.89
    135640     4562.63
    135680     4564.14
    135720     4565.56
    135760      4566.7
    135800     4568.65
    135840     4569.62
    135880     4571.08
    135920      4572.5
    135960     4573.84
    136000     4575.07
    136040     4576.38
    136080     4577.88
    136120     4579.09
    136160     4580.35
    136200     4581.96
    136240     4583.08
    136280     4584.31
    136320     4585.87
    136360     4587.22
    136400     4588.72
    136440     4589.46
    136480     4590.96
    136520     4592.39
    136560     4593.53
    136600     4595.46
    136640     4596.45
    136680     4597.92
    136720     4599.33
    136760     4600.68
    136800     4601.89
    136840     4603.23
    136880     4604.72
    136920     4605.92
    136960     4607.18
    137000      4608.8
    137040     4609.91
    137080     4611.13
    137120      4612.7
    137160     4614.07
    137200     4615.54
    137240     4616.29
    137280     4617.81
    137320     4619.22
    137360     4620.35
    137400     4622.29
    137440     4623.28
    137480     4624.74
    137520     4626.16
    137560     4627.51
    137600     4628.74
    137640     4630.07
    137680     4631.55
    137720     4632.74
    137760     4634.01
    137800     4635.64
    137840     4636.73
    137880     4637.97
    137920     4639.52
    137960     4640.88
    138000     4642.35
    138040      4643.1
    138080     4644.62
    138120     4646.02
    138160     4647.17
    138200      4649.1
    138240     4650.09
    138280     4651.56
    138320     4652.98
    138360     4654.32
    138400     4655.55
    138440     4656.88
    138480     4658.37
    138520     4659.56
    138560     4660.83
    138600     4662.46
    138640     4663.55
    138680     4664.78
    138720     4666.34
    138760      4667.7
    138800     4669.16
    138840     4669.92
    138880     4671.43
    138920     4672.83
    138960     4673.97
    139000     4675.92
    139040      4676.9
    139080     4678.38
    139120     4679.79
    139160     4681.13
    139200     4682.37
    139240     4683.68
    139280     4685.18
    139320     4686.36
    139360     4687.65
    139400     4689.26
    139440     4690.37
    139480     4691.59
    139520     4693.15
    139560      4694.5
    139600     4695.97
    139640     4696.72
    139680     4698.23
    139720     4699.63
    139760     4700.76
    139800     4702.72
    139840      4703.7
    139880     4705.18
    139920      4706.6
    139960     4707.93
    140000     4709.17
    140040     4710.49
    140080     4711.99
    140120     4713.18
    140160     4714.46
    140200     4716.08
    140240     4717.18
    140280      4718.4
    140320     4719.96
    140360     4721.32
    140400     4722.79
    140440     4723.53
    140480     4725.04
    140520     4726.44
    140560     4727.59
    140600     4729.54
    140640      4730.5
    140680     4732.01
    140720     4733.42
    140760     4734.77
    140800     4735.98
    140840     4737.32
    140880     4738.81
    140920     4740.01
    140960     4741.28
    141000      4742.9
    141040        4744
    141080     4745.21
    141120     4746.78
    141160     4748.15
    141200     4749.61
    141240     4750.36
    141280     4751.88
    141320     4753.27
    141360     4754.42
    141400     4756.36
    141440     4757.32
    141480     4758.83
    141520     4760.24
    141560     4761.59
    141600     4762.81
    141640     4764.12
    141680     4765.62
    141720     4766.84
    141760      4768.1
    141800     4769.72
    141840     4770.82
    141880     4772.03
    141920      4773.6
    141960     4774.97
    142000     4776.43
    142040     4777.18
    142080      4778.7
    142120     4780.08
    142160     4781.23
    142200     4783.19
    142240     4784.14
    142280     4785.64
    142320     4787.08
    142360     4788.41
    142400     4789.64
    142440     4790.94
    142480     4792.44
    142520     4793.64
    142560     4794.91
    142600     4796.54
    142640     4797.63
    142680     4798.84
    142720     4800.42
    142760     4801.78
    142800     4803.24
    142840     4803.99
    142880     4805.52
    142920     4806.89
    142960     4808.03
    143000     4809.99
    143040     4810.95
    143080     4812.46
    143120     4813.88
    143160     4815.22
    143200     4816.43
    143240     4817.75
    143280     4819.25
    143320     4820.46
    143360     4821.72
    143400     4823.34
    143440     4824.44
    143480     4825.66
    143520     4827.24
    143560      4828.6
    143600     4830.07
    143640      4830.8
    143680     4832.33
    143720     4833.71
    143760     4834.83
    143800      4836.8
    143840     4837.76
    143880     4839.25
    143920     4840.67
    143960     4842.02
    144000     4843.22
    144040     4844.54
    144080     4846.03
    144120     4847.27
    144160     4848.52
    144200     4850.15
    144240     4851.25
    144280     4852.46
    144320     4854.04
    144360      4855.4
    144400     4856.85
    144440      4857.6
    144480     4859.12
    144520     4860.49
    144560     4861.62
    144600     4863.62
    144640     4864.57
    144680     4866.05
    144720     4867.48
    144760     4868.81
    144800     4870.02
    144840     4871.35
    144880     4872.84
    144920     4874.06
    144960     4875.31
    145000     4876.95
    145040     4878.05
    145080     4879.25
    145120     4880.84
    145160     4882.19
    145200     4883.65
    145240      4884.4
    145280     4885.92
    145320     4887.28
    145360     4888.44
    145400     4890.42
    145440     4891.36
    145480     4892.84
    145520     4894.28
    145560     4895.61
    145600     4896.81
    145640     4898.14
    145680     4899.63
    145720     4900.86
    145760     4902.11
    145800     4903.75
    145840     4904.84
    145880     4906.04
    145920     4907.64
    145960     4908.98
    146000     4910.45
    146040      4911.2
    146080     4912.72
    146120     4914.08
    146160     4915.23
    146200     4917.22
    146240     4918.15
    146280     4919.64
    146320     4921.08
    146360     4922.41
    146400     4923.63
    146440     4924.95
    146480     4926.44
    146520     4927.67
    146560      4928.9
    146600     4930.56
    146640     4931.65
    146680     4932.85
    146720     4934.44
    146760     4935.78
    146800     4937.25
    146840        4938
    146880     4939.52
    146920     4940.88
    146960     4942.04
    147000     4944.03
    147040     4944.95
    147080     4946.45
    147120     4947.89
    147160     4949.22
    147200     4950.44
    147240     4951.74
    147280     4953.25
    147320     4954.45
    147360     4955.71
    147400     4957.35
    147440     4958.44
    147480     4959.64
    147520     4961.24
    147560     4962.57
    147600     4964.06
    147640      4964.8
    147680     4966.31
    147720     4967.68
    147760     4968.84
    147800     4970.81
    147840     4971.76
    147880     4973.24
    147920     4974.68
    147960     4976.02
    148000     4977.23
    148040     4978.53
    148080     4980.05
    148120     4981.25
    148160      4982.5
    148200     4984.15
    148240     4985.24
    148280     4986.43
    148320     4988.04
    148360     4989.35
    148400     4990.84
    148440     4991.58
    148480      4993.1
    148520     4994.45
    148560     4995.61
    148600     4997.59
    148640     4998.54
    148680     5000.04
    148720     5001.46
    148760      5002.8
    148800     5004.02
    148840     5005.31
    148880     5006.84
    148920     5008.03
    148960     5009.29
    149000     5010.94
    149040     5012.03
    149080     5013.22
    149120     5014.83
    149160     5016.14
    149200     5017.63
    149240     5018.35
    149280     5019.88
    149320     5021.23
    149360     5022.39
    149400     5024.38
    149440     5025.32
    149480     5026.81
    149520     5028.24
    149560     5029.58
    149600     5030.82
    149640     5032.11
    149680     5033.61
    149720     5034.83
    149760     5036.06
    149800     5037.73
    149840     5038.82
    149880     5040.01
    149920     5041.63
    149960     5042.93
    150000     5044.41
    150040     5045.15
    150080     5046.66
    150120     5048.01
    150160     5049.16
    150200     5051.17
    150240      5052.1
    150280     5053.59
    150320     5055.02
    150360     5056.37
    150400     5057.59
    150440      5058.9
    150480     5060.41
    150520     5061.61
    150560     5062.86
    150600     5064.53
    150640     5065.63
    150680     5066.81
    150720     5068.43
    150760     5069.72
    150800     5071.21
    150840     5071.94
    150880     5073.45
    150920      5074.8
    150960     5075.95
    151000     5077.97
    151040     5078.89
    151080     5080.36
    151120     5081.81
    151160     5083.16
    151200     5084.38
    151240     5085.69
    151280     5087.21
    151320      5088.4
    151360     5089.64
    151400     5091.31
    151440     5092.41
    151480     5093.59
    151520     5095.21
    151560     5096.51
    151600     5098.01
    151640     5098.73
    151680     5100.23
    151720     5101.58
    151760     5102.73
    151800     5104.77
    151840     5105.69
    151880     5107.14
    151920      5108.6
    151960     5109.94
    152000     5111.17
    152040     5112.48
    152080     5113.98
    152120     5115.19
    152160     5116.42
    152200     5118.11
    152240     5119.19
    152280     5120.37
    152320        5122
    152360     5123.29
    152400      5124.8
    152440      5125.5
    152480     5126.99
    152520     5128.36
    152560     5129.51
    152600     5131.54
    152640     5132.46
    152680     5133.92
    152720     5135.38
    152760     5136.72
    152800     5137.95
    152840     5139.26
    152880     5140.75
    152920     5141.97
    152960      5143.2
    153000     5144.88
    153040     5145.96
    153080     5147.14
    153120     5148.77
    153160     5150.08
    153200     5151.57
    153240     5152.27
    153280     5153.78
    153320     5155.14
    153360     5156.28
    153400     5158.31
    153440     5159.23
    153480     5160.71
    153520     5162.16
    153560     5163.49
    153600     5164.73
    153640     5166.04
    153680     5167.54
    153720     5168.75
    153760     5169.97
    153800     5171.65
    153840     5172.74
    153880     5173.92
    153920     5175.55
    153960     5176.84
    154000     5178.35
    154040     5179.05
    154080     5180.55
    154120     5181.91
    154160     5183.05
    154200      5185.1
    154240        5186
    154280     5187.46
    154320     5188.95
    154360     5190.26
    154400     5191.51
    154440     5192.82
    154480     5194.31
    154520     5195.54
    154560     5196.76
    154600     5198.44
    154640     5199.53
    154680      5200.7
    154720     5202.33
    154760     5203.64
    154800     5205.14
    154840     5205.83
    154880     5207.32
    154920     5208.68
    154960     5209.81
    155000     5211.89
    155040     5212.78
    155080     5214.25
    155120     5215.72
    155160     5217.04
    155200     5218.28
    155240      5219.6
    155280     5221.09
    155320     5222.32
    155360     5223.54
    155400     5225.22
    155440     5226.31
    155480     5227.48
    155520      5229.1
    155560     5230.42
    155600     5231.93
    155640      5232.6
    155680     5234.11
    155720     5235.46
    155760     5236.59
    155800     5238.66
    155840     5239.55
    155880     5241.01
    155920     5242.49
    155960     5243.82
    156000     5245.07
    156040     5246.38
    156080     5247.86
    156120     5249.09
    156160     5250.31
    156200        5252
    156240     5253.08
    156280     5254.25
    156320     5255.87
    156360      5257.2
    156400      5258.7
    156440     5259.36
    156480     5260.88
    156520     5262.21
    156560     5263.37
    156600     5265.42
    156640     5266.33
    156680     5267.78
    156720     5269.26
    156760     5270.57
    156800     5271.83
    156840     5273.13
    156880     5274.61
    156920     5275.87
    156960     5277.07
    157000     5278.78
    157040     5279.85
    157080     5281.03
    157120     5282.65
    157160     5283.96
    157200     5285.46
    157240     5286.13
    157280     5287.66
    157320     5288.99
    157360     5290.14
    157400      5292.2
    157440     5293.11
    157480     5294.56
    157520     5296.04
    157560     5297.35
    157600     5298.61
    157640     5299.91
    157680     5301.38
    157720     5302.63
    157760     5303.83
    157800     5305.56
    157840     5306.63
    157880     5307.79
    157920     5309.42
    157960     5310.72
    158000     5312.23
    158040      5312.9
    158080     5314.41
    158120     5315.75
    158160      5316.9
    158200     5318.96
    158240     5319.88
    158280     5321.33
    158320      5322.8
    158360     5324.12
    158400     5325.38
    158440     5326.67
    158480     5328.16
    158520      5329.4
    158560      5330.6
    158600     5332.33
    158640     5333.38
    158680     5334.55
    158720     5336.17
    158760     5337.49
    158800     5339.02
    158840     5339.67
    158880     5341.18
    158920     5342.52
    158960     5343.66
    159000     5345.72
    159040     5346.65
    159080     5348.11
    159120     5349.58
    159160     5350.89
    159200     5352.15
    159240     5353.44
    159280     5354.93
    159320     5356.16
    159360     5357.38
    159400     5359.09
    159440     5360.16
    159480     5361.32
    159520     5362.94
    159560     5364.26
    159600     5365.79
    159640     5366.43
    159680     5367.96
    159720     5369.29
    159760     5370.43
    159800     5372.49
    159840     5373.44
    159880     5374.89
    159920     5376.35
    159960     5377.64
    160000     5378.91
    160040     5380.21
    160080     5381.71
    160120     5382.93
    160160     5384.15
    160200     5385.86
    160240     5386.93
    160280     5388.09
    160320     5389.71
    160360     5391.01
    160400     5392.55
    160440      5393.2
    160480     5394.72
    160520     5396.06
    160560      5397.2
    160600     5399.27
    160640     5400.22
    160680     5401.64
    160720     5403.12
    160760     5404.41
    160800     5405.68
    160840     5406.99
    160880     5408.47
    160920     5409.72
    160960     5410.93
    161000     5412.65
    161040     5413.69
    161080     5414.87
    161120     5416.49
    161160     5417.79
    161200     5419.33
    161240     5419.98
    161280     5421.49
    161320     5422.82
    161360     5423.99
    161400     5426.03
    161440     5426.98
    161480     5428.42
    161520      5429.9
    161560     5431.17
    161600     5432.45
    161640     5433.77
    161680     5435.24
    161720      5436.5
    161760     5437.71
    161800     5439.42
    161840     5440.46
    161880     5441.63
    161920     5443.28
    161960     5444.57
    162000     5446.11
    162040     5446.74
    162080     5448.26
    162120     5449.59
    162160     5450.75
    162200     5452.82
    162240     5453.76
    162280     5455.19
    162320     5456.69
    162360     5457.95
    162400     5459.22
    162440     5460.54
    162480     5462.01
    162520     5463.27
    162560     5464.49
    162600     5466.18
    162640     5467.26
    162680     5468.41
    162720     5470.06
    162760     5471.35
    162800      5472.9
    162840     5473.52
    162880     5475.03
    162920     5476.36
    162960     5477.52
    163000     5479.58
    163040     5480.55
    163080     5481.96
    163120     5483.45
    163160     5484.73
    163200     5486.01
    163240     5487.33
    163280     5488.78
    163320     5490.04
    163360     5491.27
    163400     5492.97
    163440     5494.04
    163480     5495.19
    163520     5496.84
    163560     5498.12
    163600     5499.69
    163640     5500.31
    163680     5501.82
    163720     5503.15
    163760     5504.29
    163800     5506.38
    163840     5507.34
    163880     5508.74
    163920     5510.23
    163960     5511.51
    164000     5512.79
    164040      5514.1
    164080     5515.56
    164120     5516.82
    164160     5518.05
    164200     5519.73
    164240     5520.81
    164280     5521.97
    164320     5523.62
    164360      5524.9
    164400     5526.48
    164440     5527.07
    164480     5528.59
    164520     5529.92
    164560     5531.06
    164600     5533.15
    164640      5534.1
    164680      5535.5
    164720        5537
    164760     5538.27
    164800     5539.56
    164840     5540.88
    164880     5542.34
    164920     5543.59
    164960     5544.84
    165000     5546.52
    165040     5547.59
    165080     5548.75
    165120      5550.4
    165160     5551.68
    165200     5553.26
    165240     5553.85
    165280     5555.37
    165320     5556.69
    165360     5557.84
    165400     5559.94
    165440     5560.89
    165480     5562.28
    165520     5563.77
    165560     5565.04
    165600     5566.34
    165640     5567.66
    165680     5569.13
    165720     5570.34
    165760     5571.62
    165800     5573.31
    165840     5574.36
    165880     5575.53
    165920     5577.18
    165960     5578.46
    166000     5580.05
    166040     5580.61
    166080     5582.16
    166120     5583.47
    166160     5584.63
    166200     5586.72
    166240     5587.68
    166280     5589.05
    166320     5590.56
    166360     5591.83
    166400      5593.1
    166440     5594.43
    166480      5595.9
    166520     5597.13
    166560     5598.41
    166600      5600.1
    166640     5601.13
    166680     5602.31
    166720     5603.96
    166760     5605.23
    166800     5606.82
    166840     5607.38
    166880     5608.94
    166920     5610.26
    166960      5611.4
    167000     5613.49
    167040     5614.46
    167080     5615.81
    167120     5617.34
    167160      5618.6
    167200     5619.87
    167240      5621.2
    167280     5622.68
    167320      5623.9
    167360     5625.19
    167400     5626.88
    167440     5627.91
    167480     5629.08
    167520     5630.75
    167560     5632.02
    167600      5633.6
    167640     5634.16
    167680     5635.72
    167720     5637.01
    167760     5638.17
    167800     5640.26
    167840     5641.25
    167880     5642.58
    167920     5644.11
    167960     5645.37
    168000     5646.66
    168040     5647.97
    168080     5649.45
    168120     5650.69
    168160     5651.97
    168200     5653.65
    168240     5654.66
    168280     5655.85
    168320     5657.52
    168360     5658.79
    168400     5660.37
    168440     5660.94
    168480     5662.49
    168520     5663.79
    168560     5664.95
    168600     5667.04
    168640     5668.01
    168680     5669.35
    168720     5670.88
    168760     5672.13
    168800     5673.43
    168840     5674.73
    168880     5676.22
    168920     5677.46
    168960     5678.75
    169000     5680.42
    169040     5681.44
    169080     5682.62
    169120      5684.3
    169160     5685.57
    169200     5687.16
    169240     5687.72
    169280     5689.26
    169320     5690.57
    169360      5691.7
    169400     5693.82
    169440     5694.79
    169480     5696.14
    169520     5697.67
    169560     5698.92
    169600     5700.21
    169640     5701.53
    169680     5702.98
    169720     5704.24
    169760     5705.53
    169800      5707.2
    169840     5708.23
    169880     5709.41
    169920      5711.1
    169960     5712.35
    170000     5713.95
    170040     5714.51
    170080     5716.05
    170120     5717.35
    170160     5718.49
    170200      5720.6
    170240     5721.58
    170280     5722.92
    170320     5724.45
    170360      5725.7
    170400     5726.98
    170440     5728.31
    170480     5729.77
    170520     5731.03
    170560     5732.31
    170600     5733.99
    170640     5735.04
    170680      5736.2
    170720      5737.9
    170760     5739.12
    170800     5740.74
    170840     5741.29
    170880     5742.82
    170920     5744.14
    170960     5745.28
    171000      5747.4
    171040     5748.36
    171080      5749.7
    171120     5751.23
    171160     5752.48
    171200     5753.77
    171240     5755.09
    171280     5756.54
    171320      5757.8
    171360     5759.09
    171400     5760.77
    171440      5761.8
    171480     5762.98
    171520     5764.68
    171560      5765.9
    171600     5767.52
    171640     5768.08
    171680     5769.58
    171720     5770.91
    171760     5772.06
    171800     5774.17
    171840     5775.14
    171880     5776.47
    171920        5778
    171960     5779.26
    172000     5780.53
    172040     5781.85
    172080     5783.32
    172120     5784.56
    172160     5785.86
    172200     5787.55
    172240     5788.56
    172280     5789.74
    172320     5791.44
    172360     5792.65
    172400      5794.3
    172440     5794.84
    172480     5796.32
    172520     5797.69
    172560     5798.81
    172600     5800.93
    172640      5801.9
    172680     5803.23
    172720     5804.77
    172760     5806.01
    172800      5807.3
    172840      5808.6
    172880     5810.08
    172920     5811.32
    172960     5812.62
    173000     5814.31
    173040     5815.29
    173080      5816.5
    173120     5818.19
    173160      5819.4
    173200     5821.06
    173240     5821.59
    173280     5823.06
    173320     5824.44
    173360     5825.57
    173400      5827.7
    173440     5828.66
    173480     5829.99
    173520     5831.51
    173560     5832.76
    173600     5834.05
    173640     5835.34
    173680     5836.83
    173720     5838.08
    173760     5839.37
    173800     5841.08
    173840     5842.04
    173880     5843.28
    173920     5844.95
    173960     5846.16
    174000     5847.81
    174040     5848.34
    174080     5849.81
    174120     5851.19
    174160     5852.31
    174200     5854.44
    174240      5855.4
    174280     5856.73
    174320     5858.25
    174360     5859.52
    174400     5860.81
    174440     5862.08
    174480     5863.59
    174520     5864.84
    174560     5866.14
    174600     5867.82
    174640     5868.79
    174680     5870.02
    174720     5871.71
    174760     5872.93
    174800     5874.57
    174840      5875.1
    174880     5876.57
    174920     5877.95
    174960     5879.07
    175000     5881.21
    175040     5882.14
    175080     5883.49
    175120     5885.01
    175160     5886.28
    175200     5887.58
    175240     5888.85
    175280     5890.35
    175320     5891.59
    175360      5892.9
    175400     5894.58
    175440     5895.57
    175480     5896.78
    175520     5898.48
    175560     5899.71
    175600     5901.32
    175640     5901.86
    175680     5903.33
    175720     5904.71
    175760     5905.82
    175800     5907.99
    175840     5908.89
    175880     5910.25
    175920     5911.76
    175960     5913.04
    176000     5914.33
    176040     5915.59
    176080      5917.1
    176120     5918.34
    176160     5919.66
    176200     5921.33
    176240     5922.33
    176280     5923.51
    176320     5925.23
    176360     5926.44
    176400     5928.08
    176440      5928.6
    176480     5930.08
    176520     5931.46
    176560     5932.57
    176600     5934.73
    176640     5935.62
    176680     5937.02
    176720     5938.52
    176760     5939.78
    176800     5941.08
    176840     5942.34
    176880     5943.84
    176920     5945.09
    176960     5946.39
    177000     5948.06
    177040     5949.06
    177080     5950.25
    177120     5951.96
    177160      5953.2
    177200     5954.81
    177240     5955.34
    177280     5956.83
    177320      5958.2
    177360     5959.31
    177400     5961.46
    177440     5962.37
    177480     5963.76
    177520     5965.27
    177560     5966.52
    177600     5967.82
    177640     5969.08
    177680     5970.58
    177720     5971.81
    177760     5973.13
    177800     5974.79
    177840     5975.78
    177880     5976.99
    177920      5978.7
    177960     5979.93
    178000     5981.55
    178040     5982.08
    178080     5983.57
    178120     5984.94
    178160     5986.05
    178200     5988.22
    178240     5989.11
    178280      5990.5
    178320        5992
    178360     5993.27
    178400     5994.54
    178440     5995.81
    178480     5997.35
    178520     5998.53
    178560     5999.87
    178600     6001.53
    178640     6002.52
    178680     6003.72
    178720     6005.43
    178760     6006.67
    178800     6008.28
    178840      6008.8
    178880     6010.31
    178920     6011.68
    178960      6012.8
    179000     6014.97
    179040     6015.87
    179080     6017.24
    179120     6018.76
    179160        6020
    179200     6021.31
    179240     6022.53
    179280      6024.1
    179320     6025.28
    179360     6026.61
    179400     6028.25
    179440     6029.26
    179480     6030.46
    179520     6032.18
    179560     6033.41
    179600     6035.02
    179640     6035.54
    179680     6037.06
    179720     6038.43
    179760     6039.54
    179800     6041.73
    179840      6042.6
    179880     6043.99
    179920     6045.48
    179960     6046.74
    180000     6048.06
    180040     6049.28
    180080     6050.86
    180120     6052.02
    180160     6053.36
    180200     6055.02
    180240     6056.02
    180280     6057.21
    180320     6058.92
    180360     6060.17
    180400     6061.77
    180440     6062.28
    180480     6063.82
    180520      6065.2
    180560      6066.3
    180600     6068.46
    180640     6069.35
    180680     6070.74
    180720     6072.24
    180760     6073.47
    180800      6074.8
    180840     6076.01
    180880     6077.59
    180920     6078.76
    180960      6080.1
    181000     6081.76
    181040     6082.78
    181080     6083.94
    181120     6085.64
    181160      6086.9
    181200     6088.52
    181240     6089.01
    181280     6090.56
    181320     6091.94
    181360     6093.04
    181400     6095.22
    181440     6096.09
    181480     6097.48
    181520     6098.98
    181560      6100.2
    181600     6101.54
    181640     6102.78
    181680     6104.34
    181720     6105.48
    181760     6106.85
    181800     6108.49
    181840     6109.52
    181880     6110.67
    181920     6112.38
    181960     6113.65
    182000     6115.27
    182040     6115.76
    182080      6117.3
    182120     6118.65
    182160     6119.78
    182200     6121.95
    182240     6122.83
    182280     6124.21
    182320     6125.71
    182360     6126.94
    182400     6128.28
    182440     6129.52
    182480     6131.08
    182520     6132.22
    182560     6133.59
    182600     6135.25
    182640     6136.27
    182680     6137.41
    182720     6139.14
    182760      6140.4
    182800     6142.03
    182840     6142.52
    182880     6144.04
    182920     6145.38
    182960     6146.53
    183000     6148.71
    183040     6149.56
    183080     6150.98
    183120     6152.46
    183160     6153.69
    183200     6155.04
    183240     6156.27
    183280     6157.82
    183320     6158.97
    183360     6160.34
    183400     6161.99
    183440     6163.02
    183480     6164.16
    183520     6165.89
    183560     6167.15
    183600     6168.78
    183640     6169.25
    183680     6170.78
    183720     6172.13
    183760     6173.28
    183800     6175.46
    183840      6176.3
    183880     6177.74
    183920      6179.2
    183960     6180.43
    184000     6181.76
    184040        6183
    184080     6184.58
    184120     6185.71
    184160     6187.07
    184200     6188.73
    184240     6189.77
    184280     6190.89
    184320     6192.62
    184360      6193.9
    184400     6195.53
    184440     6195.99
    184480     6197.52
    184520     6198.88
    184560     6200.03
    184600     6202.23
    184640     6203.03
    184680     6204.48
    184720     6205.96
    184760     6207.18
    184800     6208.53
    184840     6209.74
    184880     6211.32
    184920     6212.47
    184960     6213.81
    185000      6215.5
    185040     6216.53
    185080     6217.64
    185120     6219.37
    185160     6220.65
    185200     6222.27
    185240     6222.75
    185280     6224.25
    185320     6225.62
    185360     6226.76
    185400     6228.97
    185440     6229.79
    185480     6231.24
    185520      6232.7
    185560     6233.95
    185600     6235.28
    185640     6236.49
    185680     6238.07
    185720     6239.22
    185760     6240.57
    185800     6242.25
    185840     6243.28
    185880     6244.41
    185920     6246.13
    185960     6247.43
    186000     6249.05
    186040     6249.51
    186080     6251.01
    186120     6252.38
    186160     6253.53
    186200     6255.74
    186240     6256.55
    186280        6258
    186320     6259.46
    186360     6260.71
    186400     6262.05
    186440     6263.26
    186480     6264.84
    186520     6265.98
    186560     6267.34
    186600     6269.01
    186640     6270.04
    186680     6271.18
    186720     6272.89
    186760     6274.19
    186800     6275.79
    186840     6276.27
    186880     6277.78
    186920     6279.14
    186960     6280.29
    187000      6282.5
    187040     6283.31
    187080     6284.77
    187120     6286.21
    187160     6287.47
    187200     6288.79
    187240        6290
    187280     6291.58
    187320     6292.72
    187360      6294.1
    187400     6295.76
    187440     6296.77
    187480     6297.92
    187520     6299.64
    187560     6300.95
    187600     6302.55
    187640     6303.04
    187680     6304.55
    187720      6305.9
    187760     6307.04
    187800     6309.26
    187840     6310.07
    187880     6311.53
    187920     6312.97
    187960     6314.19
    188000     6315.55
    188040     6316.75
    188080     6318.33
    188120     6319.47
    188160     6320.85
    188200     6322.52
    188240     6323.55
    188280     6324.68
    188320      6326.4
    188360     6327.72
    188400     6329.32
    188440      6329.8
    188480     6331.31
    188520     6332.66
    188560     6333.79
    188600     6336.02
    188640     6336.83
    188680     6338.27
    188720     6339.71
    188760     6340.94
    188800     6342.32
    188840     6343.52
    188880     6345.08
    188920     6346.23
    188960      6347.6
    189000     6349.29
    189040     6350.31
    189080     6351.44
    189120     6353.16
    189160     6354.47
    189200     6356.06
    189240     6356.54
    189280     6358.06
    189320     6359.42
    189360     6360.56
    189400     6362.77
    189440     6363.58
    189480     6365.03
    189520     6366.48
    189560     6367.69
    189600     6369.08
    189640     6370.28
    189680     6371.84
    189720        6373
    189760     6374.37
    189800     6376.05
    189840     6377.08
    189880      6378.2
    189920     6379.92
    189960     6381.23
    190000     6382.83
    190040     6383.32
    190080     6384.81
    190120     6386.16
    190160     6387.32
    190200     6389.52
    190240     6390.33
    190280     6391.79
    190320     6393.24
    190360     6394.45
    190400     6395.84
    190440     6397.04
    190480     6398.61
    190520     6399.75
    190560     6401.14
    190600     6402.81
    190640     6403.84
    190680     6404.95
    190720     6406.68
    190760     6407.98
    190800     6409.59
    190840     6410.07
    190880      6411.6
    190920     6412.92
    190960     6414.07
    191000     6416.29
    191040     6417.09
    191080     6418.55
    191120        6420
    191160      6421.2
    191200     6422.59
    191240     6423.78
    191280     6425.37
    191320     6426.52
    191360      6427.9
    191400     6429.58
    191440     6430.61
    191480     6431.72
    191520     6433.44
    191560     6434.75
    191600     6436.34
    191640     6436.82
    191680     6438.34
    191720     6439.68
    191760     6440.83
    191800     6443.06
    191840     6443.84
    191880     6445.32
    191920     6446.76
    191960     6447.97
    192000     6449.34
    192040     6450.54
    192080     6452.13
    192120     6453.27
    192160     6454.65
    192200     6456.34
    192240     6457.35
    192280     6458.46
    192320     6460.19
    192360     6461.51
    192400     6463.09
    192440     6463.58
    192480     6465.07
    192520     6466.42
    192560     6467.58
    192600     6469.81
    192640      6470.6
    192680     6472.05
    192720     6473.51
    192760      6474.7
    192800     6476.06
    192840     6477.28
    192880     6478.85
    192920        6480
    192960     6481.39
    193000     6483.08
    193040     6484.09
    193080     6485.18
    193120     6486.92
    193160     6488.25
    193200     6489.82
    193240     6490.31
    193280      6491.8
    193320     6493.17
    193360     6494.31
    193400     6496.54
    193440     6497.35
    193480     6498.79
    193520     6500.26
    193560     6501.45
    193600      6502.8
    193640     6504.04
    193680     6505.59
    193720     6506.74
    193760     6508.13
    193800     6509.81
    193840     6510.82
    193880     6511.92
    193920     6513.67
    193960     6515.01
    194000     6516.57
    194040     6517.04
    194080     6518.55
    194120      6519.9
    194160     6521.06
    194200     6523.29
    194240     6524.09
    194280     6525.53
    194320        6527
    194360     6528.19
    194400     6529.54
    194440     6530.76
    194480     6532.35
    194520     6533.47
    194560     6534.88
    194600     6536.54
    194640     6537.56
    194680     6538.65
    194720      6540.4
    194760     6541.76
    194800     6543.28
    194840     6543.76
    194880     6545.26
    194920     6546.62
    194960      6547.8
    195000     6550.02
    195040      6550.8
    195080     6552.26
    195120     6553.75
    195160     6554.92
    195200     6556.29
    195240     6557.52
    195280      6559.1
    195320     6560.22
    195360     6561.61
    195400     6563.28
    195440     6564.31
    195480      6565.4
    195520     6567.13
    195560     6568.51
    195600     6570.03
    195640     6570.51
    195680        6572
    195720     6573.35
    195760     6574.54
    195800     6576.75
    195840     6577.52
    195880     6579.01
    195920      6580.5
    195960     6581.65
    196000     6583.02
    196040     6584.27
    196080     6585.83
    196120     6586.96
    196160     6588.37
    196200     6590.02
    196240     6591.04
    196280     6592.14
    196320     6593.86
    196360     6595.24
    196400     6596.77
    196440     6597.24
    196480     6598.73
    196520     6600.07
    196560     6601.28
    196600     6603.49
    196640     6604.25
    196680     6605.74
    196720     6607.22
    196760     6608.38
    196800     6609.75
    196840     6610.98
    196880     6612.57
    196920     6613.69
    196960     6615.08
    197000     6616.74
    197040     6617.74
    197080     6618.86
    197120     6620.59
    197160     6621.97
    197200     6623.48
    197240     6623.97
    197280     6625.46
    197320      6626.8
    197360     6627.99
    197400     6630.21
    197440     6630.97
    197480     6632.44
    197520     6633.93
    197560      6635.1
    197600     6636.47
    197640     6637.71
    197680     6639.29
    197720     6640.43
    197760     6641.82
    197800     6643.46
    197840     6644.47
    197880     6645.57
    197920     6647.31
    197960     6648.69
    198000     6650.19
    198040     6650.67
    198080     6652.17
    198120     6653.52
    198160      6654.7
    198200     6656.93
    198240     6657.67
    198280     6659.15
    198320     6660.62
    198360     6661.81
    198400     6663.18
    198440     6664.42
    198480     6665.99
    198520     6667.16
    198560     6668.55
    198600     6670.18
    198640      6671.2
    198680     6672.32
    198720     6674.06
    198760     6675.44
    198800     6676.93
    198840     6677.41
    198880      6678.9
    198920     6680.26
    198960     6681.45
    199000     6683.68
    199040     6684.41
    199080     6685.91
    199120     6687.36
    199160     6688.56
    199200     6689.93
    199240     6691.17
    199280     6692.73
    199320      6693.9
    199360     6695.29
    199400     6696.92
    199440     6697.94
    199480     6699.07
    199520     6700.81
    199560     6702.21
    199600     6703.69
    199640     6704.15
    199680     6705.66
    199720     6707.02
    199760     6708.19
    199800     6710.42
    199840     6711.16
    199880     6712.68
    199920     6714.13
    199960     6715.32
    200000     6716.69
    200040     6717.94
    200080     6719.49
    200120     6720.66
    200160     6722.06
    200200     6723.69
    200240     6724.69
    200280     6725.81
    200320     6727.56
    200360     6728.97
    200400     6730.46
    200440     6730.93
    200480     6732.41
    200520     6733.77
    200560     6734.96
    200600     6737.18
    200640     6737.94
    200680     6739.45
    200720     6740.88
    200760     6742.08
    200800     6743.45
    200840      6744.7
    200880     6746.26
    200920     6747.41
    200960     6748.79
    201000     6750.45
    201040     6751.45
    201080     6752.55
    201120     6754.34
    201160     6755.74
    201200     6757.22
    201240      6757.7
    201280     6759.15
    201320     6760.53
    201360     6761.71
    201400     6763.94
    201440      6764.7
    201480      6766.2
    201520     6767.64
    201560     6768.84
    201600      6770.2
    201640     6771.47
    201680     6773.02
    201720     6774.16
    201760     6775.58
    201800     6777.23
    201840      6778.2
    201880     6779.33
    201920     6781.11
    201960     6782.52
    202000     6783.99
    202040     6784.47
    202080     6785.92
    202120     6787.27
    202160     6788.46
    202200     6790.69
    202240     6791.48
    202280     6792.96
    202320      6794.4
    202360      6795.6
    202400     6796.99
    202440     6798.24
    202480     6799.78
    202520     6800.93
    202560     6802.33
    202600        6804
    202640     6804.96
    202680      6806.1
    202720     6807.86
    202760     6809.29
    202800     6810.76
    202840     6811.22
    202880     6812.68
    202920     6814.04
    202960     6815.21
    203000     6817.46
    203040     6818.24
    203080     6819.75
    203120     6821.18
    203160     6822.37
    203200     6823.76
    203240     6824.99
    203280     6826.57
    203320      6827.7
    203360     6829.11
    203400     6830.76
    203440     6831.73
    203480     6832.86
    203520     6834.63
    203560     6836.07
    203600     6837.54
    203640     6838.01
    203680     6839.47
    203720     6840.82
    203760     6841.99
    203800     6844.24
    203840     6845.01
    203880     6846.52
    203920     6847.97
    203960     6849.14
    204000     6850.53
    204040     6851.77
    204080     6853.36
    204120     6854.46
    204160     6855.88
    204200     6857.53
    204240      6858.5
    204280     6859.64
    204320     6861.39
    204360     6862.86
    204400     6864.32
    204440     6864.77
    204480     6866.26
    204520     6867.59
    204560     6868.76
    204600     6871.04
    204640     6871.78
    204680      6873.3
    204720     6874.73
    204760     6875.91
    204800     6877.32
    204840     6878.53
    204880     6880.15
    204920     6881.25
    204960     6882.65
    205000     6884.33
    205040     6885.28
    205080      6886.4
    205120     6888.17
    205160     6889.62
    205200     6891.08
    205240     6891.54
    205280     6893.03
    205320     6894.36
    205360     6895.52
    205400     6897.81
    205440     6898.53
    205480     6900.04
    205520      6901.5
    205560     6902.68
    205600      6904.1
    205640     6905.29
    205680     6906.92
    205720     6908.02
    205760     6909.41
    205800     6911.11
    205840     6912.04
    205880     6913.16
    205920     6914.94
    205960     6916.39
    206000     6917.85
    206040      6918.3
    206080     6919.79
    206120     6921.11
    206160     6922.28
    206200     6924.56
    206240     6925.27
    206280     6926.81
    206320     6928.27
    206360     6929.41
    206400     6930.85
    206440     6932.03
    206480     6933.69
    206520     6934.79
    206560     6936.19
    206600     6937.88
    206640     6938.81
    206680     6939.92
    206720      6941.7
    206760     6943.16
    206800      6944.6
    206840     6945.05
    206880     6946.54
    206920     6947.87
    206960     6949.04
    207000     6951.32
    207040     6952.03
    207080     6953.57
    207120     6955.02
    207160     6956.19
    207200     6957.62
    207240      6958.8
    207280     6960.45
    207320     6961.54
    207360     6962.96
    207400     6964.64
    207440     6965.55
    207480     6966.67
    207520     6968.48
    207560     6969.92
    207600     6971.37
    207640     6971.81
    207680     6973.29
    207720     6974.62
    207760     6975.79
    207800     6978.07
    207840     6978.78
    207880     6980.32
    207920     6981.77
    207960     6982.97
    208000     6984.38
    208040     6985.55
    208080     6987.21
    208120     6988.33
    208160     6989.73
    208200     6991.39
    208240     6992.31
    208280     6993.45
    208320     6995.23
    208360     6996.68
    208400     6998.12
    208440     6998.57
    208480     7000.05
    208520     7001.38
    208560     7002.54
    208600     7004.84
    208640     7005.54
    208680     7007.11
    208720     7008.53
    208760     7009.73
    208800     7011.16
    208840      7012.3
    208880     7013.97
    208920      7015.1
    208960      7016.5
    209000     7018.17
    209040     7019.08
    209080     7020.21
    209120     7022.01
    209160     7023.47
    209200      7024.9
    209240     7025.35
    209280     7026.83
    209320     7028.16
    209360     7029.33
    209400     7031.63
    209440     7032.29
    209480     7033.86
    209520     7035.31
    209560     7036.49
    209600     7037.93
    209640     7039.03
    209680     7040.72
    209720     7041.85
    209760     7043.25
    209800     7044.93
    209840     7045.81
    209880     7046.95
    209920     7048.76
    209960     7050.23
    210000     7051.65
    210040     7052.08
    210080     7053.56
    210120      7054.9
    210160     7056.07
    210200      7058.4
    210240     7059.03
    210280     7060.62
    210320     7062.04
    210360     7063.22
    210400     7064.67
    210440     7065.76
    210480     7067.47
    210520     7068.59
    210560        7070
    210600     7071.65
    210640     7072.56
    210680     7073.67
    210720     7075.51
    210760     7076.96
    210800     7078.37
    210840     7078.83
    210880      7080.3
    210920     7081.64
    210960      7082.8
    211000     7085.12
    211040     7085.76
    211080     7087.34
    211120     7088.75
    211160     7089.95
    211200     7091.39
    211240     7092.48
    211280     7094.19
    211320     7095.31
    211360     7096.72
    211400     7098.38
    211440     7099.29
    211480      7100.4
    211520     7102.24
    211560     7103.68
    211600     7105.09
    211640     7105.54
    211680     7107.03
    211720     7108.36
    211760     7109.54
    211800     7111.83
    211840     7112.46
    211880     7114.05
    211920     7115.45
    211960     7116.66
    212000     7118.11
    212040     7119.18
    212080     7120.89
    212120        7122
    212160     7123.44
    212200     7125.09
    212240        7126
    212280      7127.1
    212320     7128.94
    212360     7130.39
    212400     7131.81
    212440     7132.27
    212480     7133.73
    212520     7135.05
    212560     7136.24
    212600     7138.53
    212640     7139.17
    212680     7140.77
    212720     7142.16
    212760     7143.38
    212800     7144.82
    212840      7145.9
    212880      7147.6
    212920     7148.72
    212960     7150.15
    213000     7151.79
    213040     7152.71
    213080     7153.83
    213120     7155.66
    213160     7157.11
    213200     7158.53
    213240     7158.99
    213280     7160.44
    213320     7161.78
    213360     7162.92
    213400     7165.25
    213440     7165.88
    213480     7167.47
    213520     7168.89
    213560      7170.1
    213600     7171.53
    213640     7172.61
    213680     7174.31
    213720     7175.43
    213760     7176.86
    213800     7178.51
    213840     7179.42
    213880     7180.54
    213920     7182.39
    213960     7183.81
    214000     7185.23
    214040     7185.68
    214080     7187.13
    214120      7188.5
    214160     7189.64
    214200     7191.95
    214240     7192.62
    214280      7194.2
    214320      7195.6
    214360     7196.81
    214400     7198.25
    214440     7199.32
    214480     7201.03
    214520     7202.14
    214560     7203.57
    214600     7205.23
    214640     7206.14
    214680     7207.25
    214720      7209.1
    214760     7210.54
    214800     7211.95
    214840      7212.4
    214880     7213.86
    214920     7215.21
    214960     7216.36
    215000     7218.67
    215040     7219.33
    215080      7220.9
    215120     7222.32
    215160     7223.51
    215200     7224.97
    215240     7226.02
    215280     7227.74
    215320     7228.84
    215360     7230.28
    215400     7231.95
    215440     7232.85
    215480     7233.94
    215520     7235.81
    215560     7237.26
    215600     7238.66
    215640     7239.11
    215680     7240.57
    215720     7241.91
    215760     7243.05
    215800     7245.38
    215840     7246.02
    215880     7247.61
    215920     7249.04
    215960     7250.23
    216000     7251.64
    216040     7252.75
    216080     7254.46
    216120     7255.54
    216160        7257
    216200     7258.67
    216240     7259.56
    216280     7260.66
    216320     7262.52
    216360     7263.96
    216400     7265.38
    216440     7265.83
    216480     7267.29
    216520     7268.61
    216560     7269.78
    216600      7272.1
    216640     7272.72
    216680     7274.31
    216720     7275.75
    216760     7276.96
    216800     7278.38
    216840     7279.46
    216880     7281.16
    216920     7282.26
    216960      7283.7
    217000     7285.37
    217040     7286.27
    217080     7287.38
    217120     7289.21
    217160     7290.64
    217200     7292.11
    217240     7292.54
    217280     7294.01
    217320     7295.31
    217360     7296.49
    217400     7298.82
    217440     7299.42
    217480     7301.04
    217520     7302.45
    217560     7303.65
    217600     7305.07
    217640     7306.16
    217680     7307.85
    217720     7308.96
    217760     7310.39
    217800     7312.08
    217840     7312.97
    217880     7314.08
    217920     7315.91
    217960     7317.34
    218000      7318.8
    218040     7319.24
    218080     7320.69
    218120        7322
    218160     7323.18
    218200     7325.53
    218240     7326.11
    218280     7327.73
    218320     7329.15
    218360     7330.34
    218400     7331.78
    218440     7332.88
    218480     7334.56
    218520     7335.66
    218560      7337.1
    218600     7338.79
    218640     7339.68
    218680     7340.81
    218720     7342.62
    218760     7344.03
    218800     7345.53
    218840     7345.93
    218880      7347.4
    218920     7348.72
    218960     7349.88
    219000     7352.22
    219040     7352.82
    219080     7354.46
    219120     7355.89
    219160     7357.07
    219200     7358.48
    219240      7359.6
    219280     7361.29
    219320      7362.4
    219360     7363.81
    219400      7365.5
    219440     7366.39
    219480     7367.52
    219520     7369.33
    219560     7370.75
    219600     7372.25
    219640     7372.66
    219680     7374.12
    219720     7375.45
    219760      7376.6
    219800     7378.94
    219840     7379.54
    219880     7381.16
    219920     7382.61
    219960     7383.79
    220000      7385.2
    220040     7386.33
    220080     7388.02
    220120      7389.1
    220160     7390.53
    220200     7392.22
    220240     7393.11
    220280     7394.23
    220320     7396.05
    220360     7397.47
    220400     7398.98
    220440     7399.36
    220480     7400.83
    220520     7402.16
    220560     7403.31
    220600     7405.67
    220640     7406.26
    220680     7407.88
    220720     7409.32
    220760     7410.51
    220800     7411.91
    220840     7413.05
    220880     7414.74
    220920     7415.82
    220960     7417.27
    221000     7418.94
    221040     7419.83
    221080     7420.95
    221120     7422.78
    221160     7424.19
    221200     7425.71
    221240     7426.09
    221280     7427.55
    221320     7428.89
    221360     7430.03
    221400     7432.37
    221440     7432.97
    221480     7434.59
    221520     7436.04
    221560     7437.23
    221600     7438.62
    221640     7439.78
    221680     7441.48
    221720     7442.54
    221760        7444
    221800     7445.66
    221840     7446.56
    221880     7447.67
    221920     7449.48
    221960     7450.92
    222000     7452.44
    222040     7452.82
    222080     7454.27
    222120     7455.61
    222160     7456.74
    222200     7459.09
    222240     7459.69
    222280     7461.32
    222320     7462.78
    222360     7463.95
    222400     7465.35
    222440     7466.49
    222480     7468.21
    222520     7469.28
    222560     7470.73
    222600     7472.39
    222640     7473.29
    222680     7474.39
    222720     7476.22
    222760     7477.64
    222800     7479.17
    222840     7479.55
    222880     7480.99
    222920     7482.37
    222960     7483.48
    223000     7485.84
    223040     7486.43
    223080     7488.05
    223120      7489.5
    223160     7490.69
    223200     7492.09
    223240     7493.24
    223280     7494.95
    223320     7496.03
    223360     7497.45
    223400     7499.17
    223440     7500.04
    223480     7501.14
    223520     7502.96
    223560     7504.38
    223600     7505.93
    223640      7506.3
    223680     7507.75
    223720     7509.13
    223760     7510.24
    223800     7512.59
    223840     7513.15
    223880      7514.8
    223920     7516.26
    223960     7517.44
    224000      7518.8
    224040     7519.99
    224080     7521.69
    224120     7522.77
    224160     7524.19
    224200      7525.9
    224240     7526.77
    224280     7527.88
    224320     7529.71
    224360     7531.12
    224400     7532.69
    224440     7533.03
    224480     7534.47
    224520     7535.87
    224560     7536.97
    224600     7539.33
    224640     7539.88
    224680     7541.54
    224720     7543.01
    224760     7544.18
    224800     7545.54
    224840     7546.73
    224880     7548.43
    224920     7549.52
    224960     7550.92
    225000     7552.64
    225040     7553.51
    225080     7554.62
    225120     7556.44
    225160     7557.85
    225200     7559.43
    225240     7559.75
    225280     7561.21
    225320     7562.61
    225360      7563.7
    225400     7566.06
    225440     7566.61
    225480     7568.28
    225520     7569.74
    225560     7570.93
    225600     7572.28
    225640     7573.47
    225680     7575.16
    225720     7576.25
    225760     7577.66
    225800     7579.37
    225840     7580.24
    225880     7581.35
    225920     7583.19
    225960      7584.6
    226000     7586.17
    226040      7586.5
    226080     7587.95
    226120     7589.36
    226160     7590.43
    226200      7592.8
    226240     7593.34
    226280     7595.03
    226320     7596.48
    226360     7597.67
    226400        7599
    226440     7600.19
    226480      7601.9
    226520     7602.98
    226560     7604.38
    226600     7606.12
    226640     7606.96
    226680     7608.08
    226720     7609.92
    226760     7611.33
    226800     7612.88
    226840     7613.22
    226880     7614.67
    226920     7616.09
    226960     7617.18
    227000     7619.52
    227040     7620.08
    227080     7621.74
    227120     7623.21
    227160      7624.4
    227200     7625.73
    227240     7626.93
    227280     7628.62
    227320     7629.71
    227360     7631.11
    227400     7632.85
    227440     7633.68
    227480     7634.82
    227520     7636.66
    227560     7638.06
    227600      7639.6
    227640     7639.93
    227680     7641.39
    227720     7642.79
    227760     7643.91
    227800     7646.24
    227840     7646.79
    227880     7648.45
    227920     7649.94
    227960     7651.12
    228000     7652.48
    228040     7653.65
    228080     7655.34
    228120     7656.43
    228160     7657.84
    228200     7659.58
    228240     7660.42
    228280     7661.53
    228320     7663.36
    228360     7664.79
    228400     7666.36
    228440     7666.67
    228480     7668.12
    228520     7669.51
    228560     7670.64
    228600     7672.99
    228640     7673.53
    228680     7675.19
    228720     7676.68
    228760     7677.87
    228800     7679.22
    228840      7680.4
    228880     7682.09
    228920     7683.17
    228960     7684.57
    229000     7686.32
    229040     7687.15
    229080     7688.24
    229120     7690.09
    229160     7691.52
    229200     7693.07
    229240     7693.41
    229280     7694.84
    229320     7696.25
    229360     7697.36
    229400     7699.72
    229440     7700.23
    229480     7701.92
    229520     7703.42
    229560      7704.6
    229600     7705.97
    229640     7707.12
    229680     7708.82
    229720      7709.9
    229760      7711.3
    229800     7713.07
    229840     7713.88
    229880     7714.98
    229920     7716.84
    229960     7718.26
    230000      7719.8
    230040     7720.16
    230080     7721.58
    230120     7722.96
    230160     7724.08
    230200     7726.43
    230240     7726.96
    230280     7728.65
    230320     7730.19
    230360     7731.35
    230400     7732.72
    230440     7733.84
    230480     7735.55
    230520     7736.63
    230560     7738.02
    230600      7739.8
    230640     7740.61
    230680     7741.72
    230720     7743.55
    230760     7744.97
    230800     7746.53
    230840      7746.9
    230880     7748.31
    230920      7749.7
    230960     7750.81
    231000     7753.18
    231040     7753.68
    231080     7755.39
    231120      7756.9
    231160     7758.07
    231200     7759.46
    231240     7760.58
    231280     7762.28
    231320     7763.34
    231360     7764.74
    231400     7766.53
    231440     7767.33
    231480     7768.43
    231520     7770.28
    231560     7771.71
    231600     7773.25
    231640     7773.61
    231680     7775.03
    231720     7776.42
    231760     7777.52
    231800     7779.89
    231840     7780.41
    231880     7782.12
    231920     7783.63
    231960      7784.8
    232000     7786.18
    232040     7787.33
    232080     7789.01
    232120     7790.09
    232160      7791.5
    232200     7793.25
    232240      7794.1
    232280     7795.18
    232320     7797.02
    232360     7798.46
    232400     7799.99
    232440     7800.35
    232480     7801.76
    232520     7803.17
    232560     7804.26
    232600     7806.61
    232640     7807.14
    232680     7808.87
    232720     7810.37
    232760     7811.56
    232800     7812.91
    232840     7814.05
    232880     7815.72
    232920     7816.81
    232960     7818.22
    233000        7820
    233040     7820.82
    233080      7821.9
    233120     7823.74
    233160      7825.2
    233200     7826.73
    233240     7827.08
    233280     7828.48
    233320     7829.91
    233360     7830.97
    233400     7833.35
    233440     7833.86
    233480     7835.58
    233520     7837.07
    233560      7838.3
    233600     7839.65
    233640     7840.75
    233680     7842.44
    233720     7843.52
    233760     7844.96
    233800     7846.72
    233840     7847.59
    233880     7848.65
    233920     7850.46
    233960      7851.9
    234000     7853.47
    234040     7853.78
    234080     7855.22
    234120     7856.64
    234160     7857.68
    234200     7860.08
    234240     7860.59
    234280     7862.31
    234320     7863.82
    234360     7865.03
    234400      7866.4
    234440     7867.48
    234480     7869.17
    234520     7870.27
    234560     7871.67
    234600     7873.44
    234640     7874.32
    234680     7875.38
    234720      7877.2
    234760     7878.64
    234800     7880.22
    234840     7880.51
    234880     7881.94
    234920     7883.37
    234960      7884.4
    235000     7886.83
    235040     7887.34
    235080     7889.04
    235120     7890.56
    235160     7891.76
    235200     7893.13
    235240     7894.22
    235280     7895.92
    235320     7897.02
    235360     7898.41
    235400     7900.18
    235440     7901.05
    235480     7902.12
    235520     7903.95
    235560     7905.38
    235600     7906.93
    235640     7907.25
    235680      7908.7
    235720     7910.11
    235760     7911.14
    235800     7913.58
    235840     7914.07
    235880     7915.77
    235920      7917.3
    235960     7918.53
    236000     7919.89
    236040     7920.97
    236080     7922.67
    236120     7923.75
    236160     7925.17
    236200     7926.93
    236240     7927.79
    236280     7928.87
    236320     7930.69
    236360     7932.13
    236400     7933.67
    236440        7934
    236480     7935.45
    236520     7936.87
    236560      7937.9
    236600     7940.33
    236640      7940.8
    236680     7942.52
    236720     7944.05
    236760     7945.29
    236800     7946.64
    236840     7947.72
    236880     7949.41
    236920     7950.47
    236960     7951.91
    237000     7953.66
    237040     7954.54
    237080      7955.6
    237120     7957.44
    237160     7958.87
    237200     7960.43
    237240     7960.73
    237280     7962.17
    237320     7963.58
    237360     7964.62
    237400     7967.06
    237440     7967.53
    237480     7969.26
    237520     7970.81
    237560     7972.03
    237600     7973.38
    237640     7974.47
    237680     7976.15
    237720     7977.22
    237760     7978.62
    237800      7980.4
    237840     7981.29
    237880     7982.34
    237920      7984.2
    237960      7985.6
    238000     7987.19
    238040     7987.47
    238080     7988.92
    238120     7990.32
    238160     7991.35
    238200      7993.8
    238240     7994.27
    238280     7995.98
    238320     7997.54
    238360     7998.76
    238400     8000.11
    238440     8001.22
    238480     8002.88
    238520     8003.95
    238560     8005.35
    238600     8007.15
    238640        8008
    238680     8009.07
    238720     8010.93
    238760     8012.34
    238800     8013.91
    238840     8014.19
    238880     8015.66
    238920     8017.03
    238960     8018.08
    239000     8020.53
    239040     8020.97
    239080     8022.71
    239120     8024.26
    239160     8025.49
    239200     8026.83
    239240     8027.95
    239280     8029.61
    239320     8030.67
    239360      8032.1
    239400     8033.87
    239440     8034.75
    239480     8035.82
    239520     8037.65
    239560     8039.08
    239600     8040.65
    239640     8040.93
    239680      8042.4
    239720     8043.76
    239760     8044.81
    239800     8047.25
    239840      8047.7
    239880     8049.42
    239920     8050.99
    239960     8052.21
    240000     8053.56
    240040     8054.69
    240080     8056.33
    240120     8057.39
    240160      8058.8
    240200      8060.6
    240240     8061.47
    240280     8062.56
    240320      8064.4
    240360      8065.8
    240400     8067.37
    240440     8067.67
    240480     8069.14
    240520     8070.49
    240560     8071.54
    240600     8074.01
    240640     8074.43
    240680     8076.13
    240720      8077.7
    240760     8078.93
    240800      8080.3
    240840     8081.41
    240880     8083.06
    240920     8084.12
    240960     8085.54
    241000     8087.32
    241040     8088.19
    241080     8089.28
    241120     8091.12
    241160     8092.53
    241200     8094.09
    241240     8094.41
    241280     8095.88
    241320     8097.22
    241360     8098.26
    241400     8100.73
    241440     8101.16
    241480     8102.84
    241520     8104.43
    241560     8105.66
    241600     8107.03
    241640     8108.16
    241680     8109.79
    241720     8110.83
    241760     8112.29
    241800     8114.05
    241840     8114.92
    241880     8116.01
    241920     8117.86
    241960     8119.27
    242000     8120.81
    242040     8121.13
    242080     8122.58
    242120     8123.94
    242160     8124.99
    242200     8127.46
    242240     8127.89
    242280     8129.59
    242320     8131.18
    242360     8132.38
    242400     8133.76
    242440     8134.89
    242480     8136.53
    242520     8137.56
    242560     8139.02
    242600     8140.78
    242640     8141.65
    242680     8142.73
    242720      8144.6
    242760        8146
    242800     8147.55
    242840     8147.88
    242880     8149.32
    242920     8150.65
    242960     8151.72
    243000     8154.23
    243040     8154.62
    243080     8156.32
    243120     8157.91
    243160     8159.11
    243200      8160.5
    243240      8161.6
    243280     8163.27
    243320      8164.3
    243360     8165.77
    243400     8167.53
    243440     8168.39
    243480     8169.45
    243520     8171.33
    243560     8172.72
    243600     8174.29
    243640     8174.61
    243680     8176.02
    243720     8177.38
    243760     8178.46
    243800     8180.96
    243840     8181.37
    243880     8183.06
    243920     8184.65
    243960     8185.85
    244000     8187.24
    244040     8188.32
    244080        8190
    244120     8191.04
    244160      8192.5
    244200     8194.27
    244240     8195.12
    244280      8196.2
    244320     8198.06
    244360     8199.44
    244400     8201.03
    244440     8201.33
    244480     8202.75
    244520     8204.11
    244560     8205.19
    244600     8207.67
    244640     8208.09
    244680     8209.79
    244720     8211.35
    244760     8212.57
    244800     8213.95
    244840     8215.05
    244880     8216.72
    244920     8217.78
    244960     8219.23
    245000     8221.01
    245040     8221.85
    245080     8222.92
    245120     8224.79
    245160     8226.17
    245200     8227.77
    245240     8228.08
    245280      8229.5
    245320     8230.84
    245360      8231.9
    245400     8234.39
    245440     8234.82
    245480      8236.5
    245520     8238.08
    245560      8239.3
    245600     8240.67
    245640     8241.78
    245680     8243.44
    245720     8244.51
    245760     8245.97
    245800     8247.77
    245840     8248.61
    245880     8249.66
    245920     8251.54
    245960     8252.91
    246000      8254.5
    246040     8254.84
    246080     8256.24
    246120     8257.58
    246160     8258.63
    246200     8261.16
    246240     8261.56
    246280     8263.25
    246320     8264.85
    246360     8266.07
    246400     8267.43
    246440     8268.54
    246480     8270.21
    246520     8271.25
    246560     8272.72
    246600     8274.53
    246640     8275.36
    246680     8276.42
    246720     8278.31
    246760     8279.65
    246800     8281.25
    246840     8281.59
    246880     8282.99
    246920     8284.33
    246960     8285.38
    247000      8287.9
    247040     8288.32
    247080        8290
    247120     8291.61
    247160     8292.83
    247200     8294.18
    247240     8295.33
    247280     8296.99
    247320     8298.04
    247360      8299.5
    247400      8301.3
    247440     8302.12
    247480     8303.19
    247520     8305.04
    247560     8306.42
    247600     8308.04
    247640     8308.35
    247680     8309.76
    247720     8311.11
    247760     8312.14
    247800     8314.68
    247840      8315.1
    247880     8316.78
    247920     8318.38
    247960     8319.57
    248000     8320.97
    248040     8322.08
    248080     8323.75
    248120     8324.79
    248160     8326.28
    248200     8328.06
    248240     8328.87
    248280     8329.95
    248320     8331.79
    248360     8333.16
    248400     8334.81
    248440     8335.11
    248480     8336.52
    248520     8337.87
    248560     8338.88
    248600     8341.45
    248640     8341.85
    248680     8343.53
    248720     8345.16
    248760     8346.32
    248800     8347.71
    248840     8348.84
    248880     8350.51
    248920     8351.57
    248960     8353.05
    249000     8354.82
    249040     8355.62
    249080     8356.71
    249120     8358.57
    249160     8359.91
    249200      8361.6
    249240     8361.84
    249280     8363.27
    249320     8364.61
    249360     8365.63
    249400     8368.23
    249440     8368.62
    249480     8370.29
    249520     8371.91
    249560     8373.09
    249600     8374.47
    249640     8375.59
    249680     8377.28
    249720     8378.33
    249760     8379.82
    249800     8381.59
    249840     8382.39
    249880     8383.49
    249920     8385.34
    249960     8386.69
    250000     8388.35
    250040      8388.6
    250080     8390.02
    250120     8391.38
    250160     8392.38
    250200     8394.99
    250240     8395.37
    250280     8397.05
    250320     8398.66
    250360     8399.85
    250400     8401.22
    250440     8402.31
    250480     8404.02
    250520     8405.09
    250560     8406.56
    250600     8408.35
    250640     8409.15
    250680     8410.23
    250720     8412.08
    250760     8413.45
    250800      8415.1
    250840     8415.36
    250880     8416.78
    250920     8418.14
    250960     8419.12
    251000     8421.74
    251040     8422.14
    251080     8423.81
    251120     8425.42
    251160     8426.61
    251200     8427.97
    251240     8429.08
    251280     8430.78
    251320     8431.84
    251360     8433.33
    251400     8435.11
    251440      8435.9
    251480     8436.97
    251520     8438.86
    251560      8440.2
    251600     8441.84
    251640      8442.1
    251680     8443.51
    251720      8444.9
    251760     8445.87
    251800     8448.52
    251840     8448.89
    251880     8450.54
    251920     8452.17
    251960     8453.37
    252000     8454.73
    252040     8455.81
    252080     8457.52
    252120     8458.59
    252160     8460.08
    252200     8461.85
    252240     8462.63
    252280      8463.7
    252320     8465.59
    252360     8466.92
    252400     8468.57
    252440     8468.85
    252480     8470.23
    252520     8471.64
    252560      8472.6
    252600     8475.25
    252640     8475.63
    252680     8477.27
    252720     8478.92
    252760     8480.11
    252800     8481.46
    252840     8482.55
    252880     8484.27
    252920     8485.34
    252960     8486.82
    253000     8488.57
    253040     8489.37
    253080     8490.44
    253120     8492.34
    253160     8493.66
    253200     8495.29
    253240     8495.58
    253280     8496.97
    253320     8498.36
    253360     8499.33
    253400     8501.97
    253440     8502.36
    253480     8503.99
    253520     8505.64
    253560     8506.81
    253600     8508.17
    253640     8509.31
    253680     8511.01
    253720     8512.06
    253760     8513.56
    253800      8515.3
    253840     8516.09
    253880     8517.18
    253920     8519.07
    253960      8520.4
    254000     8522.04
    254040     8522.31
    254080     8523.71
    254120      8525.1
    254160     8526.07
    254200     8528.69
    254240     8529.11
    254280     8530.74
    254320     8532.39
    254360     8533.55
    254400     8534.92
    254440     8536.05
    254480     8537.74
    254520     8538.78
    254560      8540.3
    254600     8542.04
    254640     8542.82
    254680     8543.94
    254720     8545.81
    254760     8547.13
    254800     8548.78
    254840     8549.08
    254880     8550.46
    254920     8551.83
    254960     8552.81
    255000     8555.45
    255040     8555.84
    255080     8557.48
    255120     8559.16
    255160     8560.29
    255200     8561.65
    255240     8562.79
    255280      8564.5
    255320     8565.53
    255360     8567.05
    255400     8568.78
    255440     8569.55
    255480     8570.66
    255520     8572.55
    255560      8573.9
    255600     8575.52
    255640     8575.82
    255680     8577.21
    255720     8578.57
    255760     8579.56
    255800     8582.19
    255840     8582.57
    255880     8584.21
    255920     8585.88
    255960     8587.02
    256000     8588.41
    256040     8589.52
    256080     8591.21
    256120     8592.24
    256160     8593.79
    256200     8595.52
    256240     8596.27
    256280     8597.38
    256320     8599.27
    256360     8600.63
    256400     8602.24
    256440     8602.52
    256480     8603.92
    256520     8605.27
    256560     8606.27
    256600     8608.91
    256640     8609.31
    256680     8610.94
    256720     8612.59
    256760     8613.75
    256800     8615.12
    256840     8616.24
    256880     8617.93
    256920     8618.96
    256960     8620.55
    257000     8622.26
    257040     8623.02
    257080      8624.1
    257120        8626
    257160     8627.36
    257200     8628.96
    257240     8629.25
    257280     8630.66
    257320        8632
    257360     8633.01
    257400     8635.66
    257440     8636.02
    257480     8637.64
    257520     8639.33
    257560     8640.47
    257600     8641.84
    257640     8642.95
    257680     8644.67
    257720     8645.68
    257760     8647.29
    257800     8648.99
    257840     8649.75
    257880     8650.81
    257920     8652.73
    257960     8654.08
    258000     8655.68
    258040     8655.98
    258080     8657.35
    258120      8658.7
    258160     8659.75
    258200     8662.38
    258240     8662.74
    258280     8664.34
    258320     8666.05
    258360     8667.17
    258400     8668.53
    258440     8669.67
    258480     8671.39
    258520     8672.39
    258560     8673.99
    258600     8675.71
    258640     8676.47
    258680      8677.5
    258720     8679.44
    258760     8680.78
    258800      8682.4
    258840     8682.66
    258880     8684.04
    258920     8685.42
    258960     8686.45
    259000      8689.1
    259040     8689.43
    259080     8691.06
    259120     8692.76
    259160     8693.85
    259200     8695.24
    259240     8696.36
    259280     8698.09
    259320     8699.09
    259360     8700.69
    259400     8702.41
    259440     8703.18
    259480     8704.21
    259520     8706.15
    259560     8707.47
    259600      8709.1
    259640     8709.36
    259680     8710.73
    259720     8712.12
    259760     8713.13
    259800     8715.82
    259840     8716.14
    259880     8717.76
    259920     8719.47
    259960     8720.55
    260000     8721.94
    260040     8723.07
    260080     8724.79
    260120     8725.79
    260160     8727.39
    260200     8729.13
    260240     8729.87
    260280     8730.89
    260320     8732.83
    260360     8734.15
    260400     8735.82
    260440     8736.07
    260480     8737.43
    260520     8738.82
    260560     8739.81
    260600     8742.51
    260640     8742.82
    260680     8744.45
    260720     8746.15
    260760     8747.22
    260800     8748.64
    260840     8749.77
    260880     8751.49
    260920     8752.47
    260960     8754.07
    261000     8755.83
    261040     8756.58
    261080     8757.57
    261120     8759.51
    261160     8760.85
    261200     8762.53
    261240     8762.76
    261280     8764.12
    261320     8765.51
    261360     8766.51
    261400     8769.24
    261440     8769.54
    261480     8771.16
    261520     8772.86
    261560     8773.95
    261600     8775.36
    261640      8776.5
    261680     8778.21
    261720     8779.18
    261760     8780.79
    261800     8782.59
    261840      8783.3
    261880     8784.29
    261920     8786.24
    261960     8787.57
    262000     8789.25
    262040     8789.47
    262080     8790.84
    262120     8792.24
    262160      8793.2
    262200     8795.94
    262240     8796.25
    262280     8797.89
    262320     8799.58
    262360     8800.65
    262400     8802.07
    262440     8803.23
    262480     8804.94
    262520     8805.89
    262560     8807.48
    262600     8809.29
    262640     8810.01
    262680        8811
    262720     8812.95
    262760      8814.3
    262800     8815.98
    262840      8816.2
    262880     8817.55
    262920     8818.96
    262960     8819.91
    263000     8822.64
    263040     8822.99
    263080     8824.59
    263120     8826.29
    263160     8827.36
    263200     8828.75
    263240     8829.93
    263280     8831.67
    263320      8832.6
    263360     8834.19
    263400     8836.02
    263440     8836.72
    263480     8837.68
    263520     8839.69
    263560     8841.04
    263600     8842.69
    263640     8842.92
    263680     8844.27
    263720     8845.67
    263760     8846.63
    263800     8849.34
    263840     8849.71
    263880     8851.31
    263920     8853.02
    263960     8854.09
    264000     8855.48
    264040     8856.67
    264080     8858.39
    264120     8859.33
    264160     8860.91
    264200     8862.74
    264240     8863.42
    264280      8864.4
    264320     8866.43
    264360     8867.74
    264400     8869.42
    264440     8869.63
    264480     8870.98
    264520     8872.41
    264560     8873.35
    264600     8876.05
    264640     8876.41
    264680     8878.02
    264720     8879.73
    264760     8880.81
    264800     8882.19
    264840     8883.39
    264880     8885.11
    264920        8886
    264960     8887.63
    265000     8889.44
    265040     8890.13
    265080     8891.07
    265120     8893.11
    265160     8894.44
    265200     8896.12
    265240     8896.33
    265280     8897.67
    265320     8899.13
    265360     8900.04
    265400     8902.77
    265440     8903.13
    265480     8904.74
    265520     8906.43
    265560     8907.54
    265600     8908.91
    265640     8910.09
    265680     8911.81
    265720     8912.71
    265760     8914.33
    265800     8916.13
    265840     8916.84
    265880     8917.79
    265920     8919.81
    265960     8921.15
    266000     8922.82
    266040     8923.02
    266080     8924.37
    266120     8925.84
    266160     8926.75
    266200     8929.47
    266240     8929.81
    266280     8931.44
    266320     8933.15
    266360     8934.24
    266400     8935.58
    266440     8936.78
    266480      8938.5
    266520     8939.39
    266560     8941.03
    266600     8942.82
    266640     8943.53
    266680     8944.47
    266720      8946.5
    266760     8947.83
    266800     8949.54
    266840     8949.69
    266880     8951.08
    266920     8952.53
    266960     8953.44
    267000     8956.17
    267040     8956.56
    267080     8958.13
    267120     8959.86
    267160     8960.97
    267200      8962.3
    267240      8963.5
    267280     8965.19
    267320      8966.1
    267360     8967.75
    267400     8969.54
    267440     8970.25
    267480     8971.19
    267520     8973.19
    267560     8974.53
    267600     8976.26
    267640     8976.41
    267680     8977.79
    267720     8979.21
    267760     8980.16
    267800     8982.87
    267840     8983.26
    267880     8984.84
    267920     8986.58
    267960      8987.7
    268000     8989.02
    268040     8990.22
    268080      8991.9
    268120     8992.83
    268160     8994.45
    268200     8996.24
    268240     8996.95
    268280     8997.89
    268320      8999.9
    268360     9001.24
    268400     9002.96
    268440     9003.14
    268480      9004.5
    268520     9005.92
    268560     9006.88
    268600     9009.59
    268640     9009.96
    268680     9011.54
    268720     9013.29
    268760     9014.41
    268800     9015.73
    268840     9016.93
    268880     9018.62
    268920     9019.54
    268960     9021.14
    269000     9022.96
    269040     9023.66
    269080     9024.58
    269120      9026.6
    269160     9027.95
    269200     9029.65
    269240     9029.85
    269280     9031.18
    269320     9032.63
    269360     9033.61
    269400     9036.31
    269440      9036.7
    269480     9038.27
    269520     9040.03
    269560     9041.14
    269600     9042.45
    269640     9043.64
    269680     9045.35
    269720     9046.26
    269760     9047.86
    269800     9049.71
    269840     9050.38
    269880     9051.31
    269920     9053.32
    269960     9054.73
    270000     9056.37
    270040      9056.6
    270080     9057.92
    270120     9059.34
    270160     9060.34
    270200     9063.04
    270240     9063.46
    270280     9064.99
    270320     9066.76
    270360     9067.87
    270400     9069.17
    270440     9070.38
    270480     9072.08
    270520     9072.99
    270560     9074.58
    270600     9076.47
    270640     9077.12
    270680     9078.05
    270720     9080.07
    270760     9081.46
    270800     9083.11
    270840     9083.33
    270880     9084.66
    270920     9086.07
    270960     9087.07
    271000     9089.78
    271040     9090.17
    271080     9091.72
    271120     9093.49
    271160     9094.62
    271200     9095.89
    271240     9097.12
    271280     9098.79
    271320     9099.74
    271360     9101.31
    271400     9103.17
    271440     9103.84
    271480     9104.75
    271520     9106.77
    271560     9108.19
    271600     9109.82
    271640     9110.06
    271680      9111.4
    271720     9112.78
    271760      9113.8
    271800     9116.51
    271840     9116.89
    271880     9118.45
    271920     9120.21
    271960     9121.39
    272000     9122.61
    272040     9123.85
    272080     9125.53
    272120     9126.46
    272160     9128.01
    272200     9129.88
    272240     9130.57
    272280     9131.45
    272320     9133.51
    272360     9134.91
    272400     9136.54
    272440     9136.77
    272480     9138.12
    272520     9139.49
    272560     9140.51
    272600     9143.21
    272640      9143.6
    272680     9145.16
    272720     9146.93
    272760     9148.11
    272800     9149.32
    272840     9150.57
    272880     9152.26
    272920     9153.16
    272960     9154.72
    273000     9156.58
    273040     9157.28
    273080     9158.19
    273120     9160.23
    273160     9161.63
    273200     9163.27
    273240     9163.47
    273280     9164.83
    273320     9166.19
    273360     9167.22
    273400     9169.92
    273440      9170.3
    273480     9171.87
    273520     9173.62
    273560     9174.84
    273600     9176.01
    273640     9177.29
    273680     9178.97
    273720     9179.84
    273760     9181.41
    273800     9183.28
    273840     9183.98
    273880     9184.86
    273920     9186.93
    273960     9188.32
    274000     9189.98
    274040     9190.16
    274080     9191.53
    274120      9192.9
    274160     9193.94
    274200     9196.63
    274240     9196.99
    274280     9198.58
    274320     9200.31
    274360     9201.54
    274400      9202.7
    274440     9203.98
    274480     9205.65
    274520     9206.58
    274560     9208.13
    274600     9209.98
    274640     9210.67
    274680     9211.54
    274720     9213.61
    274760     9215.03
    274800     9216.69
    274840     9216.88
    274880     9218.21
    274920     9219.59
    274960     9220.64
    275000     9223.35
    275040     9223.69
    275080      9225.3
    275120     9227.01
    275160     9228.24
    275200     9229.37
    275240     9230.67
    275280     9232.35
    275320     9233.26
    275360     9234.82
    275400     9236.67
    275440     9237.37
    275480      9238.2
    275520     9240.31
    275560     9241.72
    275600     9243.37
    275640     9243.54
    275680     9244.92
    275720     9246.28
    275760     9247.36
    275800        9250
    275840     9250.39
    275880     9251.97
    275920     9253.69
    275960     9254.93
    276000     9256.06
    276040     9257.33
    276080     9259.01
    276120     9259.94
    276160      9261.5
    276200     9263.38
    276240     9264.04
    276280     9264.89
    276320     9266.97
    276360     9268.37
    276400     9270.05
    276440     9270.21
    276480     9271.57
    276520     9272.95
    276560     9274.01
    276600     9276.68
    276640     9277.07
    276680     9278.65
    276720     9280.38
    276760     9281.61
    276800     9282.73
    276840     9284.01
    276880     9285.69
    276920     9286.63
    276960     9288.16
    277000     9290.08
    277040     9290.73
    277080     9291.55
    277120     9293.68
    277160     9295.06
    277200     9296.75
    277240     9296.88
    277280     9298.23
    277320     9299.61
    277360     9300.71
    277400     9303.38
    277440     9303.76
    277480     9305.32
    277520     9307.05
    277560     9308.27
    277600     9309.42
    277640     9310.69
    277680      9312.4
    277720     9313.32
    277760     9314.89
    277800     9316.76
    277840     9317.44
    277880     9318.22
    277920     9320.37
    277960     9321.77
    278000     9323.45
    278040     9323.61
    278080     9324.92
    278120     9326.29
    278160     9327.39
    278200     9330.08
    278240     9330.46
    278280     9332.01
    278320     9333.75
    278360     9334.97
    278400     9336.15
    278440     9337.36
    278480      9339.1
    278520        9340
    278560     9341.61
    278600     9343.45
    278640     9344.15
    278680     9344.94
    278720     9347.08
    278760     9348.47
    278800     9350.17
    278840     9350.29
    278880     9351.61
    278920     9352.97
    278960     9354.09
    279000     9356.76
    279040     9357.16
    279080     9358.68
    279120     9360.44
    279160     9361.67
    279200     9362.84
    279240     9364.09
    279280     9365.76
    279320      9366.7
    279360     9368.29
    279400     9370.13
    279440     9370.83
    279480     9371.63
    279520     9373.78
    279560     9375.19
    279600     9376.86
    279640     9376.99
    279680     9378.27
    279720     9379.68
    279760     9380.75
    279800     9383.47
    279840     9383.87
    279880     9385.39
    279920     9387.13
    279960     9388.37
    280000     9389.52
    280040     9390.78
    280080     9392.44
    280120     9393.38
    280160     9394.97
    280200     9396.83
    280240     9397.47
    280280     9398.31
    280320     9400.42
    280360      9401.9
    280400     9403.57
    280440     9403.69
    280480     9404.97
    280520     9406.34
    280560     9407.41
    280600     9410.14
    280640     9410.54
    280680     9412.07
    280720     9413.81
    280760     9415.04
    280800     9416.18
    280840     9417.46
    280880     9419.12
    280920     9420.05
    280960     9421.64
    281000     9423.52
    281040     9424.14
    281080     9424.97
    281120     9427.09
    281160     9428.59
    281200     9430.26
    281240     9430.36
    281280     9431.65
    281320     9432.99
    281360     9434.08
    281400     9436.77
    281440     9437.22
    281480     9438.74
    281520      9440.5
    281560     9441.68
    281600     9442.82
    281640     9444.11
    281680     9445.76
    281720     9446.72
    281760     9448.31
    281800     9450.19
    281840      9450.8
    281880     9451.63
    281920     9453.78
    281960     9455.25
    282000     9456.95
    282040     9457.01
    282080     9458.29
    282120     9459.67
    282160     9460.72
    282200     9463.44
    282240     9463.89
    282280      9465.4
    282320     9467.17
    282360     9468.36
    282400     9469.51
    282440     9470.79
    282480     9472.42
    282520     9473.38
    282560     9474.95
    282600     9476.87
    282640     9477.48
    282680     9478.32
    282720     9480.45
    282760     9481.92
    282800      9483.6
    282840     9483.66
    282880     9484.94
    282920      9486.3
    282960     9487.37
    283000     9490.11
    283040     9490.52
    283080     9492.07
    283120     9493.83
    283160     9495.04
    283200     9496.18
    283240     9497.46
    283280     9499.05
    283320     9500.03
    283360     9501.62
    283400     9503.51
    283440     9504.12
    283480     9504.96
    283520     9507.08
    283560     9508.58
    283600     9510.28
    283640     9510.33
    283680     9511.59
    283720     9512.97
    283760     9514.01
    283800     9516.76
    283840     9517.15
    283880     9518.72
    283920     9520.53
    283960     9521.69
    284000     9522.85
    284040     9524.09
    284080      9525.7
    284120     9526.69
    284160     9528.26
    284200     9530.18
    284240     9530.78
    284280     9531.62
    284320     9533.75
    284360     9535.26
    284400     9536.97
    284440     9536.98
    284480     9538.26
    284520     9539.63
    284560      9540.7
    284600     9543.44
    284640     9543.82
    284680     9545.38
    284720      9547.2
    284760     9548.38
    284800     9549.51
    284840     9550.78
    284880     9552.34
    284920     9553.37
    284960     9554.92
    285000     9556.86
    285040     9557.47
    285080     9558.32
    285120     9560.43
    285160     9561.96
    285200     9563.64
    285240     9563.67
    285280     9564.92
    285320     9566.31
    285360     9567.38
    285400      9570.1
    285440      9570.5
    285480     9572.06
    285520     9573.89
    285560     9575.07
    285600     9576.13
    285640     9577.49
    285680        9579
    285720     9580.06
    285760     9581.58
    285800     9583.54
    285840     9584.11
    285880     9584.99
    285920     9587.12
    285960     9588.65
    286000     9590.33
    286040     9590.37
    286080      9591.6
    286120     9593.01
    286160     9594.04
    286200     9596.79
    286240     9597.18
    286280     9598.73
    286320     9600.57
    286360     9601.77
    286400     9602.82
    286440     9604.15
    286480     9605.67
    286520     9606.73
    286560     9608.27
    286600     9610.19
    286640      9610.8
    286680     9611.67
    286720     9613.79
    286760      9615.3
    286800        9617
    286840     9617.05
    286880     9618.29
    286920     9619.68
    286960     9620.72
    287000     9623.46
    287040     9623.86
    287080     9625.42
    287120     9627.22
    287160     9628.42
    287200     9629.46
    287240     9630.81
    287280     9632.33
    287320     9633.41
    287360     9634.93
    287400     9636.86
    287440     9637.47
    287480     9638.35
    287520     9640.47
    287560     9641.94
    287600     9643.67
    287640     9643.71
    287680     9644.95
    287720     9646.32
    287760     9647.42
    287800     9650.11
    287840     9650.53
    287880     9652.09
    287920     9653.92
    287960     9655.12
    288000     9656.16
    288040     9657.49
    288080     9659.01
    288120     9660.08
    288160     9661.62
    288200     9663.54
    288240     9664.14
    288280        9665
    288320     9667.16
    288360     9668.61
    288400     9670.37
    288440     9670.38
    288480     9671.64
    288520     9672.98
    288560     9674.09
    288600     9676.78
    288640     9677.21
    288680     9678.78
    288720      9680.6
    288760     9681.84
    288800     9682.82
    288840     9684.18
    288880     9685.72
    288920     9686.78
    288960     9688.31
    289000     9690.25
    289040     9690.82
    289080     9691.67
    289120     9693.86
    289160      9695.3
    289200     9697.08
    289240     9697.08
    289280     9698.34
    289320     9699.68
    289360     9700.77
    289400     9703.46
    289440     9703.89
    289480     9705.46
    289520     9707.32
    289560      9708.5
    289600     9709.53
    289640      9710.9
    289680     9712.42
    289720     9713.45
    289760     9714.97
    289800     9716.93
    289840     9717.52
    289880     9718.37
    289920     9720.54
    289960        9722
    290000      9723.8
    290040     9723.78
    290080     9725.01
    290120     9726.39
    290160     9727.47
    290200     9730.16
    290240     9730.57
    290280     9732.16
    290320        9734
    290360     9735.19
    290400     9736.24
    290440     9737.61
    290480      9739.1
    290520     9740.16
    290560     9741.65
    290600     9743.61
    290640     9744.25
    290680     9745.08
    290720     9747.21
    290760     9748.69
    290800      9750.5
    290840      9750.5
    290880     9751.68
    290920     9753.06
    290960     9754.15
    291000     9756.86
    291040     9757.26
    291080     9758.86
    291120     9760.71
    291160     9761.88
    291200     9762.93
    291240     9764.31
    291280     9765.78
    291320     9766.85
    291360     9768.35
    291400     9770.32
    291440     9770.95
    291480     9771.79
    291520     9773.94
    291560      9775.4
    291600     9777.21
    291640     9777.21
    291680     9778.38
    291720     9779.78
    291760     9780.87
    291800     9783.56
    291840     9783.97
    291880     9785.57
    291920     9787.42
    291960     9788.59
    292000     9789.63
    292040     9791.03
    292080     9792.49
    292120     9793.55
    292160     9795.04
    292200     9797.03
    292240     9797.65
    292280     9798.48
    292320     9800.64
    292360     9802.09
    292400     9803.89
    292440     9803.91
    292480     9805.06
    292520     9806.48
    292560     9807.59
    292600     9810.25
    292640     9810.66
    292680     9812.25
    292720     9814.12
    292760     9815.31
    292800     9816.32
    292840     9817.75
    292880     9819.18
    292920     9820.28
    292960     9821.75
    293000     9823.73
    293040     9824.34
    293080     9825.23
    293120     9827.37
    293160     9828.78
    293200     9830.57
    293240     9830.64
    293280     9831.75
    293320     9833.18
    293360     9834.28
    293400     9836.96
    293440     9837.37
    293480     9838.94
    293520     9840.83
    293560     9842.02
    293600     9843.02
    293640     9844.45
    293680     9845.87
    293720     9846.98
    293760     9848.48
    293800     9850.43
    293840     9851.01
    293880     9851.92
    293920     9854.07
    293960      9855.5
    294000      9857.3
    294040     9857.35
    294080     9858.42
    294120     9859.87
    294160     9860.96
    294200     9863.67
    294240     9864.07
    294280     9865.63
    294320     9867.55
    294360     9868.73
    294400     9869.73
    294440     9871.14
    294480     9872.58
    294520     9873.71
    294560      9875.2
    294600     9877.14
    294640     9877.75
    294680     9878.65
    294720     9880.76
    294760     9882.18
    294800     9884.01
    294840     9884.04
    294880     9885.12
    294920     9886.56
    294960     9887.68
    295000     9890.39
    295040     9890.77
    295080     9892.35
    295120     9894.28
    295160     9895.44
    295200     9896.45
    295240     9897.86
    295280     9899.31
    295320     9900.44
    295360     9901.89
    295400     9903.82
    295440     9904.44
    295480     9905.35
    295520     9907.48
    295560      9908.9
    295600     9910.73
    295640     9910.76
    295680     9911.82
    295720     9913.26
    295760     9914.39
    295800     9917.11
    295840     9917.47
    295880     9919.04
    295920     9920.99
    295960     9922.14
    296000     9923.17
    296040     9924.58
    296080     9926.01
    296120     9927.13
    296160     9928.57
    296200     9930.51
    296240     9931.16
    296280     9932.06
    296320     9934.19
    296360      9935.6
    296400     9937.43
    296440     9937.46
    296480     9938.49
    296520     9939.95
    296560     9941.11
    296600     9943.81
    296640     9944.16
    296680     9945.75
    296720      9947.7
    296760     9948.82
    296800     9949.89
    296840     9951.29
    296880     9952.71
    296920      9953.8
    296960     9955.26
    297000     9957.24
    297040     9957.85
    297080     9958.77
    297120     9960.89
    297160     9962.33
    297200     9964.13
    297240     9964.17
    297280     9965.18
    297320     9966.65
    297360     9967.79
    297400      9970.5
    297440     9970.85
    297480     9972.43
    297520     9974.42
    297560     9975.51
    297600     9976.57
    297640     9977.96
    297680     9979.41
    297720     9980.49
    297760     9981.96
    297800     9983.95
    297840     9984.55
    297880     9985.47
    297920     9987.56
    297960     9989.03
    298000     9990.82
    298040     9990.85
    298080      9991.9
    298120     9993.32
    298160     9994.52
    298200      9997.2
    298240     9997.55
    298280     9999.12
    298320     10001.1
    298360     10002.2
    298400     10003.3
    298440     10004.7
    298480     10006.1
    298520     10007.2
    298560     10008.6
    298600     10010.6
    298640     10011.3
    298680     10012.2
    298720     10014.3
    298760     10015.7
    298800     10017.6
    298840     10017.6
    298880     10018.6
    298920     10020.1
    298960     10021.2
    299000     10023.9
    299040     10024.2
    299080     10025.8
    299120     10027.9
    299160     10028.9
    299200       10030
    299240     10031.4
    299280     10032.8
    299320     10033.9
    299360     10035.4
    299400     10037.3
    299440       10038
    299480     10038.8
    299520       10041
    299560     10042.4
    299600     10044.3
    299640     10044.3
    299680     10045.3
    299720     10046.7
    299760     10047.9
    299800     10050.7
    299840       10051
    299880     10052.5
    299920     10054.6
    299960     10055.7
    300000     10056.7
    300040     10058.1
    300080     10059.5
    300120     10060.6
    300160     10062.1
    300200       10064
    300240     10064.7
    300280     10065.5
    300320     10067.7
    300360     10069.1
    300400       10071
    300440     10070.9
    300480       10072
    300520     10073.4
    300560     10074.6
    300600     10077.3
    300640     10077.6
    300680     10079.3
    300720     10081.3
    300760     10082.4
    300800     10083.4
    300840     10084.8
    300880     10086.2
    300920     10087.2
    300960     10088.8
    301000     10090.7
    301040     10091.4
    301080     10092.2
    301120     10094.4
    301160     10095.8
    301200     10097.7
    301240     10097.6
    301280     10098.7
    301320     10100.1
    301360     10101.3
    301400       10104
    301440     10104.4
    301480     10105.9
    301520       10108
    301560     10109.1
    301600       10110
    301640     10111.5
    301680     10112.9
    301720     10113.9
    301760     10115.5
    301800     10117.4
    301840     10118.1
    301880       10119
    301920     10121.1
    301960     10122.5
    302000     10124.3
    302040     10124.3
    302080     10125.4
    302120     10126.8
    302160       10128
    302200     10130.7
    302240       10131
    302280     10132.7
    302320     10134.7
    302360     10135.8
    302400     10136.7
    302440     10138.2
    302480     10139.6
    302520     10140.6
    302560     10142.1
    302600     10144.2
    302640     10144.8
    302680     10145.6
    302720     10147.8
    302760     10149.2
    302800     10151.1
    302840       10151
    302880     10152.1
    302920     10153.5
    302960     10154.7
    303000     10157.4
    303040     10157.7
    303080     10159.3
    303120     10161.4
    303160     10162.4
    303200     10163.4
    303240       10165
    303280     10166.3
    303320     10167.3
    303360     10168.9
    303400     10170.9
    303440     10171.5
    303480     10172.3
    303520     10174.5
    303560     10175.9
    303600     10177.7
    303640     10177.7
    303680     10178.7
    303720     10180.2
    303760     10181.4
    303800     10184.1
    303840     10184.4
    303880     10186.1
    303920     10188.1
    303960     10189.1
    304000     10190.1
    304040     10191.6
    304080       10193
    304120       10194
    304160     10195.6
    304200     10197.5
    304240     10198.2
    304280       10199
    304320     10201.2
    304360     10202.6
    304400     10204.4
    304440     10204.4
    304480     10205.4
    304520     10206.9
    304560     10208.1
    304600     10210.8
    304640     10211.1
    304680     10212.8
    304720     10214.8
    304760     10215.8
    304800     10216.8
    304840     10218.3
    304880     10219.8
    304920     10220.8
    304960     10222.3
    305000     10224.3
    305040     10224.9
    305080     10225.8
    305120       10228
    305160     10229.3
    305200     10231.2
    305240     10231.2
    305280     10232.2
    305320     10233.7
    305360     10234.8
    305400     10237.5
    305440     10237.8
    305480     10239.5
    305520     10241.5
    305560     10242.6
    305600     10243.5
    305640     10245.1
    305680     10246.5
    305720     10247.5
    305760     10249.1
    305800       10251
    305840     10251.6
    305880     10252.5
    305920     10254.7
    305960     10256.1
    306000     10257.9
    306040     10257.9
    306080     10258.9
    306120     10260.4
    306160     10261.6
    306200     10264.2
    306240     10264.5
    306280     10266.2
    306320     10268.2
    306360     10269.3
    306400     10270.2
    306440     10271.8
    306480     10273.2
    306520     10274.1
    306560     10275.7
    306600     10277.7
    306640     10278.4
    306680     10279.1
    306720     10281.4
    306760     10282.8
    306800     10284.6
    306840     10284.6
    306880     10285.6
    306920     10287.1
    306960     10288.3
    307000       10291
    307040     10291.3
    307080     10292.9
    307120     10294.9
    307160       10296
    307200     10296.9
    307240     10298.5
    307280     10299.9
    307320     10300.8
    307360     10302.5
    307400     10304.4
    307440       10305
    307480     10305.8
    307520     10308.1
    307560     10309.5
    307600     10311.3
    307640     10311.3
    307680     10312.3
    307720     10313.8
    307760       10315
    307800     10317.7
    307840       10318
    307880     10319.6
    307920     10321.5
    307960     10322.7
    308000     10323.6
    308040     10325.2
    308080     10326.6
    308120     10327.5
    308160     10329.2
    308200     10331.1
    308240     10331.8
    308280     10332.5
    308320     10334.8
    308360     10336.2
    308400       10338
    308440       10338
    308480     10338.9
    308520     10340.4
    308560     10341.6
    308600     10344.4
    308640     10344.6
    308680     10346.2
    308720     10348.2
    308760     10349.3
    308800     10350.3
    308840     10351.8
    308880     10353.3
    308920     10354.2
    308960     10355.9
    309000     10357.8
    309040     10358.4
    309080     10359.2
    309120     10361.5
    309160     10362.9
    309200     10364.7
    309240     10364.6
    309280     10365.6
    309320     10367.1
    309360     10368.3
    309400     10371.1
    309440     10371.3
    309480     10372.9
    309520     10374.9
    309560       10376
    309600       10377
    309640     10378.6
    309680       10380
    309720     10380.9
    309760     10382.6
    309800     10384.5
    309840     10385.1
    309880     10385.9
    309920     10388.2
    309960     10389.6
    310000     10391.4
    310040     10391.3
    310080     10392.3
    310120     10393.8
    310160       10395
    310200     10397.8
    310240       10398
    310280     10399.6
    310320     10401.6
    310360     10402.7
    310400     10403.7
    310440     10405.2
    310480     10406.7
    310520     10407.6
    310560     10409.3
    310600     10411.2
    310640     10411.8
    310680     10412.6
    310720     10414.9
    310760     10416.3
    310800     10418.1
    310840       10418
    310880       10419
    310920     10420.5
    310960     10421.7
    311000     10424.4
    311040     10424.7
    311080     10426.3
    311120     10428.3
    311160     10429.4
    311200     10430.4
    311240       10432
    311280     10433.4
    311320     10434.3
    311360     10435.9
    311400     10437.9
    311440     10438.5
    311480     10439.3
    311520     10441.6
    311560       10443
    311600     10444.8
    311640     10444.7
    311680     10445.7
    311720     10447.2
    311760     10448.4
    311800     10451.1
    311840     10451.4
    311880       10453
    311920       10455
    311960     10456.1
    312000     10457.1
    312040     10458.7
    312080     10460.1
    312120       10461
    312160     10462.6
    312200     10464.6
    312240     10465.2
    312280       10466
    312320     10468.3
    312360     10469.7
    312400     10471.5
    312440     10471.4
    312480     10472.4
    312520     10473.9
    312560     10475.1
    312600     10477.8
    312640     10478.1
    312680     10479.7
    312720     10481.7
    312760     10482.8
    312800     10483.7
    312840     10485.4
    312880     10486.8
    312920     10487.6
    312960     10489.3
    313000     10491.3
    313040     10491.8
    313080     10492.6
    313120       10495
    313160     10496.4
    313200     10498.2
    313240     10498.1
    313280     10499.1
    313320     10500.6
    313360     10501.7
    313400     10504.5
    313440     10504.7
    313480     10506.4
    313520     10508.3
    313560     10509.5
    313600     10510.4
    313640       10512
    313680     10513.5
    313720     10514.3
    313760       10516
    313800       10518
    313840     10518.5
    313880     10519.3
    313920     10521.6
    313960       10523
    314000     10524.9
    314040     10524.7
    314080     10525.7
    314120     10527.2
    314160     10528.3
    314200     10531.1
    314240     10531.4
    314280       10533
    314320       10535
    314360     10536.1
    314400     10537.1
    314440     10538.7
    314480     10540.1
    314520       10541
    314560     10542.6
    314600     10544.6
    314640     10545.1
    314680       10546
    314720     10548.2
    314760     10549.7
    314800     10551.6
    314840     10551.4
    314880     10552.4
    314920     10553.9
    314960       10555
    315000     10557.8
    315040       10558
    315080     10559.7
    315120     10561.6
    315160     10562.7
    315200     10563.7
    315240     10565.3
    315280     10566.8
    315320     10567.6
    315360     10569.3
    315400     10571.3
    315440     10571.8
    315480     10572.6
    315520     10574.9
    315560     10576.3
    315600     10578.2
    315640       10578
    315680       10579
    315720     10580.5
    315760     10581.7
    315800     10584.4
    315840     10584.7
    315880     10586.3
    315920     10588.3
    315960     10589.4
    316000     10590.4
    316040       10592
    316080     10593.4
    316120     10594.3
    316160       10596
    316200     10597.9
    316240     10598.4
    316280     10599.3
    316320     10601.5
    316360       10603
    316400     10604.9
    316440     10604.7
    316480     10605.7
    316520     10607.2
    316560     10608.3
    316600     10611.1
    316640     10611.4
    316680       10613
    316720       10615
    316760     10616.1
    316800       10617
    316840     10618.7
    316880     10620.1
    316920     10620.9
    316960     10622.6
    317000     10624.6
    317040     10625.1
    317080     10625.9
    317120     10628.2
    317160     10629.7
    317200     10631.5
    317240     10631.3
    317280     10632.3
    317320     10633.9
    317360       10635
    317400     10637.7
    317440       10638
    317480     10639.6
    317520     10641.6
    317560     10642.7
    317600     10643.7
    317640     10645.3
    317680     10646.7
    317720     10647.6
    317760     10649.3
    317800     10651.2
    317840     10651.7
    317880     10652.6
    317920     10654.9
    317960     10656.3
    318000     10658.2
    318040       10658
    318080       10659
    318120     10660.6
    318160     10661.6
    318200     10664.4
    318240     10664.7
    318280     10666.2
    318320     10668.3
    318360     10669.4
    318400     10670.3
    318440       10672
    318480     10673.4
    318520     10674.3
    318560       10676
    318600     10677.9
    318640     10678.4
    318680     10679.3
    318720     10681.5
    318760       10683
    318800     10684.8
    318840     10684.7
    318880     10685.7
    318920     10687.2
    318960     10688.3
    319000       10691
    319040     10691.4
    319080     10692.9
    319120       10695
    319160     10696.1
    319200       10697
    319240     10698.7
    319280     10700.1
    319320       10701
    319360     10702.6
    319400     10704.6
    319440     10705.1
    319480     10705.9
    319520     10708.2
    319560     10709.6
    319600     10711.6
    319640     10711.4
    319680     10712.4
    319720     10713.9
    319760     10714.9
    319800     10717.7
    319840     10718.1
    319880     10719.6
    319920     10721.7
    319960     10722.7
    320000     10723.7
    320040     10725.4
    320080     10726.8
    320120     10727.6
    320160     10729.3
    320200     10731.3
    320240     10731.8
    320280     10732.6
    320320     10734.9
    320360     10736.3
    320400     10738.2
    320440       10738
    320480       10739
    320520     10740.6
    320560     10741.6
    320600     10744.4
    320640     10744.8
    320680     10746.3
    320720     10748.3
    320760     10749.4
    320800     10750.4
    320840     10752.1
    320880     10753.4
    320920     10754.3
    320960       10756
    321000       10758
    321040     10758.4
    321080     10759.3
    321120     10761.6
    321160       10763
    321200     10764.9
    321240     10764.7
    321280     10765.7
    321320     10767.2
    321360     10768.3
    321400     10771.1
    321440     10771.4
    321480     10772.9
    321520       10775
    321560     10776.1
    321600       10777
    321640     10778.8
    321680     10780.1
    321720       10781
    321760     10782.7
    321800     10784.6
    321840     10785.1
    321880     10785.9
    321920     10788.2
    321960     10789.7
    322000     10791.6
    322040     10791.3
    322080     10792.4
    322120     10793.9
    322160     10794.9
    322200     10797.7
    322240     10798.1
    322280     10799.6
    322320     10801.6
    322360     10802.8
    322400     10803.7
    322440     10805.5
    322480     10806.7
    322520     10807.6
    322560     10809.3
    322600     10811.3
    322640     10811.8
    322680     10812.6
    322720     10814.9
    322760     10816.3
    322800     10818.2
    322840       10818
    322880     10819.1
    322920     10820.6
    322960     10821.6
    323000     10824.4
    323040     10824.7
    323080     10826.3
    323120     10828.3
    323160     10829.4
    323200     10830.4
    323240     10832.1
    323280     10833.4
    323320     10834.3
    323360       10836
    323400     10837.9
    323440     10838.4
    323480     10839.3
    323520     10841.5
    323560       10843
    323600     10844.9
    323640     10844.7
    323680     10845.7
    323720     10847.2
    323760     10848.2
    323800     10851.1
    323840     10851.4
    323880     10852.9
    323920       10855
    323960     10856.1
    324000       10857
    324040     10858.7
    324080     10860.1
    324120     10860.9
    324160     10862.7
    324200     10864.6
    324240     10865.1
    324280     10865.9
    324320     10868.2
    324360     10869.7
    324400     10871.6
    324440     10871.3
    324480     10872.3
    324520     10873.9
    324560     10874.9
    324600     10877.7
    324640       10878
    324680     10879.6
    324720     10881.6
    324760     10882.7
    324800     10883.7
    324840     10885.4
    324880     10886.7
    324920     10887.6
    324960     10889.3
    325000     10891.3
    325040     10891.7
    325080     10892.6
    325120     10894.8
    325160     10896.3
    325200     10898.2
    325240       10898
    325280       10899
    325320     10900.5
    325360     10901.6
    325400     10904.4
    325440     10904.7
    325480     10906.2
    325520     10908.2
    325560     10909.3
    325600     10910.3
    325640     10912.1
    325680     10913.4
    325720     10914.2
    325760       10916
    325800     10917.9
    325840     10918.4
    325880     10919.2
    325920     10921.4
    325960       10923
    326000     10924.9
    326040     10924.6
    326080     10925.6
    326120     10927.1
    326160     10928.2
    326200       10931
    326240     10931.3
    326280     10932.9
    326320     10934.9
    326360       10936
    326400     10936.9
    326440     10938.7
    326480       10940
    326520     10940.9
    326560     10942.6
    326600     10944.6
    326640     10945.1
    326680     10945.9
    326720     10948.1
    326760     10949.7
    326800     10951.5
    326840     10951.3
    326880     10952.3
    326920     10953.7
    326960     10954.9
    327000     10957.7
    327040       10958
    327080     10959.6
    327120     10961.5
    327160     10962.6
    327200     10963.6
    327240     10965.3
    327280     10966.6
    327320     10967.5
    327360     10969.2
    327400     10971.2
    327440     10971.7
    327480     10972.5
    327520     10974.7
    327560     10976.3
    327600     10978.2
    327640       10978
    327680       10979
    327720     10980.4
    327760     10981.5
    327800     10984.3
    327840     10984.6
    327880     10986.2
    327920     10988.1
    327960     10989.3
    328000     10990.2
    328040       10992
    328080     10993.2
    328120     10994.1
    328160     10995.9
    328200     10997.8
    328240     10998.3
    328280     10999.2
    328320     11001.4
    328360       11003
    328400     11004.8
    328440     11004.6
    328480     11005.6
    328520       11007
    328560     11008.2
    328600       11011
    328640     11011.3
    328680     11012.8
    328720     11014.8
    328760     11015.9
    328800     11016.9
    328840     11018.6
    328880     11019.9
    328920     11020.8
    328960     11022.5
    329000     11024.5
    329040       11025
    329080     11025.8
    329120       11028
    329160     11029.6
    329200     11031.5
    329240     11031.3
    329280     11032.2
    329320     11033.7
    329360     11034.8
    329400     11037.6
    329440     11037.9
    329480     11039.5
    329520     11041.4
    329560     11042.5
    329600     11043.5
    329640     11045.3
    329680     11046.5
    329720     11047.4
    329760     11049.1
    329800     11051.1
    329840     11051.6
    329880     11052.5
    329920     11054.6
    329960     11056.3
    330000     11058.1
    330040     11057.9
    330080     11058.9
    330120     11060.3
    330160     11061.5
    330200     11064.3
    330240     11064.6
    330280     11066.1
    330320     11068.1
    330360     11069.2
    330400     11070.1
    330440     11071.9
    330480     11073.2
    330520     11074.1
    330560     11075.7
    330600     11077.7
    330640     11078.2
    330680     11079.1
    330720     11081.3
    330760     11082.9
    330800     11084.7
    330840     11084.5
    330880     11085.5
    330920     11086.9
    330960       11088
    331000     11090.9
    331040     11091.2
    331080     11092.7
    331120     11094.7
    331160     11095.8
    331200     11096.7
    331240     11098.5
    331280     11099.8
    331320     11100.7
    331360     11102.3
    331400     11104.3
    331440     11104.8
    331480     11105.7
    331520     11107.9
    331560     11109.5
    331600     11111.3
    331640     11111.1
    331680     11112.1
    331720     11113.6
    331760     11114.7
    331800     11117.5
    331840     11117.8
    331880     11119.3
    331920     11121.3
    331960     11122.4
    332000     11123.3
    332040     11125.2
    332080     11126.4
    332120     11127.2
    332160     11128.9
    332200     11130.9
    332240     11131.4
    332280     11132.3
    332320     11134.5
    332360     11136.1
    332400     11137.9
    332440     11137.7
    332480     11138.7
    332520     11140.2
    332560     11141.3
    332600     11144.1
    332640     11144.4
    332680     11145.9
    332720       11148
    332760     11149.1
    332800     11149.9
    332840     11151.7
    332880       11153
    332920     11153.9
    332960     11155.5
    333000     11157.5
    333040       11158
    333080     11158.9
    333120     11161.1
    333160     11162.7
    333200     11164.5
    333240     11164.3
    333280     11165.3
    333320     11166.8
    333360     11167.8
    333400     11170.8
    333440       11171
    333480     11172.5
    333520     11174.6
    333560     11175.6
    333600     11176.6
    333640     11178.4
    333680     11179.6
    333720     11180.5
    333760     11182.1
    333800     11184.1
    333840     11184.6
    333880     11185.5
    333920     11187.7
    333960     11189.3
    334000     11191.1
    334040     11190.9
    334080     11191.9
    334120     11193.4
    334160     11194.4
    334200     11197.4
    334240     11197.6
    334280     11199.1
    334320     11201.2
    334360     11202.2
    334400     11203.1
    334440       11205
    334480     11206.1
    334520     11207.1
    334560     11208.7
    334600     11210.7
    334640     11211.2
    334680       11212
    334720     11214.3
    334760     11215.8
    334800     11217.7
    334840     11217.5
    334880     11218.5
    334920       11220
    334960       11221
    335000     11223.9
    335040     11224.1
    335080     11225.7
    335120     11227.8
    335160     11228.8
    335200     11229.7
    335240     11231.5
    335280     11232.7
    335320     11233.6
    335360     11235.3
    335400     11237.3
    335440     11237.8
    335480     11238.6
    335520     11240.9
    335560     11242.4
    335600     11244.3
    335640     11244.1
    335680       11245
    335720     11246.5
    335760     11247.6
    335800     11250.5
    335840     11250.7
    335880     11252.2
    335920     11254.3
    335960     11255.3
    336000     11256.3
    336040     11258.1
    336080     11259.3
    336120     11260.2
    336160     11261.9
    336200     11263.9
    336240     11264.4
    336280     11265.2
    336320     11267.5
    336360       11269
    336400     11270.8
    336440     11270.6
    336480     11271.5
    336520     11273.1
    336560     11274.1
    336600     11277.1
    336640     11277.3
    336680     11278.8
    336720     11280.9
    336760     11281.8
    336800     11282.9
    336840     11284.7
    336880     11285.9
    336920     11286.7
    336960     11288.4
    337000     11290.5
    337040       11291
    337080     11291.8
    337120     11294.1
    337160     11295.6
    337200     11297.5
    337240     11297.2
    337280     11298.2
    337320     11299.7
    337360     11300.7
    337400     11303.7
    337440     11303.9
    337480     11305.3
    337520     11307.5
    337560     11308.4
    337600     11309.5
    337640     11311.4
    337680     11312.5
    337720     11313.3
    337760     11315.1
    337800     11317.2
    337840     11317.6
    337880     11318.4
    337920     11320.7
    337960     11322.2
    338000     11324.1
    338040     11323.8
    338080     11324.8
    338120     11326.3
    338160     11327.3
    338200     11330.4
    338240     11330.5
    338280     11331.9
    338320     11334.1
    338360       11335
    338400     11336.1
    338440       11338
    338480     11339.1
    338520       11340
    338560     11341.7
    338600     11343.8
    338640     11344.3
    338680       11345
    338720     11347.3
    338760     11348.8
    338800     11350.7
    338840     11350.4
    338880     11351.4
    338920     11352.9
    338960     11353.9
    339000       11357
    339040     11357.1
    339080     11358.6
    339120     11360.7
    339160     11361.6
    339200     11362.7
    339240     11364.6
    339280     11365.8
    339320     11366.6
    339360     11368.2
    339400     11370.4
    339440     11370.9
    339480     11371.6
    339520     11373.9
    339560     11375.4
    339600     11377.3
    339640       11377
    339680       11378
    339720     11379.5
    339760     11380.5
    339800     11383.6
    339840     11383.7
    339880     11385.2
    339920     11387.3
    339960     11388.2
    340000     11389.3
    340040     11391.2
    340080     11392.3
    340120     11393.2
    340160     11394.8
    340200     11396.9
    340240     11397.5
    340280     11398.2
    340320     11400.5
    340360       11402
    340400     11403.9
    340440     11403.7
    340480     11404.6
    340520     11406.1
    340560     11407.1
    340600     11410.3
    340640     11410.3
    340680     11411.8
    340720     11413.9
    340760     11414.8
    340800       11416
    340840     11417.8
    340880       11419
    340920     11419.8
    340960     11421.4
    341000     11423.5
    341040     11424.1
    341080     11424.8
    341120     11427.1
    341160     11428.6
    341200     11430.5
    341240     11430.3
    341280     11431.2
    341320     11432.7
    341360     11433.7
    341400     11436.9
    341440     11436.9
    341480     11438.5
    341520     11440.5
    341560     11441.4
    341600     11442.6
    341640     11444.4
    341680     11445.6
    341720     11446.4
    341760     11448.1
    341800     11450.2
    341840     11450.7
    341880     11451.5
    341920     11453.8
    341960     11455.3
    342000     11457.1
    342040     11456.9
    342080     11457.8
    342120     11459.4
    342160     11460.4
    342200     11463.5
    342240     11463.6
    342280     11465.1
    342320     11467.1
    342360     11468.1
    342400     11469.2
    342440       11471
    342480     11472.2
    342520     11473.1
    342560     11474.7
    342600     11476.8
    342640     11477.3
    342680       11478
    342720     11480.4
    342760     11481.9
    342800     11483.8
    342840     11483.5
    342880     11484.4
    342920       11486
    342960       11487
    343000     11490.2
    343040     11490.2
    343080     11491.7
    343120     11493.8
    343160     11494.7
    343200     11495.8
    343240     11497.7
    343280     11498.9
    343320     11499.7
    343360     11501.3
    343400     11503.4
    343440       11504
    343480     11504.7
    343520     11507.1
    343560     11508.5
    343600     11510.4
    343640     11510.1
    343680     11511.1
    343720     11512.6
    343760     11513.6
    343800     11516.8
    343840     11516.8
    343880     11518.4
    343920     11520.4
    343960     11521.3
    344000     11522.4
    344040     11524.3
    344080     11525.5
    344120     11526.3
    344160       11528
    344200     11530.1
    344240     11530.6
    344280     11531.3
    344320     11533.7
    344360     11535.2
    344400       11537
    344440     11536.8
    344480     11537.7
    344520     11539.3
    344560     11540.3
    344600     11543.4
    344640     11543.4
    344680       11545
    344720     11547.1
    344760     11547.9
    344800     11549.1
    344840       11551
    344880     11552.2
    344920       11553
    344960     11554.6
    345000     11556.7
    345040     11557.2
    345080     11557.9
    345120     11560.3
    345160     11561.8
    345200     11563.7
    345240     11563.4
    345280     11564.3
    345320     11565.9
    345360     11566.9
    345400     11570.1
    345440     11570.1
    345480     11571.6
    345520     11573.7
    345560     11574.6
    345600     11575.7
    345640     11577.6
    345680     11578.8
    345720     11579.6
    345760     11581.3
    345800     11583.3
    345840     11583.9
    345880     11584.6
    345920       11587
    345960     11588.4
    346000     11590.3
    346040     11590.1
    346080       11591
    346120     11592.6
    346160     11593.6
    346200     11596.7
    346240     11596.7
    346280     11598.2
    346320     11600.4
    346360     11601.2
    346400     11602.4
    346440     11604.3
    346480     11605.5
    346520     11606.3
    346560     11607.9
    346600     11609.9
    346640     11610.5
    346680     11611.3
    346720     11613.6
    346760     11615.1
    346800       11617
    346840     11616.7
    346880     11617.6
    346920     11619.2
    346960     11620.2
    347000     11623.3
    347040     11623.3
    347080     11624.9
    347120       11627
    347160     11627.9
    347200       11629
    347240     11630.9
    347280     11632.1
    347320     11632.9
    347360     11634.6
    347400     11636.6
    347440     11637.1
    347480     11637.9
    347520     11640.3
    347560     11641.7
    347600     11643.6
    347640     11643.4
    347680     11644.2
    347720     11645.9
    347760     11646.8
    347800       11650
    347840       11650
    347880     11651.5
    347920     11653.7
    347960     11654.6
    348000     11655.7
    348040     11657.6
    348080     11658.8
    348120     11659.5
    348160     11661.2
    348200     11663.2
    348240     11663.8
    348280     11664.6
    348320     11666.9
    348360     11668.4
    348400     11670.3
    348440       11670
    348480     11670.9
    348520     11672.6
    348560     11673.5
    348600     11676.6
    348640     11676.7
    348680     11678.1
    348720     11680.3
    348760     11681.2
    348800     11682.4
    348840     11684.2
    348880     11685.5
    348920     11686.2
    348960     11687.9
    349000     11689.9
    349040     11690.5
    349080     11691.3
    349120     11693.5
    349160       11695
    349200     11696.9
    349240     11696.7
    349280     11697.5
    349320     11699.2
    349360     11700.1
    349400     11703.2
    349440     11703.3
    349480     11704.8
    349520       11707
    349560     11707.8
    349600       11709
    349640     11710.9
    349680     11712.1
    349720     11712.8
    349760     11714.5
    349800     11716.5
    349840     11717.1
    349880     11717.9
    349920     11720.2
    349960     11721.6
    350000     11723.5
    350040     11723.3
    350080     11724.2
    350120     11725.8
    350160     11726.8
    350200     11729.9
    350240       11730
    350280     11731.4
    350320     11733.6
    350360     11734.5
    350400     11735.6
    350440     11737.5
    350480     11738.8
    350520     11739.4
    350560     11741.2
    350600     11743.1
    350640     11743.7
    350680     11744.5
    350720     11746.8
    350760     11748.2
    350800     11750.2
    350840     11749.9
    350880     11750.7
    350920     11752.4
    350960     11753.4
    351000     11756.5
    351040     11756.6
    351080       11758
    351120     11760.2
    351160     11761.1
    351200     11762.2
    351240     11764.1
    351280     11765.4
    351320       11766
    351360     11767.8
    351400     11769.7
    351440     11770.3
    351480     11771.2
    351520     11773.4
    351560     11774.8
    351600     11776.8
    351640     11776.5
    351680     11777.3
    351720       11779
    351760       11780
    351800     11783.1
    351840     11783.2
    351880     11784.6
    351920     11786.8
    351960     11787.7
    352000     11788.8
    352040     11790.7
    352080       11792
    352120     11792.6
    352160     11794.4
    352200     11796.3
    352240       11797
    352280     11797.8
    352320       11800
    352360     11801.5
    352400     11803.4
    352440     11803.2
    352480     11803.9
    352520     11805.6
    352560     11806.6
    352600     11809.8
    352640     11809.9
    352680     11811.2
    352720     11813.4
    352760     11814.3
    352800     11815.5
    352840     11817.3
    352880     11818.7
    352920     11819.2
    352960       11821
    353000     11822.9
    353040     11823.6
    353080     11824.4
    353120     11826.6
    353160     11828.1
    353200       11830
    353240     11829.8
    353280     11830.6
    353320     11832.2
    353360     11833.2
    353400     11836.4
    353440     11836.5
    353480     11837.8
    353520       11840
    353560     11840.9
    353600     11842.1
    353640     11843.9
    353680     11845.2
    353720     11845.9
    353760     11847.6
    353800     11849.6
    353840     11850.2
    353880       11851
    353920     11853.2
    353960     11854.7
    354000     11856.6
    354040     11856.4
    354080     11857.2
    354120     11858.8
    354160     11859.8
    354200       11863
    354240     11863.1
    354280     11864.4
    354320     11866.6
    354360     11867.5
    354400     11868.7
    354440     11870.5
    354480     11871.8
    354520     11872.4
    354560     11874.2
    354600     11876.2
    354640     11876.8
    354680     11877.6
    354720     11879.8
    354760     11881.3
    354800     11883.3
    354840       11883
    354880     11883.8
    354920     11885.4
    354960     11886.4
    355000     11889.5
    355040     11889.7
    355080     11891.1
    355120     11893.2
    355160     11894.1
    355200     11895.2
    355240     11897.1
    355280     11898.4
    355320       11899
    355360     11900.7
    355400     11902.7
    355440     11903.4
    355480     11904.2
    355520     11906.4
    355560     11907.8
    355600     11909.9
    355640     11909.6
    355680     11910.4
    355720       11912
    355760       11913
    355800     11916.1
    355840     11916.3
    355880     11917.7
    355920     11919.8
    355960     11920.7
    356000     11921.9
    356040     11923.7
    356080       11925
    356120     11925.6
    356160     11927.4
    356200     11929.4
    356240       11930
    356280     11930.9
    356320       11933
    356360     11934.4
    356400     11936.5
    356440     11936.3
    356480       11937
    356520     11938.6
    356560     11939.6
    356600     11942.8
    356640     11942.9
    356680     11944.3
    356720     11946.5
    356760     11947.4
    356800     11948.5
    356840     11950.4
    356880     11951.7
    356920     11952.3
    356960       11954
    357000       11956
    357040     11956.7
    357080     11957.5
    357120     11959.7
    357160     11961.1
    357200     11963.2
    357240       11963
    357280     11963.7
    357320     11965.2
    357360     11966.2
    357400     11969.5
    357440     11969.6
    357480       11971
    357520     11973.2
    357560       11974
    357600     11975.1
    357640     11977.1
    357680     11978.4
    357720       11979
    357760     11980.7
    357800     11982.7
    357840     11983.4
    357880     11984.2
    357920     11986.4
    357960     11987.8
    358000     11989.9
    358040     11989.7
    358080     11990.3
    358120     11991.9
    358160     11992.9
    358200     11996.2
    358240     11996.2
    358280     11997.7
    358320     11999.8
    358360     12000.7
    358400     12001.8
    358440     12003.8
    358480     12005.1
    358520     12005.7
    358560     12007.4
    358600     12009.4
    358640       12010
    358680     12010.9
    358720     12013.1
    358760     12014.5
    358800     12016.6
    358840     12016.3
    358880       12017
    358920     12018.6
    358960     12019.6
    359000     12022.9
    359040     12022.9
    359080     12024.4
    359120     12026.5
    359160     12027.4
    359200     12028.5
    359240     12030.6
    359280     12031.8
    359320     12032.4
    359360     12034.1
    359400     12036.1
    359440     12036.8
    359480     12037.6
    359520     12039.8
    359560     12041.1
    359600     12043.3
    359640     12043.1
    359680     12043.7
    359720     12045.3
    359760     12046.3
    359800     12049.6
    359840     12049.6
    359880     12051.1
    359920     12053.2
    359960     12054.1
    360000     12055.2
    360040     12057.3
    360080     12058.5
    360120     12059.1
    360160     12060.8
    360200     12062.8
    360240     12063.4
    360280     12064.4
    360320     12066.5
    360360     12067.9
    360400       12070
    360440     12069.8
    360480     12070.4
    360520       12072
    360560       12073
    360600     12076.3
    360640     12076.3
    360680     12077.8
    360720     12079.9
    360760     12080.9
    360800     12081.9
    360840       12084
    360880     12085.2
    360920     12085.8
    360960     12087.5
    361000     12089.5
    361040     12090.1
    361080       12091
    361120     12093.2
    361160     12094.6
    361200     12096.7
    361240     12096.5
    361280     12097.1
    361320     12098.7
    361360     12099.7
    361400       12103
    361440       12103
    361480     12104.5
    361520     12106.6
    361560     12107.6
    361600     12108.6
    361640     12110.7
    361680     12111.9
    361720     12112.5
    361760     12114.2
    361800     12116.3
    361840     12116.8
    361880     12117.7
    361920       12120
    361960     12121.3
    362000     12123.4
    362040     12123.2
    362080     12123.9
    362120     12125.5
    362160     12126.4
    362200     12129.7
    362240     12129.6
    362280     12131.2
    362320     12133.3
    362360     12134.3
    362400     12135.3
    362440     12137.4
    362480     12138.6
    362520     12139.3
    362560     12140.9
    362600     12142.9
    362640     12143.5
    362680     12144.4
    362720     12146.6
    362760       12148
    362800       12150
    362840     12149.9
    362880     12150.6
    362920     12152.1
    362960     12153.1
    363000     12156.5
    363040     12156.3
    363080     12157.9
    363120       12160
    363160     12160.9
    363200       12162
    363240     12164.1
    363280     12165.3
    363320       12166
    363360     12167.6
    363400     12169.6
    363440     12170.1
    363480     12171.1
    363520     12173.3
    363560     12174.6
    363600     12176.7
    363640     12176.6
    363680     12177.2
    363720     12178.8
    363760     12179.8
    363800     12183.1
    363840       12183
    363880     12184.6
    363920     12186.7
    363960     12187.6
    364000     12188.7
    364040     12190.8
    364080       12192
    364120     12192.6
    364160     12194.3
    364200     12196.3
    364240     12196.8
    364280     12197.7
    364320       12200
    364360     12201.3
    364400     12203.4
    364440     12203.2
    364480     12203.9
    364520     12205.5
    364560     12206.4
    364600     12209.8
    364640     12209.6
    364680     12211.3
    364720     12213.3
    364760     12214.3
    364800     12215.3
    364840     12217.4
    364880     12218.7
    364920     12219.3
    364960       12221
    365000       12223
    365040     12223.5
    365080     12224.4
    365120     12226.7
    365160       12228
    365200     12230.1
    365240     12229.9
    365280     12230.6
    365320     12232.2
    365360     12233.1
    365400     12236.5
    365440     12236.3
    365480     12237.9
    365520       12240
    365560     12240.9
    365600       12242
    365640     12244.1
    365680     12245.3
    365720       12246
    365760     12247.7
    365800     12249.7
    365840     12250.2
    365880     12251.1
    365920     12253.3
    365960     12254.6
    366000     12256.8
    366040     12256.6
    366080     12257.2
    366120     12258.9
    366160     12259.7
    366200     12263.1
    366240       12263
    366280     12264.6
    366320     12266.7
    366360     12267.6
    366400     12268.7
    366440     12270.7
    366480     12271.9
    366520     12272.6
    366560     12274.3
    366600     12276.3
    366640     12276.9
    366680     12277.8
    366720       12280
    366760     12281.3
    366800     12283.4
    366840     12283.2
    366880       12284
    366920     12285.5
    366960     12286.4
    367000     12289.8
    367040     12289.6
    367080     12291.2
    367120     12293.4
    367160     12294.3
    367200     12295.3
    367240     12297.4
    367280     12298.6
    367320     12299.3
    367360       12301
    367400       12303
    367440     12303.5
    367480     12304.5
    367520     12306.6
    367560       12308
    367600       12310
    367640     12309.9
    367680     12310.6
    367720     12312.2
    367760     12313.1
    367800     12316.5
    367840     12316.3
    367880     12317.9
    367920       12320
    367960     12320.9
    368000       12322
    368040     12324.1
    368080     12325.3
    368120       12326
    368160     12327.7
    368200     12329.6
    368240     12330.2
    368280     12331.1
    368320     12333.3
    368360     12334.6
    368400     12336.7
    368440     12336.6
    368480     12337.3
    368520     12338.9
    368560     12339.8
    368600     12343.2
    368640     12342.9
    368680     12344.5
    368720     12346.7
    368760     12347.5
    368800     12348.7
    368840     12350.7
    368880     12351.9
    368920     12352.6
    368960     12354.3
    369000     12356.3
    369040     12356.8
    369080     12357.7
    369120     12359.9
    369160     12361.3
    369200     12363.3
    369240     12363.2
    369280     12363.9
    369320     12365.5
    369360     12366.4
    369400     12369.8
    369440     12369.6
    369480     12371.1
    369520     12373.3
    369560     12374.2
    369600     12375.3
    369640     12377.3
    369680     12378.6
    369720     12379.3
    369760     12380.9
    369800     12382.9
    369840     12383.4
    369880     12384.4
    369920     12386.6
    369960     12387.9
    370000       12390
    370040     12389.9
    370080     12390.5
    370120     12392.2
    370160       12393
    370200     12396.4
    370240     12396.2
    370280     12397.7
    370320     12399.9
    370360     12400.8
    370400       12402
    370440     12403.9
    370480     12405.3
    370520     12405.9
    370560     12407.5
    370600     12409.6
    370640     12410.1
    370680     12411.1
    370720     12413.2
    370760     12414.6
    370800     12416.6
    370840     12416.6
    370880     12417.1
    370920     12418.8
    370960     12419.7
    371000     12423.1
    371040     12422.8
    371080     12424.4
    371120     12426.6
    371160     12427.5
    371200     12428.6
    371240     12430.5
    371280     12431.9
    371320     12432.6
    371360     12434.2
    371400     12436.2
    371440     12436.8
    371480     12437.7
    371520     12439.9
    371560     12441.3
    371600     12443.3
    371640     12443.2
    371680     12443.8
    371720     12445.5
    371760     12446.3
    371800     12449.8
    371840     12449.5
    371880     12451.1
    371920     12453.3
    371960     12454.1
    372000     12455.3
    372040     12457.2
    372080     12458.6
    372120     12459.2
    372160     12460.9
    372200     12462.9
    372240     12463.5
    372280     12464.3
    372320     12466.5
    372360     12467.9
    372400       12470
    372440     12469.8
    372480     12470.4
    372520     12472.2
    372560       12473
    372600     12476.5
    372640     12476.2
    372680     12477.7
    372720       12480
    372760     12480.8
    372800       12482
    372840     12483.9
    372880     12485.3
    372920     12485.9
    372960     12487.5
    373000     12489.6
    373040     12490.2
    373080       12491
    373120     12493.2
    373160     12494.6
    373200     12496.6
    373240     12496.5
    373280     12497.1
    373320     12498.9
    373360     12499.7
    373400     12503.1
    373440     12502.8
    373480     12504.4
    373520     12506.7
    373560     12507.5
    373600     12508.7
    373640     12510.5
    373680     12511.9
    373720     12512.6
    373760     12514.2
    373800     12516.2
    373840     12516.8
    373880     12517.7
    373920     12519.9
    373960     12521.2
    374000     12523.3
    374040     12523.2
    374080     12523.8
    374120     12525.5
    374160     12526.3
    374200     12529.8
    374240     12529.5
    374280     12531.1
    374320     12533.3
    374360     12534.1
    374400     12535.3
    374440     12537.2
    374480     12538.6
    374520     12539.2
    374560     12540.9
    374600     12542.9
    374640     12543.5
    374680     12544.4
    374720     12546.5
    374760     12547.9
    374800       12550
    374840     12549.8
    374880     12550.4
    374920     12552.1
    374960       12553
    375000     12556.5
    375040     12556.2
    375080     12557.7
    375120     12559.9
    375160     12560.8
    375200       12562
    375240     12563.8
    375280     12565.3
    375320     12565.9
    375360     12567.5
    375400     12569.6
    375440     12570.2
    375480       12571
    375520     12573.2
    375560     12574.5
    375600     12576.6
    375640     12576.5
    375680     12577.1
    375720     12578.8
    375760     12579.7
    375800     12583.1
    375840     12582.8
    375880     12584.4
    375920     12586.6
    375960     12587.5
    376000     12588.7
    376040     12590.5
    376080       12592
    376120     12592.6
    376160     12594.2
    376200     12596.2
    376240     12596.9
    376280     12597.7
    376320     12599.9
    376360     12601.2
    376400     12603.3
    376440     12603.1
    376480     12603.7
    376520     12605.5
    376560     12606.3
    376600     12609.8
    376640     12609.5
    376680     12611.1
    376720     12613.3
    376760     12614.1
    376800     12615.3
    376840     12617.2
    376880     12618.6
    376920     12619.2
    376960     12620.9
    377000     12622.9
    377040     12623.5
    377080     12624.4
    377120     12626.5
    377160     12627.9
    377200     12629.9
    377240     12629.8
    377280     12630.4
    377320     12632.2
    377360       12633
    377400     12636.4
    377440     12636.1
    377480     12637.7
    377520     12639.9
    377560     12640.7
    377600       12642
    377640     12643.9
    377680     12645.3
    377720     12645.8
    377760     12647.5
    377800     12649.6
    377840     12650.2
    377880       12651
    377920     12653.2
    377960     12654.5
    378000     12656.6
    378040     12656.5
    378080       12657
    378120     12658.9
    378160     12659.7
    378200     12663.1
    378240     12662.8
    378280     12664.4
    378320     12666.6
    378360     12667.4
    378400     12668.7
    378440     12670.5
    378480       12672
    378520     12672.5
    378560     12674.2
    378600     12676.2
    378640     12676.9
    378680     12677.6
    378720     12679.8
    378760     12681.2
    378800     12683.3
    378840     12683.1
    378880     12683.7
    378920     12685.5
    378960     12686.4
    379000     12689.7
    379040     12689.5
    379080     12691.1
    379120     12693.3
    379160     12694.1
    379200     12695.3
    379240     12697.2
    379280     12698.6
    379320     12699.2
    379360     12700.9
    379400     12702.9
    379440     12703.5
    379480     12704.3
    379520     12706.5
    379560     12707.9
    379600       12710
    379640     12709.8
    379680     12710.4
    379720     12712.2
    379760       12713
    379800     12716.4
    379840     12716.2
    379880     12717.8
    379920       12720
    379960     12720.7
    380000       12722
    380040     12723.9
    380080     12725.3
    380120     12725.8
    380160     12727.5
    380200     12729.6
    380240     12730.2
    380280       12731
    380320     12733.2
    380360     12734.6
    380400     12736.6
    380440     12736.5
    380480       12737
    380520     12738.9
    380560     12739.7
    380600     12743.1
    380640     12742.8
    380680     12744.4
    380720     12746.6
    380760     12747.4
    380800     12748.7
    380840     12750.6
    380880       12752
    380920     12752.5
    380960     12754.2
    381000     12756.3
    381040     12756.9
    381080     12757.7
    381120     12759.8
    381160     12761.2
    381200     12763.3
    381240     12763.1
    381280     12763.7
    381320     12765.6
    381360     12766.3
    381400     12769.7
    381440     12769.5
    381480     12771.1
    381520     12773.2
    381560     12774.1
    381600     12775.4
    381640     12777.2
    381680     12778.6
    381720     12779.1
    381760     12780.9
    381800     12782.9
    381840     12783.5
    381880     12784.4
    381920     12786.5
    381960     12787.9
    382000     12789.9
    382040     12789.8
    382080     12790.3
    382120     12792.3
    382160       12793
    382200     12796.4
    382240     12796.2
    382280     12797.8
    382320     12799.9
    382360     12800.8
    382400       12802
    382440     12803.9
    382480     12805.3
    382520     12805.8
    382560     12807.5
    382600     12809.6
    382640     12810.2
    382680     12811.1
    382720     12813.2
    382760     12814.5
    382800     12816.6
    382840     12816.5
    382880       12817
    382920     12818.9
    382960     12819.7
    383000       12823
    383040     12822.9
    383080     12824.4
    383120     12826.5
    383160     12827.5
    383200     12828.7
    383240     12830.6
    383280     12831.9
    383320     12832.5
    383360     12834.2
    383400     12836.3
    383440     12836.8
    383480     12837.7
    383520     12839.9
    383560     12841.2
    383600     12843.4
    383640     12843.1
    383680     12843.6
    383720     12845.6
    383760     12846.3
    383800     12849.7
    383840     12849.6
    383880       12851
    383920     12853.2
    383960     12854.1
    384000     12855.4
    384040     12857.2
    384080     12858.6
    384120     12859.2
    384160     12860.9
    384200       12863
    384240     12863.5
    384280     12864.4
    384320     12866.5
    384360     12867.9
    384400     12870.1
    384440     12869.8
    384480     12870.3
    384520     12872.2
    384560       12873
    384600     12876.4
    384640     12876.3
    384680     12877.7
    384720     12879.8
    384760     12880.8
    384800       12882
    384840     12883.8
    384880     12885.2
    384920     12885.9
    384960     12887.5
    385000     12889.6
    385040     12890.1
    385080       12891
    385120     12893.2
    385160     12894.5
    385200     12896.7
    385240     12896.4
    385280     12896.9
    385320     12898.9
    385360     12899.7
    385400       12903
    385440     12902.9
    385480     12904.3
    385520     12906.4
    385560     12907.4
    385600     12908.7
    385640     12910.5
    385680     12911.9
    385720     12912.5
    385760     12914.1
    385800     12916.3
    385840     12916.8
    385880     12917.7
    385920     12919.9
    385960     12921.2
    386000     12923.4
    386040     12923.1
    386080     12923.6
    386120     12925.5
    386160     12926.3
    386200     12929.7
    386240     12929.6
    386280       12931
    386320       12933
    386360     12934.1
    386400     12935.4
    386440     12937.2
    386480     12938.5
    386520     12939.2
    386560     12940.8
    386600     12942.9
    386640     12943.5
    386680     12944.3
    386720     12946.6
    386760     12947.8
    386800       12950
    386840     12949.8
    386880     12950.2
    386920     12952.1
    386960       12953
    387000     12956.3
    387040     12956.3
    387080     12957.7
    387120     12959.7
    387160     12960.8
    387200       12962
    387240     12963.8
    387280     12965.2
    387320     12965.8
    387360     12967.4
    387400     12969.5
    387440     12970.1
    387480     12970.9
    387520     12973.2
    387560     12974.5
    387600     12976.7
    387640     12976.4
    387680     12976.8
    387720     12978.8
    387760     12979.6
    387800     12982.9
    387840     12982.9
    387880     12984.3
    387920     12986.3
    387960     12987.4
    388000     12988.6
    388040     12990.4
    388080     12991.8
    388120     12992.4
    388160       12994
    388200     12996.2
    388240     12996.7
    388280     12997.5
    388320     12999.8
    388360     13001.1
    388400     13003.3
    388440     13003.1
    388480     13003.5
    388520     13005.4
    388560     13006.2
    388600     13009.6
    388640     13009.5
    388680     13010.9
    388720     13012.9
    388760       13014
    388800     13015.3
    388840     13017.1
    388880     13018.4
    388920       13019
    388960     13020.7
    389000     13022.8
    389040     13023.3
    389080     13024.1
    389120     13026.5
    389160     13027.8
    389200     13029.9
    389240     13029.7
    389280     13030.1
    389320       13032
    389360     13032.9
    389400     13036.2
    389440     13036.1
    389480     13037.5
    389520     13039.6
    389560     13040.6
    389600     13041.9
    389640     13043.7
    389680       13045
    389720     13045.7
    389760     13047.3
    389800     13049.4
    389840       13050
    389880     13050.7
    389920     13053.1
    389960     13054.4
    390000     13056.5
    390040     13056.3
    390080     13056.7
    390120     13058.6
    390160     13059.5
    390200     13062.8
    390240     13062.8
    390280     13064.1
    390320     13066.2
    390360     13067.2
    390400     13068.5
    390440     13070.3
    390480     13071.6
    390520     13072.3
    390560     13073.8
    390600       13076
    390640     13076.6
    390680     13077.4
    390720     13079.7
    390760     13080.9
    390800     13083.1
    390840     13082.9
    390880     13083.3
    390920     13085.2
    390960     13086.1
    391000     13089.4
    391040     13089.4
    391080     13090.7
    391120     13092.8
    391160     13093.9
    391200     13095.1
    391240     13096.9
    391280     13098.2
    391320     13098.8
    391360     13100.5
    391400     13102.6
    391440     13103.2
    391480       13104
    391520     13106.3
    391560     13107.5
    391600     13109.7
    391640     13109.5
    391680     13109.9
    391720     13111.8
    391760     13112.7
    391800       13116
    391840       13116
    391880     13117.3
    391920     13119.4
    391960     13120.5
    392000     13121.7
    392040     13123.5
    392080     13124.8
    392120     13125.4
    392160     13127.1
    392200     13129.2
    392240     13129.8
    392280     13130.6
    392320     13132.9
    392360     13134.2
    392400     13136.2
    392440     13136.1
    392480     13136.5
    392520     13138.4
    392560     13139.3
    392600     13142.6
    392640     13142.6
    392680     13143.9
    392720       13146
    392760     13147.1
    392800     13148.3
    392840     13150.1
    392880     13151.5
    392920       13152
    392960     13153.7
    393000     13155.8
    393040     13156.4
    393080     13157.2
    393120     13159.5
    393160     13160.8
    393200     13162.9
    393240     13162.7
    393280     13163.1
    393320       13165
    393360     13165.9
    393400     13169.3
    393440     13169.1
    393480     13170.5
    393520     13172.7
    393560     13173.7
    393600     13174.9
    393640     13176.7
    393680     13178.1
    393720     13178.6
    393760     13180.3
    393800     13182.4
    393840       13183
    393880     13183.8
    393920     13186.1
    393960     13187.4
    394000     13189.5
    394040     13189.3
    394080     13189.7
    394120     13191.6
    394160     13192.5
    394200     13195.9
    394240     13195.7
    394280     13197.1
    394320     13199.3
    394360     13200.4
    394400     13201.5
    394440     13203.3
    394480     13204.7
    394520     13205.2
    394560     13206.9
    394600     13209.1
    394640     13209.6
    394680     13210.4
    394720     13212.7
    394760       13214
    394800     13216.2
    394840     13215.9
    394880     13216.3
    394920     13218.3
    394960     13219.2
    395000     13222.5
    395040     13222.3
    395080     13223.7
    395120     13225.9
    395160       13227
    395200     13228.1
    395240       13230
    395280     13231.3
    395320     13231.8
    395360     13233.5
    395400     13235.7
    395440     13236.2
    395480       13237
    395520     13239.4
    395560     13240.6
    395600     13242.8
    395640     13242.6
    395680     13242.9
    395720     13244.9
    395760     13245.8
    395800     13249.2
    395840       13249
    395880     13250.3
    395920     13252.5
    395960     13253.6
    396000     13254.8
    396040     13256.6
    396080       13258
    396120     13258.4
    396160     13260.1
    396200     13262.3
    396240     13262.9
    396280     13263.7
    396320       13266
    396360     13267.3
    396400     13269.5
    396440     13269.2
    396480     13269.6
    396520     13271.5
    396560     13272.4
    396600     13275.9
    396640     13275.7
    396680     13276.9
    396720     13279.2
    396760     13280.3
    396800     13281.4
    396840     13283.3
    396880     13284.6
    396920     13285.1
    396960     13286.7
    397000       13289
    397040     13289.6
    397080     13290.3
    397120     13292.6
    397160       13294
    397200     13296.1
    397240     13295.8
    397280     13296.3
    397320     13298.2
    397360     13299.1
    397400     13302.5
    397440     13302.3
    397480     13303.5
    397520     13305.8
    397560     13306.9
    397600     13308.1
    397640     13309.9
    397680     13311.2
    397720     13311.7
    397760     13313.4
    397800     13315.6
    397840     13316.2
    397880       13317
    397920     13319.2
    397960     13320.6
    398000     13322.8
    398040     13322.5
    398080     13322.9
    398120     13324.8
    398160     13325.7
    398200     13329.1
    398240     13328.9
    398280     13330.2
    398320     13332.4
    398360     13333.5
    398400     13334.7
    398440     13336.5
    398480     13337.8
    398520     13338.4
    398560       13340
    398600     13342.2
    398640     13342.8
    398680     13343.5
    398720     13345.8
    398760     13347.3
    398800     13349.4
    398840       13349
    398880     13349.5
    398920     13351.4
    398960     13352.3
    399000     13355.7
    399040     13355.5
    399080     13356.7
    399120       13359
    399160     13360.1
    399200     13361.3
    399240     13363.1
    399280     13364.4
    399320     13364.9
    399360     13366.6
    399400     13368.8
    399440     13369.5
    399480     13370.2
    399520     13372.4
    399560     13373.8
    399600       13376
    399640     13375.6
    399680       13376
    399720     13377.9
    399760     13378.8
    399800     13382.3
    399840     13382.1
    399880     13383.3
    399920     13385.6
    399960     13386.7
    400000     13387.9
    400040     13389.6
    400080     13391.1
    400120     13391.5
    400160     13393.2
    400200     13395.4
    400240       13396
    400280     13396.8
    400320       13399
    400360     13400.4
    400400     13402.5
    400440     13402.2
    400480     13402.6
    400520     13404.5
    400560     13405.4
    400600     13408.9
    400640     13408.7
    400680       13410
    400720     13412.2
    400760     13413.4
    400800     13414.5
    400840     13416.3
    400880     13417.6
    400920     13418.1
    400960     13419.9
    401000       13422
    401040     13422.6
    401080     13423.4
    401120     13425.6
    401160     13427.1
    401200     13429.1
    401240     13428.8
    401280     13429.2
    401320     13431.1
    401360       13432
    401400     13435.5
    401440     13435.3
    401480     13436.5
    401520     13438.8
    401560     13439.9
    401600     13441.1
    401640     13442.8
    401680     13444.2
    401720     13444.7
    401760     13446.4
    401800     13448.6
    401840     13449.3
    401880       13450
    401920     13452.2
    401960     13453.6
    402000     13455.7
    402040     13455.4
    402080     13455.8
    402120     13457.6
    402160     13458.5
    402200     13462.1
    402240     13461.9
    402280     13463.1
    402320     13465.5
    402360     13466.6
    402400     13467.7
    402440     13469.5
    402480     13470.8
    402520     13471.3
    402560     13473.1
    402600     13475.2
    402640     13475.9
    402680     13476.6
    402720     13478.9
    402760     13480.3
    402800     13482.3
    402840       13482
    402880     13482.4
    402920     13484.3
    402960     13485.2
    403000     13488.7
    403040     13488.5
    403080     13489.7
    403120     13492.1
    403160     13493.2
    403200     13494.3
    403240     13496.1
    403280     13497.4
    403320     13497.9
    403360     13499.7
    403400     13501.8
    403440     13502.6
    403480     13503.3
    403520     13505.5
    403560     13506.9
    403600       13509
    403640     13508.7
    403680       13509
    403720     13510.9
    403760     13511.8
    403800     13515.3
    403840     13515.1
    403880     13516.3
    403920     13518.8
    403960     13519.9
    404000     13520.9
    404040     13522.7
    404080       13524
    404120     13524.5
    404160     13526.4
    404200     13528.4
    404240     13529.2
    404280     13529.9
    404320     13532.2
    404360     13533.6
    404400     13535.6
    404440     13535.3
    404480     13535.7
    404520     13537.6
    404560     13538.4
    404600     13541.9
    404640     13541.8
    404680       13543
    404720     13545.4
    404760     13546.5
    404800     13547.5
    404840     13549.4
    404880     13550.7
    404920     13551.2
    404960       13553
    405000     13555.1
    405040     13555.9
    405080     13556.5
    405120     13558.8
    405160     13560.2
    405200     13562.2
    405240     13561.9
    405280     13562.3
    405320     13564.2
    405360     13565.1
    405400     13568.6
    405440     13568.4
    405480     13569.6
    405520     13572.1
    405560     13573.1
    405600     13574.2
    405640     13576.1
    405680     13577.3
    405720     13577.8
    405760     13579.7
    405800     13581.7
    405840     13582.6
    405880     13583.1
    405920     13585.5
    405960     13586.9
    406000     13588.9
    406040     13588.6
    406080     13588.9
    406120     13590.8
    406160     13591.7
    406200     13595.3
    406240     13595.1
    406280     13596.3
    406320     13598.7
    406360     13599.8
    406400     13600.8
    406440     13602.7
    406480       13604
    406520     13604.5
    406560     13606.3
    406600     13608.3
    406640     13609.3
    406680     13609.8
    406720     13612.2
    406760     13613.5
    406800     13615.5
    406840     13615.3
    406880     13615.6
    406920     13617.5
    406960     13618.4
    407000     13621.9
    407040     13621.8
    407080       13623
    407120     13625.4
    407160     13626.5
    407200     13627.5
    407240     13629.4
    407280     13630.7
    407320     13631.1
    407360       13633
    407400       13635
    407440     13635.9
    407480     13636.4
    407520     13638.9
    407560     13640.2
    407600     13642.2
    407640     13641.9
    407680     13642.2
    407720     13644.2
    407760       13645
    407800     13648.6
    407840     13648.5
    407880     13649.7
    407920       13652
    407960     13653.2
    408000     13654.2
    408040     13656.1
    408080     13657.4
    408120     13657.7
    408160     13659.6
    408200     13661.7
    408240     13662.6
    408280     13663.1
    408320     13665.6
    408360     13666.9
    408400     13668.9
    408440     13668.6
    408480     13668.9
    408520     13670.9
    408560     13671.6
    408600     13675.3
    408640     13675.2
    408680     13676.4
    408720     13678.7
    408760     13679.8
    408800     13680.9
    408840     13682.7
    408880       13684
    408920     13684.4
    408960     13686.3
    409000     13688.3
    409040     13689.3
    409080     13689.8
    409120     13692.2
    409160     13693.5
    409200     13695.6
    409240     13695.3
    409280     13695.5
    409320     13697.6
    409360     13698.3
    409400     13701.9
    409440     13701.8
    409480       13703
    409520     13705.4
    409560     13706.5
    409600     13707.5
    409640     13709.4
    409680     13710.7
    409720     13711.1
    409760       13713
    409800       13715
    409840     13715.9
    409880     13716.5
    409920     13718.9
    409960     13720.2
    410000     13722.2
    410040       13722
    410080     13722.2
    410120     13724.3
    410160     13724.9
    410200     13728.6
    410240     13728.5
    410280     13729.7
    410320     13732.1
    410360     13733.1
    410400     13734.2
    410440     13736.1
    410480     13737.4
    410520     13737.8
    410560     13739.6
    410600     13741.7
    410640     13742.6
    410680     13743.1
    410720     13745.6
    410760     13746.9
    410800     13748.9
    410840     13748.7
    410880     13748.9
    410920     13750.9
    410960     13751.6
    411000     13755.3
    411040     13755.1
    411080     13756.3
    411120     13758.8
    411160     13759.9
    411200     13760.9
    411240     13762.7
    411280       13764
    411320     13764.5
    411360     13766.2
    411400     13768.4
    411440     13769.2
    411480     13769.7
    411520     13772.3
    411560     13773.5
    411600     13775.6
    411640     13775.3
    411680     13775.5
    411720     13777.6
    411760     13778.2
    411800       13782
    411840     13781.8
    411880     13782.9
    411920     13785.4
    411960     13786.5
    412000     13787.6
    412040     13789.3
    412080     13790.7
    412120     13791.1
    412160     13792.9
    412200       13795
    412240     13795.9
    412280     13796.4
    412320       13799
    412360     13800.2
    412400     13802.2
    412440     13801.9
    412480     13802.3
    412520     13804.2
    412560     13804.8
    412600     13808.6
    412640     13808.4
    412680     13809.6
    412720       13812
    412760     13813.2
    412800     13814.2
    412840       13816
    412880     13817.3
    412920     13817.8
    412960     13819.5
    413000     13821.7
    413040     13822.5
    413080     13823.1
    413120     13825.6
    413160     13826.8
    413200     13828.9
    413240     13828.6
    413280     13828.9
    413320     13830.9
    413360     13831.5
    413400     13835.2
    413440       13835
    413480     13836.2
    413520     13838.7
    413560     13839.9
    413600     13840.8
    413640     13842.6
    413680     13843.9
    413720     13844.4
    413760     13846.1
    413800     13848.3
    413840     13849.2
    413880     13849.8
    413920     13852.3
    413960     13853.4
    414000     13855.5
    414040     13855.1
    414080     13855.5
    414120     13857.5
    414160     13858.1
    414200     13861.8
    414240     13861.7
    414280     13862.8
    414320     13865.3
    414360     13866.6
    414400     13867.5
    414440     13869.2
    414480     13870.5
    414520       13871
    414560     13872.8
    414600     13874.9
    414640     13875.8
    414680     13876.4
    414720     13878.9
    414760     13880.1
    414800     13882.1
    414840     13881.7
    414880     13882.1
    414920     13884.1
    414960     13884.7
    415000     13888.4
    415040     13888.4
    415080     13889.4
    415120     13891.9
    415160     13893.2
    415200     13894.1
    415240     13895.8
    415280     13897.1
    415320     13897.6
    415360     13899.4
    415400     13901.5
    415440     13902.4
    415480       13903
    415520     13905.5
    415560     13906.7
    415600     13908.7
    415640     13908.3
    415680     13908.7
    415720     13910.8
    415760     13911.3
    415800       13915
    415840       13915
    415880     13916.1
    415920     13918.6
    415960     13919.9
    416000     13920.8
    416040     13922.4
    416080     13923.8
    416120     13924.2
    416160       13926
    416200     13928.1
    416240       13929
    416280     13929.6
    416320     13932.1
    416360     13933.3
    416400     13935.3
    416440     13934.9
    416480     13935.3
    416520     13937.4
    416560     13937.9
    416600     13941.6
    416640     13941.6
    416680     13942.6
    416720     13945.1
    416760     13946.5
    416800     13947.4
    416840       13949
    416880     13950.3
    416920     13950.8
    416960     13952.6
    417000     13954.7
    417040     13955.6
    417080     13956.2
    417120     13958.6
    417160     13959.9
    417200     13961.9
    417240     13961.5
    417280     13961.9
    417320       13964
    417360     13964.5
    417400     13968.2
    417440     13968.2
    417480     13969.2
    417520     13971.7
    417560     13973.1
    417600       13974
    417640     13975.6
    417680     13976.9
    417720     13977.4
    417760     13979.2
    417800     13981.3
    417840     13982.2
    417880     13982.7
    417920     13985.2
    417960     13986.5
    418000     13988.5
    418040     13988.1
    418080     13988.5
    418120     13990.6
    418160     13991.1
    418200     13994.9
    418240     13994.7
    418280     13995.8
    418320     13998.3
    418360     13999.7
    418400     14000.6
    418440     14002.2
    418480     14003.5
    418520       14004
    418560     14005.8
    418600       14008
    418640     14008.8
    418680     14009.3
    418720     14011.9
    418760     14013.1
    418800     14015.1
    418840     14014.7
    418880     14015.1
    418920     14017.2
    418960     14017.6
    419000     14021.5
    419040     14021.3
    419080     14022.4
    419120     14024.9
    419160     14026.3
    419200     14027.1
    419240     14028.7
    419280     14030.1
    419320     14030.6
    419360     14032.4
    419400     14034.6
    419440     14035.4
    419480     14035.9
    419520     14038.5
    419560     14039.6
    419600     14041.7
    419640     14041.2
    419680     14041.7
    419720     14043.8
    419760     14044.2
    419800       14048
    419840     14047.9
    419880     14048.9
    419920     14051.4
    419960     14052.9
    420000     14053.7
    420040     14055.3
    420080     14056.6
    420120     14057.1
    420160     14058.9
    420200     14061.2
    420240     14061.9
    420280     14062.5
    420320     14065.1
    420360     14066.2
    420400     14068.3
    420440     14067.8
    420480     14068.4
    420520     14070.4
    420560     14070.8
    420600     14074.6
    420640     14074.5
    420680     14075.4
    420720       14078
    420760     14079.5
    420800     14080.3
    420840     14081.9
    420880     14083.2
    420920     14083.7
    420960     14085.5
    421000     14087.7
    421040     14088.5
    421080       14089
    421120     14091.6
    421160     14092.8
    421200     14094.9
    421240     14094.4
    421280     14094.9
    421320       14097
    421360     14097.4
    421400     14101.2
    421440     14101.1
    421480       14102
    421520     14104.7
    421560     14106.1
    421600     14106.9
    421640     14108.5
    421680     14109.8
    421720     14110.2
    421760     14112.1
    421800     14114.2
    421840     14115.1
    421880     14115.6
    421920     14118.2
    421960     14119.4
    422000     14121.4
    422040       14121
    422080     14121.5
    422120     14123.6
    422160     14123.9
    422200     14127.8
    422240     14127.7
    422280     14128.6
    422320     14131.2
    422360     14132.7
    422400     14133.5
    422440       14135
    422480     14136.4
    422520     14136.8
    422560     14138.6
    422600     14140.8
    422640     14141.6
    422680     14142.1
    422720     14144.8
    422760     14145.9
    422800     14147.9
    422840     14147.5
    422880       14148
    422920     14150.1
    422960     14150.5
    423000     14154.3
    423040     14154.2
    423080     14155.2
    423120     14157.7
    423160     14159.2
    423200       14160
    423240     14161.6
    423280       14163
    423320     14163.3
    423360     14165.2
    423400     14167.4
    423440     14168.2
    423480     14168.7
    423520     14171.3
    423560     14172.5
    423600     14174.5
    423640       14174
    423680     14174.6
    423720     14176.7
    423760       14177
    423800     14180.8
    423840     14180.8
    423880     14181.7
    423920     14184.2
    423960     14185.8
    424000     14186.6
    424040     14188.1
    424080     14189.5
    424120     14189.9
    424160     14191.7
    424200     14193.9
    424240     14194.7
    424280     14195.2
    424320     14197.8
    424360       14199
    424400       14201
    424440     14200.6
    424480     14201.1
    424520     14203.2
    424560     14203.5
    424600     14207.4
    424640     14207.3
    424680     14208.2
    424720     14210.8
    424760     14212.3
    424800     14213.1
    424840     14214.6
    424880       14216
    424920     14216.4
    424960     14218.2
    425000     14220.4
    425040     14221.2
    425080     14221.7
    425120     14224.3
    425160     14225.5
    425200     14227.5
    425240     14227.1
    425280     14227.6
    425320     14229.7
    425360       14230
    425400     14233.9
    425440     14233.9
    425480     14234.8
    425520     14237.3
    425560     14238.8
    425600     14239.6
    425640     14241.2
    425680     14242.5
    425720       14243
    425760     14244.7
    425800     14246.9
    425840     14247.7
    425880     14248.2
    425920     14250.9
    425960       14252
    426000       14254
    426040     14253.6
    426080     14254.1
    426120     14256.2
    426160     14256.5
    426200     14260.4
    426240     14260.4
    426280     14261.3
    426320     14263.9
    426360     14265.4
    426400     14266.2
    426440     14267.7
    426480     14268.9
    426520     14269.5
    426560     14271.2
    426600     14273.4
    426640     14274.3
    426680     14274.8
    426720     14277.5
    426760     14278.6
    426800     14280.6
    426840     14280.2
    426880     14280.6
    426920     14282.8
    426960     14283.1
    427000       14287
    427040       14287
    427080     14287.9
    427120     14290.4
    427160     14291.9
    427200     14292.7
    427240     14294.2
    427280     14295.5
    427320     14296.1
    427360     14297.8
    427400     14299.9
    427440     14300.9
    427480     14301.3
    427520       14304
    427560     14305.1
    427600     14307.1
    427640     14306.7
    427680     14307.2
    427720     14309.3
    427760     14309.6
    427800     14313.5
    427840     14313.5
    427880     14314.4
    427920       14317
    427960     14318.5
    428000     14319.2
    428040     14320.8
    428080       14322
    428120     14322.5
    428160     14324.3
    428200     14326.5
    428240     14327.4
    428280     14327.8
    428320     14330.5
    428360     14331.6
    428400     14333.7
    428440     14333.3
    428480     14333.7
    428520     14335.9
    428560     14336.1
    428600       14340
    428640     14340.1
    428680     14340.9
    428720     14343.5
    428760       14345
    428800     14345.8
    428840     14347.3
    428880     14348.5
    428920     14349.1
    428960     14350.9
    429000       14353
    429040       14354
    429080     14354.4
    429120     14357.1
    429160     14358.1
    429200     14360.2
    429240     14359.8
    429280     14360.2
    429320     14362.4
    429360     14362.7
    429400     14366.5
    429440     14366.6
    429480     14367.5
    429520     14370.1
    429560     14371.5
    429600     14372.3
    429640     14373.9
    429680     14375.1
    429720     14375.7
    429760     14377.5
    429800     14379.5
    429840     14380.5
    429880     14380.9
    429920     14383.6
    429960     14384.7
    430000     14386.7
    430040     14386.4
    430080     14386.7
    430120       14389
    430160     14389.2
    430200     14393.1
    430240     14393.2
    430280       14394
    430320     14396.6
    430360     14398.1
    430400     14398.8
    430440     14400.5
    430480     14401.6
    430520     14402.2
    430560       14404
    430600       14406
    430640     14407.1
    430680     14407.4
    430720     14410.2
    430760     14411.2
    430800     14413.3
    430840     14412.9
    430880     14413.2
    430920     14415.5
    430960     14415.8
    431000     14419.6
    431040     14419.7
    431080     14420.5
    431120     14423.1
    431160     14424.7
    431200     14425.4
    431240     14427.1
    431280     14428.1
    431320     14428.7
    431360     14430.5
    431400     14432.5
    431440     14433.6
    431480       14434
    431520     14436.7
    431560     14437.8
    431600     14439.8
    431640     14439.5
    431680     14439.8
    431720       14442
    431760     14442.3
    431800     14446.1
    431840     14446.3
    431880       14447
    431920     14449.6
    431960     14451.2
    432000     14451.9
    432040     14453.5
    432080     14454.7
    432120     14455.2
    432160       14457
    432200     14459.1
    432240     14460.1
    432280     14460.5
    432320     14463.2
    432360     14464.3
    432400     14466.3
    432440       14466
    432480     14466.3
    432520     14468.5
    432560     14468.9
    432600     14472.7
    432640     14472.8
    432680     14473.4
    432720     14476.1
    432760     14477.7
    432800     14478.3
    432840     14480.1
    432880     14481.2
    432920     14481.7
    432960     14483.5
    433000     14485.6
    433040     14486.7
    433080       14487
    433120     14489.8
    433160     14490.8
    433200     14492.8
    433240     14492.5
    433280     14492.8
    433320       14495
    433360     14495.5
    433400     14499.2
    433440     14499.3
    433480       14500
    433520     14502.6
    433560     14504.2
    433600     14504.9
    433640     14506.6
    433680     14507.8
    433720     14508.2
    433760       14510
    433800     14512.1
    433840     14513.1
    433880     14513.5
    433920     14516.3
    433960     14517.3
    434000     14519.3
    434040     14519.1
    434080     14519.3
    434120     14521.5
    434160     14521.9
    434200     14525.7
    434240     14525.9
    434280     14526.5
    434320     14529.2
    434360     14530.8
    434400     14531.4
    434440     14533.1
    434480     14534.3
    434520     14534.7
    434560     14536.5
    434600     14538.5
    434640     14539.7
    434680       14540
    434720     14542.8
    434760     14543.8
    434800     14545.7
    434840     14545.5
    434880     14545.9
    434920       14548
    434960     14548.5
    435000     14552.2
    435040     14552.4
    435080       14553
    435120     14555.7
    435160     14557.3
    435200     14557.9
    435240     14559.6
    435280     14560.8
    435320     14561.2
    435360       14563
    435400       14565
    435440     14566.2
    435480     14566.4
    435520     14569.3
    435560     14570.4
    435600     14572.2
    435640       14572
    435680     14572.4
    435720     14574.6
    435760     14574.9
    435800     14578.6
    435840     14578.9
    435880     14579.5
    435920     14582.2
    435960     14583.8
    436000     14584.4
    436040     14586.1
    436080     14587.2
    436120     14587.7
    436160     14589.5
    436200     14591.5
    436240     14592.6
    436280       14593
    436320     14595.8
    436360     14596.9
    436400     14598.7
    436440     14598.5
    436480     14598.9
    436520       14601
    436560     14601.5
    436600     14605.2
    436640     14605.4
    436680       14606
    436720     14608.7
    436760     14610.3
    436800     14610.9
    436840     14612.5
    436880     14613.8
    436920     14614.2
    436960       14616
    437000       14618
    437040     14619.1
    437080     14619.4
    437120     14622.4
    437160     14623.4
    437200     14625.2
    437240       14625
    437280     14625.4
    437320     14627.6
    437360       14628
    437400     14631.7
    437440     14631.8
    437480     14632.5
    437520     14635.2
    437560     14636.8
    437600     14637.4
    437640       14639
    437680     14640.4
    437720     14640.8
    437760     14642.5
    437800     14644.6
    437840     14645.6
    437880     14645.9
    437920     14648.9
    437960     14649.9
    438000     14651.7
    438040     14651.5
    438080     14651.9
    438120     14654.1
    438160     14654.4
    438200     14658.2
    438240     14658.3
    438280       14659
    438320     14661.7
    438360     14663.3
    438400     14663.9
    438440     14665.5
    438480     14666.9
    438520     14667.3
    438560       14669
    438600     14671.1
    438640     14672.1
    438680     14672.4
    438720     14675.4
    438760     14676.4
    438800     14678.3
    438840       14678
    438880     14678.4
    438920     14680.6
    438960     14680.9
    439000     14684.7
    439040     14684.9
    439080     14685.5
    439120     14688.2
    439160     14689.8
    439200     14690.4
    439240       14692
    439280     14693.3
    439320     14693.8
    439360     14695.5
    439400     14697.6
    439440     14698.6
    439480     14698.9
    439520       14702
    439560     14702.9
    439600     14704.8
    439640     14704.5
    439680     14704.9
    439720     14707.1
    439760     14707.4
    439800     14711.2
    439840     14711.4
    439880     14712.1
    439920     14714.7
    439960     14716.3
    440000     14716.9
    440040     14718.5
    440080     14719.9
    440120     14720.3
    440160       14722
    440200     14724.1
    440240     14725.2
    440280     14725.5
    440320     14728.4
    440360     14729.5
    440400     14731.3
    440440       14731
    440480     14731.4
    440520     14733.6
    440560     14733.9
    440600     14737.7
    440640     14737.9
    440680     14738.6
    440720     14741.3
    440760     14742.8
    440800     14743.4
    440840       14745
    440880     14746.4
    440920     14746.8
    440960     14748.5
    441000     14750.6
    441040     14751.7
    441080       14752
    441120     14754.9
    441160     14756.1
    441200     14757.8
    441240     14757.5
    441280       14758
    441320     14760.2
    441360     14760.4
    441400     14764.2
    441440     14764.4
    441480     14765.1
    441520     14767.8
    441560     14769.4
    441600     14769.9
    441640     14771.5
    441680     14772.8
    441720     14773.3
    441760       14775
    441800       14777
    441840     14778.1
    441880     14778.5
    441920     14781.4
    441960     14782.5
    442000     14784.3
    442040       14784
    442080     14784.5
    442120     14786.7
    442160     14786.9
    442200     14790.8
    442240     14790.9
    442280     14791.6
    442320     14794.3
    442360     14795.9
    442400     14796.4
    442440       14798
    442480     14799.3
    442520     14799.8
    442560     14801.5
    442600     14803.6
    442640     14804.6
    442680       14805
    442720     14807.9
    442760       14809
    442800     14810.8
    442840     14810.5
    442880       14811
    442920     14813.2
    442960     14813.4
    443000     14817.3
    443040     14817.4
    443080     14818.1
    443120     14820.8
    443160     14822.4
    443200     14822.9
    443240     14824.5
    443280     14825.8
    443320     14826.3
    443360       14828
    443400       14830
    443440     14831.1
    443480     14831.5
    443520     14834.4
    443560     14835.5
    443600     14837.3
    443640       14837
    443680     14837.4
    443720     14839.7
    443760     14839.9
    443800     14843.8
    443840     14843.8
    443880     14844.6
    443920     14847.3
    443960     14848.8
    444000     14849.4
    444040       14851
    444080     14852.3
    444120     14852.8
    444160     14854.5
    444200     14856.5
    444240     14857.6
    444280     14857.9
    444320     14860.9
    444360       14862
    444400     14863.8
    444440     14863.4
    444480     14863.9
    444520     14866.2
    444560     14866.3
    444600     14870.3
    444640     14870.3
    444680       14871
    444720     14873.8
    444760     14875.3
    444800     14875.9
    444840     14877.5
    444880     14878.7
    444920     14879.2
    444960       14881
    445000     14882.9
    445040       14884
    445080     14884.4
    445120     14887.4
    445160     14888.5
    445200     14890.3
    445240     14889.9
    445280     14890.3
    445320     14892.5
    445360     14892.7
    445400     14896.7
    445440     14896.8
    445480     14897.5
    445520     14900.2
    445560     14901.8
    445600     14902.3
    445640       14904
    445680     14905.2
    445720     14905.7
    445760     14907.5
    445800     14909.4
    445840     14910.5
    445880       14911
    445920     14913.8
    445960     14914.9
    446000     14916.7
    446040     14916.3
    446080     14916.7
    446120       14919
    446160     14919.2
    446200     14923.2
    446240     14923.2
    446280       14924
    446320     14926.7
    446360     14928.2
    446400     14928.8
    446440     14930.4
    446480     14931.6
    446520     14932.2
    446560     14933.9
    446600     14935.8
    446640       14937
    446680     14937.4
    446720     14940.3
    446760     14941.3
    446800     14943.2
    446840     14942.8
    446880     14943.2
    446920     14945.4
    446960     14945.7
    447000     14949.7
    447040     14949.6
    447080     14950.4
    447120     14953.2
    447160     14954.7
    447200     14955.3
    447240     14956.9
    447280     14958.1
    447320     14958.7
    447360     14960.4
    447400     14962.3
    447440     14963.5
    447480     14963.9
    447520     14966.7
    447560     14967.8
    447600     14969.6
    447640     14969.3
    447680     14969.7
    447720     14971.9
    447760     14972.1
    447800     14976.2
    447840     14976.1
    447880     14976.9
    447920     14979.7
    447960     14981.1
    448000     14981.7
    448040     14983.4
    448080     14984.6
    448120     14985.1
    448160     14986.9
    448200     14988.8
    448240     14989.9
    448280     14990.4
    448320     14993.2
    448360     14994.4
    448400     14996.2
    448440     14995.7
    448480     14996.2
    448520     14998.4
    448560     14998.6
    448600     15002.6
    448640     15002.6
    448680     15003.4
    448720     15006.2
    448760     15007.6
    448800     15008.2
    448840     15009.9
    448880       15011
    448920     15011.7
    448960     15013.4
    449000     15015.2
    449040     15016.4
    449080     15016.8
    449120     15019.8
    449160     15020.8
    449200     15022.7
    449240     15022.3
    449280     15022.7
    449320     15024.9
    449360     15025.1
    449400     15029.2
    449440     15029.1
    449480     15029.9
    449520     15032.7
    449560     15034.1
    449600     15034.7
    449640     15036.4
    449680     15037.5
    449720     15038.1
    449760     15039.9
    449800     15041.7
    449840     15042.9
    449880     15043.4
    449920     15046.3
    449960     15047.3
    450000     15049.1
    450040     15048.7
    450080     15049.2
    450120     15051.4
    450160     15051.6
    450200     15055.7
    450240     15055.6
    450280     15056.5
    450320     15059.2
    450360     15060.6
    450400     15061.3
    450440     15062.8
    450480       15064
    450520     15064.6
    450560     15066.4
    450600     15068.3
    450640     15069.4
    450680     15069.9
    450720     15072.8
    450760     15073.8
    450800     15075.6
    450840     15075.2
    450880     15075.7
    450920     15077.8
    450960     15078.2
    451000     15082.3
    451040       15082
    451080       15083
    451120     15085.7
    451160     15087.1
    451200     15087.8
    451240     15089.3
    451280     15090.5
    451320     15091.1
    451360       15093
    451400     15094.9
    451440     15095.9
    451480     15096.4
    451520     15099.3
    451560     15100.3
    451600     15102.2
    451640     15101.7
    451680     15102.2
    451720     15104.3
    451760     15104.7
    451800     15108.7
    451840     15108.6
    451880     15109.5
    451920     15112.2
    451960     15113.7
    452000     15114.4
    452040     15115.8
    452080     15117.1
    452120     15117.6
    452160     15119.5
    452200     15121.4
    452240     15122.5
    452280     15122.9
    452320     15125.8
    452360     15126.8
    452400     15128.7
    452440     15128.3
    452480     15128.7
    452520     15130.8
    452560     15131.2
    452600     15135.2
    452640     15135.1
    452680       15136
    452720     15138.7
    452760     15140.2
    452800     15140.9
    452840     15142.3
    452880     15143.6
    452920     15144.1
    452960       15146
    453000       15148
    453040       15149
    453080     15149.5
    453120     15152.4
    453160     15153.4
    453200     15155.2
    453240     15154.8
    453280     15155.2
    453320     15157.4
    453360     15157.7
    453400     15161.8
    453440     15161.6
    453480     15162.6
    453520     15165.2
    453560     15166.8
    453600     15167.5
    453640     15168.9
    453680     15170.1
    453720     15170.6
    453760     15172.4
    453800     15174.5
    453840     15175.6
    453880     15175.9
    453920     15178.9
    453960     15179.9
    454000     15181.7
    454040     15181.2
    454080     15181.8
    454120     15183.9
    454160     15184.3
    454200     15188.3
    454240     15188.1
    454280     15189.1
    454320     15191.8
    454360     15193.3
    454400     15194.1
    454440     15195.4
    454480     15196.7
    454520     15197.1
    454560     15198.9
    454600     15201.1
    454640     15202.1
    454680     15202.4
    454720     15205.4
    454760     15206.4
    454800     15208.2
    454840     15207.8
    454880     15208.3
    454920     15210.4
    454960     15210.7
    455000     15214.7
    455040     15214.6
    455080     15215.6
    455120     15218.3
    455160     15219.7
    455200     15220.5
    455240     15221.9
    455280     15223.2
    455320     15223.6
    455360     15225.4
    455400     15227.6
    455440     15228.5
    455480     15228.9
    455520     15231.9
    455560     15232.9
    455600     15234.7
    455640     15234.3
    455680     15234.8
    455720     15236.9
    455760     15237.2
    455800     15241.2
    455840     15241.1
    455880     15242.1
    455920     15244.8
    455960     15246.2
    456000       15247
    456040     15248.3
    456080     15249.7
    456120     15250.1
    456160       15252
    456200     15254.1
    456240       15255
    456280     15255.4
    456320     15258.4
    456360     15259.4
    456400     15261.2
    456440     15260.8
    456480     15261.3
    456520     15263.4
    456560     15263.7
    456600     15267.7
    456640     15267.6
    456680     15268.6
    456720     15271.3
    456760     15272.7
    456800     15273.5
    456840     15274.8
    456880     15276.2
    456920     15276.6
    456960     15278.5
    457000     15280.6
    457040     15281.6
    457080     15281.9
    457120     15284.9
    457160     15285.9
    457200     15287.8
    457240     15287.3
    457280     15287.8
    457320     15289.9
    457360     15290.2
    457400     15294.3
    457440     15294.1
    457480     15295.1
    457520     15297.8
    457560     15299.2
    457600       15300
    457640     15301.3
    457680     15302.7
    457720     15303.1
    457760       15305
    457800     15307.1
    457840     15308.1
    457880     15308.4
    457920     15311.4
    457960     15312.5
    458000     15314.3
    458040     15313.8
    458080     15314.3
    458120     15316.4
    458160     15316.7
    458200     15320.7
    458240     15320.7
    458280     15321.6
    458320     15324.3
    458360     15325.8
    458400     15326.5
    458440     15327.8
    458480     15329.3
    458520     15329.6
    458560     15331.5
    458600     15333.6
    458640     15334.7
    458680     15334.9
    458720     15337.9
    458760       15339
    458800     15340.9
    458840     15340.3
    458880     15340.8
    458920       15343
    458960     15343.2
    459000     15347.3
    459040     15347.2
    459080     15348.2
    459120     15350.8
    459160     15352.3
    459200     15353.1
    459240     15354.3
    459280     15355.8
    459320     15356.2
    459360     15358.1
    459400     15360.1
    459440     15361.2
    459480     15361.4
    459520     15364.3
    459560     15365.5
    459600     15367.4
    459640     15366.8
    459680     15367.4
    459720     15369.5
    459760     15369.7
    459800     15373.8
    459840     15373.7
    459880     15374.7
    459920     15377.3
    459960     15378.9
    460000     15379.6
    460040     15380.8
    460080     15382.3
    460120     15382.7
    460160     15384.6
    460200     15386.6
    460240     15387.7
    460280     15387.9
    460320     15390.9
    460360       15392
    460400     15393.9
    460440     15393.3
    460480     15393.9
    460520       15396
    460560     15396.2
    460600     15400.3
    460640     15400.2
    460680     15401.2
    460720     15403.8
    460760     15405.4
    460800     15406.1
    460840     15407.3
    460880     15408.8
    460920     15409.2
    460960     15411.1
    461000     15413.1
    461040     15414.2
    461080     15414.4
    461120     15417.3
    461160     15418.5
    461200     15420.4
    461240     15419.8
    461280     15420.4
    461320     15422.6
    461360     15422.7
    461400     15426.9
    461440     15426.8
    461480     15427.7
    461520     15430.3
    461560     15431.9
    461600     15432.6
    461640     15433.8
    461680     15435.3
    461720     15435.8
    461760     15437.6
    461800     15439.7
    461840     15440.7
    461880     15440.9
    461920     15443.9
    461960       15445
    462000     15446.9
    462040     15446.3
    462080     15446.9
    462120     15449.1
    462160     15449.2
    462200     15453.4
    462240     15453.3
    462280     15454.2
    462320     15456.8
    462360     15458.5
    462400     15459.1
    462440     15460.3
    462480     15461.9
    462520     15462.2
    462560     15464.2
    462600     15466.2
    462640     15467.3
    462680     15467.4
    462720     15470.4
    462760     15471.5
    462800     15473.4
    462840     15472.8
    462880     15473.4
    462920     15475.6
    462960     15475.7
    463000     15479.9
    463040     15479.8
    463080     15480.8
    463120     15483.4
    463160       15485
    463200     15485.7
    463240     15486.8
    463280     15488.4
    463320     15488.8
    463360     15490.7
    463400     15492.8
    463440     15493.8
    463480     15493.9
    463520       15497
    463560       15498
    463600       15500
    463640     15499.3
    463680       15500
    463720     15502.2
    463760     15502.2
    463800     15506.4
    463840     15506.3
    463880     15507.3
    463920       15510
    463960     15511.6
    464000     15512.2
    464040     15513.4
    464080       15515
    464120     15515.3
    464160     15517.3
    464200     15519.3
    464240     15520.3
    464280     15520.4
    464320     15523.5
    464360     15524.6
    464400     15526.5
    464440     15525.8
    464480     15526.5
    464520     15528.7
    464560     15528.7
    464600       15533
    464640     15532.9
    464680     15533.8
    464720     15536.4
    464760     15538.1
    464800     15538.7
    464840     15539.9
    464880     15541.5
    464920     15541.8
    464960     15543.8
    465000     15545.8
    465040     15546.9
    465080       15547
    465120     15550.1
    465160     15551.1
    465200     15553.1
    465240     15552.4
    465280       15553
    465320     15555.3
    465360     15555.3
    465400     15559.5
    465440     15559.3
    465480     15560.3
    465520       15563
    465560     15564.6
    465600     15565.2
    465640     15566.4
    465680     15568.1
    465720     15568.3
    465760     15570.3
    465800     15572.3
    465840     15573.4
    465880     15573.5
    465920     15576.6
    465960     15577.6
    466000     15579.6
    466040     15578.9
    466080     15579.6
    466120     15581.8
    466160     15581.8
    466200       15586
    466240     15585.9
    466280     15586.9
    466320     15589.5
    466360     15591.1
    466400     15591.8
    466440     15592.8
    466480     15594.6
    466520     15594.9
    466560     15596.8
    466600     15598.9
    466640       15600
    466680       15600
    466720     15603.1
    466760     15604.1
    466800       15606
    466840     15605.4
    466880     15606.1
    466920     15608.3
    466960     15608.4
    467000     15612.6
    467040     15612.4
    467080     15613.3
    467120       15616
    467160     15617.6
    467200     15618.3
    467240     15619.4
    467280     15621.2
    467320     15621.4
    467360     15623.4
    467400     15625.4
    467440     15626.5
    467480     15626.5
    467520     15629.6
    467560     15630.6
    467600     15632.6
    467640     15631.9
    467680     15632.6
    467720     15634.8
    467760     15634.9
    467800     15639.1
    467840     15638.9
    467880     15639.8
    467920     15642.5
    467960     15644.2
    468000     15644.8
    468040     15645.9
    468080     15647.7
    468120     15647.9
    468160     15649.9
    468200     15651.9
    468240       15653
    468280       15653
    468320     15656.1
    468360     15657.1
    468400     15659.1
    468440     15658.4
    468480     15659.1
    468520     15661.4
    468560     15661.4
    468600     15665.7
    468640     15665.5
    468680     15666.3
    468720       15669
    468760     15670.7
    468800     15671.3
    468840     15672.5
    468880     15674.2
    468920     15674.4
    468960     15676.4
    469000     15678.5
    469040     15679.6
    469080     15679.5
    469120     15682.7
    469160     15683.7
    469200     15685.7
    469240     15684.9
    469280     15685.7
    469320     15687.9
    469360       15688
    469400     15692.2
    469440       15692
    469480     15692.9
    469520     15695.6
    469560     15697.3
    469600     15697.9
    469640       15699
    469680     15700.8
    469720       15701
    469760       15703
    469800     15704.9
    469840     15706.1
    469880     15706.1
    469920     15709.3
    469960     15710.2
    470000     15712.3
    470040     15711.5
    470080     15712.2
    470120     15714.5
    470160     15714.5
    470200     15718.8
    470240     15718.5
    470280     15719.4
    470320     15722.1
    470360     15723.9
    470400     15724.5
    470440     15725.5
    470480     15727.2
    470520     15727.5
    470560     15729.5
    470600     15731.5
    470640     15732.6
    470680     15732.6
    470720     15735.8
    470760     15736.7
    470800     15738.8
    470840       15738
    470880     15738.7
    470920       15741
    470960     15741.1
    471000     15745.3
    471040     15745.1
    471080       15746
    471120     15748.7
    471160     15750.5
    471200       15751
    471240     15752.1
    471280     15753.8
    471320       15754
    471360       15756
    471400     15758.1
    471440     15759.2
    471480     15759.2
    471520     15762.4
    471560     15763.3
    471600     15765.4
    471640     15764.5
    471680     15765.3
    471720     15767.6
    471760     15767.7
    471800     15771.9
    471840     15771.7
    471880     15772.6
    471920     15775.3
    471960       15777
    472000     15777.6
    472040     15778.6
    472080     15780.3
    472120     15780.5
    472160     15782.5
    472200     15784.6
    472240     15785.8
    472280     15785.8
    472320       15789
    472360     15789.9
    472400     15791.9
    472440       15791
    472480     15791.9
    472520     15794.2
    472560     15794.3
    472600     15798.4
    472640     15798.2
    472680     15799.1
    472720     15801.9
    472760     15803.5
    472800     15804.1
    472840     15805.2
    472880     15806.8
    472920     15807.1
    472960     15809.1
    473000     15811.1
    473040     15812.3
    473080     15812.3
    473120     15815.6
    473160     15816.4
    473200     15818.4
    473240     15817.6
    473280     15818.4
    473320     15820.7
    473360     15820.8
    473400       15825
    473440     15824.8
    473480     15825.6
    473520     15828.5
    473560     15830.1
    473600     15830.6
    473640     15831.8
    473680     15833.4
    473720     15833.6
    473760     15835.7
    473800     15837.6
    473840     15838.8
    473880     15838.9
    473920     15842.1
    473960       15843
    474000       15845
    474040     15844.2
    474080       15845
    474120     15847.2
    474160     15847.3
    474200     15851.5
    474240     15851.3
    474280     15852.2
    474320     15855.1
    474360     15856.7
    474400     15857.2
    474440     15858.3
    474480       15860
    474520     15860.2
    474560     15862.2
    474600     15864.2
    474640     15865.4
    474680     15865.4
    474720     15868.7
    474760     15869.5
    474800     15871.5
    474840     15870.7
    474880     15871.6
    474920     15873.8
    474960     15873.9
    475000       15878
    475040     15877.8
    475080     15878.7
    475120     15881.6
    475160     15883.2
    475200     15883.7
    475240     15884.9
    475280     15886.5
    475320     15886.8
    475360     15888.8
    475400     15890.8
    475440     15891.9
    475480     15891.9
    475520     15895.2
    475560     15896.1
    475600     15898.1
    475640     15897.2
    475680     15898.1
    475720     15900.3
    475760     15900.4
    475800     15904.6
    475840     15904.4
    475880     15905.2
    475920     15908.1
    475960     15909.8
    476000     15910.2
    476040     15911.5
    476080     15913.1
    476120     15913.3
    476160     15915.3
    476200     15917.3
    476240     15918.4
    476280     15918.5
    476320     15921.7
    476360     15922.7
    476400     15924.7
    476440     15923.8
    476480     15924.6
    476520     15926.8
    476560       15927
    476600     15931.1
    476640     15930.9
    476680     15931.8
    476720     15934.6
    476760     15936.3
    476800     15936.8
    476840       15938
    476880     15939.6
    476920     15939.9
    476960     15941.9
    477000     15943.8
    477040     15944.9
    477080     15945.1
    477120     15948.3
    477160     15949.2
    477200     15951.2
    477240     15950.3
    477280       15951
    477320     15953.4
    477360     15953.5
    477400     15957.6
    477440     15957.4
    477480     15958.4
    477520     15961.1
    477560     15962.8
    477600     15963.3
    477640     15964.6
    477680     15966.1
    477720     15966.5
    477760     15968.4
    477800     15970.4
    477840     15971.5
    477880     15971.6
    477920     15974.9
    477960     15975.7
    478000     15977.8
    478040     15976.8
    478080     15977.6
    478120     15979.9
    478160     15980.1
    478200     15984.2
    478240     15983.9
    478280     15984.9
    478320     15987.7
    478360     15989.4
    478400     15989.8
    478440     15991.1
    478480     15992.6
    478520       15993
    478560     15994.9
    478600     15996.9
    478640       15998
    478680     15998.2
    478720     16001.4
    478760     16002.3
    478800     16004.4
    478840     16003.3
    478880     16004.1
    478920     16006.4
    478960     16006.6
    479000     16010.7
    479040     16010.5
    479080     16011.4
    479120     16014.3
    479160     16015.9
    479200     16016.3
    479240     16017.6
    479280     16019.2
    479320     16019.5
    479360     16021.5
    479400     16023.4
    479440     16024.5
    479480     16024.7
    479520     16027.8
    479560     16028.8
    479600     16030.9
    479640     16029.8
    479680     16030.5
    479720       16033
    479760     16033.1
    479800     16037.3
    479840       16037
    479880     16037.9
    479920     16040.8
    479960     16042.3
    480000     16042.9
    480040     16044.1
    480080     16045.6
    480120       16046
    480160       16048
    480200     16049.9
    480240       16051
    480280     16051.1
    480320     16054.3
    480360     16055.3
    480400     16057.3
    480440     16056.3
    480480       16057
    480520     16059.5
    480560     16059.7
    480600     16063.8
    480640     16063.5
    480680     16064.4
    480720     16067.4
    480760     16068.9
    480800     16069.4
    480840     16070.6
    480880     16072.1
    480920     16072.5
    480960     16074.5
    481000     16076.4
    481040     16077.5
    481080     16077.6
    481120       16081
    481160     16081.8
    481200     16083.9
    481240     16082.8
    481280     16083.6
    481320       16086
    481360     16086.2
    481400     16090.3
    481440       16090
    481480       16091
    481520     16093.9
    481560     16095.5
    481600     16095.9
    481640     16097.1
    481680     16098.6
    481720     16099.1
    481760       16101
    481800     16102.9
    481840       16104
    481880     16104.1
    481920     16107.6
    481960     16108.3
    482000     16110.4
    482040     16109.3
    482080     16110.2
    482120     16112.5
    482160     16112.7
    482200     16116.9
    482240     16116.6
    482280     16117.5
    482320     16120.4
    482360       16122
    482400     16122.5
    482440     16123.6
    482480     16125.1
    482520     16125.6
    482560     16127.5
    482600     16129.4
    482640     16130.5
    482680     16130.6
    482720     16134.1
    482760     16134.9
    482800       16137
    482840     16135.9
    482880     16136.7
    482920     16139.1
    482960     16139.2
    483000     16143.4
    483040     16143.1
    483080       16144
    483120       16147
    483160     16148.5
    483200       16149
    483240     16150.1
    483280     16151.7
    483320     16152.2
    483360     16154.1
    483400       16156
    483440     16157.1
    483480     16157.2
    483520     16160.7
    483560     16161.5
    483600     16163.6
    483640     16162.4
    483680     16163.2
    483720     16165.6
    483760     16165.7
    483800       16170
    483840     16169.7
    483880     16170.6
    483920     16173.5
    483960     16175.1
    484000     16175.6
    484040     16176.6
    484080     16178.2
    484120     16178.8
    484160     16180.6
    484200     16182.5
    484240     16183.6
    484280     16183.8
    484320     16187.2
    484360     16188.1
    484400     16190.2
    484440       16189
    484480     16189.8
    484520     16192.2
    484560     16192.3
    484600     16196.5
    484640     16196.3
    484680     16197.1
    484720     16200.1
    484760     16201.6
    484800     16202.1
    484840     16203.1
    484880     16204.8
    484920     16205.3
    484960     16207.1
    485000       16209
    485040     16210.1
    485080     16210.4
    485120     16213.7
    485160     16214.6
    485200     16216.7
    485240     16215.5
    485280     16216.3
    485320     16218.7
    485360     16218.9
    485400       16223
    485440     16222.8
    485480     16223.6
    485520     16226.6
    485560     16228.2
    485600     16228.6
    485640     16229.7
    485680     16231.3
    485720     16231.8
    485760     16233.7
    485800     16235.5
    485840     16236.6
    485880     16236.9
    485920     16240.2
    485960     16241.2
    486000     16243.2
    486040       16242
    486080     16242.9
    486120     16245.2
    486160     16245.4
    486200     16249.6
    486240     16249.4
    486280     16250.2
    486320     16253.2
    486360     16254.7
    486400     16255.2
    486440     16256.1
    486480     16257.9
    486520     16258.4
    486560     16260.2
    486600       16262
    486640     16263.1
    486680     16263.5
    486720     16266.7
    486760     16267.7
    486800     16269.7
    486840     16268.6
    486880     16269.4
    486920     16271.7
    486960       16272
    487000     16276.1
    487040     16275.8
    487080     16276.7
    487120     16279.7
    487160     16281.2
    487200     16281.7
    487240     16282.7
    487280     16284.4
    487320     16284.9
    487360     16286.8
    487400     16288.7
    487440     16289.7
    487480       16290
    487520     16293.3
    487560     16294.3
    487600     16296.3
    487640     16295.1
    487680       16296
    487720     16298.3
    487760     16298.5
    487800     16302.7
    487840     16302.4
    487880     16303.2
    487920     16306.3
    487960     16307.8
    488000     16308.3
    488040     16309.3
    488080       16311
    488120     16311.5
    488160     16313.3
    488200     16315.2
    488240     16316.3
    488280     16316.5
    488320     16319.8
    488360     16320.8
    488400     16322.9
    488440     16321.7
    488480     16322.6
    488520     16324.8
    488560       16325
    488600     16329.2
    488640     16328.9
    488680     16329.8
    488720     16332.8
    488760     16334.3
    488800     16334.8
    488840     16335.9
    488880     16337.5
    488920       16338
    488960     16339.8
    489000     16341.8
    489040     16342.7
    489080     16343.1
    489120     16346.4
    489160     16347.4
    489200     16349.4
    489240     16348.2
    489280     16349.1
    489320     16351.4
    489360     16351.6
    489400     16355.8
    489440     16355.4
    489480     16356.4
    489520     16359.3
    489560     16360.8
    489600     16361.4
    489640     16362.4
    489680     16364.1
    489720     16364.5
    489760     16366.3
    489800     16368.2
    489840     16369.3
    489880     16369.6
    489920     16372.9
    489960       16374
    490000       16376
    490040     16374.7
    490080     16375.6
    490120     16377.9
    490160     16378.2
    490200     16382.3
    490240       16382
    490280     16382.9
    490320     16385.9
    490360     16387.3
    490400     16387.9
    490440     16388.9
    490480     16390.6
    490520     16391.1
    490560     16392.9
    490600     16394.8
    490640     16395.8
    490680     16396.1
    490720     16399.5
    490760     16400.5
    490800     16402.5
    490840     16401.3
    490880     16402.1
    490920     16404.5
    490960     16404.8
    491000     16408.8
    491040     16408.5
    491080     16409.4
    491120     16412.4
    491160     16413.9
    491200     16414.5
    491240     16415.5
    491280     16417.1
    491320     16417.6
    491360     16419.4
    491400     16421.3
    491440     16422.3
    491480     16422.7
    491520     16426.1
    491560       16427
    491600       16429
    491640     16427.8
    491680     16428.6
    491720       16431
    491760     16431.3
    491800     16435.4
    491840       16435
    491880     16435.9
    491920     16438.9
    491960     16440.3
    492000       16441
    492040     16442.1
    492080     16443.6
    492120     16444.2
    492160       16446
    492200     16447.9
    492240     16448.9
    492280     16449.2
    492320     16452.6
    492360     16453.6
    492400     16455.5
    492440     16454.4
    492480     16455.1
    492520     16457.6
    492560     16457.9
    492600     16461.9
    492640     16461.6
    492680     16462.5
    492720     16465.4
    492760     16466.9
    492800     16467.6
    492840     16468.6
    492880     16470.1
    492920     16470.8
    492960     16472.5
    493000     16474.5
    493040     16475.4
    493080     16475.8
    493120     16479.1
    493160     16480.2
    493200     16482.1
    493240       16481
    493280     16481.7
    493320     16484.1
    493360     16484.4
    493400     16488.4
    493440     16488.1
    493480       16489
    493520       16492
    493560     16493.4
    493600     16494.1
    493640     16495.1
    493680     16496.7
    493720     16497.3
    493760       16499
    493800     16501.1
    493840     16501.9
    493880     16502.3
    493920     16505.6
    493960     16506.7
    494000     16508.6
    494040     16507.5
    494080     16508.2
    494120     16510.7
    494160     16510.9
    494200       16515
    494240     16514.6
    494280     16515.6
    494320     16518.5
    494360       16520
    494400     16520.7
    494440     16521.6
    494480     16523.3
    494520     16523.9
    494560     16525.5
    494600     16527.7
    494640     16528.5
    494680     16528.9
    494720     16532.2
    494760     16533.2
    494800     16535.1
    494840       16534
    494880     16534.8
    494920     16537.2
    494960     16537.4
    495000     16541.6
    495040     16541.1
    495080     16542.1
    495120       16545
    495160     16546.6
    495200     16547.2
    495240     16548.1
    495280     16549.9
    495320     16550.4
    495360       16552
    495400     16554.2
    495440       16555
    495480     16555.5
    495520     16558.7
    495560     16559.7
    495600     16561.6
    495640     16560.5
    495680     16561.4
    495720     16563.8
    495760       16564
    495800     16568.1
    495840     16567.7
    495880     16568.6
    495920     16571.6
    495960     16573.1
    496000     16573.7
    496040     16574.6
    496080     16576.4
    496120     16576.9
    496160     16578.6
    496200     16580.7
    496240     16581.6
    496280     16582.1
    496320     16585.2
    496360     16586.3
    496400     16588.1
    496440       16587
    496480     16587.8
    496520     16590.3
    496560     16590.5
    496600     16594.7
    496640     16594.2
    496680     16595.1
    496720     16598.1
    496760     16599.6
    496800     16600.2
    496840     16601.1
    496880     16602.9
    496920     16603.4
    496960     16605.1
    497000     16607.2
    497040     16608.1
    497080     16608.6
    497120     16611.8
    497160     16612.8
    497200     16614.6
    497240     16613.5
    497280     16614.3
    497320     16616.8
    497360     16616.9
    497400     16621.2
    497440     16620.7
    497480     16621.6
    497520     16624.6
    497560     16626.1
    497600     16626.7
    497640     16627.6
    497680     16629.6
    497720     16629.9
    497760     16631.6
    497800     16633.7
    497840     16634.6
    497880     16635.1
    497920     16638.2
    497960     16639.4
    498000     16641.2
    498040       16640
    498080     16640.8
    498120     16643.3
    498160     16643.5
    498200     16647.8
    498240     16647.2
    498280     16648.2
    498320     16651.2
    498360     16652.6
    498400     16653.3
    498440     16654.1
    498480       16656
    498520     16656.4
    498560     16658.2
    498600     16660.1
    498640     16661.1
    498680     16661.6
    498720     16664.7
    498760     16665.9
    498800     16667.7
    498840     16666.6
    498880     16667.3
    498920     16669.8
    498960     16669.9
    499000     16674.3
    499040     16673.6
    499080     16674.7
    499120     16677.7
    499160     16679.1
    499200     16679.7
    499240     16680.6
    499280     16682.5
    499320     16682.9
    499360     16684.6
    499400     16686.6
    499440     16687.6
    499480     16688.1
    499520     16691.2
    499560     16692.4
    499600     16694.1
    499640     16693.1
    499680     16693.9
    499720     16696.3
    499760     16696.5
    499800     16700.8
    499840     16700.1
    499880     16701.1
    499920     16704.2
    499960     16705.6
    500000     16706.3
    500040       16707
    500080       16709
    500120     16709.5
    500160     16711.1
    500200     16713.1
    500240       16714
    500280     16714.6
    500320     16717.7
    500360     16718.8
    500400     16720.6
    500440     16719.6
    500480     16720.4
    500520     16722.8
    500560       16723
    500600     16727.3
    500640     16726.6
    500680     16727.6
    500720     16730.7
    500760     16732.1
    500800     16732.8
    500840     16733.4
    500880     16735.5
    500920       16736
    500960     16737.6
    501000     16739.6
    501040     16740.5
    501080     16741.1
    501120     16744.2
    501160     16745.4
    501200     16747.1
    501240     16746.1
    501280     16746.9
    501320     16749.3
    501360     16749.4
    501400     16753.8
    501440     16753.1
    501480     16754.1
    501520     16757.2
    501560     16758.6
    501600     16759.3
    501640     16759.9
    501680       16762
    501720     16762.6
    501760     16764.1
    501800     16766.1
    501840     16767.1
    501880     16767.7
    501920     16770.7
    501960     16771.9
    502000     16773.6
    502040     16772.6
    502080     16773.4
    502120     16775.8
    502160     16775.9
    502200     16780.3
    502240     16779.6
    502280     16780.6
    502320     16783.7
    502360     16785.2
    502400     16785.8
    502440     16786.5
    502480     16788.5
    502520     16789.1
    502560     16790.7
    502600     16792.6
    502640     16793.5
    502680     16794.2
    502720     16797.2
    502760     16798.4
    502800     16800.1
    502840     16799.1
    502880       16800
    502920     16802.3
    502960     16802.4
    503000     16806.8
    503040     16806.1
    503080     16807.2
    503120     16810.2
    503160     16811.7
    503200     16812.3
    503240       16813
    503280     16814.9
    503320     16815.6
    503360     16817.3
    503400     16819.1
    503440       16820
    503480     16820.8
    503520     16823.7
    503560     16824.9
    503600     16826.7
    503640     16825.6
    503680     16826.5
    503720     16828.9
    503760     16828.9
    503800     16833.4
    503840     16832.7
    503880     16833.7
    503920     16836.7
    503960     16838.2
    504000     16838.8
    504040     16839.5
    504080     16841.4
    504120     16842.1
    504160     16843.7
    504200     16845.7
    504240     16846.6
    504280     16847.3
    504320     16850.3
    504360     16851.4
    504400     16853.2
    504440     16852.2
    504480       16853
    504520     16855.5
    504560     16855.4
    504600       16860
    504640     16859.2
    504680     16860.2
    504720     16863.3
    504760     16864.8
    504800     16865.4
    504840       16866
    504880     16867.9
    504920     16868.7
    504960     16870.3
    505000     16872.2
    505040     16873.1
    505080     16873.8
    505120     16876.8
    505160     16877.9
    505200     16879.8
    505240     16878.7
    505280     16879.5
    505320       16882
    505360     16881.9
    505400     16886.5
    505440     16885.7
    505480     16886.8
    505520     16889.8
    505560     16891.4
    505600       16892
    505640     16892.6
    505680     16894.4
    505720     16895.1
    505760     16896.8
    505800     16898.8
    505840     16899.7
    505880     16900.3
    505920     16903.3
    505960     16904.3
    506000     16906.3
    506040     16905.2
    506080       16906
    506120     16908.5
    506160     16908.5
    506200       16913
    506240     16912.3
    506280     16913.3
    506320     16916.4
    506360     16917.8
    506400     16918.6
    506440       16919
    506480       16921
    506520     16921.7
    506560     16923.4
    506600     16925.4
    506640     16926.2
    506680     16926.8
    506720     16929.8
    506760     16930.8
    506800     16932.8
    506840     16931.8
    506880     16932.5
    506920     16934.9
    506960       16935
    507000     16939.5
    507040     16938.8
    507080     16939.8
    507120     16942.9
    507160     16944.3
    507200     16945.1
    507240     16945.5
    507280     16947.5
    507320     16948.2
    507360     16949.9
    507400     16951.8
    507440     16952.7
    507480     16953.3
    507520     16956.3
    507560     16957.3
    507600     16959.3
    507640     16958.3
    507680       16959
    507720     16961.4
    507760     16961.5
    507800       16966
    507840     16965.2
    507880     16966.3
    507920     16969.4
    507960     16970.8
    508000     16971.6
    508040       16972
    508080       16974
    508120     16974.7
    508160     16976.3
    508200     16978.4
    508240     16979.2
    508280     16979.8
    508320     16982.8
    508360     16983.8
    508400     16985.7
    508440     16984.7
    508480     16985.5
    508520       16988
    508560     16987.9
    508600     16992.5
    508640     16991.7
    508680     16992.8
    508720       16996
    508760     16997.2
    508800     16998.1
    508840     16998.5
    508880     17000.5
    508920     17001.3
    508960     17002.8
    509000     17004.9
    509040     17005.8
    509080     17006.3
    509120     17009.3
    509160     17010.3
    509200     17012.2
    509240     17011.3
    509280     17011.9
    509320     17014.5
    509360     17014.4
    509400       17019
    509440     17018.2
    509480     17019.4
    509520     17022.5
    509560     17023.6
    509600     17024.6
    509640       17025
    509680       17027
    509720     17027.8
    509760     17029.3
    509800     17031.4
    509840     17032.3
    509880     17032.8
    509920     17035.9
    509960     17036.8
    510000     17038.8
    510040     17037.8
    510080     17038.5
    510120       17041
    510160       17041
    510200     17045.5
    510240     17044.7
    510280     17045.9
    510320     17049.1
    510360     17050.2
    510400     17051.1
    510440     17051.5
    510480     17053.6
    510520     17054.3
    510560     17055.8
    510600     17057.9
    510640     17058.8
    510680     17059.2
    510720     17062.4
    510760     17063.3
    510800     17065.4
    510840     17064.3
    510880       17065
    510920     17067.5
    510960     17067.5
    511000     17072.1
    511040     17071.2
    511080     17072.5
    511120     17075.6
    511160     17076.8
    511200     17077.7
    511240       17078
    511280     17080.1
    511320     17080.9
    511360     17082.4
    511400     17084.5
    511440     17085.3
    511480     17085.7
    511520     17088.9
    511560     17089.8
    511600     17091.8
    511640     17090.7
    511680     17091.5
    511720       17094
    511760     17093.9
    511800     17098.6
    511840     17097.6
    511880       17099
    511920     17102.1
    511960     17103.3
    512000     17104.2
    512040     17104.6
    512080     17106.7
    512120     17107.4
    512160       17109
    512200       17111
    512240     17111.8
    512280     17112.2
    512320     17115.4
    512360     17116.4
    512400     17118.4
    512440     17117.2
    512480     17117.9
    512520     17120.5
    512560     17120.5
    512600     17125.1
    512640     17124.1
    512680     17125.4
    512720     17128.6
    512760     17129.9
    512800     17130.7
    512840     17131.1
    512880     17133.2
    512920     17133.9
    512960     17135.5
    513000     17137.5
    513040     17138.3
    513080     17138.7
    513120     17141.9
    513160     17142.9
    513200     17144.9
    513240     17143.6
    513280     17144.5
    513320       17147
    513360       17147
    513400     17151.6
    513440     17150.6
    513480     17151.9
    513520     17155.1
    513560     17156.4
    513600     17157.2
    513640     17157.6
    513680     17159.7
    513720     17160.5
    513760     17162.1
    513800     17164.1
    513840     17164.9
    513880     17165.2
    513920     17168.4
    513960     17169.4
    514000     17171.4
    514040     17170.2
    514080       17171
    514120     17173.6
    514160     17173.5
    514200     17178.1
    514240     17177.2
    514280     17178.4
    514320     17181.5
    514360     17182.9
    514400     17183.8
    514440     17184.2
    514480     17186.2
    514520       17187
    514560     17188.5
    514600     17190.7
    514640     17191.3
    514680     17191.8
    514720     17194.9
    514760     17195.9
    514800     17197.9
    514840     17196.7
    514880     17197.5
    514920     17200.1
    514960       17200
    515000     17204.6
    515040     17203.6
    515080     17204.9
    515120       17208
    515160     17209.4
    515200     17210.3
    515240     17210.7
    515280     17212.7
    515320     17213.5
    515360       17215
    515400     17217.3
    515440     17217.8
    515480     17218.3
    515520     17221.4
    515560     17222.4
    515600     17224.3
    515640     17223.2
    515680       17224
    515720     17226.5
    515760     17226.6
    515800     17231.1
    515840     17230.1
    515880     17231.4
    515920     17234.6
    515960     17235.9
    516000     17236.8
    516040     17237.2
    516080     17239.2
    516120     17240.1
    516160     17241.5
    516200     17243.8
    516240     17244.3
    516280     17244.8
    516320       17248
    516360       17249
    516400     17250.9
    516440     17249.7
    516480     17250.5
    516520       17253
    516560       17253
    516600     17257.7
    516640     17256.6
    516680       17258
    516720     17261.1
    516760     17262.4
    516800     17263.3
    516840     17263.7
    516880     17265.7
    516920     17266.6
    516960       17268
    517000     17270.3
    517040     17270.8
    517080     17271.3
    517120     17274.5
    517160     17275.4
    517200     17277.4
    517240     17276.3
    517280       17277
    517320     17279.5
    517360     17279.4
    517400     17284.2
    517440     17283.2
    517480     17284.5
    517520     17287.6
    517560     17288.9
    517600     17289.8
    517640     17290.2
    517680     17292.2
    517720     17293.1
    517760     17294.5
    517800     17296.8
    517840     17297.2
    517880     17297.7
    517920       17301
    517960     17301.8
    518000       17304
    518040     17302.9
    518080     17303.6
    518120       17306
    518160     17305.9
    518200     17310.7
    518240     17309.7
    518280       17311
    518320     17314.1
    518360     17315.5
    518400     17316.3
    518440     17316.7
    518480     17318.7
    518520     17319.6
    518560     17321.1
    518600     17323.3
    518640     17323.7
    518680     17324.2
    518720     17327.6
    518760     17328.3
    518800     17330.5
    518840     17329.3
    518880     17330.2
    518920     17332.5
    518960     17332.4
    519000     17337.2
    519040     17336.2
    519080     17337.5
    519120     17340.6
    519160     17342.1
    519200     17342.8
    519240     17343.2
    519280     17345.3
    519320     17346.2
    519360     17347.6
    519400     17349.9
    519440     17350.3
    519480     17350.8
    519520     17354.2
    519560     17354.8
    519600       17357
    519640     17355.9
    519680     17356.7
    519720       17359
    519760     17358.9
    519800     17363.8
    519840     17362.7
    519880       17364
    519920     17367.1
    519960     17368.7
    520000     17369.3
    520040     17369.6
    520080     17371.8
    520120     17372.7
    520160     17374.1
    520200     17376.3
    520240     17376.7
    520280     17377.3
    520320     17380.7
    520360     17381.2
    520400     17383.5
    520440     17382.4
    520480     17383.2
    520520     17385.5
    520560     17385.5
    520600     17390.3
    520640     17389.2
    520680     17390.5
    520720     17393.6
    520760     17395.1
    520800     17395.9
    520840     17396.1
    520880     17398.3
    520920     17399.2
    520960     17400.6
    521000     17402.8
    521040     17403.2
    521080     17403.8
    521120     17407.2
    521160     17407.6
    521200     17409.9
    521240     17408.9
    521280     17409.7
    521320     17411.9
    521360       17412
    521400     17416.8
    521440     17415.7
    521480       17417
    521520     17420.1
    521560     17421.5
    521600     17422.3
    521640     17422.6
    521680     17424.8
    521720     17425.6
    521760       17427
    521800     17429.3
    521840     17429.7
    521880     17430.3
    521920     17433.6
    521960     17434.1
    522000     17436.5
    522040     17435.4
    522080     17436.2
    522120     17438.4
    522160     17438.4
    522200     17443.3
    522240     17442.2
    522280     17443.6
    522320     17446.5
    522360       17448
    522400     17448.8
    522440     17449.1
    522480     17451.3
    522520       17452
    522560     17453.5
    522600     17455.8
    522640     17456.1
    522680     17456.8
    522720     17460.1
    522760     17460.6
    522800     17462.9
    522840     17461.9
    522880     17462.6
    522920     17464.8
    522960     17464.9
    523000     17469.8
    523040     17468.7
    523080       17470
    523120     17473.1
    523160     17474.5
    523200     17475.3
    523240     17475.6
    523280     17477.8
    523320     17478.5
    523360     17480.1
    523400     17482.3
    523440     17482.6
    523480     17483.3
    523520     17486.6
    523560     17487.1
    523600     17489.4
    523640     17488.3
    523680     17489.2
    523720     17491.4
    523760     17491.3
    523800     17496.4
    523840     17495.2
    523880     17496.6
    523920     17499.6
    523960       17501
    524000     17501.8
    524040     17502.1
    524080     17504.3
    524120       17505
    524160     17506.6
    524200     17508.8
    524240     17509.2
    524280     17509.8
    524320     17513.2
    524360     17513.7
    524400       17516
    524440     17514.9
    524480     17515.7
    524520     17517.9
    524560     17517.9
    524600       17523
    524640     17521.7
    524680     17523.1
    524720     17526.1
    524760     17527.6
    524800     17528.3
    524840     17528.7
    524880     17530.8
    524920     17531.6
    524960     17533.1
    525000     17535.4
    525040     17535.7
    525080     17536.3
    525120     17539.7
    525160     17540.2
    525200     17542.5
    525240     17541.4
    525280     17542.2
    525320     17544.4
    525360     17544.5
    525400     17549.5
    525440     17548.2
    525480     17549.5
    525520     17552.7
    525560     17554.1
    525600     17554.9
    525640     17555.2
    525680     17557.4
    525720     17558.2
    525760     17559.6
    525800       17562
    525840     17562.3
    525880     17562.9
    525920     17566.2
    525960     17566.8
    526000       17569
    526040     17567.9
    526080     17568.7
    526120       17571
    526160       17571
    526200       17576
    526240     17574.8
    526280       17576
    526320     17579.1
    526360     17580.6
    526400     17581.4
    526440     17581.8
    526480     17583.9
    526520     17584.8
    526560     17586.2
    526600     17588.5
    526640     17588.8
    526680     17589.4
    526720     17592.8
    526760     17593.2
    526800     17595.5
    526840     17594.4
    526880     17595.2
    526920     17597.5
    526960     17597.6
    527000     17602.6
    527040     17601.3
    527080     17602.5
    527120     17605.6
    527160     17607.1
    527200     17607.9
    527240     17608.3
    527280     17610.3
    527320     17611.2
    527360     17612.8
    527400     17614.9
    527440     17615.3
    527480     17615.9
    527520     17619.3
    527560     17619.7
    527600       17622
    527640     17620.9
    527680     17621.6
    527720     17623.9
    527760     17624.1
    527800       17629
    527840     17627.7
    527880       17629
    527920     17632.1
    527960     17633.6
    528000     17634.5
    528040     17634.8
    528080     17636.8
    528120     17637.7
    528160     17639.3
    528200     17641.4
    528240     17641.8
    528280     17642.3
    528320     17645.8
    528360     17646.2
    528400     17648.5
    528440     17647.4
    528480       17648
    528520     17650.4
    528560     17650.6
    528600     17655.5
    528640     17654.3
    528680     17655.5
    528720     17658.5
    528760     17660.1
    528800     17660.9
    528840     17661.2
    528880     17663.4
    528920     17664.1
    528960     17665.8
    529000       17668
    529040     17668.2
    529080     17668.9
    529120     17672.3
    529160     17672.7
    529200     17675.1
    529240     17673.9
    529280     17674.6
    529320     17676.9
    529360     17677.1
    529400       17682
    529440     17680.8
    529480       17682
    529520     17685.1
    529560     17686.7
    529600     17687.4
    529640     17687.8
    529680     17689.9
    529720     17690.7
    529760     17692.3
    529800     17694.5
    529840     17694.8
    529880     17695.4
    529920     17698.9
    529960     17699.2
    530000     17701.5
    530040     17700.4
    530080     17701.1
    530120     17703.3
    530160     17703.6
    530200     17708.5
    530240     17707.3
    530280     17708.4
    530320     17711.6
    530360     17713.2
    530400     17713.9
    530440     17714.3
    530480     17716.5
    530520     17717.2
    530560     17718.9
    530600     17720.9
    530640     17721.2
    530680     17721.9
    530720     17725.4
    530760     17725.7
    530800       17728
    530840     17726.8
    530880     17727.6
    530920     17729.8
    530960     17730.1
    531000       17735
    531040     17733.8
    531080     17734.9
    531120     17738.1
    531160     17739.7
    531200     17740.4
    531240     17740.7
    531280     17743.1
    531320     17743.6
    531360     17745.3
    531400     17747.4
    531440     17747.7
    531480     17748.4
    531520     17751.9
    531560     17752.1
    531600     17754.5
    531640     17753.3
    531680       17754
    531720     17756.3
    531760     17756.5
    531800     17761.4
    531840     17760.2
    531880     17761.4
    531920     17764.6
    531960     17766.1
    532000     17766.8
    532040     17767.3
    532080     17769.6
    532120     17770.1
    532160     17771.9
    532200     17773.9
    532240     17774.2
    532280     17774.9
    532320     17778.4
    532360     17778.7
    532400     17780.9
    532440     17779.8
    532480     17780.5
    532520     17782.8
    532560     17783.1
    532600     17787.9
    532640     17786.7
    532680     17787.8
    532720     17791.1
    532760     17792.6
    532800     17793.3
    532840     17793.8
    532880     17796.2
    532920     17796.6
    532960     17798.4
    533000     17800.4
    533040     17800.7
    533080     17801.4
    533120     17804.9
    533160     17805.1
    533200     17807.4
    533240     17806.3
    533280       17807
    533320     17809.3
    533360     17809.5
    533400     17814.3
    533440     17813.2
    533480     17814.3
    533520     17817.6
    533560     17819.1
    533600     17819.8
    533640     17820.3
    533680     17822.8
    533720     17823.1
    533760     17824.8
    533800     17826.9
    533840     17827.2
    533880       17828
    533920     17831.5
    533960     17831.6
    534000     17833.9
    534040     17832.9
    534080     17833.5
    534120     17835.9
    534160       17836
    534200     17840.9
    534240     17839.8
    534280     17840.8
    534320     17844.1
    534360     17845.6
    534400     17846.3
    534440     17846.8
    534480     17849.3
    534520     17849.6
    534560     17851.4
    534600     17853.4
    534640     17853.8
    534680     17854.5
    534720       17858
    534760     17858.1
    534800     17860.4
    534840     17859.4
    534880     17860.1
    534920     17862.4
    534960     17862.5
    535000     17867.4
    535040     17866.3
    535080     17867.3
    535120     17870.6
    535160     17872.2
    535200     17872.8
    535240     17873.3
    535280     17875.8
    535320     17876.2
    535360     17877.9
    535400     17879.9
    535440     17880.3
    535480     17881.1
    535520     17884.5
    535560     17884.6
    535600     17886.9
    535640     17885.9
    535680     17886.8
    535720     17888.9
    535760       17889
    535800       17894
    535840     17892.8
    535880     17893.8
    535920     17897.1
    535960     17898.7
    536000     17899.3
    536040     17899.8
    536080     17902.4
    536120     17902.7
    536160     17904.5
    536200     17906.5
    536240     17906.9
    536280     17907.6
    536320       17911
    536360     17911.2
    536400     17913.5
    536440     17912.4
    536480     17913.3
    536520     17915.5
    536560     17915.6
    536600     17920.5
    536640     17919.4
    536680     17920.3
    536720     17923.6
    536760     17925.2
    536800     17925.9
    536840     17926.5
    536880     17928.9
    536920     17929.2
    536960       17931
    537000     17933.1
    537040     17933.5
    537080     17934.2
    537120     17937.6
    537160     17937.7
    537200       17940
    537240       17939
    537280     17939.9
    537320     17942.1
    537360     17942.2
    537400     17947.1
    537440       17946
    537480     17946.7
    537520     17950.2
    537560     17951.8
    537600     17952.4
    537640     17953.1
    537680     17955.4
    537720     17955.6
    537760     17957.5
    537800     17959.6
    537840     17960.1
    537880     17960.8
    537920     17964.2
    537960     17964.3
    538000     17966.6
    538040     17965.6
    538080     17966.4
    538120     17968.6
    538160     17968.6
    538200     17973.7
    538240     17972.6
    538280     17973.3
    538320     17976.7
    538360     17978.3
    538400       17979
    538440     17979.7
    538480       17982
    538520     17982.2
    538560     17984.1
    538600     17986.1
    538640     17986.6
    538680     17987.3
    538720     17990.8
    538760     17990.9
    538800     17993.2
    538840       17992
    538880     17992.9
    538920     17995.2
    538960     17995.2
    539000     18000.3
    539040     17999.1
    539080     17999.8
    539120     18003.3
    539160     18004.7
    539200     18005.6
    539240     18006.2
    539280     18008.5
    539320     18008.7
    539360     18010.7
    539400     18012.7
    539440     18013.1
    539480     18013.8
    539520     18017.3
    539560     18017.4
    539600     18019.7
    539640     18018.5
    539680     18019.4
    539720     18021.8
    539760     18021.7
    539800     18026.8
    539840     18025.6
    539880     18026.2
    539920     18029.8
    539960     18031.3
    540000       18032
    540040     18032.7
    540080     18035.1
    540120     18035.2
    540160     18037.2
    540200     18039.3
    540240     18039.7
    540280     18040.3
    540320     18043.9
    540360     18043.9
    540400     18046.3
    540440       18045
    540480     18045.9
    540520     18048.4
    540560     18048.3
    540600     18053.3
    540640     18052.2
    540680     18052.8
    540720     18056.4
    540760     18057.8
    540800     18058.6
    540840     18059.3
    540880     18061.7
    540920     18061.7
    540960     18063.7
    541000     18065.9
    541040     18066.3
    541080     18066.9
    541120     18070.5
    541160     18070.5
    541200     18072.9
    541240     18071.5
    541280     18072.5
    541320     18074.9
    541360     18074.9
    541400     18079.8
    541440     18078.7
    541480     18079.3
    541520       18083
    541560     18084.4
    541600       18085
    541640     18085.8
    541680     18088.2
    541720     18088.3
    541760     18090.2
    541800     18092.4
    541840     18092.9
    541880     18093.4
    541920     18097.1
    541960     18097.1
    542000     18099.4
    542040     18098.1
    542080     18099.1
    542120     18101.5
    542160     18101.4
    542200     18106.4
    542240     18105.2
    542280     18105.8
    542320     18109.5
    542360       18111
    542400     18111.6
    542440     18112.4
    542480     18114.7
    542520     18114.8
    542560     18116.7
    542600     18118.9
    542640     18119.4
    542680     18119.9
    542720     18123.6
    542760     18123.6
    542800     18125.9
    542840     18124.7
    542880     18125.6
    542920     18128.1
    542960       18128
    543000       18133
    543040     18131.9
    543080     18132.4
    543120       18136
    543160     18137.5
    543200     18138.2
    543240     18138.9
    543280     18141.4
    543320     18141.5
    543360     18143.3
    543400     18145.4
    543440     18145.9
    543480     18146.5
    543520     18150.1
    543560     18150.2
    543600     18152.5
    543640     18151.2
    543680     18152.2
    543720     18154.7
    543760     18154.5
    543800     18159.6
    543840     18158.4
    543880       18159
    543920     18162.6
    543960     18164.1
    544000     18164.7
    544040     18165.5
    544080       18168
    544120       18168
    544160     18169.9
    544200       18172
    544240     18172.5
    544280       18173
    544320     18176.8
    544360     18176.8
    544400     18179.1
    544440     18177.8
    544480     18178.8
    544520     18181.3
    544560     18181.2
    544600     18186.2
    544640       18185
    544680     18185.5
    544720     18189.1
    544760     18190.7
    544800     18191.2
    544840     18192.1
    544880     18194.5
    544920     18194.7
    544960     18196.4
    545000     18198.6
    545040     18199.1
    545080     18199.6
    545120     18203.3
    545160     18203.4
    545200     18205.6
    545240     18204.3
    545280     18205.2
    545320     18207.9
    545360     18207.8
    545400     18212.7
    545440     18211.5
    545480     18212.1
    545520     18215.7
    545560     18217.3
    545600     18217.8
    545640     18218.7
    545680     18221.1
    545720     18221.2
    545760     18222.9
    545800     18225.1
    545840     18225.6
    545880     18226.1
    545920     18229.9
    545960     18229.9
    546000     18232.1
    546040     18230.8
    546080     18231.8
    546120     18234.5
    546160     18234.4
    546200     18239.2
    546240     18238.1
    546280     18238.6
    546320     18242.2
    546360     18243.8
    546400     18244.4
    546440     18245.2
    546480     18247.6
    546520     18247.7
    546560     18249.5
    546600     18251.7
    546640     18252.2
    546680     18252.7
    546720     18256.5
    546760     18256.4
    546800     18258.7
    546840     18257.4
    546880     18258.4
    546920     18261.1
    546960     18260.9
    547000     18265.8
    547040     18264.6
    547080     18265.2
    547120     18268.7
    547160     18270.4
    547200     18270.9
    547240     18271.9
    547280     18274.2
    547320     18274.3
    547360     18276.2
    547400     18278.3
    547440     18278.8
    547480     18279.3
    547520     18283.1
    547560     18283.1
    547600     18285.2
    547640     18283.9
    547680       18285
    547720     18287.7
    547760     18287.5
    547800     18292.4
    547840     18291.2
    547880     18291.8
    547920     18295.3
    547960       18297
    548000     18297.4
    548040     18298.5
    548080     18300.8
    548120       18301
    548160     18302.7
    548200     18304.9
    548240     18305.3
    548280     18305.9
    548320     18309.7
    548360     18309.7
    548400     18311.8
    548440     18310.5
    548480     18311.5
    548520     18314.3
    548560     18314.1
    548600       18319
    548640     18317.8
    548680     18318.4
    548720     18321.9
    548760     18323.6
    548800       18324
    548840     18325.1
    548880     18327.4
    548920     18327.5
    548960     18329.2
    549000     18331.5
    549040       18332
    549080     18332.5
    549120     18336.3
    549160     18336.3
    549200     18338.4
    549240     18337.2
    549280     18338.1
    549320     18340.9
    549360     18340.8
    549400     18345.6
    549440     18344.3
    549480       18345
    549520     18348.6
    549560     18350.2
    549600     18350.5
    549640     18351.7
    549680     18353.9
    549720     18354.2
    549760     18355.8
    549800     18358.1
    549840     18358.6
    549880     18359.1
    549920     18362.8
    549960       18363
    550000     18364.9
    550040     18363.8
    550080     18364.7
    550120     18367.5
    550160     18367.4
    550200     18372.1
    550240     18370.9
    550280     18371.5
    550320     18375.1
    550360     18376.8
    550400     18377.1
    550440     18378.2
    550480     18380.5
    550520     18380.8
    550560     18382.4
    550600     18384.8
    550640     18385.1
    550680     18385.7
    550720     18389.4
    550760     18389.7
    550800     18391.5
    550840     18390.4
    550880     18391.2
    550920     18394.2
    550960       18394
    551000     18398.7
    551040     18397.4
    551080     18398.1
    551120     18401.7
    551160     18403.3
    551200     18403.7
    551240     18404.8
    551280     18407.1
    551320     18407.4
    551360     18408.8
    551400     18411.4
    551440     18411.7
    551480     18412.2
    551520       18416
    551560     18416.2
    551600       18418
    551640     18416.9
    551680     18417.8
    551720     18420.7
    551760     18420.6
    551800     18425.2
    551840       18424
    551880     18424.7
    551920     18428.3
    551960       18430
    552000     18430.3
    552040     18431.4
    552080     18433.7
    552120     18433.9
    552160     18435.4
    552200       18438
    552240     18438.3
    552280     18438.8
    552320     18442.6
    552360     18442.9
    552400     18444.8
    552440     18443.4
    552480     18444.4
    552520     18447.3
    552560     18447.3
    552600     18451.8
    552640     18450.6
    552680     18451.3
    552720       18455
    552760     18456.7
    552800       18457
    552840       18458
    552880     18460.2
    552920     18460.6
    552960       18462
    553000     18464.6
    553040     18464.8
    553080     18465.4
    553120     18469.3
    553160     18469.5
    553200     18471.4
    553240       18470
    553280       18471
    553320     18473.9
    553360     18473.8
    553400     18478.4
    553440     18477.2
    553480     18477.9
    553520     18481.5
    553560     18483.3
    553600     18483.5
    553640     18484.5
    553680     18486.9
    553720     18487.1
    553760     18488.6
    553800     18491.1
    553840     18491.4
    553880       18492
    553920     18495.9
    553960     18496.1
    554000       18498
    554040     18496.5
    554080     18497.6
    554120     18500.4
    554160     18500.4
    554200     18505.1
    554240     18503.8
    554280     18504.4
    554320       18508
    554360     18509.9
    554400     18510.2
    554440     18511.2
    554480     18513.5
    554520     18513.8
    554560     18515.3
    554600     18517.8
    554640       18518
    554680     18518.6
    554720     18522.5
    554760     18522.7
    554800     18524.7
    554840     18523.2
    554880     18524.3
    554920       18527
    554960     18526.9
    555000     18531.7
    555040     18530.3
    555080     18531.1
    555120     18534.7
    555160     18536.6
    555200     18536.8
    555240     18537.9
    555280     18540.2
    555320     18540.3
    555360     18541.9
    555400     18544.4
    555440     18544.7
    555480     18545.2
    555520     18549.1
    555560     18549.2
    555600     18551.2
    555640     18549.8
    555680     18550.8
    555720     18553.6
    555760     18553.5
    555800     18558.3
    555840       18557
    555880     18557.7
    555920     18561.3
    555960     18563.2
    556000     18563.4
    556040     18564.4
    556080     18566.8
    556120       18567
    556160     18568.5
    556200       18571
    556240     18571.2
    556280     18571.8
    556320     18575.7
    556360     18575.9
    556400     18577.8
    556440     18576.4
    556480     18577.4
    556520     18580.3
    556560       18580
    556600     18584.9
    556640     18583.5
    556680     18584.2
    556720     18587.9
    556760     18589.7
    556800       18590
    556840     18591.1
    556880     18593.4
    556920     18593.6
    556960     18595.2
    557000     18597.7
    557040     18597.8
    557080     18598.4
    557120     18602.3
    557160     18602.4
    557200     18604.3
    557240       18603
    557280       18604
    557320     18606.9
    557360     18606.6
    557400     18611.6
    557440     18610.2
    557480     18610.8
    557520     18614.5
    557560     18616.4
    557600     18616.5
    557640     18617.7
    557680     18620.1
    557720     18620.2
    557760     18621.8
    557800     18624.4
    557840     18624.4
    557880     18625.1
    557920     18628.9
    557960       18629
    558000     18630.9
    558040     18629.6
    558080     18630.6
    558120     18633.5
    558160     18633.2
    558200     18638.2
    558240     18636.8
    558280     18637.4
    558320     18641.1
    558360       18643
    558400       18643
    558440     18644.3
    558480     18646.7
    558520     18646.8
    558560     18648.3
    558600       18651
    558640       18651
    558680     18651.7
    558720     18655.5
    558760     18655.6
    558800     18657.5
    558840     18656.2
    558880     18657.1
    558920       18660
    558960     18659.9
    559000     18664.8
    559040     18663.3
    559080     18663.9
    559120     18667.8
    559160     18669.7
    559200     18669.6
    559240     18670.9
    559280     18673.2
    559320     18673.4
    559360       18675
    559400     18677.6
    559440     18677.7
    559480     18678.3
    559520     18682.2
    559560     18682.2
    559600     18684.1
    559640     18682.9
    559680     18683.7
    559720     18686.6
    559760     18686.5
    559800     18691.5
    559840     18689.9
    559880     18690.6
    559920     18694.4
    559960     18696.4
    560000     18696.3
    560040     18697.4
    560080     18699.8
    560120     18700.1
    560160     18701.7
    560200     18704.3
    560240     18704.3
    560280     18704.9
    560320     18708.8
    560360     18708.9
    560400     18710.7
    560440     18709.5
    560480     18710.4
    560520     18713.2
    560560     18713.1
    560600     18718.1
    560640     18716.5
    560680     18717.2
    560720       18721
    560760       18723
    560800     18722.9
    560840       18724
    560880     18726.4
    560920     18726.7
    560960     18728.3
    561000     18730.9
    561040     18730.9
    561080     18731.5
    561120     18735.5
    561160     18735.5
    561200     18737.3
    561240       18736
    561280       18737
    561320     18739.9
    561360     18739.7
    561400     18744.7
    561440     18743.1
    561480     18743.9
    561520     18747.6
    561560     18749.6
    561600     18749.5
    561640     18750.6
    561680     18753.1
    561720     18753.2
    561760       18755
    561800     18757.6
    561840     18757.5
    561880     18758.1
    561920       18762
    561960       18762
    562000     18763.9
    562040     18762.6
    562080     18763.6
    562120     18766.5
    562160     18766.1
    562200     18771.3
    562240     18769.7
    562280     18770.5
    562320     18774.2
    562360     18776.2
    562400     18776.1
    562440     18777.2
    562480     18779.7
    562520       18780
    562560     18781.5
    562600     18784.3
    562640     18784.2
    562680     18784.7
    562720     18788.6
    562760     18788.6
    562800     18790.5
    562840     18789.2
    562880     18790.2
    562920     18793.1
    562960     18792.6
    563000     18797.9
    563040     18796.3
    563080       18797
    563120     18800.8
    563160     18802.8
    563200     18802.8
    563240     18803.9
    563280     18806.2
    563320     18806.6
    563360     18808.1
    563400       18811
    563440     18810.8
    563480     18811.3
    563520     18815.2
    563560     18815.2
    563600     18817.1
    563640     18815.8
    563680     18816.8
    563720     18819.7
    563760     18819.2
    563800     18824.5
    563840     18822.9
    563880     18823.7
    563920     18827.4
    563960     18829.4
    564000     18829.3
    564040     18830.4
    564080     18832.8
    564120     18833.1
    564160     18834.7
    564200     18837.6
    564240     18837.4
    564280     18837.8
    564320     18841.8
    564360     18841.9
    564400     18843.7
    564440     18842.4
    564480     18843.5
    564520     18846.3
    564560     18845.8
    564600     18851.1
    564640     18849.4
    564680     18850.3
    564720     18854.1
    564760     18856.1
    564800     18856.1
    564840       18857
    564880     18859.5
    564920     18859.8
    564960     18861.3
    565000     18864.2
    565040       18864
    565080     18864.4
    565120     18868.5
    565160     18868.5
    565200     18870.3
    565240       18869
    565280     18870.1
    565320     18872.9
    565360     18872.4
    565400     18877.7
    565440     18876.1
    565480       18877
    565520     18880.8
    565560     18882.7
    565600     18882.7
    565640     18883.6
    565680     18886.1
    565720     18886.4
    565760     18887.9
    565800     18890.8
    565840     18890.6
    565880       18891
    565920     18895.1
    565960     18895.2
    566000     18897.1
    566040     18895.6
    566080     18896.7
    566120     18899.5
    566160     18899.1
    566200     18904.5
    566240     18902.7
    566280     18903.6
    566320     18907.4
    566360     18909.5
    566400     18909.3
    566440     18910.3
    566480     18912.8
    566520     18913.1
    566560     18914.5
    566600     18917.4
    566640     18917.2
    566680     18917.7
    566720     18921.8
    566760     18921.9
    566800     18923.8
    566840     18922.3
    566880     18923.3
    566920     18926.1
    566960     18925.7
    567000     18931.1
    567040     18929.4
    567080     18930.2
    567120     18934.1
    567160     18936.2
    567200       18936
    567240     18936.9
    567280     18939.4
    567320     18939.8
    567360     18941.2
    567400       18944
    567440     18943.9
    567480     18944.4
    567520     18948.5
    567560     18948.6
    567600     18950.4
    567640       18949
    567680       18950
    567720     18952.7
    567760     18952.3
    567800     18957.9
    567840     18956.1
    567880     18956.9
    567920     18960.8
    567960     18962.9
    568000     18962.6
    568040     18963.7
    568080     18966.1
    568120     18966.4
    568160     18967.9
    568200     18970.7
    568240     18970.5
    568280       18971
    568320     18975.2
    568360     18975.3
    568400     18977.1
    568440     18975.8
    568480     18976.7
    568520     18979.4
    568560       18979
    568600     18984.5
    568640     18982.8
    568680     18983.6
    568720     18987.5
    568760     18989.6
    568800     18989.2
    568840     18990.3
    568880     18992.8
    568920     18993.1
    568960     18994.6
    569000     18997.4
    569040     18997.2
    569080     18997.7
    569120     19001.9
    569160       19002
    569200     19003.8
    569240     19002.4
    569280     19003.3
    569320     19006.1
    569360     19005.8
    569400     19011.2
    569440     19009.5
    569480     19010.2
    569520     19014.2
    569560     19016.3
    569600     19015.9
    569640     19017.1
    569680     19019.4
    569720     19019.9
    569760     19021.3
    569800       19024
    569840     19023.9
    569880     19024.4
    569920     19028.7
    569960     19028.7
    570000     19030.4
    570040     19029.2
    570080       19030
    570120     19032.8
    570160     19032.5
    570200     19037.9
    570240     19036.2
    570280     19036.9
    570320     19040.9
    570360       19043
    570400     19042.7
    570440     19043.7
    570480     19046.2
    570520     19046.6
    570560       19048
    570600     19050.7
    570640     19050.6
    570680     19051.2
    570720     19055.4
    570760     19055.4
    570800     19057.1
    570840     19055.9
    570880     19056.7
    570920     19059.6
    570960     19059.2
    571000     19064.7
    571040       19063
    571080     19063.6
    571120     19067.7
    571160     19069.7
    571200     19069.4
    571240     19070.5
    571280     19072.9
    571320     19073.3
    571360     19074.8
    571400     19077.5
    571440     19077.3
    571480     19077.9
    571520     19082.1
    571560     19082.2
    571600     19083.9
    571640     19082.6
    571680     19083.4
    571720     19086.2
    571760     19085.9
    571800     19091.4
    571840     19089.8
    571880     19090.3
    571920     19094.4
    571960     19096.4
    572000       19096
    572040     19097.2
    572080     19099.6
    572120       19100
    572160     19101.5
    572200     19104.2
    572240       19104
    572280     19104.6
    572320     19108.8
    572360     19108.9
    572400     19110.5
    572440     19109.3
    572480       19110
    572520     19112.9
    572560     19112.6
    572600     19118.1
    572640     19116.5
    572680       19117
    572720     19121.1
    572760     19123.2
    572800     19122.7
    572840       19124
    572880     19126.4
    572920     19126.8
    572960     19128.3
    573000     19130.8
    573040     19130.7
    573080     19131.2
    573120     19135.5
    573160     19135.7
    573200     19137.2
    573240     19135.9
    573280     19136.7
    573320     19139.5
    573360     19139.3
    573400     19144.7
    573440     19143.1
    573480     19143.6
    573520     19147.7
    573560     19149.8
    573600     19149.4
    573640     19150.7
    573680     19153.1
    573720     19153.5
    573760       19155
    573800     19157.5
    573840     19157.4
    573880     19157.9
    573920     19162.2
    573960     19162.4
    574000       19164
    574040     19162.6
    574080     19163.4
    574120     19166.2
    574160       19166
    574200     19171.4
    574240     19169.9
    574280     19170.2
    574320     19174.4
    574360     19176.5
    574400       19176
    574440     19177.4
    574480     19179.8
    574520     19180.2
    574560     19181.7
    574600     19184.2
    574640     19184.1
    574680     19184.6
    574720     19188.9
    574760     19189.1
    574800     19190.7
    574840     19189.3
    574880     19190.1
    574920     19192.9
    574960     19192.7
    575000     19198.1
    575040     19196.5
    575080     19196.9
    575120       19201
    575160     19203.2
    575200     19202.8
    575240     19204.1
    575280     19206.4
    575320     19206.9
    575360     19208.4
    575400     19211.1
    575440     19210.8
    575480     19211.4
    575520     19215.6
    575560     19215.8
    575600     19217.4
    575640     19216.1
    575680     19216.8
    575720     19219.6
    575760     19219.3
    575800     19224.9
    575840     19223.2
    575880     19223.6
    575920     19227.8
    575960     19229.9
    576000     19229.5
    576040     19230.8
    576080     19233.1
    576120     19233.7
    576160     19235.1
    576200     19237.8
    576240     19237.5
    576280     19238.1
    576320     19242.2
    576360     19242.5
    576400     19244.2
    576440     19242.8
    576480     19243.5
    576520     19246.2
    576560       19246
    576600     19251.5
    576640     19249.9
    576680     19250.3
    576720     19254.4
    576760     19256.6
    576800     19256.2
    576840     19257.5
    576880     19259.8
    576920     19260.4
    576960     19261.8
    577000     19264.5
    577040     19264.2
    577080     19264.8
    577120       19269
    577160     19269.2
    577200     19270.9
    577240     19269.4
    577280     19270.2
    577320     19272.9
    577360     19272.7
    577400     19278.2
    577440     19276.6
    577480       19277
    577520     19281.1
    577560     19283.2
    577600       19283
    577640     19284.1
    577680     19286.5
    577720     19287.1
    577760     19288.5
    577800     19291.2
    577840     19290.8
    577880     19291.4
    577920     19295.6
    577960     19295.9
    578000     19297.6
    578040     19296.1
    578080     19296.9
    578120     19299.6
    578160     19299.3
    578200     19304.9
    578240     19303.3
    578280     19303.6
    578320     19307.9
    578360     19309.9
    578400     19309.6
    578440     19310.8
    578480     19313.1
    578520     19313.7
    578560     19315.2
    578600     19317.8
    578640     19317.6
    578680     19318.1
    578720     19322.3
    578760     19322.6
    578800     19324.4
    578840     19322.8
    578880     19323.6
    578920     19326.3
    578960       19326
    579000     19331.7
    579040     19329.9
    579080     19330.3
    579120     19334.6
    579160     19336.6
    579200     19336.3
    579240     19337.5
    579280     19339.8
    579320     19340.4
    579360     19341.9
    579400     19344.5
    579440     19344.2
    579480     19344.7
    579520     19348.9
    579560     19349.2
    579600       19351
    579640     19349.5
    579680     19350.2
    579720     19352.9
    579760     19352.6
    579800     19358.3
    579840     19356.6
    579880     19356.9
    579920     19361.3
    579960     19363.3
    580000     19362.9
    580040     19364.2
    580080     19366.5
    580120     19367.1
    580160     19368.6
    580200     19371.2
    580240     19370.8
    580280     19371.3
    580320     19375.6
    580360     19375.8
    580400     19377.7
    580440     19376.1
    580480     19376.8
    580520     19379.6
    580560     19379.3
    580600     19384.9
    580640     19383.2
    580680     19383.5
    580720     19387.8
    580760     19389.8
    580800     19389.5
    580840     19390.8
    580880     19393.1
    580920     19393.8
    580960     19395.2
    581000     19397.8
    581040     19397.5
    581080       19398
    581120     19402.2
    581160     19402.5
    581200     19404.5
    581240     19402.8
    581280     19403.5
    581320     19406.2
    581360     19405.9
    581400     19411.6
    581440     19409.8
    581480     19410.2
    581520     19414.4
    581560     19416.4
    581600     19416.2
    581640     19417.4
    581680     19419.8
    581720     19420.4
    581760     19421.9
    581800     19424.4
    581840     19424.1
    581880     19424.6
    581920     19428.9
    581960     19429.2
    582000     19431.1
    582040     19429.4
    582080     19430.1
    582120       19433
    582160     19432.5
    582200     19438.3
    582240     19436.5
    582280     19436.8
    582320       19441
    582360     19443.1
    582400     19442.7
    582440       19444
    582480     19446.5
    582520     19447.1
    582560     19448.5
    582600       19451
    582640     19450.7
    582680     19451.2
    582720     19455.5
    582760     19455.8
    582800     19457.8
    582840     19456.1
    582880     19456.8
    582920     19459.6
    582960     19459.1
    583000       19465
    583040     19463.1
    583080     19463.5
    583120     19467.7
    583160     19469.8
    583200     19469.4
    583240     19470.6
    583280     19473.1
    583320     19473.7
    583360     19475.2
    583400     19477.8
    583440     19477.3
    583480     19477.8
    583520     19482.1
    583560     19482.4
    583600     19484.5
    583640     19482.7
    583680     19483.3
    583720     19486.2
    583760     19485.7
    583800     19491.7
    583840     19489.8
    583880     19490.1
    583920     19494.3
    583960     19496.4
    584000       19496
    584040     19497.2
    584080     19499.8
    584120     19500.3
    584160     19501.8
    584200     19504.4
    584240       19504
    584280     19504.5
    584320     19508.8
    584360     19509.2
    584400     19511.2
    584440     19509.4
    584480       19510
    584520     19512.9
    584560     19512.4
    584600     19518.3
    584640     19516.5
    584680     19516.7
    584720       19521
    584760     19523.1
    584800     19522.6
    584840     19523.9
    584880     19526.5
    584920     19526.9
    584960     19528.5
    585000     19531.1
    585040     19530.8
    585080     19531.1
    585120     19535.4
    585160     19535.9
    585200     19537.8
    585240       19536
    585280     19536.7
    585320     19539.4
    585360     19539.1
    585400       19545
    585440     19543.1
    585480     19543.4
    585520     19547.7
    585560     19549.8
    585600     19549.2
    585640     19550.5
    585680     19553.1
    585720     19553.5
    585760     19555.1
    585800     19557.8
    585840     19557.5
    585880     19557.8
    585920     19562.1
    585960     19562.6
    586000     19564.5
    586040     19562.8
    586080     19563.3
    586120     19566.2
    586160     19565.7
    586200     19571.7
    586240     19569.7
    586280     19570.1
    586320     19574.3
    586360     19576.5
    586400     19575.9
    586440     19577.1
    586480     19579.7
    586520     19580.1
    586560     19581.8
    586600     19584.5
    586640     19584.1
    586680     19584.4
    586720     19588.8
    586760     19589.3
    586800     19591.1
    586840     19589.4
    586880       19590
    586920     19592.8
    586960     19592.4
    587000     19598.4
    587040     19596.4
    587080     19596.7
    587120     19600.8
    587160     19603.1
    587200     19602.7
    587240     19603.7
    587280     19606.3
    587320     19606.7
    587360     19608.4
    587400     19611.2
    587440     19610.7
    587480       19611
    587520     19615.5
    587560     19615.9
    587600     19617.7
    587640       19616
    587680     19616.6
    587720     19619.4
    587760       19619
    587800       19625
    587840       19623
    587880     19623.3
    587920     19627.4
    587960     19629.8
    588000     19629.3
    588040     19630.4
    588080     19632.9
    588120     19633.3
    588160       19635
    588200     19637.9
    588240     19637.3
    588280     19637.6
    588320     19642.1
    588360     19642.5
    588400     19644.4
    588440     19642.6
    588480     19643.2
    588520       19646
    588560     19645.6
    588600     19651.5
    588640     19649.6
    588680     19649.9
    588720       19654
    588760     19656.4
    588800     19655.9
    588840     19656.9
    588880     19659.6
    588920     19659.8
    588960     19661.6
    589000     19664.5
    589040     19663.9
    589080     19664.3
    589120     19668.7
    589160     19669.1
    589200       19671
    589240     19669.2
    589280     19669.8
    589320     19672.6
    589360     19672.3
    589400     19678.1
    589440     19676.2
    589480     19676.5
    589520     19680.6
    589560       19683
    589600     19682.5
    589640     19683.6
    589680     19686.1
    589720     19686.5
    589760     19688.2
    589800     19691.1
    589840     19690.6
    589880     19690.9
    589920     19695.2
    589960     19695.7
    590000     19697.6
    590040     19695.8
    590080     19696.5
    590120     19699.2
    590160     19698.9
    590200     19704.8
    590240     19702.8
    590280     19703.2
    590320     19707.3
    590360     19709.7
    590400     19709.1
    590440     19710.3
    590480     19712.8
    590520     19713.1
    590560     19714.9
    590600     19717.7
    590640     19717.1
    590680     19717.6
    590720     19721.9
    590760     19722.3
    590800     19724.2
    590840     19722.5
    590880     19723.1
    590920     19725.8
    590960     19725.5
    591000     19731.5
    591040     19729.4
    591080     19729.8
    591120     19733.9
    591160     19736.2
    591200     19735.7
    591240     19736.9
    591280     19739.3
    591320     19739.6
    591360     19741.5
    591400     19744.3
    591440     19743.8
    591480     19744.2
    591520     19748.6
    591560     19748.9
    591600     19750.9
    591640     19749.1
    591680     19749.6
    591720     19752.4
    591760     19752.1
    591800     19758.1
    591840     19756.1
    591880     19756.3
    591920     19760.7
    591960     19762.9
    592000     19762.4
    592040     19763.6
    592080       19766
    592120     19766.2
    592160     19768.1
    592200     19770.9
    592240     19770.4
    592280     19770.9
    592320     19775.2
    592360     19775.6
    592400     19777.4
    592440     19775.7
    592480     19776.3
    592520       19779
    592560     19778.7
    592600     19784.8
    592640     19782.7
    592680       19783
    592720     19787.2
    592760     19789.6
    592800     19789.1
    592840     19790.2
    592880     19792.6
    592920     19792.8
    592960     19794.7
    593000     19797.5
    593040     19797.1
    593080     19797.7
    593120     19801.9
    593160     19802.2
    593200     19804.1
    593240     19802.4
    593280     19802.9
    593320     19805.7
    593360     19805.4
    593400     19811.4
    593440     19809.3
    593480     19809.6
    593520     19813.9
    593560     19816.2
    593600     19815.8
    593640     19816.9
    593680     19819.3
    593720     19819.6
    593760     19821.4
    593800     19824.1
    593840     19823.8
    593880     19824.3
    593920     19828.6
    593960     19828.8
    594000     19830.7
    594040       19829
    594080     19829.6
    594120     19832.3
    594160       19832
    594200     19838.1
    594240     19835.9
    594280     19836.3
    594320     19840.5
    594360     19842.8
    594400     19842.4
    594440     19843.4
    594480     19845.9
    594520     19846.2
    594560     19847.9
    594600     19850.7
    594640     19850.3
    594680       19851
    594720     19855.2
    594760     19855.6
    594800     19857.4
    594840     19855.7
    594880     19856.3
    594920       19859
    594960     19858.7
    595000     19864.7
    595040     19862.6
    595080       19863
    595120     19867.2
    595160     19869.6
    595200     19869.1
    595240     19870.1
    595280     19872.5
    595320       19873
    595360     19874.6
    595400     19877.5
    595440     19876.9
    595480     19877.7
    595520     19881.8
    595560     19882.2
    595600       19884
    595640     19882.3
    595680       19883
    595720     19885.7
    595760     19885.4
    595800     19891.4
    595840     19889.3
    595880     19889.7
    595920     19893.9
    595960     19896.1
    596000     19895.7
    596040     19896.9
    596080     19899.2
    596120     19899.7
    596160     19901.3
    596200     19904.1
    596240     19903.6
    596280     19904.3
    596320     19908.6
    596360     19908.8
    596400     19910.6
    596440       19909
    596480     19909.8
    596520     19912.6
    596560     19912.2
    596600     19918.2
    596640       19916
    596680     19916.4
    596720     19920.6
    596760     19922.9
    596800     19922.5
    596840     19923.6
    596880       19926
    596920     19926.4
    596960       19928
    597000     19930.9
    597040     19930.3
    597080       19931
    597120     19935.3
    597160     19935.4
    597200     19937.3
    597240     19935.6
    597280     19936.5
    597320     19939.3
    597360     19938.9
    597400       19945
    597440     19942.8
    597480     19943.1
    597520     19947.3
    597560     19949.5
    597600     19949.3
    597640     19950.3
    597680     19952.6
    597720     19953.1
    597760     19954.7
    597800     19957.6
    597840       19957
    597880     19957.7
    597920       19962
    597960     19962.2
    598000     19964.1
    598040     19962.3
    598080     19963.2
    598120       19966
    598160     19965.6
    598200     19971.7
    598240     19969.5
    598280     19969.8
    598320     19974.1
    598360     19976.2
    598400     19975.9
    598440       19977
    598480     19979.4
    598520     19979.8
    598560     19981.4
    598600     19984.5
    598640     19983.6
    598680     19984.4
    598720     19988.7
    598760     19988.8
    598800     19990.7
    598840     19989.1
    598880     19989.9
    598920     19992.7
    598960     19992.4
    599000     19998.4
    599040     19996.2
    599080     19996.6
    599120     20000.9
    599160     20002.9
    599200     20002.5
    599240     20003.7
    599280     20006.1
    599320     20006.4
    599360     20008.2
    599400     20011.1
    599440     20010.3
    599480       20011
    599520     20015.4
    599560     20015.5
    599600     20017.4
    599640     20015.8
    599680     20016.6
    599720     20019.3
    599760       20019
    599800     20025.1
    599840     20022.9
    599880     20023.4
    599920     20027.5
    599960     20029.6
    600000     20029.1
    600040     20030.3
    600080     20032.7
    600120     20033.1
    600160     20034.8
    600200     20037.8
    600240       20037
    600280     20037.7
    600320       20042
    600360     20042.1
    600400     20044.1
    600440     20042.4
    600480     20043.3
    600520     20045.9
    600560     20045.6
    600600     20051.8
    600640     20049.5
    600680       20050
    600720     20054.1
    600760     20056.2
    600800     20055.8
    600840     20057.1
    600880     20059.3
    600920     20059.8
    600960     20061.5
    601000     20064.3
    601040     20063.5
    601080     20064.3
    601120     20068.7
    601160     20068.9
    601200     20070.7
    601240     20069.1
    601280     20069.9
    601320     20072.6
    601360     20072.3
    601400     20078.5
    601440     20076.2
    601480     20076.6
    601520     20080.7
    601560     20082.8
    601600     20082.5
    601640     20083.8
    601680     20085.9
    601720     20086.4
    601760     20088.1
    601800     20090.9
    601840     20090.2
    601880       20091
    601920     20095.3
    601960     20095.5
    602000     20097.3
    602040     20095.7
    602080     20096.6
    602120     20099.3
    602160     20098.9
    602200     20105.2
    602240     20102.8
    602280     20103.4
    602320     20107.4
    602360     20109.5
    602400     20109.1
    602440     20110.4
    602480     20112.6
    602520     20113.1
    602560     20114.7
    602600     20117.5
    602640     20116.8
    602680     20117.6
    602720       20122
    602760     20122.1
    602800       20124
    602840     20122.3
    602880     20123.2
    602920       20126
    602960     20125.6
    603000     20131.9
    603040     20129.5
    603080     20129.9
    603120     20134.1
    603160     20136.1
    603200     20135.7
    603240       20137
    603280     20139.3
    603320     20139.7
    603360     20141.4
    603400     20144.2
    603440     20143.4
    603480     20144.3
    603520     20148.6
    603560     20148.8
    603600     20150.6
    603640     20148.9
    603680     20149.7
    603720     20152.6
    603760     20152.2
    603800     20158.5
    603840     20156.2
    603880     20156.5
    603920     20160.7
    603960     20162.7
    604000     20162.2
    604040     20163.7
    604080       20166
    604120     20166.4
    604160       20168
    604200     20170.8
    604240       20170
    604280     20170.9
    604320     20175.3
    604360     20175.4
    604400     20177.2
    604440     20175.6
    604480     20176.3
    604520     20179.2
    604560     20178.9
    604600     20185.2
    604640     20182.8
    604680     20183.1
    604720     20187.3
    604760     20189.2
    604800     20188.9
    604840     20190.3
    604880     20192.6
    604920     20192.9
    604960     20194.6
    605000     20197.5
    605040     20196.7
    605080     20197.5
    605120     20201.8
    605160     20201.9
    605200       20204
    605240     20202.1
    605280     20202.9
    605320     20205.9
    605360     20205.5
    605400     20211.8
    605440     20209.4
    605480     20209.8
    605520     20213.9
    605560     20215.8
    605600     20215.6
    605640     20216.8
    605680     20219.1
    605720     20219.5
    605760     20221.3
    605800     20224.2
    605840     20223.3
    605880     20224.1
    605920     20228.5
    605960     20228.5
    606000     20230.5
    606040     20228.8
    606080     20229.5
    606120     20232.6
    606160     20232.1
    606200     20238.3
    606240       20236
    606280     20236.4
    606320     20240.6
    606360     20242.5
    606400     20242.2
    606440     20243.4
    606480     20245.7
    606520     20246.1
    606560     20247.9
    606600     20250.9
    606640     20249.9
    606680     20250.7
    606720     20255.1
    606760     20255.2
    606800     20257.1
    606840     20255.5
    606880     20256.2
    606920     20259.1
    606960     20258.6
    607000       20265
    607040     20262.5
    607080     20263.1
    607120     20267.2
    607160     20269.1
    607200     20268.7
    607240     20270.1
    607280     20272.3
    607320     20272.7
    607360     20274.4
    607400     20277.4
    607440     20276.5
    607480     20277.3
    607520     20281.6
    607560     20281.8
    607600     20283.8
    607640     20282.1
    607680     20282.7
    607720     20285.7
    607760     20285.2
    607800     20291.5
    607840       20289
    607880     20289.7
    607920     20293.8
    607960     20295.8
    608000     20295.4
    608040     20296.7
    608080       20299
    608120     20299.3
    608160     20300.9
    608200       20304
    608240     20303.1
    608280       20304
    608320     20308.2
    608360     20308.2
    608400     20310.3
    608440     20308.7
    608480     20309.2
    608520     20312.2
    608560     20311.8
    608600     20318.2
    608640     20315.6
    608680     20316.2
    608720     20320.5
    608760     20322.4
    608800     20322.1
    608840     20323.3
    608880     20325.6
    608920     20325.9
    608960     20327.5
    609000     20330.6
    609040     20329.7
    609080     20330.6
    609120     20334.9
    609160     20334.9
    609200       20337
    609240     20335.3
    609280     20335.8
    609320     20338.9
    609360     20338.4
    609400     20344.9
    609440     20342.1
    609480     20342.9
    609520     20347.2
    609560       20349
    609600     20348.8
    609640     20349.9
    609680     20352.2
    609720     20352.6
    609760     20354.1
    609800     20357.3
    609840     20356.3
    609880     20357.2
    609920     20361.5
    609960     20361.6
    610000     20363.6
    610040       20362
    610080     20362.4
    610120     20365.6
    610160       20365
    610200     20371.5
    610240     20368.7
    610280     20369.5
    610320     20373.8
    610360     20375.7
    610400     20375.4
    610440     20376.5
    610480     20378.9
    610520     20379.2
    610560     20380.8
    610600     20383.8
    610640       20383
    610680     20383.8
    610720     20388.2
    610760     20388.3
    610800     20390.2
    610840     20388.6
    610880       20389
    610920     20392.3
    610960     20391.7
    611000     20398.2
    611040     20395.3
    611080     20396.2
    611120     20400.4
    611160     20402.3
    611200     20402.1
    611240     20403.2
    611280     20405.5
    611320     20405.8
    611360     20407.4
    611400     20410.5
    611440     20409.7
    611480     20410.5
    611520     20414.9
    611560     20414.8
    611600     20416.9
    611640     20415.3
    611680     20415.8
    611720       20419
    611760     20418.4
    611800     20424.9
    611840     20421.9
    611880     20422.9
    611920       20427
    611960       20429
    612000     20428.8
    612040     20429.9
    612080       20432
    612120     20432.6
    612160     20434.1
    612200     20437.2
    612240     20436.4
    612280     20437.1
    612320     20441.6
    612360     20441.4
    612400     20443.7
    612440     20442.1
    612480     20442.4
    612520     20445.8
    612560     20445.1
    612600     20451.6
    612640     20448.7
    612680     20449.6
    612720     20453.7
    612760     20455.7
    612800     20455.5
    612840     20456.7
    612880     20458.9
    612920     20459.3
    612960     20460.9
    613000       20464
    613040     20463.1
    613080     20463.8
    613120     20468.2
    613160     20468.1
    613200     20470.4
    613240     20468.7
    613280     20469.2
    613320     20472.4
    613360     20471.7
    613400     20478.3
    613440     20475.4
    613480     20476.3
    613520     20480.4
    613560     20482.3
    613600     20482.2
    613640     20483.4
    613680     20485.6
    613720     20486.1
    613760     20487.6
    613800     20490.7
    613840     20489.8
    613880     20490.5
    613920     20494.9
    613960     20494.8
    614000     20497.1
    614040     20495.4
    614080     20495.8
    614120       20499
    614160     20498.4
    614200       20505
    614240       20502
    614280       20503
    614320     20507.1
    614360       20509
    614400     20508.9
    614440       20510
    614480     20512.3
    614520     20512.8
    614560     20514.3
    614600     20517.4
    614640     20516.6
    614680     20517.2
    614720     20521.6
    614760     20521.5
    614800     20523.7
    614840     20522.1
    614880     20522.5
    614920     20525.8
    614960     20525.2
    615000     20531.6
    615040     20528.7
    615080     20529.6
    615120     20533.8
    615160     20535.8
    615200     20535.7
    615240     20536.7
    615280       20539
    615320     20539.4
    615360     20540.9
    615400     20544.2
    615440     20543.3
    615480       20544
    615520     20548.2
    615560     20548.2
    615600     20550.4
    615640     20548.7
    615680     20549.3
    615720     20552.5
    615760     20551.9
    615800     20558.3
    615840     20555.4
    615880     20556.3
    615920     20560.4
    615960     20562.5
    616000     20562.3
    616040     20563.4
    616080     20565.8
    616120     20566.1
    616160     20567.7
    616200     20570.9
    616240       20570
    616280     20570.6
    616320     20574.9
    616360     20574.9
    616400     20577.1
    616440     20575.5
    616480       20576
    616520     20579.1
    616560     20578.5
    616600       20585
    616640       20582
    616680     20582.9
    616720     20587.1
    616760     20589.1
    616800       20589
    616840       20590
    616880     20592.4
    616920     20592.9
    616960     20594.3
    617000     20597.6
    617040     20596.6
    617080     20597.2
    617120     20601.5
    617160     20601.6
    617200     20603.9
    617240     20602.2
    617280     20602.7
    617320     20605.8
    617360     20605.1
    617400     20611.7
    617440     20608.6
    617480     20609.7
    617520     20613.7
    617560     20615.8
    617600     20615.7
    617640     20616.7
    617680     20619.2
    617720     20619.6
    617760       20621
    617800     20624.2
    617840     20623.3
    617880     20623.9
    617920     20628.3
    617960     20628.4
    618000     20630.6
    618040     20628.9
    618080     20629.3
    618120     20632.5
    618160     20631.8
    618200     20638.3
    618240     20635.3
    618280     20636.4
    618320     20640.4
    618360     20642.4
    618400     20642.4
    618440     20643.4
    618480     20645.9
    618520     20646.3
    618560     20647.6
    618600       20651
    618640     20649.9
    618680     20650.6
    618720       20655
    618760       20655
    618800     20657.2
    618840     20655.5
    618880       20656
    618920     20659.2
    618960     20658.5
    619000     20664.9
    619040     20662.1
    619080     20663.1
    619120     20667.1
    619160     20669.1
    619200     20669.1
    619240     20670.1
    619280     20672.5
    619320     20672.9
    619360     20674.2
    619400     20677.7
    619440     20676.6
    619480     20677.2
    619520     20681.5
    619560     20681.7
    619600     20683.9
    619640     20682.3
    619680     20682.7
    619720     20685.8
    619760     20685.1
    619800     20691.6
    619840     20688.7
    619880     20689.8
    619920     20693.8
    619960     20695.8
    620000     20695.8
    620040     20696.9
    620080     20699.3
    620120     20699.6
    620160     20700.9
    620200     20704.4
    620240     20703.2
    620280       20704
    620320     20708.3
    620360     20708.3
    620400     20710.7
    620440       20709
    620480     20709.4
    620520     20712.5
    620560     20711.7
    620600     20718.3
    620640     20715.5
    620680     20716.5
    620720     20720.6
    620760     20722.6
    620800     20722.6
    620840     20723.5
    620880       20726
    620920     20726.3
    620960     20727.5
    621000       20731
    621040     20729.9
    621080     20730.6
    621120     20734.8
    621160     20734.9
    621200     20737.4
    621240     20735.7
    621280     20736.1
    621320     20739.2
    621360     20738.5
    621400     20745.1
    621440     20742.1
    621480     20743.2
    621520     20747.1
    621560     20749.3
    621600     20749.3
    621640     20750.2
    621680     20752.7
    621720       20753
    621760     20754.2
    621800     20757.7
    621840     20756.7
    621880     20757.3
    621920     20761.5
    621960     20761.6
    622000     20764.2
    622040     20762.4
    622080     20762.8
    622120     20765.8
    622160     20765.1
    622200     20771.8
    622240     20768.8
    622280     20769.9
    622320     20773.8
    622360     20775.9
    622400       20776
    622440     20776.8
    622480     20779.3
    622520     20779.7
    622560     20780.9
    622600     20784.4
    622640     20783.4
    622680       20784
    622720     20788.2
    622760     20788.2
    622800     20790.9
    622840     20789.2
    622880     20789.5
    622920     20792.6
    622960     20791.8
    623000     20798.6
    623040     20795.4
    623080     20796.6
    623120     20800.5
    623160     20802.6
    623200     20802.6
    623240     20803.5
    623280     20805.9
    623320     20806.5
    623360     20807.7
    623400     20811.1
    623440     20810.2
    623480     20810.8
    623520     20814.9
    623560     20814.9
    623600     20817.7
    623640     20815.8
    623680     20816.2
    623720     20819.3
    623760     20818.5
    623800     20825.3
    623840     20822.1
    623880     20823.2
    623920     20827.2
    623960     20829.3
    624000     20829.4
    624040     20830.3
    624080     20832.7
    624120     20833.3
    624160     20834.5
    624200     20837.8
    624240     20836.9
    624280     20837.6
    624320     20841.5
    624360     20841.5
    624400     20844.4
    624440     20842.6
    624480     20842.9
    624520       20846
    624560     20845.3
    624600     20851.9
    624640     20848.7
    624680       20850
    624720       20854
    624760     20856.2
    624800     20856.1
    624840     20856.9
    624880     20859.4
    624920       20860
    624960     20861.3
    625000     20864.5
    625040     20863.6
    625080     20864.3
    625120     20868.3
    625160     20868.2
    625200     20871.2
    625240     20869.2
    625280     20869.6
    625320     20872.8
    625360     20871.9
    625400     20878.7
    625440     20875.5
    625480     20876.7
    625520     20880.7
    625560     20882.8
    625600     20882.9
    625640     20883.6
    625680     20886.1
    625720     20886.6
    625760     20888.2
    625800     20891.3
    625840     20890.3
    625880     20891.1
    625920       20895
    625960       20895
    626000     20897.9
    626040     20895.9
    626080     20896.4
    626120     20899.5
    626160     20898.7
    626200     20905.4
    626240     20902.1
    626280     20903.4
    626320     20907.4
    626360     20909.5
    626400     20909.5
    626440     20910.2
    626480     20912.9
    626520     20913.2
    626560     20914.9
    626600     20917.9
    626640       20917
    626680     20917.8
    626720     20921.6
    626760     20921.7
    626800     20924.6
    626840     20922.6
    626880     20923.2
    626920     20926.2
    626960     20925.3
    627000     20932.1
    627040     20928.9
    627080     20930.2
    627120     20934.2
    627160     20936.2
    627200     20936.3
    627240     20936.9
    627280     20939.6
    627320     20939.8
    627360     20941.6
    627400     20944.8
    627440     20943.7
    627480     20944.5
    627520     20948.3
    627560     20948.4
    627600     20951.3
    627640     20949.4
    627680     20949.9
    627720     20952.8
    627760       20952
    627800     20958.7
    627840     20955.5
    627880     20956.9
    627920     20960.9
    627960     20962.9
    628000     20962.9
    628040     20963.7
    628080     20966.2
    628120     20966.6
    628160     20968.2
    628200     20971.5
    628240     20970.3
    628280     20971.3
    628320     20975.2
    628360     20975.1
    628400       20978
    628440     20976.1
    628480     20976.6
    628520     20979.5
    628560     20978.7
    628600     20985.6
    628640     20982.2
    628680     20983.7
    628720     20987.6
    628760     20989.6
    628800     20989.6
    628840     20990.3
    628880       20993
    628920     20993.3
    628960       20995
    629000     20998.3
    629040       20997
    629080       20998
    629120       21002
    629160     21001.7
    629200     21004.9
    629240     21002.8
    629280     21003.3
    629320     21006.2
    629360     21005.3
    629400     21012.2
    629440     21008.8
    629480     21010.4
    629520     21014.3
    629560     21016.4
    629600     21016.3
    629640       21017
    629680     21019.7
    629720       21020
    629760     21021.7
    629800     21025.1
    629840     21023.8
    629880     21024.7
    629920     21028.7
    629960     21028.5
    630000     21031.5
    630040     21029.5
    630080       21030
    630120       21033
    630160     21032.1
    630200     21038.9
    630240     21035.5
    630280     21037.1
    630320       21041
    630360     21043.1
    630400       21043
    630440     21043.8
    630480     21046.5
    630520     21046.6
    630560     21048.5
    630600     21051.7
    630640     21050.5
    630680     21051.5
    630720     21055.4
    630760     21055.2
    630800     21058.3
    630840     21056.2
    630880     21056.7
    630920     21059.6
    630960     21058.9
    631000     21065.7
    631040     21062.3
    631080     21063.8
    631120     21067.6
    631160     21069.6
    631200     21069.6
    631240     21070.5
    631280     21073.2
    631320     21073.3
    631360     21075.3
    631400     21078.3
    631440     21077.2
    631480     21078.1
    631520       21082
    631560     21081.9
    631600       21085
    631640     21082.9
    631680     21083.4
    631720     21086.2
    631760     21085.4
    631800     21092.4
    631840       21089
    631880     21090.7
    631920     21094.3
    631960     21096.3
    632000     21096.4
    632040     21097.2
    632080     21099.9
    632120     21100.1
    632160     21102.1
    632200       21105
    632240     21103.9
    632280     21104.8
    632320     21108.7
    632360     21108.6
    632400     21111.7
    632440     21109.6
    632480     21110.2
    632520     21112.9
    632560     21112.1
    632600     21119.2
    632640     21115.6
    632680     21117.4
    632720       21121
    632760       21123
    632800       21123
    632840     21123.8
    632880     21126.6
    632920     21126.7
    632960     21128.8
    633000     21131.8
    633040     21130.6
    633080     21131.4
    633120     21135.4
    633160     21135.2
    633200     21138.4
    633240     21136.3
    633280       21137
    633320     21139.6
    633360     21138.7
    633400     21145.9
    633440     21142.3
    633480     21144.1
    633520     21147.8
    633560     21149.6
    633600     21149.6
    633640     21150.5
    633680     21153.2
    633720     21153.4
    633760     21155.6
    633800     21158.5
    633840     21157.2
    633880     21158.1
    633920     21162.1
    633960     21161.9
    634000     21165.1
    634040       21163
    634080     21163.6
    634120     21166.3
    634160     21165.5
    634200     21172.7
    634240       21169
    634280     21170.8
    634320     21174.5
    634360     21176.4
    634400     21176.3
    634440     21177.2
    634480       21180
    634520       21180
    634560     21182.3
    634600     21185.3
    634640       21184
    634680     21184.8
    634720     21188.8
    634760     21188.6
    634800     21191.7
    634840     21189.7
    634880     21190.4
    634920     21193.1
    634960     21192.1
    635000     21199.3
    635040     21195.7
    635080     21197.6
    635120     21201.2
    635160       21203
    635200     21202.9
    635240     21203.9
    635280     21206.7
    635320     21206.6
    635360     21208.9
    635400       21212
    635440     21210.7
    635480     21211.5
    635520     21215.4
    635560     21215.1
    635600     21218.2
    635640     21216.3
    635680       21217
    635720     21219.8
    635760     21218.7
    635800       21226
    635840     21222.1
    635880     21224.2
    635920     21227.8
    635960     21229.6
    636000     21229.6
    636040     21230.4
    636080     21233.2
    636120     21233.2
    636160     21235.4
    636200     21238.6
    636240     21237.2
    636280       21238
    636320       21242
    636360     21241.6
    636400     21244.9
    636440     21242.8
    636480     21243.6
    636520     21246.5
    636560     21245.3
    636600     21252.5
    636640     21248.7
    636680     21250.7
    636720     21254.4
    636760     21256.1
    636800     21256.3
    636840     21257.1
    636880     21259.7
    636920     21259.8
    636960       21262
    637000     21265.2
    637040     21263.7
    637080     21264.5
    637120     21268.5
    637160     21268.1
    637200     21271.4
    637240     21269.4
    637280     21270.2
    637320     21273.1
    637360       21272
    637400       21279
    637440     21275.2
    637480     21277.3
    637520     21280.8
    637560     21282.7
    637600     21282.9
    637640     21283.7
    637680     21286.4
    637720     21286.3
    637760     21288.6
    637800     21291.7
    637840     21290.4
    637880     21290.9
    637920     21295.1
    637960     21294.7
    638000     21298.1
    638040     21295.9
    638080     21296.7
    638120     21299.7
    638160     21298.5
    638200     21305.6
    638240     21301.7
    638280     21303.8
    638320     21307.2
    638360     21309.3
    638400     21309.4
    638440     21310.3
    638480     21312.9
    638520       21313
    638560     21315.1
    638600     21318.2
    638640     21316.9
    638680     21317.5
    638720     21321.7
    638760     21321.3
    638800     21324.6
    638840     21322.4
    638880     21323.3
    638920     21326.3
    638960       21325
    639000       21332
    639040     21328.1
    639080     21330.3
    639120     21333.8
    639160     21335.8
    639200     21335.9
    639240     21336.9
    639280     21339.4
    639320     21339.5
    639360     21341.5
    639400     21344.8
    639440     21343.5
    639480     21344.1
    639520     21348.3
    639560     21347.8
    639600     21351.2
    639640     21349.1
    639680     21349.8
    639720     21352.8
    639760     21351.5
    639800     21358.5
    639840     21354.7
    639880     21356.9
    639920     21360.4
    639960     21362.4
    640000     21362.5
    640040     21363.5
    640080     21365.9
    640120     21365.9
    640160     21368.1
    640200     21371.4
    640240     21370.1
    640280     21370.6
    640320     21374.8
    640360     21374.4
    640400     21377.8
    640440     21375.6
    640480     21376.4
    640520     21379.4
    640560     21378.2
    640600       21385
    640640     21381.2
    640680     21383.4
    640720       21387
    640760     21388.9
    640800     21389.2
    640840     21390.1
    640880     21392.4
    640920     21392.5
    640960     21394.6
    641000     21398.1
    641040     21396.6
    641080     21397.2
    641120     21401.5
    641160       21401
    641200     21404.4
    641240     21402.2
    641280       21403
    641320       21406
    641360     21404.8
    641400     21411.7
    641440     21407.8
    641480       21410
    641520     21413.6
    641560     21415.4
    641600     21415.9
    641640     21416.7
    641680     21418.9
    641720     21419.2
    641760     21421.2
    641800     21424.8
    641840     21423.2
    641880     21423.9
    641920     21428.4
    641960     21427.7
    642000     21431.1
    642040     21428.9
    642080     21429.7
    642120     21432.6
    642160     21431.4
    642200     21438.3
    642240     21434.4
    642280     21436.6
    642320     21440.1
    642360     21441.9
    642400     21442.5
    642440     21443.5
    642480     21445.5
    642520     21445.8
    642560     21447.9
    642600     21451.5
    642640     21449.8
    642680     21450.5
    642720       21455
    642760     21454.2
    642800     21457.7
    642840     21455.4
    642880     21456.2
    642920     21459.2
    642960     21458.1
    643000     21464.9
    643040       21461
    643080     21463.2
    643120     21466.7
    643160     21468.6
    643200     21469.1
    643240     21470.2
    643280     21472.1
    643320     21472.4
    643360     21474.6
    643400     21478.1
    643440     21476.5
    643480     21477.2
    643520     21481.6
    643560     21480.8
    643600     21484.3
    643640       21482
    643680     21482.7
    643720     21485.9
    643760     21484.7
    643800     21491.6
    643840     21487.6
    643880     21489.7
    643920     21493.4
    643960     21495.3
    644000     21495.8
    644040     21496.8
    644080     21498.5
    644120     21499.1
    644160     21501.3
    644200     21504.7
    644240     21503.1
    644280     21503.9
    644320     21508.4
    644360     21507.4
    644400       21511
    644440     21508.6
    644480     21509.4
    644520     21512.6
    644560     21511.2
    644600     21518.2
    644640     21514.2
    644680     21516.3
    644720     21519.9
    644760     21521.9
    644800     21522.5
    644840     21523.4
    644880       21525
    644920     21525.6
    644960     21527.9
    645000     21531.4
    645040     21529.7
    645080     21530.4
    645120       21535
    645160       21534
    645200     21537.5
    645240     21535.2
    645280     21536.2
    645320       21539
    645360     21537.8
    645400     21544.8
    645440     21540.7
    645480     21542.8
    645520     21546.5
    645560     21548.4
    645600     21549.1
    645640       21550
    645680     21551.6
    645720     21552.1
    645760     21554.4
    645800       21558
    645840     21556.3
    645880       21557
    645920     21561.6
    645960     21560.6
    646000     21564.1
    646040     21561.9
    646080       21563
    646120     21565.7
    646160     21564.5
    646200     21571.4
    646240     21567.5
    646280     21569.4
    646320     21573.1
    646360       21575
    646400     21575.5
    646440     21576.6
    646480     21578.3
    646520     21578.7
    646560       21581
    646600     21584.6
    646640     21582.8
    646680     21583.6
    646720     21588.2
    646760     21587.2
    646800     21590.8
    646840     21588.6
    646880     21589.6
    646920     21592.2
    646960     21591.1
    647000       21598
    647040     21594.2
    647080       21596
    647120     21599.7
    647160     21601.7
    647200     21602.2
    647240     21603.3
    647280     21604.9
    647320     21605.3
    647360     21607.6
    647400     21611.1
    647440     21609.4
    647480     21610.1
    647520     21614.8
    647560     21613.7
    647600     21617.4
    647640     21615.2
    647680     21616.2
    647720     21618.8
    647760     21617.7
    647800     21624.6
    647840     21620.8
    647880     21622.6
    647920     21626.2
    647960     21628.3
    648000     21628.7
    648040     21629.8
    648080     21631.4
    648120       21632
    648160     21634.2
    648200     21637.7
    648240       21636
    648280     21636.7
    648320     21641.4
    648360     21640.4
    648400       21644
    648440     21641.8
    648480     21642.9
    648520     21645.4
    648560     21644.3
    648600     21651.3
    648640     21647.4
    648680     21649.2
    648720     21652.8
    648760       21655
    648800     21655.4
    648840     21656.3
    648880       21658
    648920     21658.5
    648960     21660.7
    649000     21664.2
    649040     21662.7
    649080     21663.4
    649120       21668
    649160     21666.9
    649200     21670.5
    649240     21668.4
    649280     21669.5
    649320       21672
    649360     21670.8
    649400     21677.9
    649440       21674
    649480     21675.8
    649520     21679.5
    649560     21681.7
    649600       21682
    649640     21682.9
    649680     21684.7
    649720     21684.9
    649760     21687.5
    649800     21690.9
    649840     21689.3
    649880     21689.9
    649920     21694.6
    649960     21693.5
    650000       21697
    650040     21694.9
    650080     21696.1
    650120     21698.5
    650160     21697.5
    650200     21704.5
    650240     21700.6
    650280     21702.3
    650320       21706
    650360     21708.4
    650400     21708.5
    650440     21709.5
    650480     21711.3
    650520     21711.4
    650560     21713.8
    650600     21717.5
    650640     21715.9
    650680     21716.6
    650720     21721.2
    650760     21720.1
    650800     21723.6
    650840     21721.5
    650880     21722.6
    650920     21725.1
    650960     21724.1
    651000     21731.1
    651040     21727.1
    651080     21728.9
    651120     21732.5
    651160     21734.9
    651200       21735
    651240     21736.2
    651280       21738
    651320       21738
    651360     21740.4
    651400     21744.1
    651440     21742.4
    651480     21743.1
    651520     21747.8
    651560     21746.6
    651600     21750.2
    651640       21748
    651680       21749
    651720     21751.7
    651760     21750.7
    651800     21757.6
    651840     21753.7
    651880     21755.5
    651920     21759.1
    651960     21761.4
    652000     21761.6
    652040     21762.8
    652080     21764.6
    652120     21764.6
    652160     21766.9
    652200     21770.7
    652240     21768.8
    652280     21769.5
    652320     21774.3
    652360     21773.1
    652400     21776.8
    652440     21774.4
    652480     21775.5
    652520     21778.1
    652560     21777.3
    652600     21784.2
    652640     21780.3
    652680       21782
    652720     21785.6
    652760     21788.1
    652800     21788.1
    652840     21789.3
    652880     21791.2
    652920     21791.1
    652960     21793.6
    653000     21797.3
    653040     21795.5
    653080     21796.1
    653120       21801
    653160     21799.8
    653200     21803.4
    653240       21801
    653280     21802.1
    653320     21804.8
    653360     21803.7
    653400     21810.7
    653440     21806.9
    653480     21808.5
    653520     21812.2
    653560     21814.6
    653600     21814.7
    653640       21816
    653680     21817.7
    653720     21817.6
    653760     21820.1
    653800     21823.9
    653840     21822.1
    653880     21822.7
    653920     21827.5
    653960     21826.3
    654000     21829.9
    654040     21827.6
    654080     21828.6
    654120     21831.3
    654160     21830.4
    654200     21837.2
    654240     21833.5
    654280       21835
    654320     21838.7
    654360     21841.1
    654400     21841.2
    654440     21842.6
    654480     21844.2
    654520     21844.3
    654560     21846.8
    654600     21850.5
    654640     21848.7
    654680     21849.2
    654720     21854.1
    654760     21852.8
    654800     21856.4
    654840     21854.3
    654880     21855.3
    654920     21857.9
    654960     21856.9
    655000     21863.8
    655040       21860
    655080     21861.5
    655120       21865
    655160     21867.7
    655200     21867.7
    655240       21869
    655280     21870.9
    655320     21870.7
    655360     21873.3
    655400       21877
    655440     21875.2
    655480     21875.7
    655520     21880.7
    655560     21879.4
    655600       21883
    655640     21880.7
    655680     21881.8
    655720     21884.4
    655760     21883.5
    655800     21890.2
    655840     21886.5
    655880       21888
    655920     21891.6
    655960     21894.1
    656000     21894.1
    656040     21895.5
    656080     21897.5
    656120     21897.4
    656160     21899.9
    656200     21903.6
    656240     21901.8
    656280     21902.3
    656320     21907.3
    656360       21906
    656400     21909.6
    656440     21907.2
    656480     21908.4
    656520     21910.8
    656560       21910
    656600     21916.7
    656640     21913.1
    656680     21914.5
    656720     21918.1
    656760     21920.6
    656800     21920.7
    656840     21922.1
    656880     21924.1
    656920       21924
    656960     21926.5
    657000     21930.2
    657040     21928.3
    657080     21928.9
    657120     21933.9
    657160     21932.7
    657200     21936.3
    657240     21933.6
    657280     21934.9
    657320     21937.4
    657360     21936.4
    657400     21943.3
    657440     21939.7
    657480     21941.1
    657520     21944.7
    657560     21947.1
    657600     21947.3
    657640     21948.6
    657680     21950.7
    657720     21950.6
    657760     21952.9
    657800     21956.8
    657840     21954.7
    657880     21955.4
    657920     21960.5
    657960     21959.2
    658000     21962.9
    658040     21960.1
    658080     21961.5
    658120       21964
    658160       21963
    658200     21969.9
    658240     21966.2
    658280     21967.7
    658320     21971.4
    658360     21973.6
    658400     21973.9
    658440     21975.2
    658480     21977.4
    658520     21977.1
    658560     21979.4
    658600     21983.2
    658640     21981.3
    658680     21981.9
    658720     21987.1
    658760     21985.9
    658800     21989.5
    658840     21986.8
    658880       21988
    658920     21990.6
    658960     21989.6
    659000     21996.4
    659040     21992.8
    659080     21994.5
    659120       21998
    659160     22000.1
    659200     22000.5
    659240     22001.9
    659280     22003.9
    659320     22003.8
    659360     22006.1
    659400     22009.8
    659440       22008
    659480     22008.5
    659520     22013.7
    659560     22012.4
    659600       22016
    659640     22013.3
    659680     22014.7
    659720     22017.3
    659760     22016.2
    659800     22023.1
    659840     22019.5
    659880       22021
    659920     22024.6
    659960     22026.8
    660000       22027
    660040     22028.5
    660080     22030.6
    660120     22030.1
    660160     22032.5
    660200     22036.3
    660240     22034.5
    660280       22035
    660320     22040.2
    660360       22039
    660400     22042.6
    660440     22039.8
    660480     22041.2
    660520     22043.8
    660560     22042.8
    660600     22049.7
    660640       22046
    660680     22047.6
    660720     22051.1
    660760     22053.4
    660800     22053.6
    660840       22055
    660880     22057.1
    660920     22056.5
    660960       22059
    661000       22063
    661040       22061
    661080     22061.5
    661120     22066.7
    661160     22065.6
    661200     22069.1
    661240     22066.5
    661280     22067.8
    661320     22070.3
    661360     22069.4
    661400     22076.2
    661440     22072.5
    661480     22074.1
    661520     22077.8
    661560     22080.1
    661600     22080.2
    661640     22081.6
    661680     22083.8
    661720     22083.1
    661760     22085.6
    661800     22089.6
    661840     22087.6
    661880       22088
    661920     22093.4
    661960     22092.2
    662000     22095.7
    662040     22093.1
    662080     22094.3
    662120     22096.9
    662160     22095.9
    662200       22103
    662240     22099.1
    662280     22100.8
    662320     22104.4
    662360     22106.7
    662400     22106.8
    662440     22108.2
    662480     22110.4
    662520     22109.8
    662560     22112.2
    662600     22116.2
    662640     22114.2
    662680     22114.6
    662720       22120
    662760     22118.9
    662800     22122.3
    662840     22119.6
    662880       22121
    662920     22123.6
    662960     22122.4
    663000     22129.5
    663040     22125.7
    663080     22127.4
    663120     22131.2
    663160     22133.3
    663200     22133.5
    663240     22134.7
    663280     22136.8
    663320     22136.4
    663360     22138.8
    663400     22142.8
    663440     22140.8
    663480     22141.2
    663520     22146.5
    663560     22145.6
    663600     22148.9
    663640     22146.2
    663680     22147.6
    663720     22150.1
    663760       22149
    663800     22156.1
    663840     22152.4
    663880     22153.9
    663920     22157.7
    663960     22159.8
    664000       22160
    664040     22161.5
    664080     22163.4
    664120       22163
    664160     22165.4
    664200     22169.4
    664240     22167.3
    664280     22167.8
    664320     22173.2
    664360     22172.2
    664400     22175.6
    664440     22172.8
    664480     22174.3
    664520     22176.8
    664560     22175.6
    664600     22182.8
    664640     22178.9
    664680     22180.7
    664720     22184.4
    664760     22186.5
    664800     22186.7
    664840     22188.2
    664880       22190
    664920     22189.6
    664960       22192
    665000       22196
    665040     22193.9
    665080     22194.5
    665120     22199.9
    665160     22198.8
    665200     22202.4
    665240     22199.4
    665280     22200.9
    665320     22203.5
    665360     22202.2
    665400     22209.5
    665440     22205.6
    665480     22207.2
    665520       22211
    665560     22213.1
    665600     22213.2
    665640     22214.8
    665680     22216.6
    665720     22216.4
    665760     22218.5
    665800     22222.7
    665840     22220.5
    665880     22221.2
    665920     22226.5
    665960     22225.5
    666000     22228.9
    666040     22226.2
    666080     22227.4
    666120     22230.1
    666160     22228.8
    666200     22236.1
    666240     22232.3
    666280     22233.9
    666320     22237.6
    666360     22239.9
    666400     22239.8
    666440     22241.5
    666480     22243.3
    666520     22243.1
    666560     22245.1
    666600     22249.3
    666640     22247.1
    666680     22247.9
    666720       22253
    666760     22252.2
    666800     22255.5
    666840     22252.8
    666880     22254.1
    666920     22256.8
    666960     22255.5
    667000     22262.8
    667040     22258.9
    667080     22260.6
    667120     22264.3
    667160     22266.5
    667200     22266.4
    667240     22268.1
    667280     22269.9
    667320     22269.6
    667360     22271.9
    667400     22275.9
    667440     22273.8
    667480     22274.5
    667520     22279.7
    667560     22278.8
    667600     22282.2
    667640     22279.4
    667680     22280.7
    667720     22283.5
    667760     22282.2
    667800     22289.3
    667840     22285.6
    667880     22287.2
    667920     22290.9
    667960       22293
    668000     22293.1
    668040     22294.8
    668080     22296.4
    668120     22296.4
    668160     22298.6
    668200     22302.6
    668240     22300.5
    668280     22301.1
    668320     22306.5
    668360     22305.4
    668400     22308.9
    668440     22306.1
    668480     22307.4
    668520     22310.2
    668560     22308.7
    668600       22316
    668640     22312.4
    668680     22313.8
    668720     22317.5
    668760     22319.7
    668800     22319.7
    668840     22321.5
    668880     22323.1
    668920       22323
    668960     22325.4
    669000     22329.3
    669040     22327.1
    669080     22327.7
    669120     22333.2
    669160     22332.1
    669200     22335.4
    669240     22332.7
    669280       22334
    669320     22336.8
    669360     22335.3
    669400     22342.7
    669440     22339.1
    669480     22340.5
    669520     22344.2
    669560     22346.4
    669600     22346.4
    669640     22348.1
    669680     22349.9
    669720     22349.8
    669760       22352
    669800       22356
    669840     22353.8
    669880     22354.3
    669920       22360
    669960     22358.8
    670000     22362.1
    670040     22359.4
    670080     22360.7
    670120     22363.5
    670160     22362.1
    670200     22369.4
    670240     22365.7
    670280     22367.1
    670320     22370.9
    670360       22373
    670400     22373.2
    670440     22374.7
    670480     22376.7
    670520     22376.5
    670560     22378.8
    670600     22382.7
    670640     22380.6
    670680       22381
    670720     22386.5
    670760     22385.5
    670800     22388.9
    670840     22386.1
    670880     22387.4
    670920     22390.2
    670960     22388.8
    671000     22396.1
    671040     22392.4
    671080     22393.7
    671120     22397.5
    671160     22399.6
    671200     22399.8
    671240     22401.4
    671280     22403.3
    671320     22403.3
    671360     22405.4
    671400     22409.3
    671440     22407.2
    671480     22407.7
    671520     22413.1
    671560     22412.4
    671600     22415.5
    671640     22412.8
    671680     22414.1
    671720       22417
    671760     22415.5
    671800     22422.7
    671840     22419.3
    671880     22420.4
    671920     22424.3
    671960     22426.3
    672000     22426.6
    672040     22428.1
    672080     22429.9
    672120     22429.9
    672160       22432
    672200       22436
    672240     22433.9
    672280     22434.5
    672320     22439.6
    672360     22439.1
    672400     22442.1
    672440     22439.4
    672480     22440.7
    672520     22443.7
    672560     22442.1
    672600     22449.5
    672640       22446
    672680     22447.1
    672720     22451.1
    672760     22453.1
    672800     22453.2
    672840     22454.8
    672880     22456.6
    672920     22456.6
    672960     22458.8
    673000     22462.8
    673040     22460.6
    673080     22461.1
    673120     22466.3
    673160       22466
    673200       22469
    673240     22466.3
    673280     22467.5
    673320     22470.4
    673360     22468.8
    673400     22476.2
    673440     22472.7
    673480     22473.8
    673520     22477.7
    673560     22479.7
    673600     22479.8
    673640     22481.5
    673680     22483.4
    673720     22483.4
    673760     22485.4
    673800     22489.5
    673840     22487.4
    673880       22488
    673920       22493
    673960     22492.8
    674000     22495.7
    674040       22493
    674080     22494.2
    674120     22497.2
    674160     22495.4
    674200     22502.9
    674240     22499.3
    674280     22500.4
    674320     22504.4
    674360     22506.4
    674400     22506.5
    674440     22508.2
    674480     22510.1
    674520       22510
    674560     22512.1
    674600     22516.1
    674640       22514
    674680     22514.6
    674720     22519.7
    674760     22519.5
    674800     22522.5
    674840     22519.6
    674880     22520.8
    674920     22523.9
    674960     22522.1
    675000     22529.7
    675040       22526
    675080     22527.1
    675120     22531.1
    675160     22533.2
    675200     22533.2
    675240       22535
    675280     22536.7
    675320     22536.8
    675360     22538.8
    675400     22542.9
    675440     22540.8
    675480     22541.4
    675520     22546.5
    675560     22546.2
    675600     22549.2
    675640     22546.4
    675680     22547.5
    675720     22550.6
    675760     22548.8
    675800     22556.3
    675840     22552.7
    675880     22553.7
    675920     22557.7
    675960     22559.7
    676000     22559.9
    676040     22561.6
    676080     22563.5
    676120     22563.5
    676160     22565.4
    676200     22569.6
    676240     22567.5
    676280     22567.9
    676320     22573.3
    676360     22572.9
    676400       22576
    676440     22573.1
    676480       22574
    676520     22577.2
    676560     22575.5
    676600       22583
    676640     22579.5
    676680     22580.5
    676720     22584.2
    676760     22586.2
    676800     22586.6
    676840     22588.2
    676880     22590.1
    676920     22590.2
    676960     22592.1
    677000     22596.4
    677040     22594.3
    677080     22594.6
    677120       22600
    677160     22599.6
    677200     22602.6
    677240     22599.9
    677280     22600.7
    677320     22603.8
    677360     22602.2
    677400     22609.8
    677440     22606.3
    677480     22607.2
    677520     22610.9
    677560     22612.9
    677600     22613.4
    677640       22615
    677680     22616.8
    677720     22616.9
    677760     22618.7
    677800     22623.1
    677840     22620.9
    677880     22621.2
    677920     22626.6
    677960     22626.3
    678000     22629.4
    678040     22626.4
    678080     22627.4
    678120     22630.4
    678160     22628.9
    678200     22636.5
    678240     22632.9
    678280     22633.8
    678320     22637.6
    678360     22639.6
    678400       22640
    678440     22641.7
    678480     22643.5
    678520     22643.5
    678560     22645.4
    678600     22649.7
    678640     22647.6
    678680     22647.8
    678720     22653.3
    678760     22652.9
    678800       22656
    678840     22653.1
    678880       22654
    678920       22657
    678960     22655.6
    679000     22663.1
    679040     22659.4
    679080     22660.3
    679120     22664.2
    679160     22666.3
    679200     22666.6
    679240     22668.3
    679280     22670.1
    679320     22670.1
    679360     22672.1
    679400     22676.4
    679440     22674.4
    679480     22674.5
    679520       22680
    679560     22679.7
    679600     22682.8
    679640     22679.8
    679680     22680.8
    679720     22683.7
    679760     22682.3
    679800     22689.9
    679840     22686.2
    679880     22687.1
    679920     22690.9
    679960     22692.9
    680000     22693.2
    680040       22695
    680080     22696.8
    680120     22696.9
    680160     22698.9
    680200     22703.2
    680240     22701.1
    680280     22701.2
    680320     22706.6
    680360     22706.3
    680400     22709.5
    680440     22706.5
    680480     22707.4
    680520     22710.4
    680560       22709
    680600     22716.7
    680640     22712.9
    680680     22713.9
    680720     22717.6
    680760     22719.5
    680800       22720
    680840     22721.7
    680880     22723.6
    680920     22723.5
    680960     22725.6
    681000     22729.9
    681040     22727.8
    681080     22727.9
    681120     22733.3
    681160     22733.1
    681200     22736.2
    681240     22733.3
    681280       22734
    681320     22737.1
    681360     22735.7
    681400     22743.4
    681440     22739.7
    681480     22740.7
    681520     22744.4
    681560     22746.1
    681600     22746.6
    681640     22748.4
    681680     22750.3
    681720     22750.3
    681760     22752.2
    681800     22756.6
    681840     22754.5
    681880     22754.6
    681920       22760
    681960     22759.8
    682000     22762.9
    682040       22760
    682080     22760.7
    682120     22763.8
    682160     22762.5
    682200     22770.1
    682240     22766.4
    682280     22767.4
    682320       22771
    682360     22772.7
    682400     22773.1
    682440     22775.1
    682480     22776.8
    682520     22776.9
    682560     22778.9
    682600     22783.2
    682640     22781.1
    682680     22781.3
    682720     22786.6
    682760     22786.6
    682800     22789.7
    682840     22786.5
    682880     22787.3
    682920     22790.4
    682960     22789.1
    683000     22796.8
    683040     22793.2
    683080       22794
    683120     22797.7
    683160     22799.4
    683200     22799.9
    683240     22801.9
    683280     22803.5
    683320     22803.5
    683360     22805.6
    683400     22809.9
    683440     22807.8
    683480       22808
    683520     22813.3
    683560     22813.3
    683600     22816.4
    683640     22813.2
    683680     22813.9
    683720       22817
    683760     22815.8
    683800     22823.5
    683840     22819.8
    683880     22820.8
    683920     22824.4
    683960     22826.1
    684000     22826.6
    684040     22828.6
    684080     22830.2
    684120     22830.3
    684160     22832.3
    684200     22836.7
    684240     22834.5
    684280     22834.6
    684320     22839.9
    684360       22840
    684400     22843.2
    684440     22839.8
    684480     22840.6
    684520     22843.8
    684560     22842.5
    684600     22850.2
    684640     22846.5
    684680     22847.6
    684720     22851.1
    684760     22852.8
    684800     22853.5
    684840     22855.3
    684880     22856.9
    684920     22857.1
    684960       22859
    685000     22863.3
    685040     22861.3
    685080     22861.4
    685120     22866.7
    685160     22866.7
    685200       22870
    685240     22866.5
    685280     22867.4
    685320     22870.6
    685360     22869.3
    685400       22877
    685440     22873.3
    685480     22874.4
    685520     22877.8
    685560     22879.4
    685600     22880.1
    685640     22882.1
    685680     22883.6
    685720     22883.9
    685760     22885.7
    685800       22890
    685840       22888
    685880     22888.1
    685920     22893.6
    685960     22893.5
    686000     22896.7
    686040     22893.2
    686080     22894.3
    686120     22897.3
    686160     22896.1
    686200     22903.8
    686240       22900
    686280     22901.2
    686320     22904.5
    686360     22906.1
    686400     22906.8
    686440     22908.8
    686480     22910.4
    686520     22910.7
    686560     22912.5
    686600     22916.7
    686640     22914.8
    686680     22914.9
    686720     22920.3
    686760     22920.4
    686800     22923.7
    686840       22920
    686880     22921.1
    686920     22924.1
    686960     22922.8
    687000     22930.5
    687040     22926.8
    687080     22928.1
    687120     22931.4
    687160     22932.8
    687200     22933.6
    687240     22935.5
    687280     22937.2
    687320     22937.4
    687360     22939.2
    687400     22943.5
    687440     22941.5
    687480     22941.7
    687520     22947.2
    687560     22947.2
    687600     22950.5
    687640     22946.7
    687680     22947.8
    687720     22950.9
    687760     22949.6
    687800     22957.4
    687840     22953.6
    687880     22954.8
    687920     22958.2
    687960     22959.6
    688000     22960.4
    688040     22962.2
    688080     22963.9
    688120     22964.2
    688160       22966
    688200     22970.3
    688240     22968.3
    688280     22968.4
    688320       22974
    688360     22973.9
    688400     22977.4
    688440     22973.5
    688480     22974.5
    688520     22977.7
    688560     22976.4
    688600     22984.2
    688640     22980.4
    688680     22981.6
    688720       22985
    688760     22986.5
    688800     22987.2
    688840     22988.9
    688880     22990.7
    688920       22991
    688960     22992.7
    689000       22997
    689040     22995.1
    689080     22995.1
    689120     23000.8
    689160     23000.5
    689200       23004
    689240     23000.3
    689280     23001.3
    689320     23004.3
    689360     23003.1
    689400     23010.8
    689440     23007.1
    689480     23008.4
    689520     23011.8
    689560     23013.4
    689600       23014
    689640     23015.7
    689680     23017.5
    689720     23017.7
    689760     23019.6
    689800     23023.7
    689840     23021.9
    689880       23022
    689920     23027.7
    689960     23027.4
    690000     23030.8
    690040       23027
    690080     23028.1
    690120     23031.1
    690160       23030
    690200     23037.7
    690240     23033.8
    690280     23035.3
    690320     23038.6
    690360     23040.1
    690400     23040.8
    690440     23042.5
    690480     23044.2
    690520     23044.5
    690560     23046.4
    690600     23050.5
    690640     23048.7
    690680     23048.7
    690720     23054.6
    690760     23054.2
    690800     23057.6
    690840     23053.8
    690880     23054.8
    690920     23057.9
    690960     23056.7
    691000     23064.4
    691040     23060.5
    691080       23062
    691120     23065.4
    691160     23066.8
    691200     23067.6
    691240     23069.3
    691280       23071
    691320     23071.2
    691360     23073.3
    691400     23077.3
    691440     23075.4
    691480     23075.5
    691520     23081.3
    691560       23081
    691600     23084.5
    691640     23080.7
    691680     23081.6
    691720     23084.8
    691760     23083.5
    691800     23091.3
    691840     23087.4
    691880     23088.9
    691920     23092.1
    691960     23093.6
    692000     23094.5
    692040     23096.1
    692080     23097.7
    692120     23098.2
    692160       23100
    692200     23104.2
    692240     23102.1
    692280     23102.3
    692320     23108.1
    692360     23107.8
    692400     23111.3
    692440     23107.5
    692480     23108.4
    692520     23111.6
    692560     23110.3
    692600     23118.1
    692640     23114.1
    692680     23115.7
    692720       23119
    692760     23120.4
    692800     23121.4
    692840     23122.9
    692880     23124.5
    692920     23125.1
    692960       23127
    693000       23131
    693040     23128.9
    693080     23129.1
    693120       23135
    693160     23134.7
    693200     23138.2
    693240     23134.3
    693280     23135.4
    693320     23138.5
    693360       23137
    693400       23145
    693440     23140.8
    693480     23142.6
    693520     23145.8
    693560     23147.2
    693600     23148.1
    693640     23149.5
    693680     23151.3
    693720     23151.9
    693760     23153.8
    693800     23157.7
    693840     23155.7
    693880     23156.1
    693920     23161.9
    693960     23161.6
    694000       23165
    694040     23160.8
[truncated: 175,928 more chars]
