# Supplementary material for: Comment on 'Valid molecular dynamics simulations of human hemoglobin require a surprisingly large box size'
Source: eLife. 2019 Jun 20;8:e44718. doi: 10.7554/eLife.44718 (PMC6586461; doi:10.7554/eLife.44718)
Supplement: Figure 2—figure supplement 1—source data 1. — The zip archive contains a README file describing which source files correspond to the different panels. [file elife-44718-fig2-figsupp1-data1.zip › figure2_SI/panel_C/box2/18/msd.xvg]

# This file was created Fri Mar 29 00:20:54 2019
# Created by:
#             :-) GROMACS - gmx msd, 2018.3-dev-20180823-5d5eb38 (-:
# 
# Executable:   /usr/local/gromacs/2018/2018.3-impi2017-fftw337-gcc640-cuda91/bin/gmx
# Data prefix:  /usr/local/gromacs/2018/2018.3-impi2017-fftw337-gcc640-cuda91
# Working dir:  /home/vgapsys/project/hemoglobin/ubq/closed_cube/box2/eq8/diffusion
# Command line:
#   gmx msd -s ../tpr.tpr -f /netmount/energy/vgapsys/hemoglobin/ubq/closed_cube/box2/eq8/traj_comp.xtc -trestart 800 -n index.ndx -o msd.xvg
# gmx msd is part of G R O M A C S:
#
# GROtesk MACabre and Sinister
#
@    title "Mean Square Displacement"
@    xaxis  label "Time (ps)"
@    yaxis  label "MSD (nm\S2\N)"
@TYPE xy
# MSD gathered over 1e+06 ps with 1251 restarts
# Diffusion constants fitted from time 100000 to 900000 ps
# D[  SOL_&_OW] = 5.6222 (+/- 0.0194) (1e-5 cm^2/s)
         0           0
        40     1.39135
        80     2.75306
       120     4.11406
       160     5.47142
       200     6.83088
       240     8.18748
       280     9.54366
       320     10.8997
       360     12.2539
       400     13.6129
       440     14.9663
       480     16.3224
       520     17.6757
       560     19.0295
       600     20.3879
       640     21.7393
       680     23.0917
       720     24.4448
       760     25.7951
       800      27.149
       840     28.5008
       880     29.8531
       920      31.207
       960     32.5579
      1000     33.9134
      1040     35.2709
      1080     36.6202
      1120      37.977
      1160     39.3249
      1200     40.6865
      1240     42.0352
      1280     43.3907
      1320     44.7413
      1360     46.0939
      1400      47.449
      1440     48.7987
      1480     50.1516
      1520     51.5074
      1560     52.8528
      1600     54.2046
      1640     55.5573
      1680     56.9095
      1720     58.2613
      1760     59.6124
      1800     60.9696
      1840     62.3279
      1880     63.6776
      1920     65.0393
      1960     66.3839
      2000     67.7463
      2040      69.091
      2080     70.4505
      2120     71.8003
      2160     73.1533
      2200     74.5105
      2240     75.8593
      2280     77.2116
      2320     78.5673
      2360     79.9111
      2400     81.2651
      2440     82.6167
      2480     83.9677
      2520     85.3201
      2560      86.669
      2600     88.0292
      2640     89.3849
      2680     90.7326
      2720     92.0959
      2760     93.4362
      2800     94.7997
      2840     96.1439
      2880     97.5044
      2920     98.8524
      2960     100.208
      3000     101.567
      3040     102.909
      3080     104.266
      3120     105.624
      3160     106.966
      3200     108.322
      3240     109.679
      3280     111.025
      3320     112.378
      3360     113.726
      3400     115.089
      3440     116.444
      3480     117.793
      3520     119.161
      3560     120.493
      3600     121.858
      3640     123.199
      3680     124.565
      3720     125.912
      3760     127.267
      3800      128.63
      3840     129.973
      3880     131.327
      3920     132.688
      3960     134.027
      4000     135.386
      4040     136.743
      4080     138.088
      4120     139.441
      4160      140.79
      4200     142.154
      4240     143.509
      4280     144.857
      4320     146.225
      4360     147.557
      4400     148.919
      4440     150.258
      4480     151.626
      4520     152.971
      4560     154.322
      4600     155.686
      4640     157.028
      4680     158.385
      4720     159.744
      4760     161.086
      4800     162.448
      4840     163.806
      4880     165.152
      4920     166.502
      4960     167.854
      5000      169.22
      5040     170.576
      5080     171.922
      5120     173.293
      5160     174.622
      5200     175.986
      5240     177.322
      5280     178.692
      5320     180.036
      5360     181.385
      5400     182.754
      5440     184.095
      5480      185.45
      5520     186.814
      5560     188.152
      5600     189.515
      5640     190.874
      5680     192.216
      5720     193.567
      5760     194.921
      5800     196.285
      5840     197.645
      5880     198.991
      5920     200.358
      5960     201.686
      6000     203.053
      6040     204.383
      6080      205.76
      6120     207.097
      6160     208.444
      6200     209.817
      6240     211.153
      6280     212.509
      6320     213.874
      6360      215.21
      6400     216.575
      6440     217.931
      6480      219.27
      6520     220.618
      6560     221.971
      6600     223.338
      6640     224.701
      6680     226.041
      6720     227.413
      6760     228.738
      6800     230.106
      6840     231.431
      6880     232.813
      6920     234.148
      6960     235.498
      7000     236.873
      7040     238.208
      7080     239.565
      7120      240.93
      7160     242.265
      7200     243.629
      7240     244.989
      7280     246.326
      7320     247.674
      7360     249.027
      7400     250.399
      7440     251.762
      7480     253.103
      7520     254.476
      7560     255.798
      7600     257.165
      7640     258.488
      7680     259.871
      7720     261.203
      7760     262.553
      7800     263.934
      7840     265.267
      7880     266.628
      7920     267.996
      7960      269.33
      8000     270.696
      8040     272.057
      8080     273.392
      8120      274.74
      8160     276.092
      8200     277.469
      8240     278.834
      8280     280.173
      8320     281.547
      8360     282.869
      8400     284.237
      8440     285.557
      8480     286.942
      8520     288.272
      8560     289.621
      8600     291.006
      8640     292.341
      8680     293.702
      8720     295.072
      8760     296.405
      8800     297.771
      8840      299.13
      8880     300.467
      8920     301.816
      8960     303.169
      9000     304.546
      9040     305.911
      9080     307.249
      9120     308.627
      9160     309.942
      9200     311.312
      9240     312.627
      9280     314.018
      9320     315.346
      9360     316.693
      9400      318.08
      9440     319.417
      9480     320.776
      9520      322.15
      9560     323.479
      9600     324.846
      9640     326.203
      9680     327.539
      9720      328.89
      9760     330.243
      9800     331.625
      9840      332.99
      9880     334.323
      9920     335.699
      9960     337.013
     10000     338.383
     10040     339.694
     10080     341.089
     10120     342.418
     10160     343.764
     10200     345.156
     10240      346.49
     10280     347.848
     10320     349.225
     10360     350.555
     10400     351.924
     10440     353.284
     10480     354.619
     10520     355.972
     10560     357.327
     10600     358.711
     10640     360.074
     10680     361.407
     10720     362.784
     10760     364.093
     10800     365.464
     10840     366.773
     10880      368.17
     10920     369.497
     10960      370.84
     11000     372.234
     11040     373.569
     11080      374.93
     11120     376.309
     11160     377.636
     11200     379.007
     11240     380.371
     11280     381.704
     11320     383.054
     11360     384.411
     11400     385.795
     11440     387.163
     11480     388.495
     11520     389.874
     11560     391.181
     11600     392.554
     11640     393.861
     11680     395.261
     11720     396.584
     11760     397.927
     11800     399.323
     11840     400.657
     11880     402.013
     11920     403.393
     11960      404.72
     12000     406.089
     12040     407.455
     12080     408.787
     12120     410.135
     12160      411.49
     12200     412.876
     12240     414.244
     12280     415.576
     12320     416.958
     12360     418.262
     12400     419.636
     12440     420.942
     12480     422.343
     12520     423.663
     12560     425.006
     12600     426.409
     12640     427.739
     12680     429.096
     12720     430.477
     12760       431.8
     12800     433.171
     12840     434.536
     12880     435.866
     12920     437.212
     12960     438.565
     13000      439.95
     13040     441.321
     13080     442.651
     13120     444.034
     13160     445.332
     13200     446.703
     13240     448.005
     13280     449.411
     13320      450.73
     13360     452.069
     13400     453.475
     13440     454.802
     13480     456.159
     13520     457.539
     13560     458.863
     13600     460.233
     13640     461.598
     13680     462.929
     13720     464.271
     13760     465.627
     13800     467.014
     13840     468.385
     13880     469.714
     13920     471.097
     13960     472.393
     14000     473.766
     14040     475.063
     14080     476.475
     14120      477.79
     14160      479.13
     14200     480.539
     14240     481.865
     14280     483.218
     14320     484.605
     14360     485.926
     14400     487.294
     14440     488.662
     14480     489.992
     14520     491.337
     14560     492.693
     14600     494.084
     14640     495.454
     14680     496.783
     14720     498.169
     14760     499.461
     14800     500.834
     14840     502.131
     14880     503.544
     14920     504.858
     14960     506.198
     15000     507.609
     15040     508.935
     15080     510.289
     15120     511.677
     15160     512.994
     15200     514.361
     15240     515.731
     15280     517.059
     15320     518.404
     15360     519.762
     15400     521.151
     15440     522.521
     15480      523.85
     15520     525.238
     15560     526.529
     15600     527.907
     15640     529.198
     15680     530.617
     15720     531.926
     15760     533.268
     15800     534.684
     15840     536.006
     15880     537.364
     15920     538.754
     15960     540.067
     16000     541.436
     16040     542.805
     16080     544.133
     16120     545.476
     16160     546.836
     16200     548.224
     16240     549.598
     16280     550.924
     16320     552.309
     16360       553.6
     16400     554.982
     16440     556.273
     16480     557.694
     16520     559.001
     16560     560.338
     16600      561.76
     16640      563.08
     16680     564.435
     16720     565.829
     16760      567.14
     16800      568.51
     16840     569.882
     16880     571.207
     16920      572.55
     16960     573.911
     17000     575.302
     17040     576.677
     17080     578.001
     17120      579.39
     17160     580.676
     17200     582.064
     17240     583.352
     17280     584.775
     17320     586.081
     17360     587.418
     17400     588.845
     17440     590.161
     17480      591.52
     17520     592.911
     17560      594.22
     17600     595.588
     17640     596.961
     17680     598.288
     17720     599.633
     17760     600.996
     17800     602.385
     17840     603.765
     17880     605.086
     17920     606.478
     17960     607.758
     18000     609.153
     18040     610.435
     18080     611.862
     18120     613.167
     18160       614.5
     18200     615.932
     18240     617.242
     18280     618.599
     18320     619.994
     18360       621.3
     18400      622.67
     18440     624.043
     18480     625.368
     18520      626.71
     18560     628.074
     18600     629.466
     18640     630.844
     18680     632.163
     18720     633.556
     18760     634.833
     18800     636.226
     18840     637.506
     18880     638.933
     18920     640.235
     18960     641.572
     19000     643.003
     19040     644.311
     19080     645.667
     19120     647.062
     19160     648.365
     19200     649.735
     19240     651.111
     19280     652.436
     19320     653.775
     19360     655.141
     19400     656.535
     19440     657.911
     19480      659.23
     19520     660.626
     19560       661.9
     19600     663.297
     19640     664.573
     19680     666.004
     19720     667.305
     19760     668.642
     19800     670.075
     19840     671.382
     19880     672.734
     19920     674.135
     19960     675.435
     20000     676.808
     20040     678.187
     20080     679.506
     20120     680.849
     20160     682.215
     20200      683.61
     20240     684.986
     20280     686.303
     20320     687.702
     20360     688.974
     20400     690.372
     20440     691.647
     20480     693.078
     20520     694.379
     20560     695.715
     20600     697.154
     20640     698.461
     20680     699.811
     20720     701.216
     20760     702.515
     20800     703.888
     20840     705.269
     20880      706.59
     20920     707.935
     20960     709.297
     21000     710.693
     21040     712.074
     21080     713.389
     21120     714.787
     21160     716.057
     21200     717.455
     21240     718.724
     21280      720.16
     21320     721.458
     21360     722.796
     21400     724.239
     21440     725.542
     21480      726.89
     21520     728.298
     21560     729.594
     21600     730.967
     21640      732.35
     21680      733.67
     21720     735.016
     21760     736.379
     21800      737.78
     21840      739.16
     21880     740.474
     21920     741.873
     21960     743.143
     22000     744.541
     22040     745.809
     22080     747.244
     22120     748.545
     22160      749.88
     22200     751.325
     22240     752.625
     22280     753.973
     22320     755.381
     22360     756.676
     22400     758.053
     22440     759.435
     22480      760.75
     22520     762.095
     22560     763.457
     22600     764.859
     22640      766.24
     22680     767.553
     22720     768.954
     22760     770.221
     22800     771.624
     22840     772.891
     22880     774.329
     22920     775.624
     22960     776.962
     23000     778.411
     23040     779.707
     23080     781.054
     23120     782.464
     23160     783.754
     23200     785.133
     23240     786.512
     23280      787.83
     23320     789.172
     23360     790.534
     23400     791.942
     23440     793.325
     23480     794.637
     23520     796.041
     23560     797.302
     23600       798.7
     23640     799.971
     23680     801.411
     23720     802.704
     23760     804.038
     23800     805.488
     23840     806.783
     23880     808.132
     23920     809.541
     23960     810.834
     24000     812.215
     24040     813.597
     24080     814.911
     24120      816.25
     24160     817.615
     24200     819.023
     24240     820.408
     24280     821.721
     24320     823.126
     24360     824.389
     24400      825.79
     24440     827.057
     24480       828.5
     24520     829.789
     24560     831.127
     24600     832.579
     24640     833.874
     24680     835.221
     24720     836.637
     24760     837.923
     24800     839.306
     24840      840.69
     24880     842.001
     24920     843.342
     24960     844.712
     25000     846.121
     25040     847.505
     25080     848.817
     25120     850.221
     25160     851.478
     25200     852.881
     25240     854.145
     25280     855.589
     25320     856.875
     25360     858.211
     25400     859.671
     25440      860.96
     25480     862.307
     25520     863.723
     25560     865.009
     25600     866.393
     25640     867.777
     25680     869.083
     25720     870.426
     25760     871.797
     25800      873.21
     25840     874.594
     25880     875.907
     25920      877.31
     25960     878.568
     26000     879.971
     26040     881.231
     26080      882.68
     26120     883.969
     26160     885.305
     26200     886.769
     26240     888.059
     26280     889.408
     26320     890.825
     26360     892.109
     26400     893.491
     26440     894.878
     26480      896.18
     26520     897.521
     26560     898.889
     26600     900.307
     26640     901.692
     26680     902.998
     26720     904.403
     26760      905.66
     26800     907.066
     26840     908.321
     26880     909.774
     26920     911.058
     26960      912.39
     27000     913.856
     27040     915.139
     27080     916.489
     27120     917.905
     27160     919.188
     27200     920.572
     27240     921.962
     27280     923.261
     27320     924.601
     27360     925.967
     27400     927.389
     27440     928.775
     27480     930.079
     27520     931.482
     27560     932.738
     27600     934.147
     27640     935.399
     27680     936.859
     27720     938.146
     27760     939.475
     27800     940.946
     27840     942.227
     27880     943.571
     27920     944.991
     27960     946.271
     28000     947.655
     28040     949.048
     28080     950.346
     28120     951.682
     28160     953.054
     28200     954.479
     28240      955.86
     28280      957.17
     28320     958.573
     28360     959.824
     28400     961.238
     28440     962.488
     28480     963.948
     28520     965.231
     28560     966.562
     28600     968.036
     28640     969.316
     28680     970.663
     28720     972.088
     28760     973.361
     28800     974.744
     28840     976.137
     28880     977.434
     28920     978.771
     28960     980.143
     29000     981.571
     29040     982.952
     29080     984.256
     29120     985.662
     29160     986.913
     29200     988.326
     29240     989.577
     29280     991.037
     29320     992.328
     29360     993.656
     29400     995.131
     29440     996.405
     29480     997.757
     29520     999.177
     29560     1000.45
     29600     1001.84
     29640     1003.23
     29680     1004.52
     29720     1005.86
     29760     1007.23
     29800     1008.66
     29840     1010.05
     29880     1011.35
     29920     1012.75
     29960        1014
     30000     1015.42
     30040     1016.66
     30080     1018.13
     30120     1019.42
     30160     1020.74
     30200     1022.22
     30240     1023.49
     30280     1024.85
     30320     1026.27
     30360     1027.54
     30400     1028.92
     30440     1030.32
     30480     1031.61
     30520     1032.95
     30560     1034.32
     30600     1035.75
     30640     1037.13
     30680     1038.43
     30720     1039.84
     30760     1041.09
     30800      1042.5
     30840     1043.74
     30880     1045.21
     30920      1046.5
     30960     1047.82
     31000      1049.3
     31040     1050.58
     31080     1051.93
     31120     1053.35
     31160     1054.62
     31200     1056.01
     31240      1057.4
     31280     1058.69
     31320     1060.03
     31360      1061.4
     31400     1062.83
     31440     1064.22
     31480     1065.51
     31520     1066.92
     31560     1068.16
     31600     1069.58
     31640     1070.82
     31680     1072.29
     31720     1073.59
     31760     1074.91
     31800     1076.39
     31840     1077.66
     31880     1079.02
     31920     1080.44
     31960     1081.71
     32000     1083.09
     32040     1084.49
     32080     1085.78
     32120     1087.12
     32160     1088.49
     32200     1089.92
     32240      1091.3
     32280      1092.6
     32320     1094.01
     32360     1095.25
     32400     1096.67
     32440      1097.9
     32480     1099.38
     32520     1100.67
     32560     1101.99
     32600     1103.48
     32640     1104.75
     32680      1106.1
     32720     1107.53
     32760     1108.79
     32800     1110.18
     32840     1111.57
     32880     1112.86
     32920      1114.2
     32960     1115.57
     33000        1117
     33040     1118.39
     33080     1119.68
     33120     1121.09
     33160     1122.33
     33200     1123.76
     33240     1124.98
     33280     1126.46
     33320     1127.75
     33360     1129.07
     33400     1130.57
     33440     1131.83
     33480     1133.19
     33520     1134.61
     33560     1135.87
     33600     1137.26
     33640     1138.65
     33680     1139.94
     33720     1141.28
     33760     1142.65
     33800     1144.09
     33840     1145.47
     33880     1146.76
     33920     1148.17
     33960      1149.4
     34000     1150.83
     34040     1152.05
     34080     1153.54
     34120     1154.83
     34160     1156.15
     34200     1157.64
     34240      1158.9
     34280     1160.26
     34320     1161.68
     34360     1162.95
     34400     1164.33
     34440     1165.73
     34480     1167.01
     34520     1168.35
     34560     1169.72
     34600     1171.16
     34640     1172.55
     34680     1173.83
     34720     1175.25
     34760     1176.47
     34800     1177.91
     34840     1179.12
     34880     1180.61
     34920     1181.91
     34960     1183.22
     35000     1184.72
     35040     1185.98
     35080     1187.34
     35120     1188.77
     35160     1190.03
     35200     1191.41
     35240     1192.81
     35280     1194.09
     35320     1195.44
     35360     1196.81
     35400     1198.25
     35440     1199.63
     35480     1200.91
     35520     1202.33
     35560     1203.56
     35600     1204.99
     35640     1206.21
     35680      1207.7
     35720     1208.99
     35760      1210.3
     35800      1211.8
     35840     1213.06
     35880     1214.43
     35920     1215.85
     35960     1217.12
     36000      1218.5
     36040      1219.9
     36080     1221.18
     36120     1222.53
     36160      1223.9
     36200     1225.34
     36240     1226.72
     36280        1228
     36320     1229.42
     36360     1230.65
     36400     1232.08
     36440     1233.29
     36480     1234.79
     36520     1236.08
     36560      1237.4
     36600      1238.9
     36640     1240.16
     36680     1241.52
     36720     1242.95
     36760     1244.21
     36800      1245.6
     36840        1247
     36880     1248.28
     36920     1249.62
     36960     1250.99
     37000     1252.44
     37040     1253.83
     37080      1255.1
     37120     1256.52
     37160     1257.74
     37200     1259.18
     37240     1260.39
     37280     1261.89
     37320     1263.18
     37360     1264.49
     37400        1266
     37440     1267.25
     37480     1268.62
     37520     1270.05
     37560      1271.3
     37600      1272.7
     37640      1274.1
     37680     1275.37
     37720     1276.72
     37760     1278.09
     37800     1279.54
     37840     1280.92
     37880      1282.2
     37920     1283.62
     37960     1284.84
     38000     1286.28
     38040     1287.48
     38080     1288.99
     38120     1290.27
     38160     1291.59
     38200      1293.1
     38240     1294.35
     38280     1295.72
     38320     1297.15
     38360     1298.41
     38400      1299.8
     38440      1301.2
     38480     1302.47
     38520     1303.82
     38560      1305.2
     38600     1306.65
     38640     1308.03
     38680     1309.31
     38720     1310.73
     38760     1311.94
     38800     1313.39
     38840     1314.59
     38880     1316.09
     38920     1317.38
     38960     1318.69
     39000     1320.21
     39040     1321.45
     39080     1322.82
     39120     1324.26
     39160     1325.51
     39200     1326.91
     39240     1328.31
     39280     1329.59
     39320     1330.93
     39360     1332.31
     39400     1333.76
     39440     1335.15
     39480     1336.42
     39520     1337.85
     39560     1339.06
     39600     1340.51
     39640      1341.7
     39680     1343.21
     39720      1344.5
     39760     1345.81
     39800     1347.33
     39840     1348.57
     39880     1349.94
     39920     1351.38
     39960     1352.63
     40000     1354.03
     40040     1355.43
     40080      1356.7
     40120     1358.04
     40160     1359.42
     40200     1360.88
     40240     1362.27
     40280     1363.55
     40320     1364.97
     40360     1366.18
     40400     1367.63
     40440     1368.82
     40480     1370.34
     40520     1371.62
     40560     1372.93
     40600     1374.45
     40640     1375.69
     40680     1377.06
     40720     1378.51
     40760     1379.75
     40800     1381.15
     40840     1382.56
     40880     1383.83
     40920     1385.17
     40960     1386.55
     41000        1388
     41040     1389.39
     41080     1390.67
     41120      1392.1
     41160      1393.3
     41200     1394.76
     41240     1395.94
     41280     1397.46
     41320     1398.74
     41360     1400.05
     41400     1401.58
     41440     1402.81
     41480     1404.18
     41520     1405.63
     41560     1406.88
     41600     1408.27
     41640     1409.68
     41680     1410.95
     41720     1412.29
     41760     1413.67
     41800     1415.13
     41840     1416.52
     41880     1417.79
     41920     1419.22
     41960     1420.43
     42000     1421.88
     42040     1423.06
     42080     1424.58
     42120     1425.87
     42160     1427.17
     42200      1428.7
     42240     1429.93
     42280      1431.3
     42320     1432.75
     42360        1434
     42400     1435.39
     42440     1436.81
     42480     1438.06
     42520      1439.4
     42560     1440.78
     42600     1442.24
     42640     1443.64
     42680     1444.91
     42720     1446.35
     42760     1447.55
     42800     1449.01
     42840     1450.18
     42880     1451.71
     42920     1452.99
     42960     1454.29
     43000     1455.82
     43040     1457.05
     43080     1458.42
     43120     1459.88
     43160     1461.12
     43200     1462.52
     43240     1463.92
     43280     1465.18
     43320     1466.52
     43360      1467.9
     43400     1469.37
     43440     1470.76
     43480     1472.04
     43520     1473.47
     43560     1474.67
     43600     1476.13
     43640      1477.3
     43680     1478.83
     43720      1480.1
     43760     1481.41
     43800     1482.94
     43840     1484.17
     43880     1485.54
     43920     1486.99
     43960     1488.24
     44000     1489.63
     44040     1491.05
     44080      1492.3
     44120     1493.64
     44160     1495.02
     44200     1496.49
     44240     1497.88
     44280     1499.15
     44320     1500.59
     44360     1501.78
     44400     1503.24
     44440     1504.41
     44480     1505.95
     44520     1507.22
     44560     1508.52
     44600     1510.07
     44640     1511.28
     44680     1512.66
     44720     1514.12
     44760     1515.36
     44800     1516.75
     44840     1518.16
     44880     1519.41
     44920     1520.76
     44960     1522.13
     45000      1523.6
     45040     1524.99
     45080     1526.27
     45120     1527.71
     45160      1528.9
     45200     1530.36
     45240     1531.52
     45280     1533.07
     45320     1534.34
     45360     1535.64
     45400     1537.19
     45440     1538.41
     45480     1539.78
     45520     1541.24
     45560     1542.48
     45600     1543.88
     45640     1545.29
     45680     1546.54
     45720     1547.88
     45760     1549.25
     45800     1550.72
     45840     1552.12
     45880     1553.39
     45920     1554.84
     45960     1556.03
     46000     1557.49
     46040     1558.64
     46080      1560.2
     46120     1561.46
     46160     1562.76
     46200     1564.32
     46240     1565.53
     46280     1566.91
     46320     1568.37
     46360     1569.61
     46400        1571
     46440     1572.42
     46480     1573.66
     46520     1575.01
     46560     1576.39
     46600     1577.86
     46640     1579.25
     46680     1580.52
     46720     1581.97
     46760     1583.16
     46800     1584.62
     46840     1585.76
     46880     1587.33
     46920     1588.59
     46960     1589.88
     47000     1591.44
     47040     1592.65
     47080     1594.03
     47120     1595.49
     47160     1596.74
     47200     1598.12
     47240     1599.54
     47280     1600.78
     47320     1602.13
     47360     1603.51
     47400     1604.99
     47440     1606.38
     47480     1607.65
     47520     1609.08
     47560     1610.27
     47600     1611.75
     47640     1612.89
     47680     1614.45
     47720     1615.71
     47760     1617.01
     47800     1618.58
     47840     1619.78
     47880     1621.16
     47920     1622.63
     47960     1623.87
     48000     1625.25
     48040     1626.67
     48080     1627.92
     48120     1629.26
     48160     1630.63
     48200     1632.11
     48240     1633.51
     48280     1634.77
     48320     1636.21
     48360     1637.39
     48400     1638.87
     48440        1640
     48480     1641.58
     48520     1642.83
     48560     1644.13
     48600      1645.7
     48640     1646.91
     48680     1648.28
     48720     1649.75
     48760     1650.99
     48800     1652.38
     48840     1653.79
     48880     1655.04
     48920     1656.38
     48960     1657.76
     49000     1659.24
     49040     1660.64
     49080      1661.9
     49120     1663.35
     49160     1664.53
     49200     1666.01
     49240     1667.13
     49280     1668.71
     49320     1669.97
     49360     1671.27
     49400     1672.83
     49440     1674.05
     49480     1675.42
     49520      1676.9
     49560     1678.13
     49600     1679.52
     49640     1680.93
     49680     1682.18
     49720     1683.52
     49760      1684.9
     49800     1686.38
     49840     1687.78
     49880     1689.04
     49920     1690.49
     49960     1691.67
     50000     1693.15
     50040     1694.27
     50080     1695.86
     50120     1697.11
     50160     1698.42
     50200     1699.99
     50240      1701.2
     50280     1702.57
     50320     1704.05
     50360     1705.28
     50400     1706.68
     50440     1708.08
     50480     1709.33
     50520     1710.68
     50560     1712.05
     50600     1713.54
     50640     1714.93
     50680     1716.19
     50720     1717.64
     50760     1718.82
     50800      1720.3
     50840     1721.42
     50880     1723.02
     50920     1724.27
     50960     1725.58
     51000     1727.15
     51040     1728.36
     51080     1729.73
     51120     1731.21
     51160     1732.44
     51200     1733.83
     51240     1735.24
     51280     1736.48
     51320     1737.84
     51360     1739.21
     51400     1740.69
     51440     1742.09
     51480     1743.36
     51520     1744.81
     51560     1745.98
     51600     1747.47
     51640     1748.58
     51680     1750.17
     51720     1751.43
     51760     1752.73
     51800     1754.31
     51840     1755.52
     51880     1756.88
     51920     1758.37
     51960      1759.6
     52000     1760.99
     52040     1762.41
     52080     1763.64
     52120        1765
     52160     1766.37
     52200     1767.86
     52240     1769.26
     52280     1770.52
     52320     1771.97
     52360     1773.15
     52400     1774.64
     52440     1775.75
     52480     1777.35
     52520      1778.6
     52560      1779.9
     52600     1781.48
     52640     1782.68
     52680     1784.05
     52720     1785.54
     52760     1786.77
     52800     1788.15
     52840     1789.57
     52880      1790.8
     52920     1792.16
     52960     1793.53
     53000     1795.02
     53040     1796.42
     53080     1797.68
     53120     1799.14
     53160     1800.31
     53200      1801.8
     53240     1802.91
     53280     1804.51
     53320     1805.77
     53360     1807.06
     53400     1808.64
     53440     1809.85
     53480      1811.2
     53520      1812.7
     53560     1813.92
     53600     1815.32
     53640     1816.73
     53680     1817.96
     53720     1819.32
     53760     1820.69
     53800     1822.18
     53840     1823.58
     53880     1824.84
     53920      1826.3
     53960     1827.47
     54000     1828.96
     54040     1830.07
     54080     1831.67
     54120     1832.93
     54160     1834.22
     54200     1835.81
     54240     1837.01
     54280     1838.37
     54320     1839.86
     54360     1841.09
     54400     1842.49
     54440     1843.91
     54480     1845.13
     54520     1846.49
     54560     1847.86
     54600     1849.35
     54640     1850.75
     54680     1852.01
     54720     1853.47
     54760     1854.64
     54800     1856.13
     54840     1857.24
     54880     1858.84
     54920      1860.1
     54960     1861.39
     55000     1862.98
     55040     1864.17
     55080     1865.53
     55120     1867.02
     55160     1868.25
     55200     1869.65
     55240     1871.08
     55280     1872.29
     55320     1873.66
     55360     1875.03
     55400     1876.52
     55440     1877.91
     55480     1879.18
     55520     1880.64
     55560     1881.81
     55600      1883.3
     55640     1884.41
     55680     1886.01
     55720     1887.27
     55760     1888.56
     55800     1890.15
     55840     1891.34
     55880      1892.7
     55920     1894.19
     55960     1895.41
     56000     1896.82
     56040     1898.24
     56080     1899.45
     56120     1900.81
     56160     1902.18
     56200     1903.67
     56240     1905.07
     56280     1906.33
     56320      1907.8
     56360     1908.96
     56400     1910.46
     56440     1911.56
     56480     1913.18
     56520     1914.43
     56560     1915.72
     56600     1917.32
     56640      1918.5
     56680     1919.86
     56720     1921.36
     56760     1922.58
     56800     1923.98
     56840     1925.41
     56880     1926.61
     56920     1927.98
     56960     1929.35
     57000     1930.84
     57040     1932.25
     57080      1933.5
     57120     1934.97
     57160     1936.13
     57200     1937.63
     57240     1938.73
     57280     1940.35
     57320     1941.61
     57360     1942.89
     57400      1944.5
     57440     1945.68
     57480     1947.03
     57520     1948.53
     57560     1949.75
     57600     1951.16
     57640     1952.58
     57680     1953.78
     57720     1955.15
     57760     1956.53
     57800     1958.02
     57840     1959.43
     57880     1960.67
     57920     1962.15
     57960     1963.31
     58000     1964.81
     58040     1965.91
     58080     1967.54
     58120     1968.78
     58160     1970.07
     58200     1971.68
     58240     1972.86
     58280      1974.2
     58320     1975.71
     58360     1976.92
     58400     1978.33
     58440     1979.76
     58480     1980.96
     58520     1982.33
     58560      1983.7
     58600      1985.2
     58640     1986.61
     58680     1987.85
     58720     1989.33
     58760     1990.48
     58800     1991.98
     58840     1993.08
     58880     1994.71
     58920     1995.95
     58960     1997.24
     59000     1998.85
     59040     2000.03
     59080     2001.38
     59120     2002.88
     59160      2004.1
     59200     2005.51
     59240     2006.93
     59280     2008.13
     59320     2009.51
     59360     2010.88
     59400     2012.38
     59440     2013.79
     59480     2015.03
     59520      2016.5
     59560     2017.65
     59600     2019.16
     59640     2020.25
     59680     2021.89
     59720     2023.12
     59760     2024.41
     59800     2026.01
     59840      2027.2
     59880     2028.55
     59920     2030.04
     59960     2031.26
     60000     2032.67
     60040     2034.09
     60080     2035.29
     60120     2036.66
     60160     2038.04
     60200     2039.54
     60240     2040.95
     60280     2042.18
     60320     2043.67
     60360     2044.81
     60400     2046.33
     60440     2047.41
     60480     2049.05
     60520     2050.28
     60560     2051.56
     60600     2053.18
     60640     2054.35
     60680     2055.71
     60720      2057.2
     60760     2058.42
     60800     2059.84
     60840     2061.26
     60880     2062.46
     60920     2063.83
     60960     2065.21
     61000     2066.71
     61040     2068.12
     61080     2069.35
     61120     2070.84
     61160     2071.98
     61200     2073.49
     61240     2074.58
     61280     2076.21
     61320     2077.45
     61360     2078.73
     61400     2080.35
     61440     2081.52
     61480     2082.87
     61520     2084.37
     61560     2085.58
     61600        2087
     61640     2088.43
     61680     2089.62
     61720        2091
     61760     2092.36
     61800     2093.88
     61840     2095.28
     61880     2096.52
     61920     2098.01
     61960     2099.14
     62000     2100.67
     62040     2101.75
     62080     2103.39
     62120     2104.62
     62160      2105.9
     62200     2107.52
     62240     2108.69
     62280     2110.04
     62320     2111.54
     62360     2112.75
     62400     2114.17
     62440      2115.6
     62480     2116.79
     62520     2118.18
     62560     2119.54
     62600     2121.06
     62640     2122.46
     62680     2123.69
     62720     2125.19
     62760     2126.32
     62800     2127.84
     62840     2128.92
     62880     2130.55
     62920     2131.79
     62960     2133.07
     63000      2134.7
     63040     2135.86
     63080     2137.22
     63120     2138.72
     63160     2139.93
     63200     2141.35
     63240     2142.78
     63280     2143.96
     63320     2145.35
     63360     2146.72
     63400     2148.24
     63440     2149.63
     63480     2150.88
     63520     2152.37
     63560      2153.5
     63600     2155.03
     63640     2156.09
     63680     2157.73
     63720     2158.97
     63760     2160.25
     63800     2161.88
     63840     2163.04
     63880      2164.4
     63920      2165.9
     63960     2167.11
     64000     2168.54
     64040     2169.97
     64080     2171.15
     64120     2172.54
     64160      2173.9
     64200     2175.42
     64240     2176.82
     64280     2178.06
     64320     2179.56
     64360     2180.69
     64400     2182.21
     64440     2183.26
     64480     2184.92
     64520     2186.16
     64560     2187.43
     64600     2189.08
     64640     2190.22
     64680     2191.59
     64720     2193.08
     64760      2194.3
     64800     2195.73
     64840     2197.16
     64880     2198.34
     64920     2199.72
     64960     2201.08
     65000     2202.61
     65040        2204
     65080     2205.24
     65120     2206.75
     65160     2207.88
     65200     2209.41
     65240     2210.45
     65280     2212.11
     65320     2213.34
     65360     2214.62
     65400     2216.27
     65440     2217.41
     65480     2218.78
     65520     2220.28
     65560     2221.49
     65600     2222.92
     65640     2224.34
     65680     2225.52
     65720     2226.91
     65760     2228.26
     65800      2229.8
     65840     2231.18
     65880     2232.43
     65920     2233.93
     65960     2235.06
     66000     2236.59
     66040     2237.63
     66080      2239.3
     66120     2240.51
     66160     2241.79
     66200     2243.45
     66240     2244.59
     66280     2245.96
     66320     2247.45
     66360     2248.67
     66400     2250.09
     66440     2251.51
     66480      2252.7
     66520     2254.08
     66560     2255.44
     66600     2256.97
     66640     2258.37
     66680      2259.6
     66720      2261.1
     66760     2262.23
     66800     2263.76
     66840      2264.8
     66880     2266.47
     66920      2267.7
     66960     2268.97
     67000     2270.63
     67040     2271.77
     67080     2273.14
     67120     2274.64
     67160     2275.85
     67200     2277.27
     67240     2278.69
     67280     2279.88
     67320     2281.25
     67360     2282.61
     67400     2284.16
     67440     2285.55
     67480     2286.78
     67520     2288.29
     67560     2289.41
     67600     2290.95
     67640     2291.98
     67680     2293.66
     67720     2294.88
     67760     2296.15
     67800     2297.83
     67840     2298.96
     67880     2300.33
     67920     2301.83
     67960     2303.04
     68000     2304.47
     68040     2305.89
     68080     2307.07
     68120     2308.45
     68160     2309.81
     68200     2311.37
     68240     2312.75
     68280     2313.98
     68320     2315.49
     68360     2316.61
     68400     2318.15
     68440     2319.19
     68480     2320.87
     68520     2322.09
     68560     2323.36
     68600     2325.04
     68640     2326.17
     68680     2327.54
     68720     2329.04
     68760     2330.25
     68800     2331.68
     68840      2333.1
     68880     2334.28
     68920     2335.65
     68960     2337.02
     69000     2338.57
     69040     2339.96
     69080     2341.19
     69120     2342.71
     69160     2343.82
     69200     2345.37
     69240     2346.39
     69280     2348.09
     69320     2349.29
     69360     2350.57
     69400     2352.25
     69440     2353.38
     69480     2354.75
     69520     2356.26
     69560     2357.47
     69600     2358.89
     69640     2360.31
     69680     2361.48
     69720     2362.86
     69760     2364.22
     69800     2365.78
     69840     2367.16
     69880      2368.4
     69920     2369.92
     69960     2371.03
     70000     2372.58
     70040      2373.6
     70080     2375.29
     70120     2376.49
     70160     2377.78
     70200     2379.47
     70240     2380.59
     70280     2381.96
     70320     2383.47
     70360     2384.68
     70400      2386.1
     70440     2387.52
     70480     2388.69
     70520     2390.07
     70560     2391.43
     70600     2392.98
     70640     2394.37
     70680      2395.6
     70720     2397.13
     70760     2398.23
     70800      2399.8
     70840      2400.8
     70880      2402.5
     70920      2403.7
     70960     2404.98
     71000     2406.68
     71040      2407.8
     71080     2409.17
     71120     2410.68
     71160     2411.89
     71200     2413.31
     71240     2414.73
     71280      2415.9
     71320     2417.28
     71360     2418.64
     71400     2420.19
     71440     2421.58
     71480     2422.82
     71520     2424.34
     71560     2425.45
     71600     2427.02
     71640     2428.01
     71680     2429.72
     71720     2430.92
     71760      2432.2
     71800     2433.89
     71840     2435.01
     71880     2436.38
     71920      2437.9
     71960      2439.1
     72000     2440.52
     72040     2441.94
     72080     2443.12
     72120     2444.49
     72160     2445.85
     72200      2447.4
     72240      2448.8
     72280     2450.02
     72320     2451.56
     72360     2452.67
     72400     2454.23
     72440     2455.23
     72480     2456.95
     72520     2458.14
     72560     2459.41
     72600     2461.11
     72640     2462.23
     72680     2463.59
     72720     2465.11
     72760     2466.31
     72800     2467.73
     72840     2469.16
     72880     2470.33
     72920     2471.71
     72960     2473.08
     73000     2474.63
     73040     2476.02
     73080     2477.25
     73120     2478.78
     73160     2479.89
     73200     2481.45
     73240     2482.44
     73280     2484.17
     73320     2485.35
     73360     2486.64
     73400     2488.34
     73440     2489.45
     73480     2490.81
     73520     2492.34
     73560     2493.54
     73600     2494.96
     73640     2496.38
     73680     2497.56
     73720     2498.93
     73760      2500.3
     73800     2501.86
     73840     2503.25
     73880     2504.48
     73920     2506.02
     73960     2507.12
     74000     2508.68
     74040     2509.67
     74080     2511.41
     74120     2512.59
     74160     2513.87
     74200     2515.58
     74240     2516.69
     74280     2518.05
     74320     2519.58
     74360     2520.77
     74400      2522.2
     74440     2523.62
     74480      2524.8
     74520     2526.16
     74560     2527.54
     74600     2529.09
     74640     2530.48
     74680     2531.71
     74720     2533.26
     74760     2534.36
     74800     2535.93
     74840      2536.9
     74880     2538.65
     74920     2539.82
     74960      2541.1
     75000     2542.81
     75040     2543.93
     75080     2545.28
     75120     2546.81
     75160     2548.02
     75200     2549.44
     75240     2550.87
     75280     2552.04
     75320      2553.4
     75360     2554.77
     75400     2556.33
     75440     2557.73
     75480     2558.94
     75520      2560.5
     75560      2561.6
     75600     2563.17
     75640     2564.14
     75680     2565.89
     75720     2567.06
     75760     2568.34
     75800     2570.06
     75840     2571.17
     75880     2572.52
     75920     2574.05
     75960     2575.25
     76000     2576.68
     76040     2578.11
     76080     2579.28
     76120     2580.64
     76160     2582.01
     76200     2583.58
     76240     2584.97
     76280     2586.19
     76320     2587.75
     76360     2588.85
     76400     2590.41
     76440     2591.39
     76480     2593.14
     76520     2594.31
     76560     2595.59
     76600     2597.32
     76640     2598.42
     76680     2599.77
     76720      2601.3
     76760     2602.49
     76800     2603.92
     76840     2605.36
     76880     2606.52
     76920     2607.87
     76960     2609.26
     77000     2610.83
     77040     2612.22
     77080     2613.44
     77120     2614.99
     77160     2616.09
     77200     2617.65
     77240     2618.63
     77280     2620.38
     77320     2621.54
     77360     2622.82
     77400     2624.55
     77440     2625.66
     77480     2627.01
     77520     2628.54
     77560     2629.74
     77600     2631.16
     77640      2632.6
     77680     2633.76
     77720     2635.11
     77760     2636.49
     77800     2638.06
     77840     2639.45
     77880     2640.66
     77920     2642.22
     77960     2643.32
     78000     2644.87
     78040     2645.85
     78080      2647.6
     78120     2648.76
     78160     2650.04
     78200     2651.77
     78240     2652.88
     78280     2654.23
     78320     2655.77
     78360     2656.96
     78400     2658.38
     78440     2659.83
     78480     2660.98
     78520     2662.33
     78560     2663.72
     78600     2665.28
     78640     2666.67
     78680     2667.88
     78720     2669.44
     78760     2670.54
     78800      2672.1
     78840     2673.06
     78880     2674.83
     78920        2676
     78960     2677.26
     79000        2679
     79040      2680.1
     79080     2681.45
     79120     2683.01
     79160      2684.2
     79200     2685.61
     79240     2687.05
     79280      2688.2
     79320     2689.56
     79360     2690.94
     79400     2692.51
     79440     2693.91
     79480     2695.11
     79520     2696.67
     79560     2697.75
     79600     2699.32
     79640     2700.28
     79680     2702.05
     79720     2703.21
     79760     2704.48
     79800     2706.22
     79840     2707.33
     79880     2708.67
     79920     2710.23
     79960     2711.43
     80000     2712.84
     80040     2714.28
     80080     2715.42
     80120     2716.78
     80160     2718.16
     80200     2719.73
     80240     2721.13
     80280     2722.32
     80320     2723.89
     80360     2724.97
     80400     2726.55
     80440      2727.5
     80480     2729.27
     80520     2730.43
     80560      2731.7
     80600     2733.44
     80640     2734.55
     80680      2735.9
     80720     2737.45
     80760     2738.65
     80800     2740.06
     80840      2741.5
     80880     2742.63
     80920        2744
     80960     2745.38
     81000     2746.95
     81040     2748.35
     81080     2749.54
     81120     2751.11
     81160     2752.19
     81200     2753.76
     81240     2754.72
     81280     2756.49
     81320     2757.65
     81360     2758.91
     81400     2760.66
     81440     2761.76
     81480     2763.11
     81520     2764.66
     81560     2765.87
     81600     2767.27
     81640      2768.7
     81680     2769.83
     81720      2771.2
     81760     2772.59
     81800     2774.17
     81840     2775.57
     81880     2776.75
     81920     2778.32
     81960     2779.39
     82000     2780.98
     82040     2781.91
     82080     2783.69
     82120     2784.86
     82160     2786.11
     82200     2787.88
     82240     2788.98
     82280     2790.31
     82320     2791.86
     82360     2793.07
     82400     2794.48
     82440     2795.91
     82480     2797.04
     82520     2798.41
     82560      2799.8
     82600     2801.37
     82640     2802.78
     82680     2803.96
     82720     2805.54
     82760      2806.6
     82800     2808.19
     82840     2809.12
     82880      2810.9
     82920     2812.06
     82960     2813.32
     83000     2815.09
     83040     2816.19
     83080     2817.52
     83120     2819.07
     83160     2820.29
     83200     2821.69
     83240     2823.12
     83280     2824.25
     83320     2825.63
     83360     2827.01
     83400     2828.59
     83440     2829.99
     83480     2831.18
     83520     2832.76
     83560     2833.81
     83600     2835.41
     83640     2836.33
     83680     2838.12
     83720     2839.28
     83760     2840.53
     83800     2842.31
     83840      2843.4
     83880     2844.73
     83920     2846.28
     83960      2847.5
     84000     2848.91
     84040     2850.34
     84080     2851.48
     84120     2852.85
     84160     2854.23
     84200     2855.82
     84240     2857.21
     84280     2858.41
     84320     2859.98
     84360     2861.04
     84400     2862.63
     84440     2863.55
     84480     2865.34
     84520      2866.5
     84560     2867.75
     84600     2869.52
     84640     2870.62
     84680     2871.95
     84720      2873.5
     84760     2874.72
     84800     2876.13
     84840     2877.55
     84880     2878.69
     84920     2880.05
     84960     2881.44
     85000     2883.03
     85040     2884.42
     85080     2885.62
     85120      2887.2
     85160     2888.24
     85200     2889.84
     85240     2890.76
     85280     2892.55
     85320     2893.71
     85360     2894.95
     85400     2896.73
     85440     2897.83
     85480     2899.17
     85520     2900.72
     85560     2901.94
     85600     2903.34
     85640     2904.76
     85680      2905.9
     85720     2907.26
     85760     2908.65
     85800     2910.24
     85840     2911.63
     85880     2912.83
     85920     2914.41
     85960     2915.47
     86000     2917.06
     86040     2917.96
     86080     2919.76
     86120     2920.91
     86160     2922.16
     86200     2923.94
     86240     2925.04
     86280     2926.36
     86320     2927.93
     86360     2929.14
     86400     2930.54
     86440     2931.97
     86480      2933.1
     86520     2934.45
     86560     2935.85
     86600     2937.44
     86640     2938.84
     86680     2940.03
     86720     2941.62
     86760     2942.67
     86800     2944.26
     86840     2945.17
     86880     2946.96
     86920     2948.11
     86960     2949.35
     87000     2951.15
     87040     2952.23
     87080     2953.57
     87120     2955.13
     87160     2956.34
     87200     2957.74
     87240     2959.16
     87280      2960.3
     87320     2961.66
     87360     2963.04
     87400     2964.64
     87440     2966.06
     87480     2967.24
     87520     2968.82
     87560     2969.85
     87600     2971.46
     87640     2972.37
     87680     2974.16
     87720     2975.32
     87760     2976.55
     87800     2978.35
     87840     2979.43
     87880     2980.77
     87920     2982.34
     87960     2983.55
     88000     2984.95
     88040     2986.36
     88080     2987.49
     88120     2988.86
     88160     2990.24
     88200     2991.83
     88240     2993.26
     88280     2994.43
     88320     2996.03
     88360     2997.05
     88400     2998.66
     88440     2999.58
     88480     3001.37
     88520     3002.51
     88560     3003.76
     88600     3005.54
     88640     3006.63
     88680     3007.97
     88720     3009.53
     88760     3010.75
     88800     3012.14
     88840     3013.57
     88880     3014.69
     88920     3016.05
     88960     3017.44
     89000     3019.03
     89040     3020.46
     89080     3021.63
     89120     3023.23
     89160     3024.25
     89200     3025.86
     89240     3026.78
     89280     3028.57
     89320     3029.72
     89360     3030.96
     89400     3032.75
     89440     3033.83
     89480     3035.16
     89520     3036.74
     89560     3037.94
     89600     3039.35
     89640     3040.77
     89680     3041.89
     89720     3043.26
     89760     3044.63
     89800     3046.23
     89840     3047.66
     89880     3048.83
     89920     3050.43
     89960     3051.46
     90000     3053.07
     90040     3053.97
     90080     3055.77
     90120     3056.91
     90160     3058.16
     90200     3059.95
     90240     3061.03
     90280     3062.36
     90320     3063.94
     90360     3065.14
     90400     3066.55
     90440     3067.97
     90480     3069.09
     90520     3070.45
     90560     3071.83
     90600     3073.43
     90640     3074.86
     90680     3076.01
     90720     3077.62
     90760     3078.65
     90800     3080.25
     90840     3081.15
     90880     3082.96
     90920      3084.1
     90960     3085.35
     91000     3087.13
     91040     3088.21
     91080     3089.55
     91120     3091.13
     91160     3092.32
     91200     3093.74
     91240     3095.16
     91280     3096.27
     91320     3097.64
     91360     3099.02
     91400     3100.62
     91440     3102.05
     91480     3103.21
     91520      3104.8
     91560     3105.84
     91600     3107.43
     91640     3108.35
     91680     3110.15
     91720     3111.28
     91760     3112.53
     91800     3114.32
     91840     3115.39
     91880     3116.74
     91920     3118.31
     91960     3119.51
     92000     3120.92
     92040     3122.34
     92080     3123.45
     92120     3124.81
     92160      3126.2
     92200      3127.8
     92240     3129.25
     92280     3130.39
     92320     3131.99
     92360     3133.03
     92400     3134.61
     92440     3135.53
     92480     3137.34
     92520     3138.46
     92560     3139.71
     92600     3141.51
     92640     3142.57
     92680     3143.92
     92720      3145.5
     92760     3146.69
     92800      3148.1
     92840     3149.52
     92880     3150.65
     92920        3152
     92960     3153.38
     93000     3154.99
     93040     3156.44
     93080     3157.58
     93120     3159.18
     93160     3160.22
     93200     3161.81
     93240     3162.72
     93280     3164.53
     93320     3165.64
     93360     3166.91
     93400     3168.71
     93440     3169.76
     93480     3171.12
     93520     3172.69
     93560     3173.88
     93600     3175.29
     93640     3176.71
     93680     3177.83
     93720     3179.18
     93760     3180.56
     93800     3182.18
     93840     3183.63
     93880     3184.77
     93920     3186.37
     93960      3187.4
     94000     3188.99
     94040      3189.9
     94080     3191.71
     94120     3192.83
     94160     3194.09
     94200     3195.91
     94240     3196.94
     94280      3198.3
     94320     3199.87
     94360     3201.07
     94400     3202.48
     94440      3203.9
     94480     3205.02
     94520     3206.38
     94560     3207.75
     94600     3209.38
     94640     3210.82
     94680     3211.96
     94720     3213.57
     94760     3214.59
     94800      3216.2
     94840      3217.1
     94880     3218.91
     94920     3220.02
     94960     3221.29
     95000     3223.11
     95040     3224.14
     95080      3225.5
     95120     3227.07
     95160     3228.27
     95200     3229.69
     95240      3231.1
     95280     3232.22
     95320     3233.59
     95360     3234.96
     95400     3236.58
     95440     3238.04
     95480     3239.17
     95520     3240.77
     95560     3241.79
     95600     3243.41
     95640      3244.3
     95680     3246.12
     95720     3247.23
     95760      3248.5
     95800     3250.33
     95840     3251.36
     95880     3252.72
     95920     3254.28
     95960     3255.48
     96000     3256.91
     96040     3258.32
     96080     3259.42
     96120     3260.81
     96160     3262.17
     96200      3263.8
     96240     3265.26
     96280     3266.38
     96320     3267.99
     96360     3269.01
     96400     3270.62
     96440     3271.52
     96480     3273.34
     96520     3274.44
     96560     3275.72
     96600     3277.54
     96640     3278.56
     96680     3279.94
     96720     3281.49
     96760      3282.7
     96800     3284.14
     96840     3285.54
     96880     3286.65
     96920     3288.03
     96960     3289.41
     97000     3291.03
     97040      3292.5
     97080     3293.62
     97120     3295.24
     97160     3296.24
     97200     3297.85
     97240     3298.76
     97280     3300.58
     97320     3301.68
     97360     3302.95
     97400     3304.79
     97440      3305.8
     97480     3307.17
     97520     3308.74
     97560     3309.94
     97600     3311.38
     97640     3312.79
     97680     3313.89
     97720     3315.27
     97760     3316.65
     97800     3318.28
     97840     3319.74
     97880     3320.86
     97920     3322.49
     97960     3323.49
     98000     3325.09
     98040     3325.99
     98080     3327.82
     98120     3328.91
     98160     3330.19
     98200     3332.04
     98240     3333.05
     98280     3334.41
     98320     3335.97
     98360     3337.19
     98400     3338.62
     98440     3340.03
     98480     3341.13
     98520     3342.51
     98560     3343.89
     98600     3345.53
     98640     3346.99
     98680      3348.1
     98720     3349.73
     98760     3350.73
     98800     3352.34
     98840     3353.23
     98880     3355.06
     98920     3356.16
     98960     3357.43
     99000     3359.28
     99040     3360.28
     99080     3361.65
     99120     3363.21
     99160     3364.43
     99200     3365.86
     99240     3367.27
     99280     3368.36
     99320     3369.74
     99360     3371.13
     99400     3372.77
     99440     3374.24
     99480     3375.35
     99520     3376.97
     99560     3377.98
     99600     3379.58
     99640     3380.47
     99680     3382.31
     99720      3383.4
     99760     3384.67
     99800     3386.53
     99840     3387.53
     99880     3388.89
     99920     3390.45
     99960     3391.66
    100000      3393.1
    100040     3394.51
    100080      3395.6
    100120     3396.99
    100160     3398.37
    100200     3400.02
    100240     3401.48
    100280     3402.59
    100320     3404.21
    100360     3405.22
    100400     3406.82
    100440      3407.7
    100480     3409.55
    100520     3410.64
    100560     3411.92
    100600     3413.78
    100640     3414.77
    100680     3416.14
    100720      3417.7
    100760      3418.9
    100800     3420.34
    100840     3421.76
    100880     3422.85
    100920     3424.24
    100960     3425.62
    101000     3427.26
    101040     3428.73
    101080     3429.84
    101120     3431.46
    101160     3432.47
    101200     3434.07
    101240     3434.95
    101280      3436.8
    101320     3437.89
    101360     3439.16
    101400     3441.02
    101440     3442.02
    101480      3443.4
    101520     3444.95
    101560     3446.15
    101600     3447.59
    101640        3449
    101680     3450.09
    101720     3451.48
    101760     3452.86
    101800     3454.52
    101840     3455.98
    101880     3457.09
    101920     3458.71
    101960     3459.71
    102000     3461.31
    102040      3462.2
    102080     3464.04
    102120     3465.13
    102160      3466.4
    102200     3468.26
    102240     3469.26
    102280     3470.64
    102320     3472.19
    102360     3473.39
    102400     3474.82
    102440     3476.23
    102480     3477.32
    102520     3478.72
    102560      3480.1
    102600     3481.76
    102640     3483.22
    102680     3484.32
    102720     3485.95
    102760     3486.94
    102800     3488.55
    102840     3489.43
    102880     3491.28
    102920     3492.37
    102960     3493.63
    103000     3495.49
    103040     3496.49
    103080     3497.86
    103120     3499.42
    103160     3500.62
    103200     3502.05
    103240     3503.48
    103280     3504.56
    103320     3505.96
    103360     3507.33
    103400     3508.99
    103440     3510.45
    103480     3511.56
    103520     3513.19
    103560     3514.16
    103600     3515.77
    103640     3516.66
    103680     3518.51
    103720     3519.59
    103760     3520.86
    103800     3522.72
    103840     3523.71
    103880     3525.08
    103920     3526.64
    103960     3527.84
    104000     3529.27
    104040     3530.71
    104080     3531.78
    104120     3533.18
    104160     3534.55
    104200     3536.22
    104240     3537.67
    104280     3538.79
    104320     3540.41
    104360     3541.39
    104400        3543
    104440     3543.88
    104480     3545.73
    104520     3546.82
    104560     3548.07
    104600     3549.94
    104640     3550.94
    104680      3552.3
    104720     3553.87
    104760     3555.06
    104800      3556.5
    104840     3557.94
    104880     3559.02
    104920     3560.41
    104960     3561.77
    105000     3563.45
    105040      3564.9
    105080     3566.02
    105120     3567.65
    105160     3568.63
    105200     3570.23
    105240     3571.09
    105280     3572.96
    105320     3574.05
    105360      3575.3
    105400     3577.18
    105440     3578.18
    105480     3579.53
    105520      3581.1
    105560      3582.3
    105600     3583.73
    105640     3585.18
    105680     3586.26
    105720     3587.63
    105760     3589.01
    105800     3590.68
    105840     3592.13
    105880     3593.25
    105920     3594.89
    105960     3595.86
    106000     3597.46
    106040     3598.32
    106080     3600.19
    106120     3601.28
    106160     3602.53
    106200     3604.42
    106240      3605.4
    106280     3606.77
    106320     3608.35
    106360     3609.54
    106400     3610.97
    106440     3612.42
    106480     3613.48
    106520     3614.87
    106560     3616.24
    106600     3617.92
    106640     3619.36
    106680     3620.49
    106720     3622.14
    106760      3623.1
    106800      3624.7
    106840     3625.55
    106880     3627.43
    106920     3628.52
    106960     3629.77
    107000     3631.66
    107040     3632.64
    107080     3634.01
    107120     3635.58
    107160     3636.77
    107200     3638.21
    107240     3639.65
    107280     3640.71
    107320     3642.11
    107360     3643.48
    107400     3645.16
    107440      3646.6
    107480     3647.72
    107520     3649.39
    107560     3650.33
    107600     3651.93
    107640     3652.79
    107680     3654.67
    107720     3655.75
    107760     3657.01
    107800      3658.9
    107840     3659.87
    107880     3661.24
    107920     3662.82
    107960     3664.01
    108000     3665.44
    108040     3666.88
    108080     3667.96
    108120     3669.36
    108160     3670.72
    108200     3672.39
    108240     3673.86
    108280     3674.96
    108320     3676.61
    108360     3677.56
    108400     3679.18
    108440     3680.02
    108480      3681.9
    108520     3682.99
    108560     3684.24
    108600     3686.14
    108640      3687.1
    108680     3688.47
    108720     3690.04
    108760     3691.24
    108800     3692.66
    108840     3694.11
    108880     3695.18
    108920     3696.59
    108960     3697.95
    109000     3699.62
    109040     3701.09
    109080     3702.19
    109120     3703.84
    109160     3704.79
    109200     3706.42
    109240     3707.24
    109280     3709.14
    109320     3710.21
    109360     3711.47
    109400     3713.39
    109440     3714.32
    109480      3715.7
    109520     3717.26
    109560     3718.46
    109600     3719.89
    109640     3721.34
    109680      3722.4
    109720     3723.81
    109760     3725.17
    109800     3726.84
    109840     3728.31
    109880     3729.42
    109920     3731.06
    109960     3732.01
    110000     3733.64
    110040     3734.46
    110080     3736.36
    110120     3737.43
    110160     3738.69
    110200     3740.62
    110240     3741.54
    110280     3742.92
    110320     3744.48
    110360     3745.69
    110400     3747.12
    110440     3748.56
    110480     3749.62
    110520     3751.03
    110560      3752.4
    110600     3754.06
    110640     3755.54
    110680     3756.66
    110720      3758.3
    110760     3759.24
    110800     3760.87
    110840     3761.69
    110880      3763.6
    110920     3764.67
    110960     3765.91
    111000     3767.84
    111040     3768.77
    111080     3770.16
    111120     3771.71
    111160     3772.91
    111200     3774.34
    111240     3775.79
    111280     3776.84
    111320     3778.25
    111360     3779.62
    111400     3781.29
    111440     3782.77
    111480     3783.88
    111520     3785.51
    111560     3786.45
    111600     3788.09
    111640     3788.91
    111680     3790.82
    111720     3791.88
    111760     3793.14
    111800     3795.08
    111840     3795.98
    111880     3797.38
    111920     3798.93
    111960     3800.13
    112000     3801.56
    112040     3803.01
    112080     3804.05
    112120     3805.46
    112160     3806.83
    112200     3808.51
    112240     3809.99
    112280      3811.1
    112320     3812.74
    112360     3813.67
    112400     3815.31
    112440     3816.13
    112480     3818.04
    112520     3819.11
    112560     3820.35
    112600     3822.29
    112640      3823.2
    112680      3824.6
    112720     3826.16
    112760     3827.34
    112800     3828.78
    112840     3830.22
    112880     3831.26
    112920     3832.68
    112960     3834.04
    113000     3835.72
    113040     3837.19
    113080     3838.31
    113120     3839.95
    113160     3840.89
    113200     3842.53
    113240     3843.33
    113280     3845.25
    113320     3846.31
    113360     3847.56
    113400     3849.51
    113440      3850.4
    113480     3851.81
    113520     3853.36
    113560     3854.55
    113600     3855.98
    113640     3857.43
    113680     3858.47
    113720     3859.87
    113760     3861.26
    113800     3862.93
    113840     3864.42
    113880     3865.52
    113920     3867.15
    113960      3868.1
    114000     3869.74
    114040     3870.53
    114080     3872.47
    114120     3873.51
    114160     3874.76
    114200     3876.72
    114240     3877.61
    114280     3879.02
    114320     3880.58
    114360     3881.77
    114400      3883.2
    114440     3884.65
    114480     3885.68
    114520      3887.1
    114560     3888.47
    114600     3890.15
    114640     3891.64
    114680     3892.74
    114720     3894.37
    114760     3895.32
    114800     3896.97
    114840     3897.75
    114880     3899.69
    114920     3900.72
    114960     3901.97
    115000     3903.94
    115040     3904.83
    115080     3906.23
    115120     3907.79
    115160     3908.98
    115200     3910.42
    115240     3911.86
    115280      3912.9
    115320     3914.31
    115360     3915.68
    115400     3917.38
    115440     3918.85
    115480     3919.97
    115520     3921.59
    115560     3922.54
    115600     3924.21
    115640     3924.97
    115680     3926.92
    115720     3927.96
    115760      3929.2
    115800     3931.17
    115840     3932.05
    115880     3933.47
    115920     3935.03
    115960     3936.19
    116000     3937.65
    116040     3939.08
    116080     3940.13
    116120     3941.55
    116160      3942.9
    116200     3944.61
    116240     3946.07
    116280     3947.19
    116320     3948.81
    116360     3949.78
    116400     3951.44
    116440      3952.2
    116480     3954.15
    116520     3955.18
    116560     3956.42
    116600     3958.39
    116640     3959.27
    116680     3960.69
    116720     3962.25
    116760      3963.4
    116800     3964.86
    116840     3966.29
    116880     3967.34
    116920     3968.75
    116960     3970.11
    117000     3971.82
    117040      3973.3
    117080     3974.41
    117120     3976.03
    117160     3976.99
    117200     3978.65
    117240     3979.42
    117280     3981.36
    117320      3982.4
    117360     3983.64
    117400     3985.61
    117440     3986.51
    117480     3987.91
    117520     3989.49
    117560     3990.64
    117600     3992.09
    117640     3993.52
    117680     3994.57
    117720     3995.98
    117760     3997.33
    117800     3999.03
    117840     4000.53
    117880     4001.63
    117920     4003.25
    117960     4004.22
    118000     4005.88
    118040     4006.65
    118080     4008.59
    118120     4009.62
    118160     4010.87
    118200     4012.84
    118240     4013.73
    118280     4015.14
    118320      4016.7
    118360     4017.86
    118400      4019.3
    118440     4020.75
    118480     4021.79
    118520     4023.19
    118560     4024.55
    118600     4026.26
    118640     4027.76
    118680     4028.86
    118720     4030.49
    118760     4031.44
    118800     4033.11
    118840     4033.88
    118880     4035.81
    118920     4036.84
    118960     4038.11
    119000     4040.06
    119040     4040.96
    119080     4042.36
    119120     4043.93
    119160     4045.09
    119200     4046.53
    119240     4047.96
    119280        4049
    119320     4050.41
    119360     4051.77
    119400     4053.49
    119440     4054.99
    119480     4056.09
    119520     4057.71
    119560     4058.67
    119600     4060.34
    119640      4061.1
    119680     4063.03
    119720     4064.07
    119760     4065.32
    119800     4067.29
    119840     4068.16
    119880     4069.58
    119920     4071.16
    119960      4072.3
    120000     4073.75
    120040     4075.18
    120080     4076.21
    120120     4077.63
    120160     4078.98
    120200     4080.71
    120240      4082.2
    120280     4083.31
    120320     4084.94
    120360     4085.87
    120400     4087.56
    120440     4088.32
    120480     4090.24
    120520     4091.29
    120560     4092.53
    120600     4094.49
    120640     4095.36
    120680      4096.8
    120720     4098.36
    120760     4099.51
    120800     4100.97
    120840     4102.38
    120880     4103.41
    120920     4104.84
    120960      4106.2
    121000     4107.92
    121040     4109.41
    121080     4110.51
    121120     4112.16
    121160     4113.08
    121200     4114.77
    121240     4115.52
    121280     4117.43
    121320     4118.48
    121360     4119.73
    121400     4121.69
    121440     4122.56
    121480        4124
    121520     4125.56
    121560     4126.72
    121600     4128.16
    121640     4129.59
    121680     4130.61
    121720     4132.03
    121760      4133.4
    121800     4135.11
    121840     4136.61
    121880     4137.71
    121920     4139.36
    121960     4140.28
    122000     4141.97
    122040     4142.71
    122080     4144.64
    122120     4145.68
    122160     4146.93
    122200      4148.9
    122240     4149.76
    122280     4151.21
    122320     4152.75
    122360     4153.91
    122400     4155.36
    122440     4156.79
    122480     4157.81
    122520     4159.23
    122560      4160.6
    122600     4162.29
    122640     4163.81
    122680     4164.91
    122720     4166.56
    122760     4167.48
    122800     4169.16
    122840      4169.9
    122880     4171.84
    122920     4172.89
    122960     4174.11
    123000     4176.08
    123040     4176.95
    123080     4178.39
    123120     4179.94
    123160     4181.09
    123200     4182.55
    123240     4183.99
    123280        4185
    123320     4186.42
    123360     4187.79
    123400     4189.48
    123440        4191
    123480      4192.1
    123520     4193.75
    123560     4194.67
    123600     4196.36
    123640     4197.09
    123680     4199.03
    123720     4200.08
    123760     4201.29
    123800     4203.28
    123840     4204.14
    123880     4205.58
    123920     4207.14
    123960     4208.28
    124000     4209.74
    124040     4211.17
    124080     4212.19
    124120     4213.61
    124160     4214.98
    124200     4216.67
    124240     4218.18
    124280     4219.29
    124320     4220.94
    124360     4221.87
    124400     4223.57
    124440     4224.28
    124480     4226.21
    124520     4227.27
    124560     4228.48
    124600     4230.47
    124640     4231.33
    124680     4232.77
    124720     4234.33
    124760     4235.47
    124800     4236.93
    124840     4238.37
    124880     4239.39
    124920     4240.81
    124960     4242.18
    125000     4243.87
    125040     4245.39
    125080     4246.49
    125120     4248.14
    125160     4249.08
    125200     4250.77
    125240     4251.48
    125280     4253.43
    125320     4254.48
    125360     4255.68
    125400     4257.67
    125440     4258.55
    125480     4259.98
    125520     4261.53
    125560     4262.68
    125600     4264.14
    125640     4265.57
    125680     4266.58
    125720        4268
    125760     4269.37
    125800     4271.07
    125840     4272.59
    125880     4273.68
    125920     4275.34
    125960     4276.27
    126000     4277.97
    126040     4278.68
    126080     4280.62
    126120     4281.67
    126160     4282.88
    126200     4284.87
    126240     4285.75
    126280     4287.18
    126320     4288.73
    126360     4289.88
    126400     4291.33
    126440     4292.77
    126480     4293.77
    126520      4295.2
    126560     4296.56
    126600     4298.27
    126640     4299.79
    126680     4300.87
    126720     4302.54
    126760     4303.47
    126800     4305.16
    126840     4305.87
    126880     4307.82
    126920     4308.87
    126960     4310.06
    127000     4312.07
    127040     4312.94
    127080     4314.37
    127120     4315.94
    127160     4317.07
    127200     4318.51
    127240     4319.97
    127280     4320.95
    127320     4322.39
    127360     4323.75
    127400     4325.45
    127440     4326.98
    127480     4328.07
    127520     4329.73
    127560     4330.66
    127600     4332.36
    127640     4333.07
    127680     4335.01
    127720     4336.07
    127760     4337.26
    127800     4339.27
    127840     4340.14
    127880     4341.56
    127920     4343.15
    127960     4344.26
    128000     4345.71
    128040     4347.18
    128080     4348.14
    128120     4349.58
    128160     4350.95
    128200     4352.64
    128240     4354.17
    128280     4355.28
    128320     4356.93
    128360     4357.85
    128400     4359.56
    128440     4360.25
    128480      4362.2
    128520     4363.27
    128560     4364.45
    128600     4366.47
    128640     4367.33
    128680     4368.75
    128720     4370.33
    128760     4371.44
    128800     4372.89
    128840     4374.36
    128880     4375.33
    128920     4376.76
    128960     4378.14
    129000     4379.83
    129040     4381.37
    129080     4382.46
    129120     4384.11
    129160     4385.03
    129200     4386.74
    129240     4387.43
    129280     4389.37
    129320     4390.47
    129360     4391.64
    129400     4393.65
    129440     4394.51
    129480     4395.93
    129520     4397.51
    129560     4398.63
    129600     4400.08
    129640     4401.55
    129680      4402.5
    129720     4403.94
    129760     4405.32
    129800     4407.02
    129840     4408.55
    129880     4409.65
    129920      4411.3
    129960     4412.21
    130000     4413.93
    130040      4414.6
    130080     4416.57
    130120     4417.65
    130160     4418.81
    130200     4420.84
    130240     4421.69
    130280     4423.12
    130320     4424.69
    130360      4425.8
    130400     4427.25
    130440     4428.74
    130480     4429.68
    130520     4431.12
    130560     4432.49
    130600     4434.19
    130640     4435.75
    130680     4436.82
    130720     4438.49
    130760     4439.38
    130800     4441.11
    130840     4441.77
    130880     4443.75
    130920     4444.85
    130960     4445.99
    131000     4448.02
    131040     4448.88
    131080     4450.31
    131120     4451.88
    131160     4452.99
    131200     4454.43
    131240     4455.91
    131280     4456.87
    131320     4458.31
    131360     4459.67
    131400     4461.38
    131440     4462.93
    131480     4464.01
    131520     4465.68
    131560     4466.56
    131600      4468.3
    131640     4468.94
    131680     4470.94
    131720     4472.03
    131760     4473.17
    131800     4475.21
    131840     4476.06
    131880     4477.48
    131920     4479.06
    131960     4480.17
    132000     4481.61
    132040     4483.11
    132080     4484.05
    132120     4485.51
    132160     4486.85
    132200     4488.57
    132240      4490.1
    132280      4491.2
    132320     4492.87
    132360     4493.74
    132400     4495.48
    132440     4496.11
    132480     4498.13
    132520     4499.21
    132560     4500.34
    132600     4502.39
    132640     4503.23
    132680     4504.67
    132720     4506.23
    132760     4507.35
    132800     4508.78
    132840     4510.29
    132880     4511.23
    132920     4512.69
    132960     4514.03
    133000     4515.76
    133040     4517.28
    133080     4518.38
    133120     4520.05
    133160     4520.92
    133200     4522.65
    133240     4523.29
    133280     4525.31
    133320     4526.39
    133360     4527.53
    133400     4529.57
    133440     4530.41
    133480     4531.85
    133520     4533.41
    133560     4534.52
    133600     4535.97
    133640     4537.47
    133680      4538.4
    133720     4539.86
    133760     4541.21
    133800     4542.93
    133840     4544.47
    133880     4545.54
    133920     4547.22
    133960      4548.1
    134000     4549.82
    134040     4550.46
    134080     4552.48
    134120     4553.55
    134160     4554.71
    134200     4556.73
    134240     4557.58
    134280     4559.01
    134320     4560.59
    134360     4561.69
    134400     4563.13
    134440     4564.63
    134480     4565.57
    134520     4567.03
    134560     4568.36
    134600     4570.11
    134640     4571.63
    134680     4572.71
    134720     4574.39
    134760     4575.27
    134800     4576.99
    134840     4577.62
    134880     4579.65
    134920     4580.71
    134960     4581.86
    135000      4583.9
    135040     4584.73
    135080     4586.19
    135120     4587.76
    135160     4588.85
    135200      4590.3
    135240     4591.79
    135280     4592.73
    135320     4594.19
    135360     4595.51
    135400     4597.27
    135440     4598.79
    135480     4599.87
    135520     4601.56
    135560     4602.42
    135600     4604.15
    135640     4604.78
    135680     4606.79
    135720     4607.86
    135760     4609.01
    135800     4611.05
    135840     4611.87
    135880     4613.33
    135920      4614.9
    135960        4616
    136000     4617.44
    136040     4618.94
    136080     4619.87
    136120     4621.35
    136160     4622.65
    136200     4624.41
    136240     4625.93
    136280     4627.02
    136320     4628.71
    136360     4629.57
    136400     4631.29
    136440     4631.92
    136480     4633.94
    136520        4635
    136560     4636.15
    136600      4638.2
    136640     4639.01
    136680     4640.48
    136720     4642.06
    136760     4643.14
    136800     4644.58
    136840      4646.1
    136880        4647
    136920     4648.49
    136960      4649.8
    137000     4651.54
    137040     4653.08
    137080     4654.17
    137120     4655.84
    137160     4656.71
    137200     4658.45
    137240     4659.07
    137280     4661.08
    137320     4662.16
    137360      4663.3
    137400     4665.35
    137440     4666.16
    137480     4667.63
    137520      4669.2
    137560     4670.29
    137600     4671.74
    137640     4673.24
    137680     4674.14
    137720     4675.63
    137760     4676.93
    137800     4678.69
    137840     4680.23
    137880     4681.32
    137920     4682.99
    137960     4683.86
    138000      4685.6
    138040     4686.21
    138080     4688.23
    138120     4689.32
    138160     4690.45
    138200     4692.49
    138240     4693.31
    138280     4694.77
    138320     4696.35
    138360     4697.45
    138400     4698.88
    138440     4700.38
    138480     4701.28
    138520      4702.8
    138560     4704.08
    138600     4705.84
    138640     4707.37
    138680     4708.48
    138720     4710.13
    138760     4711.02
    138800     4712.75
    138840     4713.35
    138880     4715.38
    138920     4716.47
    138960     4717.59
    139000     4719.65
    139040     4720.48
    139080     4721.93
    139120     4723.52
    139160     4724.61
    139200     4726.04
    139240     4727.54
    139280     4728.44
    139320     4729.97
    139360     4731.25
    139400        4733
    139440     4734.54
    139480     4735.65
    139520     4737.29
    139560     4738.18
    139600     4739.92
    139640     4740.51
    139680     4742.55
    139720     4743.63
    139760     4744.75
    139800     4746.81
    139840     4747.65
    139880     4749.09
    139920     4750.68
    139960     4751.76
    140000     4753.19
    140040     4754.69
    140080      4755.6
    140120     4757.12
    140160     4758.41
    140200     4760.17
    140240      4761.7
    140280     4762.81
    140320     4764.45
    140360     4765.34
    140400     4767.06
    140440     4767.66
    140480     4769.72
    140520     4770.78
    140560     4771.91
    140600     4773.97
    140640     4774.81
    140680     4776.25
    140720     4777.83
    140760     4778.92
    140800     4780.35
    140840     4781.85
    140880     4782.75
    140920     4784.27
    140960     4785.55
    141000     4787.33
    141040     4788.86
    141080     4789.97
    141120     4791.62
    141160     4792.52
    141200     4794.23
    141240     4794.81
    141280     4796.88
    141320     4797.95
    141360     4799.06
    141400     4801.12
    141440     4801.97
    141480     4803.41
    141520     4804.99
    141560     4806.08
    141600     4807.51
    141640        4809
    141680      4809.9
    141720     4811.42
    141760     4812.71
    141800     4814.48
    141840     4816.02
    141880     4817.13
    141920     4818.78
    141960     4819.66
    142000     4821.38
    142040     4821.96
    142080     4824.02
    142120     4825.09
    142160     4826.21
    142200     4828.27
    142240     4829.11
    142280     4830.56
    142320     4832.12
    142360     4833.21
    142400     4834.66
    142440     4836.15
    142480     4837.04
    142520     4838.56
    142560     4839.87
    142600     4841.62
    142640     4843.17
    142680     4844.27
    142720     4845.93
    142760     4846.81
    142800     4848.53
    142840     4849.12
    142880     4851.17
    142920     4852.24
    142960     4853.35
    143000     4855.43
    143040     4856.25
    143080     4857.69
    143120     4859.27
    143160     4860.36
    143200      4861.8
    143240     4863.29
    143280     4864.18
    143320     4865.71
    143360     4866.99
    143400     4868.75
    143440     4870.31
    143480     4871.41
    143520     4873.08
    143560     4873.94
    143600     4875.68
    143640     4876.24
    143680     4878.31
    143720     4879.39
    143760     4880.49
    143800     4882.57
    143840     4883.37
    143880     4884.82
    143920     4886.41
    143960     4887.48
    144000     4888.93
    144040     4890.41
    144080     4891.31
    144120     4892.84
    144160     4894.11
    144200     4895.87
    144240     4897.44
    144280     4898.54
    144320      4900.2
    144360     4901.06
    144400     4902.79
    144440     4903.37
    144480     4905.44
    144520     4906.51
    144560      4907.6
    144600      4909.7
    144640     4910.49
    144680     4911.94
    144720     4913.52
    144760     4914.59
    144800     4916.02
    144840     4917.53
    144880     4918.42
    144920     4919.96
    144960     4921.23
    145000     4922.99
    145040     4924.56
    145080     4925.65
    145120     4927.31
    145160     4928.18
    145200     4929.91
    145240     4930.48
    145280     4932.55
    145320     4933.61
    145360     4934.69
    145400      4936.8
    145440     4937.58
    145480     4939.04
    145520     4940.62
    145560     4941.71
    145600     4943.12
    145640     4944.64
    145680     4945.53
    145720     4947.07
    145760     4948.32
    145800      4950.1
    145840     4951.67
    145880     4952.76
    145920     4954.41
    145960      4955.3
    146000     4957.01
    146040     4957.58
    146080     4959.67
    146120     4960.72
    146160      4961.8
    146200      4963.9
    146240     4964.68
    146280     4966.14
    146320     4967.72
    146360     4968.81
    146400     4970.22
    146440     4971.74
    146480     4972.61
    146520     4974.17
    146560     4975.42
    146600      4977.2
    146640     4978.78
    146680     4979.85
    146720     4981.52
    146760      4982.4
    146800     4984.11
    146840     4984.68
    146880     4986.76
    146920     4987.81
    146960      4988.9
    147000        4991
    147040     4991.78
    147080     4993.25
    147120     4994.82
    147160      4995.9
    147200     4997.31
    147240     4998.84
    147280     4999.71
    147320     5001.26
    147360      5002.5
    147400     5004.29
    147440     5005.88
    147480     5006.96
    147520     5008.61
    147560      5009.5
    147600     5011.19
    147640     5011.78
    147680     5013.86
    147720     5014.91
    147760     5015.98
    147800     5018.09
    147840     5018.89
    147880     5020.35
    147920     5021.93
    147960        5023
    148000     5024.41
    148040     5025.94
    148080     5026.82
    148120     5028.35
    148160      5029.6
    148200      5031.4
    148240     5032.99
    148280     5034.06
    148320      5035.7
    148360      5036.6
    148400     5038.29
    148440     5038.88
    148480     5040.96
    148520     5041.99
    148560     5043.07
    148600     5045.18
    148640     5045.97
    148680     5047.45
    148720     5049.02
    148760     5050.09
    148800      5051.5
    148840     5053.04
    148880     5053.91
    148920     5055.44
    148960     5056.71
    149000     5058.51
    149040     5060.09
    149080     5061.17
    149120     5062.81
    149160     5063.69
    149200      5065.4
    149240        5066
    149280     5068.07
    149320      5069.1
    149360     5070.17
    149400      5072.3
    149440     5073.06
    149480     5074.55
    149520     5076.13
    149560      5077.2
    149600      5078.6
    149640     5080.14
    149680     5081.01
    149720     5082.55
    149760     5083.81
    149800     5085.62
    149840      5087.2
    149880     5088.26
    149920     5089.94
    149960     5090.79
    150000     5092.51
    150040     5093.11
    150080     5095.18
    150120      5096.2
    150160     5097.26
    150200     5099.41
    150240     5100.15
    150280     5101.64
    150320     5103.23
    150360     5104.29
    150400      5105.7
    150440     5107.23
    150480      5108.1
    150520     5109.65
    150560     5110.89
    150600     5112.73
    150640      5114.3
    150680     5115.36
    150720     5117.03
    150760     5117.88
    150800     5119.62
    150840     5120.19
    150880     5122.28
    150920      5123.3
    150960     5124.36
    151000     5126.52
    151040     5127.26
    151080     5128.76
    151120     5130.34
    151160      5131.4
    151200     5132.81
    151240     5134.33
    151280     5135.19
    151320     5136.74
    151360     5137.99
    151400     5139.83
    151440     5141.42
    151480     5142.47
    151520     5144.13
    151560     5144.98
    151600     5146.73
    151640     5147.29
    151680     5149.39
    151720     5150.41
    151760     5151.47
    151800     5153.62
    151840     5154.36
    151880     5155.86
    151920     5157.44
    151960     5158.51
    152000     5159.91
    152040     5161.43
    152080      5162.3
    152120     5163.85
    152160     5165.09
    152200     5166.94
    152240     5168.52
    152280     5169.56
    152320     5171.22
    152360     5172.08
    152400     5173.83
    152440     5174.39
    152480     5176.49
    152520      5177.5
    152560     5178.57
    152600      5180.7
    152640     5181.45
    152680     5182.95
    152720     5184.54
    152760     5185.61
    152800     5187.01
    152840     5188.53
    152880     5189.41
    152920     5190.96
    152960     5192.17
    153000     5194.04
    153040     5195.61
    153080     5196.67
    153120     5198.33
    153160     5199.18
    153200     5200.94
    153240     5201.49
    153280     5203.59
    153320      5204.6
    153360     5205.67
    153400     5207.81
    153440     5208.56
    153480     5210.06
    153520     5211.65
    153560     5212.72
    153600     5214.11
    153640     5215.64
    153680     5216.52
    153720     5218.07
    153760     5219.28
    153800     5221.16
    153840     5222.73
    153880     5223.79
    153920     5225.47
    153960      5226.3
    154000     5228.06
    154040      5228.6
    154080     5230.72
    154120     5231.72
    154160     5232.79
    154200     5234.93
    154240     5235.68
    154280     5237.19
    154320     5238.78
    154360     5239.83
    154400     5241.24
    154440     5242.76
    154480     5243.63
    154520     5245.18
    154560     5246.39
    154600     5248.28
    154640     5249.86
    154680     5250.89
    154720     5252.58
    154760      5253.4
    154800     5255.17
    154840     5255.73
    154880     5257.83
    154920     5258.84
    154960      5259.9
    155000     5262.04
    155040     5262.79
    155080     5264.29
    155120     5265.88
    155160     5266.95
    155200     5268.33
    155240     5269.88
    155280     5270.74
    155320     5272.31
    155360      5273.5
    155400     5275.41
    155440     5276.98
    155480     5278.01
    155520     5279.71
    155560     5280.51
    155600     5282.29
    155640     5282.85
    155680     5284.95
    155720     5285.96
    155760     5287.01
    155800     5289.17
    155840      5289.9
    155880      5291.4
    155920        5293
    155960     5294.07
    156000     5295.44
    156040     5296.99
    156080     5297.86
    156120     5299.43
    156160     5300.62
    156200     5302.52
    156240      5304.1
    156280     5305.13
    156320     5306.81
    156360     5307.63
    156400      5309.4
    156440     5309.96
    156480     5312.07
    156520     5313.06
    156560     5314.11
    156600     5316.27
    156640        5317
    156680      5318.5
    156720     5320.09
    156760     5321.18
    156800     5322.55
    156840     5324.12
    156880     5324.97
    156920     5326.54
    156960     5327.75
    157000     5329.64
    157040      5331.2
    157080     5332.24
    157120     5333.94
    157160     5334.75
    157200     5336.52
    157240     5337.07
    157280     5339.19
    157320     5340.17
    157360     5341.22
    157400      5343.4
    157440     5344.12
    157480     5345.64
    157520     5347.22
    157560     5348.32
    157600     5349.68
    157640     5351.25
    157680     5352.09
    157720     5353.66
    157760     5354.89
    157800     5356.77
    157840     5358.32
    157880     5359.36
    157920     5361.09
    157960     5361.91
    158000     5363.67
    158040      5364.2
    158080     5366.33
    158120      5367.3
    158160     5368.35
    158200     5370.53
    158240     5371.25
    158280     5372.77
    158320     5374.35
    158360     5375.46
    158400     5376.81
    158440     5378.38
    158480     5379.22
    158520     5380.79
    158560     5382.02
    158600      5383.9
    158640     5385.45
    158680     5386.49
    158720     5388.23
    158760     5389.03
    158800      5390.8
    158840     5391.32
    158880     5393.47
    158920     5394.41
    158960     5395.47
    159000     5397.66
    159040      5398.4
    159080      5399.9
    159120     5401.49
    159160     5402.59
    159200     5403.93
    159240      5405.5
    159280     5406.34
    159320     5407.91
    159360     5409.14
    159400     5411.04
    159440     5412.59
    159480     5413.62
    159520     5415.36
    159560     5416.16
    159600     5417.92
    159640     5418.43
    159680     5420.57
    159720     5421.53
    159760     5422.59
    159800     5424.79
    159840      5425.5
    159880     5427.02
    159920     5428.61
    159960     5429.71
    160000     5431.05
    160040     5432.64
    160080     5433.46
    160120     5435.03
    160160     5436.25
    160200     5438.15
    160240     5439.71
    160280     5440.76
    160320     5442.46
    160360     5443.28
    160400     5445.03
    160440     5445.55
    160480     5447.69
    160520     5448.65
    160560      5449.7
    160600     5451.92
    160640     5452.63
    160680     5454.15
    160720     5455.75
    160760     5456.85
    160800     5458.16
    160840     5459.77
    160880     5460.59
    160920     5462.16
    160960     5463.38
    161000     5465.29
    161040     5466.85
    161080     5467.87
    161120     5469.59
    161160     5470.41
    161200     5472.16
    161240     5472.67
    161280     5474.82
    161320     5475.79
    161360     5476.84
    161400     5479.05
    161440     5479.77
    161480     5481.29
    161520     5482.89
    161560        5484
    161600     5485.29
    161640     5486.91
    161680     5487.74
    161720     5489.31
    161760     5490.52
    161800     5492.42
    161840     5493.99
    161880     5495.02
    161920     5496.72
    161960     5497.55
    162000     5499.29
    162040     5499.79
    162080     5501.95
    162120     5502.92
    162160     5503.98
    162200     5506.17
    162240     5506.89
    162280     5508.42
    162320     5510.01
    162360     5511.12
    162400     5512.42
    162440     5514.02
    162480     5514.86
    162520     5516.42
    162560     5517.62
    162600     5519.54
    162640     5521.11
    162680     5522.13
    162720     5523.85
    162760     5524.64
    162800     5526.39
    162840     5526.89
    162880     5529.04
    162920     5530.04
    162960     5531.09
    163000     5533.28
    163040     5533.99
    163080     5535.53
    163120     5537.12
    163160     5538.23
    163200     5539.54
    163240     5541.14
    163280     5541.97
    163320     5543.56
    163360     5544.73
    163400     5546.65
    163440     5548.21
    163480     5549.24
    163520     5550.97
    163560     5551.79
    163600     5553.51
    163640     5554.03
    163680     5556.17
    163720     5557.16
    163760     5558.22
    163800     5560.42
    163840      5561.1
    163880     5562.66
    163920     5564.24
    163960     5565.36
    164000     5566.66
    164040     5568.29
    164080      5569.1
    164120     5570.68
    164160     5571.85
    164200     5573.78
    164240     5575.34
    164280     5576.35
    164320     5578.08
    164360     5578.89
    164400     5580.63
    164440     5581.15
    164480      5583.3
    164520     5584.28
    164560     5585.33
    164600     5587.54
    164640     5588.23
    164680     5589.77
    164720     5591.37
    164760     5592.48
    164800     5593.78
    164840      5595.4
    164880     5596.22
    164920     5597.79
    164960     5598.98
    165000     5600.91
    165040     5602.46
    165080     5603.49
    165120     5605.22
    165160     5606.03
    165200     5607.74
    165240     5608.27
    165280     5610.42
    165320     5611.42
    165360     5612.46
    165400     5614.67
    165440     5615.36
    165480     5616.91
    165520      5618.5
    165560     5619.61
    165600      5620.9
    165640     5622.53
    165680     5623.33
    165720     5624.92
    165760     5626.11
    165800     5628.05
    165840     5629.58
    165880     5630.62
    165920     5632.35
    165960     5633.15
    166000     5634.87
    166040     5635.39
    166080     5637.53
    166120     5638.54
    166160     5639.58
    166200     5641.79
    166240     5642.48
    166280     5644.05
    166320     5645.62
    166360     5646.74
    166400     5648.03
    166440     5649.64
    166480     5650.44
    166520     5652.04
    166560     5653.24
    166600     5655.18
    166640     5656.71
    166680     5657.76
    166720     5659.48
    166760     5660.27
    166800        5662
    166840     5662.51
    166880     5664.65
    166920     5665.68
    166960     5666.69
    167000      5668.9
    167040      5669.6
    167080     5671.16
    167120     5672.75
    167160     5673.87
    167200     5675.14
    167240     5676.77
    167280     5677.57
    167320     5679.14
    167360     5680.35
    167400     5682.29
    167440     5683.84
    167480     5684.89
    167520     5686.61
    167560     5687.39
    167600     5689.13
    167640     5689.63
    167680     5691.76
    167720     5692.81
    167760     5693.82
    167800     5696.02
    167840     5696.72
    167880     5698.26
    167920     5699.86
    167960        5701
    168000     5702.26
    168040      5703.9
    168080     5704.69
    168120     5706.26
    168160     5707.47
    168200     5709.41
    168240     5710.97
    168280     5712.02
    168320     5713.74
    168360     5714.51
    168400     5716.26
    168440     5716.74
    168480     5718.88
    168520     5719.95
    168560     5720.93
    168600     5723.14
    168640     5723.85
    168680     5725.38
    168720     5726.99
    168760     5728.13
    168800     5729.41
    168840     5731.03
    168880     5731.81
    168920     5733.39
    168960     5734.59
    169000     5736.53
    169040     5738.08
    169080     5739.14
    169120     5740.87
    169160     5741.63
    169200     5743.39
    169240     5743.87
    169280     5745.99
    169320     5747.08
    169360     5748.06
    169400     5750.26
    169440     5750.95
    169480     5752.48
    169520      5754.1
    169560     5755.26
    169600     5756.52
    169640     5758.16
    169680     5758.94
    169720     5760.52
    169760     5761.71
    169800     5763.66
    169840     5765.23
    169880     5766.26
    169920        5768
    169960     5768.77
    170000     5770.51
    170040     5770.99
    170080     5773.12
    170120      5774.2
    170160      5775.2
    170200     5777.37
    170240     5778.09
    170280     5779.61
    170320     5781.24
    170360     5782.39
    170400     5783.64
    170440      5785.3
    170480     5786.06
    170520     5787.65
    170560     5788.85
    170600      5790.8
    170640     5792.37
    170680      5793.4
    170720     5795.14
    170760      5795.9
    170800     5797.67
    170840     5798.13
    170880     5800.26
    170920     5801.33
    170960     5802.33
    171000     5804.53
    171040     5805.23
    171080     5806.74
    171120     5808.38
    171160     5809.54
    171200     5810.77
    171240     5812.44
    171280     5813.21
    171320     5814.77
    171360     5815.98
    171400     5817.94
    171440     5819.51
    171480     5820.56
    171520     5822.29
    171560     5823.03
    171600     5824.82
    171640     5825.26
    171680     5827.41
    171720     5828.48
    171760     5829.46
    171800     5831.67
    171840     5832.36
    171880     5833.87
    171920     5835.51
    171960     5836.66
    172000     5837.91
    172040     5839.59
    172080     5840.36
    172120      5841.9
    172160      5843.1
    172200     5845.08
    172240     5846.66
    172280     5847.69
    172320     5849.42
    172360     5850.16
    172400     5851.97
    172440      5852.4
    172480     5854.54
    172520     5855.62
    172560      5856.6
    172600      5858.8
    172640     5859.49
    172680        5861
    172720     5862.65
    172760      5863.8
    172800     5865.06
    172840     5866.73
    172880     5867.49
    172920     5869.05
    172960     5870.24
    173000     5872.21
    173040     5873.79
    173080     5874.83
    173120     5876.56
    173160      5877.3
    173200      5879.1
    173240     5879.54
    173280     5881.69
    173320     5882.77
    173360     5883.75
    173400     5885.95
    173440     5886.64
    173480     5888.16
    173520     5889.81
    173560     5890.93
    173600      5892.2
    173640     5893.89
    173680     5894.65
    173720     5896.22
    173760     5897.38
    173800     5899.37
    173840     5900.96
    173880     5901.97
    173920     5903.72
    173960     5904.45
    174000     5906.28
    174040      5906.7
    174080     5908.85
    174120     5909.92
    174160      5910.9
    174200     5913.11
    174240     5913.81
    174280     5915.32
    174320     5916.95
    174360      5918.1
    174400     5919.35
    174440     5921.06
    174480     5921.81
    174520     5923.37
    174560     5924.54
    174600     5926.54
    174640     5928.11
    174680     5929.13
    174720     5930.87
    174760     5931.59
    174800     5933.42
    174840     5933.86
    174880     5936.01
    174920     5937.07
    174960     5938.03
    175000     5940.26
    175040     5940.94
    175080     5942.46
    175120     5944.09
    175160     5945.23
    175200     5946.51
    175240     5948.21
    175280     5948.94
    175320     5950.52
    175360     5951.71
    175400     5953.67
    175440     5955.25
    175480     5956.29
    175520     5958.02
    175560     5958.74
    175600     5960.58
    175640        5961
    175680     5963.15
    175720     5964.22
    175760     5965.16
    175800      5967.4
    175840     5968.09
    175880     5969.61
    175920     5971.24
    175960     5972.37
    176000     5973.67
    176040     5975.34
    176080     5976.08
    176120     5977.66
    176160     5978.86
    176200     5980.83
    176240     5982.39
    176280     5983.43
    176320     5985.17
    176360     5985.88
    176400     5987.73
    176440     5988.16
    176480     5990.28
    176520     5991.35
    176560      5992.3
    176600     5994.54
    176640     5995.23
    176680     5996.76
    176720     5998.39
    176760     5999.52
    176800      6000.8
    176840     6002.49
    176880     6003.23
    176920     6004.82
    176960        6006
    177000     6007.98
    177040     6009.55
    177080     6010.57
    177120     6012.32
    177160     6013.02
    177200     6014.87
    177240     6015.31
    177280     6017.44
    177320      6018.5
    177360     6019.45
    177400     6021.68
    177440     6022.37
    177480      6023.9
    177520     6025.54
    177560     6026.68
    177600     6027.94
    177640     6029.64
    177680     6030.36
    177720     6031.96
    177760     6033.15
    177800     6035.14
    177840      6036.7
    177880     6037.75
    177920     6039.49
    177960     6040.17
    178000     6042.03
    178040     6042.44
    178080     6044.58
    178120     6045.64
    178160     6046.58
    178200     6048.83
    178240     6049.54
    178280     6051.06
    178320     6052.69
    178360     6053.83
    178400      6055.1
    178440     6056.79
    178480     6057.51
    178520      6059.1
    178560     6060.28
    178600     6062.28
    178640     6063.86
    178680     6064.89
    178720     6066.63
    178760      6067.3
    178800     6069.17
    178840     6069.58
    178880     6071.73
    178920     6072.79
    178960     6073.71
    179000     6075.97
    179040     6076.67
    179080      6078.2
    179120     6079.84
    179160     6080.98
    179200     6082.23
    179240     6083.93
    179280     6084.64
    179320     6086.24
    179360     6087.42
    179400     6089.41
    179440        6091
    179480     6092.03
    179520     6093.79
    179560     6094.45
    179600     6096.31
    179640     6096.73
    179680     6098.87
    179720     6099.92
    179760     6100.84
    179800     6103.11
    179840     6103.82
    179880     6105.35
    179920     6106.98
    179960     6108.13
    180000     6109.38
    180040     6111.09
    180080     6111.77
    180120     6113.38
    180160     6114.57
    180200     6116.55
    180240     6118.15
    180280     6119.18
    180320     6120.93
    180360      6121.6
    180400     6123.46
    180440     6123.87
    180480     6126.01
    180520     6127.08
    180560     6127.99
    180600     6130.27
    180640     6130.95
    180680     6132.49
    180720     6134.13
    180760     6135.28
    180800     6136.54
    180840     6138.26
    180880     6138.92
    180920     6140.51
    180960      6141.7
    181000      6143.7
    181040     6145.29
    181080     6146.32
    181120     6148.07
    181160     6148.76
    181200     6150.62
    181240     6151.02
    181280     6153.15
    181320     6154.23
    181360     6155.15
    181400     6157.43
    181440     6158.07
    181480     6159.65
    181520     6161.29
    181560     6162.42
    181600     6163.68
    181640      6165.4
    181680     6166.08
    181720     6167.66
    181760     6168.85
    181800     6170.83
    181840     6172.44
    181880     6173.46
    181920     6175.23
    181960     6175.91
    182000     6177.75
    182040     6178.17
    182080     6180.29
    182120     6181.38
    182160     6182.28
    182200     6184.57
    182240     6185.21
    182280     6186.81
    182320     6188.45
    182360     6189.57
    182400     6190.84
    182440     6192.56
    182480     6193.23
    182520     6194.81
    182560     6196.01
    182600     6197.98
    182640     6199.58
    182680     6200.63
    182720     6202.39
    182760     6203.07
    182800     6204.92
    182840     6205.33
    182880     6207.45
    182920     6208.55
    182960     6209.43
    183000     6211.75
    183040     6212.37
    183080     6213.97
    183120     6215.61
    183160      6216.7
    183200     6218.01
    183240     6219.72
    183280     6220.37
    183320     6221.95
    183360     6223.17
    183400     6225.13
    183440     6226.71
    183480     6227.78
    183520     6229.57
    183560     6230.21
    183600     6232.07
    183640      6232.5
    183680     6234.61
    183720      6235.7
    183760     6236.58
    183800      6238.9
    183840     6239.52
    183880     6241.12
    183920     6242.76
    183960     6243.84
    184000     6245.14
    184040     6246.88
    184080     6247.52
    184120      6249.1
    184160     6250.32
    184200     6252.27
    184240     6253.87
    184280     6254.93
    184320     6256.74
    184360     6257.35
    184400     6259.23
    184440     6259.63
    184480     6261.75
    184520     6262.85
    184560     6263.73
    184600     6266.06
    184640     6266.68
    184680     6268.26
    184720     6269.91
    184760     6270.99
    184800     6272.29
    184840     6274.04
    184880     6274.67
    184920     6276.25
    184960     6277.49
    185000     6279.44
    185040     6281.02
    185080      6282.1
    185120     6283.89
    185160     6284.51
    185200     6286.38
    185240     6286.77
    185280     6288.91
    185320     6289.99
    185360     6290.89
    185400      6293.2
    185440     6293.83
    185480     6295.41
    185520     6297.08
    185560     6298.14
    185600     6299.42
    185640     6301.19
    185680     6301.81
    185720      6303.4
    185760     6304.64
    185800     6306.58
    185840     6308.18
    185880     6309.24
    185920     6311.06
    185960     6311.66
    186000     6313.54
    186040     6313.92
    186080     6316.06
    186120     6317.15
    186160     6318.05
    186200     6320.39
    186240     6320.99
    186280     6322.57
    186320     6324.25
    186360     6325.31
    186400     6326.59
    186440     6328.36
    186480     6328.97
    186520     6330.54
    186560     6331.81
    186600     6333.76
    186640     6335.35
    186680     6336.42
    186720     6338.21
    186760     6338.83
    186800      6340.7
    186840     6341.09
    186880     6343.25
    186920      6344.3
    186960      6345.2
    187000     6347.56
    187040     6348.15
    187080     6349.75
    187120     6351.42
    187160     6352.49
    187200     6353.75
    187240     6355.54
    187280     6356.16
    187320     6357.71
    187360     6358.97
    187400     6360.91
    187440     6362.51
    187480     6363.59
    187520     6365.38
    187560        6366
    187600     6367.86
    187640     6368.25
    187680      6370.4
    187720     6371.46
    187760     6372.36
    187800     6374.73
    187840     6375.32
    187880      6376.9
    187920     6378.59
    187960     6379.66
    188000     6380.91
    188040     6382.72
    188080     6383.32
    188120     6384.89
    188160     6386.12
    188200     6388.08
    188240     6389.68
    188280     6390.76
    188320     6392.54
    188360     6393.17
    188400     6395.01
    188440      6395.4
    188480     6397.56
    188520     6398.63
    188560     6399.51
    188600      6401.9
    188640     6402.48
    188680     6404.08
    188720     6405.76
    188760     6406.82
    188800     6408.06
    188840     6409.89
    188880     6410.49
    188920     6412.05
    188960     6413.29
    189000     6415.26
    189040     6416.83
    189080     6417.92
    189120      6419.7
    189160     6420.34
    189200     6422.19
    189240     6422.56
    189280     6424.73
    189320     6425.78
    189360     6426.67
    189400     6429.07
    189440     6429.62
    189480     6431.24
    189520     6432.91
    189560     6433.98
    189600     6435.23
    189640     6437.05
    189680     6437.66
    189720      6439.2
    189760     6440.44
    189800     6442.42
    189840     6443.98
    189880     6445.09
    189920     6446.88
    189960      6447.5
    190000     6449.37
    190040     6449.72
    190080     6451.87
    190120     6452.94
    190160     6453.81
    190200     6456.24
    190240     6456.77
    190280     6458.39
    190320     6460.07
    190360     6461.11
    190400     6462.38
    190440     6464.19
    190480     6464.77
    190520     6466.31
    190560     6467.57
    190600     6469.54
    190640     6471.12
    190680     6472.22
    190720     6474.03
    190760     6474.65
    190800      6476.5
    190840     6476.85
    190880        6479
    190920     6480.05
    190960     6480.94
    191000     6483.39
    191040     6483.92
    191080     6485.52
    191120      6487.2
    191160     6488.25
    191200     6489.52
    191240     6491.34
    191280     6491.92
    191320     6493.45
    191360     6494.69
    191400     6496.69
    191440     6498.25
    191480     6499.34
    191520     6501.18
    191560     6501.79
    191600     6503.62
    191640     6504.01
    191680     6506.13
    191720     6507.19
    191760     6508.08
    191800     6510.53
    191840     6511.05
    191880     6512.65
    191920     6514.35
    191960     6515.38
    192000     6516.65
    192040     6518.49
    192080     6519.05
    192120     6520.59
    192160     6521.85
    192200     6523.85
    192240      6525.4
    192280      6526.5
    192320     6528.33
    192360     6528.93
    192400     6530.76
    192440     6531.14
    192480     6533.28
    192520     6534.32
    192560     6535.22
    192600     6537.67
    192640     6538.17
    192680     6539.77
    192720     6541.47
    192760     6542.51
    192800     6543.78
    192840     6545.63
    192880     6546.18
    192920     6547.71
    192960     6548.98
    193000     6550.97
    193040     6552.53
    193080     6553.62
    193120     6555.45
    193160     6556.06
    193200     6557.89
    193240     6558.26
    193280     6560.41
    193320     6561.45
    193360     6562.35
    193400     6564.82
    193440     6565.32
    193480     6566.92
    193520      6568.6
    193560     6569.63
    193600     6570.91
    193640     6572.75
    193680      6573.3
    193720     6574.83
    193760      6576.1
    193800      6578.1
    193840     6579.66
    193880     6580.75
    193920     6582.57
    193960     6583.19
    194000     6585.02
    194040      6585.4
    194080     6587.53
    194120     6588.59
    194160     6589.48
    194200     6591.96
    194240     6592.45
    194280     6594.03
    194320     6595.72
    194360     6596.76
    194400     6598.05
    194440     6599.88
    194480     6600.45
    194520     6601.96
    194560     6603.24
    194600     6605.24
    194640     6606.79
    194680     6607.88
    194720      6609.7
    194760     6610.33
    194800     6612.17
    194840     6612.52
    194880     6614.67
    194920     6615.73
    194960      6616.6
    195000     6619.09
    195040     6619.58
    195080     6621.16
    195120     6622.85
    195160     6623.87
    195200     6625.17
    195240        6627
    195280     6627.57
    195320     6629.09
    195360     6630.37
    195400     6632.37
    195440     6633.92
    195480     6635.01
    195520     6636.84
    195560     6637.44
    195600      6639.3
    195640     6639.64
    195680     6641.82
    195720     6642.86
    195760     6643.74
    195800     6646.22
    195840     6646.72
    195880     6648.28
    195920        6650
    195960     6651.01
    196000     6652.33
    196040     6654.13
    196080      6654.7
    196120     6656.24
    196160     6657.49
    196200     6659.52
    196240     6661.07
    196280     6662.11
    196320     6663.98
    196360      6664.6
    196400     6666.43
    196440     6666.78
    196480     6668.96
    196520        6670
    196560     6670.88
    196600     6673.35
    196640     6673.85
    196680     6675.42
    196720     6677.11
    196760     6678.15
    196800     6679.48
    196840     6681.26
    196880     6681.83
    196920     6683.36
    196960     6684.62
    197000     6686.65
    197040     6688.22
    197080     6689.27
    197120     6691.11
    197160     6691.71
    197200     6693.56
    197240      6693.9
    197280     6696.09
    197320     6697.13
    197360     6698.02
    197400     6700.47
    197440        6701
    197480     6702.55
    197520     6704.24
    197560     6705.29
    197600      6706.6
    197640     6708.39
    197680     6708.95
    197720      6710.5
    197760     6711.74
    197800     6713.77
    197840     6715.35
    197880     6716.38
    197920     6718.26
    197960     6718.85
    198000     6720.68
    198040     6721.01
    198080     6723.23
    198120     6724.27
    198160     6725.15
    198200     6727.61
    198240     6728.13
    198280      6729.7
    198320     6731.39
    198360     6732.42
    198400     6733.74
    198440     6735.52
    198480      6736.1
    198520     6737.65
    198560     6738.87
    198600     6740.91
    198640     6742.49
    198680     6743.51
    198720     6745.39
    198760     6745.98
    198800      6747.8
    198840     6748.13
    198880     6750.36
    198920     6751.39
    198960     6752.28
    199000     6754.73
    199040     6755.26
    199080     6756.82
    199120     6758.53
    199160     6759.57
    199200     6760.88
    199240     6762.67
    199280     6763.21
    199320     6764.77
    199360     6765.99
    199400     6768.05
    199440     6769.62
    199480     6770.64
    199520     6772.51
    199560     6773.09
    199600     6774.92
    199640     6775.25
    199680     6777.49
    199720     6778.51
    199760     6779.38
    199800     6781.86
    199840     6782.37
    199880     6783.95
    199920     6785.65
    199960     6786.68
    200000     6787.99
    200040      6789.8
    200080     6790.33
    200120     6791.89
    200160     6793.12
    200200     6795.17
    200240     6796.74
    200280     6797.76
    200320     6799.63
    200360     6800.22
    200400     6802.05
    200440     6802.37
    200480     6804.61
    200520     6805.63
    200560     6806.52
    200600        6809
    200640     6809.49
    200680     6811.06
    200720     6812.79
    200760      6813.8
    200800     6815.11
    200840     6816.94
    200880     6817.47
    200920     6819.01
    200960     6820.24
    201000      6822.3
    201040     6823.87
    201080     6824.86
    201120     6826.75
    201160     6827.33
    201200     6829.18
    201240     6829.48
    201280     6831.74
    201320     6832.73
    201360     6833.63
    201400     6836.13
    201440     6836.62
    201480     6838.16
    201520      6839.9
    201560     6840.91
    201600     6842.23
    201640     6844.06
    201680     6844.56
    201720     6846.12
    201760     6847.35
    201800     6849.42
    201840     6850.98
    201880     6851.98
    201920     6853.85
    201960     6854.45
    202000     6856.28
    202040     6856.57
    202080     6858.84
    202120     6859.83
    202160     6860.75
    202200     6863.24
    202240     6863.71
    202280     6865.28
    202320     6867.01
    202360     6868.03
    202400     6869.34
    202440     6871.19
    202480     6871.69
    202520     6873.24
    202560     6874.48
    202600     6876.55
    202640     6878.13
    202680     6879.09
    202720     6880.99
    202760      6881.6
    202800     6883.42
    202840     6883.69
    202880     6885.97
    202920     6886.97
    202960     6887.87
    203000     6890.39
    203040     6890.86
    203080     6892.43
    203120     6894.14
    203160     6895.13
    203200     6896.46
    203240     6898.32
    203280     6898.81
    203320     6900.38
    203360     6901.61
    203400      6903.7
    203440     6905.26
    203480     6906.22
    203520     6908.14
    203560     6908.73
    203600     6910.55
    203640     6910.83
    203680     6913.13
    203720     6914.11
    203760        6915
    203800     6917.54
    203840     6917.98
    203880     6919.58
    203920     6921.29
    203960     6922.27
    204000     6923.59
    204040     6925.46
    204080     6925.97
    204120     6927.52
    204160     6928.75
    204200     6930.82
    204240     6932.42
    204280     6933.37
    204320     6935.29
    204360     6935.88
    204400     6937.71
    204440     6937.97
    204480     6940.27
    204520     6941.25
    204560     6942.16
    204600     6944.69
    204640     6945.13
    204680     6946.71
    204720     6948.45
    204760     6949.41
    204800     6950.72
    204840     6952.61
    204880      6953.1
    204920     6954.65
    204960     6955.89
    205000     6957.96
    205040     6959.56
    205080      6960.5
    205120     6962.42
    205160     6963.01
    205200     6964.85
    205240      6965.1
    205280     6967.41
    205320     6968.37
    205360     6969.28
    205400     6971.83
    205440     6972.25
    205480     6973.85
    205520     6975.59
    205560     6976.59
    205600     6977.88
    205640     6979.75
    205680     6980.25
    205720      6981.8
    205760     6983.05
    205800     6985.12
    205840     6986.71
    205880     6987.65
    205920     6989.56
    205960     6990.18
    206000        6992
    206040     6992.22
    206080     6994.55
    206120     6995.53
    206160     6996.44
    206200     6998.99
    206240      6999.4
    206280     7001.03
    206320     7002.74
    206360     7003.72
    206400     7005.03
    206440     7006.91
    206480     7007.38
    206520     7008.94
    206560     7010.22
    206600     7012.28
    206640     7013.87
    206680      7014.8
    206720     7016.71
    206760     7017.34
    206800     7019.15
    206840     7019.38
    206880     7021.71
    206920     7022.69
    206960     7023.61
    207000     7026.15
    207040     7026.56
    207080     7028.18
    207120      7029.9
    207160     7030.86
    207200      7032.2
    207240     7034.07
    207280     7034.54
    207320     7036.09
    207360     7037.37
    207400     7039.43
    207440     7041.03
    207480     7041.97
    207520     7043.86
    207560      7044.5
    207600     7046.33
    207640     7046.51
    207680     7048.84
    207720     7049.85
    207760     7050.77
    207800      7053.3
    207840      7053.7
    207880     7055.33
    207920     7057.04
    207960     7058.02
    208000     7059.33
    208040     7061.22
    208080     7061.66
    208120     7063.24
    208160     7064.52
    208200     7066.58
    208240     7068.17
    208280      7069.1
    208320     7071.02
    208360     7071.61
    208400     7073.48
    208440     7073.65
    208480     7075.98
    208520     7076.99
    208560     7077.91
    208600     7080.44
    208640     7080.84
    208680     7082.45
    208720     7084.21
    208760     7085.14
    208800     7086.47
    208840     7088.36
    208880     7088.78
    208920     7090.36
    208960     7091.64
    209000     7093.71
    209040      7095.3
    209080     7096.23
    209120     7098.16
    209160     7098.74
    209200      7100.6
    209240     7100.79
    209280     7103.11
    209320     7104.12
    209360     7105.06
    209400     7107.59
    209440     7107.96
    209480     7109.59
    209520     7111.37
    209560     7112.29
    209600     7113.61
    209640     7115.51
    209680     7115.91
    209720     7117.48
    209760     7118.77
    209800     7120.83
    209840     7122.45
    209880     7123.37
    209920     7125.27
    209960     7125.86
    210000     7127.73
    210040     7127.92
    210080     7130.23
    210120     7131.26
    210160     7132.18
    210200     7134.73
    210240     7135.11
    210280     7136.71
    210320      7138.5
    210360     7139.42
    210400     7140.73
    210440     7142.65
    210480     7143.02
    210520     7144.61
    210560      7145.9
    210600     7147.96
    210640     7149.58
    210680      7150.5
    210720      7152.4
    210760     7152.99
    210800     7154.86
    210840     7155.05
    210880     7157.38
    210920     7158.39
    210960     7159.31
    211000     7161.86
    211040      7162.2
    211080     7163.84
    211120     7165.63
    211160     7166.53
    211200     7167.85
    211240     7169.78
    211280     7170.16
    211320     7171.74
    211360     7173.03
    211400     7175.08
    211440     7176.72
    211480     7177.64
    211520     7179.54
    211560     7180.09
    211600     7181.99
    211640     7182.18
    211680     7184.52
    211720     7185.55
    211760     7186.45
    211800     7189.02
    211840     7189.37
    211880     7190.97
    211920     7192.77
    211960     7193.66
    212000     7194.99
    212040     7196.93
    212080     7197.29
    212120     7198.87
    212160     7200.17
    212200     7202.23
    212240     7203.89
    212280     7204.78
    212320     7206.69
    212360     7207.22
    212400     7209.14
    212440     7209.33
    212480     7211.67
    212520     7212.68
    212560     7213.59
    212600     7216.16
    212640      7216.5
    212680     7218.13
    212720     7219.93
    212760      7220.8
    212800     7222.13
    212840     7224.07
    212880     7224.43
    212920        7226
    212960      7227.3
    213000     7229.35
    213040     7231.02
    213080     7231.94
    213120     7233.84
    213160     7234.35
    213200     7236.27
    213240     7236.45
    213280     7238.82
    213320      7239.8
    213360     7240.71
    213400     7243.31
    213440     7243.62
    213480     7245.25
    213520     7247.08
    213560     7247.91
    213600     7249.25
    213640     7251.22
    213680     7251.56
    213720     7253.13
    213760     7254.45
    213800     7256.48
    213840     7258.17
    213880     7259.06
    213920     7260.96
    213960     7261.46
    214000     7263.41
    214040      7263.6
    214080     7265.95
    214120     7266.94
    214160     7267.83
    214200     7270.43
    214240     7270.76
    214280      7272.4
    214320      7274.2
    214360     7275.03
    214400      7276.4
    214440     7278.35
    214480     7278.69
    214520     7280.28
    214560     7281.58
    214600     7283.61
    214640      7285.3
    214680     7286.19
    214720     7288.11
    214760     7288.61
    214800     7290.54
    214840     7290.72
    214880      7293.1
    214920     7294.08
    214960     7294.96
    215000     7297.55
    215040      7297.9
    215080     7299.52
    215120     7301.33
    215160     7302.18
    215200     7303.52
    215240     7305.48
    215280     7305.82
    215320     7307.42
    215360     7308.72
    215400     7310.77
    215440      7312.4
    215480     7313.33
    215520     7315.25
    215560     7315.76
    215600     7317.67
    215640     7317.84
    215680     7320.24
    215720     7321.22
    215760      7322.1
    215800     7324.69
    215840     7325.02
    215880     7326.65
    215920     7328.47
    215960     7329.31
    216000     7330.64
    216040     7332.63
    216080     7332.93
    216120     7334.53
    216160     7335.84
    216200     7337.86
    216240     7339.55
    216280     7340.47
    216320     7342.38
    216360     7342.86
    216400     7344.81
    216440     7344.97
    216480     7347.37
    216520     7348.36
    216560     7349.24
    216600     7351.84
    216640     7352.14
    216680     7353.79
    216720     7355.59
    216760     7356.43
    216800     7357.77
    216840     7359.77
    216880     7360.08
    216920     7361.65
    216960     7362.98
    217000     7364.99
    217040      7366.7
    217080     7367.63
    217120     7369.53
    217160     7370.01
    217200     7371.96
    217240     7372.13
    217280     7374.52
    217320     7375.51
    217360     7376.38
    217400     7378.98
    217440     7379.29
    217480     7380.93
    217520     7382.72
    217560     7383.59
    217600     7384.92
    217640     7386.91
    217680     7387.22
    217720      7388.8
    217760     7390.13
    217800     7392.15
    217840     7393.85
    217880     7394.77
    217920     7396.68
    217960     7397.16
    218000     7399.09
    218040     7399.27
    218080     7401.65
    218120     7402.65
    218160     7403.53
    218200     7406.14
    218240     7406.43
    218280      7408.1
    218320     7409.88
    218360     7410.74
    218400     7412.05
    218440     7414.06
    218480     7414.38
    218520     7415.95
    218560     7417.29
    218600     7419.32
    218640     7421.01
    218680     7421.92
    218720     7423.85
    218760     7424.33
    218800     7426.28
    218840     7426.43
    218880     7428.81
    218920     7429.84
    218960     7430.71
    219000      7433.3
    219040     7433.58
    219080     7435.27
    219120     7437.05
    219160      7437.9
    219200     7439.21
    219240     7441.22
    219280     7441.53
    219320     7443.12
    219360     7444.43
    219400      7446.5
    219440     7448.17
    219480     7449.07
    219520     7451.01
    219560     7451.49
    219600     7453.44
    219640     7453.58
    219680     7455.97
    219720        7457
    219760     7457.86
    219800     7460.45
    219840     7460.74
    219880     7462.41
    219920     7464.21
    219960     7465.07
    220000     7466.37
    220040     7468.38
    220080      7468.7
    220120     7470.29
    220160     7471.61
    220200     7473.64
    220240     7475.34
    220280     7476.21
    220320     7478.19
    220360     7478.66
    220400     7480.61
    220440     7480.75
    220480     7483.15
    220520     7484.19
    220560     7485.02
    220600     7487.62
    220640      7487.9
    220680     7489.58
    220720     7491.39
    220760     7492.23
    220800     7493.54
    220840     7495.56
    220880     7495.86
    220920     7497.44
    220960     7498.77
    221000     7500.82
    221040     7502.51
    221080     7503.37
    221120     7505.35
    221160     7505.83
    221200      7507.8
    221240     7507.92
    221280     7510.33
    221320     7511.35
    221360     7512.17
    221400     7514.77
    221440     7515.07
    221480     7516.77
    221520     7518.54
    221560     7519.39
    221600     7520.67
    221640      7522.7
    221680     7523.02
    221720     7524.62
    221760     7525.95
    221800        7528
    221840     7529.69
    221880     7530.54
    221920     7532.55
    221960     7533.01
    222000     7534.95
    222040     7535.09
    222080      7537.5
    222120     7538.51
    222160     7539.35
    222200     7541.93
    222240     7542.23
    222280     7543.93
    222320      7545.7
    222360     7546.55
    222400     7547.86
    222440     7549.89
    222480     7550.18
    222520     7551.78
    222560     7553.14
    222600     7555.17
    222640     7556.87
    222680     7557.72
    222720     7559.72
    222760     7560.14
    222800      7562.1
    222840     7562.28
    222880     7564.64
    222920     7565.67
    222960     7566.51
    223000     7569.09
    223040     7569.41
    223080      7571.1
    223120     7572.88
    223160     7573.71
    223200     7575.04
    223240     7577.06
    223280     7577.36
    223320     7578.95
    223360     7580.29
    223400     7582.34
    223440     7584.04
    223480     7584.89
    223520     7586.86
    223560     7587.32
    223600     7589.27
    223640     7589.43
    223680      7591.8
    223720     7592.85
    223760     7593.66
    223800     7596.28
    223840     7596.59
    223880     7598.26
    223920     7600.02
    223960      7600.9
    224000     7602.23
    224040     7604.23
    224080     7604.54
    224120     7606.14
    224160     7607.47
    224200     7609.51
    224240     7611.22
    224280     7612.06
    224320     7614.05
    224360      7614.5
    224400     7616.48
    224440     7616.61
    224480     7618.97
    224520     7620.04
    224560     7620.84
    224600     7623.46
    224640     7623.77
    224680     7625.43
    224720      7627.2
    224760     7628.04
    224800     7629.39
    224840     7631.42
    224880     7631.73
    224920     7633.32
    224960     7634.64
    225000     7636.71
    225040     7638.41
    225080     7639.25
    225120     7641.23
    225160     7641.67
    225200     7643.65
    225240     7643.79
    225280     7646.15
    225320     7647.21
    225360     7648.02
    225400     7650.63
    225440     7650.94
    225480     7652.62
    225520     7654.38
    225560     7655.21
    225600     7656.56
    225640     7658.61
    225680     7658.91
    225720     7660.51
    225760     7661.82
    225800     7663.87
    225840     7665.59
    225880     7666.44
    225920     7668.42
    225960     7668.87
    226000     7670.84
    226040        7671
    226080     7673.32
    226120     7674.38
    226160     7675.21
    226200      7677.8
    226240     7678.13
    226280     7679.81
    226320     7681.54
    226360      7682.4
    226400     7683.75
    226440     7685.78
    226480     7686.08
    226520     7687.68
    226560     7688.98
    226600     7691.04
    226640     7692.75
    226680     7693.61
    226720     7695.61
    226760     7696.03
    226800     7698.01
    226840     7698.16
    226880      7700.5
    226920     7701.55
    226960     7702.38
    227000     7704.96
    227040     7705.26
    227080     7706.98
    227120     7708.71
    227160     7709.56
    227200     7710.89
    227240     7712.96
    227280     7713.22
    227320     7714.83
    227360     7716.14
    227400     7718.21
    227440     7719.91
    227480     7720.76
    227520     7722.76
    227560     7723.18
    227600     7725.17
    227640     7725.31
    227680     7727.67
    227720     7728.72
    227760     7729.55
    227800     7732.12
    227840     7732.43
    227880     7734.12
    227920     7735.89
    227960     7736.73
    228000     7738.04
    228040     7740.12
    228080      7740.4
    228120     7741.99
    228160     7743.33
    228200     7745.37
    228240     7747.09
    228280     7747.92
    228320     7749.92
    228360     7750.35
    228400     7752.35
    228440     7752.48
    228480     7754.83
    228520     7755.89
    228560     7756.71
    228600      7759.3
    228640      7759.6
    228680     7761.29
    228720     7763.06
    228760     7763.91
    228800     7765.21
    228840     7767.28
    228880     7767.58
    228920     7769.19
    228960      7770.5
    229000     7772.54
    229040     7774.24
    229080     7775.11
    229120      7777.1
    229160     7777.52
    229200     7779.52
    229240     7779.66
    229280        7782
    229320     7783.06
    229360     7783.87
    229400     7786.46
    229440     7786.78
    229480     7788.47
    229520     7790.21
    229560     7791.09
    229600     7792.37
    229640     7794.45
    229680     7794.72
    229720     7796.35
    229760     7797.68
    229800      7799.7
    229840      7801.4
    229880     7802.29
    229920     7804.29
    229960     7804.68
    230000     7806.68
    230040     7806.81
    230080     7809.15
    230120     7810.21
    230160     7811.03
    230200     7813.62
    230240     7813.97
    230280     7815.63
    230320     7817.38
    230360     7818.26
    230400     7819.53
    230440     7821.61
    230480      7821.9
    230520     7823.52
    230560     7824.84
    230600     7826.87
    230640     7828.57
    230680     7829.48
    230720     7831.47
    230760     7831.86
    230800     7833.85
    230840        7834
    230880     7836.33
    230920      7837.4
    230960     7838.19
    231000      7840.8
    231040     7841.15
    231080      7842.8
    231120     7844.56
    231160     7845.45
    231200     7846.69
    231240     7848.81
    231280     7849.09
    231320      7850.7
    231360        7852
    231400     7854.05
    231440     7855.72
    231480     7856.66
    231520     7858.66
    231560     7859.04
    231600     7861.03
    231640     7861.16
    231680     7863.48
    231720     7864.56
    231760     7865.36
    231800     7867.95
    231840     7868.31
    231880     7869.95
    231920     7871.72
    231960     7872.62
    232000     7873.86
    232040     7875.99
    232080     7876.24
    232120     7877.85
    232160     7879.18
    232200     7881.23
    232240     7882.89
    232280      7883.8
    232320     7885.82
    232360      7886.2
    232400     7888.19
    232440     7888.32
    232480     7890.67
    232520     7891.74
    232560     7892.52
    232600     7895.15
    232640      7895.5
    232680     7897.13
    232720     7898.89
    232760     7899.78
    232800     7901.06
    232840     7903.18
    232880     7903.43
    232920     7905.01
    232960     7906.36
    233000      7908.4
    233040     7910.07
    233080     7910.95
    233120     7913.01
    233160     7913.35
    233200     7915.36
    233240     7915.51
    233280     7917.85
    233320     7918.91
    233360     7919.71
    233400     7922.34
    233440     7922.68
    233480      7924.3
    233520     7926.09
    233560     7926.96
    233600     7928.22
    233640     7930.38
    233680      7930.6
    233720      7932.2
    233760     7933.56
    233800     7935.58
    233840     7937.25
    233880     7938.17
    233920     7940.22
    233960     7940.55
    234000     7942.57
    234040      7942.7
    234080     7945.04
    234120      7946.1
    234160     7946.89
    234200     7949.56
    234240     7949.88
    234280      7951.5
    234320     7953.27
    234360     7954.15
    234400     7955.41
    234440     7957.59
    234480     7957.82
    234520      7959.4
    234560     7960.77
    234600      7962.8
    234640     7964.47
    234680     7965.36
    234720     7967.41
    234760     7967.73
    234800     7969.77
    234840      7969.9
    234880     7972.22
    234920     7973.31
    234960     7974.11
    235000     7976.76
    235040     7977.06
    235080      7978.7
    235120      7980.5
    235160     7981.36
    235200     7982.62
    235240     7984.79
    235280     7985.04
    235320     7986.63
    235360     7987.99
    235400        7990
    235440     7991.69
    235480     7992.55
    235520     7994.61
    235560     7994.95
    235600     7996.99
    235640     7997.12
    235680     7999.46
    235720     8000.54
    235760      8001.3
    235800     8003.95
    235840     8004.26
    235880      8005.9
    235920      8007.7
    235960     8008.55
    236000      8009.8
    236040     8012.01
    236080     8012.25
    236120     8013.85
    236160      8015.2
    236200     8017.21
    236240     8018.91
    236280     8019.75
    236320      8021.8
    236360     8022.16
    236400     8024.23
    236440     8024.31
    236480     8026.68
    236520     8027.74
    236560      8028.5
    236600     8031.17
    236640     8031.48
    236680     8033.13
    236720     8034.92
    236760     8035.76
    236800     8037.01
    236840     8039.23
    236880     8039.45
    236920     8041.06
    236960     8042.42
    237000     8044.43
    237040     8046.14
    237080     8046.97
    237120     8049.03
    237160     8049.38
    237200     8051.42
    237240     8051.53
    237280     8053.91
    237320     8054.92
    237360     8055.72
    237400     8058.39
    237440     8058.66
    237480     8060.31
    237520     8062.13
    237560     8062.98
    237600     8064.22
    237640     8066.43
    237680     8066.67
    237720      8068.3
    237760     8069.63
    237800      8071.6
    237840     8073.37
    237880     8074.18
    237920     8076.24
    237960     8076.59
    238000     8078.64
    238040     8078.75
    238080     8081.11
    238120     8082.11
    238160     8082.91
    238200      8085.6
    238240     8085.87
    238280     8087.52
    238320     8089.34
    238360      8090.2
    238400     8091.44
    238440     8093.63
    238480     8093.89
    238520      8095.5
    238560     8096.84
    238600      8098.8
    238640     8100.58
    238680     8101.39
    238720     8103.45
    238760      8103.8
    238800     8105.86
    238840     8105.94
    238880     8108.31
    238920     8109.33
    238960     8110.12
    239000     8112.83
    239040      8113.1
    239080     8114.72
    239120     8116.57
    239160     8117.38
    239200     8118.65
    239240     8120.86
    239280     8121.11
    239320     8122.72
    239360     8124.05
    239400     8125.99
    239440     8127.78
    239480     8128.58
    239520     8130.66
    239560        8131
    239600     8133.04
    239640     8133.14
    239680     8135.51
    239720     8136.57
    239760     8137.32
    239800     8140.05
    239840      8140.3
    239880     8141.96
    239920     8143.78
    239960      8144.6
    240000     8145.85
    240040     8148.07
    240080     8148.32
    240120     8149.93
    240160     8151.26
    240200     8153.17
    240240     8154.99
    240280      8155.8
    240320     8157.89
    240360     8158.23
    240400     8160.26
    240440     8160.36
    240480     8162.73
    240520     8163.79
    240560     8164.54
    240600     8167.27
    240640     8167.51
    240680     8169.16
    240720     8171.04
    240760     8171.83
    240800     8173.07
    240840     8175.31
    240880     8175.54
    240920     8177.17
    240960     8178.47
    241000      8180.4
    241040     8182.21
    241080     8183.03
    241120     8185.11
    241160     8185.44
    241200     8187.48
    241240     8187.57
    241280     8189.95
    241320     8191.03
    241360     8191.78
    241400     8194.52
    241440     8194.73
    241480     8196.38
    241520     8198.29
    241560     8199.07
    241600     8200.28
    241640     8202.53
    241680     8202.74
    241720     8204.36
    241760      8205.7
    241800     8207.61
    241840     8209.44
    241880     8210.22
    241920     8212.33
    241960     8212.67
    242000      8214.7
    242040     8214.82
    242080     8217.17
    242120     8218.25
    242160     8219.01
    242200     8221.75
    242240     8221.97
    242280     8223.63
    242320      8225.5
    242360      8226.3
    242400      8227.5
    242440     8229.76
    242480     8229.97
    242520     8231.58
    242560      8232.9
    242600     8234.84
    242640     8236.67
    242680     8237.43
    242720     8239.53
    242760     8239.91
    242800     8241.93
    242840     8242.02
    242880     8244.38
    242920     8245.47
    242960     8246.23
    243000     8248.95
    243040     8249.19
    243080     8250.85
    243120      8252.7
    243160      8253.5
    243200     8254.74
    243240     8256.97
    243280     8257.21
    243320      8258.8
    243360      8260.1
    243400     8262.07
    243440     8263.87
    243480     8264.64
    243520     8266.72
    243560     8267.09
    243600     8269.13
    243640     8269.22
    243680     8271.57
    243720     8272.68
    243760     8273.45
    243800     8276.17
    243840     8276.39
    243880     8278.06
    243920     8279.89
    243960     8280.73
    244000     8281.94
    244040     8284.19
    244080     8284.41
    244120     8286.03
    244160      8287.3
    244200     8289.28
    244240     8291.09
    244280     8291.86
    244320     8293.95
    244360     8294.34
    244400     8296.35
    244440     8296.46
    244480     8298.78
    244520     8299.89
    244560     8300.66
    244600     8303.37
    244640     8303.61
    244680     8305.28
    244720     8307.12
    244760     8307.94
    244800     8309.14
    244840     8311.41
    244880     8311.64
    244920     8313.25
    244960      8314.5
    245000      8316.5
    245040      8318.3
    245080     8319.03
    245120     8321.17
    245160     8321.55
    245200     8323.54
    245240     8323.69
    245280     8325.98
    245320     8327.09
    245360     8327.84
    245400     8330.58
    245440      8330.8
    245480     8332.47
    245520     8334.32
    245560     8335.11
    245600     8336.33
    245640     8338.63
    245680     8338.84
    245720     8340.44
    245760      8341.7
    245800     8343.71
    245840     8345.49
    245880     8346.26
    245920     8348.35
    245960     8348.74
    246000     8350.73
    246040     8350.87
    246080     8353.14
    246120     8354.27
    246160     8355.04
    246200     8357.76
    246240     8358.01
    246280     8359.64
    246320     8361.52
    246360     8362.28
    246400     8363.52
    246440     8365.82
    246480     8366.03
    246520     8367.63
    246560     8368.88
    246600     8370.89
    246640     8372.67
    246680     8373.44
    246720     8375.54
    246760     8375.93
    246800      8377.9
    246840     8378.03
    246880      8380.3
    246920     8381.46
    246960     8382.21
    247000     8384.97
    247040     8385.19
    247080     8386.82
    247120      8388.7
    247160      8389.5
    247200     8390.74
    247240     8392.99
    247280     8393.19
    247320     8394.77
    247360     8396.09
    247400     8398.08
    247440     8399.88
    247480     8400.61
    247520     8402.71
    247560      8403.1
    247600     8405.08
    247640      8405.2
    247680     8407.48
    247720     8408.64
    247760     8409.37
    247800     8412.14
    247840     8412.41
    247880        8414
    247920     8415.88
    247960     8416.66
    248000     8417.92
    248040     8420.17
    248080     8420.39
    248120     8421.95
    248160     8423.25
    248200     8425.24
    248240     8427.07
    248280     8427.78
    248320     8429.88
    248360     8430.29
    248400     8432.23
    248440     8432.38
    248480     8434.66
    248520     8435.83
    248560     8436.54
    248600     8439.35
    248640     8439.59
    248680      8441.2
    248720     8443.07
    248760     8443.83
    248800     8445.12
    248840     8447.38
    248880     8447.56
    248920     8449.13
    248960     8450.44
    249000     8452.42
    249040     8454.27
    249080     8454.97
    249120      8457.1
    249160     8457.46
    249200     8459.45
    249240     8459.57
    249280     8461.85
    249320        8463
    249360     8463.75
    249400     8466.53
    249440     8466.79
    249480      8468.4
    249520     8470.26
    249560     8471.01
    249600     8472.31
    249640     8474.56
    249680     8474.75
    249720     8476.33
    249760     8477.64
    249800     8479.62
    249840     8481.44
    249880     8482.14
    249920     8484.29
    249960     8484.64
    250000     8486.65
    250040     8486.75
    250080     8489.06
    250120     8490.22
    250160     8490.96
    250200     8493.74
    250240     8493.99
    250280      8495.6
    250320     8497.46
    250360     8498.22
    250400     8499.52
    250440     8501.79
    250480     8501.95
    250520     8503.54
    250560     8504.85
    250600     8506.82
    250640     8508.63
    250680     8509.32
    250720     8511.48
    250760     8511.82
    250800     8513.85
    250840     8513.96
    250880     8516.27
    250920     8517.41
    250960     8518.14
    251000     8520.94
    251040     8521.19
    251080     8522.78
    251120     8524.67
    251160     8525.43
    251200     8526.73
    251240        8529
    251280     8529.14
    251320     8530.73
    251360     8532.04
    251400     8534.01
    251440     8535.81
    251480     8536.53
    251520     8538.68
    251560     8539.03
    251600     8541.04
    251640     8541.15
    251680     8543.46
    251720     8544.61
    251760     8545.34
    251800     8548.12
    251840     8548.37
    251880     8549.97
    251920     8551.87
    251960      8552.6
    252000     8553.96
    252040     8556.19
    252080     8556.32
    252120     8557.88
    252160     8559.22
    252200     8561.19
    252240     8563.04
    252280      8563.7
    252320     8565.88
    252360     8566.22
    252400     8568.25
    252440     8568.33
    252480     8570.68
    252520     8571.82
    252560     8572.54
    252600     8575.32
    252640     8575.56
    252680     8577.14
    252720     8579.07
    252760      8579.8
    252800     8581.16
    252840     8583.38
    252880     8583.47
    252920     8585.08
    252960     8586.41
    253000     8588.39
    253040     8590.24
    253080     8590.93
    253120     8593.09
    253160     8593.42
    253200     8595.42
    253240     8595.52
    253280     8597.86
    253320     8599.03
    253360     8599.72
    253400     8602.54
    253440     8602.76
    253480     8604.35
    253520     8606.27
    253560        8607
    253600     8608.34
    253640     8610.59
    253680     8610.66
    253720     8612.29
    253760     8613.61
    253800     8615.59
    253840     8617.42
    253880     8618.13
    253920     8620.29
    253960     8620.61
    254000      8622.6
    254040     8622.72
    254080     8625.06
    254120     8626.25
    254160     8626.91
    254200     8629.73
    254240     8629.94
    254280     8631.55
    254320     8633.47
    254360     8634.18
    254400     8635.54
    254440     8637.77
    254480     8637.82
    254520     8639.49
    254560     8640.77
    254600     8642.77
    254640     8644.61
    254680     8645.32
    254720     8647.47
    254760      8647.8
    254800     8649.75
    254840      8649.9
    254880     8652.23
    254920     8653.45
    254960     8654.07
    255000     8656.91
    255040     8657.13
    255080      8658.7
    255120     8660.65
    255160     8661.32
    255200     8662.71
    255240     8664.95
    255280        8665
    255320     8666.66
    255360     8667.95
    255400     8669.91
    255440     8671.79
    255480     8672.53
    255520     8674.65
    255560     8674.99
    255600      8676.9
    255640     8677.06
    255680     8679.39
    255720     8680.62
    255760     8681.22
    255800     8684.07
    255840     8684.29
    255880     8685.88
    255920     8687.83
    255960     8688.51
    256000      8689.9
    256040     8692.16
    256080     8692.18
    256120     8693.85
    256160     8695.14
    256200     8697.12
    256240     8698.99
    256280     8699.72
    256320     8701.82
    256360      8702.2
    256400      8704.1
    256440     8704.26
    256480     8706.58
    256520     8707.79
    256560     8708.42
    256600     8711.25
    256640     8711.47
    256680     8713.04
    256720     8715.03
    256760      8715.7
    256800     8717.07
    256840     8719.34
    256880     8719.38
    256920     8721.01
    256960     8722.32
    257000     8724.31
    257040     8726.16
    257080     8726.92
    257120     8729.02
    257160     8729.37
    257200      8731.3
    257240     8731.42
    257280     8733.78
    257320        8735
    257360      8735.6
    257400     8738.43
    257440      8738.7
    257480     8740.25
    257520     8742.22
    257560     8742.88
    257600     8744.25
    257640     8746.52
    257680     8746.56
    257720     8748.22
    257760      8749.5
    257800     8751.49
    257840     8753.34
    257880     8754.09
    257920     8756.22
    257960     8756.56
    258000     8758.48
    258040     8758.62
    258080     8761.01
    258120     8762.19
    258160     8762.78
    258200     8765.59
    258240     8765.88
    258280     8767.45
    258320     8769.42
    258360     8770.06
    258400     8771.43
    258440     8773.71
    258480     8773.76
    258520      8775.4
    258560     8776.68
    258600     8778.67
    258640     8780.51
    258680     8781.29
    258720      8783.4
    258760     8783.72
    258800     8785.64
    258840     8785.78
    258880     8788.18
    258920     8789.34
    258960     8789.94
    259000     8792.75
    259040     8793.05
    259080     8794.61
    259120     8796.59
    259160     8797.23
    259200     8798.61
    259240     8800.89
    259280     8800.93
    259320     8802.58
    259360     8803.85
    259400     8805.87
    259440     8807.69
    259480      8808.5
    259520     8810.59
    259560     8810.92
    259600     8812.81
    259640     8812.96
    259680     8815.38
    259720     8816.53
    259760     8817.13
    259800     8819.94
    259840     8820.23
    259880     8821.83
    259920     8823.76
    259960     8824.43
    260000     8825.81
    260040     8828.08
    260080     8828.12
    260120     8829.76
    260160     8831.02
    260200     8833.05
    260240     8834.91
    260280     8835.71
    260320     8837.81
    260360     8838.11
    260400        8840
    260440     8840.15
    260480     8842.59
    260520     8843.71
    260560     8844.31
    260600     8847.13
    260640      8847.4
    260680     8849.03
    260720     8850.95
    260760     8851.63
    260800        8853
    260840     8855.28
    260880     8855.29
    260920     8856.94
    260960     8858.24
    261000     8860.23
    261040     8862.12
    261080     8862.91
    261120     8865.02
    261160     8865.31
    261200      8867.2
    261240     8867.35
    261280     8869.77
    261320     8870.92
    261360     8871.48
    261400     8874.33
    261440     8874.61
    261480     8876.23
    261520     8878.17
    261560     8878.84
    261600     8880.21
    261640     8882.48
    261680     8882.49
    261720     8884.13
    261760     8885.45
    261800     8887.44
    261840     8889.31
    261880     8890.11
    261920     8892.22
    261960     8892.52
    262000      8894.4
    262040     8894.55
    262080     8897.01
    262120     8898.12
    262160     8898.68
    262200     8901.56
    262240     8901.81
    262280     8903.43
    262320     8905.38
    262360     8906.06
    262400      8907.4
    262440     8909.68
    262480     8909.68
    262520     8911.33
    262560     8912.66
    262600     8914.64
    262640      8916.5
    262680     8917.29
    262720     8919.42
    262760     8919.72
    262800     8921.63
    262840     8921.74
    262880     8924.18
    262920     8925.33
    262960     8925.87
    263000     8928.76
    263040     8929.02
    263080     8930.64
    263120     8932.57
    263160     8933.24
    263200     8934.59
    263240     8936.87
    263280     8936.87
    263320     8938.49
    263360     8939.84
    263400     8941.84
    263440     8943.72
    263480     8944.46
    263520     8946.59
    263560      8946.9
    263600     8948.83
    263640     8948.93
    263680     8951.37
    263720     8952.49
    263760     8953.06
    263800     8955.93
    263840     8956.21
    263880     8957.85
    263920     8959.77
    263960     8960.43
    264000     8961.79
    264040     8964.07
    264080     8964.06
    264120     8965.68
    264160     8967.02
    264200     8969.04
    264240     8970.89
    264280     8971.65
    264320     8973.76
    264360     8974.08
    264400     8976.01
    264440     8976.14
    264480     8978.56
    264520     8979.68
    264560     8980.28
    264600     8983.14
    264640      8983.4
    264680     8985.06
    264720     8986.96
    264760     8987.61
    264800     8988.99
    264840      8991.3
    264880     8991.25
    264920      8992.9
    264960      8994.2
    265000     8996.22
    265040     8998.08
    265080     8998.86
    265120     9000.96
    265160     9001.27
    265200     9003.21
    265240     9003.32
    265280     9005.76
    265320     9006.86
    265360     9007.48
    265400     9010.32
    265440     9010.57
    265480     9012.26
    265520     9014.16
    265560     9014.81
    265600     9016.19
    265640      9018.5
    265680     9018.47
    265720     9020.11
    265760     9021.42
    265800     9023.44
    265840     9025.31
    265880     9026.06
    265920     9028.19
    265960     9028.46
    266000     9030.42
    266040     9030.53
    266080     9032.96
    266120     9034.07
    266160     9034.67
    266200     9037.54
    266240      9037.8
    266280     9039.46
    266320     9041.42
    266360     9042.03
    266400     9043.41
    266440     9045.69
    266480     9045.66
    266520     9047.35
    266560     9048.63
    266600     9050.64
    266640     9052.53
    266680     9053.29
    266720     9055.41
    266760     9055.65
    266800     9057.66
    266840     9057.76
    266880     9060.18
    266920      9061.3
    266960     9061.86
    267000     9064.79
    267040     9065.04
    267080     9066.69
    267120     9068.65
    267160     9069.25
    267200     9070.62
    267240     9072.89
    267280     9072.87
    267320     9074.57
    267360     9075.84
    267400     9077.83
    267440     9079.74
    267480     9080.48
    267520     9082.59
    267560     9082.85
    267600     9084.85
    267640     9084.97
    267680     9087.41
    267720     9088.48
    267760     9089.06
    267800     9091.98
    267840     9092.25
    267880     9093.88
    267920     9095.84
    267960     9096.46
    268000     9097.83
    268040     9100.11
    268080     9100.05
    268120     9101.77
    268160     9103.03
    268200     9105.04
    268240     9106.94
    268280     9107.66
    268320      9109.8
    268360     9110.03
    268400     9112.05
    268440     9112.18
    268480     9114.61
    268520     9115.67
    268560     9116.26
    268600     9119.17
    268640     9119.43
    268680     9121.09
    268720     9123.03
    268760     9123.65
    268800     9125.04
    268840     9127.31
    268880     9127.24
    268920     9128.98
    268960     9130.22
    269000     9132.24
    269040     9134.14
    269080     9134.88
    269120     9136.99
    269160     9137.23
    269200     9139.24
    269240     9139.37
    269280     9141.81
    269320     9142.87
    269360     9143.45
    269400     9146.34
    269440     9146.62
    269480     9148.28
    269520      9150.2
    269560     9150.87
    269600     9152.27
    269640     9154.51
    269680     9154.41
    269720     9156.15
    269760     9157.41
    269800     9159.43
    269840     9161.34
    269880     9162.06
    269920     9164.19
    269960     9164.46
    270000     9166.43
    270040     9166.55
    270080        9169
    270120      9170.1
    270160     9170.68
    270200     9173.56
    270240     9173.85
    270280     9175.47
    270320      9177.4
    270360     9178.09
    270400     9179.46
    270440      9181.7
    270480     9181.61
    270520     9183.36
    270560     9184.64
    270600     9186.63
    270640     9188.57
    270680     9189.28
    270720      9191.4
    270760     9191.69
    270800     9193.63
    270840     9193.75
    270880      9196.2
    270920      9197.3
    270960     9197.87
    271000     9200.77
    271040     9201.05
    271080     9202.69
    271120     9204.63
    271160     9205.31
    271200     9206.66
    271240      9208.9
    271280     9208.81
    271320     9210.56
    271360     9211.83
    271400     9213.83
    271440     9215.77
    271480      9216.5
    271520     9218.65
    271560     9218.89
    271600     9220.84
    271640     9220.96
    271680      9223.4
    271720     9224.47
    271760     9225.06
    271800     9227.99
    271840     9228.24
    271880     9229.89
    271920     9231.81
    271960     9232.52
    272000     9233.86
    272040     9236.09
    272080     9236.02
    272120     9237.76
    272160     9239.03
    272200     9241.03
    272240     9242.97
    272280     9243.69
    272320     9245.85
    272360     9246.09
    272400     9248.06
    272440     9248.15
    272480      9250.6
    272520     9251.67
    272560     9252.26
    272600      9255.2
    272640     9255.45
    272680      9257.1
    272720        9259
    272760     9259.69
    272800     9261.07
    272840     9263.28
    272880     9263.21
    272920     9264.96
    272960     9266.24
    273000     9268.21
    273040     9270.17
    273080     9270.89
    273120     9273.05
    273160      9273.3
    273200     9275.28
    273240     9275.35
    273280     9277.81
    273320     9278.86
    273360     9279.45
    273400     9282.41
    273440     9282.65
    273480      9284.3
    273520     9286.24
    273560      9286.9
    273600      9288.3
    273640     9290.48
    273680      9290.4
    273720      9292.2
    273760     9293.44
    273800      9295.4
    273840     9297.38
    273880      9298.1
    273920     9300.27
    273960      9300.5
    274000     9302.47
    274040     9302.58
    274080     9305.01
    274120     9306.05
    274160     9306.68
    274200     9309.63
    274240     9309.86
    274280     9311.51
    274320     9313.44
    274360     9314.12
    274400      9315.5
    274440     9317.71
    274480     9317.62
    274520     9319.42
    274560     9320.65
    274600      9322.6
    274640     9324.62
    274680     9325.32
    274720     9327.51
    274760     9327.72
    274800     9329.67
    274840     9329.78
    274880     9332.24
    274920     9333.28
    274960     9333.89
    275000     9336.85
    275040     9337.09
    275080     9338.77
    275120     9340.69
    275160     9341.35
    275200     9342.74
    275240     9344.92
    275280     9344.86
    275320     9346.65
    275360     9347.89
    275400      9349.8
    275440     9351.81
    275480     9352.52
    275520     9354.72
    275560     9354.96
    275600     9356.86
    275640     9357.04
    275680     9359.46
    275720     9360.49
    275760     9361.09
    275800     9364.06
    275840     9364.28
    275880     9365.99
    275920     9367.92
    275960     9368.55
    276000     9369.95
    276040     9372.15
    276080     9372.08
    276120     9373.86
    276160     9375.11
    276200     9376.99
    276240     9378.99
    276280     9379.71
    276320     9381.98
    276360     9382.17
    276400     9384.08
    276440     9384.24
    276480     9386.66
    276520     9387.71
    276560      9388.3
    276600     9391.27
    276640     9391.51
    276680      9393.2
    276720     9395.13
    276760     9395.75
    276800     9397.14
    276840     9399.34
    276880     9399.31
    276920     9401.06
    276960     9402.32
    277000     9404.19
    277040     9406.19
    277080     9406.93
    277120     9409.18
    277160     9409.37
    277200      9411.3
    277240     9411.42
    277280     9413.85
    277320     9414.89
    277360     9415.51
    277400     9418.47
    277440     9418.71
    277480     9420.41
    277520     9422.32
    277560     9422.92
    277600     9424.34
    277640     9426.55
    277680     9426.52
    277720     9428.26
    277760     9429.53
    277800     9431.41
    277840     9433.41
    277880     9434.15
    277920      9436.4
    277960     9436.56
    278000     9438.53
    278040     9438.64
    278080     9441.05
    278120     9442.09
    278160      9442.7
    278200     9445.69
    278240     9445.93
    278280     9447.64
    278320     9449.53
    278360     9450.12
    278400     9451.57
    278440     9453.74
    278480     9453.73
    278520     9455.44
    278560     9456.73
    278600     9458.64
    278640     9460.61
    278680     9461.35
    278720     9463.62
    278760      9463.8
    278800     9465.74
    278840     9465.84
    278880     9468.27
    278920     9469.29
    278960     9469.91
    279000     9472.91
    279040     9473.15
    279080     9474.85
    279120     9476.71
    279160     9477.33
    279200     9478.76
    279240     9480.95
    279280     9480.93
    279320     9482.67
    279360     9483.93
    279400     9485.86
    279440     9487.81
    279480     9488.57
    279520     9490.83
    279560        9491
    279600     9492.97
    279640     9493.06
    279680     9495.48
    279720     9496.53
    279760     9497.12
    279800     9500.15
    279840     9500.38
    279880     9502.06
    279920     9503.97
    279960     9504.55
    280000     9506.04
    280040     9508.15
    280080     9508.16
    280120      9509.9
    280160     9511.19
    280200     9513.09
    280240     9515.03
    280280     9515.78
    280320     9518.05
    280360     9518.25
    280400     9520.19
    280440     9520.28
    280480     9522.69
    280520     9523.74
    280560     9524.35
    280600     9527.36
    280640      9527.6
    280680     9529.27
    280720     9531.19
    280760     9531.76
    280800     9533.27
    280840     9535.39
    280880      9535.4
    280920     9537.13
    280960     9538.42
    281000      9540.3
    281040     9542.23
    281080        9543
    281120     9545.27
    281160     9545.45
    281200     9547.44
    281240     9547.53
    281280     9549.91
    281320     9550.97
    281360     9551.59
    281400     9554.58
    281440     9554.82
    281480      9556.5
    281520     9558.45
    281560     9558.99
    281600     9560.48
    281640     9562.59
    281680     9562.62
    281720     9564.39
    281760     9565.64
    281800     9567.53
    281840     9569.48
    281880     9570.26
    281920     9572.53
    281960     9572.73
    282000     9574.69
    282040     9574.75
    282080     9577.12
    282120      9578.2
    282160     9578.83
    282200     9581.82
    282240     9582.07
    282280     9583.76
    282320     9585.72
    282360     9586.24
    282400     9587.72
    282440     9589.83
    282480     9589.85
    282520     9591.63
    282560      9592.9
    282600     9594.81
    282640     9596.71
    282680     9597.49
    282720     9599.79
    282760     9599.99
    282800     9601.93
    282840     9601.99
    282880     9604.38
    282920     9605.46
    282960     9606.06
    283000     9609.08
    283040     9609.35
    283080     9611.01
    283120     9612.96
    283160     9613.48
    283200     9614.97
    283240     9617.09
    283280     9617.09
    283320     9618.89
    283360     9620.15
    283400     9622.05
    283440     9623.97
    283480     9624.76
    283520     9627.05
    283560     9627.27
    283600      9629.2
    283640     9629.21
    283680     9631.62
    283720     9632.69
    283760     9633.31
    283800     9636.34
    283840     9636.58
    283880     9638.24
    283920     9640.22
    283960     9640.74
    284000     9642.22
    284040     9644.33
    284080     9644.36
    284120     9646.14
    284160     9647.39
    284200      9649.3
    284240     9651.24
    284280     9652.01
    284320     9654.28
    284360     9654.53
    284400     9656.46
    284440     9656.46
    284480     9658.89
    284520     9659.95
    284560     9660.54
    284600      9663.6
    284640     9663.84
    284680     9665.52
    284720     9667.46
    284760     9667.99
    284800     9669.49
    284840     9671.61
    284880     9671.64
    284920      9673.4
    284960     9674.65
    285000     9676.58
    285040     9678.48
    285080     9679.27
    285120     9681.55
    285160      9681.8
    285200     9683.74
    285240     9683.71
    285280     9686.13
    285320     9687.21
    285360     9687.79
    285400     9690.89
    285440     9691.08
    285480     9692.79
    285520      9694.7
    285560     9695.23
    285600     9696.76
    285640     9698.89
    285680     9698.96
    285720     9700.68
    285760     9701.93
    285800     9703.87
    285840     9705.76
    285880     9706.52
    285920     9708.81
    285960     9709.05
    286000     9710.99
    286040     9710.99
    286080     9713.41
    286120     9714.46
    286160     9715.04
    286200     9718.18
    286240     9718.36
    286280     9720.08
    286320     9721.93
    286360     9722.52
    286400     9724.02
    286440     9726.15
    286480     9726.21
    286520     9727.95
    286560     9729.21
    286600     9731.13
    286640     9733.04
    286680     9733.82
    286720     9736.09
    286760     9736.33
    286800     9738.27
    286840     9738.26
    286880      9740.7
    286920     9741.73
    286960     9742.29
    287000     9745.47
    287040     9745.62
    287080     9747.36
    287120     9749.22
    287160     9749.76
    287200     9751.26
    287240     9753.43
    287280     9753.49
    287320      9755.2
    287360      9756.5
    287400     9758.44
    287440      9760.3
    287480      9761.1
    287520     9763.36
    287560      9763.6
    287600     9765.55
    287640     9765.55
    287680     9767.98
    287720     9769.01
    287760     9769.55
    287800     9772.74
    287840     9772.86
    287880     9774.62
    287920     9776.51
    287960     9777.04
    288000     9778.54
    288040     9780.67
    288080     9780.75
    288120     9782.49
    288160     9783.76
    288200     9785.71
    288240     9787.58
    288280     9788.36
    288320     9790.64
    288360      9790.9
    288400     9792.83
    288440     9792.82
    288480     9795.27
    288520      9796.3
    288560     9796.86
    288600     9800.03
    288640     9800.19
    288680     9801.92
    288720      9803.8
    288760     9804.31
    288800     9805.83
    288840     9807.99
    288880     9808.03
    288920     9809.78
    288960     9811.05
    289000     9813.02
    289040     9814.88
    289080     9815.62
    289120     9817.93
    289160     9818.19
    289200     9820.15
    289240      9820.1
    289280     9822.58
    289320     9823.62
    289360     9824.16
    289400      9827.3
    289440     9827.49
    289480     9829.19
    289520     9831.11
    289560     9831.61
    289600     9833.09
    289640     9835.29
    289680     9835.32
    289720     9837.06
    289760     9838.32
    289800     9840.31
    289840     9842.16
    289880     9842.91
    289920     9845.21
    289960     9845.48
    290000     9847.42
    290040     9847.38
    290080     9849.86
    290120     9850.88
    290160     9851.43
    290200     9854.54
    290240     9854.75
    290280     9856.46
    290320     9858.39
    290360     9858.86
    290400     9860.36
    290440      9862.6
    290480     9862.57
    290520     9864.35
    290560      9865.6
    290600     9867.57
    290640     9869.44
    290680     9870.16
    290720      9872.5
    290760     9872.72
    290800     9874.71
    290840     9874.61
    290880     9877.16
    290920     9878.12
    290960     9878.66
    291000     9881.82
    291040     9882.02
    291080     9883.76
    291120      9885.7
    291160     9886.12
    291200     9887.63
    291240     9889.86
    291280      9889.8
    291320     9891.63
    291360     9892.84
    291400     9894.83
    291440     9896.71
    291480     9897.45
    291520     9899.74
    291560     9900.02
    291600        9902
    291640     9901.88
    291680     9904.43
    291720     9905.39
    291760     9905.93
    291800     9909.09
    291840     9909.31
    291880     9911.03
    291920     9912.98
    291960     9913.43
    292000     9914.88
    292040     9917.15
    292080     9917.07
    292120     9918.91
    292160     9920.11
    292200     9922.08
    292240        9924
    292280     9924.71
    292320     9927.02
    292360     9927.31
    292400     9929.28
    292440     9929.17
    292480     9931.69
    292520     9932.68
    292560      9933.2
    292600     9936.38
    292640     9936.62
    292680     9938.31
    292720     9940.26
    292760      9940.7
    292800     9942.16
    292840     9944.47
    292880     9944.35
    292920     9946.23
    292960      9947.4
    293000     9949.38
    293040     9951.32
    293080     9951.98
    293120     9954.32
    293160      9954.6
    293200     9956.56
    293240      9956.4
    293280     9958.99
    293320     9959.97
    293360      9960.5
    293400     9963.68
    293440      9963.9
    293480     9965.61
    293520     9967.58
    293560     9968.01
    293600     9969.44
    293640     9971.76
    293680     9971.62
    293720     9973.53
    293760      9974.7
    293800      9976.7
    293840     9978.61
    293880     9979.29
    293920     9981.61
    293960     9981.94
    294000     9983.87
    294040     9983.71
    294080     9986.31
    294120     9987.26
    294160     9987.82
    294200     9991.01
    294240     9991.18
    294280      9992.9
    294320     9994.89
    294360     9995.29
    294400     9996.76
    294440     9999.06
    294480     9998.92
    294520     10000.8
    294560       10002
    294600       10004
    294640     10005.9
    294680     10006.6
    294720     10008.9
    294760     10009.2
    294800     10011.1
    294840       10011
    294880     10013.6
    294920     10014.5
    294960     10015.1
    295000     10018.2
    295040     10018.5
    295080     10020.2
    295120     10022.2
    295160     10022.6
    295200       10024
    295240     10026.3
    295280     10026.2
    295320     10028.1
    295360     10029.2
    295400     10031.2
    295440     10033.2
    295480     10033.9
    295520     10036.2
    295560     10036.5
    295600     10038.4
    295640     10038.3
    295680     10040.9
    295720     10041.8
    295760     10042.4
    295800     10045.5
    295840     10045.8
    295880     10047.5
    295920     10049.5
    295960     10049.9
    296000     10051.3
    296040     10053.6
    296080     10053.5
    296120     10055.4
    296160     10056.6
    296200     10058.6
    296240     10060.5
    296280     10061.1
    296320     10063.5
    296360     10063.8
    296400     10065.7
    296440     10065.6
    296480     10068.2
    296520     10069.1
    296560     10069.7
    296600     10072.8
    296640       10073
    296680     10074.8
    296720     10076.7
    296760     10077.2
    296800     10078.6
    296840     10080.9
    296880     10080.7
    296920     10082.7
    296960     10083.8
    297000     10085.8
    297040     10087.8
    297080     10088.4
    297120     10090.8
    297160       10091
    297200       10093
    297240     10092.9
    297280     10095.5
    297320     10096.4
    297360     10096.9
    297400     10100.1
    297440     10100.3
    297480       10102
    297520       10104
    297560     10104.5
    297600     10105.9
    297640     10108.2
    297680       10108
    297720       10110
    297760     10111.1
    297800     10113.1
    297840     10115.1
    297880     10115.6
    297920     10118.1
    297960     10118.4
    298000     10120.3
    298040     10120.2
    298080     10122.7
    298120     10123.7
    298160     10124.2
    298200     10127.4
    298240     10127.6
    298280     10129.3
    298320     10131.3
    298360     10131.7
    298400     10133.2
    298440     10135.4
    298480     10135.2
    298520     10137.2
    298560     10138.4
    298600     10140.3
    298640     10142.3
    298680     10142.9
    298720     10145.4
    298760     10145.6
    298800     10147.6
    298840     10147.4
    298880       10150
    298920     10150.9
    298960     10151.4
    299000     10154.6
    299040     10154.8
    299080     10156.5
    299120     10158.6
    299160       10159
    299200     10160.5
    299240     10162.7
    299280     10162.5
    299320     10164.5
    299360     10165.6
    299400     10167.6
    299440     10169.6
    299480     10170.1
    299520     10172.7
    299560     10172.9
    299600     10174.8
    299640     10174.7
    299680     10177.3
    299720     10178.2
    299760     10178.7
    299800     10181.9
    299840       10182
    299880     10183.8
    299920     10185.9
    299960     10186.3
    300000     10187.7
    300040       10190
    300080     10189.7
    300120     10191.8
    300160     10192.9
    300200     10194.9
    300240     10196.8
    300280     10197.4
    300320       10200
    300360     10200.2
    300400     10202.1
    300440     10201.9
    300480     10204.6
    300520     10205.4
    300560       10206
    300600     10209.2
    300640     10209.3
    300680     10211.1
    300720     10213.1
    300760     10213.5
    300800       10215
    300840     10217.3
    300880       10217
    300920       10219
    300960     10220.2
    301000     10222.1
    301040     10224.1
    301080     10224.7
    301120     10227.2
    301160     10227.5
    301200     10229.4
    301240     10229.2
    301280     10231.8
    301320     10232.7
    301360     10233.3
    301400     10236.5
    301440     10236.6
    301480     10238.3
    301520     10240.4
    301560     10240.8
    301600     10242.2
    301640     10244.5
    301680     10244.3
    301720     10246.3
    301760     10247.4
    301800     10249.4
    301840     10251.4
    301880     10251.9
    301920     10254.5
    301960     10254.7
    302000     10256.6
    302040     10256.5
    302080     10259.1
    302120       10260
    302160     10260.5
    302200     10263.7
    302240     10263.8
    302280     10265.6
    302320     10267.6
    302360     10268.1
    302400     10269.5
    302440     10271.8
    302480     10271.5
    302520     10273.5
    302560     10274.7
    302600     10276.6
    302640     10278.6
    302680     10279.2
    302720     10281.8
    302760     10281.9
    302800     10283.9
    302840     10283.7
    302880     10286.3
    302920     10287.2
    302960     10287.8
    303000       10291
    303040     10291.1
    303080     10292.8
    303120     10294.9
    303160     10295.3
    303200     10296.7
    303240       10299
    303280     10298.7
    303320     10300.8
    303360     10301.9
    303400     10303.8
    303440     10305.8
    303480     10306.3
    303520       10309
    303560     10309.2
    303600     10311.1
    303640     10310.9
    303680     10313.5
    303720     10314.4
    303760     10314.9
    303800     10318.2
    303840     10318.3
    303880       10320
    303920     10322.2
    303960     10322.6
    304000     10323.9
    304040     10326.2
    304080       10326
    304120       10328
    304160     10329.2
    304200     10331.1
    304240     10333.1
    304280     10333.6
    304320     10336.2
    304360     10336.4
    304400     10338.3
    304440     10338.1
    304480     10340.7
    304520     10341.7
    304560     10342.2
    304600     10345.4
    304640     10345.5
    304680     10347.2
    304720     10349.4
    304760     10349.8
    304800     10351.2
    304840     10353.5
    304880     10353.2
    304920     10355.2
    304960     10356.4
    305000     10358.3
    305040     10360.3
    305080     10360.8
    305120     10363.4
    305160     10363.6
    305200     10365.5
    305240     10365.3
    305280     10367.9
    305320     10368.9
    305360     10369.4
    305400     10372.7
    305440     10372.7
    305480     10374.4
    305520     10376.6
    305560       10377
    305600     10378.4
    305640     10380.7
    305680     10380.4
    305720     10382.4
    305760     10383.5
    305800     10385.5
    305840     10387.5
    305880       10388
    305920     10390.6
    305960     10390.9
    306000     10392.7
    306040     10392.5
    306080     10395.1
    306120     10396.1
    306160     10396.6
    306200     10399.9
    306240     10399.9
    306280     10401.6
    306320     10403.9
    306360     10404.2
    306400     10405.5
    306440     10407.9
    306480     10407.6
    306520     10409.6
    306560     10410.8
    306600     10412.8
    306640     10414.7
    306680     10415.2
    306720     10417.8
    306760     10418.1
    306800     10419.9
    306840     10419.7
    306880     10422.4
    306920     10423.3
    306960     10423.8
    307000     10427.1
    307040     10427.2
    307080     10428.8
    307120     10431.1
    307160     10431.4
    307200     10432.8
    307240     10435.1
    307280     10434.8
    307320     10436.8
    307360       10438
    307400       10440
    307440     10441.9
    307480     10442.4
    307520       10445
    307560     10445.3
    307600     10447.2
    307640     10446.9
    307680     10449.6
    307720     10450.5
    307760       10451
    307800     10454.3
    307840     10454.4
    307880       10456
    307920     10458.3
    307960     10458.6
    308000       10460
    308040     10462.3
    308080       10462
    308120       10464
    308160     10465.2
    308200     10467.2
    308240     10469.1
    308280     10469.6
    308320     10472.2
    308360     10472.5
    308400     10474.4
    308440     10474.1
    308480     10476.8
    308520     10477.7
    308560     10478.2
    308600     10481.5
    308640     10481.6
    308680     10483.2
    308720     10485.5
    308760     10485.8
    308800     10487.2
    308840     10489.6
    308880     10489.2
    308920     10491.3
    308960     10492.4
    309000     10494.4
    309040     10496.3
    309080     10496.8
    309120     10499.4
    309160     10499.7
    309200     10501.6
    309240     10501.3
    309280       10504
    309320     10504.9
    309360     10505.4
    309400     10508.7
    309440     10508.7
    309480     10510.4
    309520     10512.7
    309560       10513
    309600     10514.4
    309640     10516.8
    309680     10516.4
    309720     10518.5
    309760     10519.6
    309800     10521.6
    309840     10523.5
    309880       10524
    309920     10526.6
    309960     10526.9
    310000     10528.9
    310040     10528.5
    310080     10531.2
    310120     10532.2
    310160     10532.6
    310200       10536
    310240       10536
    310280     10537.6
    310320       10540
    310360     10540.2
    310400     10541.6
    310440       10544
    310480     10543.6
    310520     10545.7
    310560     10546.8
    310600     10548.8
    310640     10550.7
    310680     10551.2
    310720     10553.8
    310760     10554.1
    310800       10556
    310840     10555.7
    310880     10558.4
    310920     10559.3
    310960     10559.8
    311000     10563.1
    311040     10563.1
    311080     10564.8
    311120     10567.1
    311160     10567.4
    311200     10568.8
    311240     10571.2
    311280     10570.8
    311320     10572.9
    311360       10574
    311400       10576
    311440     10577.9
    311480     10578.4
    311520     10581.1
    311560     10581.3
    311600     10583.3
    311640     10582.9
    311680     10585.6
    311720     10586.6
    311760       10587
    311800     10590.3
    311840     10590.4
    311880       10592
    311920     10594.4
    311960     10594.7
    312000       10596
    312040     10598.4
    312080       10598
    312120     10600.1
    312160     10601.3
    312200     10603.2
    312240     10605.1
    312280     10605.6
    312320     10608.3
    312360     10608.5
    312400     10610.5
    312440     10610.1
    312480     10612.8
    312520     10613.8
    312560     10614.2
    312600     10617.6
    312640     10617.6
    312680     10619.2
    312720     10621.6
    312760     10621.9
    312800     10623.2
    312840     10625.7
    312880     10625.3
    312920     10627.3
    312960     10628.5
    313000     10630.4
    313040     10632.4
    313080     10632.9
    313120     10635.5
    313160     10635.8
    313200     10637.7
    313240     10637.3
    313280       10640
    313320       10641
    313360     10641.4
    313400     10644.8
    313440     10644.8
    313480     10646.5
    313520     10648.9
    313560     10649.1
    313600     10650.5
    313640     10652.9
    313680     10652.5
    313720     10654.6
    313760     10655.7
    313800     10657.7
    313840     10659.6
    313880     10660.1
    313920     10662.8
    313960       10663
    314000     10664.9
    314040     10664.5
    314080     10667.3
    314120     10668.2
    314160     10668.6
    314200       10672
    314240       10672
    314280     10673.7
    314320     10676.1
    314360     10676.3
    314400     10677.7
    314440     10680.1
    314480     10679.7
    314520     10681.8
    314560       10683
    314600     10684.9
    314640     10686.8
    314680     10687.3
    314720       10690
    314760     10690.1
    314800     10692.1
    314840     10691.7
    314880     10694.5
    314920     10695.4
    314960     10695.8
    315000     10699.2
    315040     10699.2
    315080     10700.9
    315120     10703.3
    315160     10703.5
    315200     10704.9
    315240     10707.3
    315280     10706.9
    315320       10709
    315360     10710.1
    315400     10712.1
    315440       10714
    315480     10714.5
    315520     10717.2
    315560     10717.4
    315600     10719.3
    315640     10718.9
    315680     10721.7
    315720     10722.6
    315760       10723
    315800     10726.5
    315840     10726.4
    315880     10728.1
    315920     10730.5
    315960     10730.8
    316000     10732.1
    316040     10734.5
    316080       10734
    316120     10736.1
    316160     10737.3
    316200     10739.2
    316240     10741.2
    316280     10741.7
    316320     10744.4
    316360     10744.6
    316400     10746.5
    316440     10746.2
    316480     10748.9
    316520     10749.8
    316560     10750.2
    316600     10753.7
    316640     10753.6
    316680     10755.3
    316720     10757.7
    316760     10757.9
    316800     10759.3
    316840     10761.7
    316880     10761.2
    316920     10763.3
    316960     10764.5
    317000     10766.4
    317040     10768.4
    317080     10768.9
    317120     10771.6
    317160     10771.8
    317200     10773.7
    317240     10773.3
    317280     10776.1
    317320       10777
    317360     10777.4
    317400     10780.9
    317440     10780.8
    317480     10782.5
    317520     10784.9
    317560     10785.1
    317600     10786.5
    317640     10788.8
    317680     10788.4
    317720     10790.5
    317760     10791.7
    317800     10793.6
    317840     10795.6
    317880     10796.1
    317920     10798.8
    317960       10799
    318000     10800.9
    318040     10800.5
    318080     10803.3
    318120     10804.2
    318160     10804.6
    318200     10808.1
    318240       10808
    318280     10809.7
    318320     10812.1
    318360     10812.3
    318400     10813.7
    318440       10816
    318480     10815.6
    318520     10817.7
    318560     10818.9
    318600     10820.8
    318640     10822.8
    318680     10823.2
    318720       10826
    318760     10826.1
    318800     10828.1
    318840     10827.7
    318880     10830.5
    318920     10831.3
    318960     10831.8
    319000     10835.3
    319040     10835.1
    319080     10836.9
    319120     10839.3
    319160     10839.5
    319200     10840.9
    319240     10843.2
    319280     10842.7
    319320     10844.9
    319360       10846
    319400       10848
    319440       10850
    319480     10850.4
    319520     10853.1
    319560     10853.3
    319600     10855.2
    319640     10854.9
    319680     10857.7
    319720     10858.5
    319760     10858.9
    319800     10862.4
    319840     10862.3
    319880     10864.1
    319920     10866.5
    319960     10866.6
    320000       10868
    320040     10870.4
    320080     10869.9
    320120       10872
    320160     10873.2
    320200     10875.1
    320240     10877.1
    320280     10877.6
    320320     10880.3
    320360     10880.5
    320400     10882.4
    320440     10882.1
    320480     10884.9
    320520     10885.6
    320560     10886.1
    320600     10889.6
    320640     10889.5
    320680     10891.3
    320720     10893.6
    320760     10893.8
    320800     10895.2
    320840     10897.6
    320880     10897.1
    320920     10899.2
    320960     10900.4
    321000     10902.3
    321040     10904.3
    321080     10904.7
    321120     10907.5
    321160     10907.6
    321200     10909.6
    321240     10909.2
    321280       10912
    321320     10912.8
    321360     10913.2
    321400     10916.8
    321440     10916.7
    321480     10918.4
    321520     10920.7
    321560     10920.9
    321600     10922.3
    321640     10924.7
    321680     10924.2
    321720     10926.4
    321760     10927.6
    321800     10929.5
    321840     10931.4
    321880     10931.9
    321920     10934.6
    321960     10934.8
    322000     10936.7
    322040     10936.4
    322080     10939.2
    322120     10939.9
    322160     10940.4
    322200     10943.9
    322240     10943.8
    322280     10945.6
    322320     10947.9
    322360     10948.1
    322400     10949.5
    322440     10951.9
    322480     10951.4
    322520     10953.5
    322560     10954.7
    322600     10956.6
    322640     10958.6
    322680       10959
    322720     10961.8
    322760       10962
    322800     10963.9
    322840     10963.5
    322880     10966.3
    322920     10967.1
    322960     10967.6
    323000     10971.1
    323040       10971
    323080     10972.7
    323120       10975
    323160     10975.2
    323200     10976.6
    323240       10979
    323280     10978.5
    323320     10980.7
    323360     10981.9
    323400     10983.8
    323440     10985.7
    323480     10986.2
    323520     10988.9
    323560     10989.2
    323600       10991
    323640     10990.7
    323680     10993.5
    323720     10994.3
    323760     10994.7
    323800     10998.2
    323840     10998.1
    323880     10999.9
    323920     11002.2
    323960     11002.4
    324000     11003.8
    324040     11006.2
    324080     11005.6
    324120     11007.8
    324160       11009
    324200       11011
    324240     11012.9
    324280     11013.4
    324320     11016.1
    324360     11016.3
    324400     11018.2
    324440     11017.8
    324480     11020.7
    324520     11021.5
    324560     11021.9
    324600     11025.4
    324640     11025.3
    324680       11027
    324720     11029.3
    324760     11029.5
    324800       11031
    324840     11033.3
    324880     11032.8
    324920     11034.9
    324960     11036.1
    325000     11038.2
    325040       11040
    325080     11040.5
    325120     11043.2
    325160     11043.5
    325200     11045.3
    325240       11045
    325280     11047.9
    325320     11048.7
    325360       11049
    325400     11052.6
    325440     11052.4
    325480     11054.2
    325520     11056.5
    325560     11056.7
    325600     11058.1
    325640     11060.5
    325680       11060
    325720     11062.1
    325760     11063.3
    325800     11065.4
    325840     11067.2
    325880     11067.7
    325920     11070.4
    325960     11070.7
    326000     11072.5
    326040     11072.1
    326080       11075
    326120     11075.9
    326160     11076.2
    326200     11079.8
    326240     11079.6
    326280     11081.4
    326320     11083.7
    326360     11083.9
    326400     11085.3
    326440     11087.7
    326480     11087.2
    326520     11089.3
    326560     11090.4
    326600     11092.5
    326640     11094.3
    326680     11094.9
    326720     11097.6
    326760     11097.8
    326800     11099.7
    326840     11099.3
    326880     11102.2
    326920       11103
    326960     11103.3
    327000     11106.9
    327040     11106.8
    327080     11108.6
    327120     11110.9
    327160       11111
    327200     11112.5
    327240     11114.9
    327280     11114.3
    327320     11116.4
    327360     11117.6
    327400     11119.6
    327440     11121.5
    327480     11122.1
    327520     11124.7
    327560       11125
    327600     11126.8
    327640     11126.5
    327680     11129.4
    327720     11130.2
    327760     11130.4
    327800     11134.1
    327840     11133.9
    327880     11135.8
    327920       11138
    327960     11138.2
    328000     11139.7
    328040     11142.1
    328080     11141.5
    328120     11143.6
    328160     11144.7
    328200     11146.8
    328240     11148.7
    328280     11149.3
    328320     11151.9
    328360     11152.2
    328400       11154
    328440     11153.7
    328480     11156.5
    328520     11157.4
    328560     11157.6
    328600     11161.3
    328640     11161.1
    328680     11162.9
    328720     11165.2
    328760     11165.3
    328800     11166.9
    328840     11169.3
    328880     11168.7
    328920     11170.8
    328960     11171.9
    329000     11173.9
    329040     11175.9
    329080     11176.4
    329120       11179
    329160     11179.3
    329200     11181.2
    329240     11180.8
    329280     11183.7
    329320     11184.5
    329360     11184.8
    329400     11188.4
    329440     11188.2
    329480     11190.1
    329520     11192.4
    329560     11192.5
    329600     11194.1
    329640     11196.4
    329680     11195.8
    329720     11197.9
    329760       11199
    329800     11201.2
    329840       11203
    329880     11203.6
    329920     11206.2
    329960     11206.4
    330000     11208.3
    330040       11208
    330080     11210.8
    330120     11211.7
    330160     11211.9
    330200     11215.6
    330240     11215.4
    330280     11217.2
    330320     11219.6
    330360     11219.7
    330400     11221.3
    330440     11223.6
    330480       11223
    330520     11225.1
    330560     11226.1
    330600     11228.3
    330640     11230.2
    330680     11230.8
    330720     11233.4
    330760     11233.6
    330800     11235.5
    330840     11235.2
    330880       11238
    330920     11238.9
    330960       11239
    331000     11242.8
    331040     11242.6
    331080     11244.4
    331120     11246.7
    331160     11246.9
    331200     11248.4
    331240     11250.8
    331280     11250.2
    331320     11252.3
    331360     11253.3
    331400     11255.5
    331440     11257.3
    331480       11258
    331520     11260.5
    331560     11260.8
    331600     11262.7
    331640     11262.3
    331680     11265.2
    331720     11266.1
    331760     11266.2
    331800     11269.9
    331840     11269.8
    331880     11271.6
    331920     11273.9
    331960     11274.1
    332000     11275.7
    332040       11278
    332080     11277.4
    332120     11279.5
    332160     11280.5
    332200     11282.7
    332240     11284.5
    332280     11285.2
    332320     11287.8
    332360       11288
    332400     11289.9
    332440     11289.5
    332480     11292.5
    332520     11293.3
    332560     11293.3
    332600     11297.1
    332640       11297
    332680     11298.7
    332720     11301.1
    332760     11301.2
    332800     11302.8
    332840     11305.2
    332880     11304.6
    332920     11306.7
    332960     11307.7
    333000     11309.9
    333040     11311.7
    333080     11312.3
    333120     11314.9
    333160     11315.2
    333200       11317
    333240     11316.7
    333280     11319.6
    333320     11320.5
    333360     11320.5
    333400     11324.3
    333440     11324.1
    333480     11325.9
    333520     11328.2
    333560     11328.4
    333600       11330
    333640     11332.4
    333680     11331.7
    333720     11333.9
    333760     11334.8
    333800       11337
    333840     11338.9
    333880     11339.5
    333920     11342.1
    333960     11342.4
    334000     11344.2
    334040     11343.9
    334080     11346.9
    334120     11347.7
    334160     11347.7
    334200     11351.5
    334240     11351.3
    334280     11353.1
    334320     11355.4
    334360     11355.6
    334400     11357.1
    334440     11359.5
    334480     11358.9
    334520     11361.1
    334560       11362
    334600     11364.2
    334640     11366.1
    334680     11366.7
    334720     11369.4
    334760     11369.6
    334800     11371.4
    334840     11371.1
    334880       11374
    334920     11374.8
    334960     11374.9
    335000     11378.7
    335040     11378.5
    335080     11380.2
    335120     11382.6
    335160     11382.8
    335200     11384.3
    335240     11386.7
    335280     11386.1
    335320     11388.3
    335360     11389.2
    335400     11391.4
    335440     11393.2
    335480     11393.9
    335520     11396.6
    335560     11396.7
    335600     11398.6
    335640     11398.2
    335680     11401.2
    335720       11402
    335760     11402.1
    335800     11405.8
    335840     11405.6
    335880     11407.4
    335920     11409.8
    335960       11410
    336000     11411.5
    336040     11413.9
    336080     11413.2
    336120     11415.5
    336160     11416.3
    336200     11418.6
    336240     11420.4
    336280     11421.1
    336320     11423.7
    336360     11423.9
    336400     11425.8
    336440     11425.4
    336480     11428.4
    336520     11429.1
    336560     11429.2
    336600       11433
    336640     11432.8
    336680     11434.5
    336720     11436.9
    336760     11437.1
    336800     11438.7
    336840       11441
    336880     11440.3
    336920     11442.5
    336960     11443.5
    337000     11445.7
    337040     11447.6
    337080     11448.2
    337120     11450.9
    337160     11451.1
    337200     11452.9
    337240     11452.5
    337280     11455.5
    337320     11456.3
    337360     11456.3
    337400     11460.1
    337440     11459.9
    337480     11461.7
    337520     11464.1
    337560     11464.3
    337600     11465.9
    337640     11468.1
    337680     11467.5
    337720     11469.7
    337760     11470.6
    337800     11472.8
    337840     11474.8
    337880     11475.3
    337920       11478
    337960     11478.2
    338000     11480.1
    338040     11479.7
    338080     11482.6
    338120     11483.4
    338160     11483.4
    338200     11487.3
    338240       11487
    338280     11488.9
    338320     11491.2
    338360     11491.4
    338400       11493
    338440     11495.2
    338480     11494.6
    338520     11496.8
    338560     11497.8
    338600       11500
    338640     11501.9
    338680     11502.4
    338720     11505.2
    338760     11505.3
    338800     11507.2
    338840     11506.8
    338880     11509.8
    338920     11510.5
    338960     11510.6
    339000     11514.4
    339040     11514.2
    339080       11516
    339120     11518.4
    339160     11518.5
    339200     11520.1
    339240     11522.4
    339280     11521.7
    339320     11523.9
    339360     11524.9
    339400     11527.1
    339440       11529
    339480     11529.6
    339520     11532.3
    339560     11532.4
    339600     11534.3
    339640     11533.9
    339680     11536.9
    339720     11537.7
    339760     11537.7
    339800     11541.6
    339840     11541.3
    339880     11543.1
    339920     11545.5
    339960     11545.7
    340000     11547.2
    340040     11549.5
    340080     11548.8
    340120     11551.1
    340160       11552
    340200     11554.3
    340240     11556.2
    340280     11556.7
    340320     11559.4
    340360     11559.6
    340400     11561.4
    340440       11561
    340480       11564
    340520     11564.8
    340560     11564.8
    340600     11568.7
    340640     11568.4
    340680     11570.2
    340720     11572.6
    340760     11572.7
    340800     11574.4
    340840     11576.7
    340880       11576
    340920     11578.2
    340960     11579.2
    341000     11581.4
    341040     11583.3
    341080     11583.8
    341120     11586.5
    341160     11586.7
    341200     11588.5
    341240     11588.1
    341280     11591.1
    341320     11591.9
    341360     11591.9
    341400     11595.8
    341440     11595.5
    341480     11597.4
    341520     11599.7
    341560     11599.9
    341600     11601.5
    341640     11603.8
    341680       11603
    341720     11605.3
    341760     11606.3
    341800     11608.5
    341840     11610.4
    341880       11611
    341920     11613.6
    341960     11613.8
    342000     11615.7
    342040     11615.2
    342080     11618.2
    342120     11619.1
    342160       11619
    342200       11623
    342240     11622.6
    342280     11624.5
    342320     11626.8
    342360       11627
    342400     11628.6
    342440     11630.9
    342480     11630.1
    342520     11632.5
    342560     11633.4
    342600     11635.7
    342640     11637.6
    342680     11638.1
    342720     11640.8
    342760     11640.9
    342800     11642.8
    342840     11642.4
    342880     11645.3
    342920     11646.2
    342960     11646.1
    343000     11650.1
    343040     11649.8
    343080     11651.6
    343120     11653.9
    343160     11654.1
    343200     11655.8
    343240     11658.1
    343280     11657.3
    343320     11659.6
    343360     11660.6
    343400     11662.8
    343440     11664.7
    343480     11665.3
    343520     11667.9
    343560       11668
    343600     11669.9
    343640     11669.5
    343680     11672.5
    343720     11673.3
    343760     11673.3
    343800     11677.3
    343840     11676.9
    343880     11678.8
    343920     11681.1
    343960     11681.2
    344000     11682.9
    344040     11685.2
    344080     11684.4
    344120     11686.7
    344160     11687.7
    344200     11689.9
    344240     11691.9
    344280     11692.4
    344320     11695.1
    344360     11695.2
    344400     11697.1
    344440     11696.6
    344480     11699.6
    344520     11700.5
    344560     11700.4
    344600     11704.5
    344640     11704.1
    344680     11705.9
    344720     11708.2
    344760     11708.4
    344800     11710.1
    344840     11712.3
    344880     11711.6
    344920     11713.9
    344960     11714.8
    345000     11717.1
    345040       11719
    345080     11719.6
    345120     11722.2
    345160     11722.3
    345200     11724.2
    345240     11723.8
    345280     11726.7
    345320     11727.6
    345360     11727.6
    345400     11731.6
    345440     11731.2
    345480     11733.1
    345520     11735.4
    345560     11735.6
    345600     11737.2
    345640     11739.5
    345680     11738.7
    345720       11741
    345760       11742
    345800     11744.3
    345840     11746.2
    345880     11746.7
    345920     11749.4
    345960     11749.5
    346000     11751.3
    346040     11750.9
    346080     11753.8
    346120     11754.8
    346160     11754.7
    346200     11758.8
    346240     11758.3
    346280     11760.2
    346320     11762.5
    346360     11762.7
    346400     11764.3
    346440     11766.6
    346480     11765.9
    346520     11768.2
    346560     11769.1
    346600     11771.5
    346640     11773.4
    346680     11773.9
    346720     11776.5
    346760     11776.6
    346800     11778.5
    346840       11778
    346880     11780.9
    346920     11781.9
    346960     11781.8
    347000     11785.9
    347040     11785.5
    347080     11787.3
    347120     11789.6
    347160     11789.8
    347200     11791.5
    347240     11793.8
    347280       11793
    347320     11795.3
    347360     11796.3
    347400     11798.6
    347440     11800.5
    347480       11801
    347520     11803.6
    347560     11803.8
    347600     11805.6
    347640     11805.1
    347680       11808
    347720       11809
    347760     11808.9
    347800       11813
    347840     11812.6
    347880     11814.4
    347920     11816.7
    347960       11817
    348000     11818.6
    348040     11820.9
    348080     11820.1
    348120     11822.4
    348160     11823.4
    348200     11825.7
    348240     11827.6
    348280     11828.1
    348320     11830.7
    348360       11831
    348400     11832.7
    348440     11832.3
    348480     11835.2
    348520     11836.1
    348560     11836.1
    348600     11840.1
    348640     11839.7
    348680     11841.5
    348720     11843.8
    348760     11844.1
    348800     11845.7
    348840       11848
    348880     11847.3
    348920     11849.5
    348960     11850.5
    349000     11852.8
    349040     11854.7
    349080     11855.2
    349120     11857.9
    349160     11858.1
    349200     11859.8
    349240     11859.4
    349280     11862.3
    349320     11863.2
    349360     11863.2
    349400     11867.2
    349440     11866.8
    349480     11868.7
    349520     11870.9
    349560     11871.2
    349600     11872.8
    349640     11875.2
    349680     11874.4
    349720     11876.6
    349760     11877.7
    349800       11880
    349840     11881.8
    349880     11882.4
    349920     11884.9
    349960     11885.2
    350000     11886.9
    350040     11886.5
    350080     11889.4
    350120     11890.4
    350160     11890.3
    350200     11894.3
    350240     11893.9
    350280     11895.8
    350320     11898.1
    350360     11898.3
    350400       11900
    350440     11902.3
    350480     11901.5
    350520     11903.7
    350560     11904.8
    350600       11907
    350640     11908.9
    350680     11909.5
    350720       11912
    350760     11912.3
    350800       11914
    350840     11913.6
    350880     11916.5
    350920     11917.5
    350960     11917.4
    351000     11921.4
    351040       11921
    351080     11922.9
    351120     11925.1
    351160     11925.4
    351200     11927.1
    351240     11929.4
    351280     11928.6
    351320     11930.8
    351360     11931.9
    351400     11934.2
    351440     11936.1
    351480     11936.6
    351520     11939.2
    351560     11939.4
    351600     11941.1
    351640     11940.7
    351680     11943.6
    351720     11944.6
    351760     11944.5
    351800     11948.5
    351840     11948.1
    351880       11950
    351920     11952.2
    351960     11952.5
    352000     11954.2
    352040     11956.5
    352080     11955.7
    352120     11957.9
    352160       11959
    352200     11961.2
    352240     11963.1
    352280     11963.7
    352320     11966.3
    352360     11966.5
    352400     11968.2
    352440     11967.8
    352480     11970.7
    352520     11971.6
    352560     11971.6
    352600     11975.6
    352640     11975.2
    352680     11977.1
    352720     11979.3
    352760     11979.6
    352800     11981.3
    352840     11983.5
    352880     11982.8
    352920       11985
    352960     11986.1
    353000     11988.3
    353040     11990.2
    353080     11990.8
    353120     11993.3
    353160     11993.6
    353200     11995.3
    353240     11994.9
    353280     11997.8
    353320     11998.7
    353360     11998.7
    353400     12002.7
    353440     12002.3
    353480     12004.2
    353520     12006.4
    353560     12006.7
    353600     12008.4
    353640     12010.7
    353680     12009.9
    353720     12012.1
    353760     12013.2
    353800     12015.5
    353840     12017.3
    353880     12017.8
    353920     12020.4
    353960     12020.7
    354000     12022.4
    354040       12022
    354080     12024.9
    354120     12025.9
    354160     12025.8
    354200     12029.8
    354240     12029.4
    354280     12031.3
    354320     12033.5
    354360     12033.8
    354400     12035.5
    354440     12037.8
    354480       12037
    354520     12039.2
    354560     12040.3
    354600     12042.6
    354640     12044.5
    354680     12044.9
    354720     12047.5
    354760     12047.8
    354800     12049.5
    354840       12049
    354880       12052
    354920       12053
    354960       12053
    355000     12056.9
    355040     12056.5
    355080     12058.3
    355120     12060.5
    355160     12060.9
    355200     12062.6
    355240     12064.8
    355280     12064.1
    355320     12066.3
    355360     12067.4
    355400     12069.7
    355440     12071.5
    355480     12072.1
    355520     12074.6
    355560     12074.9
    355600     12076.6
    355640     12076.1
    355680     12079.1
    355720     12080.1
    355760     12080.1
    355800       12084
    355840     12083.6
    355880     12085.5
    355920     12087.7
    355960       12088
    356000     12089.7
    356040       12092
    356080     12091.2
    356120     12093.4
    356160     12094.6
    356200     12096.8
    356240     12098.7
    356280     12099.1
    356320     12101.7
    356360     12101.9
    356400     12103.7
    356440     12103.2
    356480     12106.3
    356520     12107.2
    356560     12107.2
    356600     12111.1
    356640     12110.7
    356680     12112.6
    356720     12114.8
    356760     12115.1
    356800     12116.8
    356840     12119.1
    356880     12118.3
    356920     12120.5
    356960     12121.6
    357000     12123.9
    357040     12125.8
    357080     12126.2
    357120     12128.8
    357160       12129
    357200     12130.8
    357240     12130.3
    357280     12133.4
    357320     12134.2
    357360     12134.3
    357400     12138.2
    357440     12137.8
    357480     12139.7
    357520     12141.9
    357560     12142.2
    357600     12143.9
    357640     12146.2
    357680     12145.4
    357720     12147.6
    357760     12148.7
    357800       12151
    357840     12152.9
    357880     12153.3
    357920     12155.9
    357960     12156.1
    358000     12157.8
    358040     12157.4
    358080     12160.5
    358120     12161.3
    358160     12161.3
    358200     12165.2
    358240     12164.9
    358280     12166.8
    358320       12169
    358360     12169.3
    358400       12171
    358440     12173.3
    358480     12172.5
    358520     12174.6
    358560     12175.8
    358600     12178.1
    358640     12179.9
    358680     12180.4
    358720       12183
    358760     12183.2
    358800     12184.9
    358840     12184.5
    358880     12187.6
    358920     12188.4
    358960     12188.4
    359000     12192.3
    359040       12192
    359080     12193.9
    359120     12196.1
    359160     12196.4
    359200     12198.1
    359240     12200.4
    359280     12199.6
    359320     12201.7
    359360     12202.9
    359400     12205.2
    359440       12207
    359480     12207.5
    359520     12210.2
    359560     12210.3
    359600       12212
    359640     12211.6
    359680     12214.7
    359720     12215.5
    359760     12215.5
    359800     12219.4
    359840     12219.1
    359880       12221
    359920     12223.1
    359960     12223.4
    360000     12225.2
    360040     12227.5
    360080     12226.8
    360120     12228.9
    360160       12230
    360200     12232.3
    360240     12234.1
    360280     12234.6
    360320     12237.3
    360360     12237.4
    360400     12239.1
    360440     12238.7
    360480     12241.8
    360520     12242.6
    360560     12242.6
    360600     12246.5
    360640     12246.3
    360680     12248.1
    360720     12250.2
    360760     12250.6
    360800     12252.3
    360840     12254.6
    360880     12253.9
    360920     12255.9
    360960     12257.1
    361000     12259.4
    361040     12261.3
    361080     12261.7
    361120     12264.4
    361160     12264.5
    361200     12266.2
    361240     12265.8
    361280     12268.9
    361320     12269.7
    361360     12269.7
    361400     12273.6
    361440     12273.4
    361480     12275.2
    361520     12277.3
    361560     12277.7
    361600     12279.4
    361640     12281.7
    361680     12281.1
    361720       12283
    361760     12284.3
    361800     12286.5
    361840     12288.3
    361880     12288.8
    361920     12291.6
    361960     12291.7
    362000     12293.3
    362040     12292.9
    362080       12296
    362120     12296.8
    362160     12296.8
    362200     12300.7
    362240     12300.5
    362280     12302.4
    362320     12304.4
    362360     12304.8
    362400     12306.5
    362440     12308.8
    362480     12308.2
    362520     12310.1
    362560     12311.4
    362600     12313.6
    362640     12315.5
    362680       12316
    362720     12318.7
    362760     12318.8
    362800     12320.4
    362840       12320
    362880     12323.1
    362920       12324
    362960     12323.9
    363000     12327.8
    363040     12327.6
    363080     12329.4
    363120     12331.5
    363160     12331.9
    363200     12333.6
    363240     12335.9
    363280     12335.3
    363320     12337.2
    363360     12338.5
    363400     12340.7
    363440     12342.6
    363480     12343.1
    363520     12345.8
    363560     12345.9
    363600     12347.6
    363640     12347.1
    363680     12350.3
    363720     12351.1
    363760       12351
    363800     12354.9
    363840     12354.7
    363880     12356.6
    363920     12358.7
    363960       12359
    364000     12360.7
    364040       12363
    364080     12362.3
    364120     12364.3
    364160     12365.6
    364200     12367.8
    364240     12369.7
    364280     12370.2
    364320     12372.9
    364360       12373
    364400     12374.6
    364440     12374.1
    364480     12377.4
    364520     12378.1
    364560     12378.1
    364600     12381.9
    364640     12381.8
    364680     12383.7
    364720     12385.8
    364760     12386.1
    364800     12387.8
    364840     12390.1
    364880     12389.4
    364920     12391.4
    364960     12392.6
    365000     12394.9
    365040     12396.8
    365080     12397.3
    365120     12399.9
    365160     12400.1
    365200     12401.8
    365240     12401.2
    365280     12404.5
    365320     12405.2
    365360     12405.1
    365400       12409
    365440     12408.9
    365480     12410.8
    365520     12412.9
    365560     12413.2
    365600     12414.9
    365640     12417.2
    365680     12416.5
    365720     12418.5
    365760     12419.7
    365800       12422
    365840     12423.9
    365880     12424.3
    365920       12427
    365960     12427.2
    366000     12428.9
    366040     12428.3
    366080     12431.5
    366120     12432.2
    366160     12432.2
    366200     12436.1
    366240       12436
    366280     12437.8
    366320     12439.9
    366360     12440.3
    366400       12442
    366440     12444.3
    366480     12443.6
    366520     12445.6
    366560     12446.8
    366600     12449.1
    366640     12450.9
    366680     12451.4
    366720     12454.1
    366760     12454.3
    366800     12455.9
    366840     12455.4
    366880     12458.6
    366920     12459.3
    366960     12459.3
    367000     12463.2
    367040     12463.1
    367080     12464.9
    367120       12467
    367160     12467.4
    367200     12469.1
    367240     12471.4
    367280     12470.6
    367320     12472.7
    367360     12473.9
    367400     12476.2
    367440       12478
    367480     12478.5
    367520     12481.2
    367560     12481.4
    367600       12483
    367640     12482.5
    367680     12485.7
    367720     12486.4
    367760     12486.4
    367800     12490.3
    367840     12490.1
    367880       12492
    367920     12494.1
    367960     12494.5
    368000     12496.1
    368040     12498.5
    368080     12497.7
    368120     12499.7
    368160     12500.9
    368200     12503.2
    368240     12505.1
    368280     12505.5
    368320     12508.2
    368360     12508.4
    368400       12510
    368440     12509.5
    368480     12512.8
    368520     12513.5
    368560     12513.5
    368600     12517.3
    368640     12517.2
    368680     12519.1
    368720     12521.2
    368760     12521.5
    368800     12523.1
    368840     12525.6
    368880     12524.8
    368920     12526.8
    368960       12528
    369000     12530.3
    369040     12532.2
    369080     12532.6
    369120     12535.2
    369160     12535.5
    369200     12537.1
    369240     12536.6
    369280     12539.9
    369320     12540.5
    369360     12540.5
    369400     12544.4
    369440     12544.2
    369480     12546.1
    369520     12548.2
    369560     12548.6
    369600     12550.2
    369640     12552.6
    369680     12551.9
    369720     12553.9
    369760     12555.1
    369800     12557.4
    369840     12559.2
    369880     12559.6
    369920     12562.3
    369960     12562.6
    370000     12564.1
    370040     12563.7
    370080     12566.9
    370120     12567.6
    370160     12567.6
    370200     12571.4
    370240     12571.3
    370280     12573.2
    370320     12575.3
    370360     12575.7
    370400     12577.3
    370440     12579.7
    370480     12578.9
    370520     12580.9
    370560     12582.1
    370600     12584.5
    370640     12586.3
    370680     12586.7
    370720     12589.4
    370760     12589.7
    370800     12591.2
    370840     12590.8
    370880       12594
    370920     12594.6
    370960     12594.6
    371000     12598.5
    371040     12598.4
    371080     12600.3
    371120     12602.4
    371160     12602.8
    371200     12604.3
    371240     12606.8
    371280       12606
    371320     12608.1
    371360     12609.2
    371400     12611.6
    371440     12613.4
    371480     12613.8
    371520     12616.5
    371560     12616.8
    371600     12618.2
    371640     12617.8
    371680     12621.1
    371720     12621.7
    371760     12621.7
    371800     12625.6
    371840     12625.5
    371880     12627.4
    371920     12629.5
    371960     12629.9
    372000     12631.4
    372040     12633.9
    372080     12633.1
    372120     12635.2
    372160     12636.3
    372200     12638.7
    372240     12640.4
    372280     12640.9
    372320     12643.6
    372360     12643.9
    372400     12645.3
    372440     12644.9
    372480     12648.2
    372520     12648.8
    372560     12648.8
    372600     12652.7
    372640     12652.5
    372680     12654.5
    372720     12656.5
    372760       12657
    372800     12658.5
    372840       12661
    372880     12660.2
    372920     12662.3
    372960     12663.4
    373000     12665.7
    373040     12667.6
    373080       12668
    373120     12670.7
    373160       12671
    373200     12672.4
    373240       12672
    373280     12675.3
    373320     12675.8
    373360     12675.9
    373400     12679.8
    373440     12679.6
    373480     12681.6
    373520     12683.6
    373560     12684.1
    373600     12685.6
    373640       12688
    373680     12687.3
    373720     12689.3
    373760     12690.4
    373800     12692.8
    373840     12694.7
    373880     12695.1
    373920     12697.7
    373960     12698.1
    374000     12699.5
    374040       12699
    374080     12702.3
    374120     12702.9
    374160     12702.9
    374200     12706.8
    374240     12706.7
    374280     12708.6
    374320     12710.6
    374360     12711.1
    374400     12712.6
    374440     12715.1
    374480     12714.3
    374520     12716.4
    374560     12717.5
    374600     12719.8
    374640     12721.6
    374680     12722.1
    374720     12724.8
    374760     12725.1
    374800     12726.5
    374840     12726.1
    374880     12729.4
    374920     12729.9
    374960       12730
    375000     12733.9
    375040     12733.7
    375080     12735.7
    375120     12737.7
    375160     12738.1
    375200     12739.7
    375240     12742.1
    375280     12741.4
    375320     12743.4
    375360     12744.6
    375400     12746.9
    375440     12748.7
    375480     12749.2
    375520     12751.9
    375560     12752.2
    375600     12753.5
    375640     12753.2
    375680     12756.4
    375720       12757
    375760     12757.1
    375800     12760.9
    375840     12760.8
    375880     12762.7
    375920     12764.8
    375960     12765.2
    376000     12766.8
    376040     12769.2
    376080     12768.4
    376120     12770.5
    376160     12771.6
    376200       12774
    376240     12775.8
    376280     12776.2
    376320     12778.9
    376360     12779.2
    376400     12780.6
    376440     12780.2
    376480     12783.5
    376520       12784
    376560     12784.1
    376600       12788
    376640     12787.9
    376680     12789.8
    376720     12791.9
    376760     12792.3
    376800     12793.8
    376840     12796.3
    376880     12795.5
    376920     12797.6
    376960     12798.7
    377000       12801
    377040     12802.8
    377080     12803.3
    377120       12806
    377160     12806.2
    377200     12807.6
    377240     12807.3
    377280     12810.6
    377320     12811.1
    377360     12811.2
    377400     12815.1
    377440     12814.9
    377480     12816.9
    377520     12818.9
    377560     12819.4
    377600     12820.9
    377640     12823.3
    377680     12822.5
    377720     12824.6
    377760     12825.7
    377800     12828.1
    377840     12829.9
    377880     12830.3
    377920     12833.1
    377960     12833.3
    378000     12834.7
    378040     12834.3
    378080     12837.6
    378120     12838.2
    378160     12838.2
    378200     12842.2
    378240     12841.9
    378280     12843.9
    378320       12846
    378360     12846.4
    378400     12847.9
    378440     12850.3
    378480     12849.6
    378520     12851.7
    378560     12852.8
    378600     12855.2
    378640     12856.9
    378680     12857.3
    378720     12860.1
    378760     12860.3
    378800     12861.8
    378840     12861.4
    378880     12864.6
    378920     12865.1
    378960     12865.3
    379000     12869.2
    379040     12868.9
    379080       12871
    379120     12873.1
    379160     12873.4
    379200       12875
    379240     12877.4
    379280     12876.7
    379320     12878.8
    379360     12879.8
    379400     12882.2
    379440       12884
    379480     12884.3
    379520     12887.2
    379560     12887.3
    379600     12888.8
    379640     12888.5
    379680     12891.7
    379720     12892.2
    379760     12892.3
    379800     12896.2
    379840       12896
    379880       12898
    379920     12900.1
    379960     12900.4
    380000       12902
    380040     12904.4
    380080     12903.7
    380120     12905.8
    380160     12906.8
    380200     12909.3
    380240       12911
    380280     12911.4
    380320     12914.2
    380360     12914.4
    380400     12915.8
    380440     12915.6
    380480     12918.7
    380520     12919.3
    380560     12919.3
    380600     12923.2
    380640     12923.1
    380680     12925.1
    380720     12927.1
    380760     12927.4
    380800     12929.1
    380840     12931.4
    380880     12930.7
    380920     12932.8
    380960     12933.8
    381000     12936.3
    381040     12938.1
    381080     12938.4
    381120     12941.3
    381160     12941.5
    381200     12942.9
    381240     12942.6
    381280     12945.8
    381320     12946.3
    381360     12946.4
    381400     12950.3
    381440     12950.1
    381480     12952.2
    381520     12954.2
    381560     12954.5
    381600     12956.1
    381640     12958.5
    381680     12957.8
    381720     12959.9
    381760     12960.9
    381800     12963.4
    381840     12965.1
    381880     12965.4
    381920     12968.4
    381960     12968.5
    382000     12969.9
    382040     12969.7
    382080     12972.8
    382120     12973.3
    382160     12973.4
    382200     12977.3
    382240     12977.1
    382280     12979.2
    382320     12981.2
    382360     12981.5
    382400     12983.2
    382440     12985.5
    382480     12984.8
    382520     12986.9
    382560     12987.8
    382600     12990.4
    382640     12992.2
    382680     12992.5
    382720     12995.4
    382760     12995.6
    382800       12997
    382840     12996.7
    382880     12999.9
    382920     13000.3
    382960     13000.4
    383000     13004.3
    383040     13004.2
    383080     13006.2
    383120     13008.2
    383160     13008.6
    383200     13010.2
    383240     13012.5
    383280     13011.9
    383320       13014
    383360     13014.9
    383400     13017.5
    383440     13019.2
    383480     13019.5
    383520     13022.4
    383560     13022.6
    383600       13024
    383640     13023.7
    383680     13026.9
    383720     13027.4
    383760     13027.4
    383800     13031.4
    383840     13031.2
    383880     13033.3
    383920     13035.3
    383960     13035.6
    384000     13037.2
    384040     13039.6
    384080     13038.9
    384120     13040.9
    384160     13041.9
    384200     13044.5
    384240     13046.2
    384280     13046.5
    384320     13049.4
    384360     13049.6
    384400       13051
    384440     13050.7
    384480     13053.9
    384520     13054.4
    384560     13054.4
    384600     13058.4
    384640     13058.2
    384680     13060.3
    384720     13062.3
    384760     13062.6
    384800     13064.3
    384840     13066.6
    384880     13065.9
    384920       13068
    384960     13068.9
    385000     13071.6
    385040     13073.3
    385080     13073.5
    385120     13076.4
    385160     13076.6
    385200       13078
    385240     13077.8
    385280     13080.9
    385320     13081.4
    385360     13081.4
    385400     13085.5
    385440     13085.3
    385480     13087.4
    385520     13089.4
    385560     13089.7
    385600     13091.3
    385640     13093.6
    385680     13092.9
    385720       13095
    385760       13096
    385800     13098.6
    385840     13100.3
    385880     13100.5
    385920     13103.5
    385960     13103.7
    386000     13105.1
    386040     13104.8
    386080       13108
    386120     13108.4
    386160     13108.5
    386200     13112.5
    386240     13112.3
    386280     13114.4
    386320     13116.4
    386360     13116.7
    386400     13118.3
    386440     13120.7
    386480     13119.9
    386520     13122.1
    386560       13123
    386600     13125.7
    386640     13127.3
    386680     13127.5
    386720     13130.5
    386760     13130.7
    386800     13132.1
    386840     13131.9
    386880       13135
    386920     13135.5
    386960     13135.5
    387000     13139.6
    387040     13139.3
    387080     13141.4
    387120     13143.5
    387160     13143.8
    387200     13145.3
    387240     13147.7
    387280     13146.9
    387320     13149.1
    387360     13150.1
    387400     13152.7
    387440     13154.4
    387480     13154.6
    387520     13157.5
    387560     13157.8
    387600     13159.2
    387640     13158.9
    387680       13162
    387720     13162.6
    387760     13162.5
    387800     13166.6
    387840     13166.3
    387880     13168.5
    387920     13170.6
    387960     13170.8
    388000     13172.3
    388040     13174.8
    388080       13174
    388120     13176.2
    388160     13177.1
    388200     13179.7
    388240     13181.4
    388280     13181.6
    388320     13184.6
    388360     13184.7
    388400     13186.2
    388440       13186
    388480       13189
    388520     13189.6
    388560     13189.5
    388600     13193.6
    388640     13193.3
    388680     13195.5
    388720     13197.6
    388760     13197.8
    388800     13199.4
    388840     13201.8
    388880       13201
    388920     13203.2
    388960     13204.1
    389000     13206.7
    389040     13208.4
    389080     13208.6
    389120     13211.6
    389160     13211.7
    389200     13213.2
    389240     13212.9
    389280       13216
    389320     13216.6
    389360     13216.5
    389400     13220.6
    389440     13220.3
    389480     13222.5
    389520     13224.6
    389560     13224.8
    389600     13226.4
    389640     13228.8
    389680       13228
    389720     13230.2
    389760     13231.1
    389800     13233.7
    389840     13235.4
    389880     13235.7
    389920     13238.6
    389960     13238.8
    390000     13240.2
    390040       13240
    390080       13243
    390120     13243.6
    390160     13243.5
    390200     13247.6
    390240     13247.4
    390280     13249.5
    390320     13251.6
    390360     13251.8
    390400     13253.4
    390440     13255.8
    390480       13255
    390520     13257.2
    390560     13258.1
    390600     13260.7
    390640     13262.5
    390680     13262.7
    390720     13265.6
    390760     13265.8
    390800     13267.2
    390840       13267
    390880       13270
    390920     13270.6
    390960     13270.5
    391000     13274.7
    391040     13274.4
    391080     13276.5
    391120     13278.7
    391160     13278.8
    391200     13280.5
    391240     13282.8
    391280       13282
    391320     13284.2
    391360     13285.2
    391400     13287.7
    391440     13289.5
    391480     13289.7
    391520     13292.7
    391560     13292.8
    391600     13294.2
    391640       13294
    391680     13297.1
    391720     13297.6
    391760     13297.6
    391800     13301.6
    391840     13301.4
    391880     13303.5
    391920     13305.7
    391960     13305.8
    392000     13307.5
    392040     13309.8
    392080       13309
    392120     13311.2
    392160     13312.2
    392200     13314.7
    392240     13316.5
    392280     13316.7
    392320     13319.7
    392360     13319.8
    392400     13321.2
    392440       13321
    392480       13324
    392520     13324.7
    392560     13324.6
    392600     13328.7
    392640     13328.4
    392680     13330.5
    392720     13332.7
    392760     13332.8
    392800     13334.5
    392840     13336.8
    392880     13336.1
    392920     13338.2
    392960     13339.2
    393000     13341.7
    393040     13343.5
    393080     13343.7
    393120     13346.8
    393160     13346.8
    393200     13348.3
    393240       13348
    393280     13351.1
    393320     13351.7
    393360     13351.6
    393400     13355.7
    393440     13355.3
    393480     13357.6
    393520     13359.6
    393560     13359.9
    393600     13361.5
    393640     13363.8
    393680     13363.1
    393720     13365.2
    393760     13366.2
    393800     13368.7
    393840     13370.6
    393880     13370.7
    393920     13373.8
    393960     13373.7
    394000     13375.3
    394040     13374.9
    394080     13378.1
    394120     13378.7
    394160     13378.6
    394200     13382.7
    394240     13382.4
    394280     13384.5
    394320     13386.7
    394360     13386.9
    394400     13388.4
    394440     13390.8
    394480       13390
    394520     13392.2
    394560     13393.2
    394600     13395.7
    394640     13397.6
    394680     13397.7
    394720     13400.8
    394760     13400.7
    394800     13402.2
    394840     13401.9
    394880     13405.1
    394920     13405.6
    394960     13405.5
    395000     13409.7
    395040     13409.4
    395080     13411.6
    395120     13413.6
    395160     13413.9
    395200     13415.4
    395240     13417.7
    395280     13417.1
    395320     13419.2
    395360     13420.2
    395400     13422.7
    395440     13424.5
    395480     13424.7
    395520     13427.8
    395560     13427.7
    395600     13429.2
    395640     13428.8
    395680     13432.1
    395720     13432.6
    395760     13432.5
    395800     13436.7
    395840     13436.4
    395880     13438.6
    395920     13440.6
    395960     13440.9
    396000     13442.4
    396040     13444.7
    396080       13444
    396120     13446.2
    396160     13447.2
    396200     13449.6
    396240     13451.5
    396280     13451.6
    396320     13454.7
    396360     13454.6
    396400     13456.2
    396440     13455.8
    396480       13459
    396520     13459.5
    396560     13459.4
    396600     13463.6
    396640     13463.3
    396680     13465.5
    396720     13467.6
    396760     13467.9
    396800     13469.4
    396840     13471.7
    396880     13470.9
    396920     13473.1
    396960     13474.1
    397000     13476.6
    397040     13478.5
    397080     13478.6
    397120     13481.7
    397160     13481.7
    397200     13483.1
    397240     13482.7
    397280       13486
    397320     13486.5
    397360     13486.4
    397400     13490.6
    397440     13490.3
    397480     13492.6
    397520     13494.6
    397560     13494.9
    397600     13496.3
    397640     13498.7
    397680     13497.9
    397720     13500.1
    397760     13501.1
    397800     13503.6
    397840     13505.5
    397880     13505.6
    397920     13508.7
    397960     13508.6
    398000     13510.1
    398040     13509.7
    398080       13513
    398120     13513.5
    398160     13513.4
    398200     13517.6
    398240     13517.2
    398280     13519.5
    398320     13521.6
    398360     13521.9
    398400     13523.3
    398440     13525.6
    398480     13524.9
    398520     13527.1
    398560     13528.1
    398600     13530.5
    398640     13532.4
    398680     13532.6
    398720     13535.8
    398760     13535.6
    398800     13537.1
    398840     13536.7
    398880       13540
    398920     13540.4
    398960     13540.4
    399000     13544.6
    399040     13544.2
    399080     13546.4
    399120     13548.5
    399160     13548.8
    399200     13550.3
    399240     13552.6
    399280     13551.9
    399320     13554.1
    399360       13555
    399400     13557.5
    399440     13559.4
    399480     13559.5
    399520     13562.7
    399560     13562.6
    399600       13564
    399640     13563.6
    399680       13567
    399720     13567.4
    399760     13567.4
    399800     13571.5
    399840     13571.2
    399880     13573.3
    399920     13575.5
    399960     13575.8
    400000     13577.3
    400040     13579.5
    400080     13578.8
    400120       13581
    400160       13582
    400200     13584.4
    400240     13586.3
    400280     13586.5
    400320     13589.7
    400360     13589.6
    400400     13590.9
    400440     13590.6
    400480       13594
    400520     13594.4
    400560     13594.3
    400600     13598.5
    400640     13598.1
    400680     13600.2
    400720     13602.5
    400760     13602.7
    400800     13604.2
    400840     13606.5
    400880     13605.8
    400920       13608
    400960     13608.9
    401000     13611.4
    401040     13613.3
    401080     13613.5
    401120     13616.7
    401160     13616.5
    401200     13617.9
    401240     13617.6
    401280       13621
    401320     13621.3
    401360     13621.3
    401400     13625.5
    401440       13625
    401480     13627.2
    401520     13629.4
    401560     13629.6
    401600     13631.1
    401640     13633.4
    401680     13632.8
    401720     13634.9
    401760     13635.9
    401800     13638.3
    401840     13640.2
    401880     13640.4
    401920     13643.6
    401960     13643.5
    402000     13644.9
    402040     13644.5
    402080       13648
    402120     13648.3
    402160     13648.2
    402200     13652.4
    402240       13652
    402280     13654.2
    402320     13656.4
    402360     13656.5
    402400     13658.1
    402440     13660.4
    402480     13659.7
    402520     13661.8
    402560     13662.8
    402600     13665.3
    402640     13667.2
    402680     13667.4
    402720     13670.5
    402760     13670.5
    402800     13671.8
    402840     13671.4
    402880     13674.9
    402920     13675.3
    402960     13675.1
    403000     13679.3
    403040       13679
    403080     13681.2
    403120     13683.4
    403160     13683.5
    403200     13685.1
    403240     13687.3
    403280     13686.6
    403320     13688.8
    403360     13689.8
    403400     13692.3
    403440     13694.1
    403480     13694.4
    403520     13697.5
    403560     13697.5
    403600     13698.7
    403640     13698.4
    403680     13701.9
    403720     13702.2
    403760     13702.1
    403800     13706.3
    403840     13705.9
    403880     13708.2
    403920     13710.3
    403960     13710.4
    404000       13712
    404040     13714.3
    404080     13713.6
    404120     13715.7
    404160     13716.8
    404200     13719.2
    404240     13721.1
    404280     13721.3
    404320     13724.5
    404360     13724.4
    404400     13725.7
    404440     13725.3
    404480     13728.9
    404520     13729.2
    404560     13729.1
    404600     13733.3
    404640     13732.9
    404680     13735.1
    404720     13737.3
    404760     13737.4
    404800       13739
    404840     13741.1
    404880     13740.5
    404920     13742.7
    404960     13743.7
    405000       13746
    405040       13748
    405080     13748.2
    405120     13751.5
    405160     13751.3
    405200     13752.6
    405240     13752.3
    405280     13755.8
    405320     13756.1
    405360       13756
    405400     13760.2
    405440     13759.8
    405480       13762
    405520     13764.3
    405560     13764.4
    405600     13765.9
    405640     13768.1
    405680     13767.4
    405720     13769.6
    405760     13770.7
    405800       13773
    405840     13774.9
    405880     13775.2
    405920     13778.4
    405960     13778.3
    406000     13779.5
    406040     13779.3
    406080     13782.8
    406120     13783.1
    406160     13782.9
    406200     13787.2
    406240     13786.7
    406280       13789
    406320     13791.1
    406360     13791.3
    406400     13792.8
    406440       13795
    406480     13794.3
    406520     13796.6
    406560     13797.5
    406600     13799.9
    406640     13801.9
    406680       13802
    406720     13805.4
    406760     13805.2
    406800     13806.5
    406840     13806.2
    406880     13809.7
    406920       13810
    406960     13809.8
    407000     13814.1
    407040     13813.6
    407080     13815.9
    407120     13818.1
    407160     13818.2
    407200     13819.7
    407240     13821.9
    407280     13821.2
    407320     13823.5
    407360     13824.4
    407400     13826.9
    407440     13828.8
    407480       13829
    407520     13832.3
    407560     13832.1
    407600     13833.5
    407640     13833.1
    407680     13836.6
    407720     13836.9
    407760     13836.8
    407800     13841.1
    407840     13840.4
    407880     13842.9
    407920       13845
    407960     13845.1
    408000     13846.7
    408040     13848.8
    408080     13848.1
    408120     13850.4
    408160     13851.4
    408200     13853.8
    408240     13855.6
    408280     13855.9
    408320     13859.2
    408360       13859
    408400     13860.4
    408440       13860
    408480     13863.6
    408520     13863.8
    408560     13863.7
    408600       13868
    408640     13867.4
    408680     13869.8
    408720       13872
    408760       13872
    408800     13873.6
    408840     13875.8
    408880       13875
    408920     13877.4
    408960     13878.3
    409000     13880.7
    409040     13882.6
    409080     13882.8
    409120     13886.1
    409160     13885.9
    409200     13887.4
    409240     13886.9
    409280     13890.5
    409320     13890.8
    409360     13890.6
    409400     13894.9
    409440     13894.3
    409480     13896.7
    409520     13898.9
    409560       13899
    409600     13900.6
    409640     13902.7
    409680     13901.9
    409720     13904.3
    409760     13905.3
    409800     13907.5
    409840     13909.5
    409880     13909.7
    409920     13913.1
    409960     13912.8
    410000     13914.3
    410040     13913.9
    410080     13917.4
    410120     13917.7
    410160     13917.5
    410200     13921.8
    410240     13921.3
    410280     13923.7
    410320     13925.8
    410360     13925.9
    410400     13927.5
    410440     13929.6
    410480     13928.8
    410520     13931.2
    410560     13932.2
    410600     13934.5
    410640     13936.4
    410680     13936.5
    410720       13940
    410760     13939.8
    410800     13941.2
    410840     13940.8
    410880     13944.3
    410920     13944.6
    410960     13944.3
    411000     13948.7
    411040     13948.2
    411080     13950.6
    411120     13952.7
    411160     13952.8
    411200     13954.4
    411240     13956.5
    411280     13955.7
    411320     13958.1
    411360     13959.1
    411400     13961.4
    411440     13963.3
    411480     13963.4
    411520     13966.9
    411560     13966.7
    411600     13968.1
    411640     13967.6
    411680     13971.2
    411720     13971.5
    411760     13971.3
    411800     13975.6
    411840     13975.2
    411880     13977.5
    411920     13979.5
    411960     13979.7
    412000     13981.2
    412040     13983.3
    412080     13982.6
    412120       13985
    412160       13986
    412200     13988.3
    412240     13990.2
    412280     13990.3
    412320     13993.8
    412360     13993.6
    412400       13995
    412440     13994.5
    412480     13998.1
    412520     13998.4
    412560     13998.1
    412600     14002.5
    412640     14002.1
    412680     14004.4
    412720     14006.5
    412760     14006.5
    412800     14008.1
    412840     14010.2
    412880     14009.4
    412920     14011.8
    412960     14012.8
    413000     14015.2
    413040     14017.1
    413080     14017.2
    413120     14020.6
    413160     14020.5
    413200     14021.8
    413240     14021.4
    413280       14025
    413320     14025.3
    413360       14025
    413400     14029.4
    413440       14029
    413480     14031.2
    413520     14033.3
    413560     14033.4
    413600       14035
    413640     14037.1
    413680     14036.3
    413720     14038.7
    413760     14039.7
    413800     14042.1
    413840       14044
    413880     14044.1
    413920     14047.5
    413960     14047.3
    414000     14048.7
    414040     14048.2
    414080     14051.8
    414120     14052.1
    414160     14051.9
    414200     14056.2
    414240     14055.9
    414280       14058
    414320     14060.1
    414360     14060.2
    414400     14061.9
    414440       14064
    414480     14063.2
    414520     14065.5
    414560     14066.6
    414600       14069
    414640     14070.8
    414680     14070.9
    414720     14074.4
    414760     14074.2
    414800     14075.6
    414840     14075.1
    414880     14078.7
    414920     14078.9
    414960     14078.7
    415000     14083.1
    415040     14082.7
    415080     14084.9
    415120       14087
    415160     14087.1
    415200     14088.7
    415240     14090.9
    415280     14090.1
    415320     14092.4
    415360     14093.4
    415400     14095.8
    415440     14097.7
    415480     14097.8
    415520     14101.3
    415560     14101.1
    415600     14102.5
    415640       14102
    415680     14105.6
    415720     14105.8
    415760     14105.5
    415800       14110
    415840     14109.5
    415880     14111.7
    415920     14113.9
    415960     14113.9
    416000     14115.6
    416040     14117.7
    416080     14116.9
    416120     14119.3
    416160     14120.3
    416200     14122.7
    416240     14124.6
    416280     14124.6
    416320     14128.1
    416360     14127.8
    416400     14129.3
    416440     14128.8
    416480     14132.4
    416520     14132.6
    416560     14132.4
    416600     14136.8
    416640     14136.4
    416680     14138.6
    416720     14140.8
    416760     14140.8
    416800     14142.5
    416840     14144.5
    416880     14143.7
    416920     14146.2
    416960     14147.1
    417000     14149.6
    417040     14151.5
    417080     14151.5
    417120       14155
    417160     14154.7
    417200     14156.2
    417240     14155.6
    417280     14159.2
    417320     14159.4
    417360     14159.3
    417400     14163.6
    417440     14163.2
    417480     14165.5
    417520     14167.7
    417560     14167.6
    417600     14169.3
    417640     14171.4
    417680     14170.6
    417720     14173.1
    417760       14174
    417800     14176.5
    417840     14178.4
    417880     14178.4
    417920     14181.9
    417960     14181.5
    418000     14183.1
    418040     14182.5
    418080     14186.1
    418120     14186.3
    418160     14186.1
    418200     14190.5
    418240     14190.1
    418280     14192.3
    418320     14194.5
    418360     14194.5
    418400     14196.2
    418440     14198.3
    418480     14197.5
    418520     14199.9
    418560     14200.9
    418600     14203.4
    418640     14205.2
    418680     14205.2
    418720     14208.8
    418760     14208.3
    418800       14210
    418840     14209.3
    418880       14213
    418920     14213.2
    418960       14213
    419000     14217.4
    419040       14217
    419080     14219.2
    419120     14221.4
    419160     14221.4
    419200       14223
    419240     14225.1
    419280     14224.3
    419320     14226.7
    419360     14227.8
    419400     14230.3
    419440     14232.1
    419480     14232.1
    419520     14235.6
    419560     14235.2
    419600     14236.8
    419640     14236.2
    419680     14239.8
    419720     14240.1
    419760     14239.8
    419800     14244.2
    419840     14243.8
    419880     14246.1
    419920     14248.3
    419960     14248.3
    420000     14249.8
    420040       14252
    420080     14251.2
    420120     14253.6
    420160     14254.6
    420200     14257.1
    420240     14258.9
    420280       14259
    420320     14262.5
    420360     14262.1
    420400     14263.7
    420440       14263
    420480     14266.7
    420520     14266.9
    420560     14266.7
    420600     14271.1
    420640     14270.7
    420680       14273
    420720     14275.1
    420760     14275.1
    420800     14276.7
    420840     14278.8
    420880     14278.1
    420920     14280.5
    420960     14281.4
    421000     14283.9
    421040     14285.8
    421080     14285.8
    421120     14289.4
    421160     14288.9
    421200     14290.6
    421240     14289.8
    421280     14293.5
    421320     14293.8
    421360     14293.6
    421400     14297.9
    421440     14297.6
    421480     14299.8
    421520       14302
    421560       14302
    421600     14303.6
    421640     14305.7
    421680     14304.9
    421720     14307.3
    421760     14308.3
    421800     14310.7
    421840     14312.6
    421880     14312.7
    421920     14316.3
    421960     14315.8
    422000     14317.4
    422040     14316.7
    422080     14320.4
    422120     14320.6
    422160     14320.4
    422200     14324.8
    422240     14324.5
    422280     14326.7
    422320     14328.8
    422360     14328.9
    422400     14330.4
    422440     14332.5
    422480     14331.8
    422520     14334.2
    422560     14335.1
    422600     14337.5
    422640     14339.5
    422680     14339.5
    422720     14343.1
    422760     14342.7
    422800     14344.3
    422840     14343.5
    422880     14347.3
    422920     14347.4
    422960     14347.2
    423000     14351.6
    423040     14351.4
    423080     14353.6
    423120     14355.7
    423160     14355.7
    423200     14357.2
    423240     14359.3
    423280     14358.5
    423320       14361
    423360     14361.9
    423400     14364.4
    423440     14366.2
    423480     14366.4
    423520       14370
    423560     14369.5
    423600     14371.1
    423640     14370.4
    423680     14374.1
    423720     14374.2
    423760     14374.1
    423800     14378.5
    423840     14378.2
    423880     14380.4
    423920     14382.4
    423960     14382.6
    424000       14384
    424040     14386.1
    424080     14385.3
    424120     14387.8
    424160     14388.7
    424200     14391.1
    424240       14393
    424280     14393.1
    424320     14396.7
    424360     14396.3
    424400     14397.9
    424440     14397.1
    424480     14400.9
    424520       14401
    424560     14400.8
    424600     14405.2
    424640     14404.9
    424680     14407.2
    424720     14409.2
    424760     14409.3
    424800     14410.8
    424840     14412.9
    424880     14412.1
    424920     14414.6
    424960     14415.5
    425000     14417.9
    425040     14419.7
    425080     14419.9
    425120     14423.5
    425160     14423.1
    425200     14424.7
    425240     14423.9
    425280     14427.7
    425320     14427.8
    425360     14427.6
    425400       14432
    425440     14431.7
    425480       14434
    425520       14436
    425560     14436.1
    425600     14437.5
    425640     14439.6
    425680     14438.9
    425720     14441.4
    425760     14442.3
    425800     14444.8
    425840     14446.5
    425880     14446.7
    425920     14450.3
    425960     14449.9
    426000     14451.5
    426040     14450.7
    426080     14454.5
    426120     14454.6
    426160     14454.4
    426200     14458.8
    426240     14458.5
    426280     14460.7
    426320     14462.8
    426360     14462.9
    426400     14464.3
    426440     14466.4
    426480     14465.6
    426520     14468.2
    426560     14469.1
    426600     14471.5
    426640     14473.2
    426680     14473.5
    426720     14477.1
    426760     14476.7
    426800     14478.2
    426840     14477.5
    426880     14481.3
    426920     14481.4
    426960     14481.2
    427000     14485.7
    427040     14485.3
    427080     14487.5
    427120     14489.6
    427160     14489.7
    427200     14491.1
    427240     14493.3
    427280     14492.5
    427320       14495
    427360     14495.8
    427400     14498.4
    427440     14500.1
    427480     14500.4
    427520     14503.8
    427560     14503.4
    427600       14505
    427640     14504.3
    427680     14508.1
    427720     14508.2
    427760     14507.9
    427800     14512.4
    427840     14512.1
    427880     14514.2
    427920     14516.4
    427960     14516.5
    428000     14517.9
    428040       14520
    428080     14519.2
    428120     14521.8
    428160     14522.6
    428200     14525.1
    428240     14526.9
    428280     14527.2
    428320     14530.6
    428360     14530.3
    428400     14531.9
    428440     14531.1
    428480     14534.9
    428520       14535
    428560     14534.6
    428600     14539.2
    428640     14538.9
    428680       14541
    428720     14543.2
    428760     14543.2
    428800     14544.7
    428840     14546.8
    428880       14546
    428920     14548.6
    428960     14549.4
    429000     14551.8
    429040     14553.7
    429080       14554
    429120     14557.5
    429160       14557
    429200     14558.6
    429240     14557.9
    429280     14561.7
    429320     14561.8
    429360     14561.4
    429400     14566.1
    429440     14565.7
    429480     14567.8
    429520       14570
    429560       14570
    429600     14571.5
    429640     14573.6
    429680     14572.8
    429720     14575.4
    429760     14576.2
    429800     14578.7
    429840     14580.6
    429880     14580.8
    429920     14584.3
    429960     14583.8
    430000     14585.4
    430040     14584.7
    430080     14588.5
    430120     14588.5
    430160     14588.3
    430200     14592.9
    430240     14592.5
    430280     14594.6
    430320     14596.8
    430360     14596.8
    430400     14598.3
    430440     14600.4
    430480     14599.7
    430520     14602.2
    430560       14603
    430600     14605.5
    430640     14607.4
    430680     14607.6
    430720     14611.1
    430760     14610.6
    430800     14612.3
    430840     14611.5
    430880     14615.3
    430920     14615.3
    430960     14615.1
    431000     14619.8
    431040     14619.4
    431080     14621.4
    431120     14623.6
    431160     14623.6
    431200     14625.1
    431240     14627.2
    431280     14626.5
    431320       14629
    431360     14629.8
    431400     14632.3
    431440     14634.2
    431480     14634.5
    431520       14638
    431560     14637.5
    431600       14639
    431640     14638.3
    431680     14642.1
    431720     14642.2
    431760     14641.9
    431800     14646.6
    431840     14646.2
    431880     14648.2
    431920     14650.4
    431960     14650.4
    432000     14651.9
    432040       14654
    432080     14653.3
    432120     14655.9
    432160     14656.7
    432200     14659.1
    432240     14661.1
    432280     14661.3
    432320     14664.8
    432360     14664.3
    432400     14665.9
    432440     14665.1
    432480       14669
    432520       14669
    432560     14668.8
    432600     14673.4
    432640     14673.1
    432680     14675.1
    432720     14677.2
    432760     14677.2
    432800     14678.7
    432840     14680.9
    432880     14680.1
    432920     14682.8
    432960     14683.5
    433000     14685.9
    433040     14687.9
    433080     14688.1
    433120     14691.7
    433160     14691.1
    433200     14692.7
    433240     14691.9
    433280     14695.8
    433320     14695.9
    433360     14695.6
    433400     14700.2
    433440       14700
    433480     14701.9
    433520     14704.1
    433560       14704
    433600     14705.5
    433640     14707.8
    433680     14706.9
    433720     14709.6
    433760     14710.4
    433800     14712.8
    433840     14714.8
    433880     14714.9
    433920     14718.5
    433960     14717.9
    434000     14719.6
    434040     14718.7
    434080     14722.7
    434120     14722.7
    434160     14722.4
    434200     14727.1
    434240     14726.9
    434280     14728.7
    434320     14730.9
    434360     14730.9
    434400     14732.4
    434440     14734.7
    434480     14733.7
    434520     14736.4
    434560     14737.2
    434600     14739.6
    434640     14741.7
    434680     14741.8
    434720     14745.4
    434760     14744.7
    434800     14746.4
    434840     14745.6
    434880     14749.5
    434920     14749.5
    434960     14749.3
    435000     14753.9
    435040     14753.7
    435080     14755.5
    435120     14757.8
    435160     14757.7
    435200     14759.2
    435240     14761.5
    435280     14760.6
    435320     14763.3
    435360     14764.1
    435400     14766.4
    435440     14768.5
    435480     14768.7
    435520     14772.2
    435560     14771.6
    435600     14773.2
    435640     14772.4
    435680     14776.3
    435720     14776.3
    435760       14776
    435800     14780.8
    435840     14780.5
    435880     14782.3
    435920     14784.6
    435960     14784.4
    436000       14786
    436040     14788.3
    436080     14787.5
    436120     14790.1
    436160     14790.9
    436200     14793.2
    436240     14795.3
    436280     14795.5
    436320       14799
    436360     14798.4
    436400       14800
    436440     14799.3
    436480     14803.2
    436520     14803.1
    436560     14802.9
    436600     14807.7
    436640     14807.4
    436680     14809.1
    436720     14811.5
    436760     14811.2
    436800     14812.8
    436840     14815.1
    436880     14814.3
    436920     14816.9
    436960     14817.7
    437000       14820
    437040     14822.2
    437080     14822.3
    437120     14825.7
    437160     14825.2
    437200     14826.8
    437240     14826.2
    437280     14830.1
    437320       14830
    437360     14829.8
    437400     14834.5
    437440     14834.2
    437480       14836
    437520     14838.3
    437560     14838.1
    437600     14839.7
    437640       14842
    437680     14841.1
    437720     14843.8
    437760     14844.5
    437800     14846.8
    437840       14849
    437880     14849.1
    437920     14852.6
    437960       14852
    438000     14853.6
    438040       14853
    438080     14856.9
    438120     14856.8
    438160     14856.6
    438200     14861.3
    438240       14861
    438280     14862.8
    438320     14865.1
    438360       14865
    438400     14866.6
    438440     14868.8
    438480       14868
    438520     14870.7
    438560     14871.4
    438600     14873.7
    438640     14875.8
    438680       14876
    438720     14879.5
    438760     14878.8
    438800     14880.4
    438840     14879.8
    438880     14883.7
    438920     14883.6
    438960     14883.4
    439000     14888.1
    439040     14887.8
    439080     14889.5
    439120     14891.9
    439160     14891.8
    439200     14893.4
    439240     14895.7
    439280     14894.8
    439320     14897.5
    439360     14898.2
    439400     14900.5
    439440     14902.6
    439480     14902.8
    439520     14906.3
    439560     14905.7
    439600     14907.3
    439640     14906.6
    439680     14910.5
    439720     14910.4
    439760     14910.2
    439800       14915
    439840     14914.7
    439880     14916.3
    439920     14918.8
    439960     14918.6
    440000     14920.2
    440040     14922.5
    440080     14921.6
    440120     14924.4
    440160       14925
    440200     14927.4
    440240     14929.5
    440280     14929.5
    440320     14933.1
    440360     14932.5
    440400     14934.1
    440440     14933.5
    440480     14937.3
    440520     14937.2
    440560       14937
    440600     14941.8
    440640     14941.6
    440680     14943.2
    440720     14945.6
    440760     14945.5
    440800     14947.1
    440840     14949.3
    440880     14948.3
    440920     14951.2
    440960     14951.9
    441000     14954.2
    441040     14956.3
    441080     14956.4
    441120       14960
    441160     14959.4
    441200     14960.9
    441240     14960.3
    441280     14964.2
    441320       14964
    441360     14963.9
    441400     14968.6
    441440     14968.4
    441480       14970
    441520     14972.5
    441560     14972.3
    441600     14973.9
    441640     14976.1
    441680     14975.2
    441720       14978
    441760     14978.7
    441800       14981
    441840     14983.1
    441880     14983.1
    441920     14986.9
    441960     14986.2
    442000     14987.8
    442040     14987.1
    442080     14990.9
    442120     14990.8
    442160     14990.6
    442200     14995.4
    442240     14995.3
    442280     14996.9
    442320     14999.2
    442360     14999.1
    442400     15000.7
    442440     15002.9
    442480       15002
    442520     15004.8
    442560     15005.5
    442600     15007.8
    442640       15010
    442680       15010
    442720     15013.7
    442760       15013
    442800     15014.6
    442840     15013.9
    442880     15017.8
    442920     15017.6
    442960     15017.5
    443000     15022.3
    443040     15022.1
    443080     15023.7
    443120       15026
    443160     15025.9
    443200     15027.5
    443240     15029.7
    443280     15028.9
    443320     15031.6
    443360     15032.4
    443400     15034.6
    443440     15036.8
    443480     15036.8
    443520     15040.4
    443560     15039.9
    443600     15041.4
    443640     15040.8
    443680     15044.7
    443720     15044.5
    443760     15044.3
    443800       15049
    443840       15049
    443880     15050.6
    443920     15052.9
    443960     15052.8
    444000     15054.4
    444040     15056.6
    444080     15055.7
    444120     15058.5
    444160     15059.3
    444200     15061.5
    444240     15063.6
    444280     15063.7
    444320     15067.3
    444360     15066.7
    444400     15068.3
    444440     15067.6
    444480     15071.5
    444520     15071.3
    444560     15071.2
    444600     15075.9
    444640     15075.8
    444680     15077.5
    444720     15079.6
    444760     15079.6
    444800     15081.3
    444840     15083.5
    444880     15082.5
    444920     15085.4
    444960     15086.1
    445000     15088.4
    445040     15090.5
    445080     15090.6
    445120     15094.2
    445160     15093.5
    445200     15095.2
    445240     15094.4
    445280     15098.3
    445320     15098.2
    445360       15098
    445400     15102.8
    445440     15102.6
    445480     15104.3
    445520     15106.5
    445560     15106.5
    445600       15108
    445640     15110.3
    445680     15109.3
    445720     15112.2
    445760       15113
    445800     15115.2
    445840     15117.3
    445880     15117.4
    445920       15121
    445960     15120.4
    446000     15122.1
    446040     15121.2
    446080     15125.1
    446120       15125
    446160     15124.8
    446200     15129.6
    446240     15129.5
    446280     15131.2
    446320     15133.4
    446360     15133.3
    446400     15134.9
    446440     15137.1
    446480     15136.2
    446520       15139
    446560     15139.8
    446600     15142.1
    446640     15144.1
    446680     15144.2
    446720     15147.8
    446760     15147.3
    446800       15149
    446840       15148
    446880       15152
    446920     15151.8
    446960     15151.7
    447000     15156.5
    447040     15156.3
    447080       15158
    447120     15160.3
    447160     15160.2
    447200     15161.8
    447240       15164
    447280       15163
    447320     15165.9
    447360     15166.7
    447400     15168.9
    447440     15171.1
    447480     15171.1
    447520     15174.7
    447560     15174.1
    447600     15175.9
    447640     15174.9
    447680     15178.9
    447720     15178.6
    447760     15178.5
    447800     15183.3
    447840     15183.2
    447880     15184.9
    447920     15187.1
    447960       15187
    448000     15188.6
    448040     15190.9
    448080     15189.9
    448120     15192.7
    448160     15193.5
    448200     15195.8
    448240       15198
    448280     15197.9
    448320     15201.5
    448360       15201
    448400     15202.7
    448440     15201.7
    448480     15205.8
    448520     15205.5
    448560     15205.4
    448600     15210.2
    448640     15210.1
    448680     15211.7
    448720       15214
    448760     15213.9
    448800     15215.5
    448840     15217.7
    448880     15216.7
    448920     15219.5
    448960     15220.4
    449000     15222.6
    449040     15224.8
    449080     15224.8
    449120     15228.4
    449160     15227.8
    449200     15229.6
    449240     15228.6
    449280     15232.6
    449320     15232.4
    449360     15232.2
    449400     15237.1
    449440     15236.9
    449480     15238.6
    449520     15240.8
    449560     15240.7
    449600     15242.3
    449640     15244.6
    449680     15243.6
    449720     15246.4
    449760     15247.2
    449800     15249.5
    449840     15251.7
    449880     15251.7
    449920     15255.2
    449960     15254.6
    450000     15256.5
    450040     15255.5
    450080     15259.5
    450120     15259.2
    450160     15259.1
    450200     15263.9
    450240     15263.8
    450280     15265.4
    450320     15267.7
    450360     15267.6
    450400     15269.1
    450440     15271.5
    450480     15270.5
    450520     15273.3
    450560     15274.1
    450600     15276.3
    450640     15278.5
    450680     15278.5
    450720     15282.1
    450760     15281.4
    450800     15283.4
    450840     15282.3
    450880     15286.4
    450920     15286.1
    450960       15286
    451000     15290.7
    451040     15290.6
    451080     15292.3
    451120     15294.6
    451160     15294.5
    451200       15296
    451240     15298.3
    451280     15297.3
    451320     15300.2
    451360       15301
    451400     15303.2
    451440     15305.4
    451480     15305.5
    451520       15309
    451560     15308.2
    451600     15310.3
    451640     15309.2
    451680     15313.2
    451720       15313
    451760     15312.9
    451800     15317.6
    451840     15317.5
    451880     15319.2
    451920     15321.4
    451960     15321.3
    452000     15322.9
    452040     15325.3
    452080     15324.2
    452120     15327.1
    452160     15327.9
    452200     15330.1
    452240     15332.3
    452280     15332.4
    452320     15335.9
    452360     15335.1
    452400     15337.2
    452440     15336.1
    452480     15340.1
    452520     15339.9
    452560     15339.8
    452600     15344.5
    452640     15344.4
    452680     15346.1
    452720     15348.3
    452760     15348.3
    452800     15349.8
    452840     15352.2
    452880     15351.1
    452920     15353.9
    452960     15354.8
    453000       15357
    453040     15359.2
    453080     15359.3
    453120     15362.7
    453160       15362
    453200     15364.1
    453240     15362.9
    453280       15367
    453320     15366.8
    453360     15366.6
    453400     15371.4
    453440     15371.3
    453480       15373
    453520     15375.2
    453560     15375.1
    453600     15376.7
    453640     15379.1
    453680       15378
    453720     15380.8
    453760     15381.7
    453800     15383.8
    453840     15386.1
    453880     15386.2
    453920     15389.6
    453960     15388.9
    454000       15391
    454040     15389.8
    454080     15393.8
    454120     15393.7
    454160     15393.5
    454200     15398.3
    454240     15398.2
    454280     15399.9
    454320     15402.1
    454360     15402.1
    454400     15403.6
    454440     15406.1
    454480     15404.9
    454520     15407.7
    454560     15408.6
    454600     15410.8
    454640       15413
    454680     15413.1
    454720     15416.5
    454760     15415.7
    454800     15417.9
    454840     15416.7
    454880     15420.7
    454920     15420.7
    454960     15420.4
    455000     15425.3
    455040       15425
    455080     15426.8
    455120       15429
    455160       15429
    455200     15430.5
    455240       15433
    455280     15431.8
    455320     15434.6
    455360     15435.4
    455400     15437.6
    455440     15439.9
    455480       15440
    455520     15443.4
    455560     15442.6
    455600     15444.9
    455640     15443.6
    455680     15447.7
    455720     15447.6
    455760     15447.3
    455800     15452.1
    455840     15451.9
    455880     15453.7
    455920     15455.9
    455960     15455.9
    456000     15457.4
    456040     15459.9
    456080     15458.7
    456120     15461.4
    456160     15462.3
    456200     15464.5
    456240     15466.8
    456280     15466.8
    456320     15470.3
    456360     15469.5
    456400     15471.8
    456440     15470.5
    456480     15474.5
    456520     15474.4
    456560     15474.1
    456600       15479
    456640     15478.8
    456680     15480.5
    456720     15482.8
    456760     15482.8
    456800     15484.3
    456840     15486.7
    456880     15485.5
    456920     15488.4
    456960     15489.2
    457000     15491.4
    457040     15493.8
    457080     15493.7
    457120     15497.3
    457160     15496.4
    457200     15498.7
    457240     15497.4
    457280     15501.4
    457320     15501.3
    457360     15501.1
    457400     15505.9
    457440     15505.7
    457480     15507.4
    457520     15509.7
    457560     15509.7
    457600     15511.2
    457640     15513.7
    457680     15512.5
    457720     15515.3
    457760     15516.1
    457800     15518.3
    457840     15520.7
    457880     15520.7
    457920     15524.2
    457960     15523.3
    458000     15525.6
    458040     15524.3
    458080     15528.4
    458120     15528.2
    458160       15528
    458200     15532.8
    458240     15532.6
    458280     15534.3
    458320     15536.6
    458360     15536.6
    458400     15538.1
    458440     15540.6
    458480     15539.5
    458520     15542.3
    458560       15543
    458600     15545.3
    458640     15547.7
    458680     15547.6
    458720     15551.1
    458760     15550.3
    458800     15552.6
    458840     15551.3
    458880     15555.4
    458920     15555.1
    458960     15554.9
    459000     15559.7
    459040     15559.5
    459080     15561.3
    459120     15563.5
    459160     15563.5
    459200       15565
    459240     15567.6
    459280     15566.4
    459320     15569.3
    459360     15569.9
    459400     15572.2
    459440     15574.7
    459480     15574.6
    459520     15578.1
    459560     15577.3
    459600     15579.5
    459640     15578.2
    459680     15582.3
    459720     15582.1
    459760     15581.9
    459800     15586.6
    459840     15586.5
    459880     15588.2
    459920     15590.5
    459960     15590.5
    460000     15591.9
    460040     15594.5
    460080     15593.3
    460120     15596.3
    460160     15596.9
    460200     15599.2
    460240     15601.5
    460280     15601.5
    460320       15605
    460360     15604.2
    460400     15606.5
    460440     15605.2
    460480     15609.2
    460520       15609
    460560     15608.8
    460600     15613.5
    460640     15613.4
    460680     15615.2
    460720     15617.3
    460760     15617.4
    460800     15618.9
    460840     15621.5
    460880     15620.3
    460920     15623.2
    460960     15623.8
    461000     15626.1
    461040     15628.5
    461080     15628.5
    461120     15631.9
    461160     15631.2
    461200     15633.4
    461240     15632.1
    461280     15636.1
    461320     15635.9
    461360     15635.8
    461400     15640.5
    461440     15640.3
    461480     15642.1
    461520     15644.2
    461560     15644.3
    461600     15645.8
    461640     15648.4
    461680     15647.2
    461720     15650.1
    461760     15650.8
    461800       15653
    461840     15655.5
    461880     15655.4
    461920     15658.8
    461960     15658.1
    462000     15660.3
    462040       15659
    462080       15663
    462120     15662.8
    462160     15662.6
    462200     15667.5
    462240     15667.2
    462280       15669
    462320     15671.2
    462360     15671.2
    462400     15672.8
    462440     15675.3
    462480     15674.2
    462520     15676.9
    462560     15677.7
    462600     15679.9
    462640     15682.4
    462680     15682.3
    462720     15685.7
    462760       15685
    462800     15687.2
    462840       15686
    462880     15689.9
    462920     15689.8
    462960     15689.5
    463000     15694.4
    463040     15694.2
    463080     15695.9
    463120     15698.1
    463160     15698.1
    463200     15699.6
    463240     15702.3
    463280     15701.1
    463320     15703.8
    463360     15704.7
    463400     15706.8
    463440     15709.3
    463480     15709.2
    463520     15712.6
    463560       15712
    463600     15714.1
    463640     15712.9
    463680     15716.9
    463720     15716.7
    463760     15716.5
    463800     15721.3
    463840     15721.2
    463880     15722.9
    463920       15725
    463960       15725
    464000     15726.5
    464040     15729.2
    464080       15728
    464120     15730.8
    464160     15731.6
    464200     15733.7
    464240     15736.2
    464280     15736.1
    464320     15739.5
    464360     15738.8
    464400       15741
    464440     15739.8
    464480     15743.9
    464520     15743.6
    464560     15743.4
    464600     15748.2
    464640     15748.1
    464680     15749.8
    464720     15751.9
    464760     15751.9
    464800     15753.4
    464840     15756.1
    464880     15754.9
    464920     15757.7
    464960     15758.6
    465000     15760.6
    465040     15763.1
    465080     15763.1
    465120     15766.5
    465160     15765.8
    465200       15768
    465240     15766.7
    465280     15770.8
    465320     15770.5
    465360     15770.3
    465400     15775.2
    465440     15775.1
    465480     15776.8
    465520     15778.8
    465560     15778.9
    465600     15780.4
    465640       15783
    465680     15781.8
    465720     15784.7
    465760     15785.5
    465800     15787.6
    465840     15790.1
    465880       15790
    465920     15793.4
    465960     15792.8
    466000     15794.9
    466040     15793.6
    466080     15797.7
    466120     15797.5
    466160     15797.3
    466200     15802.1
    466240     15802.1
    466280     15803.7
    466320     15805.7
    466360     15805.8
    466400     15807.3
    466440     15810.1
    466480     15808.8
    466520     15811.6
    466560     15812.4
    466600     15814.5
    466640     15817.1
    466680     15816.9
    466720     15820.3
    466760     15819.7
    466800     15821.8
    466840     15820.5
    466880     15824.6
    466920     15824.4
    466960     15824.2
    467000       15829
    467040     15828.9
    467080     15830.6
    467120     15832.5
    467160     15832.7
    467200     15834.2
    467240       15837
    467280     15835.7
    467320     15838.5
    467360     15839.2
    467400     15841.4
    467440       15844
    467480     15843.9
    467520     15847.2
    467560     15846.7
    467600     15848.8
    467640     15847.3
    467680     15851.5
    467720     15851.3
    467760     15851.1
    467800     15855.9
    467840     15855.9
    467880     15857.5
    467920     15859.4
    467960     15859.6
    468000     15861.1
    468040     15863.9
    468080     15862.6
    468120     15865.4
    468160     15866.1
    468200     15868.3
    468240       15871
    468280     15870.8
    468320     15874.2
    468360     15873.6
    468400     15875.7
    468440     15874.2
    468480     15878.4
    468520     15878.2
    468560       15878
    468600     15882.9
    468640     15882.8
    468680     15884.5
    468720     15886.3
    468760     15886.5
    468800       15888
    468840     15890.8
    468880     15889.6
    468920     15892.4
    468960       15893
    469000     15895.2
    469040     15897.9
    469080     15897.8
    469120     15901.1
    469160     15900.5
    469200     15902.6
    469240     15901.2
    469280     15905.3
    469320     15905.1
    469360     15904.9
    469400     15909.8
    469440     15909.7
    469480     15911.3
    469520     15913.2
    469560     15913.4
    469600       15915
    469640     15917.7
    469680     15916.4
    469720     15919.3
    469760     15919.9
    469800     15922.1
    469840     15924.9
    469880     15924.7
    469920       15928
    469960     15927.4
    470000     15929.6
    470040       15928
    470080     15932.3
    470120       15932
    470160     15931.9
    470200     15936.7
    470240     15936.6
    470280     15938.3
    470320     15940.1
    470360     15940.4
    470400     15941.9
    470440     15944.7
    470480     15943.4
    470520     15946.2
    470560     15946.9
    470600       15949
    470640     15951.8
    470680     15951.6
    470720     15954.9
    470760     15954.3
    470800     15956.5
    470840     15954.9
    470880     15959.2
    470920     15958.9
    470960     15958.8
    471000     15963.7
    471040     15963.5
    471080     15965.2
    471120       15967
    471160     15967.3
    471200     15968.7
    471240     15971.6
    471280     15970.2
    471320     15973.2
    471360     15973.8
    471400     15975.9
    471440     15978.7
    471480     15978.6
    471520     15981.9
    471560     15981.3
    471600     15983.5
    471640     15981.9
    471680     15986.1
    471720     15985.9
    471760     15985.7
    471800     15990.6
    471840     15990.4
    471880     15992.2
    471920     15993.8
    471960     15994.2
    472000     15995.7
    472040     15998.5
    472080     15997.2
    472120     16000.2
    472160     16000.8
    472200     16002.8
    472240     16005.7
    472280     16005.4
    472320     16008.9
    472360     16008.2
    472400     16010.4
    472440     16008.8
    472480       16013
    472520     16012.8
    472560     16012.6
    472600     16017.6
    472640     16017.4
    472680     16019.2
    472720     16020.8
    472760     16021.2
    472800     16022.6
    472840     16025.4
    472880     16024.1
    472920     16027.1
    472960     16027.8
    473000     16029.8
    473040     16032.7
    473080     16032.4
    473120     16035.8
    473160     16035.2
    473200     16037.3
    473240     16035.8
    473280       16040
    473320     16039.7
    473360     16039.6
    473400     16044.6
    473440     16044.4
    473480     16046.1
    473520     16047.8
    473560       16048
    473600     16049.5
    473640     16052.3
    473680       16051
    473720       16054
    473760     16054.8
    473800     16056.8
    473840     16059.6
    473880     16059.3
    473920     16062.7
    473960     16062.2
    474000     16064.2
    474040     16062.7
    474080       16067
    474120     16066.7
    474160     16066.5
    474200     16071.5
    474240     16071.3
    474280       16073
    474320     16074.6
    474360     16074.9
    474400     16076.5
    474440     16079.2
    474480       16078
    474520       16081
    474560     16081.6
    474600     16083.8
    474640     16086.6
    474680     16086.3
    474720     16089.7
    474760     16089.1
    474800     16091.2
    474840     16089.6
    474880     16093.9
    474920     16093.6
    474960     16093.5
    475000     16098.5
    475040     16098.3
    475080       16100
    475120     16101.5
    475160     16101.9
    475200     16103.4
    475240     16106.2
    475280       16105
    475320     16107.9
    475360     16108.5
    475400     16110.7
    475440     16113.6
    475480     16113.2
    475520     16116.6
    475560       16116
    475600     16118.2
    475640     16116.6
    475680     16120.9
    475720     16120.6
    475760     16120.5
    475800     16125.4
    475840     16125.3
    475880     16126.9
    475920     16128.5
    475960     16128.8
    476000     16130.4
    476040     16133.1
    476080     16131.8
    476120     16134.9
    476160     16135.5
    476200     16137.7
    476240     16140.5
    476280     16140.2
    476320     16143.5
    476360       16143
    476400     16145.1
    476440     16143.6
    476480     16147.8
    476520     16147.5
    476560     16147.4
    476600     16152.3
    476640     16152.2
    476680     16153.8
    476720     16155.4
    476760     16155.8
    476800     16157.3
    476840       16160
    476880     16158.7
    476920     16161.8
    476960     16162.5
    477000     16164.6
    477040     16167.4
    477080     16167.1
    477120     16170.4
    477160     16169.9
    477200     16172.1
    477240     16170.5
    477280     16174.8
    477320     16174.5
    477360     16174.4
    477400     16179.2
    477440     16179.1
    477480     16180.7
    477520     16182.3
    477560     16182.7
    477600     16184.4
    477640     16187.1
    477680     16185.7
    477720     16188.7
    477760     16189.4
    477800     16191.6
    477840     16194.4
    477880       16194
    477920     16197.4
    477960     16196.8
    478000       16199
    478040     16197.4
    478080     16201.7
    478120     16201.3
    478160     16201.3
    478200     16206.1
    478240     16206.1
    478280     16207.7
    478320     16209.3
    478360     16209.6
    478400     16211.3
    478440       16214
    478480     16212.6
    478520     16215.7
    478560     16216.3
    478600     16218.5
    478640     16221.3
    478680     16220.9
    478720     16224.3
    478760     16223.7
    478800     16225.9
    478840     16224.4
    478880     16228.7
    478920     16228.2
    478960     16228.2
    479000       16233
    479040       16233
    479080     16234.6
    479120     16236.2
    479160     16236.5
    479200     16238.4
    479240       16241
    479280     16239.4
    479320     16242.6
    479360     16243.2
    479400     16245.4
    479440     16248.2
    479480     16247.8
    479520     16251.2
    479560     16250.7
    479600     16252.8
    479640     16251.3
    479680     16255.7
    479720     16255.2
    479760     16255.1
    479800       16260
    479840     16259.9
    479880     16261.6
    479920     16263.1
    479960     16263.4
    480000     16265.3
    480040       16268
    480080     16266.4
    480120     16269.5
    480160     16270.1
    480200     16272.3
    480240     16275.2
    480280     16274.7
    480320     16278.2
    480360     16277.6
    480400     16279.7
    480440     16278.3
    480480     16282.6
    480520     16282.1
    480560     16282.1
    480600     16286.9
    480640     16286.8
    480680     16288.5
    480720       16290
    480760     16290.3
    480800     16292.2
    480840       16295
    480880     16293.4
    480920     16296.5
    480960       16297
    481000     16299.3
    481040     16302.1
    481080     16301.7
    481120     16305.1
    481160     16304.6
    481200     16306.7
    481240     16305.2
    481280     16309.6
    481320       16309
    481360       16309
    481400     16313.9
    481440     16313.8
    481480     16315.4
    481520       16317
    481560     16317.2
    481600     16319.1
    481640       16322
    481680     16320.4
    481720     16323.5
    481760     16323.9
    481800     16326.3
    481840       16329
    481880     16328.6
    481920       16332
    481960     16331.5
    482000     16333.6
    482040     16332.1
    482080     16336.5
    482120     16335.9
    482160       16336
    482200     16340.8
    482240     16340.7
    482280     16342.5
    482320     16343.9
    482360     16344.2
    482400     16346.1
    482440     16348.9
    482480     16347.4
    482520     16350.5
    482560     16350.9
    482600     16353.3
    482640       16356
    482680     16355.6
    482720     16359.1
    482760     16358.5
    482800     16360.7
    482840     16359.1
    482880     16363.5
    482920     16362.9
    482960     16362.9
    483000     16367.8
    483040     16367.7
    483080     16369.5
    483120     16370.9
    483160     16371.2
    483200     16373.1
    483240     16375.9
    483280     16374.4
    483320     16377.4
    483360     16377.8
    483400     16380.2
    483440       16383
    483480     16382.5
    483520     16385.9
    483560     16385.5
    483600     16387.6
    483640     16386.1
    483680     16390.4
    483720     16389.8
    483760       16390
    483800     16394.8
    483840     16394.8
    483880     16396.5
    483920       16398
    483960     16398.2
    484000     16400.1
    484040     16402.9
    484080     16401.4
    484120     16404.5
    484160     16404.9
    484200     16407.3
    484240       16410
    484280     16409.5
    484320       16413
    484360     16412.5
    484400     16414.6
    484440     16413.1
    484480     16417.4
    484520     16416.8
    484560       16417
    484600     16421.9
    484640     16421.8
    484680     16423.6
    484720       16425
    484760     16425.3
    484800     16427.1
    484840       16430
    484880     16428.4
    484920     16431.5
    484960     16431.9
    485000     16434.3
    485040       16437
    485080     16436.5
    485120       16440
    485160     16439.5
    485200     16441.6
    485240     16440.2
    485280     16444.4
    485320     16443.8
    485360       16444
    485400     16448.9
    485440     16448.7
    485480     16450.6
    485520     16452.2
    485560     16452.3
    485600     16454.1
    485640       16457
    485680     16455.5
    485720     16458.5
    485760     16458.9
    485800     16461.3
    485840     16464.1
    485880     16463.5
    485920       16467
    485960     16466.6
    486000     16468.6
    486040     16467.2
    486080     16471.4
    486120     16470.8
    486160     16471.1
    486200       16476
    486240     16475.7
    486280     16477.6
    486320     16479.2
    486360     16479.3
    486400     16481.2
    486440     16484.1
    486480     16482.6
    486520     16485.5
    486560     16485.9
    486600     16488.4
    486640     16491.1
    486680     16490.5
    486720     16494.1
    486760     16493.5
    486800     16495.7
    486840     16494.2
    486880     16498.5
    486920     16497.9
    486960     16498.2
    487000       16503
    487040     16502.7
    487080     16504.6
    487120     16506.2
    487160     16506.4
    487200     16508.2
    487240     16511.1
    487280     16509.6
    487320     16512.6
    487360       16513
    487400     16515.4
    487440     16518.2
    487480     16517.5
    487520     16521.1
    487560     16520.6
    487600     16522.7
    487640     16521.2
    487680     16525.5
    487720     16524.8
    487760     16525.2
    487800       16530
    487840     16529.7
    487880     16531.7
    487920     16533.3
    487960     16533.4
    488000     16535.2
    488040     16538.1
    488080     16536.6
    488120     16539.6
    488160     16540.1
    488200     16542.4
    488240     16545.1
    488280     16544.6
    488320     16548.1
    488360     16547.6
    488400     16549.6
    488440     16548.2
    488480     16552.6
    488520     16551.8
    488560     16552.2
    488600     16557.1
    488640     16556.7
    488680     16558.7
    488720     16560.3
    488760     16560.3
    488800     16562.2
    488840     16565.1
    488880     16563.5
    488920     16566.7
    488960     16567.1
    489000     16569.4
    489040     16572.1
    489080     16571.6
    489120       16575
    489160     16574.6
    489200     16576.7
    489240     16575.2
    489280     16579.6
    489320     16578.8
    489360     16579.2
    489400       16584
    489440     16583.6
    489480     16585.7
    489520     16587.3
    489560     16587.4
    489600     16589.2
    489640     16592.1
    489680     16590.5
    489720     16593.6
    489760     16594.1
    489800     16596.4
    489840     16599.1
    489880     16598.6
    489920       16602
    489960     16601.6
    490000     16603.8
    490040     16602.2
    490080     16606.6
    490120     16605.8
    490160     16606.3
    490200       16611
    490240     16610.6
    490280     16612.7
    490320     16614.4
    490360     16614.5
    490400     16616.2
    490440     16619.2
    490480     16617.6
    490520     16620.7
    490560     16621.2
    490600     16623.5
    490640     16626.1
    490680     16625.7
    490720     16629.1
    490760     16628.6
    490800     16630.8
    490840     16629.2
    490880     16633.6
    490920     16632.9
    490960     16633.3
    491000       16638
    491040     16637.8
    491080     16639.8
    491120     16641.5
    491160     16641.5
    491200     16643.3
    491240     16646.3
    491280     16644.7
    491320     16647.7
    491360     16648.3
    491400     16650.6
    491440     16653.1
    491480     16652.8
    491520     16656.1
    491560     16655.7
    491600     16657.9
    491640     16656.3
    491680     16660.8
    491720       16660
    491760     16660.4
    491800     16665.1
    491840     16664.8
    491880     16666.9
    491920     16668.5
    491960     16668.6
    492000     16670.4
    492040     16673.4
    492080     16671.7
    492120     16674.8
    492160     16675.4
    492200     16677.6
    492240     16680.2
    492280     16679.9
    492320     16683.1
    492360     16682.8
    492400     16684.9
    492440     16683.3
    492480     16687.9
    492520     16687.1
    492560     16687.4
    492600     16692.1
    492640     16691.9
    492680       16694
    492720     16695.6
    492760     16695.7
    492800     16697.5
    492840     16700.4
    492880     16698.8
    492920     16701.9
    492960     16702.4
    493000     16704.7
    493040     16707.3
    493080     16706.9
    493120     16710.1
    493160     16709.8
    493200       16712
    493240     16710.4
    493280     16714.9
    493320     16714.1
    493360     16714.5
    493400     16719.2
    493440     16718.8
    493480       16721
    493520     16722.6
    493560     16722.8
    493600     16724.5
    493640     16727.5
    493680     16725.9
    493720     16728.9
    493760     16729.4
    493800     16731.8
    493840     16734.3
    493880     16733.9
    493920     16737.1
    493960     16736.8
    494000     16739.1
    494040     16737.5
    494080     16741.9
    494120     16741.2
    494160     16741.6
    494200     16746.3
    494240     16745.9
    494280     16748.1
    494320     16749.6
    494360     16749.8
    494400     16751.5
    494440     16754.4
    494480     16752.9
    494520       16756
    494560     16756.5
    494600     16758.8
    494640     16761.3
    494680       16761
    494720     16764.2
    494760     16763.8
    494800     16766.1
    494840     16764.5
    494880       16769
    494920     16768.2
    494960     16768.6
    495000     16773.3
    495040       16773
    495080     16775.1
    495120     16776.6
    495160     16776.9
    495200     16778.6
    495240     16781.5
    495280     16779.9
    495320       16783
    495360     16783.6
    495400     16785.9
    495440     16788.4
    495480       16788
    495520     16791.2
    495560     16790.9
    495600     16793.1
    495640     16791.5
    495680       16796
    495720     16795.2
    495760     16795.7
    495800     16800.4
    495840       16800
    495880     16802.1
    495920     16803.6
    495960     16803.9
    496000     16805.6
    496040     16808.5
    496080     16806.9
    496120       16810
    496160     16810.7
    496200     16812.9
    496240     16815.4
    496280       16815
    496320     16818.3
    496360     16817.8
    496400     16820.2
    496440     16818.5
    496480     16823.1
    496520     16822.2
    496560     16822.7
    496600     16827.3
    496640       16827
    496680     16829.1
    496720     16830.7
    496760     16830.9
    496800     16832.6
    496840     16835.5
    496880     16833.8
    496920       16837
    496960     16837.6
    497000     16839.9
    497040     16842.4
    497080       16842
    497120     16845.3
    497160     16844.8
    497200     16847.2
    497240     16845.5
    497280     16850.1
    497320     16849.2
    497360     16849.7
    497400     16854.3
    497440       16854
    497480     16856.1
    497520     16857.7
    497560       16858
    497600     16859.7
    497640     16862.6
    497680     16860.9
    497720     16864.1
    497760     16864.6
    497800     16866.9
    497840     16869.4
    497880       16869
    497920     16872.3
    497960     16871.8
    498000     16874.1
    498040     16872.5
    498080       16877
    498120     16876.1
    498160     16876.7
    498200     16881.3
    498240       16881
    498280       16883
    498320     16884.6
    498360       16885
    498400     16886.6
    498440     16889.5
    498480     16887.8
    498520       16891
    498560     16891.5
    498600     16893.9
    498640     16896.3
    498680     16895.9
    498720     16899.2
    498760     16898.7
    498800     16901.1
    498840     16899.6
    498880       16904
    498920       16903
    498960     16903.6
    499000     16908.3
    499040       16908
    499080     16909.9
    499120     16911.6
    499160       16912
    499200     16913.6
    499240     16916.5
    499280     16914.8
    499320       16918
    499360     16918.5
    499400     16920.9
    499440     16923.2
    499480     16922.9
    499520     16926.3
    499560     16925.7
    499600     16928.1
    499640     16926.5
    499680       16931
    499720     16930.1
    499760     16930.6
    499800     16935.3
    499840       16935
    499880     16936.8
    499920     16938.6
    499960     16938.9
    500000     16940.7
    500040     16943.5
    500080     16941.7
    500120     16944.9
    500160     16945.5
    500200     16947.9
    500240     16950.2
    500280     16949.8
    500320     16953.3
    500360     16952.6
    500400     16955.1
    500440     16953.5
    500480     16957.9
    500520     16957.1
    500560     16957.6
    500600     16962.3
    500640     16961.9
    500680     16963.8
    500720     16965.5
    500760       16966
    500800     16967.6
    500840     16970.4
    500880     16968.7
    500920     16971.9
    500960     16972.4
    501000     16974.8
    501040     16977.2
    501080     16976.8
    501120     16980.3
    501160     16979.5
    501200     16982.1
    501240     16980.5
    501280     16984.9
    501320     16984.1
    501360     16984.6
    501400     16989.2
    501440     16988.9
    501480     16990.9
    501520     16992.5
    501560     16992.9
    501600     16994.6
    501640     16997.4
    501680     16995.6
    501720     16998.8
    501760     16999.4
    501800     17001.8
    501840       17004
    501880     17003.7
    501920     17007.2
    501960     17006.5
    502000     17008.9
    502040     17007.5
    502080     17011.7
    502120     17010.9
    502160     17011.5
    502200     17016.2
    502240     17015.8
    502280     17017.7
    502320     17019.4
    502360     17019.8
    502400     17021.5
    502440     17024.3
    502480     17022.5
    502520     17025.7
    502560     17026.3
    502600     17028.6
    502640     17030.9
    502680     17030.5
    502720     17034.1
    502760     17033.5
    502800     17035.8
    502840     17034.4
    502880     17038.6
    502920     17037.9
    502960     17038.4
    503000     17043.1
    503040     17042.7
    503080     17044.5
    503120     17046.2
    503160     17046.7
    503200     17048.4
    503240     17051.2
    503280     17049.3
    503320     17052.6
    503360     17053.2
    503400     17055.6
    503440     17057.8
    503480     17057.4
    503520       17061
    503560     17060.3
    503600     17062.7
    503640     17061.3
    503680     17065.5
    503720     17064.8
    503760     17065.2
    503800     17070.1
    503840     17069.5
    503880     17071.4
    503920     17073.2
    503960     17073.5
    504000     17075.3
    504040     17078.1
    504080     17076.2
    504120     17079.4
    504160     17080.1
    504200     17082.5
    504240     17084.8
    504280     17084.3
    504320     17087.9
    504360     17087.2
    504400     17089.5
    504440     17088.2
    504480     17092.4
    504520     17091.8
    504560       17092
    504600     17096.9
    504640     17096.4
    504680     17098.3
    504720     17100.1
    504760     17100.4
    504800     17102.2
    504840     17105.1
    504880       17103
    504920     17106.4
    504960       17107
    505000     17109.4
    505040     17111.6
    505080     17111.2
    505120     17114.8
    505160     17114.1
    505200     17116.3
    505240     17115.1
    505280     17119.3
    505320     17118.7
    505360       17119
    505400     17123.8
    505440     17123.3
    505480     17125.1
    505520       17127
    505560     17127.3
    505600     17129.2
    505640     17131.9
    505680       17130
    505720     17133.3
    505760     17133.9
    505800     17136.2
    505840     17138.5
    505880     17138.2
    505920     17141.7
    505960     17141.1
    506000     17143.2
    506040       17142
    506080     17146.2
    506120     17145.5
    506160     17145.8
    506200     17150.7
    506240     17150.3
    506280       17152
    506320       17154
    506360     17154.2
    506400     17156.1
    506440     17158.8
    506480     17156.8
    506520     17160.2
    506560     17160.8
    506600       17163
    506640     17165.5
    506680       17165
    506720     17168.7
    506760       17168
    506800     17170.2
    506840     17168.9
    506880     17173.1
    506920     17172.4
    506960     17172.7
    507000     17177.5
    507040     17177.1
    507080     17178.9
    507120     17180.8
    507160     17181.1
    507200       17183
    507240     17185.7
    507280     17183.7
    507320     17187.1
    507360     17187.7
    507400       17190
    507440     17192.3
    507480       17192
    507520     17195.6
    507560     17194.9
    507600     17197.1
    507640     17195.8
    507680       17200
    507720     17199.2
    507760     17199.5
    507800     17204.5
    507840       17204
    507880     17205.8
    507920     17207.7
    507960       17208
    508000     17209.8
    508040     17212.6
    508080     17210.7
    508120       17214
    508160     17214.6
    508200     17216.8
    508240     17219.3
    508280     17218.9
    508320     17222.5
    508360     17221.8
    508400     17224.1
    508440     17222.7
    508480     17226.9
    508520     17226.2
    508560     17226.3
    508600     17231.3
    508640     17230.9
    508680     17232.7
    508720     17234.6
    508760     17234.9
    508800     17236.8
    508840     17239.6
    508880     17237.6
    508920     17240.9
    508960     17241.5
    509000     17243.7
    509040     17246.2
    509080     17245.8
    509120     17249.5
    509160     17248.8
    509200       17251
    509240     17249.6
    509280     17253.8
    509320       17253
    509360     17253.2
    509400     17258.2
    509440     17257.8
    509480     17259.5
    509520     17261.4
    509560     17261.8
    509600     17263.8
    509640     17266.4
    509680     17264.4
    509720     17267.8
    509760     17268.5
    509800     17270.7
    509840     17273.1
    509880     17272.7
    509920     17276.4
    509960     17275.7
    510000     17277.9
    510040     17276.5
    510080     17280.6
    510120     17279.9
    510160     17280.2
    510200       17285
    510240     17284.7
    510280     17286.4
    510320     17288.3
    510360     17288.7
    510400     17290.7
    510440     17293.4
    510480     17291.2
    510520     17294.7
    510560     17295.3
    510600     17297.5
    510640       17300
    510680     17299.5
    510720     17303.3
    510760     17302.5
    510800     17304.8
    510840     17303.4
    510880     17307.4
    510920     17306.8
    510960     17307.1
    511000     17311.9
    511040     17311.6
    511080     17313.3
    511120     17315.2
    511160     17315.5
    511200     17317.6
    511240     17320.2
    511280     17318.1
    511320     17321.5
    511360     17322.1
    511400     17324.4
    511440     17326.8
    511480     17326.4
    511520     17330.1
    511560     17329.4
    511600     17331.6
    511640     17330.2
    511680     17334.3
    511720     17333.6
    511760     17333.9
    511800     17338.8
    511840     17338.4
    511880     17340.1
    511920       17342
    511960     17342.3
    512000     17344.4
    512040     17347.1
    512080     17344.9
    512120     17348.5
    512160       17349
    512200     17351.3
    512240     17353.8
    512280     17353.3
    512320       17357
    512360     17356.2
    512400     17358.5
    512440     17357.1
    512480     17361.1
    512520     17360.4
    512560     17360.8
    512600     17365.6
    512640     17365.4
    512680       17367
    512720     17368.9
    512760     17369.2
    512800     17371.3
    512840     17373.9
    512880     17371.8
    512920     17375.3
    512960     17375.8
    513000     17378.2
    513040     17380.6
    513080     17380.2
    513120     17383.8
    513160     17383.1
    513200     17385.4
    513240     17383.9
    513280       17388
    513320     17387.4
    513360     17387.6
    513400     17392.6
    513440     17392.3
    513480     17393.9
    513520     17395.8
    513560     17396.1
    513600     17398.2
    513640     17400.8
    513680     17398.7
    513720     17402.2
    513760     17402.7
    513800     17405.1
    513840     17407.6
    513880     17407.1
    513920     17410.7
    513960       17410
    514000     17412.3
    514040     17410.9
    514080     17414.9
    514120     17414.3
    514160     17414.5
    514200     17419.5
    514240     17419.1
    514280     17420.9
    514320     17422.7
    514360     17423.1
    514400     17425.1
    514440     17427.7
    514480     17425.5
    514520     17429.1
    514560     17429.6
    514600       17432
    514640     17434.5
    514680     17433.9
    514720     17437.6
    514760     17436.9
    514800     17439.1
    514840     17437.7
    514880     17441.8
    514920     17441.3
    514960     17441.5
    515000     17446.4
    515040       17446
    515080     17447.8
    515120     17449.5
    515160     17449.8
    515200       17452
    515240     17454.6
    515280     17452.4
    515320     17455.9
    515360     17456.5
    515400     17458.9
    515440     17461.5
    515480     17460.8
    515520     17464.6
    515560     17463.8
    515600       17466
    515640     17464.6
    515680     17468.7
    515720     17468.1
    515760     17468.3
    515800     17473.3
    515840     17472.8
    515880     17474.7
    515920     17476.4
    515960     17476.7
    516000     17478.9
    516040     17481.5
    516080     17479.2
    516120     17482.7
    516160     17483.4
    516200     17485.8
    516240     17488.3
    516280     17487.7
    516320     17491.4
    516360     17490.6
    516400     17492.8
    516440     17491.4
    516480     17495.5
    516520     17494.9
    516560     17495.1
    516600     17500.2
    516640     17499.7
    516680     17501.6
    516720     17503.2
    516760     17503.5
    516800     17505.8
    516840     17508.3
    516880     17506.2
    516920     17509.6
    516960     17510.3
    517000     17512.6
    517040     17515.3
    517080     17514.6
    517120     17518.3
    517160     17517.4
    517200     17519.6
    517240     17518.3
    517280     17522.4
    517320     17521.7
    517360     17521.9
    517400       17527
    517440     17526.6
    517480     17528.4
    517520     17530.1
    517560     17530.4
    517600     17532.6
    517640     17535.2
    517680       17533
    517720     17536.5
    517760     17537.2
    517800     17539.4
    517840     17542.2
    517880     17541.5
    517920     17545.2
    517960     17544.3
    518000     17546.5
    518040     17545.1
    518080     17549.2
    518120     17548.6
    518160     17548.8
    518200     17553.9
    518240     17553.5
    518280     17555.3
    518320     17556.9
    518360     17557.2
    518400     17559.4
    518440       17562
    518480     17559.8
    518520     17563.3
    518560     17564.1
    518600     17566.2
    518640       17569
    518680     17568.4
    518720       17572
    518760     17571.1
    518800     17573.4
    518840       17572
    518880     17576.2
    518920     17575.4
    518960     17575.7
    519000     17580.7
    519040     17580.3
    519080     17582.1
    519120     17583.7
    519160     17584.2
    519200     17586.3
    519240     17588.8
    519280     17586.6
    519320     17590.1
    519360     17590.9
    519400     17593.1
    519440     17595.8
    519480     17595.3
    519520     17598.9
    519560     17597.9
    519600     17600.3
    519640     17598.8
    519680       17603
    519720     17602.3
    519760     17602.5
    519800     17607.6
    519840     17607.2
    519880       17609
    519920     17610.6
    519960     17611.1
    520000     17613.1
    520040     17615.7
    520080     17613.5
    520120       17617
    520160     17617.8
    520200     17619.9
    520240     17622.6
    520280     17622.1
    520320     17625.7
    520360     17624.8
    520400     17627.2
    520440     17625.5
    520480     17629.8
    520520     17629.2
    520560     17629.3
    520600     17634.5
    520640       17634
    520680     17635.8
    520720     17637.4
    520760     17637.9
    520800       17640
    520840     17642.6
    520880     17640.3
    520920     17643.8
    520960     17644.7
    521000     17646.7
    521040     17649.5
    521080     17648.9
    521120     17652.6
    521160     17651.6
    521200       17654
    521240     17652.4
    521280     17656.7
    521320       17656
    521360     17656.2
    521400     17661.3
    521440     17660.8
    521480     17662.8
    521520     17664.3
    521560     17664.8
    521600     17666.8
    521640     17669.5
    521680     17667.1
    521720     17670.6
    521760     17671.5
    521800     17673.6
    521840     17676.2
    521880     17675.8
    521920     17679.4
    521960     17678.6
    522000     17680.9
    522040     17679.2
    522080     17683.5
    522120     17682.8
    522160       17683
    522200     17688.1
    522240     17687.7
    522280     17689.7
    522320     17691.1
    522360     17691.6
    522400     17693.7
    522440     17696.3
    522480       17694
    522520     17697.5
    522560     17698.5
    522600     17700.5
    522640     17703.1
    522680     17702.7
    522720     17706.3
    522760     17705.4
    522800     17707.7
    522840       17706
    522880     17710.4
    522920     17709.6
    522960     17709.9
    523000       17715
    523040     17714.5
    523080     17716.5
    523120     17718.1
    523160     17718.5
    523200     17720.6
    523240     17723.2
    523280     17720.9
    523320     17724.3
    523360     17725.4
    523400     17727.3
    523440     17729.9
    523480     17729.6
    523520     17733.2
    523560     17732.3
    523600     17734.6
    523640     17732.9
    523680     17737.3
    523720     17736.5
    523760     17736.7
    523800     17741.9
    523840     17741.4
    523880     17743.5
    523920       17745
    523960     17745.4
    524000     17747.5
    524040     17750.1
    524080     17747.8
    524120     17751.2
    524160     17752.2
    524200     17754.2
    524240     17756.8
    524280     17756.5
    524320       17760
    524360     17759.2
    524400     17761.5
    524440     17759.7
    524480     17764.1
    524520     17763.3
    524560     17763.5
    524600     17768.8
    524640     17768.3
    524680     17770.3
    524720     17771.9
    524760     17772.3
    524800     17774.4
    524840       17777
    524880     17774.6
    524920       17778
    524960     17779.1
    525000     17781.1
    525040     17783.7
    525080     17783.3
    525120     17786.9
    525160       17786
    525200     17788.4
    525240     17786.6
    525280       17791
    525320     17790.2
    525360     17790.3
    525400     17795.6
    525440     17795.2
    525480     17797.2
    525520     17798.7
    525560     17799.1
    525600     17801.3
    525640     17803.8
    525680     17801.4
    525720     17804.9
    525760       17806
    525800       17808
    525840     17810.5
    525880     17810.1
    525920     17813.7
    525960     17812.9
    526000     17815.2
    526040     17813.5
    526080     17817.8
    526120       17817
    526160     17817.2
    526200     17822.5
    526240       17822
    526280       17824
    526320     17825.5
    526360     17825.9
    526400     17828.1
    526440     17830.6
    526480     17828.2
    526520     17831.8
    526560     17832.9
    526600     17834.8
    526640     17837.3
    526680       17837
    526720     17840.5
    526760     17839.8
    526800       17842
    526840     17840.4
    526880     17844.7
    526920     17843.8
    526960     17844.1
    527000     17849.3
    527040     17848.8
    527080     17850.8
    527120     17852.2
    527160     17852.7
    527200       17855
    527240     17857.4
    527280     17855.1
    527320     17858.5
    527360     17859.8
    527400     17861.7
    527440     17864.1
    527480     17863.9
    527520     17867.4
    527560     17866.6
    527600     17868.8
    527640     17867.2
    527680     17871.5
    527720     17870.6
    527760     17870.9
    527800     17876.1
    527840     17875.6
    527880     17877.6
    527920       17879
    527960     17879.6
    528000     17881.8
    528040     17884.3
    528080     17881.9
    528120     17885.4
    528160     17886.6
    528200     17888.4
    528240     17890.9
    528280     17890.7
    528320     17894.3
    528360     17893.3
    528400     17895.5
    528440     17893.9
    528480     17898.4
    528520     17897.4
    528560     17897.7
    528600     17903.1
    528640     17902.4
    528680     17904.4
    528720     17905.9
    528760     17906.4
    528800     17908.7
    528840     17911.1
    528880     17908.7
    528920     17912.2
    528960     17913.4
    529000     17915.3
    529040     17917.7
    529080     17917.5
    529120     17921.1
    529160     17920.2
    529200     17922.3
    529240     17920.7
    529280     17925.3
    529320     17924.2
    529360     17924.5
    529400     17929.9
    529440     17929.3
    529480     17931.2
    529520     17932.8
    529560     17933.2
    529600     17935.6
    529640     17937.9
    529680     17935.6
    529720       17939
    529760     17940.2
    529800     17942.1
    529840     17944.5
    529880     17944.4
    529920       17948
    529960       17947
    530000     17949.1
    530040     17947.5
    530080     17952.1
    530120       17951
    530160     17951.3
    530200     17956.7
    530240     17956.1
    530280     17958.1
    530320     17959.7
    530360     17960.1
    530400     17962.4
    530440     17964.8
    530480     17962.4
    530520     17965.9
    530560       17967
    530600     17968.9
    530640     17971.3
    530680     17971.2
    530720     17974.8
    530760     17973.9
    530800       17976
    530840     17974.3
    530880     17978.9
    530920     17977.8
    530960     17978.2
    531000     17983.5
    531040     17982.9
    531080     17984.9
    531120     17986.6
    531160       17987
    531200     17989.2
    531240     17991.6
    531280     17989.3
    531320     17992.6
    531360     17993.8
    531400     17995.7
    531440     17998.1
    531480       17998
    531520     18001.6
    531560     18000.7
    531600     18002.8
    531640     18001.1
    531680     18005.7
    531720     18004.7
    531760     18004.9
    531800     18010.4
    531840     18009.7
    531880     18011.7
    531920     18013.5
    531960     18013.8
    532000     18016.1
    532040     18018.4
    532080     18016.1
    532120     18019.4
    532160     18020.7
    532200     18022.5
    532240     18024.8
    532280     18024.8
    532320     18028.4
    532360     18027.6
    532400     18029.6
    532440       18028
    532480     18032.5
    532520     18031.5
    532560     18031.7
    532600     18037.2
    532640     18036.5
    532680     18038.5
    532720     18040.3
    532760     18040.6
    532800     18042.9
    532840     18045.2
    532880     18042.8
    532920     18046.2
    532960     18047.5
    533000     18049.4
    533040     18051.6
    533080     18051.7
    533120     18055.2
    533160     18054.4
    533200     18056.4
    533240     18054.8
    533280     18059.3
    533320     18058.3
    533360     18058.5
    533400     18064.1
    533440     18063.3
    533480     18065.2
    533520     18067.1
    533560     18067.4
    533600     18069.7
    533640     18071.9
    533680     18069.5
    533720       18073
    533760     18074.2
    533800     18076.2
    533840     18078.4
    533880     18078.5
    533920     18082.1
    533960     18081.2
    534000     18083.2
    534040     18081.6
    534080     18086.1
    534120     18085.1
    534160     18085.3
    534200     18090.9
    534240     18090.2
    534280     18091.9
    534320       18094
    534360     18094.2
    534400     18096.4
    534440     18098.6
    534480     18096.2
    534520     18099.8
    534560       18101
    534600     18102.9
    534640     18105.2
    534680     18105.2
    534720     18108.9
    534760       18108
    534800       18110
    534840     18108.4
    534880     18112.9
    534920     18111.9
    534960     18112.1
    535000     18117.7
    535040     18116.9
    535080     18118.7
    535120     18120.7
    535160     18120.9
    535200     18123.2
    535240     18125.4
    535280     18123.1
    535320     18126.7
    535360     18127.8
    535400     18129.8
    535440     18132.1
    535480       18132
    535520     18135.7
    535560     18134.8
    535600     18136.8
    535640     18135.3
    535680     18139.6
    535720     18138.7
    535760     18138.9
    535800     18144.6
    535840     18143.8
    535880     18145.6
    535920     18147.5
    535960     18147.7
    536000       18150
    536040     18152.2
    536080       18150
    536120     18153.4
    536160     18154.6
    536200     18156.6
    536240     18158.9
    536280     18158.8
    536320     18162.5
    536360     18161.6
    536400     18163.7
    536440     18162.1
    536480     18166.4
    536520     18165.5
    536560     18165.7
    536600     18171.4
    536640     18170.6
    536680     18172.4
    536720     18174.4
    536760     18174.5
    536800     18176.8
    536840       18179
    536880     18176.8
    536920     18180.3
    536960     18181.4
    537000     18183.4
    537040     18185.8
    537080     18185.7
    537120     18189.4
    537160     18188.5
    537200     18190.6
    537240       18189
    537280     18193.3
    537320     18192.3
    537360     18192.6
    537400     18198.3
    537440     18197.5
    537480     18199.4
    537520     18201.2
    537560     18201.4
    537600     18203.6
    537640     18205.9
    537680     18203.7
    537720     18207.1
    537760     18208.2
    537800     18210.1
    537840     18212.6
    537880     18212.4
    537920     18216.3
    537960     18215.4
    538000     18217.4
    538040     18215.8
    538080     18220.1
    538120     18219.2
    538160     18219.5
    538200     18225.1
    538240     18224.3
    538280     18226.1
    538320     18227.9
    538360     18228.2
    538400     18230.5
    538440     18232.7
    538480     18230.5
    538520     18233.9
    538560     18235.1
    538600       18237
    538640     18239.4
    538680     18239.3
    538720     18243.1
    538760     18242.2
    538800     18244.3
    538840     18242.5
    538880     18246.9
    538920     18245.9
    538960     18246.3
    539000     18251.8
    539040     18251.1
    539080       18253
    539120     18254.8
    539160       18255
    539200     18257.3
    539240     18259.6
    539280     18257.3
    539320     18260.7
    539360     18261.9
    539400     18263.8
    539440     18266.3
    539480     18266.1
    539520     18269.9
    539560       18269
    539600     18271.1
    539640     18269.3
    539680     18273.8
    539720     18272.7
    539760     18273.1
    539800     18278.5
    539840       18278
    539880     18279.8
    539920     18281.6
    539960     18281.8
    540000     18284.2
    540040     18286.4
    540080     18284.1
    540120     18287.5
    540160     18288.7
    540200     18290.6
    540240       18293
    540280     18292.9
    540320     18296.7
    540360     18295.8
    540400     18297.9
    540440     18296.1
    540480     18300.5
    540520     18299.5
    540560       18300
    540600     18305.4
    540640     18304.8
    540680     18306.7
    540720     18308.5
    540760     18308.7
    540800       18311
    540840     18313.2
    540880     18310.9
    540920     18314.3
    540960     18315.4
    541000     18317.4
    541040     18319.9
    541080     18319.7
    541120     18323.5
    541160     18322.6
    541200     18324.8
    541240     18322.9
    541280     18327.3
    541320     18326.3
    541360     18326.8
    541400     18332.2
    541440     18331.5
    541480     18333.6
    541520     18335.2
    541560     18335.4
    541600     18337.8
    541640     18340.1
    541680     18337.7
    541720     18341.2
    541760     18342.2
    541800     18344.3
    541840     18346.7
    541880     18346.5
    541920     18350.3
    541960     18349.4
    542000     18351.6
    542040     18349.7
    542080       18354
    542120     18353.2
    542160     18353.6
    542200     18359.1
    542240     18358.3
    542280     18360.4
    542320       18362
    542360     18362.3
    542400     18364.6
    542440     18366.9
    542480     18364.5
    542520       18368
    542560     18369.1
    542600       18371
    542640     18373.5
    542680     18373.3
    542720     18377.1
    542760     18376.3
    542800     18378.4
    542840     18376.5
    542880     18380.8
    542920       18380
    542960     18380.4
    543000     18385.9
    543040     18385.1
    543080     18387.2
    543120     18388.8
    543160     18389.1
    543200     18391.3
    543240     18393.7
    543280     18391.1
    543320     18394.8
    543360     18395.9
    543400     18397.8
    543440     18400.3
    543480     18400.1
    543520       18404
    543560     18403.1
    543600     18405.2
    543640     18403.2
    543680     18407.6
    543720     18406.8
    543760     18407.3
    543800     18412.7
    543840     18411.9
    543880     18414.1
    543920     18415.6
    543960       18416
    544000     18418.2
    544040     18420.5
    544080     18417.9
    544120     18421.6
    544160     18422.7
    544200     18424.7
    544240     18427.2
    544280     18426.9
    544320     18430.7
    544360     18429.9
    544400       18432
    544440     18430.1
    544480     18434.4
    544520     18433.6
    544560     18434.1
    544600     18439.6
    544640     18438.6
    544680     18440.8
    544720     18442.5
    544760     18442.8
    544800       18445
    544840     18447.3
    544880     18444.8
    544920     18448.5
    544960     18449.6
    545000     18451.5
    545040     18454.1
    545080     18453.8
    545120     18457.5
    545160     18456.8
    545200     18458.8
    545240     18456.9
    545280     18461.2
    545320     18460.4
    545360     18460.9
    545400     18466.4
    545440     18465.3
    545480     18467.7
    545520     18469.4
    545560     18469.5
    545600     18471.7
    545640     18474.2
    545680     18471.5
    545720     18475.3
    545760     18476.5
    545800     18478.2
    545840     18480.9
    545880     18480.5
    545920     18484.3
    545960     18483.6
    546000     18485.6
    546040     18483.6
    546080       18488
    546120     18487.2
    546160     18487.7
    546200     18493.2
    546240     18492.2
    546280     18494.4
    546320     18496.2
    546360     18496.3
    546400     18498.5
    546440       18501
    546480     18498.4
    546520     18502.1
    546560     18503.3
    546600     18505.1
    546640     18507.8
    546680     18507.3
    546720     18511.1
    546760     18510.4
    546800     18512.3
    546840     18510.4
    546880     18514.8
    546920     18513.9
    546960     18514.4
    547000       18520
    547040       18519
    547080     18521.2
    547120       18523
    547160       18523
    547200     18525.3
    547240     18527.8
    547280     18525.2
    547320     18528.9
    547360     18530.1
    547400     18531.8
    547440     18534.5
    547480     18534.1
    547520     18537.9
    547560     18537.3
    547600     18539.1
    547640     18537.2
    547680     18541.5
    547720     18540.7
    547760     18541.2
    547800     18546.8
    547840     18545.8
    547880       18548
    547920     18549.8
    547960     18549.8
    548000     18552.1
    548040     18554.5
    548080       18552
    548120     18555.6
    548160     18556.8
    548200     18558.5
    548240     18561.2
    548280     18560.8
    548320     18564.6
    548360     18563.9
    548400     18565.8
    548440     18563.9
    548480     18568.2
    548520     18567.4
    548560       18568
    548600     18573.4
    548640     18572.7
    548680     18574.7
    548720     18576.5
    548760     18576.6
    548800     18578.8
    548840     18581.3
    548880     18578.8
    548920     18582.4
    548960     18583.5
    549000     18585.3
    549040     18587.9
    549080     18587.5
    549120     18591.3
    549160     18590.7
    549200     18592.6
    549240     18590.7
    549280       18595
    549320     18594.2
    549360     18594.7
    549400     18600.2
    549440     18599.4
    549480     18601.6
    549520     18603.2
    549560     18603.3
    549600     18605.7
    549640       18608
    549680     18605.5
    549720     18609.2
    549760     18610.2
    549800       18612
    549840     18614.7
    549880     18614.2
    549920     18618.2
    549960     18617.4
    550000     18619.2
    550040     18617.3
    550080     18621.7
    550120       18621
    550160     18621.3
    550200     18626.9
    550240     18626.1
    550280     18628.4
    550320     18629.9
    550360     18630.1
    550400     18632.3
    550440     18634.8
    550480     18632.2
    550520     18635.9
    550560     18636.9
    550600     18638.6
    550640     18641.4
    550680     18640.9
    550720     18644.8
    550760       18644
    550800     18645.9
    550840     18643.9
    550880     18648.4
    550920     18647.7
    550960     18648.1
    551000     18653.5
    551040     18652.8
    551080       18655
    551120     18656.6
    551160     18656.7
    551200     18659.1
    551240     18661.6
    551280     18658.8
    551320     18662.6
    551360     18663.6
    551400     18665.3
    551440     18668.1
    551480     18667.7
    551520     18671.5
    551560     18670.7
    551600     18672.6
    551640     18670.7
    551680     18675.1
    551720     18674.3
    551760     18674.7
    551800     18680.3
    551840     18679.4
    551880     18681.7
    551920     18683.2
    551960     18683.4
    552000     18685.8
    552040     18688.2
    552080     18685.4
    552120     18689.4
    552160     18690.3
    552200       18692
    552240     18694.8
    552280     18694.4
    552320     18698.2
    552360     18697.4
    552400     18699.3
    552440     18697.3
    552480     18701.8
    552520       18701
    552560     18701.4
    552600     18706.9
    552640     18706.1
    552680     18708.4
    552720     18709.9
    552760     18710.1
    552800     18712.6
    552840     18714.9
    552880     18712.1
    552920       18716
    552960       18717
    553000     18718.6
    553040     18721.5
    553080       18721
    553120     18724.9
    553160       18724
    553200     18725.9
    553240     18723.9
    553280     18728.4
    553320     18727.8
    553360     18728.1
    553400     18733.6
    553440     18732.8
    553480     18735.2
    553520     18736.6
    553560     18736.8
    553600     18739.2
    553640     18741.6
    553680     18738.8
    553720     18742.7
    553760     18743.7
    553800     18745.2
    553840     18748.1
    553880     18747.7
    553920     18751.6
    553960     18750.7
    554000     18752.6
    554040     18750.7
    554080     18755.1
    554120     18754.5
    554160     18754.7
    554200     18760.3
    554240     18759.6
    554280     18761.9
    554320     18763.4
    554360     18763.4
    554400     18765.9
    554440     18768.4
    554480     18765.5
    554520     18769.4
    554560     18770.5
    554600       18772
    554640     18774.7
    554680     18774.4
    554720     18778.3
    554760     18777.5
    554800     18779.3
    554840     18777.4
    554880     18781.8
    554920     18781.1
    554960     18781.4
    555000       18787
    555040     18786.2
    555080     18788.7
    555120       18790
    555160     18790.1
    555200     18792.6
    555240     18795.1
    555280     18792.2
    555320       18796
    555360     18797.3
    555400     18798.7
    555440     18801.4
    555480     18801.1
    555520       18805
    555560     18804.2
    555600       18806
    555640     18804.1
    555680     18808.5
    555720     18807.8
    555760     18808.1
    555800     18813.7
    555840       18813
    555880     18815.4
    555920     18816.8
    555960     18816.9
    556000     18819.4
    556040     18821.8
    556080     18818.9
    556120     18822.7
    556160     18824.1
    556200     18825.3
    556240     18828.1
    556280     18827.7
    556320     18831.8
    556360     18830.8
    556400     18832.7
    556440     18830.8
    556480     18835.2
    556520     18834.5
    556560     18834.8
    556600     18840.3
    556640     18839.6
    556680     18842.1
    556720     18843.5
    556760     18843.6
    556800       18846
    556840     18848.5
    556880     18845.7
    556920     18849.5
    556960     18850.8
    557000       18852
    557040     18854.9
    557080     18854.4
    557120     18858.4
    557160     18857.4
    557200     18859.4
    557240     18857.4
    557280       18862
    557320     18861.2
    557360     18861.6
    557400       18867
    557440     18866.3
    557480     18868.8
    557520     18870.1
    557560     18870.2
    557600     18872.7
    557640     18875.2
    557680     18872.4
    557720     18876.1
    557760     18877.5
    557800     18878.7
    557840     18881.6
    557880       18881
    557920     18885.1
    557960     18884.1
    558000     18886.2
    558040     18884.1
    558080     18888.6
    558120     18887.7
    558160     18888.2
    558200     18893.7
    558240       18893
    558280     18895.4
    558320     18896.8
    558360     18896.8
    558400     18899.3
    558440     18901.7
    558480       18899
    558520     18902.8
    558560       18904
    558600     18905.3
    558640     18908.2
    558680     18907.6
    558720     18911.6
    558760     18910.7
    558800     18912.8
    558840     18910.8
    558880     18915.2
    558920     18914.2
    558960     18914.8
    559000     18920.3
    559040     18919.6
    559080     18922.1
    559120     18923.4
    559160     18923.5
    559200       18926
    559240     18928.3
    559280     18925.6
    559320     18929.3
    559360     18930.6
    559400     18931.9
    559440     18934.8
    559480     18934.2
    559520     18938.2
    559560     18937.3
    559600     18939.5
    559640     18937.3
    559680     18941.7
    559720     18940.7
    559760     18941.3
    559800     18946.9
    559840     18946.3
    559880     18948.7
    559920       18950
    559960     18950.1
    560000     18952.5
    560040     18954.9
    560080     18952.2
    560120     18955.9
    560160     18957.2
    560200     18958.5
    560240     18961.4
    560280     18960.8
    560320     18964.9
    560360     18963.9
    560400       18966
    560440     18963.9
    560480     18968.3
    560520     18967.3
    560560       18968
    560600     18973.6
    560640     18972.8
    560680     18975.2
    560720     18976.5
    560760     18976.8
    560800     18979.1
    560840     18981.4
    560880     18978.8
    560920     18982.5
    560960     18983.8
    561000     18985.1
    561040     18987.9
    561080     18987.5
    561120     18991.4
    561160     18990.5
    561200     18992.6
    561240     18990.4
    561280     18994.7
    561320     18993.8
    561360     18994.5
    561400     19000.2
    561440     18999.4
    561480     19001.8
    561520     19003.2
    561560     19003.4
    561600     19005.6
    561640     19007.9
    561680     19005.2
    561720     19009.1
    561760     19010.4
    561800     19011.5
    561840     19014.5
    561880       19014
    561920       19018
    561960       19017
    562000     19019.1
    562040       19017
    562080     19021.3
    562120     19020.3
    562160       19021
    562200     19026.7
    562240       19026
    562280     19028.4
    562320     19029.7
    562360     19029.8
    562400     19032.3
    562440     19034.6
    562480     19031.8
    562520     19035.5
    562560       19037
    562600     19038.1
    562640     19040.9
    562680     19040.5
    562720     19044.5
    562760     19043.5
    562800     19045.6
    562840     19043.5
    562880     19047.8
    562920     19046.8
    562960     19047.7
    563000     19053.4
    563040     19052.6
    563080       19055
    563120     19056.3
    563160     19056.5
    563200     19058.8
    563240     19060.9
    563280     19058.3
    563320     19062.1
    563360     19063.5
    563400     19064.6
    563440     19067.5
    563480     19067.1
    563520     19071.1
    563560       19070
    563600     19072.2
    563640       19070
    563680     19074.2
    563720     19073.4
    563760     19074.4
    563800     19079.9
    563840     19079.2
    563880     19081.6
    563920     19082.8
    563960     19082.9
    564000     19085.3
    564040     19087.5
    564080     19084.9
    564120     19088.6
    564160     19089.9
    564200     19091.1
    564240       19094
    564280     19093.7
    564320     19097.6
    564360     19096.6
    564400     19098.7
    564440     19096.5
    564480     19100.7
    564520     19099.9
    564560     19100.9
    564600     19106.3
    564640     19105.6
    564680       19108
    564720     19109.2
    564760     19109.4
    564800     19111.8
    564840     19114.1
    564880     19111.5
    564920     19115.2
    564960     19116.5
    565000     19117.5
    565040     19120.5
    565080     19120.2
    565120     19124.2
    565160     19123.1
    565200     19125.3
    565240       19123
    565280     19127.3
    565320     19126.3
    565360     19127.5
    565400       19133
    565440     19132.2
    565480     19134.6
    565520     19135.8
    565560       19136
    565600     19138.4
    565640     19140.5
    565680     19138.1
    565720     19141.7
    565760       19143
    565800       19144
    565840     19147.1
    565880     19146.6
    565920     19150.7
    565960     19149.6
    566000     19151.8
    566040     19149.6
    566080     19153.8
    566120     19152.9
    566160     19154.1
    566200     19159.4
    566240     19158.7
    566280     19161.1
    566320     19162.4
    566360     19162.6
    566400     19164.8
    566440     19167.1
    566480     19164.7
    566520     19168.3
    566560     19169.5
    566600     19170.5
    566640     19173.6
    566680     19173.2
    566720     19177.3
    566760     19176.1
    566800     19178.4
    566840       19176
    566880     19180.2
    566920     19179.4
    566960     19180.5
    567000     19185.9
    567040     19185.2
    567080     19187.6
    567120       19189
    567160     19189.1
    567200     19191.4
    567240     19193.5
    567280     19191.2
    567320     19194.8
    567360       19196
    567400       19197
    567440     19200.1
    567480     19199.8
    567520     19203.7
    567560     19202.6
    567600     19204.7
    567640     19202.5
    567680     19206.7
    567720     19205.8
    567760     19207.1
    567800     19212.4
    567840     19211.7
    567880       19214
    567920     19215.5
    567960     19215.6
    568000     19217.9
    568040       19220
    568080     19217.7
    568120     19221.4
    568160     19222.3
    568200     19223.5
    568240     19226.6
    568280     19226.2
    568320     19230.2
    568360     19229.1
    568400     19231.1
    568440     19228.9
    568480     19233.1
    568520     19232.3
    568560     19233.6
    568600     19238.8
    568640     19238.3
    568680     19240.4
    568720     19241.9
    568760     19242.1
    568800     19244.4
    568840     19246.4
    568880     19244.2
    568920     19247.8
    568960     19248.7
    569000     19249.9
    569040       19253
    569080     19252.7
    569120     19256.7
    569160     19255.5
    569200     19257.6
    569240     19255.4
    569280     19259.6
    569320     19258.8
    569360       19260
    569400     19265.2
    569440     19264.7
    569480     19266.9
    569520     19268.3
    569560     19268.5
    569600     19270.9
    569640     19272.9
    569680     19270.7
    569720     19274.3
    569760     19275.3
    569800     19276.3
    569840     19279.5
    569880     19279.1
    569920     19283.1
    569960     19281.9
    570000       19284
    570040     19281.8
    570080       19286
    570120     19285.2
    570160     19286.6
    570200     19291.6
    570240     19291.2
    570280     19293.3
    570320     19294.8
    570360     19294.9
    570400     19297.3
    570440     19299.4
    570480     19297.2
    570520     19300.8
    570560     19301.8
    570600     19302.8
    570640       19306
    570680     19305.7
    570720     19309.6
    570760     19308.4
    570800     19310.5
    570840     19308.3
    570880     19312.5
    570920     19311.7
    570960     19312.8
    571000     19318.1
    571040     19317.6
    571080     19319.8
    571120     19321.3
    571160     19321.3
    571200     19323.8
    571240     19325.7
    571280     19323.7
    571320     19327.3
    571360     19328.3
    571400     19329.3
    571440     19332.6
    571480     19332.1
    571520       19336
    571560     19334.9
    571600     19336.8
    571640     19334.8
    571680     19339.1
    571720     19338.2
    571760     19339.4
    571800     19344.5
    571840     19344.1
    571880     19346.3
    571920     19347.8
    571960     19347.8
    572000     19350.3
    572040     19352.4
    572080     19350.1
    572120     19353.8
    572160     19354.7
    572200     19355.8
    572240     19359.2
    572280     19358.6
    572320     19362.4
    572360     19361.4
    572400     19363.3
    572440     19361.3
    572480     19365.6
    572520     19364.7
    572560     19365.9
    572600     19371.1
    572640     19370.6
    572680     19372.9
    572720     19374.3
    572760     19374.3
    572800     19376.8
    572840     19378.9
    572880     19376.7
    572920     19380.3
    572960     19381.2
    573000     19382.3
    573040     19385.7
    573080     19385.2
    573120     19388.8
    573160     19388.1
    573200     19389.8
    573240     19387.8
    573280     19392.1
    573320     19391.2
    573360     19392.4
    573400     19397.6
    573440     19397.1
    573480     19399.4
    573520     19400.9
    573560     19400.8
    573600     19403.3
    573640     19405.4
    573680     19403.3
    573720     19406.9
    573760     19407.7
    573800     19408.8
    573840     19412.2
    573880     19411.7
    573920     19415.3
    573960     19414.6
    574000     19416.4
    574040     19414.2
    574080     19418.6
    574120     19417.7
    574160       19419
    574200     19424.2
    574240     19423.6
    574280     19425.9
    574320     19427.4
    574360     19427.3
    574400     19429.8
    574440     19431.9
    574480     19429.8
    574520     19433.5
    574560     19434.1
    574600     19435.4
    574640     19438.8
    574680     19438.2
    574720     19441.8
    574760     19441.2
    574800     19442.9
    574840     19440.7
    574880     19445.1
    574920     19444.3
    574960     19445.6
    575000     19450.7
    575040     19450.2
    575080     19452.5
    575120     19453.8
    575160     19453.8
    575200     19456.3
    575240     19458.4
    575280     19456.3
    575320       19460
    575360     19460.6
    575400     19461.9
    575440     19465.3
    575480     19464.8
    575520     19468.3
    575560     19467.8
    575600     19469.4
    575640     19467.2
    575680     19471.5
    575720     19470.8
    575760     19472.1
    575800     19477.3
    575840     19476.7
    575880     19479.1
    575920     19480.4
    575960     19480.4
    576000     19482.7
    576040     19484.8
    576080     19482.9
    576120     19486.4
    576160     19487.1
    576200     19488.4
    576240     19491.9
    576280     19491.3
    576320     19494.9
    576360     19494.3
    576400       19496
    576440     19493.9
    576480     19498.1
    576520     19497.3
    576560     19498.6
    576600     19503.8
    576640     19503.2
    576680     19505.6
    576720     19506.9
    576760       19507
    576800     19509.3
    576840     19511.4
    576880     19509.4
    576920       19513
    576960     19513.7
    577000     19514.9
    577040     19518.5
    577080     19517.8
    577120     19521.5
    577160     19520.9
    577200     19522.6
    577240     19520.5
    577280     19524.7
    577320     19523.8
    577360     19525.2
    577400     19530.4
    577440     19529.6
    577480     19532.2
    577520     19533.3
    577560     19533.5
    577600     19535.8
    577640     19537.8
    577680     19535.9
    577720     19539.5
    577760     19540.3
    577800     19541.6
    577840     19545.1
    577880     19544.4
    577920       19548
    577960     19547.4
    578000     19549.1
    578040       19547
    578080     19551.2
    578120     19550.3
    578160     19551.7
    578200     19556.8
    578240     19556.2
    578280     19558.8
    578320     19559.9
    578360     19560.1
    578400     19562.3
    578440     19564.4
    578480     19562.5
    578520       19566
    578560     19566.7
    578600     19568.1
    578640     19571.7
    578680       19571
    578720     19574.6
    578760     19573.9
    578800     19575.6
    578840     19573.5
    578880     19577.8
    578920       19577
    578960     19578.3
    579000     19583.4
    579040     19582.7
    579080     19585.3
    579120     19586.5
    579160     19586.6
    579200       19589
    579240     19590.9
    579280       19589
    579320     19592.5
    579360     19593.2
    579400     19594.5
    579440     19598.1
    579480     19597.5
    579520     19601.1
    579560     19600.4
    579600     19602.1
    579640       19600
    579680     19604.2
    579720     19603.5
    579760     19604.9
    579800     19609.9
    579840     19609.3
    579880     19611.8
    579920       19613
    579960     19613.1
    580000     19615.4
    580040     19617.4
    580080     19615.5
    580120     19619.1
    580160     19619.7
    580200     19621.1
    580240     19624.6
    580280     19623.9
    580320     19627.5
    580360       19627
    580400     19628.6
    580440     19626.6
    580480     19630.8
    580520       19630
    580560     19631.4
    580600     19636.3
    580640     19635.8
    580680     19638.4
    580720     19639.5
    580760     19639.6
    580800     19641.9
    580840       19644
    580880       19642
    580920     19645.6
    580960     19646.2
    581000     19647.6
    581040     19651.1
    581080     19650.5
    581120     19654.1
    581160     19653.5
    581200     19655.1
    581240       19653
    581280     19657.3
    581320     19656.5
    581360       19658
    581400     19662.9
    581440     19662.4
    581480     19664.9
    581520     19666.1
    581560     19666.2
    581600     19668.4
    581640     19670.5
    581680     19668.6
    581720     19672.1
    581760     19672.9
    581800     19674.2
    581840     19677.6
    581880     19677.1
    581920     19680.8
    581960       19680
    582000     19681.7
    582040     19679.6
    582080     19683.9
    582120     19683.1
    582160     19684.5
    582200     19689.5
    582240       19689
    582280     19691.5
    582320     19692.8
    582360     19692.8
    582400     19694.9
    582440       19697
    582480     19695.2
    582520     19698.6
    582560     19699.4
    582600     19700.6
    582640     19704.1
    582680     19703.7
    582720     19707.3
    582760     19706.6
    582800     19708.2
    582840     19706.2
    582880     19710.4
    582920     19709.7
    582960     19711.1
    583000       19716
    583040     19715.5
    583080     19718.1
    583120     19719.2
    583160     19719.3
    583200     19721.5
    583240     19723.5
    583280     19721.9
    583320     19725.2
    583360     19725.9
    583400     19727.2
    583440     19730.7
    583480     19730.3
    583520     19733.8
    583560     19733.2
    583600     19734.8
    583640     19732.8
    583680     19737.1
    583720     19736.2
    583760     19737.7
    583800     19742.5
    583840       19742
    583880     19744.6
    583920     19745.9
    583960       19746
    584000     19747.9
    584040       19750
    584080     19748.3
    584120     19751.7
    584160     19752.4
    584200     19753.8
    584240     19757.3
    584280     19756.9
    584320     19760.4
    584360     19759.8
    584400     19761.3
    584440     19759.4
    584480     19763.7
    584520     19762.7
    584560     19764.3
    584600     19769.1
    584640     19768.6
    584680     19771.1
    584720     19772.5
    584760     19772.5
    584800     19774.4
    584840     19776.6
    584880     19774.9
    584920     19778.2
    584960       19779
    585000     19780.4
    585040     19783.8
    585080     19783.5
    585120       19787
    585160     19786.4
    585200     19787.8
    585240     19785.9
    585280     19790.2
    585320     19789.3
    585360     19790.9
    585400     19795.6
    585440     19795.1
    585480     19797.7
    585520       19799
    585560       19799
    585600       19801
    585640     19803.1
    585680     19801.6
    585720     19804.9
    585760     19805.5
    585800     19806.9
    585840     19810.4
    585880     19810.1
    585920     19813.6
    585960     19812.9
    586000     19814.3
    586040     19812.4
    586080     19816.8
    586120     19815.8
    586160     19817.4
    586200     19822.2
    586240     19821.6
    586280     19824.2
    586320     19825.5
    586360     19825.5
    586400     19827.7
    586440     19829.7
    586480     19828.2
    586520     19831.4
    586560       19832
    586600     19833.4
    586640     19836.9
    586680     19836.7
    586720     19840.2
    586760     19839.5
    586800       19841
    586840     19839.1
    586880     19843.4
    586920     19842.4
    586960       19844
    587000     19848.8
    587040     19848.1
    587080     19850.7
    587120       19852
    587160       19852
    587200     19854.2
    587240     19856.3
    587280     19854.6
    587320     19857.9
    587360     19858.6
    587400     19859.8
    587440     19863.5
    587480     19863.2
    587520     19866.8
    587560       19866
    587600     19867.4
    587640     19865.7
    587680     19869.9
    587720     19868.9
    587760     19870.6
    587800     19875.3
    587840     19874.7
    587880     19877.3
    587920     19878.6
    587960     19878.6
    588000     19880.6
    588040     19882.7
    588080     19881.2
    588120     19884.5
    588160     19885.1
    588200     19886.4
    588240     19889.9
    588280     19889.8
    588320     19893.4
    588360     19892.5
    588400     19893.9
    588440     19892.1
    588480     19896.5
    588520     19895.5
    588560     19897.1
    588600     19901.8
    588640     19901.3
    588680     19903.9
    588720     19905.2
    588760     19905.1
    588800     19907.2
    588840     19909.2
    588880     19907.7
    588920     19910.9
    588960     19911.6
    589000     19912.9
    589040     19916.5
    589080     19916.2
    589120     19919.9
    589160     19919.1
    589200     19920.4
    589240     19918.7
    589280     19922.9
    589320     19921.9
    589360     19923.7
    589400     19928.3
    589440     19927.9
    589480     19930.5
    589520     19931.7
    589560     19931.7
    589600     19933.7
    589640     19935.7
    589680     19934.3
    589720     19937.4
    589760     19938.1
    589800     19939.5
    589840       19943
    589880     19942.7
    589920     19946.5
    589960     19945.7
    590000     19946.9
    590040     19945.3
    590080     19949.6
    590120     19948.5
    590160     19950.1
    590200     19954.9
    590240     19954.5
    590280     19957.1
    590320     19958.3
    590360     19958.2
    590400     19960.2
    590440     19962.2
    590480     19960.7
    590520     19963.9
    590560     19964.6
    590600       19966
    590640     19969.6
    590680     19969.3
    590720     19973.1
    590760     19972.2
    590800     19973.4
    590840     19971.7
    590880     19976.2
    590920     19975.1
    590960     19976.7
    591000     19981.5
    591040       19981
    591080     19983.5
    591120     19984.8
    591160     19984.9
    591200     19986.7
    591240     19988.8
    591280     19987.4
    591320     19990.5
    591360     19991.2
    591400     19992.5
    591440     19996.2
    591480     19995.9
    591520     19999.6
    591560     19998.8
    591600       20000
    591640     19998.3
    591680     20002.8
    591720     20001.6
    591760     20003.3
    591800       20008
    591840     20007.5
    591880     20010.1
    591920     20011.3
    591960     20011.5
    592000     20013.3
    592040     20015.5
    592080     20013.9
    592120     20017.3
    592160     20017.8
    592200     20019.1
    592240     20022.8
    592280     20022.4
    592320     20026.3
    592360     20025.5
    592400     20026.6
    592440     20024.9
    592480     20029.4
    592520     20028.2
    592560     20029.8
    592600     20034.6
    592640     20034.1
    592680     20036.7
    592720     20037.8
    592760       20038
    592800     20039.8
    592840       20042
    592880     20040.5
    592920     20043.8
    592960     20044.4
    593000     20045.8
    593040     20049.4
    593080       20049
    593120     20052.8
    593160       20052
    593200     20053.2
    593240     20051.6
    593280     20055.9
    593320     20054.9
    593360     20056.5
    593400     20061.2
    593440     20060.7
    593480     20063.4
    593520     20064.4
    593560     20064.7
    593600     20066.4
    593640     20068.6
    593680     20067.1
    593720     20070.4
    593760       20071
    593800     20072.4
    593840     20076.1
    593880     20075.6
    593920     20079.5
    593960     20078.7
    594000     20079.9
    594040     20078.3
    594080     20082.5
    594120     20081.6
    594160     20083.1
    594200     20087.7
    594240     20087.3
    594280       20090
    594320     20090.9
    594360     20091.3
    594400     20093.1
    594440     20095.3
    594480     20093.8
    594520       20097
    594560     20097.6
    594600       20099
    594640     20102.7
    594680     20102.1
    594720     20106.1
    594760     20105.4
    594800     20106.5
    594840     20104.9
    594880       20109
    594920     20108.2
    594960     20109.7
    595000     20114.2
    595040     20113.9
    595080     20116.5
    595120     20117.5
    595160     20117.9
    595200     20119.8
    595240     20121.9
    595280     20120.4
    595320     20123.7
    595360     20124.3
    595400     20125.5
    595440     20129.4
    595480     20128.7
    595520     20132.7
    595560       20132
    595600     20133.1
    595640     20131.5
    595680     20135.6
    595720     20134.8
    595760     20136.4
    595800     20140.8
    595840     20140.5
    595880       20143
    595920     20144.1
    595960     20144.6
    596000     20146.3
    596040     20148.5
    596080     20146.9
    596120     20150.3
    596160     20150.9
    596200     20152.1
    596240       20156
    596280     20155.2
    596320     20159.3
    596360     20158.5
    596400     20159.7
    596440     20158.1
    596480     20162.1
    596520     20161.3
    596560       20163
    596600     20167.4
    596640     20167.1
    596680     20169.6
    596720     20170.5
    596760       20171
    596800     20172.9
    596840       20175
    596880     20173.4
    596920     20176.9
    596960     20177.5
    597000     20178.6
    597040     20182.7
    597080     20181.7
    597120     20185.9
    597160     20185.1
    597200     20186.2
    597240     20184.7
    597280     20188.7
    597320     20187.9
    597360     20189.6
    597400       20194
    597440     20193.7
    597480     20196.1
    597520       20197
    597560     20197.6
    597600     20199.5
    597640     20201.6
    597680       20200
    597720     20203.5
    597760     20204.1
    597800     20205.2
    597840     20209.1
    597880     20208.4
    597920     20212.4
    597960     20211.7
    598000     20212.8
    598040     20211.3
    598080     20215.4
    598120     20214.4
    598160     20216.1
    598200     20220.7
    598240     20220.2
    598280     20222.6
    598320     20223.6
    598360     20224.1
    598400     20225.9
    598440     20228.1
    598480     20226.6
    598520       20230
    598560     20230.7
    598600     20231.8
    598640     20235.7
    598680       20235
    598720       20239
    598760     20238.3
    598800     20239.4
    598840     20237.9
    598880       20242
    598920       20241
    598960     20242.6
    599000     20247.2
    599040     20246.8
    599080     20249.1
    599120     20250.3
    599160     20250.7
    599200     20252.4
    599240     20254.6
    599280     20253.3
    599320     20256.6
    599360     20257.2
    599400     20258.3
    599440     20262.2
    599480     20261.4
    599520     20265.5
    599560     20264.8
    599600       20266
    599640     20264.5
    599680     20268.4
    599720     20267.6
    599760     20269.2
    599800     20273.8
    599840     20273.3
    599880     20275.6
    599920     20276.8
    599960     20277.2
    600000     20278.9
    600040     20281.1
    600080     20279.8
    600120     20283.1
    600160     20283.8
    600200     20284.7
    600240     20288.8
    600280       20288
    600320     20292.1
    600360     20291.3
    600400     20292.6
    600440       20291
    600480     20295.1
    600520     20294.1
    600560     20295.8
    600600     20300.5
    600640     20299.9
    600680     20302.3
    600720     20303.4
    600760     20303.9
    600800     20305.5
    600840     20307.8
    600880     20306.4
    600920     20309.8
    600960     20310.4
    601000     20311.4
    601040     20315.4
    601080     20314.6
    601120     20318.7
    601160     20317.9
    601200     20319.2
    601240     20317.5
    601280     20321.7
    601320     20320.8
    601360     20322.4
    601400     20327.2
    601440     20326.4
    601480     20328.8
    601520       20330
    601560     20330.4
    601600       20332
    601640     20334.3
    601680       20333
    601720     20336.3
    601760     20336.8
    601800       20338
    601840     20341.9
    601880     20341.3
    601920     20345.3
    601960     20344.6
    602000     20345.8
    602040       20344
    602080     20348.2
    602120     20347.4
    602160     20348.9
    602200     20353.7
    602240       20353
    602280     20355.4
    602320     20356.5
    602360       20357
    602400     20358.5
    602440       20361
    602480     20359.5
    602520     20362.9
    602560     20363.4
    602600     20364.5
    602640     20368.5
    602680       20368
    602720     20371.9
    602760     20371.3
    602800     20372.4
    602840     20370.6
    602880     20374.7
    602920     20373.9
    602960     20375.4
    603000     20380.3
    603040     20379.7
    603080     20381.9
    603120     20383.1
    603160     20383.7
    603200     20385.1
    603240     20387.6
    603280     20386.1
    603320     20389.5
    603360       20390
    603400     20391.2
    603440     20395.1
    603480     20394.5
    603520     20398.5
    603560     20397.9
    603600       20399
    603640     20397.2
    603680     20401.4
    603720     20400.6
    603760     20401.9
    603800     20406.8
    603840     20406.2
    603880     20408.5
    603920     20409.7
    603960     20410.3
    604000     20411.5
    604040     20414.2
    604080     20412.6
    604120     20416.2
    604160     20416.6
    604200     20417.9
    604240     20421.6
    604280     20421.2
    604320     20425.1
    604360     20424.5
    604400     20425.4
    604440     20423.8
    604480     20427.9
    604520     20427.3
    604560     20428.6
    604600     20433.5
    604640     20432.8
    604680     20435.1
    604720     20436.2
    604760     20436.9
    604800     20438.1
    604840     20440.7
    604880     20439.2
    604920     20442.8
    604960     20443.2
    605000     20444.5
    605040     20448.1
    605080     20447.8
    605120     20451.8
    605160     20451.1
    605200     20452.1
    605240     20450.3
    605280     20454.4
    605320     20453.8
    605360     20455.1
    605400       20460
    605440     20459.4
    605480     20461.8
    605520     20462.9
    605560     20463.5
    605600     20464.7
    605640     20467.3
    605680     20465.8
    605720     20469.2
    605760     20469.7
    605800     20471.1
    605840     20474.6
    605880     20474.3
    605920     20478.5
    605960     20477.7
    606000     20478.7
    606040     20476.8
    606080     20480.9
    606120     20480.4
    606160     20481.6
    606200     20486.6
    606240       20486
    606280     20488.3
    606320     20489.3
    606360     20490.1
    606400     20491.3
    606440     20493.8
    606480     20492.4
    606520     20495.7
    606560     20496.1
    606600     20497.7
    606640     20501.2
    606680     20500.8
    606720     20505.1
    606760     20504.3
    606800     20505.4
    606840     20503.5
    606880     20507.5
    606920     20506.9
    606960     20508.3
    607000       20513
    607040     20512.5
    607080     20514.8
    607120     20515.9
    607160     20516.6
    607200     20517.8
    607240     20520.4
    607280       20519
    607320     20522.2
    607360     20522.7
    607400     20524.4
    607440     20527.8
    607480     20527.5
    607520     20531.7
    607560     20530.9
    607600     20531.8
    607640       20530
    607680     20534.1
    607720     20533.5
    607760     20534.9
    607800     20539.6
    607840     20539.1
    607880     20541.4
    607920     20542.4
    607960     20542.9
    608000     20544.3
    608040     20546.9
    608080     20545.5
    608120     20548.7
    608160     20549.1
    608200     20550.9
    608240     20554.2
    608280       20554
    608320     20558.3
    608360     20557.4
    608400     20558.3
    608440     20556.7
    608480     20560.7
    608520       20560
    608560     20561.4
    608600     20566.2
    608640     20565.6
    608680     20567.9
    608720       20569
    608760     20569.5
    608800     20570.9
    608840     20573.6
    608880     20572.1
    608920     20575.2
    608960     20575.6
    609000     20577.5
    609040     20580.7
    609080     20580.6
    609120     20584.9
    609160     20583.9
    609200     20584.9
    609240     20583.2
    609280     20587.2
    609320     20586.5
    609360       20588
    609400     20592.8
    609440     20592.1
    609480     20594.4
    609520     20595.5
    609560     20596.1
    609600     20597.4
    609640     20600.1
    609680     20598.6
    609720     20601.7
    609760       20602
    609800       20604
    609840     20607.2
    609880     20607.1
    609920     20611.4
    609960     20610.5
    610000     20611.4
    610040     20609.8
    610080     20613.8
    610120     20612.9
    610160     20614.6
    610200     20619.4
    610240     20618.5
    610280     20620.8
    610320       20622
    610360     20622.7
    610400       20624
    610440     20626.6
    610480     20625.3
    610520     20628.2
    610560     20628.5
    610600     20630.5
    610640     20633.6
    610680     20633.7
    610720     20637.9
    610760       20637
    610800     20638.2
    610840     20636.1
    610880     20640.3
    610920     20639.4
    610960     20641.1
    611000     20645.9
    611040     20645.1
    611080     20647.4
    611120     20648.6
    611160     20649.2
    611200     20650.5
    611240     20653.1
    611280     20651.8
    611320     20654.7
    611360     20654.9
    611400       20657
    611440       20660
    611480     20660.2
    611520     20664.5
    611560     20663.6
    611600     20664.7
    611640     20662.5
    611680     20666.9
    611720       20666
    611760     20667.6
    611800     20672.5
    611840     20671.6
    611880     20673.8
    611920       20675
    611960     20675.7
    612000     20676.9
    612040     20679.5
    612080     20678.2
    612120     20681.2
    612160     20681.4
    612200     20683.6
    612240     20686.5
    612280     20686.7
    612320       20691
    612360     20690.2
    612400     20691.1
    612440     20689.2
    612480     20693.4
    612520     20692.5
    612560     20694.2
    612600     20699.1
    612640     20698.2
    612680     20700.4
    612720     20701.6
    612760     20702.2
    612800     20703.3
    612840       20706
    612880     20704.8
    612920     20707.7
    612960     20707.9
    613000     20710.1
    613040       20713
    613080     20713.2
    613120     20717.5
    613160     20716.8
    613200     20717.7
    613240     20715.7
    613280     20719.8
    613320       20719
    613360     20720.7
    613400     20725.7
    613440     20724.7
    613480     20726.9
    613520     20728.1
    613560     20728.9
    613600     20729.9
    613640     20732.6
    613680     20731.4
    613720     20734.2
    613760     20734.6
    613800     20736.7
    613840     20739.6
    613880     20739.8
    613920     20744.1
    613960     20743.4
    614000     20744.2
    614040     20742.4
    614080     20746.4
    614120     20745.5
    614160     20747.3
    614200     20752.3
    614240     20751.2
    614280     20753.4
    614320     20754.7
    614360     20755.3
    614400     20756.4
    614440     20759.1
    614480       20758
    614520     20760.8
    614560     20761.1
    614600     20763.2
    614640     20766.1
    614680     20766.3
    614720     20770.8
    614760       20770
    614800     20770.9
    614840       20769
    614880       20773
    614920     20772.1
    614960       20774
    615000     20778.8
    615040     20777.7
    615080       20780
    615120     20781.4
    615160     20781.8
    615200       20783
    615240     20785.5
    615280     20784.5
    615320     20787.3
    615360     20787.8
    615400     20789.9
    615440     20792.7
    615480     20792.9
    615520     20797.3
    615560     20796.6
    615600     20797.4
    615640     20795.5
    615680     20799.7
    615720     20798.8
    615760     20800.6
    615800     20805.3
    615840     20804.2
    615880     20806.7
    615920     20807.9
    615960     20808.4
    616000     20809.7
    616040       20812
    616080     20811.2
    616120     20813.9
    616160     20814.3
    616200     20816.5
    616240     20819.2
    616280     20819.5
    616320     20823.9
    616360     20823.2
    616400     20823.9
    616440     20822.1
    616480     20826.3
    616520     20825.4
    616560     20827.3
    616600       20832
    616640     20830.7
    616680     20833.2
    616720     20834.5
    616760       20835
    616800     20836.3
    616840     20838.6
    616880     20837.8
    616920     20840.4
    616960       20841
    617000     20843.1
    617040     20845.8
    617080     20846.1
    617120     20850.5
    617160     20849.8
    617200     20850.4
    617240     20848.7
    617280     20852.9
    617320       20852
    617360     20854.1
    617400     20858.6
    617440     20857.4
    617480     20859.9
    617520     20861.2
    617560     20861.5
    617600     20862.8
    617640     20865.2
    617680     20864.3
    617720       20867
    617760     20867.7
    617800     20869.7
    617840     20872.3
    617880     20872.7
    617920     20877.1
    617960     20876.4
    618000       20877
    618040     20875.3
    618080     20879.6
    618120     20878.5
    618160     20880.7
    618200     20885.2
    618240     20883.9
    618280     20886.4
    618320     20887.8
    618360     20888.1
    618400     20889.4
    618440     20891.6
    618480     20890.9
    618520     20893.5
    618560     20894.3
    618600     20896.2
    618640     20898.8
    618680     20899.3
    618720     20903.6
    618760       20903
    618800     20903.4
    618840     20901.9
    618880     20906.3
    618920       20905
    618960     20907.3
    619000     20911.9
    619040     20910.6
    619080       20913
    619120     20914.3
    619160     20914.6
    619200       20916
    619240     20918.2
    619280     20917.5
    619320     20920.2
    619360     20920.9
    619400     20922.8
    619440     20925.5
    619480     20925.9
    619520     20930.3
    619560     20929.6
    619600       20930
    619640     20928.5
    619680       20933
    619720     20931.7
    619760     20933.9
    619800     20938.6
    619840     20937.4
    619880     20939.7
    619920       20941
    619960     20941.3
    620000     20942.4
    620040     20944.9
    620080     20944.1
    620120     20946.8
    620160     20947.7
    620200     20949.5
    620240     20952.1
    620280     20952.5
    620320       20957
    620360     20956.3
    620400     20956.7
    620440     20955.1
    620480     20959.6
    620520     20958.3
    620560     20960.5
    620600     20965.3
    620640       20964
    620680     20966.4
    620720     20967.8
    620760     20967.9
    620800     20969.2
    620840     20971.6
    620880     20970.8
    620920     20973.5
    620960     20974.4
    621000     20976.3
    621040     20978.7
    621080     20979.2
    621120     20983.6
    621160     20982.9
    621200     20983.3
    621240     20981.7
    621280     20986.3
    621320     20984.9
    621360     20987.2
    621400     20991.9
    621440     20990.6
    621480       20993
    621520     20994.4
    621560     20994.4
    621600     20995.7
    621640     20998.1
    621680     20997.5
    621720     21000.1
    621760     21001.1
    621800       21003
    621840     21005.3
    621880     21005.8
    621920     21010.3
    621960     21009.6
    622000       21010
    622040     21008.4
    622080       21013
    622120     21011.6
    622160     21013.9
    622200     21018.5
    622240     21017.3
    622280     21019.8
    622320     21021.1
    622360     21021.2
    622400     21022.4
    622440     21024.8
    622480     21024.3
    622520     21026.9
    622560     21027.7
    622600     21029.9
    622640       21032
    622680     21032.5
    622720       21037
    622760     21036.3
    622800     21036.6
    622840     21035.2
    622880     21039.7
    622920     21038.3
    622960     21040.6
    623000     21045.1
    623040       21044
    623080     21046.5
    623120     21047.8
    623160     21047.9
    623200     21049.1
    623240     21051.5
    623280     21050.9
    623320     21053.6
    623360     21054.4
    623400     21056.5
    623440     21058.7
    623480     21059.1
    623520     21063.8
    623560     21063.1
    623600     21063.3
    623640     21061.9
    623680     21066.3
    623720       21065
    623760     21067.3
    623800     21071.9
    623840     21070.9
    623880     21073.2
    623920     21074.5
    623960     21074.6
    624000     21075.7
    624040     21078.2
    624080     21077.6
    624120     21080.2
    624160     21081.2
    624200     21083.3
    624240     21085.3
    624280     21085.7
    624320     21090.6
    624360     21089.7
    624400       21090
    624440     21088.5
    624480     21093.1
    624520     21091.8
    624560       21094
    624600     21098.7
    624640     21097.5
    624680     21100.1
    624720     21101.2
    624760     21101.4
    624800     21102.5
    624840       21105
    624880     21104.3
    624920       21107
    624960     21107.8
    625000       21110
    625040       21112
    625080     21112.4
    625120     21117.3
    625160     21116.4
    625200     21116.7
    625240     21115.3
    625280     21119.9
    625320     21118.5
    625360     21120.9
    625400     21125.4
    625440     21124.3
    625480     21126.9
    625520       21128
    625560     21128.1
    625600     21129.3
    625640     21131.8
    625680     21131.1
    625720     21133.8
    625760     21134.5
    625800     21136.7
    625840     21138.8
    625880     21139.1
    625920     21143.9
    625960     21143.3
    626000     21143.5
    626040     21142.1
    626080     21146.5
    626120     21145.2
    626160     21147.7
    626200     21152.1
    626240       21151
    626280     21153.7
    626320     21154.7
    626360     21154.8
    626400       21156
    626440     21158.5
    626480     21157.9
    626520     21160.5
    626560     21161.2
    626600     21163.4
    626640     21165.6
    626680     21165.8
    626720     21170.9
    626760     21169.9
    626800     21170.3
    626840     21168.8
    626880     21173.3
    626920     21171.8
    626960     21174.4
    627000     21178.8
    627040     21177.7
    627080     21180.4
    627120     21181.5
    627160     21181.6
    627200     21182.8
    627240     21185.1
    627280     21184.6
    627320     21187.3
    627360     21187.9
    627400     21189.9
    627440     21192.4
    627480     21192.5
    627520     21197.6
    627560     21196.6
    627600       21197
    627640     21195.6
    627680       21200
    627720     21198.5
    627760     21201.2
    627800     21205.6
    627840     21204.3
    627880     21207.2
    627920     21208.2
    627960     21208.2
    628000     21209.5
    628040     21211.8
    628080     21211.2
    628120     21213.9
    628160     21214.6
    628200     21216.6
    628240     21219.2
    628280       21219
    628320     21224.3
    628360     21223.2
    628400     21223.7
    628440     21222.3
    628480     21226.8
    628520     21225.2
    628560     21227.9
    628600     21232.4
    628640       21231
    628680       21234
    628720     21234.9
    628760     21234.9
    628800     21236.2
    628840     21238.5
    628880     21238.2
    628920     21240.6
    628960     21241.2
    629000     21243.2
    629040     21245.8
    629080     21245.7
    629120       21251
    629160     21249.8
    629200     21250.4
    629240       21249
    629280     21253.6
    629320       21252
    629360     21254.6
    629400     21259.2
    629440     21257.8
    629480     21260.7
    629520     21261.6
    629560     21261.8
    629600     21262.9
    629640     21265.3
    629680     21264.9
    629720     21267.3
    629760       21268
    629800       21270
    629840     21272.6
    629880     21272.5
    629920     21277.7
    629960     21276.5
    630000     21277.2
    630040     21275.9
    630080     21280.3
    630120     21278.8
    630160     21281.4
    630200     21286.1
    630240     21284.6
    630280     21287.4
    630320     21288.4
    630360     21288.5
    630400     21289.6
    630440     21292.1
    630480     21291.6
    630520     21294.1
    630560     21294.7
    630600     21296.8
    630640     21299.4
    630680     21299.3
    630720     21304.4
    630760     21303.2
    630800       21304
    630840     21302.7
    630880     21307.2
    630920     21305.5
    630960     21308.1
    631000     21312.8
    631040     21311.4
    631080     21314.1
    631120     21315.1
    631160     21315.3
    631200     21316.3
    631240     21318.9
    631280     21318.2
    631320     21320.7
    631360     21321.5
    631400     21323.5
    631440     21326.1
    631480       21326
    631520     21331.1
    631560     21329.8
    631600     21330.6
    631640     21329.5
    631680     21333.8
    631720     21332.1
    631760       21335
    631800     21339.6
    631840     21338.2
    631880     21340.9
    631920     21341.8
    631960       21342
    632000       21343
    632040     21345.7
    632080       21345
    632120     21347.5
    632160     21348.1
    632200     21350.3
    632240     21352.8
    632280     21352.7
    632320     21357.9
    632360     21356.5
    632400     21357.3
    632440     21356.2
    632480     21360.6
    632520     21358.8
    632560     21361.8
    632600     21366.3
    632640     21364.9
    632680     21367.6
    632720     21368.6
    632760     21368.7
    632800     21369.9
    632840     21372.3
    632880     21371.9
    632920     21374.2
    632960     21374.7
    633000     21377.1
    633040     21379.6
    633080     21379.5
    633120     21384.6
    633160     21383.3
    633200       21384
    633240       21383
    633280     21387.4
    633320     21385.6
    633360     21388.5
    633400       21393
    633440     21391.7
    633480     21394.3
    633520     21395.3
    633560     21395.3
    633600     21396.6
    633640     21399.1
    633680     21398.6
    633720     21400.9
    633760     21401.5
    633800     21403.9
    633840     21406.4
    633880     21406.2
    633920     21411.4
    633960     21410.1
    634000     21410.7
    634040     21409.9
    634080     21414.3
    634120     21412.3
    634160     21415.1
    634200     21419.8
    634240     21418.5
    634280       21421
    634320       21422
    634360     21422.2
    634400     21423.3
    634440     21425.9
    634480     21425.3
    634520     21427.6
    634560     21428.2
    634600     21430.6
    634640     21433.1
    634680       21433
    634720     21438.1
    634760     21436.8
    634800     21437.5
    634840     21436.7
    634880       21441
    634920       21439
    634960     21441.8
    635000     21446.5
    635040     21445.3
    635080     21447.7
    635120     21448.7
    635160       21449
    635200     21449.9
    635240     21452.5
    635280       21452
    635320     21454.3
    635360       21455
    635400     21457.3
    635440     21459.9
    635480     21459.6
    635520     21464.8
    635560     21463.4
    635600     21464.3
    635640     21463.4
    635680     21467.7
    635720     21465.8
    635760     21468.5
    635800     21473.3
    635840     21472.1
    635880     21474.4
    635920     21475.4
    635960     21475.8
    636000     21476.6
    636040     21479.2
    636080     21478.8
    636120       21481
    636160     21481.7
    636200     21484.1
    636240     21486.6
    636280     21486.3
    636320     21491.6
    636360     21490.2
    636400     21491.1
    636440     21490.1
    636480     21494.4
    636520     21492.5
    636560     21495.1
    636600       21500
    636640     21498.7
    636680     21501.2
    636720     21502.2
    636760     21502.6
    636800     21503.3
    636840     21506.1
    636880     21505.5
    636920     21507.6
    636960     21508.4
    637000     21510.8
    637040     21513.4
    637080       21513
    637120     21518.2
    637160       21517
    637200     21517.9
    637240     21516.8
    637280     21521.2
    637320     21519.3
    637360     21521.9
    637400     21526.8
    637440     21525.4
    637480       21528
    637520     21528.7
    637560     21529.4
    637600     21530.2
    637640     21532.9
    637680     21532.4
    637720     21534.4
    637760     21535.1
    637800     21537.5
    637840     21540.2
    637880     21539.9
    637920     21545.1
    637960     21543.6
    638000     21544.6
    638040     21543.4
    638080       21548
    638120     21546.1
    638160     21548.7
    638200     21553.5
    638240     21552.2
    638280     21554.7
    638320     21555.5
    638360     21556.2
    638400     21557.1
    638440     21559.6
    638480     21559.2
    638520       21561
    638560     21561.8
    638600     21564.2
    638640     21566.9
    638680     21566.6
    638720     21571.9
    638760     21570.4
    638800     21571.2
    638840     21570.3
    638880     21574.8
    638920     21572.8
    638960     21575.4
    639000     21580.3
    639040       21579
    639080     21581.4
    639120     21582.3
    639160     21582.8
    639200     21583.7
    639240     21586.3
    639280       21586
    639320     21587.8
    639360     21588.7
    639400       21591
    639440     21593.6
    639480     21593.2
    639520     21598.6
    639560     21597.3
    639600       21598
    639640       21597
    639680     21601.5
    639720     21599.6
    639760       21602
    639800       21607
    639840     21605.7
    639880     21608.1
    639920       21609
    639960     21609.7
    640000     21610.4
    640040     21613.1
    640080     21612.8
    640120     21614.5
    640160     21615.6
    640200     21617.8
    640240     21620.3
    640280     21619.9
    640320     21625.4
    640360       21624
    640400     21624.7
    640440     21623.9
    640480     21628.2
    640520     21626.3
    640560     21628.8
    640600     21633.8
    640640     21632.5
    640680     21634.9
    640720     21635.9
    640760     21636.5
    640800     21637.2
    640840     21639.8
    640880     21639.4
    640920     21641.2
    640960     21642.3
    641000     21644.6
    641040     21647.2
    641080     21646.7
    641120     21652.1
    641160     21650.8
    641200     21651.3
    641240     21650.6
    641280     21654.9
    641320     21653.1
    641360     21655.6
    641400     21660.5
    641440     21659.3
    641480     21661.7
    641520     21662.7
    641560     21663.3
    641600     21664.2
    641640     21666.6
    641680     21666.2
    641720       21668
    641760       21669
    641800     21671.3
    641840     21673.9
    641880     21673.5
    641920     21678.9
    641960     21677.6
    642000     21678.2
    642040     21677.2
    642080     21681.7
    642120     21679.8
    642160     21682.4
    642200     21687.4
    642240     21686.2
    642280     21688.4
    642320     21689.4
    642360       21690
    642400     21690.9
    642440     21693.4
    642480     21692.8
    642520     21694.8
    642560     21695.7
    642600       21698
    642640     21700.8
    642680     21700.1
    642720     21705.8
    642760     21704.4
    642800       21705
    642840       21704
    642880     21708.6
    642920     21706.6
    642960     21709.1
    643000       21714
    643040       21713
    643080     21715.3
    643120     21716.1
    643160     21716.8
    643200     21717.5
    643240     21720.1
    643280     21719.5
    643320     21721.6
    643360     21722.4
    643400     21724.8
    643440     21727.6
    643480     21726.9
    643520     21732.5
    643560     21731.2
    643600     21731.7
    643640     21730.7
    643680     21735.3
    643720     21733.3
    643760     21735.8
    643800     21740.8
    643840     21739.8
    643880     21742.1
    643920     21742.8
    643960     21743.5
    644000     21744.2
    644040     21746.8
    644080     21746.3
    644120     21748.3
    644160     21749.2
    644200     21751.5
    644240     21754.3
    644280     21753.6
    644320     21759.3
    644360     21757.9
    644400     21758.6
    644440     21757.5
    644480     21762.1
    644520       21760
    644560     21762.4
    644600     21767.5
    644640     21766.4
    644680     21768.8
    644720     21769.6
    644760     21770.1
    644800       21771
    644840     21773.7
    644880       21773
    644920     21775.1
    644960       21776
    645000     21778.4
    645040       21781
    645080     21780.4
    645120     21786.1
    645160     21784.7
    645200     21785.4
    645240     21784.4
    645280     21788.8
    645320     21786.8
    645360     21789.3
    645400     21794.3
    645440     21793.2
    645480     21795.4
    645520     21796.4
    645560       21797
    645600     21797.9
    645640     21800.5
    645680     21799.7
    645720     21801.9
    645760     21802.9
    645800     21805.1
    645840     21807.8
    645880     21807.2
    645920     21812.8
    645960     21811.5
    646000     21812.3
    646040     21811.1
    646080     21815.6
    646120     21813.6
    646160     21816.1
    646200     21820.9
    646240     21819.9
    646280     21822.1
    646320     21823.2
    646360     21823.7
    646400     21824.7
    646440     21827.3
    646480     21826.5
    646520     21828.8
    646560     21829.7
    646600     21831.7
    646640     21834.7
    646680     21833.8
    646720     21839.8
    646760     21838.2
    646800     21838.9
    646840     21837.9
    646880     21842.4
    646920     21840.4
    646960     21842.8
    647000     21847.7
    647040     21846.6
    647080       21849
    647120       21850
    647160     21850.6
    647200     21851.4
    647240       21854
    647280     21853.4
    647320     21855.5
    647360     21856.4
    647400     21858.6
    647440     21861.5
    647480     21860.8
    647520     21866.5
    647560     21865.1
    647600     21865.7
    647640     21864.8
    647680     21869.1
    647720     21867.2
    647760     21869.7
    647800     21874.5
    647840     21873.4
    647880     21875.8
    647920     21876.8
    647960     21877.4
    648000     21878.2
    648040     21880.8
    648080     21880.2
    648120     21882.3
    648160     21883.2
    648200     21885.4
    648240     21888.3
    648280     21887.7
    648320     21893.3
    648360     21891.8
    648400     21892.8
    648440     21891.6
    648480       21896
    648520     21894.1
    648560     21896.6
    648600     21901.3
    648640     21900.2
    648680     21902.6
    648720     21903.5
    648760     21904.2
    648800     21905.1
    648840     21907.8
    648880       21907
    648920     21909.2
    648960     21909.9
    649000     21912.1
    649040     21915.2
    649080     21914.5
    649120     21920.1
    649160     21918.6
    649200     21919.6
    649240     21918.4
    649280     21922.8
    649320     21920.9
    649360     21923.4
    649400     21928.1
    649440     21926.9
    649480     21929.4
    649520     21930.3
    649560     21931.2
    649600     21931.9
    649640     21934.5
    649680     21933.8
    649720     21935.9
    649760     21936.9
    649800     21938.9
    649840     21941.9
    649880     21941.3
    649920     21946.9
    649960     21945.4
    650000     21946.5
    650040     21945.3
    650080     21949.7
    650120     21947.8
    650160     21950.3
    650200     21954.9
    650240     21953.8
    650280     21956.3
    650320     21957.1
    650360     21958.1
    650400     21958.7
    650440     21961.3
    650480     21960.7
    650520     21962.8
    650560     21963.7
    650600     21965.8
    650640     21968.8
    650680     21968.1
    650720     21973.8
    650760     21972.2
    650800     21973.3
    650840     21972.1
    650880     21976.6
    650920     21974.7
    650960     21977.1
    651000     21981.7
    651040     21980.6
    651080     21983.1
    651120     21983.9
    651160     21984.8
    651200     21985.5
    651240     21988.1
    651280     21987.5
    651320     21989.6
    651360     21990.5
    651400     21992.7
    651440     21995.7
    651480       21995
    651520     22000.8
    651560     21999.2
    651600     22000.2
    651640       21999
    651680     22003.4
    651720     22001.5
    651760       22004
    651800     22008.6
    651840     22007.6
    651880       22010
    651920     22010.7
    651960     22011.7
    652000     22012.5
    652040     22014.9
    652080     22014.3
    652120     22016.4
    652160     22017.3
    652200     22019.6
    652240     22022.6
    652280     22021.9
    652320     22027.7
    652360     22026.1
    652400     22027.1
    652440     22025.8
    652480     22030.3
    652520     22028.4
    652560     22030.9
    652600     22035.4
    652640     22034.6
    652680     22036.8
    652720     22037.6
    652760     22038.5
    652800     22039.4
    652840     22041.8
    652880     22041.2
    652920     22043.4
    652960       22044
    653000     22046.5
    653040     22049.5
    653080     22048.7
    653120     22054.8
    653160       22053
    653200       22054
    653240     22052.7
    653280     22057.2
    653320     22055.3
    653360     22057.8
    653400     22062.2
    653440     22061.3
    653480     22063.6
    653520     22064.4
    653560     22065.5
    653600     22066.2
    653640     22068.7
    653680       22068
    653720     22070.1
    653760     22070.9
    653800     22073.3
    653840     22076.3
    653880     22075.6
    653920     22081.6
    653960     22079.7
    654000     22080.9
    654040     22079.7
    654080     22084.1
    654120     22082.2
    654160     22084.6
    654200       22089
    654240     22088.3
    654280     22090.5
    654320     22091.3
    654360     22092.3
    654400     22093.1
    654440     22095.6
    654480     22094.9
    654520     22097.2
    654560     22097.9
    654600     22100.1
    654640     22103.3
    654680     22102.4
    654720     22108.5
    654760     22106.6
    654800     22107.7
    654840     22106.6
    654880       22111
    654920       22109
    654960     22111.7
    655000     22115.9
    655040     22115.1
    655080     22117.4
    655120     22118.3
    655160     22119.5
    655200       22120
    655240     22122.7
    655280       22122
    655320       22124
    655360     22124.9
    655400     22127.1
    655440     22130.3
    655480     22129.3
    655520     22135.4
    655560     22133.5
    655600     22134.8
    655640     22133.7
    655680     22137.9
    655720       22136
    655760     22138.6
    655800     22142.7
    655840     22142.1
    655880     22144.2
    655920     22145.2
    655960     22146.4
    656000     22146.9
    656040     22149.7
    656080       22149
    656120     22151.1
    656160     22151.8
    656200     22153.8
    656240     22157.2
    656280     22156.3
    656320     22162.3
    656360     22160.4
    656400     22161.6
    656440     22160.5
    656480     22164.7
    656520     22162.9
    656560     22165.5
    656600     22169.6
    656640     22168.8
    656680     22171.2
    656720     22172.1
    656760     22173.2
    656800     22173.8
    656840     22176.6
    656880     22175.7
    656920       22178
    656960     22178.7
    657000     22180.8
    657040     22184.1
    657080     22183.4
    657120     22189.2
    657160     22187.3
    657200     22188.6
    657240     22187.4
    657280     22191.7
    657320     22189.8
    657360     22192.4
    657400     22196.6
    657440     22195.8
    657480     22198.1
    657520       22199
    657560     22200.1
    657600     22200.7
    657640     22203.5
    657680     22202.8
    657720       22205
    657760     22205.5
    657800     22207.8
    657840     22210.9
    657880     22210.3
    657920       22216
    657960     22214.2
    658000     22215.5
    658040     22214.4
    658080     22218.7
    658120     22216.7
    658160     22219.4
    658200     22223.5
    658240     22222.7
    658280       22225
    658320     22225.8
    658360     22226.8
    658400     22227.6
    658440     22230.5
    658480     22229.8
    658520     22231.9
    658560     22232.3
    658600     22234.7
    658640     22237.8
    658680     22237.3
    658720       22243
    658760     22241.2
    658800     22242.5
    658840     22241.3
    658880     22245.6
    658920     22243.7
    658960     22246.5
    659000     22250.6
    659040     22249.7
    659080     22252.1
    659120     22252.8
    659160     22253.9
    659200     22254.7
    659240     22257.5
    659280     22256.9
    659320     22258.8
    659360     22259.2
    659400     22261.7
    659440     22264.7
    659480     22264.1
    659520     22270.1
    659560     22268.3
    659600     22269.5
    659640     22268.4
    659680     22272.6
    659720     22270.7
    659760     22273.3
    659800     22277.7
    659840     22276.8
    659880       22279
    659920     22279.9
    659960     22280.8
    660000     22281.8
    660040     22284.5
    660080     22283.8
    660120     22285.8
    660160       22286
    660200     22288.5
    660240     22291.6
    660280       22291
    660320     22297.2
    660360     22295.3
    660400     22296.4
    660440     22295.3
    660480     22299.6
    660520     22297.6
    660560     22300.3
    660600     22304.6
    660640     22303.6
    660680       22306
    660720     22306.9
    660760     22307.6
    660800     22308.8
    660840     22311.5
    660880     22310.9
    660920     22312.9
    660960     22313.2
    661000     22315.6
    661040     22318.6
    661080     22318.1
    661120     22324.1
    661160     22322.3
    661200     22323.3
    661240     22322.3
    661280     22326.5
    661320     22324.6
    661360     22327.3
    661400     22331.6
    661440     22330.6
    661480       22333
    661520     22333.9
    661560     22334.6
    661600     22335.7
    661640     22338.5
    661680     22337.8
    661720       22340
    661760     22340.2
    661800     22342.7
    661840     22345.6
    661880       22345
    661920       22351
    661960     22349.2
    662000     22350.3
    662040     22349.2
    662080     22353.5
    662120     22351.7
    662160     22354.5
    662200     22358.7
    662240     22357.7
    662280       22360
    662320     22360.8
    662360     22361.7
    662400     22362.7
    662440     22365.4
    662480     22364.8
    662520       22367
    662560     22367.1
    662600     22369.6
    662640     22372.5
    662680       22372
    662720       22378
    662760     22376.2
    662800     22377.4
    662840     22376.2
    662880     22380.5
    662920     22378.5
    662960     22381.5
    663000     22385.7
    663040     22384.7
    663080     22387.1
    663120     22387.9
    663160     22388.7
    663200     22389.7
    663240     22392.4
    663280     22391.9
    663320     22393.9
    663360     22393.9
    663400     22396.5
    663440     22399.6
    663480       22399
    663520       22405
    663560     22403.2
    663600     22404.4
    663640     22403.3
    663680     22407.4
    663720     22405.4
    663760     22408.4
    663800     22412.7
    663840     22411.6
    663880       22414
    663920     22414.8
    663960     22415.7
    664000     22416.6
    664040     22419.3
    664080     22418.7
    664120     22420.8
    664160     22420.8
    664200     22423.6
    664240     22426.6
    664280       22426
    664320       22432
    664360     22430.2
    664400     22431.4
    664440     22430.3
    664480     22434.3
    664520     22432.4
    664560     22435.5
    664600     22439.7
    664640     22438.5
    664680     22441.1
    664720     22441.8
    664760     22442.7
    664800     22443.7
    664840     22446.3
    664880     22445.6
    664920     22447.8
    664960     22447.9
    665000     22450.6
    665040     22453.4
    665080     22452.9
    665120     22458.9
    665160     22457.2
    665200     22458.4
    665240     22457.3
    665280     22461.2
    665320     22459.4
    665360     22462.4
    665400     22466.6
    665440     22465.4
    665480     22468.1
    665520     22468.7
    665560     22469.6
    665600     22470.5
    665640     22473.1
    665680     22472.7
    665720     22474.7
    665760     22474.8
    665800     22477.6
    665840     22480.3
    665880     22479.8
    665920     22485.9
    665960     22484.1
    666000     22485.4
    666040     22484.1
    666080     22488.2
    666120     22486.5
    666160     22489.2
    666200     22493.5
    666240     22492.2
    666280     22495.1
    666320     22495.6
    666360     22496.6
    666400     22497.4
    666440       22500
    666480     22499.7
    666520     22501.5
    666560     22501.8
    666600     22504.7
    666640     22507.3
    666680     22506.9
    666720     22513.1
    666760       22511
    666800     22512.3
    666840     22511.3
    666880     22515.3
    666920     22513.4
    666960     22516.2
    667000     22520.4
    667040     22519.2
    667080     22522.2
    667120     22522.5
    667160     22523.5
    667200     22524.5
    667240       22527
    667280     22526.6
    667320     22528.5
    667360     22528.7
    667400     22531.6
    667440     22534.3
    667480     22533.9
    667520       22540
    667560       22538
    667600     22539.3
    667640     22538.4
    667680     22542.3
    667720     22540.4
    667760     22543.2
    667800     22547.3
    667840     22546.1
    667880     22549.3
    667920     22549.4
    667960     22550.4
    668000     22551.5
    668040     22553.9
    668080     22553.6
    668120     22555.4
    668160     22555.6
    668200     22558.5
    668240     22561.2
    668280     22560.8
    668320       22567
    668360       22565
    668400     22566.2
    668440     22565.4
    668480     22569.1
    668520     22567.5
    668560     22570.3
    668600     22574.2
    668640     22573.2
    668680     22576.2
    668720     22576.4
    668760     22577.3
    668800     22578.8
    668840     22580.9
    668880     22580.3
    668920     22582.2
    668960     22582.5
    669000     22585.5
    669040     22588.2
    669080     22587.7
    669120     22593.8
    669160       22592
    669200     22593.1
    669240     22592.4
    669280     22596.1
    669320     22594.3
    669360       22597
    669400     22601.2
    669440       22600
    669480     22603.1
    669520     22603.3
    669560     22604.3
    669600     22605.7
    669640     22607.7
    669680     22607.3
    669720     22609.2
    669760     22609.3
    669800     22612.5
    669840     22615.1
    669880     22614.8
    669920     22620.6
    669960     22618.8
    670000     22619.9
    670040     22619.2
    670080       22623
    670120     22621.3
    670160     22624.1
    670200     22628.1
    670240       22627
    670280     22630.1
    670320     22630.2
    670360     22631.2
    670400     22632.7
    670440     22634.8
    670480     22634.4
    670520       22636
    670560     22636.2
    670600     22639.4
    670640     22641.9
    670680     22641.7
    670720     22647.5
    670760     22645.8
    670800       22647
    670840     22646.2
    670880     22650.1
    670920     22648.3
    670960     22651.2
    671000     22655.1
    671040     22653.8
    671080     22657.1
    671120     22657.2
    671160       22658
    671200     22659.7
    671240     22661.6
    671280     22661.3
    671320     22662.9
    671360     22663.1
    671400     22666.1
    671440     22668.8
    671480     22668.6
    671520     22674.4
    671560     22672.7
    671600     22673.9
    671640       22673
    671680       22677
    671720     22675.3
    671760     22678.1
    671800       22682
    671840     22680.8
    671880     22683.9
    671920       22684
    671960       22685
    672000     22686.6
    672040     22688.5
    672080     22688.3
    672120     22689.8
    672160     22689.9
    672200     22692.9
    672240     22695.7
    672280     22695.4
    672320     22701.2
    672360     22699.6
    672400     22700.9
    672440     22699.9
    672480     22704.1
    672520     22702.2
    672560     22704.8
    672600     22708.9
    672640     22707.7
    672680     22710.8
    672720     22710.8
    672760     22711.8
    672800     22713.5
    672840     22715.3
    672880     22715.1
    672920     22716.7
    672960     22716.8
    673000     22719.8
    673040     22722.7
    673080     22722.2
    673120     22728.1
    673160     22726.4
    673200     22727.8
    673240     22726.7
    673280     22730.9
    673320     22729.1
    673360     22731.9
    673400     22735.8
    673440     22734.5
    673480     22737.7
    673520     22737.6
    673560     22738.7
    673600     22740.4
    673640     22742.2
    673680     22741.9
    673720     22743.5
    673760     22743.7
    673800     22746.6
    673840     22749.7
    673880       22749
    673920     22755.1
    673960     22753.3
    674000     22754.7
    674040     22753.5
    674080     22757.8
    674120     22755.9
    674160     22758.8
    674200     22762.7
    674240     22761.3
    674280     22764.6
    674320     22764.3
    674360     22765.6
    674400     22767.2
    674440       22769
    674480     22768.9
    674520     22770.4
    674560     22770.6
    674600     22773.4
    674640     22776.6
    674680     22775.8
    674720       22782
    674760     22780.2
    674800     22781.5
    674840     22780.4
    674880     22784.7
    674920     22782.7
    674960     22785.8
    675000     22789.6
    675040     22788.2
    675080     22791.6
    675120     22791.3
    675160     22792.4
    675200       22794
    675240       22796
    675280     22795.7
    675320     22797.3
    675360     22797.5
    675400     22800.4
    675440     22803.5
    675480     22802.7
    675520     22808.8
    675560       22807
    675600     22808.3
    675640     22807.3
    675680     22811.6
    675720     22809.3
    675760     22812.8
    675800     22816.4
    675840     22815.2
    675880     22818.3
    675920     22818.1
    675960     22819.1
    676000     22820.8
    676040     22822.8
    676080     22822.7
    676120     22824.3
    676160     22824.4
    676200     22827.1
    676240     22830.3
    676280     22829.7
    676320     22835.5
    676360     22833.9
    676400     22835.2
    676440     22834.2
    676480     22838.5
    676520     22836.2
    676560     22839.7
    676600     22843.3
    676640       22842
    676680     22845.2
    676720     22844.8
    676760     22845.9
    676800     22847.7
    676840     22849.7
    676880     22849.6
    676920     22851.3
    676960     22851.3
    677000     22854.1
    677040     22857.4
    677080     22856.5
    677120     22862.4
    677160     22860.9
    677200     22862.3
    677240       22861
    677280     22865.4
    677320     22863.1
    677360     22866.6
    677400       22870
    677440     22868.9
    677480       22872
    677520     22871.7
    677560     22872.9
    677600     22874.5
    677640     22876.8
    677680     22876.6
    677720     22878.2
    677760     22878.4
    677800     22881.2
    677840     22884.3
    677880     22883.4
    677920     22889.3
    677960     22887.8
    678000     22889.1
    678040     22887.9
    678080     22892.4
    678120     22890.1
    678160     22893.5
    678200     22896.9
    678240     22895.8
    678280       22899
    678320     22898.6
    678360     22899.7
    678400     22901.4
    678440     22903.5
    678480     22903.5
    678520     22905.1
    678560     22905.2
    678600     22908.2
    678640     22911.2
    678680     22910.4
    678720     22916.1
    678760     22914.7
    678800       22916
    678840     22914.9
    678880     22919.4
    678920       22917
    678960     22920.3
    679000     22923.9
    679040     22922.9
    679080       22926
    679120     22925.5
    679160     22926.7
    679200     22928.3
    679240     22930.5
    679280     22930.6
    679320     22931.9
    679360     22932.2
    679400     22935.2
    679440     22938.1
    679480     22937.3
    679520       22943
    679560     22941.8
    679600       22943
    679640     22941.7
    679680     22946.3
    679720     22943.8
    679760     22947.2
    679800     22951.1
    679840     22949.7
    679880     22952.8
    679920     22952.4
    679960     22953.6
    680000     22955.1
    680040     22957.5
    680080     22957.5
    680120     22958.8
    680160     22959.1
    680200     22962.1
    680240       22965
    680280     22964.2
    680320     22969.9
    680360     22968.6
    680400     22969.9
    680440     22968.8
    680480     22973.1
    680520     22970.8
    680560     22974.1
    680600       22978
    680640     22976.6
    680680     22979.9
    680720     22979.4
    680760     22980.6
    680800       22982
    680840     22984.4
    680880     22984.4
    680920     22985.7
    680960     22986.1
    681000     22988.9
    681040     22992.1
    681080     22991.1
    681120     22996.9
    681160     22995.7
    681200     22996.8
    681240     22995.8
    681280     23000.1
    681320     22997.8
    681360       23001
    681400       23005
    681440     23003.6
    681480     23006.8
    681520     23006.4
    681560     23007.6
    681600     23008.9
    681640     23011.5
    681680     23011.3
    681720     23012.7
    681760     23012.8
    681800     23015.8
    681840     23018.9
    681880       23018
    681920     23023.8
    681960     23022.7
    682000     23023.7
    682040     23022.7
    682080       23027
    682120     23024.6
    682160     23027.8
    682200     23031.8
    682240     23030.5
    682280     23033.8
    682320     23033.3
    682360     23034.6
    682400     23035.7
    682440     23038.5
    682480     23038.2
    682520     23039.5
    682560     23039.9
    682600     23042.9
    682640       23046
    682680     23044.9
    682720     23050.7
    682760     23049.6
    682800     23050.6
    682840     23049.8
    682880     23053.9
    682920     23051.5
    682960     23054.8
    683000     23058.8
    683040     23057.5
    683080     23060.8
    683120     23060.3
    683160     23061.6
    683200     23062.6
    683240     23065.4
    683280     23065.2
    683320     23066.4
    683360     23066.8
    683400     23069.8
    683440     23072.9
    683480     23071.9
    683520     23077.5
    683560     23076.5
    683600     23077.5
    683640     23076.8
    683680     23080.8
    683720     23078.5
    683760     23081.7
    683800     23085.8
    683840     23084.5
    683880     23087.8
    683920     23087.4
    683960     23088.5
    684000     23089.6
    684040     23092.2
    684080     23092.3
    684120     23093.4
    684160     23093.5
    684200     23096.7
    684240     23099.8
    684280     23098.7
    684320     23104.5
    684360     23103.5
    684400     23104.4
    684440     23103.7
    684480     23107.6
    684520     23105.4
    684560     23108.5
    684600     23112.8
    684640     23111.4
    684680     23114.7
    684720     23114.4
    684760     23115.3
    684800     23116.4
    684840       23119
    684880     23119.2
    684920     23120.3
    684960     23120.4
    685000     23123.7
    685040       23127
    685080     23125.8
    685120     23131.3
    685160     23130.4
    685200     23131.1
    685240     23130.9
    685280     23134.7
    685320     23132.3
    685360     23135.5
    685400     23139.7
    685440     23138.4
    685480     23141.5
    685520     23141.3
    685560     23142.1
    685600     23143.2
    685640     23145.9
    685680     23146.2
    685720     23147.2
    685760     23147.3
    685800     23150.6
    685840     23153.8
    685880     23152.7
    685920     23158.3
    685960     23157.3
    686000     23158.1
    686040     23157.8
    686080     23161.5
    686120     23159.3
    686160     23162.6
    686200     23166.6
    686240     23165.3
    686280     23168.2
    686320     23168.4
    686360     23169.1
    686400     23170.1
    686440     23172.8
    686480     23173.1
    686520       23174
    686560     23174.3
    686600     23177.8
    686640     23180.9
    686680     23179.5
    686720     23185.3
    686760     23184.2
    686800     23184.9
    686840     23184.6
    686880     23188.3
    686920       23186
    686960     23189.4
    687000     23193.5
    687040     23192.2
    687080     23195.2
    687120     23195.3
    687160       23196
    687200     23197.1
    687240     23199.7
    687280       23200
    687320     23200.8
    687360     23201.3
    687400     23204.8
    687440     23207.9
    687480     23206.4
    687520     23212.3
    687560     23211.3
    687600       23212
    687640     23211.4
    687680     23215.3
    687720     23212.9
    687760     23216.4
    687800     23220.3
    687840     23218.9
    687880     23222.2
    687920     23222.3
    687960     23222.9
    688000     23223.9
    688040     23226.7
    688080     23226.8
    688120     23227.9
    688160     23228.4
    688200     23231.9
    688240     23234.8
    688280     23233.4
    688320     23239.2
    688360     23238.1
    688400     23238.7
    688440     23238.3
    688480     23242.3
    688520     23239.7
    688560     23243.3
    688600     23247.3
    688640     23245.9
    688680     23249.3
    688720     23249.2
    688760     23249.7
    688800     23250.9
    688840     23253.7
    688880     23253.8
    688920     23254.9
    688960     23255.4
    689000     23258.6
    689040     23261.7
    689080     23260.3
    689120       23266
    689160       23265
    689200     23265.7
    689240       23265
    689280     23269.1
    689320     23266.4
    689360     23270.3
    689400     23274.1
    689440     23272.8
    689480     23276.1
    689520     23276.2
    689560     23276.6
    689600     23277.9
    689640     23280.5
    689680     23280.6
    689720     23281.8
    689760     23282.3
    689800     23285.6
    689840     23288.6
    689880       23287
    689920       23293
    689960     23291.9
    690000     23292.5
    690040       23292
    690080     23295.9
    690120     23293.3
    690160       23297
    690200       23301
    690240     23299.7
    690280     23303.1
    690320       23303
    690360     23303.6
    690400     23304.8
    690440     23307.5
    690480     23307.6
    690520     23308.6
    690560     23309.4
    690600     23312.8
    690640     23315.7
    690680     23314.1
    690720       23320
    690760     23318.7
    690800     23319.5
    690840       23319
    690880     23322.8
    690920     23320.2
    690960       23324
    691000     23328.1
    691040     23326.5
    691080     23330.1
    691120     23330.1
    691160     23330.7
    691200     23331.7
    691240     23334.5
    691280     23334.4
    691320     23335.4
    691360     23336.3
    691400     23339.6
    691440     23342.7
    691480     23341.1
    691520       23347
    691560     23345.6
    691600     23346.5
    691640       23346
    691680     23349.7
    691720     23347.1
    691760       23351
    691800     23354.8
    691840     23353.5
    691880       23357
    691920     23357.1
    691960     23357.6
    692000     23358.4
    692040     23361.5
    692080     23361.5
    692120     23362.4
    692160     23363.2
    692200     23366.6
    692240     23369.8
    692280     23368.1
    692320     23373.8
    692360     23372.6
    692400     23373.6
    692440     23372.8
    692480     23376.6
    692520     23374.1
    692560       23378
    692600     23381.7
    692640     23380.3
    692680     23383.9
    692720     23384.1
    692760     23384.7
    692800     23385.4
    692840     23388.5
    692880     23388.4
    692920     23389.4
    692960     23390.1
    693000     23393.5
    693040     23396.8
    693080       23395
    693120     23400.6
    693160     23399.4
    693200     23400.5
    693240     23399.8
    693280     23403.5
    693320     23400.9
    693360     23404.7
    693400     23408.5
    693440     23407.4
    693480     23410.8
    693520     23410.9
    693560     23411.5
    693600     23412.2
    693640     23415.4
    693680     23415.4
    693720     23416.3
    693760       23417
    693800     23420.4
    693840     23423.8
    693880     23421.8
    693920     23427.5
    693960     23426.4
    694000     23427.5
    694040     23426.9
[truncated: 175,928 more chars]
