# Supplementary material for: Comment on 'Valid molecular dynamics simulations of human hemoglobin require a surprisingly large box size'
Source: eLife. 2019 Jun 20;8:e44718. doi: 10.7554/eLife.44718 (PMC6586461; doi:10.7554/eLife.44718)
Supplement: Figure 2—figure supplement 1—source data 1. — The zip archive contains a README file describing which source files correspond to the different panels. [file elife-44718-fig2-figsupp1-data1.zip › figure2_SI/panel_C/box2/9/msd.xvg]

# This file was created Fri Mar 29 00:49:52 2019
# Created by:
#             :-) GROMACS - gmx msd, 2018.3-dev-20180823-5d5eb38 (-:
# 
# Executable:   /usr/local/gromacs/2018/2018.3-impi2017-fftw337-gcc640-cuda91/bin/gmx
# Data prefix:  /usr/local/gromacs/2018/2018.3-impi2017-fftw337-gcc640-cuda91
# Working dir:  /home/vgapsys/project/hemoglobin/ubq/cube/box2/eq9/diffusion
# Command line:
#   gmx msd -s ../tpr.tpr -f /netmount/projects1/vgapsys/hemoglobin/ubq/cube/box2/eq9/traj_comp.xtc -trestart 800 -n index.ndx -o msd.xvg
# gmx msd is part of G R O M A C S:
#
# Good ROcking Metal Altar for Chronical Sinners
#
@    title "Mean Square Displacement"
@    xaxis  label "Time (ps)"
@    yaxis  label "MSD (nm\S2\N)"
@TYPE xy
# MSD gathered over 1e+06 ps with 1251 restarts
# Diffusion constants fitted from time 100000 to 900000 ps
# D[  SOL_&_OW] = 5.6128 (+/- 0.0073) (1e-5 cm^2/s)
         0           0
        40     1.37409
        80     2.73633
       120      4.0965
       160     5.45464
       200     6.81368
       240     8.17169
       280      9.5285
       320     10.8863
       360     12.2382
       400     13.5954
       440     14.9482
       480     16.3037
       520     17.6571
       560     19.0116
       600     20.3646
       640      21.714
       680     23.0674
       720     24.4187
       760     25.7741
       800     27.1311
       840     28.4832
       880     29.8368
       920     31.1907
       960     32.5438
      1000     33.9001
      1040     35.2562
      1080     36.6133
      1120     37.9675
      1160     39.3166
      1200     40.6731
      1240     42.0258
      1280     43.3785
      1320     44.7318
      1360      46.085
      1400     47.4396
      1440     48.7851
      1480     50.1387
      1520     51.4857
      1560      52.843
      1600     54.2021
      1640     55.5545
      1680      56.906
      1720     58.2606
      1760     59.6147
      1800     60.9715
      1840     62.3294
      1880     63.6855
      1920     65.0381
      1960     66.3884
      2000     67.7483
      2040     69.1006
      2080     70.4542
      2120     71.8075
      2160       73.16
      2200     74.5156
      2240     75.8578
      2280     77.2089
      2320     78.5559
      2360     79.9184
      2400      81.276
      2440      82.627
      2480     83.9801
      2520     85.3339
      2560     86.6849
      2600     88.0421
      2640     89.3998
      2680     90.7567
      2720     92.1047
      2760     93.4548
      2800     94.8135
      2840     96.1681
      2880     97.5244
      2920     98.8785
      2960     100.235
      3000     101.591
      3040      102.93
      3080     104.283
      3120     105.628
      3160     106.994
      3200      108.35
      3240     109.702
      3280     111.056
      3320      112.41
      3360     113.763
      3400      115.12
      3440     116.474
      3480     117.831
      3520     119.178
      3560     120.528
      3600      121.89
      3640     123.244
      3680     124.599
      3720     125.952
      3760     127.308
      3800     128.665
      3840     130.001
      3880     131.351
      3920     132.698
      3960     134.068
      4000     135.423
      4040     136.773
      4080     138.128
      4120     139.483
      4160     140.833
      4200     142.187
      4240      143.54
      4280     144.896
      4320     146.242
      4360     147.589
      4400     148.951
      4440     150.305
      4480      151.66
      4520     153.012
      4560     154.371
      4600     155.727
      4640     157.061
      4680     158.411
      4720     159.756
      4760      161.13
      4800     162.485
      4840     163.833
      4880     165.192
      4920     166.543
      4960     167.892
      5000     169.247
      5040     170.601
      5080     171.958
      5120     173.301
      5160     174.647
      5200      176.01
      5240     177.364
      5280      178.72
      5320     180.072
      5360     181.435
      5400     182.794
      5440     184.125
      5480     185.474
      5520     186.819
      5560     188.195
      5600     189.552
      5640     190.901
      5680     192.262
      5720      193.61
      5760     194.959
      5800     196.314
      5840     197.666
      5880     199.022
      5920     200.363
      5960      201.71
      6000      203.07
      6040     204.427
      6080     205.784
      6120     207.136
      6160       208.5
      6200     209.858
      6240     211.189
      6280     212.538
      6320     213.885
      6360     215.261
      6400     216.615
      6440     217.968
      6480     219.329
      6520     220.672
      6560      222.02
      6600     223.374
      6640     224.729
      6680     226.088
      6720     227.425
      6760     228.769
      6800     230.128
      6840     231.487
      6880     232.847
      6920     234.199
      6960     235.565
      7000     236.925
      7040     238.254
      7080     239.604
      7120     240.951
      7160     242.329
      7200     243.683
      7240     245.038
      7280     246.401
      7320     247.741
      7360     249.091
      7400     250.444
      7440     251.798
      7480     253.157
      7520      254.49
      7560     255.835
      7600     257.193
      7640      258.55
      7680     259.913
      7720     261.262
      7760     262.628
      7800     263.987
      7840     265.316
      7880     266.665
      7920     268.013
      7960     269.392
      8000     270.743
      8040       272.1
      8080     273.465
      8120     274.804
      8160     276.155
      8200     277.506
      8240     278.858
      8280     280.216
      8320     281.545
      8360      282.89
      8400     284.247
      8440     285.605
      8480     286.967
      8520     288.317
      8560     289.685
      8600     291.045
      8640     292.372
      8680     293.722
      8720     295.071
      8760     296.451
      8800     297.802
      8840      299.16
      8880     300.528
      8920     301.865
      8960     303.214
      9000     304.565
      9040     305.916
      9080     307.276
      9120     308.604
      9160     309.944
      9200     311.302
      9240     312.659
      9280     314.021
      9320     315.369
      9360      316.74
      9400       318.1
      9440     319.427
      9480     320.778
      9520     322.126
      9560     323.509
      9600     324.857
      9640     326.215
      9680     327.587
      9720     328.919
      9760     330.266
      9800     331.616
      9840     332.967
      9880     334.326
      9920     335.653
      9960     336.991
     10000     338.348
     10040     339.709
     10080     341.073
     10120     342.419
     10160     343.789
     10200      345.15
     10240     346.473
     10280     347.822
     10320     349.172
     10360     350.554
     10400     351.901
     10440      353.26
     10480     354.635
     10520     355.969
     10560     357.315
     10600     358.664
     10640     360.018
     10680     361.376
     10720     362.703
     10760     364.039
     10800     365.396
     10840      366.76
     10880     368.121
     10920     369.467
     10960     370.839
     11000     372.198
     11040      373.52
     11080     374.869
     11120      376.22
     11160     377.604
     11200     378.949
     11240     380.308
     11280     381.683
     11320     383.015
     11360     384.364
     11400     385.712
     11440     387.065
     11480     388.423
     11520     389.751
     11560     391.086
     11600     392.443
     11640      393.81
     11680     395.173
     11720     396.515
     11760     397.888
     11800     399.252
     11840     400.573
     11880     401.924
     11920     403.272
     11960     404.657
     12000     406.001
     12040     407.362
     12080      408.74
     12120     410.068
     12160     411.415
     12200     412.761
     12240     414.113
     12280     415.469
     12320     416.794
     12360     418.128
     12400     419.485
     12440      420.85
     12480     422.214
     12520     423.557
     12560     424.932
     12600     426.297
     12640     427.615
     12680     428.967
     12720     430.315
     12760     431.704
     12800     433.045
     12840     434.408
     12880     435.786
     12920     437.118
     12960     438.463
     13000      439.81
     13040     441.162
     13080     442.522
     13120     443.843
     13160     445.178
     13200     446.535
     13240     447.899
     13280     449.261
     13320     450.604
     13360     451.978
     13400     453.343
     13440     454.661
     13480     456.012
     13520     457.355
     13560     458.746
     13600     460.086
     13640     461.448
     13680      462.83
     13720     464.158
     13760     465.505
     13800     466.853
     13840     468.205
     13880     469.567
     13920     470.888
     13960     472.222
     14000     473.583
     14040     474.947
     14080     476.311
     14120     477.652
     14160     479.029
     14200     480.398
     14240     481.712
     14280     483.062
     14320     484.405
     14360     485.803
     14400     487.141
     14440     488.502
     14480     489.882
     14520     491.212
     14560     492.557
     14600     493.901
     14640     495.258
     14680     496.622
     14720     497.942
     14760     499.276
     14800     500.636
     14840     501.999
     14880     503.364
     14920     504.707
     14960     506.081
     15000     507.451
     15040     508.761
     15080     510.111
     15120     511.452
     15160      512.85
     15200     514.189
     15240     515.551
     15280     516.931
     15320     518.258
     15360     519.604
     15400     520.948
     15440     522.305
     15480     523.669
     15520     524.989
     15560     526.324
     15600     527.686
     15640     529.048
     15680      530.41
     15720     531.755
     15760     533.134
     15800     534.504
     15840     535.812
     15880     537.164
     15920     538.503
     15960     539.908
     16000     541.243
     16040     542.606
     16080     543.987
     16120     545.314
     16160     546.658
     16200     547.998
     16240     549.355
     16280     550.722
     16320     552.038
     16360     553.371
     16400     554.732
     16440     556.095
     16480      557.46
     16520     558.804
     16560     560.182
     16600     561.551
     16640     562.859
     16680     564.209
     16720     565.546
     16760     566.956
     16800     568.293
     16840     569.654
     16880     571.037
     16920     572.363
     16960     573.707
     17000     575.046
     17040     576.403
     17080      577.77
     17120     579.087
     17160     580.419
     17200     581.781
     17240     583.143
     17280     584.508
     17320     585.852
     17360     587.235
     17400     588.604
     17440     589.909
     17480     591.262
     17520     592.594
     17560     594.001
     17600      595.34
     17640     596.704
     17680     598.089
     17720     599.413
     17760     600.758
     17800     602.098
     17840     603.455
     17880     604.826
     17920      606.14
     17960     607.469
     18000     608.831
     18040     610.195
     18080     611.555
     18120     612.901
     18160     614.288
     18200     615.657
     18240     616.958
     18280     618.313
     18320     619.644
     18360     621.055
     18400     622.395
     18440     623.756
     18480     625.139
     18520     626.464
     18560     627.807
     18600     629.151
     18640     630.506
     18680     631.875
     18720     633.192
     18760     634.522
     18800     635.882
     18840     637.247
     18880     638.609
     18920     639.957
     18960      641.34
     19000     642.712
     19040     644.012
     19080     645.368
     19120     646.699
     19160      648.11
     19200     649.448
     19240     650.808
     19280     652.193
     19320     653.516
     19360     654.861
     19400     656.203
     19440     657.558
     19480     658.926
     19520     660.241
     19560      661.57
     19600     662.933
     19640       664.3
     19680     665.662
     19720      667.01
     19760     668.397
     19800     669.767
     19840     671.062
     19880     672.419
     19920     673.747
     19960      675.16
     20000     676.496
     20040     677.855
     20080     679.242
     20120     680.568
     20160     681.915
     20200     683.252
     20240     684.607
     20280     685.978
     20320     687.292
     20360     688.619
     20400     689.984
     20440     691.355
     20480     692.715
     20520     694.062
     20560     695.447
     20600     696.821
     20640     698.115
     20680      699.47
     20720       700.8
     20760     702.216
     20800      703.55
     20840     704.908
     20880     706.296
     20920      707.62
     20960     708.966
     21000     710.305
     21040      711.66
     21080     713.033
     21120     714.348
     21160     715.673
     21200     717.036
     21240     718.406
     21280     719.763
     21320     721.111
     21360     722.498
     21400     723.872
     21440     725.166
     21480     726.518
     21520      727.85
     21560     729.267
     21600     730.598
     21640     731.955
     21680     733.344
     21720     734.667
     21760     736.012
     21800     737.352
     21840     738.705
     21880     740.079
     21920      741.39
     21960     742.713
     22000      744.08
     22040      745.45
     22080     746.805
     22120     748.149
     22160     749.537
     22200     750.912
     22240       752.2
     22280     753.556
     22320     754.885
     22360     756.305
     22400     757.633
     22440     758.988
     22480     760.378
     22520     761.699
     22560     763.048
     22600     764.387
     22640     765.739
     22680     767.112
     22720     768.424
     22760     769.748
     22800     771.116
     22840     772.487
     22880     773.842
     22920     775.189
     22960     776.576
     23000     777.952
     23040     779.242
     23080     780.596
     23120     781.925
     23160     783.347
     23200     784.672
     23240      786.03
     23280     787.422
     23320     788.749
     23360     790.098
     23400     791.436
     23440     792.786
     23480     794.162
     23520     795.476
     23560     796.794
     23600     798.166
     23640     799.539
     23680     800.895
     23720      802.24
     23760     803.628
     23800     805.003
     23840     806.291
     23880     807.649
     23920     808.976
     23960     810.405
     24000     811.729
     24040      813.09
     24080     814.479
     24120     815.807
     24160     817.157
     24200     818.496
     24240     819.846
     24280     821.225
     24320     822.537
     24360     823.854
     24400     825.224
     24440     826.602
     24480     827.957
     24520     829.302
     24560     830.691
     24600     832.064
     24640     833.351
     24680     834.709
     24720     836.034
     24760     837.464
     24800      838.79
     24840      840.15
     24880     841.543
     24920     842.868
     24960     844.222
     25000     845.561
     25040     846.906
     25080     848.289
     25120     849.599
     25160     850.918
     25200     852.291
     25240     853.668
     25280     855.016
     25320     856.361
     25360     857.753
     25400     859.124
     25440     860.413
     25480      861.77
     25520     863.094
     25560     864.528
     25600     865.849
     25640     867.211
     25680     868.601
     25720     869.926
     25760     871.279
     25800     872.622
     25840     873.967
     25880      875.35
     25920     876.656
     25960     877.975
     26000      879.35
     26040     880.728
     26080     882.072
     26120     883.416
     26160     884.813
     26200     886.186
     26240     887.471
     26280     888.833
     26320     890.156
     26360     891.592
     26400     892.911
     26440     894.269
     26480     895.664
     26520     896.986
     26560      898.34
     26600     899.682
     26640     901.029
     26680      902.41
     26720     903.718
     26760     905.032
     26800     906.404
     26840     907.785
     26880     909.129
     26920     910.475
     26960     911.871
     27000     913.247
     27040     914.532
     27080     915.892
     27120     917.216
     27160     918.651
     27200     919.969
     27240     921.328
     27280     922.724
     27320     924.046
     27360     925.401
     27400     926.744
     27440     928.091
     27480     929.471
     27520     930.779
     27560     932.088
     27600     933.464
     27640     934.842
     27680     936.186
     27720     937.532
     27760      938.93
     27800     940.307
     27840     941.594
     27880     942.954
     27920     944.274
     27960     945.714
     28000     947.029
     28040     948.386
     28080     949.786
     28120      951.11
     28160      952.46
     28200     953.806
     28240      955.15
     28280     956.526
     28320     957.839
     28360     959.147
     28400     960.522
     28440     961.901
     28480     963.248
     28520     964.591
     28560     965.989
     28600     967.366
     28640     968.646
     28680     970.005
     28720     971.324
     28760     972.767
     28800     974.082
     28840     975.439
     28880     976.839
     28920     978.163
     28960     979.512
     29000     980.856
     29040     982.199
     29080     983.577
     29120     984.883
     29160     986.196
     29200     987.574
     29240     988.954
     29280       990.3
     29320      991.64
     29360      993.04
     29400     994.418
     29440     995.696
     29480     997.053
     29520     998.374
     29560      999.81
     29600     1001.13
     29640     1002.48
     29680     1003.88
     29720      1005.2
     29760     1006.55
     29800     1007.89
     29840     1009.24
     29880     1010.62
     29920     1011.92
     29960     1013.23
     30000     1014.61
     30040     1015.99
     30080     1017.34
     30120     1018.68
     30160     1020.09
     30200     1021.46
     30240     1022.74
     30280     1024.09
     30320     1025.41
     30360     1026.85
     30400     1028.17
     30440     1029.53
     30480     1030.93
     30520     1032.24
     30560     1033.59
     30600     1034.94
     30640     1036.28
     30680     1037.66
     30720     1038.96
     30760     1040.27
     30800     1041.65
     30840     1043.04
     30880     1044.38
     30920     1045.72
     30960     1047.13
     31000      1048.5
     31040     1049.78
     31080     1051.13
     31120     1052.45
     31160     1053.89
     31200     1055.21
     31240     1056.57
     31280     1057.97
     31320     1059.29
     31360     1060.64
     31400     1061.98
     31440     1063.32
     31480      1064.7
     31520        1066
     31560     1067.31
     31600     1068.69
     31640     1070.07
     31680     1071.42
     31720     1072.76
     31760     1074.17
     31800     1075.54
     31840     1076.82
     31880     1078.18
     31920     1079.49
     31960     1080.94
     32000     1082.25
     32040     1083.61
     32080     1085.01
     32120     1086.33
     32160     1087.67
     32200     1089.01
     32240     1090.35
     32280     1091.74
     32320     1093.04
     32360     1094.34
     32400     1095.72
     32440     1097.11
     32480     1098.46
     32520      1099.8
     32560     1101.21
     32600     1102.58
     32640     1103.86
     32680     1105.21
     32720     1106.53
     32760     1107.97
     32800     1109.28
     32840     1110.64
     32880     1112.05
     32920     1113.36
     32960     1114.71
     33000     1116.05
     33040     1117.39
     33080     1118.77
     33120     1120.07
     33160     1121.38
     33200     1122.76
     33240     1124.14
     33280     1125.49
     33320     1126.83
     33360     1128.24
     33400     1129.62
     33440     1130.89
     33480     1132.24
     33520     1133.56
     33560     1135.01
     33600     1136.32
     33640     1137.68
     33680     1139.09
     33720      1140.4
     33760     1141.75
     33800     1143.08
     33840     1144.43
     33880     1145.81
     33920     1147.11
     33960     1148.41
     34000     1149.79
     34040     1151.18
     34080     1152.52
     34120     1153.87
     34160     1155.28
     34200     1156.65
     34240     1157.93
     34280     1159.28
     34320      1160.6
     34360     1162.05
     34400     1163.36
     34440     1164.71
     34480     1166.12
     34520     1167.43
     34560     1168.78
     34600     1170.11
     34640     1171.46
     34680     1172.84
     34720     1174.14
     34760     1175.44
     34800     1176.82
     34840     1178.21
     34880     1179.55
     34920      1180.9
     34960     1182.31
     35000     1183.69
     35040     1184.95
     35080     1186.31
     35120     1187.63
     35160     1189.08
     35200     1190.39
     35240     1191.74
     35280     1193.15
     35320     1194.47
     35360     1195.82
     35400     1197.15
     35440     1198.49
     35480     1199.88
     35520     1201.18
     35560     1202.47
     35600     1203.86
     35640     1205.25
     35680      1206.6
     35720     1207.94
     35760     1209.35
     35800     1210.73
     35840     1211.99
     35880     1213.35
     35920     1214.66
     35960     1216.12
     36000     1217.43
     36040     1218.78
     36080     1220.19
     36120     1221.51
     36160     1222.85
     36200     1224.19
     36240     1225.53
     36280     1226.92
     36320     1228.21
     36360     1229.51
     36400     1230.89
     36440     1232.29
     36480     1233.63
     36520     1234.98
     36560     1236.39
     36600     1237.77
     36640     1239.04
     36680      1240.4
     36720     1241.71
     36760     1243.17
     36800     1244.47
     36840     1245.83
     36880     1247.24
     36920     1248.56
     36960      1249.9
     37000     1251.24
     37040     1252.58
     37080     1253.97
     37120     1255.26
     37160     1256.55
     37200     1257.93
     37240     1259.33
     37280     1260.67
     37320     1262.02
     37360     1263.44
     37400     1264.82
     37440     1266.08
     37480     1267.44
     37520     1268.75
     37560     1270.21
     37600     1271.51
     37640     1272.87
     37680     1274.28
     37720      1275.6
     37760     1276.94
     37800     1278.28
     37840     1279.62
     37880     1281.02
     37920      1282.3
     37960      1283.6
     38000     1284.98
     38040     1286.37
     38080     1287.71
     38120     1289.06
     38160     1290.48
     38200     1291.86
     38240     1293.12
     38280     1294.48
     38320      1295.8
     38360     1297.27
     38400     1298.56
     38440     1299.92
     38480     1301.33
     38520     1302.65
     38560     1303.99
     38600     1305.32
     38640     1306.67
     38680     1308.06
     38720     1309.35
     38760     1310.65
     38800     1312.03
     38840     1313.43
     38880     1314.77
     38920     1316.12
     38960     1317.54
     39000     1318.92
     39040     1320.18
     39080     1321.54
     39120     1322.85
     39160     1324.32
     39200     1325.62
     39240     1326.97
     39280     1328.38
     39320      1329.7
     39360     1331.04
     39400     1332.38
     39440     1333.72
     39480     1335.12
     39520     1336.41
     39560     1337.71
     39600     1339.08
     39640     1340.48
     39680     1341.83
     39720     1343.17
     39760     1344.59
     39800     1345.99
     39840     1347.24
     39880      1348.6
     39920     1349.91
     39960     1351.38
     40000     1352.68
     40040     1354.03
     40080     1355.44
     40120     1356.76
     40160      1358.1
     40200     1359.44
     40240     1360.78
     40280     1362.18
     40320     1363.46
     40360     1364.76
     40400     1366.14
     40440     1367.54
     40480     1368.89
     40520     1370.24
     40560     1371.66
     40600     1373.05
     40640      1374.3
     40680     1375.66
     40720     1376.97
     40760     1378.44
     40800     1379.73
     40840     1381.09
     40880      1382.5
     40920     1383.82
     40960     1385.16
     41000     1386.49
     41040     1387.84
     41080     1389.24
     41120     1390.52
     41160     1391.81
     41200     1393.19
     41240      1394.6
     41280     1395.94
     41320     1397.28
     41360     1398.71
     41400      1400.1
     41440     1401.35
     41480     1402.71
     41520     1404.02
     41560     1405.49
     41600     1406.78
     41640     1408.13
     41680     1409.54
     41720     1410.86
     41760     1412.21
     41800     1413.53
     41840     1414.89
     41880     1416.28
     41920     1417.56
     41960     1418.85
     42000     1420.23
     42040     1421.64
     42080     1422.98
     42120     1424.32
     42160     1425.75
     42200     1427.14
     42240     1428.39
     42280     1429.75
     42320     1431.06
     42360     1432.53
     42400     1433.82
     42440     1435.18
     42480     1436.59
     42520     1437.91
     42560     1439.25
     42600     1440.58
     42640     1441.93
     42680     1443.33
     42720      1444.6
     42760     1445.89
     42800     1447.28
     42840     1448.69
     42880     1450.03
     42920     1451.37
     42960      1452.8
     43000     1454.19
     43040     1455.44
     43080      1456.8
     43120     1458.11
     43160     1459.58
     43200     1460.88
     43240     1462.23
     43280     1463.64
     43320     1464.97
     43360      1466.3
     43400     1467.63
     43440     1468.98
     43480     1470.38
     43520     1471.66
     43560     1472.94
     43600     1474.34
     43640     1475.74
     43680     1477.09
     43720     1478.42
     43760     1479.85
     43800     1481.25
     43840     1482.48
     43880     1483.84
     43920     1485.16
     43960     1486.63
     44000     1487.92
     44040     1489.28
     44080     1490.68
     44120     1492.01
     44160     1493.35
     44200     1494.67
     44240     1496.02
     44280     1497.43
     44320      1498.7
     44360     1499.99
     44400     1501.38
     44440     1502.79
     44480     1504.14
     44520     1505.47
     44560      1506.9
     44600      1508.3
     44640     1509.52
     44680     1510.89
     44720      1512.2
     44760     1513.68
     44800     1514.96
     44840     1516.32
     44880     1517.73
     44920     1519.06
     44960     1520.39
     45000     1521.72
     45040     1523.07
     45080     1524.47
     45120     1525.74
     45160     1527.03
     45200     1528.42
     45240     1529.83
     45280     1531.18
     45320     1532.51
     45360     1533.94
     45400     1535.34
     45440     1536.56
     45480     1537.93
     45520     1539.24
     45560     1540.72
     45600        1542
     45640     1543.37
     45680     1544.77
     45720      1546.1
     45760     1547.43
     45800     1548.76
     45840     1550.11
     45880      1551.5
     45920     1552.77
     45960     1554.06
     46000     1555.45
     46040     1556.86
     46080     1558.21
     46120     1559.54
     46160     1560.98
     46200     1562.38
     46240      1563.6
     46280     1564.96
     46320     1566.28
     46360     1567.76
     46400     1569.04
     46440      1570.4
     46480      1571.8
     46520     1573.13
     46560     1574.46
     46600     1575.79
     46640     1577.14
     46680     1578.54
     46720      1579.8
     46760      1581.1
     46800     1582.49
     46840      1583.9
     46880     1585.24
     46920     1586.58
     46960     1588.01
     47000     1589.41
     47040     1590.64
     47080        1592
     47120     1593.32
     47160      1594.8
     47200     1596.08
     47240     1597.44
     47280     1598.84
     47320     1600.17
     47360      1601.5
     47400     1602.84
     47440     1604.19
     47480     1605.58
     47520     1606.85
     47560     1608.14
     47600     1609.53
     47640     1610.94
     47680     1612.28
     47720     1613.62
     47760     1615.06
     47800     1616.46
     47840     1617.68
     47880     1619.05
     47920     1620.36
     47960     1621.84
     48000     1623.12
     48040     1624.48
     48080     1625.88
     48120     1627.21
     48160     1628.54
     48200     1629.87
     48240     1631.22
     48280     1632.62
     48320     1633.89
     48360     1635.17
     48400     1636.57
     48440     1637.98
     48480     1639.32
     48520     1640.66
     48560      1642.1
     48600     1643.51
     48640     1644.71
     48680     1646.09
     48720      1647.4
     48760     1648.88
     48800     1650.15
     48840     1651.51
     48880     1652.92
     48920     1654.24
     48960     1655.58
     49000     1656.92
     49040     1658.27
     49080     1659.66
     49120     1660.93
     49160     1662.22
     49200     1663.61
     49240     1665.02
     49280     1666.37
     49320      1667.7
     49360     1669.14
     49400     1670.55
     49440     1671.75
     49480     1673.13
     49520     1674.44
     49560     1675.92
     49600     1677.19
     49640     1678.55
     49680     1679.96
     49720     1681.28
     49760     1682.62
     49800     1683.95
     49840      1685.3
     49880     1686.69
     49920     1687.96
     49960     1689.25
     50000     1690.65
     50040     1692.06
     50080     1693.41
     50120     1694.74
     50160     1696.18
     50200     1697.59
     50240     1698.79
     50280     1700.17
     50320     1701.48
     50360     1702.97
     50400     1704.24
     50440      1705.6
     50480     1707.02
     50520     1708.33
     50560     1709.67
     50600        1711
     50640     1712.35
     50680     1713.75
     50720     1715.02
     50760      1716.3
     50800     1717.69
     50840     1719.12
     50880     1720.46
     50920      1721.8
     50960     1723.24
     51000     1724.64
     51040     1725.84
     51080     1727.22
     51120     1728.53
     51160     1730.01
     51200     1731.29
     51240     1732.65
     51280     1734.07
     51320     1735.38
     51360     1736.72
     51400     1738.05
     51440      1739.4
     51480      1740.8
     51520     1742.07
     51560     1743.35
     51600     1744.74
     51640     1746.16
     51680     1747.51
     51720     1748.84
     51760     1750.28
     51800     1751.69
     51840     1752.89
     51880     1754.26
     51920     1755.57
     51960     1757.06
     52000     1758.33
     52040      1759.7
     52080     1761.12
     52120     1762.43
     52160     1763.77
     52200     1765.09
     52240     1766.45
     52280     1767.84
     52320     1769.11
     52360     1770.39
     52400     1771.79
     52440      1773.2
     52480     1774.55
     52520     1775.89
     52560     1777.33
     52600     1778.73
     52640     1779.93
     52680     1781.31
     52720     1782.61
     52760      1784.1
     52800     1785.38
     52840     1786.74
     52880     1788.16
     52920     1789.47
     52960     1790.81
     53000     1792.14
     53040     1793.49
     53080     1794.88
     53120     1796.15
     53160     1797.43
     53200     1798.82
     53240     1800.24
     53280     1801.59
     53320     1802.93
     53360     1804.37
     53400     1805.77
     53440     1806.96
     53480     1808.34
     53520     1809.65
     53560     1811.13
     53600     1812.41
     53640     1813.78
     53680      1815.2
     53720     1816.51
     53760     1817.85
     53800     1819.18
     53840     1820.52
     53880     1821.92
     53920     1823.19
     53960     1824.47
     54000     1825.86
     54040     1827.28
     54080     1828.63
     54120     1829.97
     54160     1831.41
     54200     1832.81
     54240        1834
     54280     1835.39
     54320     1836.69
     54360     1838.18
     54400     1839.45
     54440     1840.82
     54480     1842.25
     54520     1843.56
     54560     1844.89
     54600     1846.22
     54640     1847.56
     54680     1848.97
     54720     1850.23
     54760     1851.51
     54800     1852.91
     54840     1854.33
     54880     1855.68
     54920     1857.01
     54960     1858.45
     55000     1859.86
     55040     1861.05
     55080     1862.43
     55120     1863.74
     55160     1865.23
     55200      1866.5
     55240     1867.87
     55280      1869.3
     55320     1870.59
     55360     1871.94
     55400     1873.27
     55440      1874.6
     55480     1876.01
     55520     1877.27
     55560     1878.55
     55600     1879.95
     55640     1881.36
     55680     1882.72
     55720     1884.05
     55760      1885.5
     55800      1886.9
     55840     1888.09
     55880     1889.47
     55920     1890.77
     55960     1892.27
     56000     1893.53
     56040      1894.9
     56080     1896.34
     56120     1897.63
     56160     1898.97
     56200      1900.3
     56240     1901.65
     56280     1903.05
     56320     1904.31
     56360     1905.58
     56400     1906.98
     56440      1908.4
     56480     1909.76
     56520     1911.09
     56560     1912.53
     56600     1913.93
     56640     1915.12
     56680      1916.5
     56720      1917.8
     56760      1919.3
     56800     1920.56
     56840     1921.93
     56880     1923.37
     56920     1924.66
     56960     1926.01
     57000     1927.33
     57040     1928.67
     57080     1930.08
     57120     1931.34
     57160      1932.6
     57200     1934.01
     57240     1935.42
     57280     1936.79
     57320     1938.11
     57360     1939.56
     57400     1940.96
     57440     1942.15
     57480     1943.53
     57520     1944.83
     57560     1946.33
     57600     1947.59
     57640     1948.95
     57680      1950.4
     57720     1951.69
     57760     1953.03
     57800     1954.36
     57840      1955.7
     57880     1957.11
     57920     1958.36
     57960     1959.63
     58000     1961.04
     58040     1962.45
     58080     1963.82
     58120     1965.15
     58160     1966.59
     58200     1967.99
     58240     1969.18
     58280     1970.56
     58320     1971.85
     58360     1973.35
     58400     1974.61
     58440     1975.98
     58480     1977.42
     58520     1978.71
     58560     1980.06
     58600     1981.38
     58640     1982.73
     58680     1984.15
     58720     1985.39
     58760     1986.65
     58800     1988.06
     58840     1989.47
     58880     1990.84
     58920     1992.16
     58960     1993.62
     59000     1995.02
     59040      1996.2
     59080     1997.58
     59120     1998.86
     59160     2000.37
     59200     2001.63
     59240        2003
     59280     2004.45
     59320     2005.74
     59360     2007.09
     59400     2008.41
     59440     2009.75
     59480     2011.17
     59520     2012.42
     59560     2013.68
     59600     2015.09
     59640      2016.5
     59680     2017.86
     59720     2019.19
     59760     2020.64
     59800     2022.05
     59840     2023.22
     59880      2024.6
     59920     2025.88
     59960      2027.4
     60000     2028.65
     60040     2030.02
     60080     2031.48
     60120     2032.77
     60160     2034.11
     60200     2035.43
     60240     2036.78
     60280     2038.19
     60320     2039.44
     60360      2040.7
     60400     2042.11
     60440     2043.52
     60480     2044.88
     60520      2046.2
     60560     2047.66
     60600     2049.06
     60640     2050.24
     60680     2051.61
     60720      2052.9
     60760     2054.41
     60800     2055.66
     60840     2057.03
     60880     2058.48
     60920     2059.78
     60960     2061.11
     61000     2062.44
     61040     2063.79
     61080      2065.2
     61120     2066.45
     61160     2067.71
     61200     2069.11
     61240     2070.53
     61280     2071.89
     61320      2073.2
     61360     2074.66
     61400     2076.07
     61440     2077.24
     61480     2078.61
     61520      2079.9
     61560     2081.43
     61600     2082.67
     61640     2084.04
     61680      2085.5
     61720     2086.79
     61760     2088.13
     61800     2089.45
     61840      2090.8
     61880     2092.22
     61920     2093.46
     61960     2094.71
     62000     2096.12
     62040     2097.54
     62080      2098.9
     62120     2100.22
     62160     2101.68
     62200     2103.09
     62240     2104.27
     62280     2105.64
     62320     2106.91
     62360     2108.44
     62400     2109.69
     62440     2111.06
     62480     2112.51
     62520      2113.8
     62560     2115.15
     62600     2116.47
     62640     2117.81
     62680     2119.22
     62720     2120.47
     62760     2121.72
     62800     2123.13
     62840     2124.55
     62880     2125.92
     62920     2127.22
     62960     2128.69
     63000      2130.1
     63040     2131.27
     63080     2132.64
     63120     2133.93
     63160     2135.45
     63200      2136.7
     63240     2138.07
     63280     2139.52
     63320     2140.82
     63360     2142.16
     63400     2143.48
     63440     2144.83
     63480     2146.25
     63520     2147.49
     63560     2148.74
     63600     2150.14
     63640     2151.57
     63680     2152.94
     63720     2154.25
     63760     2155.72
     63800     2157.11
     63840      2158.3
     63880     2159.66
     63920     2160.95
     63960     2162.47
     64000     2163.73
     64040     2165.09
     64080     2166.55
     64120     2167.85
     64160     2169.18
     64200     2170.51
     64240     2171.86
     64280     2173.27
     64320     2174.51
     64360     2175.77
     64400     2177.17
     64440      2178.6
     64480     2179.97
     64520     2181.28
     64560     2182.74
     64600     2184.14
     64640     2185.32
     64680     2186.69
     64720     2187.98
     64760      2189.5
     64800     2190.76
     64840     2192.12
     64880     2193.58
     64920     2194.87
     64960     2196.21
     65000     2197.54
     65040     2198.89
     65080     2200.29
     65120     2201.53
     65160     2202.79
     65200     2204.19
     65240     2205.62
     65280     2206.99
     65320      2208.3
     65360     2209.76
     65400     2211.17
     65440     2212.35
     65480     2213.72
     65520        2215
     65560     2216.53
     65600     2217.79
     65640     2219.15
     65680     2220.61
     65720      2221.9
     65760     2223.23
     65800     2224.57
     65840     2225.91
     65880     2227.32
     65920     2228.56
     65960     2229.81
     66000     2231.22
     66040     2232.65
     66080     2234.01
     66120     2235.33
     66160      2236.8
     66200      2238.2
     66240     2239.38
     66280     2240.74
     66320     2242.03
     66360     2243.56
     66400     2244.83
     66440     2246.18
     66480     2247.65
     66520     2248.93
     66560     2250.27
     66600      2251.6
     66640     2252.94
     66680     2254.35
     66720     2255.59
     66760     2256.84
     66800     2258.24
     66840     2259.68
     66880     2261.04
     66920     2262.35
     66960     2263.83
     67000     2265.23
     67040      2266.4
     67080     2267.76
     67120     2269.05
     67160     2270.59
     67200     2271.85
     67240     2273.19
     67280     2274.67
     67320     2275.95
     67360     2277.29
     67400     2278.62
     67440     2279.96
     67480     2281.37
     67520     2282.62
     67560     2283.85
     67600     2285.26
     67640     2286.69
     67680     2288.06
     67720     2289.37
     67760     2290.84
     67800     2292.24
     67840     2293.41
     67880     2294.77
     67920     2296.06
     67960      2297.6
     68000     2298.86
     68040      2300.2
     68080     2301.68
     68120     2302.96
     68160      2304.3
     68200     2305.63
     68240     2306.97
     68280     2308.38
     68320     2309.63
     68360     2310.86
     68400     2312.28
     68440     2313.71
     68480     2315.07
     68520     2316.38
     68560     2317.85
     68600     2319.25
     68640     2320.43
     68680     2321.79
     68720     2323.08
     68760     2324.62
     68800     2325.88
     68840     2327.23
     68880     2328.69
     68920     2329.97
     68960     2331.31
     69000     2332.65
     69040     2333.99
     69080      2335.4
     69120     2336.65
     69160     2337.88
     69200      2339.3
     69240     2340.72
     69280     2342.09
     69320     2343.39
     69360     2344.87
     69400     2346.28
     69440     2347.45
     69480      2348.8
     69520     2350.09
     69560     2351.63
     69600      2352.9
     69640     2354.24
     69680     2355.71
     69720     2356.99
     69760     2358.32
     69800     2359.66
     69840        2361
     69880     2362.42
     69920     2363.66
     69960     2364.89
     70000     2366.31
     70040     2367.74
     70080     2369.11
     70120     2370.41
     70160     2371.89
     70200     2373.28
     70240     2374.45
     70280     2375.81
     70320      2377.1
     70360     2378.65
     70400     2379.91
     70440     2381.25
     70480     2382.72
     70520     2383.99
     70560     2385.33
     70600     2386.67
     70640     2388.01
     70680     2389.42
     70720     2390.66
     70760      2391.9
     70800     2393.31
     70840     2394.75
     70880     2396.12
     70920     2397.42
     70960     2398.89
     71000     2400.29
     71040     2401.46
     71080     2402.81
     71120      2404.1
     71160     2405.65
     71200     2406.91
     71240     2408.25
     71280     2409.72
     71320        2411
     71360     2412.33
     71400     2413.67
     71440        2415
     71480     2416.42
     71520     2417.66
     71560     2418.89
     71600     2420.31
     71640     2421.74
     71680      2423.1
     71720     2424.41
     71760     2425.89
     71800     2427.28
     71840     2428.45
     71880     2429.81
     71920      2431.1
     71960     2432.65
     72000      2433.9
     72040     2435.24
     72080     2436.72
     72120     2438.01
     72160     2439.33
     72200     2440.67
     72240     2442.01
     72280     2443.43
     72320     2444.67
     72360     2445.89
     72400     2447.32
     72440     2448.75
     72480     2450.11
     72520     2451.42
     72560      2452.9
     72600     2454.29
     72640     2455.46
     72680     2456.81
     72720     2458.12
     72760     2459.67
     72800     2460.92
     72840     2462.26
     72880     2463.74
     72920     2465.02
     72960     2466.34
     73000     2467.69
     73040     2469.02
     73080     2470.45
     73120     2471.69
     73160      2472.9
     73200     2474.34
     73240     2475.78
     73280     2477.14
     73320     2478.44
     73360     2479.92
     73400     2481.32
     73440     2482.49
     73480     2483.84
     73520     2485.14
     73560      2486.7
     73600     2487.94
     73640      2489.3
     73680     2490.77
     73720     2492.05
     73760     2493.37
     73800     2494.72
     73840     2496.05
     73880     2497.48
     73920     2498.71
     73960     2499.93
     74000     2501.37
     74040      2502.8
     74080     2504.16
     74120     2505.46
     74160     2506.95
     74200     2508.35
     74240     2509.51
     74280     2510.86
     74320     2512.17
     74360     2513.73
     74400     2514.98
     74440     2516.32
     74480      2517.8
     74520     2519.09
     74560      2520.4
     74600     2521.75
     74640     2523.09
     74680     2524.51
     74720     2525.75
     74760     2526.96
     74800     2528.39
     74840     2529.84
     74880     2531.19
     74920      2532.5
     74960     2533.99
     75000     2535.39
     75040     2536.55
     75080      2537.9
     75120      2539.2
     75160     2540.77
     75200     2542.01
     75240     2543.36
     75280     2544.82
     75320     2546.13
     75360     2547.43
     75400     2548.78
     75440     2550.13
     75480     2551.54
     75520     2552.78
     75560     2553.99
     75600     2555.43
     75640     2556.86
     75680     2558.23
     75720     2559.53
     75760     2561.02
     75800     2562.42
     75840     2563.58
     75880     2564.94
     75920     2566.23
     75960     2567.79
     76000     2569.03
     76040     2570.38
     76080     2571.85
     76120     2573.15
     76160     2574.46
     76200     2575.81
     76240     2577.16
     76280     2578.57
     76320     2579.82
     76360     2581.02
     76400     2582.45
     76440     2583.89
     76480     2585.25
     76520     2586.55
     76560     2588.05
     76600     2589.45
     76640      2590.6
     76680     2591.97
     76720     2593.26
     76760     2594.83
     76800     2596.06
     76840     2597.41
     76880     2598.89
     76920     2600.18
     76960     2601.49
     77000     2602.84
     77040     2604.19
     77080     2605.59
     77120     2606.85
     77160     2608.05
     77200     2609.48
     77240     2610.91
     77280     2612.28
     77320     2613.58
     77360     2615.07
     77400     2616.47
     77440     2617.62
     77480     2618.99
     77520     2620.28
     77560     2621.85
     77600     2623.09
     77640     2624.44
     77680     2625.92
     77720     2627.21
     77760     2628.53
     77800     2629.88
     77840     2631.22
     77880     2632.63
     77920     2633.88
     77960     2635.08
     78000     2636.51
     78040     2637.94
     78080     2639.32
     78120     2640.61
     78160      2642.1
     78200     2643.52
     78240     2644.66
     78280     2646.01
     78320     2647.31
     78360     2648.89
     78400     2650.12
     78440     2651.47
     78480     2652.94
     78520     2654.23
     78560     2655.55
     78600      2656.9
     78640     2658.24
     78680     2659.65
     78720      2660.9
     78760     2662.09
     78800     2663.53
     78840     2664.96
     78880     2666.34
     78920     2667.63
     78960     2669.12
     79000     2670.54
     79040     2671.69
     79080     2673.03
     79120     2674.33
     79160     2675.91
     79200     2677.14
     79240      2678.5
     79280     2679.96
     79320     2681.25
     79360     2682.57
     79400     2683.93
     79440     2685.27
     79480     2686.67
     79520     2687.93
     79560     2689.12
     79600     2690.56
     79640     2691.99
     79680     2693.36
     79720     2694.65
     79760     2696.15
     79800     2697.57
     79840     2698.71
     79880     2700.06
     79920     2701.36
     79960     2702.95
     80000     2704.18
     80040     2705.53
     80080        2707
     80120     2708.29
     80160     2709.61
     80200     2710.96
     80240     2712.29
     80280      2713.7
     80320     2714.96
     80360     2716.15
     80400     2717.59
     80440     2719.03
     80480     2720.39
     80520     2721.69
     80560     2723.19
     80600     2724.61
     80640     2725.74
     80680     2727.09
     80720     2728.39
     80760     2729.98
     80800      2731.2
     80840     2732.55
     80880     2734.03
     80920     2735.32
     80960     2736.64
     81000     2737.99
     81040     2739.33
     81080     2740.73
     81120     2741.99
     81160     2743.17
     81200     2744.61
     81240     2746.05
     81280     2747.42
     81320     2748.71
     81360     2750.22
     81400     2751.63
     81440     2752.76
     81480     2754.12
     81520     2755.42
     81560        2757
     81600     2758.23
     81640     2759.58
     81680     2761.06
     81720     2762.34
     81760     2763.66
     81800     2765.02
     81840     2766.35
     81880     2767.76
     81920     2769.01
     81960     2770.19
     82000     2771.62
     82040     2773.08
     82080     2774.45
     82120     2775.73
     82160     2777.24
     82200     2778.65
     82240     2779.78
     82280     2781.14
     82320     2782.44
     82360     2784.04
     82400     2785.26
     82440     2786.62
     82480     2788.08
     82520     2789.37
     82560     2790.69
     82600     2792.05
     82640     2793.38
     82680     2794.79
     82720     2796.04
     82760     2797.22
     82800     2798.66
     82840     2800.11
     82880     2801.48
     82920     2802.76
     82960     2804.27
     83000     2805.69
     83040     2806.81
     83080     2808.17
     83120     2809.48
     83160     2811.07
     83200     2812.29
     83240     2813.65
     83280     2815.12
     83320      2816.4
     83360     2817.73
     83400     2819.09
     83440     2820.42
     83480     2821.83
     83520     2823.07
     83560     2824.25
     83600     2825.69
     83640     2827.14
     83680     2828.51
     83720     2829.79
     83760     2831.31
     83800     2832.72
     83840     2833.84
     83880     2835.19
     83920      2836.5
     83960     2838.09
     84000     2839.32
     84040     2840.68
     84080     2842.15
     84120     2843.44
     84160     2844.76
     84200     2846.12
     84240     2847.45
     84280     2848.85
     84320      2850.1
     84360     2851.29
     84400      2852.7
     84440     2854.17
     84480     2855.54
     84520     2856.82
     84560     2858.33
     84600     2859.75
     84640     2860.87
     84680     2862.23
     84720     2863.53
     84760     2865.13
     84800     2866.36
     84840     2867.72
     84880      2869.2
     84920     2870.47
     84960      2871.8
     85000     2873.16
     85040     2874.49
     85080     2875.89
     85120     2877.12
     85160     2878.32
     85200     2879.74
     85240      2881.2
     85280     2882.57
     85320     2883.85
     85360     2885.37
     85400     2886.79
     85440      2887.9
     85480     2889.26
     85520     2890.57
     85560     2892.17
     85600     2893.39
     85640     2894.75
     85680     2896.23
     85720      2897.5
     85760     2898.83
     85800     2900.19
     85840     2901.53
     85880     2902.93
     85920     2904.17
     85960     2905.35
     86000     2906.77
     86040     2908.23
     86080     2909.61
     86120     2910.89
     86160     2912.41
     86200     2913.83
     86240     2914.93
     86280     2916.29
     86320      2917.6
     86360     2919.21
     86400     2920.43
     86440     2921.79
     86480     2923.26
     86520     2924.54
     86560     2925.88
     86600     2927.23
     86640     2928.57
     86680     2929.97
     86720     2931.21
     86760      2932.4
     86800     2933.83
     86840     2935.28
     86880     2936.66
     86920     2937.94
     86960     2939.46
     87000     2940.88
     87040     2941.98
     87080     2943.35
     87120     2944.65
     87160     2946.27
     87200     2947.48
     87240     2948.84
     87280     2950.32
     87320     2951.59
     87360     2952.93
     87400     2954.29
     87440     2955.62
     87480     2957.02
     87520     2958.25
     87560     2959.44
     87600     2960.87
     87640     2962.33
     87680      2963.7
     87720        2965
     87760      2966.5
     87800     2967.93
     87840     2969.02
     87880      2970.4
     87920     2971.69
     87960     2973.31
     88000     2974.52
     88040     2975.89
     88080     2977.37
     88120     2978.64
     88160     2979.97
     88200     2981.33
     88240     2982.67
     88280     2984.07
     88320      2985.3
     88360     2986.48
     88400     2987.91
     88440     2989.37
     88480     2990.74
     88520     2992.03
     88560     2993.54
     88600     2994.98
     88640     2996.06
     88680     2997.43
     88720     2998.72
     88760     3000.34
     88800     3001.55
     88840     3002.92
     88880     3004.39
     88920     3005.68
     88960        3007
     89000     3008.36
     89040     3009.69
     89080      3011.1
     89120     3012.32
     89160      3013.5
     89200     3014.93
     89240     3016.39
     89280     3017.77
     89320     3019.05
     89360     3020.56
     89400        3022
     89440     3023.08
     89480     3024.45
     89520     3025.75
     89560     3027.37
     89600     3028.58
     89640     3029.95
     89680     3031.41
     89720      3032.7
     89760     3034.03
     89800     3035.38
     89840     3036.71
     89880     3038.13
     89920     3039.35
     89960     3040.52
     90000     3041.95
     90040     3043.41
     90080     3044.79
     90120     3046.07
     90160     3047.59
     90200     3049.03
     90240     3050.11
     90280     3051.47
     90320     3052.78
     90360     3054.39
     90400     3055.61
     90440     3056.97
     90480     3058.44
     90520     3059.73
     90560     3061.06
     90600     3062.42
     90640     3063.75
     90680     3065.16
     90720     3066.38
     90760     3067.55
     90800     3068.99
     90840     3070.44
     90880     3071.82
     90920      3073.1
     90960     3074.62
     91000     3076.05
     91040     3077.13
     91080     3078.49
     91120      3079.8
     91160     3081.41
     91200     3082.63
     91240        3084
     91280     3085.47
     91320     3086.76
     91360     3088.09
     91400     3089.43
     91440     3090.77
     91480      3092.2
     91520     3093.42
     91560     3094.57
     91600     3096.02
     91640     3097.47
     91680     3098.85
     91720     3100.11
     91760     3101.64
     91800     3103.08
     91840     3104.16
     91880     3105.52
     91920     3106.82
     91960     3108.44
     92000     3109.65
     92040     3111.03
     92080      3112.5
     92120     3113.78
     92160     3115.12
     92200     3116.47
     92240     3117.79
     92280     3119.22
     92320     3120.44
     92360      3121.6
     92400     3123.04
     92440     3124.49
     92480     3125.85
     92520     3127.13
     92560     3128.66
     92600      3130.1
     92640     3131.18
     92680     3132.54
     92720     3133.84
     92760     3135.46
     92800     3136.67
     92840     3138.05
     92880     3139.53
     92920     3140.81
     92960     3142.14
     93000     3143.49
     93040     3144.81
     93080     3146.24
     93120     3147.46
     93160     3148.61
     93200     3150.06
     93240      3151.5
     93280     3152.87
     93320     3154.14
     93360     3155.67
     93400     3157.12
     93440     3158.19
     93480     3159.55
     93520     3160.85
     93560     3162.48
     93600     3163.68
     93640     3165.06
     93680     3166.55
     93720     3167.82
     93760     3169.15
     93800      3170.5
     93840     3171.82
     93880     3173.26
     93920     3174.47
     93960     3175.62
     94000     3177.07
     94040     3178.51
     94080     3179.89
     94120     3181.16
     94160     3182.69
     94200     3184.14
     94240     3185.21
     94280     3186.56
     94320     3187.85
     94360     3189.48
     94400     3190.68
     94440     3192.08
     94480     3193.55
     94520     3194.83
     94560     3196.16
     94600     3197.51
     94640     3198.82
     94680     3200.27
     94720     3201.47
     94760     3202.62
     94800     3204.08
     94840     3205.51
     94880     3206.89
     94920     3208.15
     94960      3209.7
     95000     3211.14
     95040     3212.21
     95080     3213.55
     95120     3214.86
     95160     3216.48
     95200     3217.69
     95240     3219.08
     95280     3220.56
     95320     3221.82
     95360     3223.16
     95400      3224.5
     95440     3225.82
     95480     3227.27
     95520     3228.46
     95560     3229.62
     95600     3231.07
     95640     3232.52
     95680     3233.89
     95720     3235.15
     95760     3236.69
     95800     3238.14
     95840     3239.21
     95880     3240.55
     95920     3241.86
     95960     3243.48
     96000     3244.69
     96040     3246.08
     96080     3247.57
     96120     3248.83
     96160     3250.15
     96200      3251.5
     96240     3252.82
     96280     3254.26
     96320     3255.47
     96360     3256.62
     96400     3258.07
     96440     3259.52
     96480     3260.89
     96520     3262.15
     96560     3263.69
     96600     3265.13
     96640     3266.21
     96680     3267.55
     96720     3268.86
     96760     3270.47
     96800     3271.69
     96840     3273.08
     96880     3274.57
     96920     3275.83
     96960     3277.15
     97000     3278.51
     97040     3279.82
     97080     3281.25
     97120     3282.46
     97160     3283.62
     97200     3285.07
     97240     3286.52
     97280     3287.88
     97320     3289.15
     97360     3290.69
     97400     3292.13
     97440      3293.2
     97480     3294.54
     97520     3295.86
     97560     3297.47
     97600     3298.68
     97640     3300.08
     97680     3301.57
     97720     3302.82
     97760     3304.15
     97800      3305.5
     97840     3306.82
     97880     3308.25
     97920     3309.46
     97960     3310.61
     98000     3312.06
     98040     3313.52
     98080     3314.88
     98120     3316.15
     98160     3317.69
     98200     3319.13
     98240     3320.19
     98280     3321.53
     98320     3322.84
     98360     3324.46
     98400     3325.67
     98440     3327.07
     98480     3328.57
     98520     3329.81
     98560     3331.15
     98600      3332.5
     98640     3333.82
     98680     3335.25
     98720     3336.45
     98760     3337.61
     98800     3339.06
     98840     3340.52
     98880     3341.87
     98920     3343.14
     98960     3344.69
     99000     3346.13
     99040     3347.19
     99080     3348.54
     99120     3349.83
     99160     3351.46
     99200     3352.67
     99240     3354.06
     99280     3355.57
     99320     3356.81
     99360     3358.15
     99400     3359.51
     99440     3360.81
     99480     3362.24
     99520     3363.45
     99560     3364.61
     99600     3366.06
     99640     3367.52
     99680     3368.88
     99720     3370.15
     99760      3371.7
     99800     3373.14
     99840     3374.19
     99880     3375.54
     99920     3376.85
     99960     3378.46
    100000     3379.68
    100040     3381.07
    100080     3382.57
    100120     3383.82
    100160     3385.16
    100200     3386.52
    100240     3387.82
    100280     3389.25
    100320     3390.46
    100360     3391.63
    100400     3393.06
    100440     3394.52
    100480     3395.88
    100520     3397.14
    100560      3398.7
    100600     3400.14
    100640     3401.19
    100680     3402.54
    100720     3403.84
    100760     3405.47
    100800     3406.68
    100840     3408.07
    100880     3409.58
    100920     3410.82
    100960     3412.16
    101000     3413.52
    101040     3414.82
    101080     3416.25
    101120     3417.46
    101160     3418.62
    101200     3420.06
    101240     3421.52
    101280     3422.89
    101320     3424.14
    101360     3425.71
    101400     3427.15
    101440     3428.19
    101480     3429.55
    101520     3430.85
    101560     3432.48
    101600     3433.68
    101640     3435.07
    101680     3436.59
    101720     3437.83
    101760     3439.16
    101800     3440.52
    101840     3441.82
    101880     3443.26
    101920     3444.46
    101960     3445.62
    102000     3447.07
    102040     3448.53
    102080     3449.88
    102120     3451.14
    102160     3452.71
    102200     3454.15
    102240      3455.2
    102280     3456.56
    102320     3457.85
    102360     3459.48
    102400     3460.68
    102440     3462.08
    102480     3463.59
    102520     3464.83
    102560     3466.17
    102600     3467.52
    102640     3468.83
    102680     3470.25
    102720     3471.46
    102760     3472.63
    102800     3474.07
    102840     3475.53
    102880     3476.88
    102920     3478.15
    102960     3479.72
    103000     3481.15
    103040     3482.21
    103080     3483.56
    103120     3484.86
    103160     3486.48
    103200     3487.68
    103240     3489.08
    103280      3490.6
    103320     3491.84
    103360     3493.17
    103400     3494.53
    103440     3495.83
    103480     3497.26
    103520     3498.46
    103560     3499.63
    103600     3501.07
    103640     3502.53
    103680     3503.88
    103720     3505.15
    103760     3506.72
    103800     3508.16
    103840     3509.21
    103880     3510.55
    103920     3511.86
    103960     3513.48
    104000     3514.68
    104040     3516.08
    104080      3517.6
    104120     3518.84
    104160     3520.17
    104200     3521.53
    104240     3522.83
    104280     3524.26
    104320     3525.46
    104360     3526.64
    104400     3528.08
    104440     3529.53
    104480     3530.87
    104520     3532.15
    104560     3533.71
    104600     3535.15
    104640      3536.2
    104680     3537.54
    104720     3538.85
    104760     3540.47
    104800     3541.68
    104840     3543.07
    104880     3544.59
    104920     3545.83
    104960     3547.17
    105000     3548.51
    105040     3549.82
    105080     3551.25
    105120     3552.45
    105160     3553.62
    105200     3555.06
    105240     3556.51
    105280     3557.86
    105320     3559.11
    105360     3560.69
    105400     3562.13
    105440     3563.18
    105480     3564.52
    105520     3565.84
    105560     3567.46
    105600     3568.66
    105640     3570.06
    105680     3571.57
    105720     3572.82
    105760     3574.15
    105800      3575.5
    105840      3576.8
    105880     3578.24
    105920     3579.43
    105960     3580.61
    106000     3582.04
    106040     3583.51
    106080     3584.84
    106120     3586.09
    106160     3587.67
    106200     3589.12
    106240     3590.17
    106280      3591.5
    106320     3592.82
    106360     3594.45
    106400     3595.66
    106440     3597.04
    106480     3598.56
    106520      3599.8
    106560     3601.14
    106600     3602.48
    106640     3603.79
    106680     3605.23
    106720     3606.42
    106760     3607.59
    106800     3609.03
    106840     3610.49
    106880     3611.82
    106920     3613.08
    106960     3614.66
    107000      3616.1
    107040     3617.16
    107080     3618.49
    107120     3619.81
    107160     3621.44
    107200     3622.64
    107240     3624.03
    107280     3625.54
    107320     3626.79
    107360     3628.13
    107400     3629.47
    107440     3630.77
    107480     3632.22
    107520     3633.41
    107560     3634.57
    107600     3636.02
    107640     3637.47
    107680     3638.81
    107720     3640.07
    107760     3641.65
    107800      3643.1
    107840     3644.15
    107880     3645.47
    107920     3646.81
    107960     3648.43
    108000     3649.63
    108040     3651.02
    108080     3652.53
    108120     3653.77
    108160     3655.12
    108200     3656.46
    108240     3657.75
    108280      3659.2
    108320      3660.4
    108360     3661.55
    108400     3663.01
    108440     3664.46
    108480      3665.8
    108520     3667.06
    108560     3668.64
    108600      3670.1
    108640     3671.13
    108680     3672.45
    108720      3673.8
    108760     3675.42
    108800     3676.62
    108840        3678
    108880     3679.53
    108920     3680.77
    108960     3682.12
    109000     3683.45
    109040     3684.74
    109080     3686.19
    109120      3687.4
    109160     3688.54
    109200        3690
    109240     3691.46
    109280     3692.79
    109320     3694.04
    109360     3695.62
    109400     3697.09
    109440     3698.12
    109480     3699.43
    109520     3700.77
    109560      3702.4
    109600      3703.6
    109640     3704.98
    109680     3706.51
    109720     3707.75
    109760      3709.1
    109800     3710.43
    109840     3711.71
    109880     3713.17
    109920     3714.37
    109960     3715.53
    110000     3716.98
    110040     3718.43
    110080     3719.77
    110120     3721.02
    110160      3722.6
    110200     3724.07
    110240      3725.1
    110280      3726.4
    110320     3727.74
    110360     3729.39
    110400     3730.59
    110440     3731.96
    110480      3733.5
    110520     3734.73
    110560     3736.08
    110600     3737.41
    110640      3738.7
    110680     3740.16
    110720     3741.35
    110760      3742.5
    110800     3743.95
    110840      3745.4
    110880     3746.74
    110920     3747.98
    110960     3749.57
    111000     3751.04
    111040     3752.07
    111080     3753.37
    111120     3754.72
    111160     3756.37
    111200     3757.57
    111240     3758.93
    111280     3760.48
    111320      3761.7
    111360     3763.05
    111400     3764.38
    111440     3765.67
    111480     3767.13
    111520     3768.32
    111560     3769.47
    111600     3770.92
    111640     3772.35
    111680     3773.72
    111720     3774.96
    111760     3776.54
    111800     3778.01
    111840     3779.04
    111880     3780.35
    111920      3781.7
    111960     3783.34
    112000     3784.53
    112040     3785.91
    112080     3787.46
    112120     3788.68
    112160     3790.03
    112200     3791.36
    112240     3792.66
    112280      3794.1
    112320      3795.3
    112360     3796.45
    112400     3797.89
    112440     3799.33
    112480      3800.7
    112520     3801.94
    112560     3803.52
    112600     3804.99
    112640     3806.02
    112680     3807.32
    112720     3808.69
    112760     3810.32
    112800     3811.51
    112840     3812.89
    112880     3814.45
    112920     3815.65
    112960        3817
    113000     3818.33
    113040     3819.64
    113080     3821.08
    113120     3822.27
    113160     3823.43
    113200     3824.87
    113240     3826.31
    113280     3827.68
    113320     3828.91
    113360     3830.49
    113400     3831.97
    113440        3833
    113480      3834.3
    113520     3835.66
    113560      3837.3
    113600      3838.5
    113640     3839.86
    113680     3841.42
    113720     3842.63
    113760     3843.98
    113800     3845.31
    113840     3846.61
    113880     3848.05
    113920     3849.24
    113960      3850.4
    114000     3851.84
    114040     3853.28
    114080     3854.64
    114120     3855.89
    114160     3857.47
    114200     3858.94
    114240     3859.98
    114280     3861.27
    114320     3862.63
    114360     3864.27
    114400     3865.46
    114440     3866.83
    114480     3868.38
    114520     3869.59
    114560     3870.94
    114600     3872.27
    114640     3873.57
    114680     3875.02
    114720     3876.21
    114760     3877.37
    114800      3878.8
    114840     3880.24
    114880     3881.61
    114920     3882.85
    114960     3884.42
    115000      3885.9
    115040     3886.93
    115080     3888.22
    115120     3889.58
    115160     3891.22
    115200     3892.41
    115240     3893.78
    115280     3895.34
    115320     3896.54
    115360     3897.88
    115400     3899.22
    115440     3900.51
    115480     3901.97
    115520     3903.15
    115560     3904.31
    115600     3905.74
    115640     3907.18
    115680     3908.55
    115720     3909.79
    115760     3911.36
    115800     3912.85
    115840     3913.88
    115880     3915.16
    115920     3916.52
    115960     3918.16
    116000     3919.35
    116040     3920.71
    116080     3922.28
    116120     3923.47
    116160     3924.81
    116200     3926.16
    116240     3927.45
    116280      3928.9
    116320     3930.08
    116360     3931.24
    116400     3932.66
    116440     3934.12
    116480     3935.49
    116520     3936.72
    116560      3938.3
    116600     3939.78
    116640     3940.82
    116680      3942.1
    116720     3943.46
    116760     3945.09
    116800     3946.28
    116840     3947.64
    116880     3949.22
    116920     3950.42
    116960     3951.75
    117000      3953.1
    117040     3954.38
    117080     3955.84
    117120     3957.01
    117160     3958.18
    117200      3959.6
    117240     3961.06
    117280     3962.43
    117320     3963.65
    117360     3965.23
    117400     3966.73
    117440     3967.76
    117480     3969.05
    117520     3970.39
    117560     3972.04
    117600     3973.23
    117640     3974.59
    117680     3976.15
    117720     3977.36
    117760     3978.69
    117800     3980.04
    117840     3981.32
    117880     3982.78
    117920     3983.96
    117960     3985.12
    118000     3986.54
    118040        3988
    118080     3989.37
    118120     3990.59
    118160     3992.17
    118200     3993.68
    118240      3994.7
    118280     3995.99
    118320     3997.33
    118360     3998.98
    118400     4000.18
    118440     4001.52
    118480      4003.1
    118520      4004.3
    118560     4005.63
    118600     4006.98
    118640     4008.26
    118680     4009.73
    118720      4010.9
    118760     4012.06
    118800     4013.49
    118840     4014.95
    118880     4016.32
    118920     4017.54
    118960     4019.11
    119000     4020.63
    119040     4021.64
    119080     4022.94
    119120     4024.28
    119160     4025.94
    119200     4027.13
    119240     4028.47
    119280     4030.04
    119320     4031.25
    119360     4032.58
    119400     4033.92
    119440      4035.2
    119480     4036.68
    119520     4037.83
    119560     4039.01
    119600     4040.43
    119640      4041.9
    119680     4043.27
    119720     4044.49
    119760     4046.06
    119800     4047.58
    119840     4048.59
    119880     4049.89
    119920     4051.24
    119960     4052.89
    120000     4054.09
    120040     4055.41
    120080     4056.99
    120120      4058.2
    120160     4059.53
    120200     4060.86
    120240     4062.15
    120280     4063.63
    120320     4064.77
    120360     4065.96
    120400     4067.38
    120440     4068.84
    120480     4070.22
    120520     4071.44
    120560     4073.01
    120600     4074.53
    120640     4075.55
    120680     4076.84
    120720     4078.18
    120760     4079.83
    120800     4081.03
    120840     4082.36
    120880     4083.94
    120920     4085.15
    120960     4086.47
    121000     4087.82
    121040      4089.1
    121080     4090.57
    121120     4091.72
    121160     4092.91
    121200     4094.33
    121240     4095.79
    121280     4097.17
    121320     4098.38
    121360     4099.97
    121400     4101.48
    121440      4102.5
    121480      4103.8
    121520     4105.13
    121560     4106.79
    121600     4107.99
    121640     4109.32
    121680     4110.91
    121720     4112.12
    121760     4113.43
    121800     4114.77
    121840     4116.05
    121880     4117.52
    121920     4118.66
    121960     4119.86
    122000     4121.28
    122040     4122.75
    122080     4124.13
    122120     4125.34
    122160     4126.92
    122200     4128.43
    122240     4129.45
    122280     4130.76
    122320     4132.08
    122360     4133.75
    122400     4134.95
    122440     4136.26
    122480     4137.84
    122520     4139.07
    122560     4140.38
    122600     4141.72
    122640     4143.01
    122680     4144.48
    122720     4145.61
    122760     4146.81
    122800     4148.23
    122840     4149.71
    122880     4151.08
    122920     4152.29
    122960     4153.87
    123000     4155.39
    123040     4156.42
    123080     4157.71
    123120     4159.04
    123160      4160.7
    123200     4161.89
    123240      4163.2
    123280     4164.79
    123320     4166.03
    123360     4167.34
    123400     4168.68
    123440     4169.96
    123480     4171.43
    123520     4172.57
    123560     4173.77
    123600     4175.18
    123640     4176.66
    123680     4178.04
    123720     4179.25
    123760     4180.82
    123800     4182.34
    123840     4183.36
    123880     4184.66
    123920     4185.99
    123960     4187.66
    124000     4188.84
    124040     4190.16
    124080     4191.74
    124120     4192.99
    124160      4194.3
    124200     4195.65
    124240     4196.92
    124280     4198.39
    124320     4199.53
    124360     4200.74
    124400     4202.15
    124440     4203.64
    124480     4205.01
    124520     4206.21
    124560     4207.79
    124600     4209.31
    124640     4210.32
    124680     4211.62
    124720     4212.96
    124760     4214.62
    124800      4215.8
    124840     4217.13
    124880     4218.71
    124920     4219.96
    124960     4221.27
    125000     4222.61
    125040     4223.88
    125080     4225.36
    125120     4226.49
    125160      4227.7
    125200     4229.12
    125240     4230.59
    125280     4231.96
    125320     4233.18
    125360     4234.76
    125400     4236.28
    125440      4237.3
    125480      4238.6
    125520     4239.94
    125560     4241.59
    125600     4242.77
    125640     4244.11
    125680     4245.67
    125720     4246.94
    125760     4248.25
    125800     4249.58
    125840     4250.86
    125880     4252.34
    125920     4253.46
    125960     4254.67
    126000     4256.08
    126040     4257.56
    126080     4258.94
    126120     4260.14
    126160     4261.73
    126200     4263.25
    126240     4264.27
    126280     4265.57
    126320      4266.9
    126360     4268.57
    126400     4269.74
    126440     4271.07
    126480     4272.64
    126520      4273.9
    126560     4275.22
    126600     4276.55
    126640     4277.83
    126680      4279.3
    126720     4280.43
    126760     4281.63
    126800     4283.05
    126840     4284.52
    126880     4285.89
    126920      4287.1
    126960     4288.69
    127000     4290.22
    127040     4291.23
    127080     4292.53
    127120     4293.86
    127160     4295.53
    127200     4296.71
    127240     4298.04
    127280      4299.6
    127320     4300.87
    127360     4302.18
    127400     4303.52
    127440     4304.79
    127480     4306.27
    127520      4307.4
    127560     4308.59
    127600     4310.01
    127640     4311.49
    127680     4312.86
    127720     4314.05
    127760     4315.65
    127800     4317.18
    127840      4318.2
    127880     4319.49
    127920     4320.83
    127960     4322.49
    128000     4323.67
    128040        4325
    128080     4326.57
    128120     4327.84
    128160     4329.14
    128200     4330.49
    128240     4331.76
    128280     4333.23
    128320     4334.37
    128360     4335.56
    128400     4336.98
    128440     4338.45
    128480     4339.83
    128520     4341.01
    128560     4342.61
    128600     4344.15
    128640     4345.17
    128680     4346.47
    128720     4347.81
    128760     4349.47
    128800     4350.65
    128840     4351.98
    128880     4353.55
    128920     4354.83
    128960     4356.13
    129000     4357.46
    129040     4358.74
    129080     4360.22
    129120     4361.35
    129160     4362.54
    129200     4363.96
    129240     4365.43
    129280     4366.81
    129320        4368
    129360      4369.6
    129400     4371.14
    129440     4372.16
    129480     4373.45
    129520     4374.79
    129560     4376.45
    129600     4377.64
    129640     4378.96
    129680     4380.53
    129720      4381.8
    129760      4383.1
    129800     4384.44
    129840     4385.73
    129880      4387.2
    129920     4388.33
    129960     4389.52
    130000     4390.94
    130040     4392.41
    130080     4393.79
    130120     4394.98
    130160     4396.57
    130200     4398.12
    130240     4399.12
    130280     4400.43
    130320     4401.76
    130360     4403.42
    130400     4404.61
    130440     4405.93
    130480      4407.5
    130520     4408.76
    130560     4410.07
    130600     4411.41
    130640      4412.7
    130680     4414.17
    130720      4415.3
    130760     4416.48
    130800     4417.89
    130840     4419.37
    130880     4420.75
    130920     4421.95
    130960     4423.55
    131000     4425.08
    131040      4426.1
    131080      4427.4
    131120     4428.73
    131160     4430.39
    131200     4431.58
    131240      4432.9
    131280     4434.47
    131320     4435.73
    131360     4437.04
    131400     4438.39
    131440     4439.67
    131480     4441.14
    131520     4442.29
    131560     4443.47
    131600     4444.86
    131640     4446.34
    131680     4447.71
    131720     4448.92
    131760     4450.53
    131800     4452.06
    131840     4453.07
    131880     4454.37
    131920      4455.7
    131960     4457.36
    132000     4458.54
    132040     4459.87
    132080     4461.44
    132120     4462.69
    132160        4464
    132200     4465.37
    132240     4466.64
    132280      4468.1
    132320     4469.25
    132360     4470.43
    132400     4471.83
    132440     4473.31
    132480     4474.69
    132520     4475.88
    132560     4477.51
    132600     4479.03
    132640     4480.05
    132680     4481.33
    132720     4482.66
    132760     4484.34
    132800      4485.5
    132840     4486.83
    132880     4488.41
    132920     4489.67
    132960     4490.99
    133000     4492.33
    133040     4493.61
    133080     4495.07
    133120     4496.24
    133160      4497.4
    133200      4498.8
    133240     4500.31
    133280     4501.66
    133320     4502.84
    133360     4504.48
    133400     4506.01
    133440     4507.02
    133480     4508.31
    133520     4509.64
    133560      4511.3
    133600     4512.49
    133640     4513.82
    133680      4515.4
    133720     4516.65
    133760     4517.97
    133800     4519.32
    133840      4520.6
    133880     4522.07
    133920     4523.23
    133960     4524.39
    134000      4525.8
    134040      4527.3
    134080     4528.66
    134120     4529.84
    134160     4531.48
    134200        4533
    134240     4534.02
    134280      4535.3
    134320     4536.65
    134360      4538.3
    134400     4539.48
    134440     4540.82
    134480      4542.4
    134520     4543.66
    134560     4544.96
    134600     4546.31
    134640     4547.61
    134680     4549.07
    134720     4550.24
    134760     4551.39
    134800     4552.78
    134840     4554.29
    134880     4555.64
    134920     4556.85
    134960     4558.47
    135000        4560
    135040        4561
    135080     4562.27
    135120     4563.64
    135160      4565.3
    135200     4566.46
    135240     4567.81
    135280      4569.4
    135320     4570.66
    135360     4571.96
    135400     4573.32
    135440     4574.61
    135480     4576.07
    135520     4577.25
    135560     4578.39
    135600      4579.8
    135640     4581.29
    135680     4582.65
    135720     4583.85
    135760     4585.48
    135800        4587
    135840     4588.01
    135880     4589.27
    135920     4590.64
    135960      4592.3
    136000     4593.47
    136040     4594.81
    136080     4596.39
    136120     4597.66
    136160     4598.97
    136200     4600.32
    136240      4601.6
    136280     4603.06
    136320     4604.24
    136360     4605.38
    136400     4606.78
    136440     4608.28
    136480     4609.63
    136520     4610.83
    136560     4612.47
    136600     4613.99
    136640     4614.98
    136680     4616.26
    136720     4617.62
    136760     4619.28
    136800     4620.46
    136840      4621.8
    136880     4623.38
    136920     4624.65
    136960     4625.94
    137000      4627.3
    137040     4628.59
    137080     4630.04
    137120     4631.23
    137160     4632.38
    137200     4633.76
    137240     4635.26
    137280     4636.63
    137320     4637.84
    137360     4639.47
    137400     4640.99
    137440     4641.98
    137480     4643.24
    137520     4644.61
    137560     4646.26
    137600     4647.45
    137640     4648.78
    137680     4650.37
    137720     4651.64
    137760     4652.94
    137800     4654.28
    137840     4655.57
    137880     4657.03
    137920     4658.23
    137960     4659.37
    138000     4660.75
    138040     4662.25
    138080     4663.61
    138120     4664.81
    138160     4666.45
    138200     4667.98
    138240     4668.96
    138280     4670.22
    138320      4671.6
    138360     4673.25
    138400     4674.44
    138440     4675.77
    138480     4677.36
    138520     4678.62
    138560     4679.94
    138600     4681.27
    138640     4682.56
    138680     4684.03
    138720     4685.22
    138760     4686.36
    138800     4687.74
    138840     4689.25
    138880     4690.58
    138920     4691.79
    138960     4693.44
    139000     4694.98
    139040     4695.96
    139080      4697.2
    139120     4698.58
    139160     4700.25
    139200     4701.43
    139240     4702.76
    139280     4704.35
    139320     4705.63
    139360     4706.92
    139400     4708.26
    139440     4709.55
    139480     4711.01
    139520      4712.2
    139560     4713.33
    139600     4714.73
    139640     4716.24
    139680     4717.56
    139720     4718.78
    139760     4720.43
    139800     4721.96
    139840     4722.95
    139880      4724.2
    139920     4725.57
    139960     4727.25
    140000     4728.42
    140040     4729.77
    140080     4731.35
    140120     4732.63
    140160     4733.92
    140200     4735.27
    140240     4736.55
    140280        4738
    140320     4739.19
    140360     4740.33
    140400     4741.74
    140440     4743.24
    140480     4744.55
    140520     4745.78
    140560     4747.43
    140600     4748.97
    140640     4749.96
    140680      4751.2
    140720     4752.55
    140760     4754.25
    140800     4755.42
    140840     4756.76
    140880     4758.34
    140920     4759.64
    140960     4760.92
    141000     4762.25
    141040     4763.54
    141080     4765.01
    141120     4766.19
    141160     4767.33
    141200     4768.72
    141240     4770.24
    141280     4771.54
    141320     4772.78
    141360     4774.41
    141400     4775.96
    141440     4776.94
    141480     4778.18
    141520     4779.54
    141560     4781.25
    141600     4782.41
    141640     4783.74
    141680     4785.34
    141720     4786.63
    141760     4787.92
    141800     4789.25
    141840     4790.52
    141880        4792
    141920     4793.17
    141960     4794.31
    142000     4795.71
    142040     4797.22
    142080     4798.53
    142120     4799.77
    142160     4801.39
    142200     4802.95
    142240     4803.93
    142280     4805.15
    142320     4806.51
    142360     4808.22
    142400     4809.39
    142440     4810.72
    142480     4812.32
    142520     4813.61
    142560     4814.89
    142600     4816.23
    142640     4817.51
    142680     4818.98
    142720     4820.14
    142760     4821.27
    142800     4822.68
    142840     4824.19
    142880      4825.5
    142920     4826.76
    142960     4828.38
    143000     4829.93
    143040     4830.92
    143080     4832.13
    143120      4833.5
    143160      4835.2
    143200     4836.37
    143240      4837.7
    143280     4839.29
    143320     4840.59
    143360     4841.86
    143400      4843.2
    143440     4844.49
    143480     4845.96
    143520     4847.13
    143560     4848.25
    143600     4849.66
    143640     4851.17
    143680     4852.48
    143720     4853.72
    143760     4855.37
    143800     4856.91
    143840     4857.88
    143880      4859.1
    143920     4860.47
    143960     4862.17
    144000     4863.34
    144040     4864.67
    144080     4866.27
    144120     4867.55
    144160     4868.83
    144200     4870.16
    144240     4871.45
    144280     4872.94
    144320     4874.09
    144360     4875.21
    144400     4876.63
    144440     4878.15
    144480     4879.44
    144520      4880.7
    144560     4882.33
    144600     4883.88
    144640     4884.86
    144680     4886.07
    144720     4887.45
    144760     4889.15
    144800     4890.32
    144840     4891.63
    144880     4893.24
    144920     4894.55
    144960     4895.82
    145000     4897.15
    145040     4898.44
    145080     4899.92
    145120     4901.08
    145160     4902.19
    145200     4903.61
    145240     4905.13
    145280     4906.42
    145320     4907.68
    145360     4909.32
    145400     4910.85
    145440     4911.83
    145480     4913.05
    145520     4914.42
    145560     4916.13
    145600     4917.31
    145640     4918.61
    145680     4920.23
    145720     4921.54
    145760     4922.81
    145800     4924.15
    145840     4925.42
    145880     4926.91
    145920     4928.08
    145960     4929.18
    146000     4930.62
    146040     4932.13
    146080     4933.42
    146120     4934.68
    146160     4936.32
    146200     4937.85
    146240     4938.83
    146280     4940.05
    146320     4941.41
    146360     4943.14
    146400     4944.31
    146440     4945.61
    146480     4947.24
    146520     4948.52
    146560     4949.81
    146600     4951.15
    146640     4952.42
    146680     4953.91
    146720     4955.09
    146760      4956.2
    146800     4957.62
    146840     4959.14
    146880     4960.42
    146920     4961.69
    146960     4963.32
    147000     4964.86
    147040     4965.84
    147080     4967.04
    147120     4968.42
    147160     4970.15
    147200     4971.32
    147240     4972.61
    147280     4974.24
    147320     4975.53
    147360     4976.82
    147400     4978.14
    147440     4979.42
    147480     4980.92
    147520     4982.09
    147560      4983.2
    147600     4984.62
    147640     4986.14
    147680     4987.42
    147720     4988.69
    147760     4990.32
    147800     4991.86
    147840     4992.83
    147880     4994.04
    147920     4995.43
    147960     4997.17
    148000     4998.33
    148040      4999.6
    148080     5001.25
    148120     5002.53
    148160     5003.82
    148200     5005.14
    148240     5006.42
    148280     5007.93
    148320     5009.09
    148360     5010.18
    148400     5011.61
    148440     5013.16
    148480     5014.42
    148520     5015.68
    148560     5017.34
    148600     5018.86
    148640     5019.83
    148680     5021.06
    148720     5022.45
    148760     5024.19
    148800     5025.34
    148840     5026.62
    148880     5028.25
    148920     5029.54
    148960     5030.83
    149000     5032.15
    149040     5033.42
    149080     5034.94
    149120     5036.11
    149160     5037.17
    149200     5038.62
    149240     5040.16
    149280     5041.41
    149320     5042.69
    149360     5044.34
    149400     5045.86
    149440     5046.83
    149480     5048.05
    149520     5049.44
    149560     5051.18
    149600     5052.33
    149640     5053.62
    149680     5055.25
    149720     5056.55
    149760     5057.82
    149800     5059.16
    149840     5060.42
    149880     5061.94
    149920      5063.1
    149960     5064.18
    150000     5065.62
    150040     5067.16
    150080      5068.4
    150120     5069.68
    150160     5071.33
    150200     5072.85
    150240     5073.83
    150280     5075.05
    150320     5076.44
    150360     5078.17
    150400     5079.33
    150440     5080.62
    150480     5082.24
    150520     5083.55
    150560     5084.82
    150600     5086.16
    150640     5087.42
    150680     5088.93
    150720      5090.1
    150760     5091.17
    150800     5092.61
    150840     5094.16
    150880      5095.4
    150920     5096.68
    150960     5098.34
    151000     5099.85
    151040     5100.85
    151080     5102.05
    151120     5103.45
    151160     5105.19
    151200     5106.34
    151240     5107.63
    151280     5109.25
    151320     5110.54
    151360     5111.82
    151400     5113.13
    151440     5114.42
    151480     5115.92
    151520      5117.1
    151560     5118.17
    151600     5119.61
    151640     5121.16
    151680      5122.4
    151720     5123.67
    151760     5125.33
    151800     5126.85
    151840     5127.83
    151880     5129.05
    151920     5130.46
    151960     5132.19
    152000     5133.32
    152040     5134.62
    152080     5136.24
    152120     5137.53
    152160     5138.83
    152200     5140.12
    152240     5141.41
    152280     5142.93
    152320     5144.09
    152360     5145.16
    152400      5146.6
    152440     5148.16
    152480     5149.38
    152520     5150.66
    152560     5152.32
    152600     5153.84
    152640     5154.82
    152680     5156.04
    152720     5157.44
    152760     5159.18
    152800     5160.31
    152840     5161.61
    152880     5163.23
    152920     5164.52
    152960     5165.83
    153000     5167.12
    153040      5168.4
    153080     5169.92
    153120     5171.08
    153160     5172.16
    153200     5173.58
    153240     5175.16
    153280     5176.37
    153320     5177.67
    153360     5179.31
    153400     5180.82
    153440      5181.8
    153480     5183.03
    153520      5184.4
    153560     5186.16
    153600      5187.3
    153640     5188.59
    153680     5190.21
    153720     5191.51
    153760     5192.81
    153800      5194.1
    153840     5195.37
    153880     5196.89
    153920     5198.06
    153960     5199.14
    154000     5200.58
    154040     5202.15
    154080     5203.36
    154120     5204.66
    154160     5206.31
    154200     5207.81
    154240     5208.79
    154280     5210.01
    154320     5211.39
    154360     5213.17
    154400     5214.28
    154440     5215.58
    154480     5217.19
    154520     5218.51
    154560     5219.79
    154600     5221.09
    154640     5222.35
    154680     5223.88
    154720     5225.03
    154760     5226.11
    154800     5227.56
    154840     5229.13
    154880     5230.34
    154920     5231.64
    154960     5233.29
    155000      5234.8
    155040     5235.77
    155080        5237
    155120     5238.38
    155160     5240.15
    155200     5241.26
    155240     5242.54
    155280     5244.17
    155320     5245.47
    155360     5246.77
    155400     5248.06
    155440     5249.32
    155480     5250.85
    155520     5251.99
    155560     5253.08
    155600     5254.54
    155640      5256.1
    155680     5257.31
    155720     5258.62
    155760     5260.27
    155800     5261.77
    155840     5262.73
    155880     5263.96
    155920     5265.34
    155960     5267.12
    156000     5268.24
    156040     5269.53
    156080     5271.16
    156120     5272.46
    156160     5273.73
    156200     5275.05
    156240     5276.29
    156280     5277.84
    156320     5278.97
    156360     5280.05
    156400     5281.49
    156440     5283.07
    156480     5284.28
    156520     5285.59
    156560     5287.25
    156600     5288.76
    156640     5289.72
    156680     5290.93
    156720     5292.31
    156760      5294.1
    156800      5295.2
    156840     5296.47
    156880     5298.13
    156920     5299.41
    156960     5300.69
    157000     5302.01
    157040     5303.26
    157080      5304.8
    157120     5305.95
    157160     5307.02
    157200     5308.46
    157240     5310.04
    157280     5311.25
    157320     5312.54
    157360     5314.22
    157400     5315.72
    157440     5316.69
    157480      5317.9
    157520     5319.29
    157560     5321.06
    157600     5322.19
    157640     5323.44
    157680      5325.1
    157720     5326.39
    157760     5327.65
    157800     5328.98
    157840     5330.24
    157880     5331.76
    157920      5332.9
    157960     5333.98
    158000     5335.44
    158040        5337
    158080     5338.21
    158120     5339.51
    158160     5341.18
    158200     5342.68
    158240     5343.65
    158280     5344.85
    158320     5346.23
    158360     5348.01
    158400     5349.15
    158440     5350.38
    158480     5352.05
    158520     5353.34
    158560      5354.6
    158600     5355.93
    158640     5357.19
    158680     5358.72
    158720     5359.86
    158760     5360.93
    158800     5362.39
    158840     5363.95
    158880     5365.18
    158920     5366.45
    158960     5368.12
    159000     5369.62
    159040     5370.62
    159080     5371.81
    159120     5373.18
    159160     5374.96
    159200     5376.09
    159240     5377.35
    159280     5379.01
    159320     5380.29
    159360     5381.55
    159400     5382.89
    159440     5384.15
    159480     5385.67
    159520     5386.81
    159560      5387.9
    159600     5389.35
    159640      5390.9
    159680     5392.13
    159720     5393.41
    159760     5395.08
    159800     5396.57
    159840     5397.57
    159880     5398.76
    159920     5400.14
    159960     5401.91
    160000     5403.05
    160040      5404.3
    160080     5405.97
    160120     5407.26
    160160     5408.49
    160200     5409.84
    160240     5411.09
    160280     5412.62
    160320     5413.77
    160360     5414.84
    160400     5416.29
    160440     5417.84
    160480     5419.09
    160520     5420.36
    160560     5422.03
    160600     5423.54
    160640     5424.54
    160680     5425.71
    160720     5427.08
    160760     5428.85
    160800        5430
    160840     5431.24
    160880     5432.91
    160920      5434.2
    160960     5435.44
    161000     5436.78
    161040     5438.02
    161080     5439.56
    161120     5440.71
    161160     5441.78
    161200     5443.23
    161240     5444.79
    161280     5446.04
    161320     5447.31
    161360     5448.97
    161400      5450.5
    161440     5451.48
    161480     5452.64
    161520     5454.03
    161560      5455.8
    161600     5456.93
    161640     5458.18
    161680     5459.85
    161720     5461.13
    161760     5462.38
    161800     5463.72
    161840     5464.96
    161880      5466.5
    161920     5467.65
    161960     5468.71
    162000     5470.17
    162040     5471.73
    162080     5472.96
    162120     5474.26
    162160     5475.92
    162200     5477.44
    162240     5478.42
    162280     5479.58
    162320     5480.97
    162360     5482.74
    162400     5483.89
    162440     5485.12
    162480     5486.79
    162520     5488.08
    162560     5489.33
    162600     5490.67
    162640     5491.91
    162680     5493.46
    162720      5494.6
    162760     5495.65
    162800     5497.13
    162840     5498.68
    162880      5499.9
    162920     5501.19
    162960     5502.86
    163000      5504.4
    163040     5505.36
    163080     5506.53
    163120     5507.91
    163160     5509.68
    163200     5510.83
    163240     5512.07
    163280     5513.73
    163320     5515.02
    163360     5516.29
    163400     5517.63
    163440     5518.85
    163480     5520.39
    163520     5521.55
    163560      5522.6
    163600     5524.08
    163640     5525.62
    163680     5526.85
    163720     5528.13
    163760      5529.8
    163800     5531.33
    163840      5532.3
    163880     5533.46
    163920     5534.87
    163960     5536.65
    164000     5537.78
    164040     5539.02
    164080     5540.68
    164120     5541.98
    164160     5543.23
    164200     5544.57
    164240     5545.81
    164280     5547.36
    164320     5548.49
    164360     5549.55
    164400     5551.04
    164440     5552.57
    164480      5553.8
    164520     5555.09
    164560     5556.75
    164600     5558.29
    164640     5559.25
    164680     5560.42
    164720      5561.8
    164760      5563.6
    164800     5564.73
    164840     5565.98
    164880     5567.64
    164920     5568.94
    164960     5570.19
    165000     5571.52
    165040     5572.76
    165080      5574.3
    165120     5575.45
    165160      5576.5
    165200        5578
    165240     5579.52
    165280     5580.74
    165320     5582.04
    165360     5583.71
    165400     5585.24
    165440      5586.2
    165480     5587.37
    165520     5588.75
    165560     5590.55
    165600     5591.69
    165640     5592.93
    165680      5594.6
    165720     5595.91
    165760     5597.14
    165800     5598.48
    165840     5599.72
    165880     5601.26
    165920      5602.4
    165960     5603.46
    166000     5604.94
    166040     5606.47
    166080     5607.69
    166120     5608.99
    166160     5610.66
    166200     5612.19
    166240     5613.15
    166280      5614.3
    166320     5615.69
    166360     5617.49
    166400     5618.62
    166440     5619.87
    166480     5621.55
    166520     5622.84
    166560      5624.1
    166600     5625.43
    166640     5626.65
    166680     5628.21
    166720     5629.37
    166760      5630.4
    166800      5631.9
    166840     5633.42
    166880     5634.64
    166920     5635.91
    166960     5637.62
    167000     5639.14
    167040     5640.09
    167080     5641.24
    167120     5642.64
    167160     5644.44
    167200     5645.57
    167240     5646.83
    167280      5648.5
    167320     5649.78
    167360     5651.04
    167400     5652.37
    167440      5653.6
    167480     5655.16
    167520     5656.31
    167560     5657.35
    167600     5658.85
    167640     5660.35
    167680      5661.6
    167720     5662.85
    167760     5664.57
    167800     5666.08
    167840     5667.03
    167880     5668.18
    167920     5669.58
    167960     5671.38
    168000     5672.51
    168040     5673.78
    168080     5675.44
    168120     5676.73
    168160        5678
    168200     5679.32
    168240     5680.55
    168280     5682.09
    168320     5683.26
    168360     5684.29
    168400     5685.79
    168440     5687.31
    168480     5688.55
    168520      5689.8
    168560     5691.52
    168600     5693.05
    168640     5693.98
    168680     5695.14
    168720     5696.52
    168760     5698.32
    168800     5699.47
    168840     5700.73
    168880     5702.39
    168920     5703.69
    168960     5704.94
    169000     5706.27
    169040     5707.49
    169080     5709.05
    169120     5710.21
    169160     5711.25
    169200     5712.72
    169240     5714.26
    169280      5715.5
    169320     5716.73
    169360     5718.45
    169400        5720
    169440     5720.93
    169480     5722.06
    169520     5723.46
    169560     5725.27
    169600     5726.41
    169640     5727.67
    169680     5729.35
    169720     5730.63
    169760     5731.89
    169800     5733.21
    169840     5734.44
    169880     5735.99
    169920     5737.15
    169960     5738.19
    170000     5739.68
    170040     5741.21
    170080     5742.43
    170120     5743.68
    170160     5745.41
    170200     5746.96
    170240     5747.89
    170280     5748.99
    170320     5750.42
    170360     5752.22
    170400     5753.35
    170440      5754.6
    170480     5756.29
    170520     5757.58
    170560     5758.84
    170600     5760.15
    170640     5761.38
    170680     5762.92
    170720     5764.09
    170760     5765.12
    170800     5766.62
    170840     5768.16
    170880     5769.35
    170920     5770.63
    170960     5772.37
    171000     5773.91
    171040     5774.83
    171080     5775.94
    171120     5777.36
    171160     5779.16
    171200      5780.3
    171240     5781.57
    171280     5783.23
    171320     5784.52
    171360     5785.79
    171400     5787.11
    171440     5788.31
    171480     5789.87
    171520     5791.04
    171560     5792.09
    171600     5793.56
    171640     5795.11
    171680     5796.28
    171720     5797.58
    171760      5799.3
    171800     5800.86
    171840     5801.78
    171880     5802.89
    171920     5804.29
    171960     5806.11
    172000     5807.24
    172040     5808.51
    172080     5810.18
    172120     5811.46
    172160     5812.73
    172200     5814.05
    172240     5815.26
    172280     5816.81
    172320     5817.96
    172360     5819.02
    172400     5820.48
    172440     5822.05
    172480     5823.22
    172520      5824.5
    172560     5826.26
    172600     5827.79
    172640     5828.72
    172680     5829.81
    172720     5831.22
    172760     5833.03
    172800     5834.17
    172840     5835.46
    172880     5837.12
    172920     5838.39
    172960     5839.66
    173000        5841
    173040      5842.2
    173080     5843.75
    173120      5844.9
    173160     5845.97
    173200     5847.42
    173240     5848.99
    173280     5850.14
    173320     5851.43
    173360     5853.19
    173400     5854.73
    173440     5855.65
    173480     5856.74
    173520     5858.15
    173560     5859.98
    173600     5861.11
    173640     5862.39
    173680     5864.07
    173720     5865.32
    173760     5866.58
    173800     5867.94
    173840     5869.14
    173880     5870.68
    173920     5871.85
    173960      5872.9
    174000     5874.36
    174040     5875.92
    174080     5877.07
    174120     5878.37
    174160     5880.14
    174200     5881.66
    174240     5882.59
    174280     5883.68
    174320      5885.1
    174360     5886.91
    174400     5888.05
    174440     5889.33
    174480        5891
    174520     5892.27
    174560     5893.52
    174600     5894.88
    174640     5896.07
    174680     5897.64
    174720     5898.79
    174760     5899.85
    174800     5901.29
    174840     5902.85
    174880     5904.02
    174920     5905.29
    174960     5907.07
    175000     5908.61
    175040     5909.53
    175080     5910.62
    175120     5912.04
    175160     5913.83
    175200     5914.99
    175240     5916.26
    175280     5917.93
    175320     5919.18
    175360     5920.44
    175400     5921.82
    175440     5922.99
    175480     5924.55
    175520     5925.73
    175560     5926.78
    175600     5928.21
    175640     5929.79
    175680     5930.93
    175720     5932.22
    175760        5934
    175800     5935.55
    175840     5936.46
    175880     5937.55
    175920     5938.97
    175960     5940.75
    176000     5941.91
    176040     5943.17
    176080     5944.85
    176120     5946.12
    176160     5947.36
    176200     5948.74
    176240      5949.9
    176280     5951.47
    176320     5952.64
    176360     5953.68
    176400     5955.12
    176440     5956.71
    176480     5957.84
    176520     5959.12
    176560      5960.9
    176600     5962.45
    176640     5963.36
    176680     5964.47
    176720     5965.87
    176760     5967.65
    176800     5968.82
    176840     5970.09
    176880     5971.75
    176920     5973.02
    176960     5974.27
    177000     5975.64
    177040     5976.81
    177080     5978.38
    177120     5979.54
    177160     5980.59
    177200     5982.02
    177240     5983.59
    177280     5984.73
    177320     5986.02
    177360      5987.8
    177400     5989.36
    177440     5990.26
    177480     5991.37
    177520     5992.79
    177560     5994.55
    177600     5995.72
    177640     5996.99
    177680     5998.66
    177720     5999.92
    177760     6001.19
    177800     6002.53
    177840     6003.71
    177880     6005.28
    177920     6006.43
    177960      6007.5
    178000     6008.92
    178040      6010.5
    178080     6011.64
    178120     6012.92
    178160      6014.7
    178200     6016.27
    178240     6017.18
    178280     6018.27
    178320     6019.67
    178360     6021.45
    178400     6022.63
    178440     6023.89
    178480     6025.56
    178520     6026.81
    178560     6028.09
    178600     6029.42
    178640     6030.62
    178680     6032.17
    178720     6033.34
    178760      6034.4
    178800     6035.82
    178840     6037.42
    178880     6038.54
    178920     6039.81
    178960      6041.6
    179000     6043.16
    179040     6044.08
    179080     6045.17
    179120     6046.57
    179160     6048.35
    179200     6049.52
    179240      6050.8
    179280     6052.46
    179320     6053.71
    179360     6054.99
    179400     6056.31
    179440      6057.5
    179480     6059.06
    179520     6060.23
    179560     6061.29
    179600     6062.73
    179640     6064.32
    179680     6065.43
    179720     6066.71
    179760     6068.49
    179800     6070.06
    179840     6070.98
    179880     6072.08
    179920     6073.47
    179960     6075.24
    180000     6076.43
    180040     6077.68
    180080     6079.37
    180120      6080.6
    180160      6081.9
    180200     6083.23
    180240     6084.43
    180280     6085.97
    180320     6087.16
    180360     6088.21
    180400     6089.63
    180440     6091.23
    180480     6092.32
    180520     6093.62
    180560     6095.41
    180600     6096.96
    180640     6097.88
    180680     6098.99
    180720     6100.36
    180760     6102.14
    180800     6103.31
    180840     6104.59
    180880     6106.28
    180920     6107.51
    180960     6108.81
    181000     6110.12
    181040     6111.34
    181080     6112.89
    181120     6114.07
    181160     6115.12
    181200     6116.57
    181240     6118.14
    181280     6119.25
    181320     6120.56
    181360     6122.35
    181400     6123.88
    181440     6124.82
    181480     6125.91
    181520     6127.29
    181560     6129.09
    181600     6130.23
    181640     6131.51
    181680     6133.21
    181720     6134.45
    181760     6135.75
    181800     6137.06
    181840     6138.28
    181880     6139.82
    181920     6141.01
    181960     6142.04
    182000     6143.47
    182040     6145.07
    182080     6146.17
    182120     6147.48
    182160     6149.28
    182200     6150.82
    182240     6151.74
    182280     6152.84
    182320     6154.21
    182360     6156.04
    182400     6157.17
    182440     6158.44
    182480     6160.16
    182520     6161.39
    182560     6162.67
    182600        6164
    182640     6165.22
    182680     6166.76
    182720     6167.94
    182760     6168.97
    182800      6170.4
    182840        6172
    182880      6173.1
    182920     6174.41
    182960      6176.2
    183000     6177.76
    183040     6178.68
    183080     6179.78
    183120     6181.15
    183160     6182.96
    183200     6184.09
    183240     6185.39
    183280     6187.07
    183320     6188.33
    183360     6189.61
    183400     6190.93
    183440     6192.16
    183480     6193.69
    183520     6194.86
    183560      6195.9
    183600     6197.33
    183640     6198.92
    183680     6200.03
    183720     6201.33
    183760     6203.15
    183800     6204.69
    183840      6205.6
    183880      6206.7
    183920     6208.07
    183960     6209.88
    184000     6211.01
    184040      6212.3
    184080     6214.01
    184120     6215.25
    184160     6216.55
    184200     6217.85
    184240      6219.1
    184280     6220.61
    184320      6221.8
    184360     6222.81
    184400     6224.24
    184440     6225.84
    184480     6226.93
    184520     6228.26
    184560     6230.07
    184600     6231.62
    184640     6232.52
    184680     6233.63
    184720     6234.98
    184760     6236.78
    184800     6237.92
    184840      6239.2
    184880      6240.9
    184920     6242.15
    184960     6243.46
    185000     6244.75
    185040     6246.02
    185080     6247.53
    185120      6248.7
    185160     6249.73
    185200     6251.15
    185240     6252.76
    185280     6253.86
    185320     6255.16
    185360     6256.98
    185400     6258.52
    185440     6259.42
    185480     6260.55
    185520     6261.89
    185560     6263.68
    185600     6264.85
    185640     6266.11
    185680     6267.82
    185720     6269.07
    185760     6270.37
    185800     6271.66
    185840     6272.92
    185880     6274.44
    185920     6275.62
    185960     6276.64
    186000     6278.06
    186040     6279.66
    186080     6280.78
    186120     6282.07
    186160     6283.91
    186200     6285.44
    186240     6286.33
    186280     6287.46
    186320     6288.81
    186360      6290.6
    186400     6291.77
    186440     6293.04
    186480     6294.74
    186520     6295.99
    186560     6297.28
    186600     6298.59
    186640     6299.85
    186680     6301.37
    186720     6302.53
    186760     6303.56
    186800     6304.96
    186840     6306.57
    186880     6307.68
    186920     6308.97
    186960     6310.82
    187000     6312.35
    187040     6313.25
    187080     6314.38
    187120     6315.71
    187160     6317.51
    187200     6318.68
    187240     6319.95
    187280     6321.65
    187320     6322.89
    187360      6324.2
    187400      6325.5
    187440     6326.77
    187480     6328.27
    187520     6329.44
    187560     6330.47
    187600     6331.87
    187640      6333.5
    187680      6334.6
    187720      6335.9
    187760     6337.73
    187800     6339.26
    187840     6340.15
    187880      6341.3
    187920     6342.63
    187960     6344.43
    188000      6345.6
    188040     6346.85
    188080     6348.54
    188120      6349.8
    188160      6351.1
    188200      6352.4
    188240     6353.68
    188280     6355.17
    188320     6356.34
    188360     6357.37
    188400     6358.78
    188440      6360.4
    188480      6361.5
    188520     6362.82
    188560     6364.67
    188600     6366.19
    188640     6367.06
    188680     6368.22
    188720     6369.55
    188760     6371.35
    188800     6372.52
    188840     6373.77
    188880     6375.46
    188920     6376.73
    188960     6378.03
    189000     6379.34
    189040     6380.61
    189080     6382.11
    189120     6383.28
    189160     6384.28
    189200     6385.72
    189240     6387.32
    189280     6388.44
    189320     6389.75
    189360     6391.59
    189400     6393.13
    189440     6393.99
    189480     6395.12
    189520     6396.48
    189560     6398.27
    189600     6399.44
    189640     6400.67
    189680     6402.39
    189720     6403.66
    189760     6404.94
    189800     6406.25
    189840     6407.53
    189880     6409.03
    189920     6410.21
    189960     6411.23
    190000     6412.65
    190040     6414.25
    190080     6415.36
    190120     6416.67
    190160     6418.51
    190200     6420.07
    190240     6420.93
    190280     6422.03
    190320     6423.41
    190360     6425.19
    190400     6426.34
    190440     6427.59
    190480      6429.3
    190520     6430.56
    190560     6431.86
    190600     6433.16
    190640     6434.43
    190680     6435.96
    190720     6437.12
    190760     6438.15
    190800     6439.56
    190840     6441.18
    190880     6442.28
    190920     6443.61
    190960     6445.43
    191000     6446.98
    191040     6447.84
    191080     6448.95
    191120     6450.32
    191160     6452.13
    191200     6453.26
    191240     6454.51
    191280     6456.22
    191320     6457.48
    191360     6458.79
    191400     6460.09
    191440     6461.34
    191480     6462.89
    191520     6464.04
    191560     6465.06
    191600     6466.48
    191640     6468.11
    191680     6469.21
    191720     6470.53
    191760     6472.35
    191800      6473.9
    191840     6474.76
    191880     6475.88
    191920     6477.25
    191960     6479.06
    192000     6480.17
    192040     6481.45
    192080     6483.15
    192120     6484.41
    192160      6485.7
    192200     6487.01
    192240     6488.27
    192280     6489.81
    192320     6490.98
    192360     6491.97
    192400     6493.41
    192440     6495.03
    192480     6496.14
    192520     6497.45
    192560     6499.27
    192600     6500.81
    192640     6501.67
    192680      6502.8
    192720     6504.16
    192760     6505.98
    192800     6507.09
    192840     6508.37
    192880      6510.1
    192920     6511.33
    192960     6512.63
    193000     6513.93
    193040     6515.22
    193080     6516.75
    193120     6517.92
    193160      6518.9
    193200     6520.35
    193240     6521.96
    193280     6523.08
    193320     6524.39
    193360      6526.2
    193400     6527.75
    193440      6528.6
    193480     6529.72
    193520     6531.08
    193560      6532.9
    193600     6534.03
    193640     6535.29
    193680     6537.03
    193720     6538.26
    193760     6539.57
    193800     6540.87
    193840     6542.15
    193880      6543.7
    193920     6544.86
    193960     6545.84
    194000     6547.28
    194040     6548.88
    194080     6550.01
    194120     6551.31
    194160     6553.13
    194200     6554.69
    194240     6555.53
    194280     6556.66
    194320     6558.01
    194360     6559.84
    194400     6560.97
    194440     6562.22
    194480     6563.95
    194520     6565.21
    194560     6566.51
    194600     6567.81
    194640     6569.09
    194680     6570.65
    194720      6571.8
    194760     6572.79
    194800     6574.21
    194840     6575.81
    194880     6576.94
    194920     6578.26
    194960     6580.07
    195000     6581.62
    195040     6582.45
    195080      6583.6
    195120     6584.95
    195160     6586.79
    195200     6587.91
    195240     6589.15
    195280     6590.89
    195320     6592.14
    195360     6593.42
    195400     6594.74
    195440     6596.02
    195480     6597.59
    195520     6598.73
    195560     6599.72
    195600     6601.14
    195640     6602.74
    195680     6603.88
    195720     6605.19
    195760     6606.98
    195800     6608.55
    195840     6609.38
    195880     6610.55
    195920     6611.89
    195960     6613.71
    196000     6614.85
    196040      6616.1
    196080     6617.83
    196120     6619.09
    196160     6620.36
    196200      6621.7
    196240     6622.96
    196280     6624.53
    196320     6625.67
    196360     6626.65
    196400      6628.1
    196440      6629.7
    196480     6630.83
    196520     6632.14
    196560     6633.92
    196600     6635.48
    196640     6636.32
    196680     6637.49
    196720     6638.83
    196760     6640.63
    196800     6641.79
    196840     6643.02
    196880     6644.78
    196920     6646.03
    196960     6647.29
    197000     6648.64
    197040     6649.89
    197080     6651.48
    197120      6652.6
    197160     6653.58
    197200     6655.05
    197240     6656.64
    197280     6657.76
    197320     6659.07
    197360     6660.84
    197400     6662.43
    197440     6663.28
    197480     6664.41
    197520     6665.76
    197560     6667.56
    197600     6668.71
    197640     6669.97
    197680     6671.72
    197720     6672.98
    197760     6674.24
    197800     6675.58
    197840     6676.82
    197880     6678.43
    197920     6679.56
    197960     6680.51
    198000     6681.98
    198040      6683.6
    198080     6684.71
    198120     6686.03
    198160      6687.8
    198200     6689.38
    198240     6690.24
    198280     6691.36
    198320      6692.7
    198360      6694.5
    198400     6695.67
    198440     6696.92
    198480     6698.68
    198520     6699.91
    198560     6701.16
    198600     6702.54
    198640     6703.78
    198680     6705.37
    198720     6706.51
    198760     6707.44
    198800     6708.93
    198840     6710.55
    198880     6711.66
    198920     6712.96
    198960     6714.75
    199000     6716.32
    199040     6717.17
    199080      6718.3
    199120     6719.63
    199160     6721.45
    199200     6722.62
    199240     6723.87
    199280     6725.61
    199320     6726.85
    199360     6728.09
    199400     6729.47
    199440     6730.72
    199480     6732.29
    199520     6733.45
    199560     6734.39
    199600     6735.88
    199640     6737.48
    199680     6738.59
    199720     6739.92
    199760     6741.69
    199800     6743.27
    199840     6744.11
    199880     6745.23
    199920     6746.55
    199960     6748.39
    200000     6749.54
    200040     6750.79
    200080     6752.55
    200120     6753.78
    200160     6755.02
    200200     6756.39
    200240     6757.65
    200280      6759.2
    200320     6760.38
    200360     6761.31
    200400      6762.8
    200440     6764.43
    200480     6765.52
    200520     6766.84
    200560     6768.63
    200600      6770.2
    200640     6771.05
    200680     6772.16
    200720     6773.47
    200760     6775.29
    200800     6776.48
    200840     6777.71
    200880     6779.48
    200920      6780.7
    200960     6781.96
    201000     6783.32
    201040     6784.57
    201080     6786.13
    201120     6787.31
    201160     6788.25
    201200     6789.74
    201240     6791.36
    201280     6792.44
    201320     6793.78
    201360     6795.57
    201400     6797.12
    201440     6797.99
    201480     6799.09
    201520     6800.39
    201560     6802.22
    201600      6803.4
    201640     6804.63
    201680      6806.4
    201720     6807.63
    201760     6808.88
    201800     6810.24
    201840      6811.5
    201880     6813.04
    201920     6814.23
    201960     6815.17
    202000     6816.67
    202040     6818.27
    202080     6819.37
    202120     6820.69
    202160     6822.46
    202200     6824.05
    202240     6824.92
    202280        6826
    202320     6827.34
    202360     6829.12
    202400     6830.31
    202440     6831.56
    202480     6833.33
    202520     6834.57
    202560      6835.8
    202600     6837.15
    202640     6838.43
    202680     6839.98
    202720     6841.17
    202760     6842.09
    202800      6843.6
    202840     6845.18
    202880     6846.28
    202920      6847.6
    202960     6849.38
    203000     6850.99
    203040     6851.84
    203080     6852.91
    203120     6854.27
    203160     6856.04
    203200     6857.23
    203240     6858.47
    203280     6860.27
    203320     6861.48
    203360     6862.72
    203400     6864.08
    203440     6865.36
    203480     6866.89
    203520     6868.07
    203560     6869.02
    203600     6870.52
    203640     6872.09
    203680     6873.18
    203720     6874.51
    203760     6876.28
    203800     6877.89
    203840     6878.74
    203880     6879.82
    203920     6881.18
    203960     6882.95
    204000     6884.15
    204040     6885.37
    204080     6887.18
    204120     6888.39
    204160     6889.62
    204200     6890.96
    204240     6892.27
    204280      6893.8
    204320     6894.97
    204360     6895.92
    204400     6897.43
    204440     6898.99
    204480     6900.08
    204520     6901.41
    204560     6903.19
    204600     6904.81
    204640     6905.63
    204680     6906.72
    204720     6908.05
    204760     6909.85
    204800     6911.02
    204840     6912.24
    204880     6914.05
    204920     6915.29
    204960     6916.51
    205000     6917.85
    205040     6919.15
    205080     6920.68
    205120     6921.86
    205160     6922.81
    205200      6924.3
    205240     6925.89
    205280     6926.96
    205320      6928.3
    205360     6930.07
    205400     6931.72
    205440     6932.53
    205480     6933.61
    205520     6934.95
    205560     6936.74
    205600      6937.9
    205640     6939.14
    205680     6940.94
    205720     6942.17
    205760     6943.41
    205800     6944.76
    205840     6946.04
    205880     6947.56
    205920     6948.74
    205960     6949.69
    206000      6951.2
    206040     6952.77
    206080     6953.87
    206120     6955.19
    206160     6956.96
    206200     6958.59
    206240     6959.41
    206280      6960.5
    206320     6961.84
    206360     6963.62
    206400      6964.8
    206440     6966.02
    206480     6967.83
    206520     6969.05
    206560     6970.28
    206600     6971.65
    206640     6972.94
    206680     6974.46
    206720     6975.64
    206760     6976.59
    206800     6978.07
    206840     6979.64
    206880     6980.75
    206920     6982.06
    206960     6983.85
    207000     6985.49
    207040     6986.31
    207080     6987.37
    207120     6988.73
    207160      6990.5
    207200      6991.7
    207240     6992.92
    207280     6994.73
    207320     6995.95
    207360     6997.17
    207400     6998.52
    207440     6999.82
    207480     7001.34
    207520     7002.54
    207560     7003.47
    207600     7004.95
    207640     7006.53
    207680     7007.65
    207720     7008.93
    207760     7010.74
    207800     7012.36
    207840     7013.19
    207880     7014.25
    207920     7015.61
    207960     7017.38
    208000     7018.59
    208040      7019.8
    208080     7021.61
    208120     7022.83
    208160     7024.05
    208200     7025.41
    208240     7026.71
    208280     7028.22
    208320     7029.44
    208360     7030.37
    208400     7031.81
    208440     7033.39
    208480     7034.53
    208520     7035.82
    208560      7037.6
    208600     7039.27
    208640     7040.09
    208680     7041.13
    208720      7042.5
    208760     7044.27
    208800     7045.47
    208840      7046.7
    208880     7048.51
    208920     7049.72
    208960     7050.95
    209000      7052.3
    209040      7053.6
    209080     7055.12
    209120     7056.33
    209160     7057.27
    209200     7058.71
    209240     7060.28
    209280     7061.42
    209320     7062.71
    209360     7064.51
    209400     7066.17
    209440        7067
    209480     7068.04
    209520     7069.39
    209560     7071.17
    209600     7072.39
    209640     7073.61
    209680     7075.42
    209720     7076.63
    209760     7077.87
    209800     7079.21
    209840      7080.5
    209880     7082.03
    209920     7083.23
    209960     7084.17
    210000     7085.61
    210040     7087.18
    210080     7088.31
    210120     7089.61
    210160     7091.41
    210200      7093.1
    210240      7093.9
    210280     7094.94
    210320     7096.29
    210360     7098.05
    210400     7099.29
    210440     7100.51
    210480     7102.34
    210520     7103.52
    210560     7104.78
    210600      7106.1
    210640     7107.41
    210680     7108.92
    210720     7110.14
    210760     7111.04
    210800     7112.51
    210840     7114.06
    210880      7115.2
    210920     7116.51
    210960     7118.31
    211000     7119.99
    211040      7120.8
    211080     7121.84
    211120     7123.19
    211160     7124.95
    211200     7126.19
    211240     7127.41
    211280     7129.24
    211320     7130.42
    211360     7131.67
    211400     7132.97
    211440     7134.29
    211480     7135.81
    211520     7137.04
    211560     7137.92
    211600     7139.39
    211640     7140.95
    211680     7142.09
    211720      7143.4
    211760     7145.21
    211800     7146.89
    211840     7147.69
    211880     7148.71
    211920     7150.09
    211960     7151.84
    212000     7153.08
    212040     7154.32
    212080     7156.13
    212120     7157.31
    212160     7158.57
    212200     7159.87
    212240      7161.2
    212280     7162.71
    212320     7163.95
    212360     7164.82
    212400     7166.29
    212440     7167.86
    212480     7168.99
    212520      7170.3
    212560     7172.11
    212600     7173.77
    212640     7174.59
    212680     7175.61
    212720     7176.99
    212760     7178.74
    212800     7179.98
    212840     7181.22
    212880     7183.02
    212920     7184.21
    212960     7185.46
    213000     7186.77
    213040     7188.09
    213080      7189.6
    213120     7190.83
    213160     7191.72
    213200     7193.21
    213240     7194.76
    213280     7195.88
    213320     7197.21
    213360     7199.03
    213400     7200.67
    213440     7201.48
    213480     7202.51
    213520      7203.9
    213560     7205.64
    213600     7206.87
    213640     7208.12
    213680     7209.93
    213720     7211.11
    213760     7212.36
    213800     7213.67
    213840     7214.98
    213880     7216.52
    213920      7217.7
    213960     7218.63
    214000     7220.11
    214040     7221.66
    214080      7222.8
    214120      7224.1
    214160     7225.92
    214200     7227.56
    214240      7228.4
    214280     7229.42
    214320     7230.77
    214360     7232.54
    214400     7233.77
    214440     7235.03
    214480     7236.83
    214520     7237.99
    214560     7239.25
    214600     7240.57
    214640     7241.87
    214680      7243.4
    214720     7244.61
    214760     7245.53
    214800        7247
    214840     7248.58
    214880      7249.7
    214920        7251
    214960     7252.82
    215000     7254.46
    215040     7255.29
    215080     7256.34
    215120      7257.7
    215160     7259.46
    215200     7260.68
    215240     7261.94
    215280     7263.73
    215320      7264.9
    215360     7266.16
    215400     7267.49
    215440     7268.77
    215480      7270.3
    215520     7271.51
    215560     7272.45
    215600     7273.89
    215640     7275.49
    215680     7276.61
    215720     7277.92
    215760     7279.72
    215800     7281.38
    215840     7282.16
    215880     7283.24
    215920      7284.6
    215960     7286.37
    216000     7287.57
    216040     7288.82
    216080     7290.65
    216120     7291.81
    216160     7293.05
    216200      7294.4
    216240     7295.68
    216280     7297.19
    216320      7298.4
    216360     7299.35
    216400     7300.79
    216440     7302.38
    216480     7303.49
    216520     7304.82
    216560     7306.63
    216600     7308.27
    216640     7309.06
    216680     7310.12
    216720     7311.52
    216760     7313.28
    216800     7314.46
    216840     7315.74
    216880     7317.57
    216920     7318.71
    216960     7319.97
    217000     7321.31
    217040     7322.61
    217080     7324.11
    217120     7325.31
    217160     7326.27
    217200     7327.71
    217240     7329.28
    217280      7330.4
    217320     7331.72
    217360     7333.55
    217400     7335.17
    217440     7335.97
    217480     7337.02
    217520     7338.41
    217560      7340.2
    217600     7341.37
    217640     7342.65
    217680     7344.46
    217720     7345.61
    217760     7346.87
    217800     7348.21
    217840      7349.5
    217880     7351.03
    217920     7352.22
    217960     7353.18
    218000     7354.61
    218040     7356.16
    218080     7357.29
    218120     7358.62
    218160     7360.44
    218200     7362.08
    218240     7362.85
    218280     7363.94
    218320      7365.3
    218360      7367.1
    218400     7368.27
    218440     7369.54
    218480     7371.36
    218520     7372.51
    218560     7373.77
    218600     7375.11
    218640     7376.42
    218680     7377.92
    218720     7379.12
    218760     7380.07
    218800     7381.51
    218840     7383.09
    218880     7384.21
    218920     7385.54
    218960     7387.35
    219000     7388.98
    219040     7389.75
    219080     7390.84
    219120     7392.19
    219160        7394
    219200     7395.18
    219240     7396.48
    219280     7398.27
    219320     7399.41
    219360     7400.68
    219400        7402
    219440      7403.3
    219480     7404.83
    219520     7406.03
    219560        7407
    219600     7408.42
    219640        7410
    219680     7411.11
    219720     7412.45
    219760     7414.25
    219800     7415.91
    219840     7416.66
    219880     7417.74
    219920      7419.1
    219960     7420.93
    220000     7422.09
    220040     7423.37
    220080     7425.18
    220120      7426.3
    220160     7427.57
    220200     7428.91
    220240     7430.21
    220280     7431.74
    220320     7432.93
    220360     7433.91
    220400     7435.35
    220440     7436.91
    220480     7438.01
    220520     7439.36
    220560     7441.16
    220600     7442.83
    220640     7443.56
    220680     7444.65
    220720        7446
    220760     7447.84
    220800        7449
    220840     7450.26
    220880     7452.08
    220920     7453.21
    220960     7454.45
    221000      7455.8
    221040     7457.11
    221080     7458.67
    221120     7459.84
    221160     7460.84
    221200     7462.24
    221240     7463.82
    221280     7464.92
    221320     7466.28
    221360     7468.07
    221400     7469.74
    221440     7470.47
    221480     7471.54
    221520     7472.91
    221560     7474.74
    221600      7475.9
    221640     7477.15
    221680     7478.98
    221720     7480.11
    221760     7481.35
    221800     7482.68
    221840        7484
    221880     7485.55
    221920     7486.74
    221960     7487.73
    222000     7489.13
    222040     7490.71
    222080     7491.82
    222120     7493.18
    222160     7494.97
    222200      7496.6
    222240     7497.36
    222280     7498.43
    222320      7499.8
    222360     7501.64
    222400     7502.78
    222440     7504.05
    222480     7505.88
    222520     7507.02
    222560     7508.27
    222600     7509.56
    222640     7510.89
    222680     7512.46
    222720     7513.64
    222760     7514.61
    222800     7516.03
    222840     7517.61
    222880     7518.73
    222920     7520.06
    222960     7521.86
    223000     7523.51
    223040     7524.27
    223080     7525.33
    223120     7526.69
    223160     7528.55
    223200     7529.68
    223240     7530.94
    223280     7532.78
    223320     7533.95
    223360     7535.18
    223400     7536.46
    223440     7537.79
    223480     7539.37
    223520     7540.52
    223560     7541.53
    223600     7542.93
    223640      7544.5
    223680     7545.64
    223720     7546.96
    223760     7548.77
    223800     7550.42
    223840     7551.17
    223880     7552.23
    223920     7553.58
    223960     7555.45
    224000     7556.57
    224040     7557.84
    224080     7559.71
    224120     7560.86
    224160     7562.07
    224200     7563.37
    224240     7564.71
    224280     7566.27
    224320     7567.45
    224360     7568.44
    224400     7569.82
    224440     7571.39
    224480     7572.56
    224520     7573.86
    224560     7575.65
    224600     7577.32
    224640     7578.08
    224680     7579.14
    224720     7580.48
    224760     7582.37
    224800     7583.48
    224840     7584.72
    224880      7586.6
    224920     7587.75
    224960     7588.96
    225000     7590.25
    225040      7591.6
    225080     7593.17
    225120     7594.35
    225160     7595.34
    225200     7596.73
    225240     7598.27
    225280     7599.44
    225320     7600.75
    225360     7602.58
    225400     7604.22
    225440     7604.98
    225480     7606.05
    225520     7607.39
    225560     7609.26
    225600     7610.38
    225640     7611.62
    225680     7613.51
    225720     7614.66
    225760     7615.87
    225800     7617.16
    225840     7618.49
    225880     7620.04
    225920     7621.24
    225960     7622.23
    226000     7623.61
    226040     7625.17
    226080     7626.34
    226120     7627.64
    226160     7629.48
    226200     7631.12
    226240     7631.86
    226280     7632.94
    226320     7634.29
    226360     7636.14
    226400     7637.25
    226440     7638.53
    226480     7640.41
    226520     7641.58
    226560     7642.77
    226600     7644.04
    226640     7645.38
    226680     7646.95
    226720     7648.11
    226760     7649.14
    226800     7650.51
    226840     7652.07
    226880     7653.21
    226920     7654.55
    226960     7656.37
    227000     7658.02
    227040     7658.77
    227080     7659.87
    227120     7661.18
    227160     7663.05
    227200     7664.17
    227240     7665.42
    227280      7667.3
    227320      7668.5
    227360     7669.69
    227400     7670.94
    227440     7672.29
    227480     7673.87
    227520     7675.01
    227560     7676.04
    227600     7677.41
    227640     7678.97
    227680     7680.13
    227720     7681.46
    227760     7683.29
    227800     7684.92
    227840     7685.67
    227880     7686.78
    227920     7688.08
    227960     7689.95
    228000     7691.06
    228040     7692.33
    228080     7694.19
    228120     7695.39
    228160      7696.6
    228200     7697.82
    228240     7699.16
    228280     7700.77
    228320     7701.91
    228360     7702.93
    228400      7704.3
    228440     7705.86
    228480     7707.03
    228520     7708.35
    228560     7710.19
    228600     7711.83
    228640     7712.58
    228680     7713.69
    228720     7714.95
    228760     7716.84
    228800     7717.95
    228840     7719.27
    228880     7721.09
    228920      7722.3
    228960     7723.51
    229000     7724.71
    229040     7726.07
    229080     7727.68
    229120     7728.82
    229160     7729.83
    229200     7731.21
    229240     7732.78
    229280     7733.93
    229320     7735.26
    229360      7737.1
    229400     7738.74
    229440     7739.49
    229480     7740.59
    229520     7741.85
    229560     7743.76
    229600     7744.88
    229640     7746.16
    229680     7747.99
    229720      7749.2
    229760     7750.43
    229800      7751.6
    229840     7752.99
    229880     7754.58
    229920     7755.74
    229960     7756.74
    230000     7758.12
    230040     7759.68
    230080     7760.85
    230120     7762.17
    230160     7764.01
    230200     7765.66
    230240     7766.41
    230280     7767.48
    230320     7768.78
    230360     7770.68
    230400     7771.79
    230440     7773.09
    230480     7774.92
    230520     7776.12
    230560     7777.34
    230600     7778.51
    230640     7779.91
    230680     7781.48
    230720     7782.64
    230760     7783.65
    230800     7785.05
    230840     7786.58
    230880     7787.77
    230920     7789.07
    230960     7790.91
    231000     7792.57
    231040     7793.31
    231080      7794.4
    231120     7795.69
    231160     7797.59
    231200     7798.68
    231240     7799.98
    231280     7801.81
    231320        7803
    231360     7804.24
    231400      7805.4
    231440     7806.81
    231480     7808.39
    231520     7809.55
    231560     7810.56
    231600     7811.93
    231640     7813.45
    231680     7814.66
    231720     7815.96
    231760     7817.82
    231800     7819.47
    231840     7820.22
    231880     7821.31
    231920     7822.59
    231960     7824.48
    232000     7825.57
    232040     7826.85
    232080     7828.72
    232120     7829.88
    232160     7831.12
    232200     7832.29
    232240     7833.71
    232280     7835.29
    232320     7836.42
    232360     7837.46
    232400     7838.81
    232440     7840.34
    232480     7841.56
    232520     7842.83
    232560      7844.7
    232600     7846.37
    232640     7847.09
    232680     7848.16
    232720     7849.47
    232760     7851.39
    232800     7852.47
    232840     7853.73
    232880     7855.61
    232920     7856.77
    232960        7858
    233000     7859.18
    233040     7860.61
    233080     7862.15
    233120      7863.3
    233160     7864.35
    233200      7865.7
    233240     7867.22
    233280     7868.43
    233320     7869.71
    233360      7871.6
    233400     7873.23
    233440     7873.96
    233480     7875.04
    233520     7876.35
    233560     7878.24
    233600     7879.33
    233640     7880.63
    233680     7882.47
    233720     7883.66
    233760     7884.86
    233800     7886.08
    233840     7887.49
    233880     7889.03
    233920     7890.17
    233960     7891.22
    234000     7892.58
    234040      7894.1
    234080     7895.31
    234120     7896.59
    234160      7898.5
    234200     7900.11
    234240     7900.84
    234280     7901.93
    234320     7903.22
    234360     7905.14
    234400     7906.21
    234440      7907.5
    234480     7909.36
    234520     7910.54
    234560     7911.77
    234600     7912.97
    234640      7914.4
    234680     7915.91
    234720     7917.05
    234760     7918.11
    234800     7919.45
    234840        7921
    234880     7922.22
    234920     7923.46
    234960      7925.4
    235000     7927.02
    235040     7927.73
    235080     7928.82
    235120     7930.11
    235160     7932.02
    235200     7933.12
    235240      7934.4
    235280     7936.27
    235320     7937.42
    235360     7938.67
    235400     7939.86
    235440      7941.3
    235480     7942.81
    235520     7943.97
    235560     7944.99
    235600     7946.34
    235640     7947.89
    235680      7949.1
    235720     7950.38
    235760     7952.28
    235800     7953.93
    235840     7954.61
    235880     7955.73
    235920        7957
    235960     7958.92
    236000     7960.01
    236040     7961.28
    236080     7963.16
    236120     7964.34
    236160     7965.54
    236200     7966.75
    236240     7968.19
    236280     7969.73
    236320     7970.86
    236360     7971.87
    236400     7973.23
    236440     7974.79
    236480     7975.97
    236520     7977.27
    236560     7979.17
    236600     7980.81
    236640      7981.5
    236680     7982.61
    236720     7983.89
    236760     7985.81
    236800     7986.88
    236840     7988.15
    236880     7990.04
    236920     7991.19
    236960     7992.41
    237000     7993.62
    237040     7995.07
    237080     7996.59
    237120     7997.74
    237160     7998.74
    237200     8000.09
    237240     8001.67
    237280     8002.83
    237320     8004.13
    237360     8006.04
    237400      8007.7
    237440     8008.36
    237480     8009.48
    237520     8010.75
    237560     8012.64
    237600     8013.73
    237640     8015.01
    237680     8016.91
    237720     8018.06
    237760     8019.28
    237800     8020.47
    237840     8021.92
    237880     8023.45
    237920     8024.57
    237960      8025.6
    238000     8026.95
    238040      8028.5
    238080     8029.67
    238120     8030.98
    238160     8032.87
    238200     8034.55
    238240      8035.2
    238280     8036.32
    238320      8037.6
    238360     8039.52
    238400      8040.6
    238440     8041.87
    238480     8043.77
    238520     8044.92
    238560     8046.12
    238600     8047.31
    238640     8048.78
    238680      8050.3
    238720     8051.42
    238760     8052.44
    238800     8053.78
    238840     8055.33
    238880     8056.53
    238920     8057.85
    238960     8059.74
    239000     8061.38
    239040     8062.03
    239080     8063.15
    239120     8064.42
    239160     8066.37
    239200     8067.45
    239240     8068.73
    239280     8070.63
    239320     8071.77
    239360     8072.98
    239400     8074.17
    239440     8075.63
    239480     8077.15
    239520     8078.28
    239560     8079.31
    239600     8080.63
    239640     8082.19
    239680      8083.4
    239720      8084.7
    239760     8086.59
    239800     8088.24
    239840     8088.88
    239880     8090.02
    239920     8091.27
    239960     8093.23
    240000     8094.32
    240040     8095.58
    240080     8097.49
    240120     8098.64
    240160     8099.84
    240200     8101.04
    240240     8102.52
    240280     8104.04
    240320     8105.15
    240360     8106.18
    240400     8107.49
    240440     8109.07
    240480     8110.24
    240520     8111.57
    240560     8113.47
    240600     8115.11
    240640     8115.74
    240680     8116.89
    240720     8118.14
    240760      8120.1
    240800      8121.2
    240840     8122.44
    240880     8124.37
    240920      8125.5
    240960     8126.72
    241000      8127.9
    241040     8129.37
    241080     8130.91
    241120     8132.04
    241160     8133.05
    241200     8134.38
    241240     8135.94
    241280     8137.11
    241320     8138.45
    241360     8140.36
    241400     8141.99
    241440     8142.62
    241480     8143.75
    241520     8145.01
    241560     8146.98
    241600     8148.06
    241640     8149.31
    241680     8151.25
    241720      8152.4
    241760      8153.6
    241800      8154.8
    241840     8156.26
    241880      8157.8
    241920     8158.93
    241960     8159.92
    242000     8161.25
    242040     8162.84
    242080        8164
    242120     8165.34
    242160     8167.23
    242200     8168.87
    242240     8169.48
    242280     8170.62
    242320      8171.9
    242360     8173.87
    242400     8174.94
    242440     8176.19
    242480     8178.13
    242520     8179.27
    242560     8180.47
    242600     8181.69
    242640     8183.12
    242680     8184.67
    242720      8185.8
    242760     8186.79
    242800     8188.11
    242840     8189.71
    242880     8190.86
    242920      8192.2
    242960     8194.11
    243000     8195.74
    243040     8196.37
    243080     8197.49
    243120     8198.78
    243160     8200.74
    243200      8201.8
    243240     8203.09
    243280     8205.01
    243320     8206.15
    243360     8207.36
    243400     8208.57
    243440     8209.99
    243480     8211.54
    243520     8212.69
    243560     8213.66
    243600     8214.99
    243640      8216.6
    243680     8217.76
    243720     8219.07
    243760     8220.97
    243800     8222.61
    243840     8223.25
    243880     8224.38
    243920     8225.68
    243960     8227.62
    244000     8228.69
    244040        8230
    244080     8231.89
    244120     8233.04
    244160     8234.25
    244200     8235.45
    244240     8236.86
    244280     8238.42
    244320     8239.56
    244360     8240.54
    244400     8241.89
    244440     8243.51
    244480     8244.61
    244520     8245.97
    244560     8247.89
    244600      8249.5
    244640     8250.16
    244680     8251.27
    244720     8252.59
    244760     8254.53
    244800     8255.61
    244840     8256.88
    244880      8258.8
    244920     8259.94
    244960     8261.14
    245000     8262.35
    245040     8263.75
    245080     8265.33
    245120     8266.43
    245160     8267.43
    245200     8268.79
    245240     8270.41
    245280     8271.49
    245320     8272.89
    245360     8274.79
    245400     8276.39
    245440     8277.07
    245480     8278.17
    245520     8279.48
    245560     8281.44
    245600      8282.5
    245640     8283.77
    245680     8285.72
    245720     8286.83
    245760     8288.04
    245800     8289.25
    245840     8290.65
    245880     8292.22
    245920     8293.34
    245960     8294.33
    246000      8295.7
    246040     8297.31
    246080     8298.38
    246120     8299.78
    246160     8301.69
    246200     8303.29
    246240     8303.96
    246280     8305.05
    246320     8306.38
    246360     8308.35
    246400      8309.4
    246440     8310.67
    246480     8312.63
    246520     8313.72
    246560     8314.91
    246600     8316.13
    246640     8317.53
    246680      8319.1
    246720     8320.22
    246760     8321.21
    246800      8322.6
    246840     8324.19
    246880     8325.29
    246920     8326.68
    246960      8328.6
    247000     8330.17
    247040     8330.87
    247080     8331.95
    247120     8333.27
    247160     8335.26
    247200     8336.29
    247240     8337.53
    247280     8339.54
    247320      8340.6
    247360     8341.82
    247400     8343.02
    247440     8344.43
    247480     8345.99
    247520      8347.1
    247560      8348.1
    247600     8349.49
    247640     8351.06
    247680     8352.17
    247720     8353.56
    247760      8355.5
    247800     8357.07
    247840     8357.78
    247880     8358.84
    247920     8360.14
    247960     8362.14
    248000     8363.19
    248040     8364.42
    248080     8366.45
    248120      8367.5
    248160      8368.7
    248200     8369.93
    248240     8371.31
    248280     8372.89
    248320     8374.01
    248360     8374.99
    248400     8376.38
    248440     8377.96
    248480     8379.05
    248520     8380.43
    248560     8382.37
    248600     8383.95
    248640     8384.66
    248680     8385.72
    248720     8387.03
    248760        8389
    248800     8390.08
    248840     8391.29
    248880     8393.31
    248920     8394.39
    248960      8395.6
    249000     8396.81
    249040     8398.19
    249080     8399.79
    249120     8400.91
    249160     8401.85
    249200     8403.27
    249240     8404.84
    249280     8405.94
    249320     8407.29
    249360     8409.26
    249400     8410.84
    249440     8411.54
    249480     8412.61
    249520      8413.9
    249560     8415.91
    249600     8416.98
    249640     8418.15
    249680     8420.17
    249720     8421.27
    249760     8422.49
    249800     8423.68
    249840     8425.08
    249880     8426.68
    249920      8427.8
    249960     8428.73
    250000     8430.13
    250040     8431.71
    250080     8432.83
    250120     8434.15
    250160     8436.12
    250200     8437.73
    250240     8438.42
    250280     8439.48
    250320      8440.8
    250360     8442.79
    250400     8443.88
    250440     8445.06
    250480     8447.08
    250520     8448.15
    250560     8449.39
    250600     8450.57
    250640     8451.99
    250680     8453.58
    250720      8454.7
    250760     8455.63
    250800     8457.02
    250840     8458.61
    250880     8459.73
    250920     8461.05
    250960        8463
    251000     8464.62
    251040     8465.32
    251080     8466.37
    251120     8467.67
    251160     8469.69
    251200     8470.76
    251240     8471.96
    251280     8473.97
    251320     8475.05
    251360     8476.29
    251400     8477.44
    251440     8478.86
    251480     8480.46
    251520     8481.59
    251560     8482.51
    251600     8483.89
    251640     8485.47
    251680     8486.59
    251720     8487.93
    251760     8489.88
    251800     8491.48
    251840     8492.18
    251880     8493.26
    251920     8494.56
    251960     8496.58
    252000     8497.65
    252040     8498.84
    252080     8500.85
    252120     8501.95
    252160     8503.19
    252200     8504.35
    252240     8505.77
    252280     8507.36
    252320      8508.5
    252360     8509.43
    252400     8510.78
    252440     8512.37
    252480     8513.49
    252520     8514.86
    252560     8516.79
    252600     8518.38
    252640     8519.08
    252680     8520.17
    252720     8521.46
    252760     8523.48
    252800     8524.56
    252840     8525.77
    252880     8527.76
    252920     8528.86
    252960      8530.1
    253000     8531.25
    253040     8532.68
    253080     8534.26
    253120     8535.41
    253160     8536.32
    253200     8537.69
    253240     8539.27
    253280     8540.41
    253320     8541.75
    253360     8543.71
    253400     8545.31
    253440     8546.01
    253480      8547.1
    253520     8548.38
    253560     8550.39
    253600     8551.47
    253640     8552.71
    253680      8554.7
    253720     8555.79
    253760     8557.03
    253800     8558.19
    253840      8559.6
    253880      8561.2
    253920     8562.33
    253960     8563.27
    254000     8564.62
    254040      8566.2
    254080     8567.33
    254120     8568.67
    254160     8570.63
    254200     8572.26
    254240     8572.95
    254280     8574.01
    254320     8575.29
    254360     8577.34
    254400     8578.41
    254440     8579.65
    254480     8581.65
    254520     8582.76
    254560     8583.97
    254600     8585.13
    254640     8586.59
    254680     8588.16
    254720     8589.32
    254760     8590.23
    254800     8591.56
    254840     8593.15
    254880     8594.31
    254920     8595.63
    254960     8597.58
    255000      8599.2
    255040     8599.92
    255080     8600.96
    255120     8602.25
    255160     8604.28
    255200     8605.35
    255240     8606.61
    255280      8608.6
    255320     8609.73
    255360     8610.93
    255400     8612.11
    255440     8613.54
    255480     8615.12
    255520     8616.26
    255560      8617.2
    255600     8618.52
    255640     8620.13
    255680     8621.27
    255720     8622.56
    255760     8624.54
    255800     8626.17
    255840     8626.89
    255880     8627.91
    255920      8629.2
    255960     8631.23
    256000      8632.3
    256040     8633.58
    256080     8635.56
    256120     8636.68
    256160     8637.87
    256200     8639.07
    256240     8640.49
    256280     8642.07
    256320      8643.2
    256360     8644.16
    256400     8645.44
    256440     8647.08
    256480     8648.21
    256520     8649.49
    256560     8651.47
    256600     8653.11
    256640     8653.82
    256680     8654.84
    256720     8656.14
    256760     8658.17
    256800     8659.25
    256840      8660.5
    256880      8662.5
    256920     8663.61
    256960     8664.82
    257000     8666.02
    257040     8667.42
    257080     8669.01
    257120     8670.13
    257160      8671.1
    257200      8672.4
    257240     8674.03
    257280     8675.15
    257320     8676.45
    257360     8678.41
    257400     8680.08
    257440     8680.76
    257480     8681.77
    257520     8683.05
    257560      8685.1
    257600      8686.2
    257640     8687.45
    257680     8689.46
    257720     8690.56
    257760     8691.77
    257800     8692.95
    257840     8694.36
    257880     8695.96
    257920     8697.08
    257960     8698.05
    258000     8699.35
    258040     8700.97
    258080     8702.09
    258120     8703.41
    258160     8705.39
    258200     8707.05
    258240     8707.72
    258280     8708.73
    258320     8710.04
    258360     8712.05
    258400     8713.16
    258440     8714.39
    258480     8716.41
    258520     8717.53
    258560      8718.7
    258600      8719.9
    258640     8721.32
    258680     8722.92
    258720     8724.04
    258760     8725.01
    258800     8726.28
    258840     8727.92
    258880     8729.05
    258920     8730.39
    258960     8732.36
    259000     8734.03
    259040     8734.69
    259080     8735.68
    259120     8737.01
    259160     8739.01
    259200     8740.09
    259240     8741.34
    259280     8743.38
    259320     8744.49
    259360     8745.68
    259400     8746.86
    259440     8748.27
    259480     8749.88
    259520     8750.99
    259560     8751.96
    259600     8753.24
    259640      8754.9
    259680     8756.01
    259720     8757.34
    259760     8759.32
    259800     8761.01
    259840     8761.66
    259880     8762.64
    259920     8763.97
    259960        8766
    260000     8767.07
    260040     8768.32
    260080     8770.34
    260120     8771.47
    260160     8772.63
    260200     8773.83
    260240     8775.23
    260280     8776.83
    260320     8777.93
    260360     8778.91
    260400     8780.16
    260440     8781.86
    260480     8782.98
    260520     8784.34
    260560     8786.28
    260600     8787.98
    260640     8788.62
    260680     8789.61
    260720     8790.92
    260760     8792.96
    260800     8794.02
    260840     8795.29
    260880     8797.32
    260920     8798.41
    260960     8799.61
    261000     8800.77
    261040     8802.18
    261080     8803.81
    261120     8804.89
    261160     8805.88
    261200     8807.12
    261240     8808.82
    261280     8809.92
    261320     8811.28
    261360     8813.23
    261400     8814.97
    261440     8815.59
    261480     8816.55
    261520     8817.88
    261560     8819.93
    261600     8820.98
    261640     8822.24
    261680     8824.29
    261720      8825.4
    261760     8826.57
    261800     8827.73
    261840     8829.16
    261880     8830.77
    261920     8831.85
    261960     8832.86
    262000     8834.08
    262040     8835.78
    262080     8836.88
    262120     8838.25
    262160     8840.19
    262200     8841.94
    262240     8842.55
    262280     8843.52
    262320     8844.83
    262360     8846.91
    262400     8847.96
    262440     8849.22
    262480     8851.26
    262520     8852.38
    262560     8853.54
    262600     8854.73
    262640     8856.12
    262680     8857.76
    262720     8858.81
    262760     8859.82
    262800     8861.03
    262840     8862.75
    262880     8863.86
    262920     8865.23
    262960     8867.16
    263000     8868.88
    263040     8869.48
    263080      8870.5
    263120     8871.81
    263160     8873.87
    263200      8874.9
    263240      8876.2
    263280     8878.23
    263320     8879.36
    263360      8880.5
    263400     8881.68
    263440     8883.07
    263480     8884.71
    263520     8885.79
    263560     8886.79
    263600     8887.99
    263640     8889.71
    263680     8890.83
    263720     8892.18
    263760     8894.12
    263800     8895.86
    263840     8896.46
    263880     8897.46
    263920     8898.79
    263960     8900.85
    264000     8901.86
    264040     8903.15
    264080      8905.2
    264120     8906.33
    264160     8907.47
    264200     8908.67
    264240     8910.04
    264280     8911.66
    264320     8912.75
    264360     8913.75
    264400     8914.96
    264440     8916.67
    264480     8917.81
    264520     8919.14
    264560      8921.1
    264600     8922.83
    264640     8923.43
    264680     8924.39
    264720     8925.76
    264760     8927.81
    264800     8928.82
    264840     8930.11
    264880     8932.15
    264920     8933.29
    264960     8934.42
    265000     8935.63
    265040     8936.95
    265080      8938.6
    265120     8939.72
    265160     8940.72
    265200     8941.92
    265240     8943.65
    265280     8944.77
    265320      8946.1
    265360     8948.06
    265400     8949.81
    265440     8950.39
    265480     8951.37
    265520     8952.71
    265560     8954.76
    265600     8955.79
    265640     8957.06
    265680     8959.14
    265720     8960.27
    265760     8961.37
    265800      8962.6
    265840     8963.91
    265880     8965.56
    265920     8966.66
    265960     8967.68
    266000     8968.89
    266040      8970.6
    266080     8971.73
    266120     8973.05
    266160     8975.04
    266200     8976.78
    266240     8977.34
    266280     8978.35
    266320     8979.68
    266360     8981.74
    266400     8982.75
    266440     8984.05
    266480     8986.12
    266520     8987.21
    266560     8988.36
    266600     8989.57
    266640     8990.88
    266680     8992.53
    266720     8993.62
    266760     8994.66
    266800     8995.84
    266840     8997.57
    266880     8998.69
    266920     9000.02
    266960     9002.01
    267000     9003.75
    267040     9004.33
    267080     9005.33
    267120     9006.64
    267160     9008.69
    267200     9009.72
    267240     9011.02
    267280     9013.06
    267320     9014.18
    267360     9015.32
    267400     9016.55
    267440     9017.84
    267480     9019.52
    267520      9020.6
    267560     9021.63
    267600     9022.81
    267640     9024.54
    267680     9025.63
    267720     9027.01
    267760     9028.98
    267800     9030.73
    267840     9031.29
    267880     9032.32
    267920     9033.62
    267960     9035.68
    268000     9036.69
    268040     9037.99
    268080     9040.03
    268120     9041.14
    268160     9042.31
    268200     9043.54
    268240     9044.81
    268280     9046.48
    268320     9047.57
    268360     9048.59
    268400     9049.77
    268440     9051.51
    268480     9052.58
    268520     9053.97
    268560     9055.95
    268600     9057.69
    268640     9058.24
    268680     9059.28
    268720     9060.55
    268760     9062.64
    268800     9063.69
    268840     9064.93
    268880     9066.99
    268920     9068.08
    268960     9069.27
    269000     9070.48
    269040     9071.75
    269080     9073.42
    269120      9074.5
    269160     9075.55
    269200     9076.71
    269240     9078.46
    269280     9079.51
    269320     9080.92
    269360      9082.9
    269400     9084.64
    269440     9085.21
    269480     9086.22
    269520     9087.48
    269560     9089.58
    269600     9090.62
    269640      9091.9
    269680     9093.93
    269720     9095.01
    269760     9096.21
    269800     9097.41
    269840     9098.68
    269880     9100.37
    269920     9101.42
    269960     9102.47
    270000     9103.65
    270040     9105.41
    270080     9106.45
    270120     9107.87
    270160     9109.84
    270200     9111.57
    270240     9112.18
    270280     9113.16
    270320     9114.43
    270360     9116.52
    270400     9117.56
    270440     9118.87
    270480     9120.87
    270520     9121.95
    270560     9123.16
    270600     9124.36
    270640      9125.6
    270680      9127.3
    270720     9128.36
    270760      9129.4
    270800     9130.56
    270840     9132.35
    270880     9133.38
    270920     9134.83
    270960     9136.78
    271000     9138.51
    271040     9139.09
    271080     9140.11
    271120     9141.35
    271160     9143.45
    271200      9144.5
    271240      9145.8
    271280     9147.82
    271320     9148.91
    271360      9150.1
    271400     9151.29
    271440     9152.53
    271480     9154.24
    271520      9155.3
    271560     9156.32
    271600      9157.5
    271640     9159.29
    271680     9160.31
    271720     9161.77
    271760     9163.72
    271800     9165.45
    271840     9166.02
    271880     9167.04
    271920     9168.28
    271960     9170.38
    272000     9171.44
    272040     9172.74
    272080     9174.77
    272120     9175.86
    272160     9177.04
    272200     9178.24
    272240     9179.49
    272280     9181.18
    272320     9182.22
    272360     9183.26
    272400     9184.44
    272440     9186.24
    272480     9187.22
    272520      9188.7
    272560     9190.67
    272600     9192.38
    272640     9192.94
    272680     9193.97
    272720      9195.2
    272760      9197.3
    272800     9198.37
    272840     9199.67
    272880     9201.71
    272920      9202.8
    272960     9203.98
    273000     9205.17
    273040     9206.41
    273080     9208.13
    273120     9209.15
    273160      9210.2
    273200     9211.38
    273240     9213.19
    273280     9214.14
    273320     9215.63
    273360     9217.58
    273400      9219.3
    273440     9219.86
    273480     9220.89
    273520     9222.09
    273560     9224.22
    273600     9225.31
    273640     9226.61
    273680     9228.66
    273720     9229.73
    273760      9230.9
    273800     9232.12
    273840     9233.35
    273880     9235.06
    273920      9236.1
    273960     9237.13
    274000      9238.3
    274040     9240.11
    274080     9241.07
    274120     9242.57
    274160     9244.55
    274200     9246.25
    274240     9246.81
    274280     9247.83
    274320     9249.05
    274360     9251.17
    274400     9252.27
    274440     9253.57
    274480     9255.59
    274520     9256.69
    274560     9257.82
    274600     9259.06
    274640     9260.29
    274680     9261.98
    274720     9263.04
    274760     9264.05
    274800     9265.25
    274840     9267.02
    274880        9268
    274920      9269.5
    274960     9271.47
    275000     9273.18
    275040     9273.72
    275080     9274.76
    275120     9275.98
    275160     9278.11
    275200      9279.2
    275240      9280.5
    275280     9282.51
    275320     9283.62
    275360     9284.76
    275400     9285.97
    275440      9287.2
    275480      9288.9
    275520     9289.92
    275560     9290.98
    275600     9292.17
    275640     9293.95
    275680     9294.92
    275720     9296.42
    275760     9298.37
    275800     9300.12
    275840     9300.64
    275880     9301.68
    275920     9302.88
    275960     9305.01
    276000     9306.13
    276040     9307.39
    276080     9309.46
    276120     9310.57
    276160     9311.67
    276200     9312.89
    276240     9314.14
    276280     9315.83
    276320     9316.85
    276360     9317.87
    276400     9319.07
    276440     9320.85
    276480     9321.82
    276520     9323.33
    276560     9325.29
    276600     9327.03
    276640     9327.53
    276680      9328.6
    276720     9329.81
    276760     9331.92
    276800     9333.06
    276840     9334.32
    276880     9336.35
    276920     9337.48
    276960      9338.6
    277000     9339.81
    277040     9341.06
    277080     9342.74
    277120     9343.75
    277160     9344.79
    277200     9345.97
    277240     9347.77
    277280     9348.73
    277320     9350.25
    277360     9352.18
    277400     9353.94
    277440     9354.44
    277480     9355.49
    277520     9356.68
    277560     9358.81
    277600     9359.95
    277640     9361.22
    277680     9363.23
    277720     9364.35
    277760     9365.49
    277800     9366.74
    277840     9367.96
    277880     9369.63
    277920     9370.63
    277960     9371.67
    278000     9372.87
    278040     9374.64
    278080     9375.58
    278120     9377.12
    278160     9379.11
    278200     9380.84
    278240     9381.32
    278280     9382.38
    278320     9383.55
    278360     9385.68
    278400     9386.82
    278440     9388.09
    278480      9390.1
    278520     9391.22
    278560     9392.36
    278600     9393.59
    278640     9394.83
    278680      9396.5
    278720     9397.51
    278760     9398.55
    278800     9399.73
    278840     9401.51
    278880     9402.47
    278920     9403.96
    278960     9405.98
    279000     9407.71
    279040     9408.19
    279080     9409.23
    279120     9410.41
    279160     9412.56
    279200     9413.67
    279240     9414.97
    279280     9416.99
    279320     9418.09
    279360     9419.25
    279400     9420.48
    279440     9421.72
    279480     9423.37
    279520      9424.4
    279560     9425.43
    279600     9426.61
    279640     9428.38
    279680     9429.33
    279720     9430.86
    279760     9432.86
    279800     9434.59
    279840     9435.09
    279880     9436.14
    279920     9437.31
    279960     9439.45
    280000     9440.55
    280040     9441.88
    280080     9443.88
    280120     9444.96
    280160     9446.13
    280200     9447.34
    280240     9448.59
    280280     9450.27
    280320     9451.28
    280360     9452.28
    280400     9453.51
    280440     9455.26
    280480     9456.18
    280520     9457.72
    280560     9459.74
    280600     9461.47
    280640     9461.95
    280680     9463.03
    280720     9464.19
    280760     9466.32
    280800     9467.42
    280840     9468.76
    280880     9470.75
    280920     9471.84
    280960     9473.02
    281000     9474.25
    281040     9475.46
    281080     9477.16
    281120     9478.17
    281160     9479.15
    281200     9480.38
    281240     9482.14
    281280     9483.05
    281320     9484.61
    281360     9486.61
    281400     9488.34
    281440     9488.83
    281480     9489.89
    281520     9491.06
    281560      9493.2
    281600     9494.31
    281640     9495.61
    281680      9497.6
    281720     9498.73
    281760     9499.89
    281800      9501.1
    281840     9502.33
    281880     9504.02
    281920     9505.04
    281960        9506
    282000     9507.23
    282040     9509.01
    282080     9509.91
    282120     9511.45
    282160     9513.48
    282200     9515.22
    282240     9515.69
    282280     9516.75
    282320     9517.92
    282360     9520.03
    282400     9521.16
    282440     9522.47
    282480     9524.45
    282520     9525.57
    282560     9526.73
    282600     9527.92
    282640     9529.19
    282680     9530.89
    282720     9531.88
    282760     9532.85
    282800      9534.1
    282840     9535.86
    282880     9536.79
    282920     9538.31
    282960     9540.33
    283000     9542.09
    283040     9542.55
    283080     9543.59
    283120     9544.79
    283160     9546.93
    283200     9548.01
    283240     9549.35
    283280     9551.28
    283320     9552.42
    283360     9553.58
    283400     9554.79
    283440     9556.03
    283480     9557.78
    283520     9558.75
    283560      9559.7
    283600     9560.99
    283640     9562.71
    283680     9563.63
    283720     9565.17
    283760      9567.2
    283800     9568.95
    283840     9569.41
    283880     9570.46
    283920     9571.63
    283960     9573.78
    284000     9574.87
    284040     9576.27
    284080     9578.16
    284120     9579.31
    284160     9580.45
    284200     9581.68
    284240     9582.91
    284280     9584.62
    284320     9585.61
    284360     9586.59
    284400     9587.85
    284440      9589.6
    284480     9590.46
    284520     9592.04
    284560     9594.06
    284600     9595.81
    284640     9596.32
    284680     9597.37
    284720     9598.51
    284760     9600.67
    284800     9601.75
    284840     9603.14
    284880        9605
    284920     9606.16
    284960     9607.32
    285000     9608.53
    285040     9609.78
    285080     9611.49
    285120     9612.45
    285160     9613.47
    285200      9614.7
    285240     9616.45
    285280     9617.32
    285320     9618.89
    285360      9620.9
    285400     9622.67
    285440     9623.18
    285480     9624.18
    285520     9625.37
    285560     9627.52
    285600      9628.6
    285640     9629.99
    285680     9631.86
    285720     9633.03
    285760      9634.2
    285800     9635.39
    285840     9636.63
    285880     9638.35
    285920     9639.32
    285960     9640.34
    286000     9641.57
    286040     9643.34
    286080      9644.2
    286120     9645.74
    286160     9647.76
    286200     9649.53
    286240     9650.08
    286280     9651.06
    286320     9652.22
    286360     9654.38
    286400     9655.47
    286440     9656.85
    286480     9658.73
    286520     9659.88
    286560     9661.06
    286600     9662.25
    286640     9663.51
    286680     9665.21
    286720      9666.2
    286760     9667.22
    286800     9668.44
    286840     9670.21
    286880     9671.06
    286920     9672.61
    286960     9674.62
    287000     9676.43
    287040     9676.92
    287080     9677.95
    287120     9679.08
    287160     9681.29
    287200      9682.3
    287240     9683.73
    287280     9685.61
    287320     9686.74
    287360     9687.94
    287400     9689.11
    287440     9690.38
    287480     9692.11
    287520     9693.06
    287560      9694.1
    287600     9695.31
    287640     9697.07
    287680      9697.9
    287720     9699.47
    287760     9701.51
    287800     9703.32
    287840      9703.8
    287880     9704.83
    287920     9705.97
    287960     9708.17
    288000      9709.2
    288040     9710.64
    288080     9712.52
    288120     9713.68
    288160     9714.84
    288200     9716.01
    288240     9717.25
    288280        9719
    288320     9719.95
    288360     9720.96
    288400     9722.19
    288440     9723.96
    288480     9724.78
    288520     9726.37
    288560     9728.43
    288600     9730.21
    288640     9730.68
    288680     9731.74
    288720     9732.86
    288760     9735.07
    288800     9736.07
    288840     9737.55
    288880      9739.4
    288920     9740.58
    288960     9741.78
    289000     9742.93
    289040     9744.14
    289080     9745.91
    289120     9746.87
    289160     9747.86
    289200     9749.09
    289240     9750.88
    289280     9751.68
    289320     9753.26
    289360     9755.34
    289400     9757.12
    289440     9757.56
    289480     9758.61
    289520     9759.75
    289560     9762.01
    289600     9762.98
    289640     9764.46
    289680     9766.31
    289720      9767.5
    289760     9768.66
    289800     9769.83
    289840     9771.02
    289880     9772.83
    289920     9773.77
    289960     9774.74
    290000     9776.02
    290040      9777.8
    290080     9778.56
    290120     9780.16
    290160     9782.27
    290200     9784.01
    290240     9784.49
    290280     9785.51
    290320     9786.64
    290360     9788.91
    290400     9789.88
    290440     9791.34
    290480      9793.2
    290520     9794.39
    290560     9795.58
    290600     9796.74
    290640     9797.96
    290680     9799.73
    290720     9800.68
    290760     9801.64
    290800     9802.91
    290840     9804.68
    290880     9805.47
    290920     9807.06
    290960     9809.17
    291000     9810.93
    291040     9811.41
    291080     9812.42
    291120     9813.57
    291160     9815.82
    291200     9816.79
    291240     9818.25
    291280     9820.12
    291320     9821.31
    291360      9822.5
    291400     9823.67
    291440     9824.88
    291480     9826.63
    291520      9827.6
    291560     9828.54
    291600     9829.81
    291640      9831.6
    291680     9832.38
    291720     9833.96
    291760     9836.08
    291800     9837.84
    291840     9838.31
    291880     9839.33
    291920     9840.51
    291960     9842.73
    292000     9843.75
    292040     9845.17
    292080     9847.06
    292120     9848.25
    292160     9849.45
    292200     9850.61
    292240     9851.81
    292280     9853.53
    292320      9854.5
    292360     9855.46
    292400     9856.74
    292440     9858.52
    292480     9859.29
    292520     9860.88
    292560        9863
    292600     9864.77
    292640     9865.24
    292680     9866.24
    292720     9867.42
    292760     9869.67
    292800     9870.64
    292840     9872.08
    292880     9873.97
    292920     9875.15
    292960     9876.36
    293000     9877.54
    293040     9878.72
    293080     9880.43
    293120     9881.39
    293160     9882.36
    293200     9883.66
    293240     9885.42
    293280     9886.18
    293320     9887.79
    293360     9889.92
    293400     9891.68
    293440     9892.14
    293480     9893.14
    293520     9894.29
    293560     9896.58
    293600     9897.56
    293640     9898.97
    293680     9900.87
    293720     9902.03
    293760     9903.26
    293800     9904.43
    293840      9905.6
    293880     9907.33
    293920     9908.27
    293960     9909.27
    294000     9910.56
    294040     9912.31
    294080     9913.08
    294120     9914.72
    294160     9916.84
    294200     9918.58
    294240     9919.04
    294280     9920.01
    294320     9921.21
    294360     9923.45
    294400     9924.47
    294440     9925.87
    294480     9927.78
    294520      9928.9
    294560     9930.17
    294600     9931.34
    294640      9932.5
    294680     9934.24
    294720     9935.21
    294760     9936.14
    294800     9937.44
    294840     9939.23
    294880     9939.97
    294920      9941.6
    294960     9943.74
    295000     9945.49
    295040     9945.92
    295080     9946.93
    295120      9948.1
    295160     9950.38
    295200     9951.38
    295240      9952.8
    295280     9954.66
    295320     9955.83
    295360     9957.08
    295400     9958.22
    295440     9959.42
    295480     9961.13
    295520     9962.08
    295560     9963.05
    295600     9964.34
    295640     9966.12
    295680     9966.87
    295720     9968.51
    295760     9970.68
    295800      9972.4
    295840     9972.82
    295880     9973.84
    295920     9975.01
    295960      9977.3
    296000     9978.26
    296040      9979.7
    296080     9981.56
    296120     9982.74
    296160        9984
    296200     9985.13
    296240     9986.31
    296280     9988.07
    296320     9988.99
    296360     9989.94
    296400     9991.23
    296440     9993.02
    296480     9993.76
    296520     9995.39
    296560      9997.6
    296600     9999.33
    296640     9999.73
    296680     10000.7
    296720     10001.9
    296760     10004.2
    296800     10005.2
    296840     10006.6
    296880     10008.5
    296920     10009.6
    296960     10010.9
    297000       10012
    297040     10013.2
    297080       10015
    297120     10015.9
    297160     10016.9
    297200     10018.1
    297240     10019.9
    297280     10020.7
    297320     10022.3
    297360     10024.5
    297400     10026.2
    297440     10026.6
    297480     10027.6
    297520     10028.8
    297560     10031.1
    297600     10032.1
    297640     10033.5
    297680     10035.4
    297720     10036.5
    297760     10037.8
    297800     10038.9
    297840     10040.2
    297880     10041.9
    297920     10042.8
    297960     10043.8
    298000       10045
    298040     10046.8
    298080     10047.6
    298120     10049.2
    298160     10051.4
    298200     10053.1
    298240     10053.5
    298280     10054.5
    298320     10055.7
    298360       10058
    298400       10059
    298440     10060.4
    298480     10062.3
    298520     10063.5
    298560     10064.8
    298600     10065.8
    298640     10067.1
    298680     10068.8
    298720     10069.7
    298760     10070.7
    298800       10072
    298840     10073.8
    298880     10074.5
    298920     10076.2
    298960     10078.3
    299000     10080.1
    299040     10080.5
    299080     10081.5
    299120     10082.7
    299160     10084.9
    299200     10085.9
    299240     10087.4
    299280     10089.2
    299320     10090.4
    299360     10091.7
    299400     10092.7
    299440       10094
    299480     10095.7
    299520     10096.6
    299560     10097.6
    299600     10098.9
    299640     10100.7
    299680     10101.5
    299720     10103.1
    299760     10105.3
    299800       10107
    299840     10107.4
    299880     10108.4
    299920     10109.6
    299960     10111.9
    300000     10112.9
    300040     10114.3
    300080     10116.1
    300120     10117.4
    300160     10118.6
    300200     10119.6
    300240     10120.9
    300280     10122.6
    300320     10123.5
    300360     10124.5
    300400     10125.8
    300440     10127.6
    300480     10128.4
    300520       10130
    300560     10132.2
    300600     10133.9
    300640     10134.3
    300680     10135.3
    300720     10136.5
    300760     10138.8
    300800     10139.8
    300840     10141.2
    300880     10143.1
    300920     10144.3
    300960     10145.5
    301000     10146.6
    301040     10147.9
    301080     10149.6
    301120     10150.4
    301160     10151.5
    301200     10152.7
    301240     10154.5
    301280     10155.3
    301320     10156.9
    301360     10159.1
    301400     10160.9
    301440     10161.3
    301480     10162.3
    301520     10163.5
    301560     10165.7
    301600     10166.7
    301640     10168.1
    301680       10170
    301720     10171.2
    301760     10172.5
    301800     10173.5
    301840     10174.8
    301880     10176.5
    301920     10177.4
    301960     10178.4
    302000     10179.6
    302040     10181.5
    302080     10182.2
    302120     10183.8
    302160     10186.1
    302200     10187.8
    302240     10188.1
    302280     10189.2
    302320     10190.4
    302360     10192.6
    302400     10193.6
    302440     10195.1
    302480       10197
    302520     10198.1
    302560     10199.4
    302600     10200.5
    302640     10201.7
    302680     10203.4
    302720     10204.3
    302760     10205.3
    302800     10206.6
    302840     10208.4
    302880     10209.2
    302920     10210.7
    302960       10213
    303000     10214.7
    303040     10215.1
    303080     10216.2
    303120     10217.4
    303160     10219.6
    303200     10220.5
    303240     10222.1
    303280     10223.9
    303320     10225.1
    303360     10226.4
    303400     10227.4
    303440     10228.7
    303480     10230.4
    303520     10231.2
    303560     10232.3
    303600     10233.5
    303640     10235.4
    303680     10236.1
    303720     10237.7
    303760       10240
    303800     10241.7
    303840     10242.1
    303880     10243.1
    303920     10244.3
    303960     10246.5
    304000     10247.5
    304040       10249
    304080     10250.9
    304120     10252.1
    304160     10253.3
    304200     10254.4
    304240     10255.6
    304280     10257.4
    304320     10258.2
    304360     10259.3
    304400     10260.5
    304440     10262.4
    304480     10263.1
    304520     10264.7
    304560       10267
    304600     10268.7
    304640       10269
    304680       10270
    304720     10271.3
    304760     10273.5
    304800     10274.5
    304840       10276
    304880     10277.8
    304920       10279
    304960     10280.3
    305000     10281.3
    305040     10282.6
    305080     10284.3
    305120     10285.2
    305160     10286.2
    305200     10287.4
    305240     10289.3
    305280       10290
    305320     10291.6
    305360     10293.9
    305400     10295.6
    305440       10296
    305480       10297
    305520     10298.3
    305560     10300.5
    305600     10301.5
    305640       10303
    305680     10304.8
    305720       10306
    305760     10307.3
    305800     10308.3
    305840     10309.6
    305880     10311.3
    305920     10312.1
    305960     10313.2
    306000     10314.4
    306040     10316.3
    306080       10317
    306120     10318.6
    306160     10320.9
    306200     10322.6
    306240     10322.9
    306280       10324
    306320     10325.2
    306360     10327.4
    306400     10328.5
    306440     10329.9
    306480     10331.8
    306520     10332.9
    306560     10334.3
    306600     10335.2
    306640     10336.5
    306680     10338.3
    306720     10339.1
    306760     10340.2
    306800     10341.4
    306840     10343.3
    306880       10344
    306920     10345.5
    306960     10347.9
    307000     10349.6
    307040     10349.9
    307080     10350.9
    307120     10352.2
    307160     10354.4
    307200     10355.4
    307240     10356.9
    307280     10358.8
    307320     10359.9
    307360     10361.2
    307400     10362.2
    307440     10363.5
    307480     10365.3
    307520     10366.1
    307560     10367.2
    307600     10368.4
    307640     10370.3
    307680       10371
    307720     10372.5
    307760     10374.9
    307800     10376.5
    307840     10376.9
    307880     10377.9
    307920     10379.2
    307960     10381.4
    308000     10382.4
    308040     10383.9
    308080     10385.8
    308120     10386.9
    308160     10388.2
    308200     10389.2
    308240     10390.5
    308280     10392.3
    308320     10393.1
    308360     10394.2
    308400     10395.4
    308440     10397.2
    308480       10398
    308520     10399.5
    308560     10401.9
    308600     10403.5
    308640     10403.9
    308680     10404.9
    308720     10406.1
    308760     10408.3
    308800     10409.4
    308840     10410.9
    308880     10412.7
    308920     10413.9
    308960     10415.2
    309000     10416.2
    309040     10417.5
    309080     10419.2
    309120     10420.1
    309160     10421.2
    309200     10422.3
    309240     10424.2
    309280       10425
    309320     10426.5
    309360     10428.8
    309400     10430.5
    309440     10430.8
    309480     10431.9
    309520     10433.1
    309560     10435.3
    309600     10436.4
    309640     10437.9
    309680     10439.7
    309720     10440.9
    309760     10442.2
    309800     10443.2
    309840     10444.5
    309880     10446.2
    309920     10447.1
    309960     10448.1
    310000     10449.3
    310040     10451.2
    310080       10452
    310120     10453.5
    310160     10455.8
    310200     10457.5
    310240     10457.8
    310280     10458.9
    310320     10460.1
    310360     10462.3
    310400     10463.4
    310440     10464.8
    310480     10466.7
    310520     10467.9
    310560     10469.1
    310600     10470.2
    310640     10471.5
    310680     10473.2
    310720     10474.1
    310760     10475.2
    310800     10476.3
    310840     10478.2
    310880       10479
    310920     10480.5
    310960     10482.8
    311000     10484.5
    311040     10484.8
    311080     10485.9
    311120     10487.1
    311160     10489.3
    311200     10490.4
    311240     10491.9
    311280     10493.7
    311320     10494.9
    311360     10496.1
    311400     10497.2
    311440     10498.5
    311480     10500.1
    311520     10501.1
    311560     10502.2
    311600     10503.3
    311640     10505.2
    311680       10506
    311720     10507.5
    311760     10509.8
    311800     10511.5
    311840     10511.8
    311880     10512.9
    311920     10514.1
    311960     10516.3
    312000     10517.3
    312040     10518.8
    312080     10520.7
    312120     10521.9
    312160     10523.1
    312200     10524.2
    312240     10525.5
    312280     10527.1
    312320     10528.1
    312360     10529.2
    312400     10530.3
    312440     10532.2
    312480     10532.9
    312520     10534.5
    312560     10536.8
    312600     10538.5
    312640     10538.8
    312680     10539.9
    312720     10541.1
    312760     10543.3
    312800     10544.3
    312840     10545.8
    312880     10547.7
    312920     10548.9
    312960     10550.1
    313000     10551.2
    313040     10552.4
    313080     10554.1
    313120     10555.1
    313160     10556.2
    313200     10557.3
    313240     10559.2
    313280     10559.9
    313320     10561.4
    313360     10563.8
    313400     10565.5
    313440     10565.8
    313480     10566.9
    313520       10568
    313560     10570.2
    313600     10571.3
    313640     10572.8
    313680     10574.7
    313720     10575.9
    313760       10577
    313800     10578.1
    313840     10579.4
    313880     10581.1
    313920     10582.1
    313960     10583.1
    314000     10584.3
    314040     10586.2
    314080     10586.9
    314120     10588.4
    314160     10590.7
    314200     10592.4
    314240     10592.8
    314280     10593.8
    314320       10595
    314360     10597.2
    314400     10598.3
    314440     10599.8
    314480     10601.6
    314520     10602.8
    314560       10604
    314600     10605.1
    314640     10606.4
    314680     10608.1
    314720     10609.1
    314760     10610.1
    314800     10611.2
    314840     10613.2
    314880     10613.9
    314920     10615.4
    314960     10617.7
    315000     10619.4
    315040     10619.7
    315080     10620.8
    315120       10622
    315160     10624.2
    315200     10625.3
    315240     10626.8
    315280     10628.6
    315320     10629.8
    315360       10631
    315400     10632.1
    315440     10633.4
    315480     10635.1
    315520     10636.1
    315560     10637.1
    315600     10638.2
    315640     10640.1
    315680     10640.9
    315720     10642.3
    315760     10644.7
    315800     10646.4
    315840     10646.7
    315880     10647.8
    315920       10649
    315960     10651.2
    316000     10652.2
    316040     10653.8
    316080     10655.6
    316120     10656.8
    316160       10658
    316200     10659.1
    316240     10660.4
    316280     10662.1
    316320     10663.1
    316360     10664.1
    316400     10665.2
    316440     10667.1
    316480     10667.9
    316520     10669.3
    316560     10671.7
    316600     10673.3
    316640     10673.7
    316680     10674.8
    316720     10675.9
    316760     10678.1
    316800     10679.2
    316840     10680.8
    316880     10682.6
    316920     10683.8
    316960       10685
    317000     10686.1
    317040     10687.4
    317080     10689.1
    317120     10690.1
    317160       10691
    317200     10692.2
    317240     10694.1
    317280     10694.9
    317320     10696.3
    317360     10698.7
    317400     10700.3
    317440     10700.7
    317480     10701.8
    317520     10702.9
    317560     10705.1
    317600     10706.2
    317640     10707.8
    317680     10709.5
    317720     10710.8
    317760       10712
    317800     10713.1
    317840     10714.4
    317880     10716.1
    317920     10717.1
    317960     10718.1
    318000     10719.2
    318040     10721.1
    318080     10721.9
    318120     10723.3
    318160     10725.7
    318200     10727.4
    318240     10727.7
    318280     10728.8
    318320       10730
    318360     10732.1
    318400     10733.2
    318440     10734.8
    318480     10736.6
    318520     10737.8
    318560       10739
    318600     10740.1
    318640     10741.4
    318680     10743.1
    318720     10744.1
    318760     10745.1
    318800     10746.2
    318840     10748.1
    318880     10748.9
    318920     10750.3
    318960     10752.7
    319000     10754.4
    319040     10754.7
    319080     10755.8
    319120       10757
    319160     10759.2
    319200     10760.3
    319240     10761.9
    319280     10763.6
    319320     10764.8
    319360       10766
    319400     10767.2
    319440     10768.4
    319480     10770.1
    319520     10771.1
    319560     10772.1
    319600     10773.3
    319640     10775.2
    319680     10775.9
    319720     10777.3
    319760     10779.7
    319800     10781.4
    319840     10781.7
    319880     10782.9
    319920       10784
    319960     10786.2
    320000     10787.3
    320040     10788.9
    320080     10790.7
    320120     10791.8
    320160       10793
    320200     10794.2
    320240     10795.4
    320280     10797.2
    320320     10798.1
    320360     10799.1
    320400     10800.3
    320440     10802.2
    320480     10802.9
    320520     10804.4
    320560     10806.8
    320600     10808.4
    320640     10808.8
    320680     10809.9
    320720       10811
    320760     10813.2
    320800     10814.3
    320840     10815.9
    320880     10817.7
    320920     10818.9
    320960       10820
    321000     10821.2
    321040     10822.4
    321080     10824.2
    321120     10825.1
    321160     10826.1
    321200     10827.3
    321240     10829.2
    321280     10829.9
    321320     10831.4
    321360     10833.8
    321400     10835.5
    321440     10835.8
    321480     10836.9
    321520       10838
    321560     10840.2
    321600     10841.4
    321640     10842.9
    321680     10844.7
    321720     10845.9
    321760       10847
    321800     10848.3
    321840     10849.4
    321880     10851.2
    321920     10852.2
    321960     10853.2
    322000     10854.3
    322040     10856.2
    322080       10857
    322120     10858.3
    322160     10860.8
    322200     10862.5
    322240     10862.8
    322280     10863.9
    322320       10865
    322360     10867.2
    322400     10868.3
    322440     10869.9
    322480     10871.7
    322520     10872.9
    322560       10874
    322600     10875.2
    322640     10876.4
    322680     10878.2
    322720     10879.1
    322760     10880.1
    322800     10881.3
    322840     10883.2
    322880     10883.9
    322920     10885.3
    322960     10887.8
    323000     10889.5
    323040     10889.8
    323080     10890.9
    323120       10892
    323160     10894.2
    323200     10895.3
    323240     10896.9
    323280     10898.7
    323320     10899.8
    323360       10901
    323400     10902.2
    323440     10903.3
    323480     10905.1
    323520     10906.1
    323560     10907.1
    323600     10908.3
    323640     10910.2
    323680     10910.9
    323720     10912.3
    323760     10914.7
    323800     10916.4
    323840     10916.7
    323880     10917.8
    323920       10919
    323960     10921.1
    324000     10922.3
    324040     10923.9
    324080     10925.6
    324120     10926.8
    324160       10928
    324200     10929.1
    324240     10930.3
    324280     10932.1
    324320     10933.1
    324360       10934
    324400     10935.2
    324440     10937.1
    324480     10937.8
    324520     10939.2
    324560     10941.7
    324600     10943.4
    324640     10943.7
    324680     10944.8
    324720     10945.9
    324760     10948.1
    324800     10949.2
    324840     10950.8
    324880     10952.6
    324920     10953.8
    324960       10955
    325000     10956.1
    325040     10957.3
    325080       10959
    325120       10960
    325160       10961
    325200     10962.1
    325240     10964.1
    325280     10964.8
    325320     10966.2
    325360     10968.6
    325400     10970.4
    325440     10970.7
    325480     10971.8
    325520     10972.9
    325560     10975.1
    325600     10976.2
    325640     10977.8
    325680     10979.6
    325720     10980.7
    325760     10981.9
    325800       10983
    325840     10984.3
    325880       10986
    325920       10987
    325960       10988
    326000     10989.1
    326040     10991.1
    326080     10991.7
    326120     10993.2
    326160     10995.6
    326200     10997.4
    326240     10997.7
    326280     10998.8
    326320     10999.9
    326360       11002
    326400     11003.1
    326440     11004.8
    326480     11006.5
    326520     11007.7
    326560     11008.9
    326600       11010
    326640     11011.2
    326680     11012.9
    326720       11014
    326760     11014.9
    326800     11016.1
    326840       11018
    326880     11018.7
    326920     11020.1
    326960     11022.6
    327000     11024.3
    327040     11024.6
    327080     11025.7
    327120     11026.8
    327160       11029
    327200     11030.1
    327240     11031.7
    327280     11033.5
    327320     11034.6
    327360     11035.9
    327400     11036.9
    327440     11038.2
    327480     11039.9
    327520     11040.9
    327560     11041.9
    327600       11043
    327640       11045
    327680     11045.7
    327720     11047.1
    327760     11049.5
    327800     11051.3
    327840     11051.5
    327880     11052.7
    327920     11053.8
    327960       11056
    328000     11057.1
    328040     11058.7
    328080     11060.4
    328120     11061.6
    328160     11062.9
    328200     11063.9
    328240     11065.2
    328280     11066.9
    328320       11068
    328360     11068.9
    328400       11070
    328440       11072
    328480     11072.7
    328520     11074.2
    328560     11076.5
    328600     11078.3
    328640     11078.5
    328680     11079.7
    328720     11080.8
    328760     11082.9
    328800       11084
    328840     11085.7
    328880     11087.4
    328920     11088.6
    328960     11089.8
    329000     11090.9
    329040     11092.1
    329080     11093.9
    329120     11094.9
    329160     11095.9
    329200       11097
    329240     11098.9
    329280     11099.6
    329320     11101.1
    329360     11103.5
    329400     11105.3
    329440     11105.5
    329480     11106.6
    329520     11107.7
    329560     11109.9
    329600       11111
    329640     11112.6
    329680     11114.4
    329720     11115.6
    329760     11116.8
    329800     11117.8
    329840     11119.1
    329880     11120.9
    329920     11121.9
    329960     11122.8
    330000       11124
    330040     11125.9
    330080     11126.6
    330120     11128.1
    330160     11130.5
    330200     11132.3
    330240     11132.4
    330280     11133.6
    330320     11134.7
    330360     11136.9
    330400       11138
    330440     11139.6
    330480     11141.4
    330520     11142.6
    330560     11143.8
    330600     11144.8
    330640     11146.1
    330680     11147.9
    330720     11148.9
    330760     11149.8
    330800     11150.9
    330840     11152.8
    330880     11153.6
    330920     11155.1
    330960     11157.5
    331000     11159.3
    331040     11159.4
    331080     11160.6
    331120     11161.7
    331160     11163.8
    331200     11164.9
    331240     11166.6
    331280     11168.3
    331320     11169.6
    331360     11170.8
    331400     11171.8
    331440       11173
    331480     11174.8
    331520     11175.8
    331560     11176.8
    331600     11177.9
    331640     11179.7
    331680     11180.5
    331720     11182.1
    331760     11184.4
    331800     11186.2
    331840     11186.4
    331880     11187.5
    331920     11188.6
    331960     11190.8
    332000     11191.9
    332040     11193.6
    332080     11195.3
    332120     11196.5
    332160     11197.7
    332200     11198.8
    332240       11200
    332280     11201.8
    332320     11202.8
    332360     11203.7
    332400     11204.8
    332440     11206.7
    332480     11207.5
    332520       11209
    332560     11211.4
    332600     11213.2
    332640     11213.3
    332680     11214.5
    332720     11215.6
    332760     11217.7
    332800     11218.8
    332840     11220.5
    332880     11222.2
    332920     11223.5
    332960     11224.6
    333000     11225.7
    333040       11227
    333080     11228.8
    333120     11229.8
    333160     11230.6
    333200     11231.8
    333240     11233.7
    333280     11234.5
    333320       11236
    333360     11238.4
    333400     11240.1
    333440     11240.3
    333480     11241.5
    333520     11242.5
    333560     11244.7
    333600     11245.8
    333640     11247.5
    333680     11249.2
    333720     11250.5
    333760     11251.6
    333800     11252.7
    333840     11253.9
    333880     11255.7
    333920     11256.7
    333960     11257.6
    334000     11258.8
    334040     11260.7
    334080     11261.5
    334120     11262.9
    334160     11265.3
    334200     11267.1
    334240     11267.2
    334280     11268.5
    334320     11269.5
    334360     11271.7
    334400     11272.8
    334440     11274.4
    334480     11276.2
    334520     11277.4
    334560     11278.6
    334600     11279.6
    334640     11280.9
    334680     11282.7
    334720     11283.7
    334760     11284.6
    334800     11285.8
    334840     11287.6
    334880     11288.4
    334920     11289.9
    334960     11292.3
    335000     11294.1
    335040     11294.1
    335080     11295.4
    335120     11296.4
    335160     11298.6
    335200     11299.8
    335240     11301.4
    335280     11303.2
    335320     11304.4
    335360     11305.6
    335400     11306.6
    335440     11307.9
    335480     11309.7
    335520     11310.6
    335560     11311.5
    335600     11312.7
    335640     11314.6
    335680     11315.3
    335720     11316.8
    335760     11319.3
    335800     11321.1
    335840     11321.1
    335880     11322.3
    335920     11323.4
    335960     11325.6
    336000     11326.7
    336040     11328.3
    336080     11330.1
    336120     11331.3
    336160     11332.5
    336200     11333.6
    336240     11334.9
    336280     11336.7
    336320     11337.6
    336360     11338.5
    336400     11339.7
    336440     11341.5
    336480     11342.3
    336520     11343.8
    336560     11346.2
    336600     11348.1
    336640     11348.1
    336680     11349.3
    336720     11350.4
    336760     11352.6
    336800     11353.7
    336840     11355.3
    336880     11357.1
    336920     11358.3
    336960     11359.5
    337000     11360.5
    337040     11361.9
    337080     11363.6
    337120     11364.5
    337160     11365.5
    337200     11366.7
    337240     11368.5
    337280     11369.3
    337320     11370.8
    337360     11373.2
    337400     11375.1
    337440     11375.1
    337480     11376.3
    337520     11377.4
    337560     11379.6
    337600     11380.7
    337640     11382.3
    337680     11384.1
    337720     11385.3
    337760     11386.5
    337800     11387.5
    337840     11388.9
    337880     11390.6
    337920     11391.6
    337960     11392.5
    338000     11393.7
    338040     11395.5
    338080     11396.3
    338120     11397.8
    338160     11400.2
    338200       11402
    338240     11402.1
    338280     11403.3
    338320     11404.4
    338360     11406.6
    338400     11407.7
    338440     11409.2
    338480       11411
    338520     11412.3
    338560     11413.4
    338600     11414.5
    338640     11415.8
    338680     11417.6
    338720     11418.5
    338760     11419.4
    338800     11420.6
    338840     11422.4
    338880     11423.3
    338920     11424.7
    338960     11427.2
    339000       11429
    339040       11429
    339080     11430.2
    339120     11431.3
    339160     11433.5
    339200     11434.6
    339240     11436.2
    339280       11438
    339320     11439.2
    339360     11440.4
    339400     11441.5
    339440     11442.8
    339480     11444.5
    339520     11445.4
    339560     11446.4
    339600     11447.6
    339640     11449.3
    339680     11450.2
    339720     11451.7
    339760     11454.2
    339800     11455.9
    339840       11456
    339880     11457.2
    339920     11458.3
    339960     11460.5
    340000     11461.6
    340040     11463.2
    340080       11465
    340120     11466.2
    340160     11467.3
    340200     11468.5
    340240     11469.7
    340280     11471.5
    340320     11472.4
    340360     11473.4
    340400     11474.5
    340440     11476.3
    340480     11477.2
    340520     11478.7
    340560     11481.2
    340600     11482.9
    340640       11483
    340680     11484.1
    340720     11485.3
    340760     11487.5
    340800     11488.5
    340840     11490.2
    340880     11491.9
    340920     11493.2
    340960     11494.3
    341000     11495.4
    341040     11496.7
    341080     11498.5
    341120     11499.5
    341160     11500.4
    341200     11501.5
    341240     11503.3
    341280     11504.2
    341320     11505.6
    341360     11508.1
    341400     11509.9
    341440     11509.9
    341480     11511.1
    341520     11512.2
    341560     11514.5
    341600     11515.5
    341640     11517.2
    341680     11518.9
    341720     11520.2
    341760     11521.3
    341800     11522.3
    341840     11523.7
    341880     11525.5
    341920     11526.4
    341960     11527.3
    342000     11528.4
    342040     11530.2
    342080     11531.1
    342120     11532.5
    342160     11535.1
    342200     11536.8
    342240     11536.9
    342280     11538.1
    342320     11539.2
    342360     11541.4
    342400     11542.4
    342440     11544.1
    342480     11545.9
    342520     11547.1
    342560     11548.2
    342600     11549.3
    342640     11550.6
    342680     11552.4
    342720     11553.4
    342760     11554.3
    342800     11555.4
    342840     11557.2
    342880     11558.1
    342920     11559.5
    342960     11562.1
    343000     11563.8
    343040     11563.8
    343080       11565
    343120     11566.2
    343160     11568.4
    343200     11569.4
    343240     11571.1
    343280     11572.9
    343320     11574.1
    343360     11575.1
    343400     11576.2
    343440     11577.6
    343480     11579.4
    343520     11580.4
    343560     11581.3
    343600     11582.4
    343640     11584.2
    343680     11585.1
    343720     11586.5
    343760       11589
    343800     11590.7
    343840     11590.8
    343880       11592
    343920     11593.2
    343960     11595.4
    344000     11596.4
    344040       11598
    344080     11599.8
    344120       11601
    344160     11602.1
    344200     11603.2
    344240     11604.6
    344280     11606.3
    344320     11607.3
    344360     11608.2
    344400     11609.3
    344440     11611.1
    344480       11612
    344520     11613.4
    344560       11616
    344600     11617.7
    344640     11617.7
    344680       11619
    344720     11620.1
    344760     11622.3
    344800     11623.4
    344840       11625
    344880     11626.8
    344920       11628
    344960     11629.1
    345000     11630.2
    345040     11631.5
    345080     11633.3
    345120     11634.3
    345160     11635.2
    345200     11636.3
    345240     11638.1
    345280       11639
    345320     11640.4
    345360     11642.9
    345400     11644.7
    345440     11644.7
    345480     11645.9
    345520     11647.1
    345560     11649.3
    345600     11650.3
    345640     11651.9
    345680     11653.7
    345720     11654.9
    345760       11656
    345800     11657.1
    345840     11658.5
    345880     11660.3
    345920     11661.3
    345960     11662.2
    346000     11663.3
    346040       11665
    346080       11666
    346120     11667.4
    346160     11669.9
    346200     11671.7
    346240     11671.7
    346280     11672.9
    346320       11674
    346360     11676.3
    346400     11677.3
    346440     11678.9
    346480     11680.7
    346520     11681.9
    346560       11683
    346600     11684.1
    346640     11685.5
    346680     11687.2
    346720     11688.2
    346760     11689.1
    346800     11690.2
    346840       11692
    346880       11693
    346920     11694.3
    346960     11696.9
    347000     11698.7
    347040     11698.7
    347080     11699.8
    347120       11701
    347160     11703.2
    347200     11704.3
    347240     11705.9
    347280     11707.7
    347320     11708.8
    347360       11710
    347400       11711
    347440     11712.5
    347480     11714.2
    347520     11715.2
    347560     11716.1
    347600     11717.2
    347640       11719
    347680     11719.9
    347720     11721.3
    347760     11723.9
    347800     11725.7
    347840     11725.6
    347880     11726.8
    347920       11728
    347960     11730.2
    348000     11731.2
    348040     11732.8
    348080     11734.6
    348120     11735.8
    348160     11736.9
    348200     11737.9
    348240     11739.4
    348280     11741.1
    348320     11742.1
    348360       11743
    348400     11744.2
    348440     11745.9
    348480     11746.9
    348520     11748.2
    348560     11750.8
    348600     11752.6
    348640     11752.6
    348680     11753.7
    348720     11754.9
    348760     11757.2
    348800     11758.2
    348840     11759.8
    348880     11761.6
    348920     11762.7
    348960     11763.9
    349000     11764.8
    349040     11766.3
    349080     11768.1
    349120     11769.1
    349160       11770
    349200     11771.1
    349240     11772.8
    349280     11773.8
    349320     11775.1
    349360     11777.8
    349400     11779.6
    349440     11779.5
    349480     11780.6
    349520     11781.8
    349560     11784.1
    349600     11785.1
    349640     11786.7
    349680     11788.5
    349720     11789.7
    349760     11790.8
    349800     11791.8
    349840     11793.3
    349880     11795.1
    349920       11796
    349960     11796.9
    350000     11798.1
    350040     11799.8
    350080     11800.7
    350120     11802.1
    350160     11804.8
    350200     11806.5
    350240     11806.5
    350280     11807.6
    350320     11808.8
    350360       11811
    350400       11812
    350440     11813.7
    350480     11815.5
    350520     11816.7
    350560     11817.8
    350600     11818.7
    350640     11820.3
    350680       11822
    350720       11823
    350760     11823.8
    350800       11825
    350840     11826.7
    350880     11827.7
    350920     11829.1
    350960     11831.7
    351000     11833.5
    351040     11833.5
    351080     11834.5
    351120     11835.7
    351160       11838
    351200     11838.9
    351240     11840.7
    351280     11842.5
    351320     11843.6
    351360     11844.8
    351400     11845.7
    351440     11847.2
    351480       11849
    351520       11850
    351560     11850.8
    351600       11852
    351640     11853.7
    351680     11854.6
    351720       11856
    351760     11858.6
    351800     11860.4
    351840     11860.4
    351880     11861.5
    351920     11862.7
    351960       11865
    352000     11865.9
    352040     11867.6
    352080     11869.4
    352120     11870.6
    352160     11871.7
    352200     11872.6
    352240     11874.2
    352280     11875.9
    352320     11876.9
    352360     11877.8
    352400     11878.9
    352440     11880.6
    352480     11881.6
    352520     11882.9
    352560     11885.6
    352600     11887.4
    352640     11887.3
    352680     11888.4
    352720     11889.6
    352760     11891.9
    352800     11892.9
    352840     11894.5
    352880     11896.3
    352920     11897.5
    352960     11898.6
    353000     11899.5
    353040     11901.1
    353080     11902.9
    353120     11903.9
    353160     11904.7
    353200     11905.8
    353240     11907.5
    353280     11908.5
    353320     11909.9
    353360     11912.5
    353400     11914.4
    353440     11914.3
    353480     11915.3
    353520     11916.5
    353560     11918.9
    353600     11919.8
    353640     11921.5
    353680     11923.3
    353720     11924.5
    353760     11925.6
    353800     11926.5
    353840       11928
    353880     11929.8
    353920     11930.8
    353960     11931.6
    354000     11932.8
    354040     11934.4
    354080     11935.5
    354120     11936.8
    354160     11939.5
    354200     11941.3
    354240     11941.2
    354280     11942.3
    354320     11943.5
    354360     11945.8
    354400     11946.7
    354440     11948.5
    354480     11950.2
    354520     11951.4
    354560     11952.5
    354600     11953.4
    354640       11955
    354680     11956.8
    354720     11957.8
    354760     11958.5
    354800     11959.7
    354840     11961.4
    354880     11962.4
    354920     11963.7
    354960     11966.4
    355000     11968.2
    355040     11968.2
    355080     11969.3
    355120     11970.4
    355160     11972.7
    355200     11973.6
    355240     11975.4
    355280     11977.2
    355320     11978.4
    355360     11979.5
    355400     11980.4
    355440     11981.9
    355480     11983.7
    355520     11984.7
    355560     11985.5
    355600     11986.7
    355640     11988.4
    355680     11989.3
    355720     11990.7
    355760     11993.3
    355800     11995.2
    355840     11995.1
    355880     11996.2
    355920     11997.3
    355960     11999.7
    356000     12000.5
    356040     12002.3
    356080     12004.1
    356120     12005.3
    356160     12006.4
    356200     12007.3
    356240     12008.9
    356280     12010.6
    356320     12011.6
    356360     12012.4
    356400     12013.6
    356440     12015.3
    356480     12016.2
    356520     12017.6
    356560     12020.3
    356600     12022.1
    356640       12022
    356680     12023.2
    356720     12024.3
    356760     12026.6
    356800     12027.5
    356840     12029.3
    356880     12031.1
    356920     12032.2
    356960     12033.3
    357000     12034.3
    357040     12035.8
    357080     12037.6
    357120     12038.6
    357160     12039.4
    357200     12040.6
    357240     12042.2
    357280     12043.2
    357320     12044.5
    357360     12047.2
    357400       12049
    357440       12049
    357480     12050.1
    357520     12051.2
    357560     12053.6
    357600     12054.4
    357640     12056.2
    357680       12058
    357720     12059.2
    357760     12060.3
    357800     12061.3
    357840     12062.8
    357880     12064.5
    357920     12065.6
    357960     12066.3
    358000     12067.5
    358040     12069.2
    358080     12070.2
    358120     12071.5
    358160     12074.2
    358200       12076
    358240       12076
    358280       12077
    358320     12078.2
    358360     12080.6
    358400     12081.3
    358440     12083.1
    358480       12085
    358520     12086.2
    358560     12087.2
    358600     12088.2
    358640     12089.7
    358680     12091.5
    358720     12092.5
    358760     12093.3
    358800     12094.6
    358840     12096.1
    358880     12097.1
    358920     12098.5
    358960     12101.2
    359000       12103
    359040       12103
    359080       12104
    359120     12105.1
    359160     12107.5
    359200     12108.3
    359240     12110.1
    359280       12112
    359320     12113.1
    359360     12114.3
    359400     12115.2
    359440     12116.7
    359480     12118.4
    359520     12119.5
    359560     12120.3
    359600     12121.5
    359640     12123.1
    359680     12124.1
    359720     12125.4
    359760     12128.2
    359800       12130
    359840       12130
    359880       12131
    359920     12132.1
    359960     12134.5
    360000     12135.3
    360040     12137.1
    360080     12138.9
    360120     12140.1
    360160     12141.2
    360200     12142.2
    360240     12143.7
    360280     12145.4
    360320     12146.5
    360360     12147.3
    360400     12148.5
    360440     12150.1
    360480     12151.1
    360520     12152.4
    360560     12155.2
    360600     12156.9
    360640     12156.9
    360680       12158
    360720     12159.1
    360760     12161.5
    360800     12162.2
    360840     12164.1
    360880     12165.9
    360920     12167.1
    360960     12168.2
    361000     12169.1
    361040     12170.7
    361080     12172.4
    361120     12173.5
    361160     12174.3
    361200     12175.5
    361240     12177.1
    361280       12178
    361320     12179.4
    361360     12182.1
    361400     12183.9
    361440     12183.9
    361480       12185
    361520       12186
    361560     12188.5
    361600     12189.2
    361640     12191.1
    361680     12192.9
    361720     12194.1
    361760     12195.3
    361800     12196.1
    361840     12197.7
    361880     12199.4
    361920     12200.5
    361960     12201.3
    362000     12202.4
    362040     12204.1
    362080       12205
    362120     12206.4
    362160     12209.1
    362200     12210.9
    362240     12210.8
    362280     12211.9
    362320       12213
    362360     12215.5
    362400     12216.2
    362440     12218.1
    362480     12219.9
    362520       12221
    362560     12222.2
    362600     12223.1
    362640     12224.7
    362680     12226.3
    362720     12227.5
    362760     12228.3
    362800     12229.4
    362840     12231.1
    362880       12232
    362920     12233.4
    362960     12236.1
    363000     12237.9
    363040     12237.8
    363080     12238.9
    363120       12240
    363160     12242.5
    363200     12243.2
    363240       12245
    363280     12246.9
    363320     12248.1
    363360     12249.2
    363400     12250.1
    363440     12251.6
    363480     12253.4
    363520     12254.4
    363560     12255.2
    363600     12256.4
    363640       12258
    363680       12259
    363720     12260.3
    363760     12263.1
    363800     12264.9
    363840     12264.8
    363880     12265.9
    363920       12267
    363960     12269.5
    364000     12270.2
    364040       12272
    364080     12273.9
    364120     12275.1
    364160     12276.2
    364200     12277.1
    364240     12278.6
    364280     12280.4
    364320     12281.4
    364360     12282.2
    364400     12283.3
    364440       12285
    364480       12286
    364520     12287.3
    364560     12290.1
    364600     12291.9
    364640     12291.8
    364680     12292.9
    364720       12294
    364760     12296.5
    364800     12297.2
    364840       12299
    364880     12300.8
    364920       12302
    364960     12303.2
    365000       12304
    365040     12305.6
    365080     12307.3
    365120     12308.4
    365160     12309.2
    365200     12310.4
    365240       12312
    365280       12313
    365320     12314.3
    365360     12317.1
    365400     12318.9
    365440     12318.7
    365480     12319.9
    365520       12321
    365560     12323.5
    365600     12324.2
    365640       12326
    365680     12327.8
    365720       12329
    365760     12330.2
    365800       12331
    365840     12332.6
    365880     12334.3
    365920     12335.4
    365960     12336.1
    366000     12337.3
    366040       12339
    366080       12340
    366120     12341.3
    366160       12344
    366200     12345.9
    366240     12345.7
    366280     12346.8
    366320     12347.9
    366360     12350.4
    366400     12351.2
    366440       12353
    366480     12354.8
    366520       12356
    366560     12357.2
    366600       12358
    366640     12359.6
    366680     12361.3
    366720     12362.4
    366760     12363.1
    366800     12364.3
    366840       12366
    366880       12367
    366920     12368.3
    366960       12371
    367000     12372.9
    367040     12372.8
    367080     12373.8
    367120       12375
    367160     12377.4
    367200     12378.1
    367240     12379.9
    367280     12381.8
    367320       12383
    367360     12384.2
    367400       12385
    367440     12386.6
    367480     12388.3
    367520     12389.4
    367560     12390.1
    367600     12391.3
    367640     12392.9
    367680     12393.9
    367720     12395.3
    367760       12398
    367800     12399.9
    367840     12399.7
    367880     12400.8
    367920       12402
    367960     12404.4
    368000     12405.1
    368040     12406.9
    368080     12408.7
    368120       12410
    368160     12411.1
    368200       12412
    368240     12413.6
    368280     12415.4
    368320     12416.4
    368360     12417.1
    368400     12418.3
    368440     12419.9
    368480     12420.9
    368520     12422.3
    368560       12425
    368600     12426.9
    368640     12426.7
    368680     12427.8
    368720     12428.9
    368760     12431.5
    368800     12432.1
    368840       12434
    368880     12435.7
    368920       12437
    368960     12438.1
    369000       12439
    369040     12440.6
    369080     12442.4
    369120     12443.4
    369160     12444.1
    369200     12445.4
    369240     12446.9
    369280     12447.9
    369320     12449.3
    369360       12452
    369400     12453.9
    369440     12453.7
    369480     12454.9
    369520     12455.9
    369560     12458.5
    369600     12459.2
    369640       12461
    369680     12462.8
    369720     12464.1
    369760     12465.1
    369800       12466
    369840     12467.6
    369880     12469.4
    369920     12470.4
    369960     12471.2
    370000     12472.4
    370040     12473.9
    370080     12474.9
    370120     12476.4
    370160     12479.1
    370200       12481
    370240     12480.7
    370280     12481.9
    370320       12483
    370360     12485.5
    370400     12486.2
    370440       12488
    370480     12489.8
    370520     12491.1
    370560     12492.1
    370600     12493.1
    370640     12494.6
    370680     12496.5
    370720     12497.5
    370760     12498.2
    370800     12499.5
    370840       12501
    370880       12502
    370920     12503.4
    370960     12506.1
    371000       12508
    371040     12507.8
    371080     12508.9
    371120       12510
    371160     12512.6
    371200     12513.2
    371240     12515.1
    371280     12516.8
    371320     12518.1
    371360     12519.2
    371400     12520.1
    371440     12521.6
    371480     12523.5
    371520     12524.5
    371560     12525.2
    371600     12526.4
    371640     12527.9
    371680       12529
    371720     12530.4
    371760     12533.1
    371800       12535
    371840     12534.8
    371880     12535.9
    371920       12537
    371960     12539.6
    372000     12540.2
    372040       12542
    372080     12543.8
    372120     12545.1
    372160     12546.2
    372200     12547.1
    372240     12548.6
    372280     12550.4
    372320     12551.5
    372360     12552.3
    372400     12553.5
    372440     12554.9
    372480       12556
    372520     12557.4
    372560     12560.1
    372600     12562.1
    372640     12561.8
    372680     12562.9
    372720       12564
    372760     12566.6
    372800     12567.3
    372840       12569
    372880     12570.9
    372920     12572.1
    372960     12573.3
    373000     12574.1
    373040     12575.6
    373080     12577.5
    373120     12578.5
    373160     12579.3
    373200     12580.5
    373240       12582
    373280       12583
    373320     12584.4
    373360     12587.2
    373400     12589.1
    373440     12588.8
    373480       12590
    373520       12591
    373560     12593.6
    373600     12594.3
    373640     12596.1
    373680     12597.9
    373720     12599.1
    373760     12600.3
    373800     12601.1
    373840     12602.6
    373880     12604.4
    373920     12605.5
    373960     12606.3
    374000     12607.5
    374040       12609
    374080     12610.1
    374120     12611.4
    374160     12614.2
    374200     12616.1
    374240     12615.8
    374280       12617
    374320       12618
    374360     12620.7
    374400     12621.3
    374440       12623
    374480     12624.9
    374520     12626.2
    374560     12627.3
    374600     12628.1
    374640     12629.6
    374680     12631.5
    374720     12632.6
    374760     12633.3
    374800     12634.6
    374840       12636
    374880     12637.1
    374920     12638.4
    374960     12641.3
    375000     12643.1
    375040     12642.8
    375080       12644
    375120       12645
    375160     12647.7
    375200     12648.3
    375240     12650.1
    375280     12651.9
    375320     12653.2
    375360     12654.4
    375400     12655.1
    375440     12656.6
    375480     12658.5
    375520     12659.6
    375560     12660.3
    375600     12661.6
    375640       12663
    375680     12664.1
    375720     12665.5
    375760     12668.3
    375800     12670.2
    375840     12669.9
    375880     12671.1
    375920       12672
    375960     12674.7
    376000     12675.3
    376040     12677.1
    376080     12678.9
    376120     12680.2
    376160     12681.4
    376200     12682.2
    376240     12683.7
    376280     12685.5
    376320     12686.6
    376360     12687.4
    376400     12688.6
    376440     12690.1
    376480     12691.2
    376520     12692.5
    376560     12695.4
    376600     12697.2
    376640     12696.9
    376680     12698.1
    376720     12699.1
    376760     12701.7
    376800     12702.3
    376840     12704.1
    376880       12706
    376920     12707.2
    376960     12708.4
    377000     12709.2
    377040     12710.7
    377080     12712.6
    377120     12713.7
    377160     12714.3
    377200     12715.6
    377240     12717.2
    377280     12718.2
    377320     12719.5
    377360     12722.4
    377400     12724.2
    377440     12723.9
    377480     12725.1
    377520     12726.1
    377560     12728.7
    377600     12729.4
    377640     12731.2
    377680       12733
    377720     12734.2
    377760     12735.4
    377800     12736.2
    377840     12737.8
    377880     12739.6
    377920     12740.7
    377960     12741.4
    378000     12742.6
    378040     12744.2
    378080     12745.2
    378120     12746.5
    378160     12749.4
    378200     12751.3
    378240       12751
    378280     12752.1
    378320     12753.2
    378360     12755.7
    378400     12756.4
    378440     12758.2
    378480       12760
    378520     12761.3
    378560     12762.5
    378600     12763.2
    378640     12764.8
    378680     12766.6
    378720     12767.7
    378760     12768.4
    378800     12769.7
    378840     12771.3
    378880     12772.3
    378920     12773.6
    378960     12776.5
    379000     12778.4
    379040       12778
    379080     12779.1
    379120     12780.2
    379160     12782.8
    379200     12783.5
    379240     12785.2
    379280     12787.1
    379320     12788.4
    379360     12789.5
    379400     12790.2
    379440     12791.9
    379480     12793.7
    379520     12794.8
    379560     12795.5
    379600     12796.7
    379640     12798.3
    379680     12799.3
    379720     12800.6
    379760     12803.6
    379800     12805.4
    379840       12805
    379880     12806.2
    379920     12807.3
    379960     12809.9
    380000     12810.5
    380040     12812.3
    380080     12814.1
    380120     12815.4
    380160     12816.6
    380200     12817.3
    380240     12818.9
    380280     12820.7
    380320     12821.8
    380360     12822.5
    380400     12823.8
    380440     12825.4
    380480     12826.4
    380520     12827.7
    380560     12830.6
    380600     12832.5
    380640     12832.1
    380680     12833.2
    380720     12834.3
    380760     12836.9
    380800     12837.6
    380840     12839.4
    380880     12841.3
    380920     12842.5
    380960     12843.6
    381000     12844.4
    381040     12845.9
    381080     12847.8
    381120     12848.9
    381160     12849.7
    381200     12850.9
    381240     12852.4
    381280     12853.4
    381320     12854.7
    381360     12857.7
    381400     12859.5
    381440     12859.1
    381480     12860.3
    381520     12861.4
    381560       12864
    381600     12864.7
    381640     12866.5
    381680     12868.3
    381720     12869.6
    381760     12870.7
    381800     12871.4
    381840       12873
    381880     12874.9
    381920       12876
    381960     12876.7
    382000     12877.9
    382040     12879.5
    382080     12880.5
    382120     12881.8
    382160     12884.8
    382200     12886.6
    382240     12886.2
    382280     12887.3
    382320     12888.5
    382360     12891.1
    382400     12891.7
    382440     12893.5
    382480     12895.4
    382520     12896.7
    382560     12897.7
    382600     12898.5
    382640       12900
    382680     12901.9
    382720     12903.1
    382760     12903.8
    382800     12904.9
    382840     12906.5
    382880     12907.5
    382920     12908.9
    382960     12911.9
    383000     12913.7
    383040     12913.3
    383080     12914.4
    383120     12915.6
    383160     12918.1
    383200     12918.8
    383240     12920.6
    383280     12922.4
    383320     12923.8
    383360     12924.8
    383400     12925.5
    383440     12927.1
    383480       12929
    383520     12930.1
    383560     12930.8
    383600       12932
    383640     12933.6
    383680     12934.6
    383720     12935.9
    383760     12938.9
    383800     12940.7
    383840     12940.3
    383880     12941.5
    383920     12942.6
    383960     12945.2
    384000     12945.8
    384040     12947.6
    384080     12949.5
    384120     12950.8
    384160     12951.8
    384200     12952.5
    384240     12954.1
    384280       12956
    384320     12957.1
    384360     12957.9
    384400     12959.1
    384440     12960.6
    384480     12961.6
    384520       12963
    384560     12965.9
    384600     12967.7
    384640     12967.3
    384680     12968.5
    384720     12969.7
    384760     12972.2
    384800     12972.9
    384840     12974.7
    384880     12976.5
    384920     12977.9
    384960     12978.9
    385000     12979.6
    385040     12981.2
    385080     12983.1
    385120     12984.2
    385160       12985
    385200     12986.1
    385240     12987.7
    385280     12988.7
    385320     12990.1
    385360       12993
    385400     12994.8
    385440     12994.3
    385480     12995.6
    385520     12996.7
    385560     12999.2
    385600     12999.9
    385640     13001.7
    385680     13003.6
    385720     13004.9
    385760       13006
    385800     13006.6
    385840     13008.2
    385880     13010.2
    385920     13011.3
    385960       13012
    386000     13013.2
    386040     13014.7
    386080     13015.7
    386120     13017.1
    386160     13020.1
    386200     13021.8
    386240     13021.4
    386280     13022.6
    386320     13023.8
    386360     13026.2
    386400       13027
    386440     13028.8
    386480     13030.6
    386520       13032
    386560       13033
    386600     13033.7
    386640     13035.3
    386680     13037.3
    386720     13038.4
    386760     13039.1
    386800     13040.3
    386840     13041.8
    386880     13042.8
    386920     13044.2
    386960     13047.1
    387000     13048.9
    387040     13048.5
    387080     13049.7
    387120     13050.8
    387160     13053.3
    387200     13054.1
    387240     13055.9
    387280     13057.6
    387320       13059
    387360     13060.1
    387400     13060.8
    387440     13062.4
    387480     13064.4
    387520     13065.5
    387560     13066.1
    387600     13067.3
    387640     13068.9
    387680     13069.8
    387720     13071.3
    387760     13074.2
    387800     13075.9
    387840     13075.5
    387880     13076.8
    387920     13077.9
    387960     13080.4
    388000     13081.2
    388040       13083
    388080     13084.7
    388120     13086.1
    388160     13087.1
    388200     13087.8
    388240     13089.5
    388280     13091.4
    388320     13092.5
    388360     13093.2
    388400     13094.4
    388440     13095.9
    388480     13096.8
    388520     13098.3
    388560     13101.2
    388600       13103
    388640     13102.6
    388680     13103.8
    388720       13105
    388760     13107.4
    388800     13108.2
    388840       13110
    388880     13111.8
    388920     13113.1
    388960     13114.2
    389000     13114.9
    389040     13116.5
    389080     13118.5
    389120     13119.6
    389160     13120.2
    389200     13121.5
    389240     13122.9
    389280     13123.8
    389320     13125.3
    389360     13128.3
    389400       13130
    389440     13129.6
    389480     13130.9
    389520       13132
    389560     13134.5
    389600     13135.3
    389640       13137
    389680     13138.8
    389720     13140.2
    389760     13141.3
    389800       13142
    389840     13143.6
    389880     13145.6
    389920     13146.7
    389960     13147.3
    390000     13148.5
    390040       13150
    390080     13150.9
    390120     13152.4
    390160     13155.4
    390200       13157
    390240     13156.7
    390280       13158
    390320     13159.1
    390360     13161.6
    390400     13162.3
    390440     13164.1
    390480     13165.9
    390520     13167.3
    390560     13168.3
    390600       13169
    390640     13170.6
    390680     13172.6
    390720     13173.7
    390760     13174.4
    390800     13175.6
    390840       13177
    390880     13177.9
    390920     13179.5
    390960     13182.4
    391000     13184.1
    391040     13183.7
    391080       13185
    391120     13186.1
    391160     13188.7
    391200     13189.4
    391240     13191.1
    391280     13192.9
    391320     13194.3
    391360     13195.4
    391400     13196.1
    391440     13197.7
    391480     13199.7
    391520     13200.8
    391560     13201.4
    391600     13202.6
    391640     13204.1
    391680       13205
    391720     13206.5
    391760     13209.5
    391800     13211.2
    391840     13210.8
    391880     13212.1
    391920     13213.2
    391960     13215.8
    392000     13216.4
    392040     13218.2
    392080       13220
    392120     13221.4
    392160     13222.4
    392200     13223.2
    392240     13224.7
    392280     13226.7
    392320     13227.8
    392360     13228.4
    392400     13229.7
    392440     13231.1
    392480       13232
    392520     13233.6
    392560     13236.6
    392600     13238.3
    392640     13237.8
    392680     13239.1
    392720     13240.2
    392760     13242.8
    392800     13243.5
    392840     13245.2
    392880     13247.1
    392920     13248.4
    392960     13249.5
    393000     13250.2
    393040     13251.8
    393080     13253.8
    393120     13254.9
    393160     13255.5
    393200     13256.7
    393240     13258.1
    393280       13259
    393320     13260.6
    393360     13263.7
    393400     13265.3
    393440     13264.9
    393480     13266.1
    393520     13267.3
    393560     13269.9
    393600     13270.5
    393640     13272.3
    393680     13274.1
    393720     13275.5
    393760     13276.6
    393800     13277.3
    393840     13278.9
    393880     13280.9
    393920     13281.9
    393960     13282.5
    394000     13283.8
    394040     13285.2
    394080     13286.1
    394120     13287.6
    394160     13290.7
    394200     13292.4
    394240     13291.9
    394280     13293.2
    394320     13294.3
    394360     13296.9
    394400     13297.5
    394440     13299.3
    394480     13301.2
    394520     13302.6
    394560     13303.7
    394600     13304.3
    394640     13305.9
    394680     13307.9
    394720     13308.9
    394760     13309.5
    394800     13310.8
    394840     13312.3
    394880     13313.1
    394920     13314.7
    394960     13317.7
    395000     13319.5
    395040       13319
    395080     13320.2
    395120     13321.3
    395160       13324
    395200     13324.6
    395240     13326.4
    395280     13328.3
    395320     13329.6
    395360     13330.7
    395400     13331.3
    395440     13332.9
    395480     13334.9
    395520       13336
    395560     13336.6
    395600     13337.9
    395640     13339.3
    395680     13340.2
    395720     13341.7
    395760     13344.8
    395800     13346.6
    395840       13346
    395880     13347.3
    395920     13348.4
    395960       13351
    396000     13351.6
    396040     13353.4
    396080     13355.3
    396120     13356.7
    396160     13357.7
    396200     13358.4
    396240       13360
    396280       13362
    396320       13363
    396360     13363.6
    396400     13364.9
    396440     13366.4
    396480     13367.2
    396520     13368.8
    396560     13371.8
    396600     13373.7
    396640     13373.1
    396680     13374.4
    396720     13375.5
    396760     13378.1
    396800     13378.7
    396840     13380.4
    396880     13382.4
    396920     13383.8
    396960     13384.8
    397000     13385.5
    397040       13387
    397080       13389
    397120       13390
    397160     13390.6
    397200       13392
    397240     13393.4
    397280     13394.3
    397320     13395.8
    397360     13398.9
    397400     13400.7
    397440     13400.1
    397480     13401.4
    397520     13402.5
    397560     13405.1
    397600     13405.7
    397640     13407.4
    397680     13409.4
    397720     13410.8
    397760     13411.8
    397800     13412.5
    397840     13414.1
    397880       13416
    397920       13417
    397960     13417.6
    398000       13419
    398040     13420.5
    398080     13421.2
    398120     13422.8
    398160     13425.9
    398200     13427.7
    398240     13427.2
    398280     13428.4
    398320     13429.5
    398360     13432.1
    398400     13432.7
    398440     13434.5
    398480     13436.5
    398520     13437.8
    398560     13438.9
    398600     13439.5
    398640     13441.1
    398680       13443
    398720     13444.1
    398760     13444.6
    398800       13446
    398840     13447.4
    398880     13448.2
    398920     13449.8
    398960     13452.9
    399000     13454.7
    399040     13454.1
    399080     13455.4
    399120     13456.5
    399160     13459.1
    399200     13459.8
    399240     13461.4
    399280     13463.5
    399320     13464.8
    399360     13465.8
    399400     13466.5
    399440     13468.1
    399480       13470
    399520     13471.1
    399560     13471.6
    399600       13473
    399640     13474.4
    399680     13475.2
    399720     13476.8
    399760       13480
    399800     13481.7
    399840     13481.1
    399880     13482.4
    399920     13483.5
    399960     13486.1
    400000     13486.8
    400040     13488.5
    400080     13490.5
    400120     13491.9
    400160     13492.9
    400200     13493.5
    400240       13495
    400280     13497.1
    400320     13498.1
    400360     13498.6
    400400       13500
    400440     13501.5
    400480     13502.3
    400520     13503.9
    400560       13507
    400600     13508.7
    400640     13508.2
    400680     13509.4
    400720     13510.5
    400760     13513.2
    400800     13513.8
    400840     13515.5
    400880     13517.5
    400920     13518.9
    400960     13519.9
    401000     13520.5
    401040       13522
    401080     13524.1
    401120     13525.1
    401160     13525.6
    401200       13527
    401240     13528.5
    401280     13529.3
    401320     13530.9
    401360       13534
    401400     13535.7
    401440     13535.2
    401480     13536.4
    401520     13537.6
    401560     13540.2
    401600     13540.9
    401640     13542.5
    401680     13544.6
    401720     13545.9
    401760       13547
    401800     13547.5
    401840     13549.1
    401880     13551.1
    401920     13552.2
    401960     13552.7
    402000       13554
    402040     13555.6
    402080     13556.3
    402120       13558
    402160       13561
    402200     13562.7
    402240     13562.3
    402280     13563.5
    402320     13564.6
    402360     13567.3
    402400     13567.9
    402440     13569.6
    402480     13571.6
    402520       13573
    402560       13574
    402600     13574.6
    402640     13576.1
    402680     13578.1
    402720     13579.2
    402760     13579.7
    402800     13581.1
    402840     13582.6
    402880     13583.4
    402920       13585
    402960     13588.1
    403000     13589.8
    403040     13589.3
    403080     13590.5
    403120     13591.7
    403160     13594.3
    403200     13594.9
    403240     13596.6
    403280     13598.6
    403320       13600
    403360       13601
    403400     13601.6
    403440     13603.2
    403480     13605.1
    403520     13606.2
    403560     13606.7
    403600     13608.1
    403640     13609.6
    403680     13610.4
    403720       13612
    403760     13615.1
    403800     13616.8
    403840     13616.3
    403880     13617.5
    403920     13618.7
    403960     13621.3
    404000       13622
    404040     13623.6
    404080     13625.6
    404120       13627
    404160       13628
    404200     13628.7
    404240     13630.2
    404280     13632.1
    404320     13633.2
    404360     13633.8
    404400     13635.1
    404440     13636.6
    404480     13637.4
    404520       13639
    404560     13642.2
    404600     13643.8
    404640     13643.3
    404680     13644.6
    404720     13645.7
    404760     13648.4
    404800       13649
    404840     13650.7
    404880     13652.6
    404920       13654
    404960     13655.1
    405000     13655.6
    405040     13657.2
    405080     13659.1
    405120     13660.3
    405160     13660.8
    405200     13662.1
    405240     13663.6
    405280     13664.5
    405320     13666.1
    405360     13669.2
    405400     13670.8
    405440     13670.3
    405480     13671.6
    405520     13672.7
    405560     13675.4
    405600       13676
    405640     13677.7
    405680     13679.7
    405720     13681.1
    405760     13682.1
    405800     13682.6
    405840     13684.2
    405880     13686.1
    405920     13687.3
    405960     13687.9
    406000     13689.2
    406040     13690.6
    406080     13691.5
    406120     13693.1
    406160     13696.2
    406200     13697.8
    406240     13697.4
    406280     13698.6
    406320     13699.8
    406360     13702.4
    406400       13703
    406440     13704.7
    406480     13706.7
    406520     13708.2
    406560     13709.1
    406600     13709.7
    406640     13711.2
    406680     13713.2
    406720     13714.4
    406760     13714.9
    406800     13716.2
    406840     13717.7
    406880     13718.5
    406920     13720.1
    406960     13723.2
    407000     13724.9
    407040     13724.4
    407080     13725.7
    407120     13726.8
    407160     13729.5
    407200       13730
    407240     13731.8
    407280     13733.8
    407320     13735.2
    407360     13736.1
    407400     13736.7
    407440     13738.3
    407480     13740.2
    407520     13741.4
    407560       13742
    407600     13743.3
    407640     13744.8
    407680     13745.5
    407720     13747.1
    407760     13750.3
    407800       13752
    407840     13751.5
    407880     13752.7
    407920     13753.9
    407960     13756.5
    408000     13757.1
    408040     13758.8
    408080     13760.8
    408120     13762.3
    408160     13763.2
    408200     13763.7
    408240     13765.3
    408280     13767.3
    408320     13768.5
    408360       13769
    408400     13770.3
    408440     13771.8
    408480     13772.5
    408520     13774.1
    408560     13777.3
    408600       13779
    408640     13778.5
    408680     13779.8
    408720     13780.9
    408760     13783.6
    408800     13784.1
    408840     13785.8
    408880     13787.8
    408920     13789.3
    408960     13790.2
    409000     13790.7
    409040     13792.4
    409080     13794.3
    409120     13795.5
    409160       13796
    409200     13797.3
    409240     13798.8
    409280     13799.6
    409320     13801.1
    409360     13804.4
    409400       13806
    409440     13805.4
    409480     13806.7
    409520     13807.9
    409560     13810.6
    409600     13811.1
    409640     13812.8
    409680     13814.8
    409720     13816.3
    409760     13817.2
    409800     13817.7
    409840     13819.4
    409880     13821.4
    409920     13822.5
    409960     13823.1
    410000     13824.3
    410040     13825.9
    410080     13826.6
    410120     13828.1
    410160     13831.4
    410200       13833
    410240     13832.5
    410280     13833.8
    410320       13835
    410360     13837.6
    410400     13838.2
    410440     13839.8
    410480     13841.9
    410520     13843.4
    410560     13844.3
    410600     13844.8
    410640     13846.4
    410680     13848.5
    410720     13849.5
    410760     13850.1
    410800     13851.4
    410840     13852.9
    410880     13853.6
    410920     13855.1
    410960     13858.4
    411000     13860.1
    411040     13859.5
    411080     13860.8
    411120       13862
    411160     13864.6
    411200     13865.2
    411240     13866.9
    411280     13868.9
    411320     13870.3
    411360     13871.3
    411400     13871.8
    411440     13873.4
    411480     13875.5
    411520     13876.5
    411560     13877.2
    411600     13878.4
    411640     13879.9
    411680     13880.6
    411720     13882.1
    411760     13885.5
    411800     13887.1
    411840     13886.5
    411880     13887.8
    411920       13889
    411960     13891.6
    412000     13892.2
    412040     13893.9
    412080     13895.9
    412120     13897.4
    412160     13898.4
    412200     13898.8
    412240     13900.5
    412280     13902.5
    412320     13903.6
    412360     13904.3
    412400     13905.4
    412440     13906.9
    412480     13907.6
    412520     13909.1
    412560     13912.5
    412600     13914.1
    412640     13913.6
    412680     13914.8
    412720     13916.1
    412760     13918.7
    412800     13919.3
    412840     13920.9
    412880     13922.9
    412920     13924.4
    412960     13925.4
    413000     13925.8
    413040     13927.5
    413080     13929.6
    413120     13930.6
    413160     13931.3
    413200     13932.5
    413240       13934
    413280     13934.7
    413320     13936.2
    413360     13939.5
    413400     13941.2
    413440     13940.6
    413480     13941.9
    413520     13943.1
    413560     13945.7
    413600     13946.3
    413640       13948
    413680     13949.9
    413720     13951.5
    413760     13952.4
    413800     13952.9
    413840     13954.5
    413880     13956.6
    413920     13957.6
    413960     13958.3
    414000     13959.5
    414040       13961
    414080     13961.7
    414120     13963.2
    414160     13966.5
    414200     13968.2
    414240     13967.6
    414280     13968.9
    414320     13970.1
    414360     13972.7
    414400     13973.3
    414440       13975
    414480       13977
    414520     13978.5
    414560     13979.5
    414600     13979.9
    414640     13981.5
    414680     13983.7
    414720     13984.7
    414760     13985.4
    414800     13986.6
    414840       13988
    414880     13988.7
    414920     13990.3
    414960     13993.5
    415000     13995.3
    415040     13994.7
    415080     13995.9
    415120     13997.2
    415160     13999.7
    415200     14000.3
    415240     14002.1
    415280       14004
    415320     14005.6
    415360     14006.5
    415400     14006.9
    415440     14008.6
    415480     14010.7
    415520     14011.8
    415560     14012.4
    415600     14013.7
    415640       14015
    415680     14015.7
    415720     14017.3
    415760     14020.6
    415800     14022.4
    415840     14021.8
    415880       14023
    415920     14024.2
    415960     14026.8
    416000     14027.4
    416040     14029.1
    416080     14031.1
    416120     14032.6
    416160     14033.6
    416200       14034
    416240     14035.6
    416280     14037.8
    416320     14038.8
    416360     14039.4
    416400     14040.7
    416440     14042.1
    416480     14042.8
    416520     14044.3
    416560     14047.6
    416600     14049.5
    416640     14048.8
    416680       14050
    416720     14051.3
    416760     14053.8
    416800     14054.5
    416840     14056.2
    416880     14058.2
    416920     14059.7
    416960     14060.6
    417000       14061
    417040     14062.7
    417080     14064.9
    417120     14065.8
    417160     14066.5
    417200     14067.8
    417240     14069.2
    417280     14069.9
    417320     14071.4
    417360     14074.7
    417400     14076.5
    417440     14075.9
    417480       14077
    417520     14078.4
    417560     14080.9
    417600     14081.5
    417640     14083.3
    417680     14085.3
    417720     14086.7
    417760     14087.7
    417800     14088.1
    417840     14089.8
    417880     14091.9
    417920     14092.9
    417960     14093.5
    418000     14094.8
    418040     14096.2
    418080     14096.9
    418120     14098.5
    418160     14101.8
    418200     14103.6
    418240     14102.9
    418280     14104.1
    418320     14105.4
    418360       14108
    418400     14108.6
    418440     14110.4
    418480     14112.4
    418520     14113.8
    418560     14114.8
    418600     14115.2
    418640     14116.8
    418680       14119
    418720     14119.9
    418760     14120.6
    418800     14121.9
    418840     14123.3
    418880       14124
    418920     14125.6
    418960     14128.9
    419000     14130.7
    419040       14130
    419080     14131.2
    419120     14132.4
    419160       14135
    419200     14135.6
    419240     14137.4
    419280     14139.4
    419320     14140.8
    419360     14141.9
    419400     14142.2
    419440     14143.9
    419480     14146.1
    419520       14147
    419560     14147.6
    419600     14148.9
    419640     14150.5
    419680     14151.1
    419720     14152.7
    419760       14156
    419800     14157.8
    419840     14157.1
    419880     14158.2
    419920     14159.5
    419960     14162.1
    420000     14162.7
    420040     14164.5
    420080     14166.5
    420120     14167.9
    420160     14168.9
    420200     14169.3
    420240     14170.9
    420280     14173.2
    420320     14174.1
    420360     14174.6
    420400       14176
    420440     14177.5
    420480     14178.1
    420520     14179.8
    420560       14183
    420600     14184.9
    420640     14184.1
    420680     14185.3
    420720     14186.6
    420760     14189.2
    420800     14189.7
    420840     14191.6
    420880     14193.6
    420920       14195
    420960       14196
    421000     14196.3
    421040       14198
    421080     14200.2
    421120     14201.1
    421160     14201.7
    421200       14203
    421240     14204.5
    421280     14205.1
    421320     14206.8
    421360       14210
    421400     14211.9
    421440     14211.2
    421480     14212.2
    421520     14213.6
    421560     14216.2
    421600     14216.7
    421640     14218.6
    421680     14220.6
    421720       14222
    421760       14223
    421800     14223.4
    421840       14225
    421880     14227.2
    421920     14228.1
    421960     14228.7
    422000       14230
    422040     14231.5
    422080     14232.1
    422120     14233.9
    422160     14237.1
    422200       14239
    422240     14238.1
    422280     14239.2
    422320     14240.6
    422360     14243.2
    422400     14243.8
    422440     14245.6
    422480     14247.6
    422520     14248.9
    422560       14250
    422600     14250.4
    422640       14252
    422680     14254.3
    422720     14255.1
    422760     14255.7
    422800       14257
    422840     14258.5
    422880     14259.1
    422920     14260.8
    422960     14264.1
    423000       14266
    423040     14265.1
    423080     14266.2
    423120     14267.6
    423160     14270.2
    423200     14270.8
    423240     14272.6
    423280     14274.6
    423320     14275.9
    423360     14277.1
    423400     14277.3
    423440       14279
    423480     14281.3
    423520     14282.1
    423560     14282.7
    423600       14284
    423640     14285.5
    423680     14286.1
    423720     14287.8
    423760     14291.1
    423800       14293
    423840     14292.1
    423880     14293.2
    423920     14294.5
    423960     14297.2
    424000     14297.7
    424040     14299.5
    424080     14301.6
    424120       14303
    424160       14304
    424200     14304.4
    424240       14306
    424280     14308.3
    424320     14309.2
    424360     14309.7
    424400     14311.1
    424440     14312.5
    424480     14313.1
    424520     14314.8
    424560     14318.1
    424600       14320
    424640     14319.1
    424680     14320.2
    424720     14321.6
    424760     14324.3
    424800     14324.8
    424840     14326.6
    424880     14328.6
    424920       14330
    424960       14331
    425000     14331.3
    425040       14333
    425080     14335.3
    425120     14336.2
    425160     14336.7
    425200     14338.1
    425240     14339.6
    425280     14340.1
    425320     14341.8
    425360     14345.1
    425400     14347.1
    425440     14346.2
    425480     14347.2
    425520     14348.5
    425560     14351.3
    425600     14351.8
    425640     14353.6
    425680     14355.6
    425720       14357
    425760       14358
    425800     14358.3
    425840       14360
    425880     14362.4
    425920     14363.1
    425960     14363.7
    426000     14365.1
    426040     14366.6
    426080     14367.1
    426120     14368.8
    426160     14372.1
    426200       14374
    426240     14373.1
    426280     14374.2
    426320     14375.5
    426360     14378.2
    426400     14378.8
    426440     14380.5
    426480     14382.6
    426520       14384
    426560       14385
    426600     14385.3
    426640       14387
    426680     14389.4
    426720     14390.1
    426760     14390.7
    426800       14392
    426840     14393.5
    426880     14394.1
    426920     14395.8
    426960     14399.1
    427000     14401.1
    427040     14400.1
    427080     14401.1
    427120     14402.4
    427160     14405.2
    427200     14405.8
    427240     14407.6
    427280     14409.6
    427320       14411
    427360       14412
    427400     14412.3
    427440       14414
    427480     14416.4
    427520     14417.1
    427560     14417.7
    427600       14419
    427640     14420.5
    427680     14421.1
    427720     14422.8
    427760     14426.1
    427800     14428.1
    427840     14427.1
    427880     14428.1
    427920     14429.3
    427960     14432.2
    428000     14432.8
    428040     14434.6
    428080     14436.6
    428120       14438
    428160       14439
    428200     14439.3
    428240       14441
    428280     14443.4
    428320     14444.1
    428360     14444.7
    428400       14446
    428440     14447.5
    428480     14448.1
    428520     14449.9
    428560       14453
    428600     14455.1
    428640     14454.1
    428680     14455.1
    428720     14456.3
    428760     14459.3
    428800     14459.8
    428840     14461.5
    428880     14463.6
    428920       14465
    428960       14466
    429000     14466.3
    429040       14468
    429080     14470.4
    429120     14471.1
    429160     14471.6
    429200       14473
    429240     14474.5
    429280     14475.1
    429320     14476.9
    429360       14480
    429400       14482
    429440       14481
    429480       14482
    429520     14483.3
    429560     14486.2
    429600     14486.8
    429640     14488.5
    429680     14490.6
    429720     14492.1
    429760     14492.9
    429800     14493.3
    429840     14494.9
    429880     14497.4
    429920     14498.1
    429960     14498.6
    430000     14499.9
    430040     14501.5
    430080     14502.1
    430120     14503.9
    430160       14507
    430200       14509
    430240       14508
    430280       14509
    430320     14510.3
    430360     14513.2
    430400     14513.8
    430440     14515.5
    430480     14517.6
    430520       14519
    430560     14519.9
    430600     14520.3
    430640     14521.9
    430680     14524.4
    430720     14525.1
    430760     14525.6
    430800     14526.9
    430840     14528.5
    430880     14529.1
    430920     14530.9
    430960       14534
    431000       14536
    431040       14535
    431080     14535.9
    431120     14537.2
    431160     14540.2
    431200     14540.8
    431240     14542.4
    431280     14544.5
    431320       14546
    431360     14546.8
    431400     14547.3
    431440     14548.9
    431480     14551.4
    431520       14552
    431560     14552.5
    431600     14553.8
    431640     14555.4
    431680       14556
    431720     14557.8
    431760     14560.9
    431800     14562.9
    431840       14562
    431880     14562.9
    431920     14564.2
    431960     14567.2
    432000     14567.7
    432040     14569.4
    432080     14571.5
    432120       14573
    432160     14573.7
    432200     14574.3
    432240     14575.8
    432280     14578.3
    432320       14579
    432360     14579.5
    432400     14580.8
    432440     14582.4
    432480       14583
    432520     14584.8
    432560     14587.9
    432600     14589.9
    432640     14588.9
    432680     14589.8
    432720     14591.2
    432760     14594.1
    432800     14594.7
    432840     14596.3
    432880     14598.5
    432920     14599.9
    432960     14600.7
    433000     14601.2
    433040     14602.8
    433080     14605.3
    433120     14605.9
    433160     14606.5
    433200     14607.7
    433240     14609.4
    433280     14609.9
    433320     14611.7
    433360     14614.9
    433400     14616.9
    433440     14615.8
    433480     14616.7
    433520     14618.1
    433560       14621
    433600     14621.6
    433640     14623.3
    433680     14625.4
    433720     14626.9
    433760     14627.6
    433800     14628.1
    433840     14629.7
    433880     14632.2
    433920     14632.9
    433960     14633.4
    434000     14634.7
    434040     14636.3
    434080     14636.9
    434120     14638.7
    434160     14641.9
    434200     14643.8
    434240     14642.7
    434280     14643.7
    434320     14645.1
    434360     14647.9
    434400     14648.6
    434440     14650.2
    434480     14652.3
    434520     14653.8
    434560     14654.5
    434600     14655.1
    434640     14656.7
    434680     14659.1
    434720     14659.8
    434760     14660.3
    434800     14661.6
    434840     14663.3
    434880     14663.8
    434920     14665.6
    434960     14668.8
    435000     14670.8
    435040     14669.7
    435080     14670.7
    435120       14672
    435160     14674.9
    435200     14675.6
    435240     14677.2
    435280     14679.3
    435320     14680.8
    435360     14681.5
    435400       14682
    435440     14683.7
    435480     14686.1
    435520     14686.8
    435560     14687.3
    435600     14688.6
    435640     14690.3
    435680     14690.8
    435720     14692.7
    435760     14695.7
    435800     14697.8
    435840     14696.6
    435880     14697.7
    435920       14699
    435960     14701.8
    436000     14702.6
    436040     14704.2
    436080     14706.2
    436120     14707.8
    436160     14708.5
    436200       14709
    436240     14710.7
    436280       14713
    436320     14713.8
    436360     14714.3
    436400     14715.6
    436440     14717.2
    436480     14717.8
    436520     14719.6
    436560     14722.7
    436600     14724.8
    436640     14723.6
    436680     14724.7
    436720     14725.9
    436760     14728.8
    436800     14729.5
    436840     14731.1
    436880     14733.2
    436920     14734.7
    436960     14735.4
    437000       14736
    437040     14737.6
    437080       14740
    437120     14740.7
    437160     14741.3
    437200     14742.6
    437240     14744.2
    437280     14744.7
    437320     14746.6
    437360     14749.7
    437400     14751.7
    437440     14750.5
    437480     14751.7
    437520     14752.9
    437560     14755.8
    437600     14756.5
    437640     14758.1
    437680     14760.2
    437720     14761.7
    437760     14762.4
    437800       14763
    437840     14764.6
    437880       14767
    437920     14767.7
    437960     14768.3
    438000     14769.6
    438040     14771.2
    438080     14771.7
    438120     14773.6
    438160     14776.7
    438200     14778.7
    438240     14777.6
    438280     14778.7
    438320     14779.9
    438360     14782.8
    438400     14783.5
    438440     14785.1
    438480     14787.2
    438520     14788.7
    438560     14789.4
    438600       14790
    438640     14791.6
    438680       14794
    438720     14794.7
    438760     14795.3
    438800     14796.5
    438840     14798.2
    438880     14798.7
    438920     14800.6
    438960     14803.6
    439000     14805.7
    439040     14804.6
    439080     14805.7
    439120     14806.9
    439160     14809.8
    439200     14810.5
    439240     14812.1
    439280     14814.2
    439320     14815.8
    439360     14816.4
    439400       14817
    439440     14818.6
    439480       14821
    439520     14821.7
    439560     14822.3
    439600     14823.5
    439640     14825.2
    439680     14825.6
    439720     14827.6
    439760     14830.6
    439800     14832.7
    439840     14831.5
    439880     14832.7
    439920     14833.9
    439960     14836.8
    440000     14837.5
    440040     14839.1
    440080     14841.2
    440120     14842.7
    440160     14843.3
    440200     14843.9
    440240     14845.6
    440280       14848
    440320     14848.7
    440360     14849.3
    440400     14850.5
    440440     14852.2
    440480     14852.6
    440520     14854.6
    440560     14857.6
    440600     14859.7
    440640     14858.4
    440680     14859.7
    440720     14860.8
    440760     14863.8
    440800     14864.5
    440840     14866.1
    440880     14868.2
    440920     14869.7
    440960     14870.3
    441000     14870.8
    441040     14872.6
    441080     14874.9
    441120     14875.6
    441160     14876.2
    441200     14877.4
    441240     14879.1
    441280     14879.5
    441320     14881.5
    441360     14884.5
    441400     14886.7
    441440     14885.4
    441480     14886.6
    441520     14887.7
    441560     14890.7
    441600     14891.5
    441640       14893
    441680     14895.2
    441720     14896.7
    441760     14897.3
    441800     14897.8
    441840     14899.6
    441880     14901.9
    441920     14902.6
    441960     14903.2
    442000     14904.4
    442040       14906
    442080     14906.4
    442120     14908.5
    442160     14911.5
    442200     14913.7
    442240     14912.3
    442280     14913.5
    442320     14914.7
    442360     14917.7
    442400     14918.4
    442440     14919.9
    442480     14922.1
    442520     14923.6
    442560     14924.2
    442600     14924.7
    442640     14926.5
    442680     14928.8
    442720     14929.5
    442760     14930.1
    442800     14931.3
    442840     14932.9
    442880     14933.4
    442920     14935.4
    442960     14938.4
    443000     14940.6
    443040     14939.3
    443080     14940.5
    443120     14941.6
    443160     14944.6
    443200     14945.3
    443240     14946.9
    443280       14949
    443320     14950.6
    443360     14951.2
    443400     14951.6
    443440     14953.5
    443480     14955.8
    443520     14956.4
    443560     14957.1
    443600     14958.3
    443640     14959.9
    443680     14960.3
    443720     14962.3
    443760     14965.3
    443800     14967.5
    443840     14966.2
    443880     14967.4
    443920     14968.5
    443960     14971.6
    444000     14972.3
    444040     14973.8
    444080     14975.9
    444120     14977.5
    444160     14978.1
    444200     14978.6
    444240     14980.3
    444280     14982.7
    444320     14983.4
    444360     14984.1
    444400     14985.2
    444440     14986.9
    444480     14987.2
    444520     14989.2
    444560     14992.2
    444600     14994.5
    444640     14993.1
    444680     14994.3
    444720     14995.4
    444760     14998.5
    444800     14999.1
    444840     15000.7
    444880     15002.9
    444920     15004.5
    444960       15005
    445000     15005.5
    445040     15007.3
    445080     15009.6
    445120     15010.3
    445160       15011
    445200     15012.1
    445240     15013.8
    445280     15014.2
    445320     15016.2
    445360     15019.2
    445400     15021.4
    445440     15020.1
    445480     15021.2
    445520     15022.4
    445560     15025.4
    445600     15026.1
    445640     15027.6
    445680     15029.8
    445720     15031.4
    445760     15031.9
    445800     15032.4
    445840     15034.2
    445880     15036.5
    445920     15037.2
    445960     15037.8
    446000       15039
    446040     15040.7
    446080     15041.1
    446120     15043.2
    446160     15046.1
    446200     15048.4
    446240       15047
    446280     15048.2
    446320     15049.3
    446360     15052.3
    446400       15053
    446440     15054.5
    446480     15056.7
    446520     15058.3
    446560     15058.8
    446600     15059.4
    446640     15061.1
    446680     15063.4
    446720     15064.2
    446760     15064.8
    446800       15066
    446840     15067.6
    446880     15068.1
    446920     15070.1
    446960       15073
    447000     15075.3
    447040     15073.9
    447080     15075.1
    447120     15076.2
    447160     15079.2
    447200     15079.9
    447240     15081.4
    447280     15083.6
    447320     15085.2
    447360     15085.8
    447400     15086.3
    447440       15088
    447480     15090.4
    447520     15091.1
    447560     15091.7
    447600     15092.9
    447640     15094.6
    447680       15095
    447720       15097
    447760     15099.9
    447800     15102.2
    447840     15100.9
    447880       15102
    447920     15103.1
    447960     15106.2
    448000     15106.8
    448040     15108.3
    448080     15110.5
    448120     15112.1
    448160     15112.6
    448200     15113.2
    448240     15114.9
    448280     15117.3
    448320       15118
    448360     15118.6
    448400     15119.8
    448440     15121.5
    448480     15121.9
    448520       15124
    448560     15126.8
    448600     15129.1
    448640     15127.8
    448680     15128.9
    448720       15130
    448760       15133
    448800     15133.7
    448840     15135.2
    448880     15137.4
    448920     15139.1
    448960     15139.6
    449000     15140.1
    449040     15141.9
    449080     15144.3
    449120       15145
    449160     15145.5
    449200     15146.7
    449240     15148.4
    449280     15148.8
    449320     15150.8
    449360     15153.7
    449400       15156
    449440     15154.8
    449480     15155.9
    449520       15157
    449560     15159.9
    449600     15160.7
    449640     15162.2
    449680     15164.3
    449720     15166.1
    449760     15166.6
    449800     15167.1
    449840     15168.8
    449880     15171.2
    449920     15171.9
    449960     15172.5
    450000     15173.7
    450040     15175.4
    450080     15175.8
    450120     15177.8
    450160     15180.6
    450200       15183
    450240     15181.8
    450280     15182.8
    450320     15183.9
    450360     15186.9
    450400     15187.6
    450440     15189.2
    450480     15191.2
    450520       15193
    450560     15193.5
    450600       15194
    450640     15195.8
    450680     15198.1
    450720     15198.9
    450760     15199.4
    450800     15200.6
    450840     15202.3
    450880     15202.8
    450920     15204.7
    450960     15207.6
    451000     15209.9
    451040     15208.7
    451080     15209.8
    451120     15210.9
    451160     15213.8
    451200     15214.6
    451240     15216.1
    451280     15218.2
    451320       15220
    451360     15220.4
    451400     15220.9
    451440     15222.8
    451480     15225.1
    451520     15225.8
    451560     15226.4
    451600     15227.6
    451640     15229.2
    451680     15229.7
    451720     15231.7
    451760     15234.6
    451800     15236.9
    451840     15235.7
    451880     15236.7
    451920     15237.9
    451960     15240.8
    452000     15241.6
    452040     15243.1
    452080     15245.1
    452120       15247
    452160     15247.4
    452200     15247.9
    452240     15249.8
    452280     15252.1
    452320     15252.8
    452360     15253.3
    452400     15254.6
    452440     15256.2
    452480     15256.7
    452520     15258.8
    452560     15261.6
    452600     15263.9
    452640     15262.7
    452680     15263.7
    452720     15264.9
    452760     15267.8
    452800     15268.5
    452840     15270.1
    452880     15272.1
    452920       15274
    452960     15274.4
    453000     15274.9
    453040     15276.7
    453080     15279.1
    453120     15279.8
    453160     15280.3
    453200     15281.5
    453240     15283.2
    453280     15283.7
    453320     15285.8
    453360     15288.6
    453400     15290.9
    453440     15289.6
    453480     15290.7
    453520     15291.9
    453560     15294.8
    453600     15295.5
    453640     15297.1
    453680       15299
    453720       15301
    453760     15301.4
    453800       15302
    453840     15303.7
    453880     15306.1
    453920     15306.8
    453960     15307.3
    454000     15308.5
    454040     15310.3
    454080     15310.8
    454120     15312.8
    454160     15315.6
    454200     15317.9
    454240     15316.6
    454280     15317.7
    454320     15318.9
    454360     15321.8
    454400     15322.5
    454440     15324.1
    454480     15326.1
    454520       15328
    454560     15328.4
    454600     15328.9
    454640     15330.7
    454680     15333.2
    454720     15333.8
    454760     15334.4
    454800     15335.5
    454840     15337.3
    454880     15337.7
    454920     15339.8
    454960     15342.6
    455000     15344.8
    455040     15343.6
    455080     15344.7
    455120     15345.9
    455160     15348.8
    455200     15349.5
    455240     15351.1
    455280       15353
    455320       15355
    455360     15355.4
    455400       15356
    455440     15357.7
    455480     15360.1
    455520     15360.7
    455560     15361.4
    455600     15362.5
    455640     15364.3
    455680     15364.7
    455720     15366.8
    455760     15369.6
    455800     15371.8
    455840     15370.6
    455880     15371.6
    455920     15372.9
    455960     15375.7
    456000     15376.4
    456040       15378
    456080     15380.1
    456120       15382
    456160     15382.4
    456200       15383
    456240     15384.7
    456280     15387.2
    456320     15387.8
    456360     15388.4
    456400     15389.5
    456440     15391.2
    456480     15391.6
    456520     15393.8
    456560     15396.6
    456600     15398.8
    456640     15397.5
    456680     15398.6
    456720     15399.9
    456760     15402.8
    456800     15403.4
    456840       15405
    456880     15407.1
    456920       15409
    456960     15409.4
    457000       15410
    457040     15411.7
    457080     15414.1
    457120     15414.7
    457160     15415.3
    457200     15416.4
    457240     15418.2
    457280     15418.6
    457320     15420.8
    457360     15423.6
    457400     15425.8
    457440     15424.5
    457480     15425.6
    457520     15426.8
    457560     15429.8
    457600     15430.3
    457640       15432
    457680     15434.1
    457720     15435.9
    457760     15436.4
    457800       15437
    457840     15438.6
    457880     15441.2
    457920     15441.7
    457960     15442.3
    458000     15443.4
    458040     15445.2
    458080     15445.6
    458120     15447.7
    458160     15450.6
    458200     15452.8
    458240     15451.5
    458280     15452.6
    458320     15453.9
    458360     15456.7
    458400     15457.4
    458440       15459
    458480     15461.1
    458520       15463
    458560     15463.3
    458600       15464
    458640     15465.6
    458680     15468.2
    458720     15468.7
    458760     15469.3
    458800     15470.4
    458840     15472.1
    458880     15472.6
    458920     15474.7
    458960     15477.6
    459000     15479.8
    459040     15478.5
    459080     15479.6
    459120     15480.8
    459160     15483.7
    459200     15484.4
    459240     15485.9
    459280     15488.1
    459320     15489.9
    459360     15490.3
    459400       15491
    459440     15492.5
    459480     15495.2
    459520     15495.8
    459560     15496.3
    459600     15497.3
    459640     15499.1
    459680     15499.5
    459720     15501.7
    459760     15504.6
    459800     15506.8
    459840     15505.4
    459880     15506.6
    459920     15507.8
    459960     15510.8
    460000     15511.4
    460040       15513
    460080       15515
    460120       15517
    460160     15517.3
    460200       15518
    460240     15519.5
    460280     15522.1
    460320     15522.7
    460360     15523.2
    460400     15524.3
    460440     15526.1
    460480     15526.5
    460520     15528.7
    460560     15531.6
    460600     15533.8
    460640     15532.4
    460680     15533.6
    460720     15534.8
    460760     15537.7
    460800     15538.3
    460840     15539.9
    460880       15542
    460920       15544
    460960     15544.2
    461000     15544.9
    461040     15546.5
    461080     15549.1
    461120     15549.7
    461160     15550.2
    461200     15551.2
    461240       15553
    461280     15553.5
    461320     15555.7
    461360     15558.6
    461400     15560.8
    461440     15559.4
    461480     15560.5
    461520     15561.8
    461560     15564.7
    461600     15565.3
    461640     15566.9
    461680       15569
    461720     15570.9
    461760     15571.3
    461800     15571.9
    461840     15573.5
    461880     15576.1
    461920     15576.7
    461960     15577.1
    462000     15578.2
    462040       15580
    462080     15580.4
    462120     15582.7
    462160     15585.5
    462200     15587.8
    462240     15586.3
    462280     15587.5
    462320     15588.8
    462360     15591.7
    462400     15592.3
    462440     15593.8
    462480       15596
    462520     15597.8
    462560     15598.2
    462600     15598.9
    462640     15600.5
    462680     15603.1
    462720     15603.6
    462760     15604.1
    462800     15605.2
    462840       15607
    462880     15607.4
    462920     15609.6
    462960     15612.4
    463000     15614.8
    463040     15613.2
    463080     15614.4
    463120     15615.8
    463160     15618.6
    463200     15619.3
    463240     15620.8
    463280       15623
    463320     15624.8
    463360     15625.2
    463400     15625.9
    463440     15627.4
    463480     15630.1
    463520     15630.6
    463560     15631.1
    463600     15632.2
    463640     15633.9
    463680     15634.4
    463720     15636.6
    463760     15639.5
    463800     15641.7
    463840     15640.2
    463880     15641.4
    463920     15642.7
    463960     15645.6
    464000     15646.3
    464040     15647.8
    464080       15650
    464120     15651.9
    464160     15652.2
    464200     15652.8
    464240     15654.4
    464280     15657.2
    464320     15657.6
    464360       15658
    464400     15659.2
    464440       15661
    464480     15661.3
    464520     15663.7
    464560     15666.4
    464600     15668.7
    464640     15667.2
    464680     15668.5
    464720     15669.7
    464760     15672.6
    464800     15673.3
    464840     15674.8
    464880       15677
    464920     15678.8
    464960     15679.1
    465000     15679.8
    465040     15681.4
    465080     15684.1
    465120     15684.6
    465160     15685.1
    465200     15686.2
    465240     15687.9
    465280     15688.3
    465320     15690.6
    465360     15693.4
    465400     15695.7
    465440     15694.2
    465480     15695.4
    465520     15696.7
    465560     15699.6
    465600     15700.2
    465640     15701.8
    465680       15704
    465720     15705.8
    465760     15706.1
    465800     15706.8
    465840     15708.4
    465880     15711.1
    465920     15711.6
    465960       15712
    466000     15713.2
    466040     15714.9
    466080     15715.3
    466120     15717.7
    466160     15720.3
    466200     15722.6
    466240     15721.1
    466280     15722.5
    466320     15723.7
    466360     15726.6
    466400     15727.2
    466440     15728.7
    466480       15731
    466520     15732.8
    466560     15733.1
    466600     15733.7
    466640     15735.4
    466680       15738
    466720     15738.5
    466760       15739
    466800     15740.2
    466840     15741.9
    466880     15742.3
    466920     15744.6
    466960     15747.3
    467000     15749.6
    467040     15748.1
    467080     15749.4
    467120     15750.7
    467160     15753.6
    467200     15754.2
    467240     15755.7
    467280       15758
    467320     15759.8
    467360     15760.1
    467400     15760.7
    467440     15762.3
    467480       15765
    467520     15765.5
    467560       15766
    467600     15767.2
    467640       15769
    467680     15769.2
    467720     15771.6
    467760     15774.3
    467800     15776.6
    467840     15775.1
    467880     15776.4
    467920     15777.7
    467960     15780.6
    468000     15781.1
    468040     15782.8
    468080       15785
    468120     15786.9
    468160     15787.1
    468200     15787.7
    468240     15789.3
    468280       15792
    468320     15792.5
    468360       15793
    468400     15794.2
    468440       15796
    468480     15796.3
    468520     15798.6
    468560     15801.3
    468600     15803.6
    468640     15802.2
    468680     15803.4
    468720     15804.8
    468760     15807.6
    468800     15808.2
    468840     15809.8
    468880     15811.9
    468920     15813.9
    468960     15814.1
    469000     15814.7
    469040     15816.4
    469080       15819
    469120     15819.5
    469160       15820
    469200     15821.2
    469240       15823
    469280     15823.3
    469320     15825.6
    469360     15828.3
    469400     15830.6
    469440     15829.2
    469480     15830.5
    469520     15831.7
    469560     15834.6
    469600     15835.2
    469640     15836.8
    469680     15838.9
    469720     15840.9
    469760     15841.1
    469800     15841.7
    469840     15843.4
    469880       15846
    469920     15846.5
    469960       15847
    470000     15848.2
    470040       15850
    470080     15850.3
    470120     15852.6
    470160     15855.4
    470200     15857.6
    470240     15856.2
    470280     15857.4
    470320     15858.7
    470360     15861.6
    470400     15862.2
    470440     15863.8
    470480     15865.9
    470520     15867.9
    470560     15868.1
    470600     15868.7
    470640     15870.3
    470680     15872.9
    470720     15873.5
    470760       15874
    470800     15875.2
    470840       15877
    470880     15877.2
    470920     15879.6
    470960     15882.4
    471000     15884.6
    471040     15883.2
    471080     15884.4
    471120     15885.8
    471160     15888.6
    471200     15889.2
    471240     15890.8
    471280     15892.9
    471320     15894.9
    471360       15895
    471400     15895.7
    471440     15897.4
    471480     15899.9
    471520     15900.5
    471560       15901
    471600     15902.1
    471640       15904
    471680     15904.2
    471720     15906.5
    471760     15909.3
    471800     15911.6
    471840     15910.2
    471880     15911.4
    471920     15912.7
    471960     15915.6
    472000     15916.2
    472040     15917.7
    472080     15919.9
    472120     15921.9
    472160       15922
    472200     15922.6
    472240     15924.4
    472280       15927
    472320     15927.5
    472360     15927.9
    472400     15929.1
    472440       15931
    472480     15931.2
    472520     15933.5
    472560     15936.3
    472600     15938.6
    472640     15937.1
    472680     15938.3
    472720     15939.7
    472760     15942.6
    472800     15943.2
    472840     15944.7
    472880     15946.9
    472920     15948.8
    472960     15949.2
    473000     15949.5
    473040     15951.4
    473080       15954
    473120     15954.5
    473160     15954.9
    473200     15956.1
    473240       15958
    473280     15958.2
    473320     15960.5
    473360     15963.3
    473400     15965.6
    473440     15964.1
    473480     15965.3
    473520     15966.7
    473560     15969.7
    473600     15970.1
    473640     15971.6
    473680       15974
    473720     15975.8
    473760     15976.2
    473800     15976.5
    473840     15978.3
    473880     15980.9
    473920     15981.5
    473960     15981.9
    474000       15983
    474040     15985.1
    474080     15985.1
    474120     15987.6
    474160     15990.3
    474200     15992.5
    474240       15991
    474280     15992.3
    474320     15993.8
    474360     15996.7
    474400     15997.1
    474440     15998.6
    474480     16000.9
    474520     16002.9
    474560     16003.2
    474600     16003.5
    474640     16005.4
    474680     16007.9
    474720     16008.5
    474760       16009
    474800       16010
    474840     16012.1
    474880     16012.2
    474920     16014.5
    474960     16017.3
    475000     16019.5
    475040       16018
    475080     16019.3
    475120     16020.7
    475160     16023.7
    475200     16024.1
    475240     16025.6
    475280     16027.9
    475320     16029.8
    475360     16030.2
    475400     16030.5
    475440     16032.3
    475480     16034.9
    475520     16035.5
    475560       16036
    475600     16036.9
    475640     16039.1
    475680     16039.2
    475720     16041.5
    475760     16044.3
    475800     16046.5
    475840       16045
    475880     16046.2
    475920     16047.6
    475960     16050.7
    476000     16051.1
    476040     16052.6
    476080     16054.9
    476120     16056.8
    476160     16057.2
    476200     16057.4
    476240     16059.4
    476280     16061.9
    476320     16062.4
    476360       16063
    476400       16064
    476440       16066
    476480     16066.1
    476520     16068.5
    476560     16071.3
    476600     16073.5
    476640       16072
    476680     16073.2
    476720     16074.6
    476760     16077.6
    476800     16078.1
    476840     16079.6
    476880     16081.9
    476920     16083.8
    476960     16084.1
    477000     16084.4
    477040     16086.3
    477080     16088.9
    477120     16089.4
    477160       16090
    477200     16090.9
    477240       16093
    477280     16093.1
    477320     16095.5
    477360     16098.3
    477400     16100.5
    477440       16099
    477480     16100.2
    477520     16101.6
    477560     16104.6
    477600     16105.1
    477640     16106.6
    477680     16108.9
    477720     16110.8
    477760     16111.1
    477800     16111.5
    477840     16113.3
    477880     16115.9
    477920     16116.5
    477960       16117
    478000     16117.9
    478040     16119.9
    478080     16120.1
    478120     16122.4
    478160     16125.3
    478200     16127.5
    478240       16126
    478280     16127.2
    478320     16128.6
    478360     16131.6
    478400     16132.1
    478440     16133.6
    478480     16135.8
    478520     16137.8
    478560       16138
    478600     16138.4
    478640     16140.2
    478680       16143
    478720     16143.5
    478760       16144
    478800     16144.9
    478840     16146.9
    478880     16147.1
    478920     16149.3
    478960     16152.2
    479000     16154.5
    479040       16153
    479080     16154.1
    479120     16155.6
    479160     16158.5
    479200       16159
    479240     16160.7
    479280     16162.8
    479320     16164.8
    479360       16165
    479400     16165.4
    479440     16167.3
    479480       16170
    479520     16170.5
    479560       16171
    479600     16171.8
    479640     16173.9
    479680     16174.1
    479720     16176.4
    479760     16179.2
    479800     16181.5
    479840       16180
    479880     16181.1
    479920     16182.6
    479960     16185.6
    480000       16186
    480040     16187.6
    480080     16189.9
    480120     16191.8
    480160       16192
    480200     16192.4
    480240     16194.3
    480280       16197
    480320     16197.5
    480360       16198
    480400     16198.9
    480440     16200.9
    480480     16201.1
    480520     16203.3
    480560     16206.3
    480600     16208.5
    480640       16207
    480680     16208.1
    480720     16209.6
    480760     16212.6
    480800       16213
    480840     16214.6
    480880     16216.8
    480920     16218.8
    480960       16219
    481000     16219.4
    481040     16221.3
    481080       16224
    481120     16224.5
    481160       16225
    481200     16225.8
    481240     16227.9
    481280       16228
    481320     16230.3
    481360     16233.2
    481400     16235.5
    481440     16233.9
    481480     16235.1
    481520     16236.5
    481560     16239.5
    481600     16239.9
    481640     16241.5
    481680     16243.8
    481720     16245.7
    481760     16245.9
    481800     16246.3
    481840     16248.2
    481880       16251
    481920     16251.4
    481960     16251.9
    482000     16252.8
    482040     16254.8
    482080     16254.9
    482120     16257.3
    482160     16260.1
    482200     16262.4
    482240     16260.8
    482280       16262
    482320     16263.5
    482360     16266.5
    482400     16266.8
    482440     16268.5
    482480     16270.7
    482520     16272.6
    482560     16272.9
    482600     16273.3
    482640     16275.2
    482680     16277.9
    482720     16278.4
    482760     16278.8
    482800     16279.7
    482840     16281.7
    482880     16281.9
    482920     16284.2
    482960       16287
    483000     16289.4
    483040     16287.8
    483080     16288.9
    483120     16290.5
    483160     16293.4
    483200     16293.8
    483240     16295.4
    483280     16297.6
    483320     16299.5
    483360     16299.8
    483400     16300.2
    483440     16302.1
    483480     16304.8
    483520     16305.3
    483560     16305.7
    483600     16306.6
    483640     16308.6
    483680     16308.8
    483720     16311.1
    483760       16314
    483800     16316.3
    483840     16314.7
    483880     16315.9
    483920     16317.4
    483960     16320.3
    484000     16320.7
    484040     16322.3
    484080     16324.6
    484120     16326.5
    484160     16326.7
    484200     16327.1
    484240       16329
    484280     16331.7
    484320     16332.2
    484360     16332.7
    484400     16333.6
    484440     16335.5
    484480     16335.6
    484520       16338
    484560       16341
    484600     16343.2
    484640     16341.6
    484680     16342.8
    484720     16344.3
    484760     16347.2
    484800     16347.6
    484840     16349.2
    484880     16351.5
    484920     16353.4
    484960     16353.6
    485000       16354
    485040     16355.9
    485080     16358.7
    485120     16359.1
    485160     16359.6
    485200     16360.6
    485240     16362.4
    485280     16362.6
    485320     16364.9
    485360     16367.8
    485400     16370.1
    485440     16368.6
    485480     16369.7
    485520     16371.3
    485560     16374.1
    485600     16374.5
    485640     16376.1
    485680     16378.4
    485720     16380.3
    485760     16380.5
    485800     16380.9
    485840     16382.9
    485880     16385.6
    485920       16386
    485960     16386.5
    486000     16387.5
    486040     16389.3
    486080     16389.5
    486120     16391.8
    486160     16394.8
    486200       16397
    486240     16395.5
    486280     16396.6
    486320     16398.2
    486360     16401.1
    486400     16401.4
    486440     16403.1
    486480     16405.4
    486520     16407.2
    486560     16407.4
    486600     16407.8
    486640     16409.8
    486680     16412.5
    486720       16413
    486760     16413.5
    486800     16414.4
    486840     16416.2
    486880     16416.4
    486920     16418.9
    486960     16421.7
    487000     16423.9
    487040     16422.5
    487080     16423.5
    487120     16425.1
    487160       16428
    487200     16428.2
    487240     16430.1
    487280     16432.4
    487320     16434.2
    487360     16434.3
    487400     16434.8
    487440     16436.7
    487480     16439.5
    487520     16439.9
    487560     16440.4
    487600     16441.3
    487640     16443.2
    487680     16443.3
    487720     16445.7
    487760     16448.7
    487800     16450.9
    487840     16449.5
    487880     16450.4
    487920       16452
    487960     16454.9
    488000     16455.2
    488040       16457
    488080     16459.3
    488120     16461.1
    488160     16461.3
    488200     16461.8
    488240     16463.7
    488280     16466.4
    488320     16466.9
    488360     16467.4
    488400     16468.2
    488440     16470.2
    488480     16470.3
    488520     16472.7
    488560     16475.7
    488600     16477.8
    488640     16476.5
    488680     16477.4
    488720       16479
    488760     16481.9
    488800     16482.2
    488840     16484.1
    488880     16486.3
    488920       16488
    488960     16488.2
    489000     16488.7
    489040     16490.8
    489080     16493.4
    489120     16493.8
    489160     16494.3
    489200     16495.2
    489240     16497.1
    489280     16497.2
    489320     16499.6
    489360     16502.7
    489400     16504.8
    489440     16503.4
    489480     16504.4
    489520       16506
    489560     16508.8
    489600     16509.1
    489640       16511
    489680     16513.2
    489720       16515
    489760     16515.1
    489800     16515.7
    489840     16517.7
    489880     16520.4
    489920     16520.8
    489960     16521.3
    490000     16522.2
    490040     16524.1
    490080     16524.2
    490120     16526.6
    490160     16529.7
    490200     16531.7
    490240     16530.3
    490280     16531.2
    490320     16532.9
    490360     16535.7
    490400       16536
    490440     16537.9
    490480     16540.2
    490520     16541.9
    490560     16542.1
    490600     16542.6
    490640     16544.7
    490680     16547.4
    490720     16547.8
    490760     16548.3
    490800       16549
    490840       16551
    490880     16551.1
    490920     16553.6
    490960     16556.6
    491000     16558.5
    491040     16557.3
    491080     16558.2
    491120     16559.9
    491160     16562.7
    491200     16562.9
    491240     16564.9
    491280     16567.1
    491320     16568.9
    491360       16569
    491400     16569.5
    491440     16571.5
    491480     16574.3
    491520     16574.7
    491560     16575.2
    491600     16575.9
    491640     16577.9
    491680       16578
    491720     16580.5
    491760     16583.5
    491800     16585.5
    491840     16584.2
    491880     16585.1
    491920     16586.8
    491960     16589.6
    492000     16589.9
    492040     16591.8
    492080       16594
    492120     16595.8
    492160     16595.9
    492200     16596.5
    492240     16598.5
    492280     16601.2
    492320     16601.6
    492360     16602.1
    492400     16602.9
    492440     16604.8
    492480       16605
    492520     16607.4
    492560     16610.5
    492600     16612.4
    492640     16611.2
    492680     16612.1
    492720     16613.7
    492760     16616.6
    492800     16616.8
    492840     16618.8
    492880     16620.9
    492920     16622.8
    492960     16622.9
    493000     16623.4
    493040     16625.4
    493080     16628.2
    493120     16628.6
    493160     16629.1
    493200     16629.8
    493240     16631.7
    493280     16631.9
    493320     16634.4
    493360     16637.5
    493400     16639.4
    493440     16638.1
    493480       16639
    493520     16640.7
    493560     16643.5
    493600     16643.8
    493640     16645.7
    493680     16647.9
    493720     16649.8
    493760     16649.8
    493800     16650.4
    493840     16652.4
    493880     16655.2
    493920     16655.5
    493960       16656
    494000     16656.7
    494040     16658.8
    494080     16658.8
    494120     16661.3
    494160     16664.5
    494200     16666.3
    494240       16665
    494280       16666
    494320     16667.6
    494360     16670.4
    494400     16670.7
    494440     16672.7
    494480     16674.9
    494520     16676.8
    494560     16676.8
    494600     16677.3
    494640     16679.3
    494680     16682.1
    494720     16682.5
    494760       16683
    494800     16683.6
    494840     16685.7
    494880     16685.7
    494920     16688.3
    494960     16691.5
    495000     16693.3
    495040       16692
    495080     16692.9
    495120     16694.5
    495160     16697.4
    495200     16697.7
    495240     16699.7
    495280     16701.9
    495320     16703.8
    495360     16703.8
    495400     16704.3
    495440     16706.3
    495480     16709.1
    495520     16709.5
    495560     16709.9
    495600     16710.6
    495640     16712.7
    495680     16712.7
    495720     16715.1
    495760     16718.5
    495800     16720.3
    495840     16718.9
    495880     16719.9
    495920     16721.5
    495960     16724.3
    496000     16724.5
    496040     16726.6
    496080     16728.8
    496120     16730.7
    496160     16730.7
    496200     16731.2
    496240     16733.2
    496280       16736
    496320     16736.4
    496360       16737
    496400     16737.5
    496440     16739.6
    496480     16739.6
    496520       16742
    496560     16745.5
    496600     16747.2
    496640     16745.9
    496680     16746.8
    496720     16748.5
    496760     16751.3
    496800     16751.4
    496840     16753.5
    496880     16755.7
    496920     16757.6
    496960     16757.7
    497000     16758.2
    497040     16760.2
    497080       16763
    497120     16763.4
    497160       16764
    497200     16764.5
    497240     16766.6
    497280     16766.6
    497320       16769
    497360     16772.4
    497400     16774.1
    497440     16772.8
    497480     16773.8
    497520     16775.5
    497560     16778.2
    497600     16778.3
    497640     16780.5
    497680     16782.6
    497720     16784.6
    497760     16784.6
    497800     16785.2
    497840     16787.2
    497880     16789.9
    497920     16790.3
    497960     16790.9
    498000     16791.4
    498040     16793.5
    498080     16793.5
    498120       16796
    498160     16799.4
    498200     16801.1
    498240     16799.8
    498280     16800.8
    498320     16802.3
    498360     16805.2
    498400     16805.3
    498440     16807.4
    498480     16809.6
    498520     16811.5
    498560     16811.6
    498600     16812.2
    498640     16814.2
    498680     16816.9
    498720     16817.3
    498760       16818
    498800     16818.3
    498840     16820.4
    498880     16820.4
    498920     16822.9
    498960     16826.3
    499000     16828.1
    499040     16826.6
    499080     16827.6
    499120     16829.3
    499160     16832.2
    499200     16832.2
    499240     16834.3
    499280     16836.5
    499320     16838.5
    499360     16838.6
    499400     16839.2
    499440     16841.2
    499480     16843.9
    499520     16844.3
    499560     16844.9
    499600     16845.2
    499640     16847.4
    499680     16847.3
    499720     16849.8
    499760     16853.2
    499800     16855.1
    499840     16853.6
    499880     16854.6
    499920     16856.2
    499960     16859.2
    500000     16859.2
    500040     16861.3
    500080     16863.4
    500120     16865.5
    500160     16865.6
    500200     16866.1
    500240     16868.2
    500280     16870.9
    500320     16871.2
    500360     16871.9
    500400     16872.3
    500440     16874.4
    500480     16874.3
    500520     16876.8
    500560     16880.2
    500600       16882
    500640     16880.6
    500680     16881.6
    500720     16883.2
    500760     16886.1
    500800     16886.1
    500840     16888.2
    500880     16890.3
    500920     16892.4
    500960     16892.5
    501000     16893.1
    501040     16895.2
    501080     16897.8
    501120     16898.2
    501160     16898.9
    501200     16899.2
    501240     16901.4
    501280     16901.2
    501320     16903.8
    501360     16907.1
    501400       16909
    501440     16907.5
    501480     16908.5
    501520     16910.1
    501560     16913.1
    501600       16913
    501640     16915.2
    501680     16917.2
    501720     16919.4
    501760     16919.5
    501800       16920
    501840     16922.1
    501880     16924.8
    501920     16925.1
    501960     16925.8
    502000     16926.1
    502040     16928.3
    502080     16928.2
    502120     16930.8
    502160     16934.2
    502200       16936
    502240     16934.5
    502280     16935.5
    502320     16937.2
    502360     16940.1
    502400       16940
    502440     16942.2
    502480     16944.2
    502520     16946.4
    502560     16946.5
    502600       16947
    502640       16949
    502680     16951.8
    502720     16952.1
    502760     16952.7
    502800       16953
    502840     16955.3
    502880     16955.1
    502920     16957.7
    502960     16961.1
    503000       16963
    503040     16961.5
    503080     16962.5
    503120     16964.1
    503160       16967
    503200       16967
    503240     16969.1
    503280     16971.1
    503320     16973.4
    503360     16973.4
    503400       16974
    503440       16976
    503480     16978.8
    503520       16979
    503560     16979.7
    503600       16980
    503640     16982.3
    503680     16982.1
    503720     16984.7
    503760     16988.1
    503800       16990
    503840     16988.4
    503880     16989.4
    503920     16991.1
    503960     16993.9
    504000     16993.9
    504040     16996.1
    504080       16998
    504120     17000.3
    504160     17000.4
    504200       17001
    504240     17003.1
    504280     17005.8
    504320     17005.9
    504360     17006.6
    504400     17006.8
    504440     17009.2
    504480       17009
    504520     17011.6
    504560       17015
    504600       17017
    504640     17015.3
    504680     17016.4
    504720       17018
    504760     17020.9
    504800     17020.9
    504840       17023
    504880       17025
    504920     17027.3
    504960     17027.4
    505000     17027.9
    505040     17030.1
    505080     17032.7
    505120     17032.9
    505160     17033.6
    505200     17033.8
    505240     17036.2
    505280     17035.9
    505320     17038.5
    505360       17042
    505400       17044
    505440     17042.2
    505480     17043.4
    505520     17044.9
    505560     17047.9
    505600     17047.8
    505640       17050
    505680     17051.9
    505720     17054.2
    505760     17054.4
    505800     17054.8
    505840       17057
    505880     17059.7
    505920     17059.8
    505960     17060.6
    506000     17060.8
    506040     17063.2
    506080     17062.9
    506120     17065.4
    506160     17068.9
    506200     17070.9
    506240     17069.2
    506280     17070.3
    506320     17071.8
    506360     17074.8
    506400     17074.7
    506440     17076.9
    506480     17078.8
    506520     17081.2
    506560     17081.3
    506600     17081.9
    506640       17084
    506680     17086.7
    506720     17086.8
    506760     17087.5
    506800     17087.7
    506840     17090.1
    506880     17089.8
    506920     17092.4
    506960     17095.8
    507000     17097.9
    507040     17096.2
    507080     17097.3
    507120     17098.7
    507160     17101.8
    507200     17101.7
    507240     17103.9
    507280     17105.9
    507320     17108.2
    507360     17108.2
    507400     17108.8
    507440     17111.1
    507480     17113.7
    507520     17113.8
    507560     17114.5
    507600     17114.7
    507640     17117.1
    507680     17116.8
    507720     17119.4
    507760     17122.9
    507800     17124.8
    507840     17123.2
    507880     17124.3
    507920     17125.7
    507960     17128.7
    508000     17128.6
    508040     17130.9
    508080     17132.8
    508120     17135.2
    508160     17135.2
    508200     17135.8
    508240       17138
    508280     17140.7
    508320     17140.8
    508360     17141.5
    508400     17141.6
    508440     17144.1
    508480     17143.8
    508520     17146.3
    508560     17149.8
    508600     17151.9
    508640     17150.1
    508680     17151.2
    508720     17152.6
    508760     17155.6
    508800     17155.5
    508840     17157.8
    508880     17159.8
    508920     17162.2
    508960     17162.1
    509000     17162.8
    509040     17164.9
    509080     17167.7
    509120     17167.7
    509160     17168.4
    509200     17168.6
    509240     17171.1
    509280     17170.8
    509320     17173.3
    509360     17176.8
    509400     17178.8
    509440     17177.1
    509480     17178.2
    509520     17179.6
    509560     17182.5
    509600     17182.5
    509640     17184.8
    509680     17186.7
    509720     17189.1
    509760     17189.1
    509800     17189.8
    509840       17192
    509880     17194.6
    509920     17194.6
    509960     17195.3
    510000     17195.6
    510040       17198
    510080     17197.7
    510120     17200.4
    510160     17203.8
    510200     17205.8
    510240     17204.1
    510280     17205.2
    510320     17206.6
    510360     17209.5
    510400     17209.6
    510440     17211.7
    510480     17213.7
    510520     17216.1
    510560       17216
    510600     17216.7
    510640     17218.9
    510680     17221.6
    510720     17221.6
    510760     17222.3
    510800     17222.5
    510840       17225
    510880     17224.6
    510920     17227.4
    510960     17230.7
    511000     17232.7
    511040       17231
    511080     17232.2
    511120     17233.5
    511160     17236.5
    511200     17236.6
    511240     17238.7
    511280     17240.7
    511320     17243.1
    511360       17243
    511400     17243.6
    511440       17246
    511480     17248.6
    511520     17248.5
    511560     17249.2
    511600     17249.5
    511640       17252
    511680     17251.7
    511720     17254.3
    511760     17257.7
    511800     17259.7
    511840     17258.1
    511880     17259.2
    511920     17260.5
    511960     17263.5
    512000     17263.5
    512040     17265.7
    512080     17267.7
    512120       17270
    512160     17269.9
    512200     17270.6
    512240       17273
    512280     17275.6
    512320     17275.6
    512360     17276.2
    512400     17276.5
    512440     17278.9
    512480     17278.7
    512520     17281.3
    512560     17284.7
    512600     17286.7
    512640       17285
    512680     17286.1
    512720     17287.5
    512760     17290.4
    512800     17290.5
    512840     17292.7
    512880     17294.7
    512920       17297
    512960     17296.9
    513000     17297.5
    513040     17299.9
    513080     17302.5
    513120     17302.6
    513160     17303.2
    513200     17303.5
    513240     17305.9
    513280     17305.6
    513320     17308.3
    513360     17311.6
    513400     17313.7
    513440       17312
    513480     17313.1
    513520     17314.5
    513560     17317.4
    513600     17317.4
    513640     17319.6
    513680     17321.7
    513720     17323.9
    513760     17323.9
    513800     17324.5
    513840     17326.9
    513880     17329.5
    513920     17329.6
    513960     17330.1
    514000     17330.4
    514040     17332.9
    514080     17332.6
    514120     17335.3
    514160     17338.6
    514200     17340.6
    514240     17338.9
    514280     17340.1
    514320     17341.5
    514360     17344.4
    514400     17344.4
    514440     17346.5
    514480     17348.7
    514520     17350.9
    514560     17350.8
    514600     17351.4
    514640     17353.9
    514680     17356.4
    514720     17356.5
    514760     17357.1
    514800     17357.3
    514840     17359.8
    514880     17359.5
    514920     17362.2
    514960     17365.6
    515000     17367.6
    515040     17365.9
    515080     17367.1
    515120     17368.5
    515160     17371.4
    515200     17371.3
    515240     17373.5
    515280     17375.6
    515320     17377.8
    515360     17377.7
    515400     17378.4
    515440     17380.9
    515480     17383.3
    515520     17383.5
    515560       17384
    515600     17384.3
    515640     17386.8
    515680     17386.5
    515720     17389.1
    515760     17392.5
    515800     17394.5
    515840     17392.9
    515880     17394.1
    515920     17395.4
    515960     17398.3
    516000     17398.3
    516040     17400.5
    516080     17402.7
    516120     17404.8
    516160     17404.7
    516200     17405.4
    516240     17407.9
    516280     17410.2
    516320     17410.4
    516360       17411
    516400     17411.2
    516440     17413.7
    516480     17413.5
    516520     17416.1
    516560     17419.4
    516600     17421.5
    516640     17419.8
    516680     17421.1
    516720     17422.3
    516760     17425.2
    516800     17425.2
    516840     17427.4
    516880     17429.6
    516920     17431.7
    516960     17431.5
    517000     17432.3
    517040     17434.9
    517080     17437.1
    517120     17437.4
    517160       17438
    517200     17438.2
    517240     17440.6
    517280     17440.4
    517320     17443.1
    517360     17446.4
    517400     17448.4
    517440     17446.7
    517480       17448
    517520     17449.2
    517560     17452.2
    517600     17452.1
    517640     17454.4
    517680     17456.5
    517720     17458.7
    517760     17458.5
    517800     17459.2
    517840     17461.7
    517880       17464
    517920     17464.2
    517960       17465
    518000     17465.1
    518040     17467.5
    518080     17467.3
    518120     17469.9
    518160     17473.3
    518200     17475.3
    518240     17473.6
    518280     17474.9
    518320     17476.1
    518360     17479.1
    518400       17479
    518440     17481.3
    518480     17483.3
    518520     17485.6
    518560     17485.4
    518600     17486.1
    518640     17488.6
    518680       17491
    518720     17491.1
    518760     17491.8
    518800       17492
    518840     17494.3
    518880     17494.2
    518920     17496.8
    518960     17500.2
    519000     17502.2
    519040     17500.5
    519080     17501.8
    519120     17503.1
    519160     17506.1
    519200     17505.8
    519240     17508.3
    519280     17510.3
    519320     17512.5
    519360     17512.2
    519400     17513.1
    519440     17515.5
    519480     17517.8
    519520     17518.1
    519560     17518.8
    519600     17518.8
    519640     17521.3
    519680     17521.1
    519720     17523.7
    519760     17527.1
    519800     17529.1
    519840     17527.4
    519880     17528.7
    519920     17529.9
    519960       17533
    520000     17532.7
    520040     17535.2
    520080     17537.2
    520120     17539.5
    520160     17539.2
    520200       17540
    520240     17542.4
    520280     17544.7
    520320       17545
    520360     17545.8
    520400     17545.8
    520440     17548.2
    520480     17548.1
    520520     17550.7
    520560     17554.1
    520600     17556.1
    520640     17554.4
    520680     17555.6
    520720     17556.9
    520760     17559.9
    520800     17559.7
    520840     17562.1
    520880     17564.1
    520920     17566.5
    520960     17566.1
    521000     17566.9
    521040     17569.3
    521080     17571.7
    521120     17571.8
    521160     17572.7
    521200     17572.7
    521240     17575.1
    521280     17575.1
    521320     17577.6
    521360       17581
    521400     17582.9
    521440     17581.3
    521480     17582.5
    521520     17583.7
    521560     17586.8
    521600     17586.6
    521640       17589
    521680     17591.1
    521720     17593.4
    521760       17593
    521800     17593.8
    521840     17596.2
    521880     17598.6
    521920     17598.7
    521960     17599.5
    522000     17599.7
    522040       17602
    522080     17602.1
    522120     17604.5
    522160       17608
    522200     17609.9
    522240     17608.2
    522280     17609.5
    522320     17610.7
    522360     17613.8
    522400     17613.5
    522440     17615.9
    522480       17618
    522520     17620.3
    522560     17619.9
    522600     17620.8
    522640     17623.2
    522680     17625.5
    522720     17625.7
    522760     17626.5
    522800     17626.6
    522840       17629
    522880     17628.9
    522920     17631.5
    522960     17634.9
    523000     17636.8
    523040     17635.2
    523080     17636.4
    523120     17637.6
    523160     17640.7
    523200     17640.5
    523240     17642.8
    523280     17644.9
    523320     17647.3
    523360     17646.8
    523400     17647.7
    523440     17650.1
    523480     17652.4
    523520     17652.6
    523560     17653.4
    523600     17653.5
    523640     17655.9
    523680     17655.8
    523720     17658.4
    523760     17661.9
    523800     17663.7
    523840     17662.2
    523880     17663.3
    523920     17664.6
    523960     17667.7
    524000     17667.3
    524040     17669.8
    524080     17671.8
    524120     17674.2
    524160     17673.8
    524200     17674.6
    524240       17677
    524280     17679.4
    524320     17679.5
    524360     17680.4
    524400     17680.4
    524440     17682.8
    524480     17682.7
    524520     17685.4
    524560     17688.8
    524600     17690.6
    524640       17689
    524680     17690.3
    524720     17691.5
    524760     17694.6
    524800     17694.3
    524840     17696.6
    524880     17698.7
    524920     17701.1
    524960     17700.7
    525000     17701.5
    525040       17704
    525080     17706.4
    525120     17706.4
    525160     17707.1
    525200     17707.3
    525240     17709.7
    525280     17709.6
    525320     17712.2
    525360     17715.6
    525400     17717.5
    525440     17715.9
    525480     17717.2
    525520     17718.4
    525560     17721.5
    525600     17721.2
    525640     17723.6
    525680     17725.6
    525720       17728
    525760     17727.5
    525800     17728.4
    525840     17730.9
    525880     17733.2
    525920     17733.3
    525960       17734
    526000     17734.2
    526040     17736.6
    526080     17736.5
    526120     17739.2
    526160     17742.6
    526200     17744.4
    526240     17742.8
    526280       17744
    526320     17745.2
    526360     17748.5
    526400     17748.1
    526440     17750.4
    526480     17752.4
    526520     17754.9
    526560     17754.5
    526600     17755.3
    526640     17757.7
    526680     17760.1
    526720     17760.2
    526760     17760.9
    526800     17761.1
    526840     17763.5
    526880     17763.4
    526920     17766.1
    526960     17769.4
    527000     17771.3
    527040     17769.7
    527080     17770.9
    527120     17772.1
    527160     17775.3
    527200       17775
    527240     17777.4
    527280     17779.3
    527320     17781.8
    527360     17781.4
    527400     17782.2
    527440     17784.6
    527480       17787
    527520     17787.2
    527560     17787.8
    527600       17788
    527640     17790.4
    527680     17790.3
    527720       17793
    527760     17796.3
    527800     17798.2
    527840     17796.6
    527880     17797.8
    527920     17799.1
    527960     17802.2
    528000     17801.8
    528040     17804.3
    528080     17806.2
    528120     17808.6
    528160     17808.3
    528200     17809.2
    528240     17811.4
    528280       17814
    528320       17814
    528360     17814.7
    528400     17814.9
    528440     17817.3
    528480     17817.2
    528520     17819.8
    528560     17823.2
    528600       17825
    528640     17823.5
    528680     17824.7
    528720     17825.9
    528760     17829.1
    528800     17828.7
    528840     17831.2
    528880     17833.1
    528920     17835.5
    528960     17835.1
    529000     17836.1
    529040     17838.3
    529080     17840.8
    529120     17840.9
    529160     17841.6
    529200     17841.9
    529240     17844.2
    529280       17844
    529320     17846.7
    529360     17850.2
    529400     17851.9
    529440     17850.3
    529480     17851.6
    529520     17852.8
    529560     17855.9
    529600     17855.6
    529640     17858.1
    529680     17859.9
    529720     17862.3
    529760     17862.1
    529800     17862.9
    529840     17865.1
    529880     17867.7
    529920     17867.8
    529960     17868.4
    530000     17868.7
    530040     17871.1
    530080     17870.8
    530120     17873.5
    530160       17877
    530200     17878.7
    530240     17877.2
    530280     17878.3
    530320     17879.7
    530360     17882.8
    530400     17882.5
    530440     17884.9
    530480     17886.9
    530520     17889.2
    530560       17889
    530600     17889.8
    530640       17892
    530680     17894.6
    530720     17894.7
    530760     17895.3
    530800     17895.6
    530840     17898.1
    530880     17897.7
    530920     17900.3
    530960     17903.8
    531000     17905.6
    531040       17904
    531080     17905.2
    531120     17906.6
    531160     17909.6
    531200     17909.4
    531240     17911.8
    531280     17913.8
    531320       17916
    531360     17915.8
    531400     17916.7
    531440     17918.9
    531480     17921.5
    531520     17921.5
    531560     17922.2
    531600     17922.5
    531640     17924.9
    531680     17924.6
    531720     17927.1
    531760     17930.8
    531800     17932.5
    531840     17930.9
    531880       17932
    531920     17933.5
    531960     17936.5
    532000     17936.3
    532040     17938.6
    532080     17940.6
    532120       17943
    532160     17942.6
    532200     17943.6
    532240     17945.9
    532280     17948.4
    532320     17948.4
    532360     17949.1
    532400     17949.4
    532440     17951.8
    532480     17951.5
    532520       17954
    532560     17957.6
    532600     17959.4
    532640     17957.7
    532680     17958.9
    532720     17960.3
    532760     17963.4
    532800     17963.2
    532840     17965.4
    532880     17967.5
    532920     17969.9
    532960     17969.5
    533000     17970.4
    533040     17972.8
    533080     17975.3
    533120     17975.3
    533160     17975.9
    533200     17976.3
    533240     17978.6
    533280     17978.4
    533320     17980.8
    533360     17984.5
    533400     17986.2
    533440     17984.6
    533480     17985.7
    533520     17987.2
    533560     17990.3
    533600     17990.1
    533640     17992.4
    533680     17994.3
    533720     17996.7
    533760     17996.4
    533800     17997.3
    533840     17999.6
    533880     18002.1
    533920     18002.1
    533960     18002.8
    534000     18003.1
    534040     18005.4
    534080     18005.3
    534120     18007.6
    534160     18011.3
    534200       18013
    534240     18011.4
    534280     18012.6
    534320     18014.1
    534360     18017.1
    534400     18016.9
    534440     18019.3
    534480     18021.1
    534520     18023.5
    534560     18023.2
    534600     18024.2
    534640     18026.4
    534680     18028.9
    534720       18029
    534760     18029.6
    534800     18029.9
    534840     18032.2
    534880     18032.1
    534920     18034.5
    534960     18038.2
    535000     18039.8
    535040     18038.3
    535080     18039.4
    535120     18040.9
    535160       18044
    535200     18043.8
    535240     18046.1
    535280     18047.9
    535320     18050.3
    535360       18050
    535400       18051
    535440     18053.2
    535480     18055.8
    535520     18055.9
    535560     18056.5
    535600     18056.8
    535640     18059.1
    535680       18059
    535720     18061.2
    535760     18065.1
    535800     18066.7
    535840     18065.1
    535880     18066.3
    535920     18067.7
    535960     18070.7
    536000     18070.7
    536040       18073
    536080     18074.7
    536120     18077.2
    536160     18076.9
    536200     18077.9
    536240     18080.1
    536280     18082.6
    536320     18082.6
    536360     18083.3
    536400     18083.5
    536440     18085.9
    536480     18085.8
    536520       18088
    536560     18091.9
    536600     18093.5
    536640       18092
    536680     18093.1
    536720     18094.4
    536760     18097.6
    536800     18097.5
    536840     18099.8
    536880     18101.6
    536920       18104
    536960     18103.7
    537000     18104.7
    537040     18106.9
    537080     18109.3
    537120     18109.4
    537160     18110.1
    537200     18110.3
    537240     18112.7
    537280     18112.5
    537320     18114.8
    537360     18118.6
    537400     18120.2
    537440     18118.9
    537480     18119.9
    537520     18121.2
    537560     18124.4
    537600     18124.3
    537640     18126.6
    537680     18128.4
    537720     18130.9
    537760     18130.4
    537800     18131.5
    537840     18133.7
    537880     18136.1
    537920     18136.1
    537960     18136.8
    538000     18137.2
    538040     18139.5
    538080     18139.3
    538120     18141.6
    538160     18145.5
    538200       18147
    538240     18145.7
    538280     18146.7
    538320       18148
    538360     18151.2
    538400     18151.1
    538440     18153.3
    538480     18155.2
    538520     18157.6
    538560     18157.2
    538600     18158.2
    538640     18160.6
    538680     18162.9
    538720     18162.9
    538760     18163.6
    538800     18163.9
    538840     18166.3
    538880       18166
    538920     18168.5
    538960     18172.2
    539000     18173.8
    539040     18172.5
    539080     18173.5
    539120     18174.7
    539160       18178
    539200     18177.9
    539240       18180
    539280       18182
    539320     18184.5
    539360       18184
    539400       18185
    539440     18187.4
    539480     18189.7
    539520     18189.8
    539560     18190.5
    539600     18190.8
    539640     18193.1
    539680     18192.8
    539720     18195.2
    539760       18199
    539800     18200.5
    539840     18199.2
    539880     18200.2
    539920     18201.4
    539960     18204.7
    540000     18204.7
    540040     18206.9
    540080     18208.8
    540120     18211.2
    540160     18210.9
    540200     18211.8
    540240     18214.1
    540280     18216.5
    540320     18216.4
    540360     18217.2
    540400     18217.5
    540440     18219.9
    540480     18219.7
    540520     18222.1
    540560     18225.9
    540600     18227.4
    540640       18226
    540680       18227
    540720     18228.1
    540760     18231.5
    540800     18231.5
    540840     18233.7
    540880     18235.6
    540920     18238.1
    540960     18237.8
    541000     18238.6
    541040     18240.9
    541080     18243.2
    541120     18243.2
    541160       18244
    541200     18244.3
    541240     18246.7
    541280     18246.4
    541320     18248.9
    541360     18252.6
    541400     18254.2
    541440     18252.8
    541480     18253.9
    541520       18255
    541560     18258.3
    541600     18258.3
    541640     18260.6
    541680     18262.4
    541720     18264.9
    541760     18264.6
    541800     18265.4
    541840     18267.8
    541880     18270.2
    541920     18270.1
    541960     18270.8
    542000     18271.1
    542040     18273.5
    542080     18273.3
    542120     18275.7
    542160     18279.4
    542200       18281
    542240     18279.7
    542280     18280.6
    542320     18281.8
    542360     18285.1
    542400     18285.1
    542440     18287.5
    542480     18289.2
    542520     18291.7
    542560     18291.4
    542600     18292.2
    542640     18294.6
    542680       18297
    542720     18296.8
    542760     18297.5
    542800       18298
    542840     18300.3
    542880     18300.1
    542920     18302.5
    542960     18306.3
    543000     18307.9
    543040     18306.5
    543080     18307.4
    543120     18308.6
    543160       18312
    543200       18312
    543240     18314.2
    543280     18315.9
    543320     18318.6
    543360     18318.2
    543400     18319.1
    543440     18321.4
    543480     18323.8
    543520     18323.6
    543560     18324.3
    543600     18324.7
    543640     18327.1
    543680     18326.8
    543720     18329.3
    543760     18333.1
    543800     18334.7
    543840     18333.3
    543880     18334.3
    543920     18335.4
    543960     18338.8
    544000     18338.7
    544040     18340.9
    544080     18342.6
    544120     18345.4
    544160       18345
    544200       18346
    544240     18348.2
    544280     18350.6
    544320     18350.4
    544360     18351.1
    544400     18351.6
    544440     18353.9
    544480     18353.7
    544520     18356.2
    544560     18359.9
    544600     18361.5
    544640     18360.1
    544680     18361.1
    544720     18362.2
    544760     18365.6
    544800     18365.6
    544840     18367.7
    544880     18369.5
    544920     18372.2
    544960     18371.8
    545000     18372.9
    545040     18374.9
    545080     18377.5
    545120     18377.2
    545160       18378
    545200     18378.4
    545240     18380.7
    545280     18380.6
    545320       18383
    545360     18386.8
    545400     18388.4
    545440       18387
    545480     18387.9
    545520       18389
    545560     18392.4
    545600     18392.4
    545640     18394.6
    545680     18396.3
    545720     18399.2
    545760     18398.6
    545800     18399.8
    545840     18401.7
    545880     18404.4
    545920       18404
    545960     18404.8
    546000     18405.3
    546040     18407.6
    546080     18407.4
    546120     18409.7
    546160     18413.7
    546200     18415.2
    546240     18413.8
    546280     18414.8
    546320     18415.9
    546360     18419.3
    546400     18419.2
    546440     18421.4
    546480     18423.2
    546520       18426
    546560     18425.5
    546600     18426.5
    546640     18428.5
    546680     18431.1
    546720     18430.8
    546760     18431.7
    546800       18432
    546840     18434.5
    546880     18434.2
    546920     18436.6
    546960     18440.6
    547000     18442.1
    547040     18440.6
    547080     18441.6
    547120     18442.7
    547160     18446.2
    547200     18446.1
    547240     18448.3
    547280       18450
    547320     18452.9
    547360     18452.3
    547400     18453.4
    547440     18455.4
    547480       18458
    547520     18457.7
    547560     18458.7
    547600     18458.9
    547640     18461.3
    547680       18461
    547720     18463.4
    547760     18467.4
    547800       18469
    547840     18467.5
    547880     18468.4
    547920     18469.5
    547960     18473.1
    548000     18472.9
    548040     18475.2
    548080     18476.8
    548120     18479.8
    548160     18479.1
    548200     18480.2
    548240     18482.3
    548280     18484.8
    548320     18484.5
    548360     18485.5
    548400     18485.8
    548440     18488.1
    548480     18487.9
    548520     18490.3
    548560     18494.3
    548600     18495.9
    548640     18494.4
    548680     18495.3
    548720     18496.3
    548760     18499.9
    548800     18499.7
    548840       18502
    548880     18503.7
    548920     18506.6
    548960       18506
    549000       18507
    549040     18509.1
    549080     18511.7
    549120     18511.4
    549160     18512.5
    549200     18512.6
    549240     18514.9
    549280     18514.7
    549320     18517.1
    549360     18521.1
    549400     18522.7
    549440     18521.2
    549480     18522.1
    549520     18523.1
    549560     18526.7
    549600     18526.6
    549640     18528.8
    549680     18530.5
    549720     18533.5
    549760     18532.9
    549800     18533.9
    549840     18535.9
    549880     18538.6
    549920     18538.2
    549960     18539.3
    550000     18539.4
    550040     18541.7
    550080     18541.5
    550120       18544
    550160       18548
    550200     18549.5
    550240       18548
    550280     18549.1
    550320     18549.9
    550360     18553.6
    550400     18553.4
    550440     18555.7
    550480     18557.4
    550520     18560.4
    550560     18559.7
    550600     18560.8
    550640     18562.7
    550680     18565.4
    550720     18565.1
    550760     18566.2
    550800     18566.3
    550840     18568.6
    550880     18568.3
    550920     18570.9
    550960     18574.9
    551000     18576.4
    551040     18574.9
    551080     18575.9
    551120     18576.8
    551160     18580.5
    551200     18580.2
    551240     18582.5
    551280     18584.2
    551320     18587.1
    551360     18586.5
    551400     18587.7
    551440     18589.5
    551480     18592.2
    551520     18591.9
    551560     18592.9
    551600       18593
    551640     18595.3
    551680     18595.3
    551720     18597.7
    551760     18601.7
    551800     18603.2
    551840     18601.8
    551880     18602.7
    551920     18603.6
    551960     18607.4
    552000     18607.1
    552040     18609.4
    552080     18611.1
    552120       18614
    552160     18613.5
    552200     18614.5
    552240     18616.4
    552280     18619.1
    552320     18618.8
    552360     18619.7
    552400     18619.9
    552440     18622.2
    552480     18622.2
    552520     18624.4
    552560     18628.6
    552600       18630
    552640     18628.7
    552680     18629.4
    552720     18630.5
    552760     18634.2
    552800       18634
    552840     18636.3
    552880     18637.9
    552920     18640.9
    552960     18640.3
    553000     18641.4
    553040     18643.1
    553080     18645.9
    553120     18645.6
    553160     18646.6
    553200     18646.8
    553240     18649.1
    553280     18649.1
    553320     18651.3
    553360     18655.4
    553400       18657
    553440     18655.6
    553480     18656.4
    553520     18657.4
    553560     18661.1
    553600     18660.9
    553640     18663.2
    553680     18664.8
    553720     18667.8
    553760     18667.3
    553800     18668.3
    553840       18670
    553880     18672.8
    553920     18672.4
    553960     18673.4
    554000     18673.7
    554040     18675.9
    554080       18676
    554120     18678.2
    554160     18682.3
    554200     18683.8
    554240     18682.5
    554280     18683.3
    554320     18684.4
    554360       18688
    554400     18687.8
    554440       18690
    554480     18691.7
    554520     18694.7
    554560     18694.1
    554600     18695.2
    554640     18696.9
    554680     18699.7
    554720     18699.4
    554760     18700.3
    554800     18700.6
    554840     18702.8
    554880     18702.8
    554920     18705.1
    554960     18709.1
    555000     18710.7
    555040     18709.4
    555080     18710.1
    555120     18711.3
    555160     18714.7
    555200     18714.7
    555240     18716.9
    555280     18718.6
    555320     18721.5
    555360     18720.9
    555400     18722.1
    555440     18723.7
    555480     18726.6
    555520     18726.2
    555560     18727.1
    555600     18727.4
    555640     18729.6
    555680     18729.7
    555720       18732
    555760       18736
    555800     18737.5
    555840     18736.3
    555880     18736.9
    555920     18738.2
    555960     18741.5
    556000     18741.5
    556040     18743.7
    556080     18745.6
    556120     18748.4
    556160     18747.8
    556200     18748.9
    556240     18750.6
    556280     18753.4
    556320       18753
    556360     18753.9
    556400     18754.3
    556440     18756.4
    556480     18756.5
    556520     18758.8
    556560     18762.8
    556600     18764.5
    556640     18763.1
    556680     18763.8
    556720       18765
    556760     18768.3
    556800     18768.3
    556840     18770.5
    556880     18772.4
    556920     18775.2
    556960     18774.6
    557000     18775.7
    557040     18777.4
    557080     18780.3
    557120     18779.9
    557160     18780.7
    557200     18781.1
    557240     18783.2
    557280     18783.3
    557320     18785.6
    557360     18789.6
    557400     18791.3
    557440     18789.9
    557480     18790.6
    557520     18791.9
    557560     18795.1
    557600     18795.1
    557640     18797.3
    557680     18799.2
    557720       18802
    557760     18801.3
    557800     18802.6
    557840     18804.3
    557880     18807.1
    557920     18806.7
    557960     18807.6
    558000     18807.9
    558040     18810.1
    558080     18810.1
    558120     18812.5
    558160     18816.4
    558200     18818.1
    558240     18816.7
    558280     18817.5
    558320     18818.6
    558360     18821.9
    558400       18822
    558440     18824.2
    558480       18826
    558520     18828.9
    558560     18828.1
    558600     18829.5
    558640       18831
    558680       18834
    558720     18833.5
    558760     18834.4
    558800     18834.7
    558840     18836.9
    558880       18837
    558920     18839.3
    558960     18843.3
    559000       18845
    559040     18843.5
    559080     18844.3
    559120     18845.5
    559160     18848.7
    559200     18848.8
    559240       18851
    559280     18852.9
    559320     18855.7
    559360     18854.9
    559400     18856.3
    559440     18857.9
    559480     18860.9
    559520     18860.4
    559560     18861.2
    559600     18861.6
    559640     18863.7
    559680     18863.8
    559720     18866.2
    559760     18870.1
    559800     18871.8
    559840     18870.3
    559880     18871.1
    559920     18872.3
    559960     18875.6
    560000     18875.7
    560040     18877.9
    560080     18879.7
    560120     18882.5
    560160     18881.8
    560200     18883.1
    560240     18884.7
    560280     18887.9
    560320     18887.3
    560360       18888
    560400     18888.4
    560440     18890.7
    560480     18890.8
    560520     18893.1
    560560       18897
    560600     18898.8
    560640     18897.2
    560680       18898
    560720     18899.1
    560760     18902.5
    560800     18902.6
    560840     18904.7
    560880     18906.5
    560920     18909.4
    560960     18908.7
    561000       18910
    561040     18911.5
    561080     18914.8
    561120     18914.1
    561160       18915
    561200     18915.3
    561240     18917.5
    561280     18917.6
    561320       18920
    561360     18923.9
    561400     18925.7
    561440       18924
    561480     18924.9
    561520       18926
    561560     18929.3
    561600     18929.4
    561640     18931.6
    561680     18933.4
    561720     18936.2
    561760     18935.7
    561800       18937
    561840     18938.4
    561880     18941.7
    561920       18941
    561960     18941.8
    562000     18942.3
    562040     18944.4
    562080     18944.5
    562120     18946.9
    562160     18950.7
    562200     18952.6
    562240     18950.9
    562280     18951.8
    562320       18953
    562360     18956.2
    562400     18956.2
    562440     18958.5
    562480     18960.3
    562520     18963.2
    562560     18962.5
    562600     18963.8
    562640     18965.3
    562680     18968.7
    562720     18967.9
    562760     18968.7
    562800     18969.2
    562840     18971.3
    562880     18971.4
    562920     18973.7
    562960     18977.6
    563000     18979.4
    563040     18977.7
    563080     18978.7
    563120     18979.9
    563160     18983.1
    563200     18983.1
    563240     18985.4
    563280     18987.1
    563320       18990
    563360     18989.4
    563400     18990.7
    563440     18992.2
    563480     18995.6
    563520     18994.8
    563560     18995.6
    563600     18996.2
    563640     18998.1
    563680     18998.4
    563720     19000.5
    563760     19004.6
    563800     19006.3
    563840     19004.6
    563880     19005.6
    563920     19006.8
    563960     19010.1
    564000       19010
    564040     19012.4
    564080       19014
    564120       19017
    564160     19016.3
    564200     19017.6
    564240     19019.1
    564280     19022.5
    564320     19021.8
    564360     19022.5
    564400     19023.1
    564440     19024.9
    564480     19025.3
    564520     19027.4
    564560     19031.5
    564600     19033.1
    564640     19031.5
    564680     19032.6
    564720     19033.7
    564760       19037
    564800       19037
    564840     19039.3
    564880     19040.9
    564920     19043.9
    564960     19043.1
    565000     19044.4
    565040     19045.9
    565080     19049.3
    565120     19048.7
    565160     19049.4
    565200     19049.9
    565240     19051.8
    565280     19052.1
    565320     19054.3
    565360     19058.4
    565400       19060
    565440     19058.4
    565480     19059.4
    565520     19060.6
    565560     19063.9
    565600     19063.8
    565640     19066.2
    565680     19067.8
    565720     19070.8
    565760       19070
    565800     19071.4
    565840     19072.9
    565880     19076.2
    565920     19075.6
    565960     19076.3
    566000     19076.8
    566040     19078.8
    566080       19079
    566120     19081.1
    566160     19085.3
    566200     19086.8
    566240     19085.4
    566280     19086.3
    566320     19087.6
    566360     19090.8
    566400     19090.7
    566440       19093
    566480     19094.7
    566520     19097.7
    566560     19096.8
    566600     19098.3
    566640     19099.8
    566680       19103
    566720     19102.5
    566760     19103.1
    566800     19103.7
    566840     19105.7
    566880     19105.9
    566920       19108
    566960     19112.1
    567000     19113.7
    567040     19112.3
    567080     19113.2
    567120     19114.4
    567160     19117.7
    567200     19117.6
    567240     19119.9
    567280     19121.6
    567320     19124.6
    567360     19123.8
    567400     19125.1
    567440     19126.7
    567480       19130
    567520     19129.5
    567560       19130
    567600     19130.6
    567640     19132.6
    567680     19132.9
    567720       19135
    567760     19139.1
    567800     19140.7
    567840     19139.2
    567880     19140.2
    567920     19141.4
    567960     19144.7
    568000     19144.6
    568040     19146.7
    568080     19148.6
    568120     19151.6
    568160     19150.7
    568200     19152.1
    568240     19153.6
    568280     19156.8
    568320     19156.3
    568360     19156.9
    568400     19157.5
    568440     19159.6
    568480     19159.7
    568520     19161.8
    568560       19166
    568600     19167.6
    568640     19166.2
    568680     19167.1
    568720     19168.4
    568760     19171.6
    568800     19171.4
    568840     19173.7
    568880     19175.6
    568920     19178.5
    568960     19177.6
    569000       19179
    569040     19180.5
    569080     19183.7
    569120     19183.2
    569160     19183.9
    569200     19184.4
    569240     19186.6
    569280     19186.7
    569320     19188.7
    569360       19193
    569400     19194.5
    569440     19193.1
    569480       19194
    569520     19195.3
    569560     19198.5
    569600     19198.3
    569640     19200.6
    569680     19202.5
    569720     19205.4
    569760     19204.5
    569800     19205.9
    569840     19207.4
    569880     19210.7
    569920     19210.1
    569960     19210.8
    570000     19211.3
    570040     19213.5
    570080     19213.7
    570120     19215.6
    570160       19220
    570200     19221.4
    570240       19220
    570280       19221
    570320     19222.2
    570360     19225.4
    570400     19225.2
    570440     19227.6
    570480     19229.5
    570520     19232.4
    570560     19231.4
    570600     19232.8
    570640     19234.4
    570680     19237.6
    570720       19237
    570760     19237.7
    570800     19238.2
    570840     19240.3
    570880     19240.6
    570920     19242.6
    570960     19246.9
    571000     19248.3
    571040       19247
    571080     19247.9
    571120     19249.2
    571160     19252.3
    571200     19252.2
    571240     19254.4
    571280     19256.4
    571320     19259.2
    571360     19258.3
    571400     19259.7
    571440     19261.3
    571480     19264.5
    571520     19263.9
    571560     19264.5
    571600     19265.1
    571640     19267.2
    571680     19267.5
    571720     19269.5
    571760     19273.9
    571800     19275.3
    571840     19273.8
    571880     19274.8
    571920       19276
    571960     19279.2
    572000       19279
    572040     19281.3
    572080     19283.3
    572120     19286.1
    572160     19285.1
    572200     19286.6
    572240     19288.2
    572280     19291.4
    572320     19290.9
    572360     19291.4
    572400       19292
    572440     19294.1
    572480     19294.4
    572520     19296.4
    572560     19300.8
    572600     19302.2
    572640     19300.8
    572680     19301.7
    572720     19302.9
    572760     19306.1
    572800     19305.8
    572840     19308.2
    572880     19310.2
    572920       19313
    572960     19312.1
    573000     19313.6
    573040     19315.2
    573080     19318.3
    573120     19317.8
    573160     19318.4
    573200     19318.9
    573240     19321.1
    573280     19321.3
    573320     19323.3
    573360     19327.7
    573400     19329.1
    573440     19327.6
    573480     19328.6
    573520     19329.8
    573560       19333
    573600     19332.7
    573640     19335.3
    573680     19337.1
    573720       19340
    573760       19339
    573800     19340.5
    573840     19342.1
    573880     19345.3
    573920     19344.7
    573960     19345.4
    574000     19345.8
    574040       19348
    574080     19348.2
    574120     19350.2
    574160     19354.6
    574200       19356
    574240     19354.6
    574280     19355.5
    574320     19356.7
    574360     19359.9
    574400     19359.7
    574440     19362.2
    574480       19364
    574520     19366.9
    574560     19365.9
    574600     19367.5
    574640     19369.1
    574680     19372.2
    574720     19371.6
    574760     19372.3
    574800     19372.6
    574840     19374.8
    574880       19375
    574920     19377.1
    574960     19381.5
    575000       19383
    575040     19381.5
    575080     19382.4
    575120     19383.6
    575160     19386.8
    575200     19386.5
    575240     19389.1
    575280       19391
    575320     19393.9
    575360     19392.8
    575400     19394.4
    575440     19396.1
    575480     19399.1
    575520     19398.5
    575560     19399.2
    575600     19399.5
    575640     19401.7
    575680       19402
    575720       19404
    575760     19408.4
    575800     19409.9
    575840     19408.3
    575880     19409.4
    575920     19410.5
    575960     19413.7
    576000     19413.5
    576040       19416
    576080     19417.9
    576120     19420.8
    576160     19419.8
    576200     19421.3
    576240       19423
    576280       19426
    576320     19425.6
    576360     19426.2
    576400     19426.5
    576440     19428.6
    576480     19428.9
    576520     19430.9
    576560     19435.4
    576600     19436.8
    576640     19435.3
    576680     19436.3
    576720     19437.4
    576760     19440.5
    576800     19440.4
    576840       19443
    576880     19444.8
    576920     19447.7
    576960     19446.6
    577000     19448.2
    577040       19450
    577080     19452.9
    577120     19452.5
    577160     19453.1
    577200     19453.3
    577240     19455.6
    577280     19455.9
    577320     19457.9
    577360     19462.4
    577400     19463.8
    577440     19462.3
    577480     19463.3
    577520     19464.4
    577560     19467.4
    577600     19467.3
    577640     19469.9
    577680     19471.8
    577720     19474.7
    577760     19473.6
    577800     19475.1
    577840     19476.9
    577880       19480
    577920     19479.4
    577960     19480.1
    578000     19480.3
    578040     19482.6
    578080     19482.9
    578120     19484.9
    578160     19489.3
    578200     19490.8
    578240     19489.3
    578280     19490.2
    578320     19491.2
    578360     19494.4
    578400     19494.2
    578440     19496.8
    578480     19498.7
    578520     19501.6
    578560     19500.5
    578600     19502.1
    578640     19503.9
    578680     19506.9
    578720     19506.3
    578760       19507
    578800     19507.2
    578840     19509.6
    578880     19509.8
    578920     19511.8
    578960     19516.3
    579000     19517.7
    579040     19516.2
    579080     19517.2
    579120     19518.2
    579160     19521.3
    579200     19521.2
    579240     19523.7
    579280     19525.6
    579320     19528.6
    579360     19527.5
    579400       19529
    579440     19530.8
    579480     19533.9
    579520     19533.3
    579560     19534.1
    579600     19534.2
    579640     19536.4
    579680     19536.8
    579720     19538.8
    579760     19543.3
    579800     19544.7
    579840     19543.2
    579880     19544.2
    579920     19545.2
    579960     19548.4
    580000     19548.2
    580040     19550.7
    580080     19552.7
    580120     19555.6
    580160     19554.6
    580200     19555.9
    580240     19557.9
    580280     19560.9
    580320     19560.3
    580360     19561.1
    580400     19561.1
    580440     19563.4
    580480     19563.7
    580520     19565.8
    580560     19570.2
    580600     19571.6
    580640     19570.2
    580680     19571.2
    580720     19572.2
    580760     19575.4
    580800     19575.1
    580840     19577.6
    580880     19579.6
    580920     19582.5
    580960     19581.5
    581000     19582.8
    581040     19584.9
    581080     19587.8
    581120     19587.3
    581160       19588
    581200       19588
    581240     19590.4
    581280     19590.7
    581320     19592.7
    581360     19597.1
    581400     19598.5
    581440     19597.1
    581480     19598.1
    581520     19599.1
    581560     19602.3
    581600       19602
    581640     19604.5
    581680     19606.6
    581720     19609.5
    581760     19608.4
    581800     19609.8
    581840     19611.7
    581880     19614.7
    581920     19614.2
    581960       19615
    582000     19614.9
    582040     19617.4
    582080     19617.7
    582120     19619.6
    582160     19624.1
    582200     19625.4
    582240     19624.1
    582280     19625.1
    582320     19626.2
    582360     19629.2
    582400     19628.8
    582440     19631.4
    582480     19633.6
    582520     19636.4
    582560     19635.3
    582600     19636.8
    582640     19638.7
    582680     19641.6
    582720     19641.1
    582760     19641.9
    582800     19641.8
    582840     19644.3
    582880     19644.7
    582920     19646.5
    582960     19651.1
    583000     19652.4
    583040       19651
    583080       19652
    583120     19653.1
    583160     19656.1
    583200     19655.7
    583240     19658.2
    583280     19660.5
    583320     19663.3
    583360     19662.2
    583400     19663.8
    583440     19665.6
    583480     19668.6
    583520     19668.1
    583560     19668.8
    583600     19668.7
    583640     19671.3
    583680     19671.7
    583720     19673.4
    583760     19678.1
    583800     19679.3
    583840     19677.9
    583880       19679
    583920     19680.1
    583960     19683.1
    584000     19682.6
    584040     19685.1
    584080     19687.5
    584120     19690.2
    584160       19689
    584200     19690.7
    584240     19692.6
    584280     19695.5
    584320       19695
    584360     19695.7
    584400     19695.5
    584440     19698.1
    584480     19698.6
    584520     19700.4
    584560       19705
    584600     19706.2
    584640     19704.8
    584680     19705.9
    584720       19707
    584760       19710
    584800     19709.4
    584840     19712.1
    584880     19714.4
    584920     19717.2
    584960     19715.9
    585000     19717.5
    585040     19719.6
    585080     19722.4
    585120     19721.8
    585160     19722.7
    585200     19722.4
    585240       19725
    585280     19725.5
    585320     19727.4
    585360     19731.9
    585400     19733.1
    585440     19731.8
    585480     19732.8
    585520     19733.9
    585560     19736.9
    585600     19736.3
    585640     19738.9
    585680     19741.4
    585720     19744.1
    585760     19742.8
    585800     19744.5
    585840     19746.5
    585880     19749.2
    585920     19748.7
    585960     19749.6
    586000     19749.3
    586040       19752
    586080     19752.4
    586120     19754.3
    586160     19758.8
    586200       19760
    586240     19758.7
    586280     19759.8
    586320     19760.8
    586360     19763.9
    586400     19763.3
    586440     19765.9
    586480     19768.2
    586520       19771
    586560     19769.8
    586600     19771.4
    586640     19773.4
    586680     19776.2
    586720     19775.6
    586760     19776.5
    586800     19776.2
    586840     19778.9
    586880     19779.3
    586920     19781.2
    586960     19785.7
    587000     19786.9
    587040     19785.6
    587080     19786.7
    587120     19787.8
    587160     19790.8
    587200     19790.3
    587240     19792.8
    587280     19795.2
    587320       19798
    587360     19796.8
    587400     19798.4
    587440     19800.3
    587480     19803.2
    587520     19802.6
    587560     19803.4
    587600     19803.1
    587640     19805.7
    587680     19806.1
    587720     19808.1
    587760     19812.6
    587800     19813.9
    587840     19812.6
    587880     19813.7
    587920     19814.7
    587960     19817.8
    588000     19817.2
    588040     19819.8
    588080     19822.1
    588120       19825
    588160     19823.7
    588200     19825.4
    588240     19827.3
    588280     19830.2
    588320     19829.5
    588360     19830.4
    588400     19830.1
    588440     19832.7
    588480     19833.1
    588520     19835.1
    588560     19839.5
    588600     19840.8
    588640     19839.5
    588680     19840.7
    588720     19841.6
    588760     19844.7
    588800     19844.2
    588840     19846.8
    588880       19849
    588920     19851.9
    588960     19850.7
    589000     19852.4
    589040     19854.3
    589080     19857.2
    589120     19856.4
    589160     19857.5
    589200       19857
    589240     19859.7
    589280     19860.1
    589320     19862.1
    589360     19866.5
    589400     19867.7
    589440     19866.5
    589480     19867.6
    589520     19868.6
    589560     19871.7
    589600     19871.2
    589640     19873.7
    589680     19875.9
    589720     19878.8
    589760     19877.6
    589800     19879.3
    589840     19881.2
    589880     19884.2
    589920     19883.3
    589960     19884.4
    590000     19883.9
    590040     19886.7
    590080       19887
    590120       19889
    590160     19893.5
    590200     19894.6
    590240     19893.5
    590280     19894.5
    590320     19895.5
    590360     19898.7
    590400     19898.1
    590440     19900.6
    590480     19902.9
    590520     19905.7
    590560     19904.5
    590600     19906.3
    590640     19908.3
    590680     19911.2
    590720     19910.3
    590760     19911.5
    590800     19910.8
    590840     19913.5
    590880     19913.9
    590920       19916
    590960     19920.4
    591000     19921.6
    591040     19920.4
    591080     19921.5
    591120     19922.5
    591160     19925.7
    591200       19925
    591240     19927.6
    591280     19929.9
    591320     19932.7
    591360     19931.4
    591400     19933.2
    591440     19935.2
    591480     19938.1
    591520     19937.2
    591560     19938.3
    591600     19937.7
    591640     19940.5
    591680     19940.9
    591720     19942.9
    591760     19947.3
    591800     19948.5
    591840     19947.3
    591880     19948.4
    591920     19949.4
    591960     19952.7
    592000     19951.9
    592040     19954.5
    592080     19956.8
    592120     19959.6
    592160     19958.4
    592200     19960.2
    592240     19962.2
    592280       19965
    592320     19964.1
    592360     19965.3
    592400     19964.7
    592440     19967.4
    592480     19967.9
    592520     19969.8
    592560     19974.3
    592600     19975.5
    592640     19974.3
    592680     19975.3
    592720     19976.5
    592760     19979.6
    592800     19978.9
    592840     19981.5
    592880     19983.8
    592920     19986.6
    592960     19985.4
    593000     19987.1
    593040     19989.3
    593080       19992
    593120     19991.1
    593160     19992.3
    593200     19991.7
    593240     19994.3
    593280     19994.9
    593320     19996.8
    593360     20001.3
    593400     20002.5
    593440     20001.2
    593480     20002.2
    593520     20003.4
    593560     20006.6
    593600     20005.9
    593640     20008.4
    593680     20010.8
    593720     20013.6
    593760     20012.3
    593800     20014.2
    593840     20016.3
    593880       20019
    593920       20018
    593960     20019.2
    594000     20018.6
    594040     20021.3
    594080     20021.9
    594120     20023.9
    594160     20028.3
    594200     20029.5
    594240     20028.2
    594280     20029.2
    594320     20030.4
    594360     20033.6
    594400     20032.9
    594440     20035.5
    594480     20037.8
    594520     20040.6
    594560     20039.3
    594600     20041.2
    594640     20043.2
    594680     20045.9
    594720       20045
    594760     20046.2
    594800     20045.6
    594840     20048.3
    594880     20048.9
    594920     20050.8
    594960     20055.2
    595000     20056.4
    595040     20055.2
    595080     20056.2
    595120     20057.4
    595160     20060.6
    595200     20059.9
    595240     20062.4
    595280     20064.8
    595320     20067.6
    595360     20066.2
    595400     20068.2
    595440     20070.1
    595480     20072.9
    595520       20072
    595560     20073.2
    595600     20072.6
    595640     20075.2
    595680     20075.9
    595720     20077.8
    595760     20082.2
    595800     20083.4
    595840     20082.1
    595880     20083.1
    595920     20084.4
    595960     20087.6
    596000     20086.9
    596040     20089.3
    596080     20091.7
    596120     20094.5
    596160     20093.2
    596200     20095.2
    596240       20097
    596280     20099.9
    596320     20098.9
    596360     20100.1
    596400     20099.5
    596440     20102.3
    596480     20102.9
    596520     20104.7
    596560     20109.1
    596600     20110.3
    596640       20109
    596680       20110
    596720     20111.3
    596760     20114.4
    596800     20113.8
    596840     20116.3
    596880     20118.7
    596920     20121.6
    596960     20120.1
    597000     20122.1
    597040       20124
    597080     20126.8
    597120     20125.9
    597160     20127.1
    597200     20126.5
    597240     20129.2
    597280     20129.8
    597320     20131.7
    597360       20136
    597400     20137.2
    597440     20135.9
    597480     20136.9
    597520     20138.3
    597560     20141.4
    597600     20140.8
    597640     20143.2
    597680     20145.6
    597720     20148.4
    597760       20147
    597800       20149
    597840     20150.9
    597880     20153.7
    597920     20152.8
    597960     20153.9
    598000     20153.4
    598040     20156.1
    598080     20156.7
    598120     20158.7
    598160     20162.8
    598200     20164.1
    598240     20162.8
    598280     20163.9
    598320     20165.2
    598360     20168.4
    598400     20167.7
    598440     20170.2
    598480     20172.5
    598520     20175.3
    598560     20173.9
    598600       20176
    598640     20177.9
    598680     20180.6
    598720     20179.8
    598760     20180.9
    598800     20180.4
    598840       20183
    598880     20183.6
    598920     20185.6
    598960     20189.8
    599000       20191
    599040     20189.7
    599080     20190.8
    599120     20192.2
    599160     20195.3
    599200     20194.6
    599240     20197.2
    599280     20199.4
    599320     20202.3
    599360     20200.8
    599400     20202.9
    599440     20204.9
    599480     20207.6
    599520     20206.7
    599560     20207.8
    599600     20207.2
    599640     20209.8
    599680     20210.5
    599720     20212.5
    599760     20216.8
    599800       20218
    599840     20216.7
    599880     20217.7
    599920     20219.1
    599960     20222.3
    600000     20221.5
    600040     20224.2
    600080     20226.4
    600120     20229.2
    600160     20227.7
    600200     20229.9
    600240     20231.8
    600280     20234.6
    600320     20233.7
    600360     20234.8
    600400     20234.1
    600440     20236.7
    600480     20237.4
    600520     20239.4
    600560     20243.8
    600600     20244.9
    600640     20243.6
    600680     20244.6
    600720       20246
    600760     20249.2
    600800     20248.4
    600840       20251
    600880     20253.4
    600920     20256.1
    600960     20254.6
    601000     20256.8
    601040     20258.8
    601080     20261.5
    601120     20260.7
    601160     20261.6
    601200       20261
    601240     20263.7
    601280     20264.3
    601320     20266.2
    601360     20270.5
    601400     20271.8
    601440     20270.4
    601480     20271.6
    601520     20272.8
    601560       20276
    601600     20275.3
    601640       20278
    601680     20280.2
    601720       20283
    601760     20281.5
    601800     20283.8
    601840     20285.7
    601880     20288.4
    601920     20287.6
    601960     20288.6
    602000     20287.8
    602040     20290.6
    602080     20291.2
    602120     20293.1
    602160     20297.6
    602200     20298.7
    602240     20297.4
    602280     20298.5
    602320     20299.7
    602360     20302.9
    602400     20302.1
    602440     20304.8
    602480     20307.2
    602520     20309.9
    602560     20308.4
    602600     20310.7
    602640     20312.6
    602680     20315.4
    602720     20314.5
    602760     20315.5
    602800     20314.6
    602840     20317.5
    602880     20318.1
    602920       20320
    602960     20324.5
    603000     20325.6
    603040     20324.3
    603080     20325.5
    603120     20326.6
    603160     20329.7
    603200     20329.1
    603240     20331.8
    603280     20334.1
    603320     20336.9
    603360     20335.2
    603400     20337.6
    603440     20339.6
    603480     20342.2
    603520     20341.4
    603560     20342.4
    603600     20341.6
    603640     20344.5
    603680       20345
    603720     20346.9
    603760     20351.5
    603800     20352.5
    603840     20351.2
    603880     20352.4
    603920     20353.5
    603960     20356.6
    604000       20356
    604040     20358.7
    604080     20360.9
    604120     20363.7
    604160     20362.2
    604200     20364.5
    604240     20366.6
    604280     20369.2
    604320     20368.4
    604360     20369.3
    604400     20368.6
    604440     20371.3
    604480     20371.9
    604520     20373.8
    604560     20378.4
    604600     20379.4
    604640     20378.1
    604680     20379.3
    604720     20380.3
    604760     20383.5
    604800     20382.9
    604840     20385.6
    604880     20387.8
    604920     20390.7
    604960       20389
    605000     20391.5
    605040     20393.4
    605080     20396.1
    605120     20395.4
    605160     20396.3
    605200     20395.4
    605240     20398.3
    605280     20398.8
    605320     20400.6
    605360     20405.3
    605400     20406.4
    605440     20405.1
    605480     20406.3
    605520     20407.2
    605560     20410.3
    605600     20409.8
    605640     20412.6
    605680     20414.7
    605720     20417.7
    605760     20416.1
    605800     20418.5
    605840     20420.3
    605880     20423.1
    605920     20422.3
    605960     20423.1
    606000     20422.4
    606040     20425.3
    606080     20425.8
    606120     20427.6
    606160     20432.1
    606200     20433.3
    606240     20432.1
    606280     20433.3
    606320     20434.1
    606360     20437.2
    606400     20436.8
    606440     20439.6
    606480     20441.7
    606520     20444.6
    606560       20443
    606600     20445.5
    606640     20447.2
    606680       20450
    606720     20449.3
    606760     20450.1
    606800     20449.3
    606840     20452.3
    606880     20452.7
    606920     20454.5
    606960     20459.1
    607000     20460.2
    607040       20459
    607080     20460.2
    607120     20461.1
    607160     20464.1
    607200     20463.8
    607240     20466.6
    607280     20468.6
    607320     20471.5
    607360       20470
    607400     20472.5
    607440     20474.1
    607480       20477
    607520     20476.3
    607560       20477
    607600     20476.1
    607640     20479.2
    607680     20479.5
    607720     20481.5
    607760       20486
    607800     20487.3
    607840       20486
    607880     20487.2
    607920       20488
    607960     20491.1
    608000     20490.8
    608040     20493.6
    608080     20495.6
    608120     20498.5
    608160       20497
    608200     20499.5
    608240     20501.1
    608280     20504.1
    608320     20503.2
    608360       20504
    608400       20503
    608440     20506.2
    608480     20506.4
    608520     20508.4
    608560       20513
    608600     20514.3
    608640       20513
    608680     20514.2
    608720     20514.9
    608760     20517.9
    608800     20517.7
    608840     20520.5
    608880     20522.6
    608920     20525.4
    608960       20524
    609000     20526.4
    609040     20527.9
    609080       20531
    609120     20530.1
    609160     20530.9
    609200     20529.9
    609240     20533.2
    609280     20533.3
    609320     20535.4
    609360       20540
    609400     20541.1
    609440     20539.9
    609480       20541
    609520     20541.9
    609560     20544.8
    609600     20544.5
    609640     20547.4
    609680     20549.6
    609720     20552.4
    609760       20551
    609800     20553.3
    609840     20554.9
    609880     20557.9
    609920     20557.1
    609960     20557.8
    610000     20556.8
    610040       20560
    610080     20560.2
    610120     20562.4
    610160     20566.8
    610200     20568.1
    610240     20566.8
    610280     20567.9
    610320     20568.8
    610360     20571.8
    610400     20571.5
    610440     20574.4
    610480     20576.6
    610520     20579.3
    610560     20577.8
    610600     20580.2
    610640     20581.8
    610680     20584.9
    610720       20584
    610760     20584.8
    610800     20583.8
    610840     20586.9
    610880     20587.1
    610920     20589.2
    610960     20593.7
    611000     20595.1
    611040     20593.9
    611080     20594.8
    611120     20595.7
    611160     20598.7
    611200     20598.4
    611240     20601.3
    611280     20603.5
    611320     20606.4
    611360     20604.9
    611400     20607.2
    611440     20608.8
    611480     20611.9
    611520     20610.9
    611560     20611.8
    611600     20610.7
    611640     20613.8
    611680       20614
    611720     20616.2
    611760     20620.7
    611800     20622.1
    611840     20620.8
    611880     20621.8
    611920     20622.6
    611960     20625.7
    612000     20625.3
    612040     20628.1
    612080     20630.4
    612120     20633.3
    612160     20631.8
    612200     20634.1
    612240     20635.7
    612280     20638.8
    612320       20638
    612360     20638.7
    612400     20637.7
    612440     20640.7
    612480       20641
    612520     20643.1
    612560     20647.6
    612600       20649
    612640     20647.8
    612680     20648.7
    612720     20649.5
    612760     20652.7
    612800     20652.2
    612840       20655
    612880     20657.3
    612920     20660.3
    612960     20658.7
    613000       20661
    613040     20662.6
    613080     20665.7
    613120     20664.9
    613160     20665.6
    613200     20664.7
    613240     20667.5
    613280     20667.8
    613320       20670
    613360     20674.6
    613400     20675.9
    613440     20674.8
    613480     20675.6
    613520     20676.5
    613560     20679.6
    613600     20679.2
    613640     20681.9
    613680     20684.2
    613720     20687.1
    613760     20685.5
    613800     20687.8
    613840     20689.3
    613880     20692.6
    613920     20691.7
    613960     20692.5
    614000     20691.6
    614040     20694.4
    614080     20694.7
    614120     20696.7
    614160     20701.5
    614200     20702.8
    614240     20701.7
    614280     20702.5
    614320     20703.4
    614360     20706.4
    614400       20706
    614440     20708.7
    614480       20711
    614520       20714
    614560     20712.3
    614600     20714.7
    614640     20716.1
    614680     20719.4
    614720     20718.5
    614760     20719.3
    614800     20718.5
    614840     20721.3
    614880     20721.5
    614920     20723.6
    614960     20728.4
    615000     20729.7
    615040     20728.6
    615080     20729.3
    615120     20730.3
    615160     20733.3
    615200       20733
    615240     20735.5
    615280     20737.8
    615320     20740.9
    615360     20739.3
    615400     20741.5
    615440     20742.9
    615480     20746.2
    615520     20745.5
    615560     20746.2
    615600     20745.4
    615640     20748.1
    615680     20748.4
    615720     20750.5
    615760     20755.2
    615800     20756.5
    615840     20755.4
    615880     20756.2
    615920     20757.2
    615960     20760.1
    616000     20759.7
    616040     20762.4
    616080     20764.6
    616120     20767.8
    616160     20766.1
    616200     20768.5
    616240     20769.7
    616280     20773.2
    616320     20772.3
    616360     20773.1
    616400     20772.4
    616440     20775.1
    616480     20775.3
    616520     20777.4
    616560       20782
    616600     20783.3
    616640     20782.4
    616680     20783.1
    616720     20784.1
    616760       20787
    616800     20786.6
    616840     20789.2
    616880     20791.4
    616920     20794.6
    616960       20793
    617000     20795.3
    617040     20796.5
    617080     20800.1
    617120     20799.2
    617160     20799.9
    617200     20799.2
    617240     20801.9
    617280     20802.2
    617320     20804.2
    617360     20808.8
    617400     20810.1
    617440     20809.2
    617480       20810
    617520     20810.9
    617560     20813.8
    617600     20813.4
    617640       20816
    617680     20818.2
    617720     20821.3
    617760     20819.8
    617800     20822.1
    617840     20823.3
    617880     20826.9
    617920     20825.9
    617960     20826.9
    618000       20826
    618040     20828.7
    618080       20829
    618120     20830.9
    618160     20835.7
    618200       20837
    618240       20836
    618280     20836.9
    618320     20837.8
    618360     20840.7
    618400     20840.3
    618440       20843
    618480     20845.2
    618520     20848.2
    618560     20846.7
    618600     20849.1
    618640     20850.3
    618680     20853.8
    618720     20852.8
    618760     20853.9
    618800     20852.9
    618840     20855.6
    618880     20855.8
    618920     20857.8
    618960     20862.6
    619000     20863.9
    619040     20862.9
    619080     20863.8
    619120     20864.7
    619160     20867.5
    619200     20867.1
    619240     20869.9
    619280     20872.1
    619320     20875.1
    619360     20873.5
    619400       20876
    619440     20877.1
    619480     20880.7
    619520     20879.7
    619560     20880.6
    619600     20879.7
    619640     20882.4
    619680     20882.8
    619720     20884.7
    619760     20889.4
    619800     20890.7
    619840     20889.8
    619880     20890.7
    619920     20891.5
    619960     20894.4
    620000       20894
    620040     20896.8
    620080     20899.1
    620120     20901.9
    620160     20900.4
    620200     20902.8
    620240       20904
    620280     20907.7
    620320     20906.6
    620360     20907.4
    620400     20906.7
    620440     20909.3
    620480     20909.6
    620520     20911.6
    620560     20916.3
    620600     20917.5
    620640     20916.5
    620680     20917.6
    620720     20918.3
    620760     20921.2
    620800     20920.8
    620840     20923.7
    620880       20926
    620920     20928.8
    620960     20927.2
    621000     20929.7
    621040       20931
    621080     20934.5
    621120     20933.4
    621160     20934.4
    621200     20933.4
    621240     20936.2
    621280     20936.4
    621320     20938.5
    621360     20943.1
    621400     20944.4
    621440     20943.2
    621480     20944.4
    621520     20945.2
    621560     20948.2
    621600     20947.7
    621640     20950.5
    621680     20952.8
    621720     20955.6
    621760     20954.1
    621800     20956.5
    621840     20957.9
    621880     20961.4
    621920     20960.3
    621960     20961.2
    622000     20960.4
    622040       20963
    622080     20963.3
    622120     20965.2
    622160     20969.9
    622200     20971.2
    622240     20970.1
    622280     20971.2
    622320       20972
    622360       20975
    622400     20974.4
    622440     20977.4
    622480     20979.7
    622520     20982.4
    622560       20981
    622600     20983.3
    622640     20984.8
    622680     20988.1
    622720     20987.1
    622760     20988.1
    622800     20987.1
    622840     20989.8
    622880     20990.1
    622920     20992.1
    622960     20996.8
    623000     20998.1
    623040       20997
    623080       20998
    623120     20998.8
    623160     21001.8
    623200     21001.1
    623240     21004.2
    623280     21006.5
    623320     21009.2
    623360     21007.8
    623400     21010.2
    623440     21011.5
    623480     21014.9
    623520       21014
    623560       21015
    623600     21013.8
    623640     21016.6
    623680     21016.9
    623720     21018.9
    623760     21023.8
    623800     21024.9
    623840     21023.9
    623880     21024.9
    623920     21025.7
    623960     21028.7
    624000     21027.9
    624040     21031.1
    624080     21033.3
    624120     21036.1
    624160     21034.6
    624200       21037
    624240     21038.3
    624280     21041.7
    624320     21040.8
    624360     21041.9
    624400     21040.6
    624440     21043.4
    624480     21043.7
    624520     21045.9
    624560     21050.6
    624600     21051.8
    624640     21050.8
    624680     21051.6
    624720     21052.5
    624760     21055.6
    624800     21054.7
    624840       21058
    624880     21060.3
    624920     21062.8
    624960     21061.5
    625000     21063.8
    625040     21065.2
    625080     21068.6
    625120     21067.7
    625160     21068.8
    625200     21067.5
    625240     21070.2
    625280     21070.6
    625320     21072.8
    625360     21077.4
    625400     21078.7
    625440     21077.7
    625480     21078.4
    625520     21079.3
    625560     21082.4
    625600     21081.6
    625640       21085
    625680     21087.1
    625720     21089.6
    625760     21088.4
    625800     21090.7
    625840     21092.1
    625880     21095.6
    625920     21094.5
    625960     21095.6
    626000     21094.4
    626040       21097
    626080     21097.5
    626120     21099.7
    626160     21104.3
    626200     21105.6
    626240     21104.5
    626280     21105.4
    626320     21106.2
    626360     21109.3
    626400     21108.4
    626440     21111.9
    626480     21114.1
    626520     21116.5
    626560     21115.4
    626600     21117.7
    626640       21119
    626680     21122.5
    626720     21121.4
    626760     21122.5
    626800     21121.3
    626840     21123.9
    626880     21124.3
    626920     21126.6
    626960     21131.2
    627000     21132.6
    627040     21131.4
    627080     21132.2
    627120     21133.1
    627160     21136.2
    627200     21135.2
    627240     21138.8
    627280       21141
    627320     21143.4
    627360     21142.3
    627400     21144.5
    627440       21146
    627480     21149.3
    627520     21148.3
    627560     21149.5
    627600     21148.2
    627640     21150.8
    627680     21151.2
    627720     21153.5
    627760     21158.1
    627800     21159.6
    627840     21158.2
    627880     21159.2
    627920     21159.9
    627960     21163.1
    628000     21162.1
    628040     21165.7
    628080       21168
    628120     21170.3
    628160     21169.1
    628200     21171.4
    628240       21173
    628280     21176.2
    628320     21175.2
    628360     21176.5
    628400     21175.1
    628440     21177.7
    628480     21178.2
    628520     21180.3
    628560     21184.9
    628600     21186.5
    628640     21185.1
    628680     21186.1
    628720     21186.8
    628760     21189.9
    628800       21189
    628840     21192.7
    628880     21194.9
    628920     21197.2
    628960       21196
    629000     21198.3
    629040     21199.8
    629080     21203.1
    629120       21202
    629160     21203.4
    629200     21202.1
    629240     21204.5
    629280     21205.1
    629320     21207.2
    629360     21211.8
    629400     21213.4
    629440       21212
    629480     21212.8
    629520     21213.7
    629560     21216.8
    629600     21215.9
    629640     21219.4
    629680     21221.9
    629720     21224.1
    629760       21223
    629800     21225.3
    629840     21226.7
    629880     21229.9
    629920     21228.9
    629960     21230.3
    630000     21228.9
    630040     21231.3
    630080       21232
    630120     21234.1
    630160     21238.9
    630200     21240.2
    630240     21238.9
    630280     21239.8
    630320     21240.6
    630360     21243.7
    630400     21242.7
    630440     21246.2
    630480     21248.8
    630520     21250.9
    630560     21249.8
    630600     21252.2
    630640     21253.5
    630680     21256.8
    630720     21255.8
    630760     21257.2
    630800     21255.9
    630840     21258.3
    630880     21258.8
    630920     21260.9
    630960     21265.9
    631000       21267
    631040     21265.8
    631080     21266.8
    631120     21267.6
    631160     21270.7
    631200     21269.6
    631240     21273.2
    631280     21275.7
    631320     21277.8
    631360     21276.7
    631400     21279.1
    631440     21280.4
    631480     21283.8
    631520     21282.7
    631560     21284.1
    631600     21282.8
    631640     21285.2
    631680     21285.7
    631720       21288
    631760     21292.9
    631800       21294
    631840     21292.8
    631880     21293.9
    631920     21294.6
    631960     21297.6
    632000     21296.6
    632040       21300
    632080     21302.5
    632120     21304.8
    632160     21303.6
    632200     21306.1
    632240     21307.4
    632280     21310.8
    632320     21309.7
    632360     21311.1
    632400     21309.6
    632440     21312.1
    632480     21312.7
    632520       21315
    632560     21319.8
    632600     21320.9
    632640     21319.8
    632680     21320.8
    632720     21321.5
    632760     21324.5
    632800     21323.4
    632840       21327
    632880     21329.5
    632920     21331.8
    632960     21330.5
    633000       21333
    633040     21334.4
    633080     21337.8
    633120     21336.6
    633160       21338
    633200     21336.6
    633240       21339
    633280     21339.8
    633320       21342
    633360     21346.8
    633400     21347.9
    633440     21346.9
    633480     21347.8
    633520     21348.4
    633560     21351.4
    633600     21350.3
    633640     21353.9
    633680     21356.6
    633720     21358.9
    633760     21357.4
    633800     21359.9
    633840     21361.4
    633880     21364.7
    633920     21363.6
    633960       21365
    634000     21363.7
    634040       21366
    634080     21366.7
    634120     21369.1
    634160     21373.8
    634200     21374.9
    634240     21373.8
    634280     21374.7
    634320     21375.4
    634360     21378.4
    634400     21377.3
    634440     21380.9
    634480     21383.5
    634520     21385.8
    634560     21384.3
    634600     21386.9
    634640     21388.4
    634680     21391.6
    634720     21390.6
    634760       21392
    634800     21390.7
    634840       21393
    634880     21393.9
    634920     21396.1
    634960     21400.8
    635000       21402
    635040     21400.8
    635080     21401.7
    635120     21402.5
    635160     21405.4
    635200     21404.4
    635240     21407.9
    635280     21410.4
    635320     21412.8
    635360     21411.3
    635400       21414
    635440     21415.4
    635480     21418.5
    635520     21417.7
    635560       21419
    635600     21417.8
    635640     21420.1
    635680     21420.9
    635720     21423.1
    635760     21427.8
    635800       21429
    635840     21427.7
    635880     21428.9
    635920     21429.4
    635960     21432.5
    636000     21431.4
    636040       21435
    636080     21437.4
    636120     21439.8
    636160     21438.4
    636200       21441
    636240     21442.4
    636280     21445.4
    636320     21444.5
    636360       21446
    636400     21444.7
    636440       21447
    636480     21447.9
    636520     21450.1
    636560     21454.7
    636600     21455.9
    636640     21454.7
    636680     21455.8
    636720     21456.4
    636760     21459.5
    636800     21458.5
    636840       21462
    636880     21464.5
    636920     21466.7
    636960     21465.5
    637000     21467.9
    637040     21469.4
    637080     21472.3
    637120     21471.5
    637160       21473
    637200     21471.6
    637240       21474
    637280     21474.8
    637320     21477.2
    637360     21481.7
    637400       21483
    637440     21481.7
    637480     21482.8
    637520     21483.4
    637560     21486.4
    637600     21485.4
    637640     21488.9
    637680     21491.5
    637720     21493.8
    637760     21492.5
    637800     21494.8
    637840     21496.3
    637880     21499.3
    637920     21498.5
    637960     21499.9
    638000     21498.7
    638040     21500.9
    638080     21501.7
    638120     21504.3
    638160     21508.6
    638200       21510
    638240     21508.7
    638280     21509.8
    638320     21510.5
    638360     21513.5
    638400     21512.4
    638440       21516
    638480     21518.5
    638520     21520.7
    638560     21519.4
    638600     21521.8
    638640     21523.3
    638680     21526.3
    638720     21525.3
    638760     21526.9
    638800     21525.8
    638840     21527.9
    638880     21528.7
    638920     21531.3
    638960     21535.7
    639000       21537
    639040     21535.7
    639080     21536.8
    639120     21537.6
    639160     21540.4
    639200     21539.5
    639240       21543
    639280     21545.5
    639320     21547.8
    639360     21546.3
    639400     21548.9
    639440     21550.3
    639480     21553.3
    639520     21552.5
    639560     21553.9
    639600     21552.8
    639640     21554.9
    639680     21555.7
    639720     21558.3
    639760     21562.8
    639800     21564.1
    639840     21562.8
    639880     21563.9
    639920     21564.6
    639960     21567.5
    640000     21566.6
    640040       21570
    640080     21572.6
    640120     21574.8
    640160     21573.3
    640200     21575.8
    640240     21577.4
    640280     21580.3
    640320     21579.5
    640360     21580.9
    640400     21579.7
    640440     21581.9
    640480     21582.7
    640520     21585.4
    640560     21589.9
    640600     21591.1
    640640     21589.7
    640680     21590.7
    640720     21591.6
    640760     21594.5
    640800     21593.5
    640840     21597.1
    640880     21599.6
    640920       21602
    640960     21600.3
    641000     21602.9
    641040     21604.6
    641080     21607.4
    641120     21606.5
    641160     21607.9
    641200     21606.8
    641240     21608.9
    641280     21609.7
    641320     21612.3
    641360       21617
    641400     21618.1
    641440     21616.9
    641480     21617.7
    641520     21618.6
    641560     21621.6
    641600     21620.6
    641640       21624
    641680     21626.6
    641720       21629
    641760     21627.3
    641800     21629.9
    641840     21631.6
    641880     21634.3
    641920     21633.5
    641960       21635
    642000     21633.9
    642040     21635.8
    642080     21636.7
    642120     21639.4
    642160     21643.9
    642200     21645.1
    642240     21643.9
    642280     21644.6
    642320     21645.6
    642360     21648.6
    642400     21647.6
    642440       21651
    642480     21653.7
    642520       21656
    642560     21654.3
    642600     21656.9
    642640     21658.7
    642680     21661.3
    642720     21660.5
    642760     21662.1
    642800       21661
    642840     21662.9
    642880     21663.8
    642920     21666.5
    642960     21670.8
    643000     21672.1
    643040     21670.9
    643080     21671.6
    643120     21672.7
    643160     21675.7
    643200     21674.7
    643240       21678
    643280     21680.8
    643320     21683.1
    643360     21681.4
    643400       21684
    643440     21685.8
    643480     21688.4
    643520     21687.7
    643560     21689.2
    643600     21688.2
    643640     21689.9
    643680     21690.8
    643720     21693.5
    643760     21697.9
    643800     21699.2
    643840       21698
    643880     21698.7
    643920     21699.7
    643960     21702.8
    644000     21701.7
    644040     21705.1
    644080     21707.9
    644120     21710.1
    644160     21708.4
    644200     21710.9
    644240     21712.9
    644280     21715.4
    644320     21714.8
    644360     21716.4
    644400     21715.2
    644440       21717
    644480     21717.9
    644520     21720.6
    644560     21724.8
    644600     21726.3
    644640     21725.1
    644680     21725.7
    644720     21726.8
    644760     21729.9
    644800     21728.8
    644840     21732.2
    644880       21735
    644920     21737.2
    644960     21735.4
    645000       21738
    645040       21740
    645080     21742.5
    645120     21741.9
    645160     21743.5
    645200     21742.3
    645240     21744.1
    645280     21744.9
    645320     21747.7
    645360     21751.9
    645400     21753.4
    645440     21752.1
    645480     21752.8
    645520     21753.9
    645560       21757
    645600       21756
    645640     21759.2
    645680     21762.2
    645720     21764.3
    645760     21762.6
    645800       21765
    645840     21767.1
    645880     21769.6
    645920     21768.9
    645960     21770.5
    646000     21769.4
    646040     21771.2
    646080     21772.1
    646120     21774.8
    646160     21779.1
    646200     21780.4
    646240     21779.3
    646280     21779.8
    646320     21780.8
    646360     21784.1
    646400     21783.1
    646440     21786.3
    646480     21789.2
    646520     21791.3
    646560     21789.7
    646600     21792.1
    646640     21794.2
    646680     21796.8
    646720       21796
    646760     21797.6
    646800     21796.4
    646840     21798.3
    646880     21799.2
    646920     21801.8
    646960     21806.2
    647000     21807.4
    647040     21806.4
    647080     21806.9
    647120     21807.9
    647160     21811.2
    647200     21810.3
    647240     21813.4
    647280     21816.3
    647320     21818.5
    647360     21816.7
    647400     21819.2
    647440     21821.2
    647480     21823.8
    647520       21823
    647560     21824.7
    647600     21823.5
    647640     21825.2
    647680     21826.2
    647720     21828.9
    647760     21833.6
    647800     21834.5
    647840     21833.5
    647880     21833.9
    647920       21835
    647960     21838.2
    648000     21837.4
    648040     21840.4
    648080     21843.4
    648120     21845.7
    648160     21843.8
    648200     21846.2
    648240     21848.3
    648280     21850.9
    648320     21850.1
    648360     21851.8
    648400     21850.6
    648440     21852.4
    648480     21853.2
    648520     21855.9
    648560     21860.6
    648600     21861.4
    648640     21860.6
    648680     21861.1
    648720     21862.1
    648760     21865.2
    648800     21864.5
    648840     21867.6
    648880     21870.5
    648920     21872.8
    648960       21871
    649000     21873.3
    649040     21875.5
    649080     21878.1
    649120     21877.1
    649160     21878.9
    649200     21877.8
    649240     21879.6
    649280     21880.3
    649320     21883.1
    649360     21887.8
    649400     21888.5
    649440     21887.7
    649480     21888.3
    649520     21889.1
    649560     21892.2
    649600     21891.6
    649640     21894.8
    649680     21897.7
    649720     21899.8
    649760     21898.1
    649800     21900.4
    649840     21902.6
    649880     21905.1
    649920     21904.1
    649960       21906
    650000     21904.9
    650040     21906.7
    650080     21907.4
    650120     21910.2
    650160     21914.9
    650200     21915.6
    650240     21914.7
    650280     21915.5
    650320       21916
    650360     21919.3
    650400     21918.6
    650440     21922.1
    650480     21924.7
    650520     21926.9
    650560     21925.2
    650600     21927.5
    650640     21929.7
    650680     21932.3
    650720     21931.1
    650760     21933.1
    650800       21932
    650840     21933.7
    650880     21934.4
    650920     21937.1
    650960       21942
    651000     21942.7
    651040     21941.8
    651080     21942.5
    651120     21943.2
    651160     21946.4
    651200     21945.7
    651240       21949
    651280     21951.7
    651320     21953.9
    651360     21952.2
    651400     21954.7
    651440     21956.8
    651480     21959.3
    651520     21958.2
    651560     21960.2
    651600       21959
    651640     21960.7
    651680     21961.6
    651720     21964.2
    651760     21969.1
    651800     21969.7
    651840     21968.8
    651880     21969.6
    651920     21970.2
    651960     21973.5
    652000     21972.8
    652040     21976.1
    652080     21978.8
    652120       21981
    652160     21979.3
    652200     21981.7
    652240     21983.8
    652280     21986.4
    652320     21985.1
    652360     21987.3
    652400       21986
    652440     21987.7
    652480     21988.6
    652520     21991.3
    652560     21996.3
    652600     21996.7
    652640     21995.8
    652680     21996.6
    652720     21997.2
    652760     22000.6
    652800     21999.8
    652840       22003
    652880     22005.8
    652920       22008
    652960     22006.3
    653000     22008.7
    653040     22010.7
    653080     22013.3
    653120     22012.1
    653160     22014.2
    653200     22013.1
    653240     22014.7
    653280     22015.6
    653320     22018.3
    653360     22023.3
    653400     22023.8
    653440     22022.8
    653480     22023.6
    653520     22024.2
    653560     22027.6
    653600     22026.9
    653640     22029.9
    653680     22032.9
    653720     22034.9
    653760     22033.3
    653800     22035.8
    653840     22037.8
    653880     22040.4
    653920     22039.2
    653960     22041.3
    654000     22040.1
    654040     22041.7
    654080     22042.6
    654120     22045.4
    654160     22050.4
    654200     22050.8
    654240     22049.8
    654280     22050.5
    654320     22051.1
    654360     22054.7
    654400     22053.9
    654440     22056.9
    654480     22059.9
    654520     22061.9
    654560     22060.3
    654600     22062.9
    654640     22064.8
    654680     22067.3
    654720     22066.2
    654760     22068.2
    654800     22066.9
    654840     22068.7
    654880     22069.5
    654920     22072.4
    654960     22077.4
    655000     22077.9
    655040     22076.9
    655080     22077.4
    655120     22078.1
    655160     22081.7
    655200     22080.9
    655240     22083.9
    655280     22086.8
    655320     22088.8
    655360     22087.3
    655400     22089.8
    655440     22091.8
    655480     22094.4
    655520     22093.1
    655560     22095.1
    655600     22093.8
    655640     22095.5
    655680     22096.5
    655720     22099.3
    655760     22104.3
    655800     22104.8
    655840     22103.7
    655880     22104.3
    655920     22105.2
    655960     22108.7
    656000     22107.9
    656040     22110.8
    656080     22113.6
    656120     22115.7
    656160     22114.3
    656200     22116.7
    656240     22118.7
    656280     22121.2
    656320       22120
    656360     22122.1
    656400     22120.7
    656440     22122.4
    656480     22123.4
    656520     22126.2
    656560     22131.1
    656600     22131.7
    656640     22130.6
    656680     22131.1
    656720     22132.2
    656760     22135.6
    656800     22134.7
    656840     22137.7
    656880     22140.5
    656920     22142.7
    656960     22141.2
    657000     22143.7
    657040     22145.7
    657080     22148.1
    657120     22146.8
    657160       22149
    657200     22147.8
    657240     22149.3
    657280     22150.2
    657320     22153.2
    657360       22158
    657400     22158.7
    657440     22157.6
    657480       22158
    657520       22159
    657560     22162.6
    657600     22161.7
    657640     22164.6
    657680     22167.3
    657720     22169.5
    657760     22167.9
    657800     22170.5
    657840     22172.6
    657880     22175.1
    657920     22173.8
    657960     22175.8
    658000     22174.6
    658040       22176
    658080     22177.2
    658120       22180
    658160     22184.9
    658200     22185.4
    658240     22184.6
    658280     22185.1
    658320     22185.9
    658360     22189.3
    658400     22188.5
    658440     22191.6
    658480     22194.2
    658520     22196.4
    658560     22194.8
    658600     22197.4
    658640     22199.6
    658680     22202.1
    658720     22200.7
    658760     22202.7
    658800     22201.5
    658840     22202.8
    658880     22204.1
    658920     22206.7
    658960     22211.8
    659000     22212.4
    659040     22211.6
    659080       22212
    659120     22212.7
    659160     22216.3
    659200     22215.5
    659240     22218.6
    659280     22221.2
    659320     22223.4
    659360     22221.8
    659400     22224.3
    659440     22226.6
    659480     22229.1
    659520     22227.6
    659560     22229.6
    659600     22228.6
    659640     22229.8
    659680     22230.9
    659720     22233.7
    659760     22238.8
    659800     22239.2
    659840     22238.5
    659880     22239.1
    659920     22239.6
    659960     22243.2
    660000     22242.4
    660040     22245.5
    660080     22248.1
    660120     22250.2
    660160     22248.6
    660200     22251.4
    660240     22253.6
    660280     22256.1
    660320     22254.6
    660360     22256.5
    660400     22255.4
    660440     22256.6
    660480     22257.8
    660520     22260.6
    660560     22265.8
    660600     22266.1
    660640     22265.6
    660680       22266
    660720     22266.5
    660760       22270
    660800     22269.3
    660840     22272.5
    660880     22274.9
    660920     22277.1
    660960     22275.6
    661000     22278.3
    661040     22280.4
    661080       22283
    661120     22281.4
    661160     22283.4
    661200     22282.4
    661240     22283.4
    661280     22284.8
    661320     22287.6
    661360     22292.8
    661400       22293
    661440     22292.4
    661480     22292.9
    661520     22293.4
    661560       22297
    661600     22296.1
    661640     22299.5
    661680       22302
    661720     22304.1
    661760     22302.5
    661800     22305.3
    661840     22307.5
    661880     22309.8
    661920     22308.2
    661960     22310.4
    662000     22309.3
    662040     22310.5
    662080     22311.8
    662120     22314.6
    662160     22319.8
    662200     22319.9
    662240     22319.5
    662280     22319.8
    662320     22320.3
    662360     22323.9
    662400       22323
    662440     22326.4
    662480     22328.8
    662520       22331
    662560     22329.4
    662600     22332.1
    662640     22334.4
    662680     22336.7
    662720     22335.2
    662760     22337.2
    662800     22336.2
    662840     22337.4
    662880     22338.8
    662920     22341.5
    662960     22346.7
    663000     22346.9
    663040     22346.4
    663080     22346.6
    663120     22347.2
    663160     22350.8
    663200       22350
    663240     22353.4
    663280     22355.8
    663320     22357.9
    663360     22356.2
    663400     22359.1
    663440     22361.4
    663480     22363.6
    663520     22362.1
    663560     22364.1
    663600       22363
    663640     22364.2
    663680     22365.7
    663720     22368.4
    663760     22373.6
    663800     22373.8
    663840     22373.3
    663880     22373.5
    663920     22374.1
    663960     22377.7
    664000     22376.9
    664040     22380.3
    664080     22382.9
    664120     22384.8
    664160     22383.2
    664200       22386
    664240     22388.3
    664280     22390.5
    664320     22388.8
    664360       22391
    664400     22389.9
    664440     22391.1
    664480     22392.5
    664520     22395.3
    664560     22400.6
    664600     22400.8
    664640     22400.2
    664680     22400.4
    664720       22401
    664760     22404.6
    664800     22403.9
    664840     22407.3
    664880     22409.7
    664920     22411.7
    664960     22410.1
    665000     22412.8
    665040     22415.3
    665080     22417.4
    665120     22415.7
    665160     22417.9
    665200     22416.8
    665240     22418.2
    665280     22419.4
    665320     22422.1
    665360     22427.5
    665400     22427.7
    665440       22427
    665480     22427.4
    665520       22428
    665560     22431.5
    665600     22430.7
    665640     22434.1
    665680     22436.7
    665720     22438.7
    665760     22437.1
    665800     22439.8
    665840     22442.2
    665880     22444.4
    665920     22442.5
    665960     22444.9
    666000     22443.8
    666040     22445.2
    666080     22446.3
    666120     22449.2
    666160     22454.6
    666200     22454.7
    666240       22454
    666280     22454.2
    666320       22455
    666360     22458.6
    666400     22457.7
    666440     22461.1
    666480     22463.6
    666520     22465.7
    666560     22464.1
    666600     22466.8
    666640     22469.4
    666680     22471.4
    666720     22469.5
    666760     22471.7
    666800     22470.6
    666840     22472.2
    666880     22473.3
    666920     22476.1
    666960     22481.5
    667000     22481.8
    667040     22480.9
    667080     22481.1
    667120     22481.9
    667160     22485.6
    667200     22484.6
    667240       22488
    667280     22490.7
    667320     22492.7
    667360     22490.9
    667400     22493.8
    667440     22496.2
    667480     22498.2
    667520     22496.5
    667560     22498.6
    667600     22497.5
    667640       22499
    667680     22500.2
    667720     22503.1
    667760     22508.5
    667800     22508.6
    667840     22507.8
    667880       22508
    667920     22508.7
    667960     22512.6
    668000     22511.5
    668040       22515
    668080     22517.6
    668120     22519.4
    668160     22517.7
    668200     22520.6
    668240     22523.1
    668280     22525.1
    668320     22523.2
    668360     22525.6
    668400     22524.2
    668440       22526
    668480       22527
    668520       22530
    668560     22535.3
    668600     22535.5
    668640     22534.6
    668680       22535
    668720     22535.7
    668760     22539.4
    668800     22538.4
    668840       22542
    668880     22544.4
    668920     22546.3
    668960     22544.6
    669000     22547.4
    669040     22549.9
    669080     22551.9
    669120       22550
    669160     22552.4
    669200     22551.1
    669240     22552.9
    669280       22554
    669320     22556.9
    669360     22562.2
    669400     22562.3
    669440     22561.5
    669480     22561.8
    669520     22562.6
    669560     22566.3
    669600     22565.3
    669640     22568.9
    669680     22571.4
    669720     22573.3
    669760     22571.4
    669800     22574.2
    669840     22576.8
    669880     22578.8
    669920     22576.9
    669960     22579.4
    670000       22578
    670040     22579.8
    670080     22580.9
    670120     22583.8
    670160       22589
    670200     22589.1
    670240     22588.4
    670280     22588.7
    670320     22589.4
    670360       22593
    670400     22592.2
    670440     22595.8
    670480     22598.4
    670520     22600.1
    670560     22598.3
    670600     22601.2
    670640     22603.6
    670680     22605.6
    670720     22603.8
    670760     22606.2
    670800     22604.8
    670840     22606.4
    670880     22607.7
    670920     22610.5
    670960     22615.9
    671000     22615.9
    671040     22615.2
    671080     22615.6
    671120     22616.2
    671160     22619.9
    671200     22619.1
    671240     22622.6
    671280     22625.2
    671320       22627
    671360     22625.1
    671400     22628.1
    671440     22630.3
    671480     22632.5
    671520     22630.6
    671560     22633.1
    671600     22631.6
    671640     22633.2
    671680     22634.6
    671720     22637.5
    671760     22642.8
    671800     22642.7
    671840     22642.1
    671880     22642.6
    671920     22643.1
    671960     22646.8
    672000     22645.9
    672040     22649.5
    672080     22652.1
    672120     22653.9
    672160       22652
    672200     22655.1
    672240     22657.2
    672280     22659.5
    672320     22657.6
    672360       22660
    672400     22658.6
    672440     22660.1
    672480     22661.2
    672520     22664.4
    672560     22669.7
    672600     22669.7
    672640     22668.9
    672680     22669.5
    672720       22670
    672760     22673.7
    672800     22672.8
    672840     22676.3
    672880       22679
    672920     22680.8
    672960     22678.9
    673000     22681.8
    673040       22684
    673080     22686.4
    673120     22684.7
    673160       22687
    673200     22685.4
    673240       22687
    673280     22688.2
    673320     22691.2
    673360     22696.7
    673400     22696.6
    673440     22695.8
    673480     22696.4
    673520     22696.8
    673560     22700.7
    673600     22699.7
    673640     22703.3
    673680       22706
    673720     22707.6
    673760     22705.8
    673800     22708.6
    673840       22711
    673880     22713.4
    673920     22711.6
    673960     22713.8
    674000     22712.3
    674040     22713.8
    674080     22715.1
    674120     22718.1
    674160     22723.6
    674200     22723.4
    674240     22722.8
    674280     22723.3
    674320     22723.6
    674360     22727.7
    674400     22726.6
    674440     22730.2
    674480     22732.9
    674520     22734.5
    674560     22732.7
    674600     22735.4
    674640     22737.8
    674680     22740.3
    674720     22738.6
    674760     22740.8
    674800     22739.2
    674840     22740.8
    674880       22742
    674920     22745.1
    674960     22750.5
    675000     22750.5
    675040     22749.8
    675080     22750.3
    675120     22750.8
    675160     22754.6
    675200     22753.5
    675240     22757.2
    675280     22759.9
    675320     22761.5
    675360     22759.6
    675400     22762.2
    675440     22764.7
    675480     22767.3
    675520     22765.6
    675560     22767.7
    675600     22766.2
    675640     22767.7
    675680     22768.9
    675720       22772
    675760     22777.4
    675800     22777.4
    675840     22776.8
    675880     22777.3
    675920     22777.8
    675960     22781.5
    676000     22780.6
    676040     22784.1
    676080     22786.9
    676120     22788.5
    676160     22786.5
    676200       22789
    676240     22791.7
    676280     22794.2
    676320     22792.6
    676360     22794.6
    676400     22793.1
    676440     22794.7
    676480       22796
    676520     22798.8
    676560     22804.4
    676600     22804.4
    676640     22803.7
    676680     22804.2
    676720     22804.8
    676760     22808.7
    676800     22807.6
    676840     22811.1
    676880     22813.9
    676920     22815.6
    676960     22813.4
    677000     22815.9
    677040     22818.6
    677080     22821.2
    677120     22819.6
    677160     22821.6
    677200     22820.1
    677240     22821.6
    677280     22822.9
    677320     22825.8
    677360     22831.4
    677400     22831.5
    677440     22830.6
    677480     22831.2
    677520     22831.8
    677560     22835.6
    677600     22834.4
    677640     22838.1
    677680     22840.9
    677720     22842.6
    677760     22840.4
    677800       22843
    677840     22845.6
    677880     22848.2
    677920     22846.6
    677960     22848.5
    678000     22847.1
    678040     22848.6
    678080     22849.8
    678120     22852.8
    678160     22858.4
    678200     22858.4
    678240     22857.6
    678280     22858.2
    678320     22858.6
    678360     22862.6
    678400     22861.4
    678440       22865
    678480     22867.7
    678520     22869.6
    678560     22867.5
    678600       22870
    678640     22872.4
    678680       22875
    678720     22873.5
    678760     22875.4
    678800       22874
    678840     22875.3
    678880     22876.7
    678920     22879.8
    678960     22885.1
    679000     22885.4
    679040     22884.5
    679080       22885
    679120     22885.6
    679160     22889.6
    679200     22888.4
    679240       22892
    679280     22894.7
    679320     22896.6
    679360     22894.4
    679400       22897
    679440     22899.5
    679480     22901.8
    679520     22900.5
    679560     22902.3
    679600     22900.9
    679640     22902.3
    679680     22903.6
    679720     22906.7
    679760     22912.1
    679800     22912.4
    679840     22911.5
    679880     22911.9
    679920     22912.5
    679960     22916.7
    680000     22915.4
    680040       22919
    680080     22921.6
    680120     22923.5
    680160     22921.3
    680200     22924.1
    680240     22926.3
    680280     22928.8
    680320     22927.5
    680360     22929.2
    680400     22927.9
    680440     22929.3
    680480     22930.5
    680520     22933.7
    680560     22939.1
    680600     22939.4
    680640     22938.5
    680680     22938.8
    680720     22939.4
    680760     22943.8
    680800     22942.2
    680840     22945.9
    680880     22948.7
    680920     22950.6
    680960     22948.2
    681000     22951.1
    681040     22953.5
    681080     22955.8
    681120     22954.6
    681160     22956.4
    681200       22955
    681240     22956.2
    681280     22957.4
    681320     22960.7
    681360     22966.1
    681400     22966.4
    681440     22965.4
    681480       22966
    681520     22966.5
    681560     22970.8
    681600     22969.1
    681640       22973
    681680     22975.8
    681720     22977.6
    681760     22975.2
    681800     22978.1
    681840     22980.5
    681880     22982.9
    681920     22981.6
    681960     22983.4
    682000     22982.2
    682040     22983.2
    682080     22984.4
    682120     22987.7
    682160     22993.1
    682200     22993.4
    682240     22992.5
    682280     22993.1
    682320     22993.6
    682360     22997.8
    682400     22996.1
    682440       23000
    682480     23002.8
    682520     23004.7
    682560     23002.1
    682600       23005
    682640     23007.5
    682680     23009.9
    682720     23008.6
    682760     23010.4
    682800     23009.4
    682840     23010.2
    682880     23011.4
    682920     23014.7
    682960     23020.2
    683000     23020.5
    683040     23019.6
    683080     23020.1
    683120     23020.6
    683160     23024.8
    683200     23023.2
    683240     23027.2
    683280     23029.7
    683320     23031.8
    683360     23029.2
    683400     23032.1
    683440     23034.5
    683480     23037.1
    683520     23035.5
    683560     23037.5
    683600     23036.3
    683640     23037.4
    683680     23038.5
    683720     23041.9
    683760     23047.2
    683800     23047.6
    683840     23046.7
    683880     23047.2
    683920     23047.7
    683960     23051.9
    684000     23050.3
    684040     23054.2
    684080     23056.8
    684120     23058.9
    684160     23056.3
    684200     23059.2
    684240     23061.7
    684280     23064.2
    684320     23062.7
    684360     23064.6
    684400     23063.1
    684440     23064.4
    684480     23065.6
    684520     23068.9
    684560     23074.3
    684600     23074.6
    684640     23073.7
    684680     23074.3
    684720     23074.7
    684760       23079
    684800     23077.3
    684840     23081.4
    684880     23083.8
    684920       23086
    684960     23083.3
    685000     23086.1
    685040     23088.8
    685080     23091.2
    685120     23089.7
    685160     23091.6
    685200     23090.3
    685240     23091.4
    685280     23092.8
    685320       23096
    685360     23101.2
    685400     23101.7
    685440     23100.7
    685480     23101.4
    685520     23101.7
    685560     23105.9
    685600     23104.3
    685640     23108.6
    685680     23110.9
    685720     23113.2
    685760     23110.4
    685800     23113.1
    685840     23115.9
    685880     23118.3
    685920     23116.8
    685960     23118.6
    686000     23117.3
    686040     23118.4
    686080     23119.8
    686120       23123
    686160     23128.3
    686200     23128.7
    686240     23127.6
    686280     23128.3
    686320     23128.5
    686360     23132.9
    686400     23131.2
    686440     23135.6
    686480     23137.8
    686520     23140.2
    686560     23137.5
    686600     23140.2
    686640     23142.9
    686680     23145.2
    686720     23143.8
    686760     23145.6
    686800     23144.4
    686840     23145.4
    686880     23146.8
    686920       23150
    686960     23155.2
    687000     23155.6
    687040     23154.6
    687080     23155.4
    687120     23155.4
    687160     23159.9
    687200     23158.2
    687240     23162.7
    687280     23164.9
    687320     23167.2
    687360     23164.6
    687400     23167.1
    687440     23169.9
    687480     23172.3
    687520     23170.9
    687560     23172.5
    687600     23171.5
    687640     23172.4
    687680     23173.9
    687720     23177.1
    687760     23182.3
    687800     23182.6
    687840     23181.7
    687880     23182.4
    687920     23182.5
    687960     23186.9
    688000     23185.1
    688040     23189.6
    688080     23191.9
    688120     23194.3
    688160     23191.5
    688200     23194.3
    688240     23196.8
    688280     23199.4
    688320       23198
    688360     23199.6
    688400     23198.4
    688440     23199.4
    688480     23200.8
    688520       23204
    688560     23209.3
    688600     23209.6
    688640     23208.8
    688680     23209.4
    688720     23209.5
    688760     23214.1
    688800     23212.1
    688840     23216.6
    688880     23218.8
    688920     23221.3
    688960     23218.5
    689000     23221.3
    689040     23223.7
    689080     23226.5
    689120     23224.9
    689160     23226.6
    689200     23225.4
    689240     23226.4
    689280     23227.8
    689320       23231
    689360     23236.3
    689400     23236.7
    689440     23235.7
    689480     23236.3
    689520     23236.5
    689560     23240.9
    689600       23239
    689640     23243.7
    689680     23245.9
    689720     23248.3
    689760     23245.6
    689800     23248.3
    689840     23250.7
    689880     23253.5
    689920       23252
    689960     23253.5
    690000     23252.4
    690040     23253.4
    690080     23254.8
    690120     23257.9
    690160     23263.2
    690200     23263.7
    690240     23262.6
    690280     23263.3
    690320     23263.5
    690360     23267.9
    690400     23265.9
    690440     23270.8
    690480     23272.9
    690520     23275.5
    690560     23272.5
    690600     23275.4
    690640     23277.7
    690680     23280.5
    690720     23278.9
    690760     23280.5
    690800     23279.4
    690840     23280.4
    690880     23281.8
    690920     23285.1
    690960     23290.5
    691000     23290.6
    691040     23289.7
    691080     23290.3
    691120     23290.7
    691160     23294.8
    691200     23292.9
    691240     23297.8
    691280     23299.9
    691320     23302.3
    691360     23299.4
    691400     23302.4
    691440     23304.6
    691480     23307.4
    691520     23305.9
    691560     23307.5
    691600     23306.5
    691640     23307.5
    691680     23308.9
    691720       23312
    691760     23317.4
    691800     23317.5
    691840     23316.7
    691880     23317.4
    691920     23317.7
    691960     23321.8
    692000     23319.9
    692040     23324.8
    692080       23327
    692120     23329.3
    692160     23326.3
    692200     23329.4
    692240     23331.5
    692280     23334.5
    692320     23332.9
    692360     23334.4
    692400     23333.4
    692440     23334.4
    692480     23335.8
    692520     23338.9
    692560     23344.4
    692600     23344.6
    692640     23343.7
    692680     23344.5
    692720     23344.8
    692760     23348.8
    692800     23346.8
    692840     23351.8
    692880     23354.1
    692920     23356.1
    692960     23353.4
    693000     23356.5
    693040     23358.6
    693080     23361.6
    693120     23359.8
    693160     23361.5
    693200     23360.5
    693240     23361.5
    693280     23362.9
    693320     23365.9
    693360     23371.5
    693400     23371.7
    693440     23370.7
    693480     23371.6
    693520     23371.8
    693560     23375.7
    693600     23373.8
    693640     23378.7
    693680     23381.1
    693720     23383.1
    693760     23380.4
    693800     23383.5
    693840     23385.5
    693880     23388.7
    693920     23386.6
    693960     23388.6
    694000     23387.5
    694040     23388.4
[truncated: 175,928 more chars]
