# Supplementary material for: Comment on 'Valid molecular dynamics simulations of human hemoglobin require a surprisingly large box size'
Source: eLife. 2019 Jun 20;8:e44718. doi: 10.7554/eLife.44718 (PMC6586461; doi:10.7554/eLife.44718)
Supplement: Figure 2—figure supplement 1—source data 1. — The zip archive contains a README file describing which source files correspond to the different panels. [file elife-44718-fig2-figsupp1-data1.zip › figure2_SI/panel_C/box2/16/msd.xvg]

# This file was created Thu Mar 28 23:24:47 2019
# Created by:
#             :-) GROMACS - gmx msd, 2018.3-dev-20180823-5d5eb38 (-:
# 
# Executable:   /usr/local/gromacs/2018/2018.3-impi2017-fftw337-gcc640-cuda91/bin/gmx
# Data prefix:  /usr/local/gromacs/2018/2018.3-impi2017-fftw337-gcc640-cuda91
# Working dir:  /home/vgapsys/project/hemoglobin/ubq/closed_cube/box2/eq6/diffusion
# Command line:
#   gmx msd -s ../tpr.tpr -f /netmount/energy/vgapsys/hemoglobin/ubq/closed_cube/box2/eq6/traj_comp.xtc -trestart 800 -n index.ndx -o msd.xvg
# gmx msd is part of G R O M A C S:
#
# Glycine aRginine prOline Methionine Alanine Cystine Serine
#
@    title "Mean Square Displacement"
@    xaxis  label "Time (ps)"
@    yaxis  label "MSD (nm\S2\N)"
@TYPE xy
# MSD gathered over 1e+06 ps with 1251 restarts
# Diffusion constants fitted from time 100000 to 900000 ps
# D[  SOL_&_OW] = 5.7231 (+/- 0.1190) (1e-5 cm^2/s)
         0           0
        40     1.39276
        80     2.75611
       120     4.11632
       160     5.47713
       200     6.83295
       240     8.18885
       280     9.54434
       320      10.901
       360     12.2554
       400     13.6128
       440     14.9676
       480     16.3235
       520     17.6771
       560      19.033
       600     20.3849
       640      21.741
       680     23.0921
       720     24.4473
       760     25.7959
       800     27.1513
       840     28.5048
       880     29.8556
       920     31.2082
       960     32.5655
      1000      33.915
      1040     35.2688
      1080     36.6214
      1120     37.9724
      1160     39.3228
      1200     40.6774
      1240     42.0317
      1280     43.3836
      1320     44.7334
      1360     46.0875
      1400     47.4402
      1440     48.7925
      1480     50.1449
      1520      51.499
      1560     52.8485
      1600     54.2043
      1640     55.5576
      1680     56.9075
      1720     58.2551
      1760     59.6156
      1800     60.9602
      1840     62.3171
      1880     63.6699
      1920     65.0228
      1960     66.3698
      2000     67.7288
      2040     69.0819
      2080      70.435
      2120      71.781
      2160     73.1355
      2200     74.4892
      2240     75.8422
      2280     77.1949
      2320      78.549
      2360     79.9008
      2400     81.2592
      2440     82.6088
      2480     83.9602
      2520     85.3054
      2560     86.6664
      2600     88.0096
      2640     89.3679
      2680      90.721
      2720     92.0732
      2760     93.4205
      2800     94.7812
      2840     96.1372
      2880     97.4875
      2920     98.8349
      2960      100.19
      3000     101.542
      3040     102.895
      3080     104.248
      3120     105.602
      3160     106.955
      3200     108.317
      3240     109.667
      3280     111.016
      3320     112.357
      3360     113.721
      3400     115.063
      3440     116.423
      3480     117.777
      3520     119.131
      3560     120.477
      3600      121.84
      3640     123.201
      3680     124.551
      3720     125.894
      3760     127.249
      3800     128.598
      3840     129.951
      3880     131.305
      3920     132.661
      3960     134.014
      4000     135.377
      4040     136.727
      4080     138.073
      4120     139.411
      4160     140.779
      4200     142.118
      4240     143.481
      4280     144.836
      4320     146.188
      4360     147.535
      4400       148.9
      4440      150.26
      4480     151.609
      4520     152.951
      4560     154.306
      4600     155.657
      4640      157.01
      4680     158.361
      4720     159.717
      4760     161.069
      4800     162.437
      4840     163.785
      4880      165.13
      4920     166.468
      4960     167.837
      5000     169.177
      5040     170.541
      5080     171.898
      5120      173.25
      5160     174.597
      5200     175.964
      5240     177.326
      5280     178.674
      5320     180.014
      5360     181.369
      5400     182.721
      5440     184.072
      5480     185.426
      5520     186.786
      5560     188.139
      5600     189.511
      5640     190.857
      5680     192.204
      5720      193.54
      5760     194.911
      5800     196.249
      5840     197.618
      5880     198.971
      5920     200.325
      5960     201.673
      6000     203.044
      6040     204.405
      6080     205.758
      6120     207.091
      6160     208.447
      6200       209.8
      6240     211.152
      6280     212.505
      6320     213.865
      6360     215.217
      6400      216.59
      6440     217.934
      6480      219.28
      6520     220.611
      6560     221.986
      6600     223.322
      6640     224.693
      6680     226.049
      6720     227.401
      6760     228.746
      6800      230.12
      6840      231.48
      6880     232.831
      6920     234.164
      6960     235.522
      7000     236.874
      7040     238.228
      7080     239.582
      7120     240.943
      7160     242.295
      7200     243.673
      7240     245.019
      7280     246.365
      7320     247.693
      7360      249.07
      7400     250.404
      7440     251.775
      7480     253.135
      7520      254.49
      7560     255.834
      7600     257.211
      7640     258.571
      7680     259.922
      7720     261.256
      7760     262.614
      7800     263.968
      7840     265.322
      7880     266.674
      7920     268.036
      7960     269.388
      8000     270.766
      8040     272.109
      8080     273.456
      8120     274.784
      8160     276.165
      8200     277.495
      8240     278.868
      8280     280.228
      8320     281.584
      8360      282.93
      8400     284.307
      8440     285.671
      8480     287.025
      8520     288.358
      8560     289.717
      8600     291.072
      8640     292.429
      8680     293.783
      8720     295.143
      8760       296.5
      8800     297.879
      8840      299.22
      8880     300.566
      8920     301.892
      8960     303.274
      9000       304.6
      9040     305.975
      9080     307.336
      9120     308.688
      9160     310.032
      9200     311.413
      9240     312.777
      9280     314.131
      9320     315.468
      9360     316.829
      9400     318.184
      9440     319.542
      9480     320.897
      9520     322.258
      9560     323.614
      9600     324.993
      9640     326.336
      9680     327.681
      9720     329.004
      9760     330.386
      9800     331.712
      9840     333.089
      9880     334.447
      9920     335.804
      9960     337.145
     10000     338.527
     10040     339.893
     10080     341.249
     10120     342.586
     10160     343.944
     10200     345.295
     10240     346.652
     10280     348.007
     10320     349.369
     10360     350.724
     10400     352.108
     10440     353.446
     10480     354.791
     10520     356.112
     10560     357.497
     10600     358.821
     10640     360.198
     10680     361.557
     10720     362.915
     10760     364.253
     10800     365.637
     10840     367.002
     10880      368.36
     10920     369.695
     10960     371.054
     11000     372.403
     11040      373.76
     11080     375.113
     11120     376.477
     11160     377.837
     11200     379.223
     11240      380.56
     11280     381.906
     11320     383.225
     11360     384.609
     11400     385.931
     11440     387.307
     11480     388.668
     11520     390.026
     11560     391.362
     11600     392.747
     11640     394.114
     11680     395.473
     11720     396.807
     11760     398.167
     11800     399.519
     11840     400.875
     11880      402.23
     11920     403.593
     11960     404.954
     12000     406.341
     12040     407.676
     12080     409.021
     12120     410.338
     12160      411.73
     12200     413.046
     12240     414.425
     12280     415.785
     12320     417.146
     12360     418.477
     12400     419.863
     12440     421.228
     12480     422.588
     12520     423.919
     12560     425.281
     12600     426.632
     12640     427.989
     12680     429.342
     12720     430.708
     12760     432.073
     12800     433.462
     12840     434.793
     12880     436.139
     12920     437.454
     12960     438.847
     13000     440.158
     13040     441.542
     13080     442.902
     13120     444.264
     13160     445.596
     13200     446.983
     13240     448.351
     13280      449.71
     13320     451.045
     13360     452.404
     13400     453.754
     13440     455.112
     13480     456.467
     13520     457.832
     13560     459.199
     13600      460.59
     13640     461.919
     13680     463.263
     13720     464.575
     13760      465.97
     13800     467.281
     13840     468.666
     13880     470.024
     13920     471.385
     13960     472.714
     14000     474.103
     14040     475.471
     14080     476.832
     14120     478.165
     14160     479.526
     14200     480.877
     14240     482.235
     14280     483.589
     14320     484.956
     14360     486.323
     14400     487.716
     14440     489.042
     14480     490.386
     14520     491.692
     14560     493.088
     14600     494.398
     14640     495.785
     14680     497.145
     14720     498.505
     14760     499.832
     14800     501.221
     14840      502.59
     14880     503.952
     14920     505.288
     14960      506.65
     15000     508.003
     15040     509.362
     15080     510.714
     15120     512.086
     15160     513.454
     15200     514.846
     15240     516.174
     15280     517.515
     15320     518.819
     15360     520.213
     15400     521.519
     15440     522.908
     15480     524.268
     15520     525.633
     15560     526.956
     15600     528.346
     15640     529.713
     15680     531.077
     15720      532.41
     15760     533.773
     15800     535.124
     15840     536.482
     15880     537.835
     15920     539.205
     15960     540.574
     16000     541.969
     16040     543.294
     16080     544.636
     16120     545.934
     16160      547.33
     16200     548.633
     16240     550.024
     16280     551.383
     16320     552.748
     16360     554.071
     16400     555.463
     16440     556.831
     16480     558.197
     16520     559.531
     16560     560.892
     16600     562.246
     16640     563.606
     16680     564.954
     16720     566.325
     16760     567.694
     16800     569.092
     16840     570.417
     16880     571.756
     16920     573.049
     16960     574.449
     17000     575.751
     17040     577.143
     17080     578.503
     17120     579.872
     17160     581.194
     17200     582.585
     17240     583.953
     17280     585.322
     17320     586.656
     17360     588.022
     17400     589.372
     17440      590.73
     17480     592.081
     17520     593.454
     17560     594.824
     17600     596.227
     17640     597.547
     17680     598.883
     17720     600.173
     17760     601.574
     17800     602.872
     17840      604.27
     17880      605.63
     17920     606.997
     17960     608.316
     18000     609.711
     18040     611.078
     18080     612.448
     18120     613.782
     18160     615.148
     18200     616.495
     18240     617.855
     18280     619.205
     18320      620.58
     18360     621.954
     18400     623.358
     18440     624.679
     18480     626.008
     18520     627.296
     18560     628.698
     18600     629.999
     18640     631.399
     18680     632.756
     18720     634.125
     18760     635.442
     18800     636.838
     18840     638.205
     18880     639.579
     18920     640.911
     18960     642.275
     19000     643.622
     19040     644.982
     19080      646.33
     19120     647.711
     19160     649.081
     19200     650.488
     19240     651.808
     19280      653.14
     19320     654.428
     19360     655.834
     19400     657.137
     19440     658.537
     19480     659.897
     19520     661.267
     19560     662.584
     19600     663.978
     19640     665.344
     19680     666.718
     19720      668.05
     19760     669.413
     19800     670.761
     19840     672.121
     19880      673.47
     19920     674.851
     19960     676.218
     20000     677.626
     20040     678.945
     20080     680.281
     20120     681.564
     20160      682.97
     20200     684.271
     20240     685.673
     20280     687.034
     20320     688.405
     20360     689.717
     20400     691.115
     20440      692.48
     20480     693.857
     20520     695.191
     20560     696.551
     20600     697.894
     20640     699.257
     20680     700.605
     20720     701.988
     20760     703.355
     20800     704.763
     20840     706.085
     20880     707.418
     20920     708.699
     20960     710.105
     21000     711.405
     21040     712.813
     21080     714.173
     21120     715.545
     21160      716.86
     21200     718.257
     21240     719.622
     21280     720.999
     21320      722.33
     21360     723.695
     21400     725.034
     21440     726.395
     21480     727.744
     21520     729.132
     21560       730.5
     21600      731.91
     21640     733.232
     21680     734.563
     21720      735.84
     21760     737.244
     21800     738.541
     21840     739.953
     21880     741.311
     21920     742.683
     21960     743.995
     22000     745.393
     22040     746.758
     22080     748.138
     22120     749.467
     22160      750.83
     22200      752.17
     22240     753.531
     22280     754.876
     22320     756.269
     22360     757.637
     22400     759.046
     22440     760.366
     22480     761.695
     22520     762.968
     22560     764.372
     22600     765.667
     22640     767.081
     22680     768.438
     22720     769.811
     22760     771.123
     22800     772.518
     22840     773.886
     22880     775.265
     22920     776.594
     22960     777.958
     23000     779.299
     23040     780.658
     23080     782.004
     23120     783.398
     23160     784.768
     23200      786.18
     23240       787.5
     23280     788.828
     23320     790.097
     23360     791.504
     23400     792.793
     23440     794.212
     23480      795.57
     23520      796.94
     23560     798.252
     23600     799.646
     23640     801.019
     23680     802.398
     23720     803.723
     23760     805.088
     23800     806.429
     23840     807.788
     23880     809.131
     23920     810.526
     23960     811.895
     24000     813.308
     24040      814.63
     24080     815.957
     24120     817.222
     24160     818.628
     24200     819.917
     24240      821.34
     24280     822.696
     24320      824.07
     24360     825.384
     24400      826.78
     24440     828.152
     24480     829.531
     24520     830.854
     24560      832.22
     24600     833.561
     24640     834.917
     24680     836.265
     24720      837.66
     24760     839.029
     24800     840.444
     24840     841.764
     24880     843.095
     24920     844.356
     24960     845.762
     25000     847.057
     25040     848.477
     25080     849.832
     25120     851.211
     25160     852.524
     25200      853.92
     25240     855.292
     25280     856.666
     25320     857.992
     25360     859.362
     25400       860.7
     25440     862.057
     25480     863.409
     25520     864.803
     25560     866.172
     25600     867.587
     25640     868.906
     25680     870.237
     25720     871.499
     25760     872.905
     25800      874.19
     25840     875.616
     25880     876.972
     25920     878.352
     25960     879.664
     26000      881.06
     26040     882.427
     26080     883.801
     26120     885.125
     26160     886.495
     26200     887.832
     26240     889.192
     26280     890.545
     26320     891.939
     26360      893.31
     26400     894.728
     26440     896.045
     26480     897.375
     26520     898.635
     26560     900.048
     26600     901.328
     26640     902.757
     26680     904.109
     26720     905.489
     26760     906.799
     26800     908.196
     26840     909.568
     26880     910.938
     26920     912.265
     26960     913.633
     27000     914.971
     27040     916.332
     27080     917.683
     27120     919.081
     27160     920.453
     27200      921.87
     27240     923.188
     27280     924.518
     27320     925.772
     27360     927.185
     27400     928.462
     27440     929.896
     27480     931.248
     27520      932.63
     27560      933.94
     27600     935.337
     27640     936.707
     27680     938.077
     27720     939.401
     27760     940.772
     27800     942.109
     27840     943.472
     27880     944.823
     27920     946.222
     27960     947.599
     28000     949.013
     28040     950.332
     28080     951.662
     28120     952.915
     28160     954.327
     28200     955.605
     28240     957.042
     28280     958.394
     28320     959.773
     28360     961.083
     28400     962.477
     28440     963.851
     28480     965.225
     28520     966.548
     28560     967.921
     28600     969.254
     28640     970.621
     28680     971.971
     28720     973.375
     28760      974.75
     28800     976.166
     28840     977.482
     28880     978.811
     28920     980.061
     28960     981.478
     29000      982.75
     29040     984.189
     29080     985.544
     29120     986.924
     29160     988.232
     29200     989.625
     29240     990.996
     29280     992.371
     29320     993.696
     29360     995.066
     29400     996.398
     29440     997.769
     29480      999.12
     29520     1000.53
     29560     1001.91
     29600     1003.32
     29640     1004.63
     29680     1005.96
     29720      1007.2
     29760     1008.62
     29800     1009.89
     29840     1011.33
     29880     1012.68
     29920     1014.06
     29960     1015.37
     30000     1016.76
     30040     1018.13
     30080     1019.51
     30120     1020.83
     30160     1022.21
     30200     1023.54
     30240     1024.91
     30280     1026.26
     30320     1027.67
     30360     1029.05
     30400     1030.46
     30440     1031.77
     30480      1033.1
     30520     1034.35
     30560     1035.77
     30600     1037.03
     30640     1038.48
     30680     1039.83
     30720     1041.21
     30760     1042.51
     30800     1043.91
     30840     1045.28
     30880     1046.65
     30920     1047.97
     30960     1049.35
     31000     1050.68
     31040     1052.05
     31080      1053.4
     31120     1054.81
     31160     1056.18
     31200      1057.6
     31240     1058.91
     31280     1060.24
     31320     1061.49
     31360     1062.91
     31400     1064.18
     31440     1065.62
     31480     1066.97
     31520     1068.35
     31560     1069.65
     31600     1071.05
     31640     1072.42
     31680      1073.8
     31720     1075.12
     31760      1076.5
     31800     1077.83
     31840     1079.19
     31880     1080.55
     31920     1081.96
     31960     1083.34
     32000     1084.76
     32040     1086.07
     32080      1087.4
     32120     1088.64
     32160     1090.06
     32200     1091.32
     32240     1092.77
     32280     1094.12
     32320      1095.5
     32360      1096.8
     32400     1098.19
     32440     1099.56
     32480     1100.94
     32520     1102.26
     32560     1103.64
     32600     1104.97
     32640     1106.33
     32680     1107.69
     32720      1109.1
     32760     1110.47
     32800      1111.9
     32840     1113.21
     32880     1114.54
     32920     1115.77
     32960      1117.2
     33000     1118.46
     33040     1119.91
     33080     1121.26
     33120     1122.64
     33160     1123.94
     33200     1125.33
     33240      1126.7
     33280     1128.08
     33320      1129.4
     33360     1130.78
     33400     1132.11
     33440     1133.47
     33480     1134.83
     33520     1136.24
     33560     1137.62
     33600     1139.04
     33640     1140.35
     33680     1141.68
     33720     1142.91
     33760     1144.34
     33800      1145.6
     33840     1147.04
     33880      1148.4
     33920     1149.78
     33960     1151.07
     34000     1152.47
     34040     1153.84
     34080     1155.21
     34120     1156.54
     34160     1157.91
     34200     1159.24
     34240     1160.61
     34280     1161.96
     34320     1163.38
     34360     1164.75
     34400     1166.18
     34440     1167.48
     34480     1168.81
     34520     1170.04
     34560     1171.47
     34600     1172.72
     34640     1174.17
     34680     1175.52
     34720     1176.89
     34760     1178.19
     34800     1179.59
     34840     1180.95
     34880     1182.33
     34920     1183.66
     34960     1185.03
     35000     1186.36
     35040     1187.73
     35080     1189.08
     35120      1190.5
     35160     1191.87
     35200      1193.3
     35240     1194.61
     35280     1195.93
     35320     1197.16
     35360     1198.59
     35400     1199.83
     35440     1201.29
     35480     1202.64
     35520     1204.01
     35560      1205.3
     35600      1206.7
     35640     1208.07
     35680     1209.45
     35720     1210.77
     35760     1212.15
     35800     1213.48
     35840     1214.85
     35880      1216.2
     35920     1217.62
     35960     1218.99
     36000     1220.42
     36040     1221.73
     36080     1223.05
     36120     1224.27
     36160      1225.7
     36200     1226.95
     36240      1228.4
     36280     1229.75
     36320     1231.13
     36360     1232.42
     36400     1233.82
     36440     1235.19
     36480     1236.57
     36520     1237.89
     36560     1239.27
     36600     1240.59
     36640     1241.97
     36680     1243.33
     36720     1244.74
     36760     1246.11
     36800     1247.55
     36840     1248.85
     36880     1250.17
     36920     1251.39
     36960     1252.82
     37000     1254.06
     37040     1255.53
     37080     1256.87
     37120     1258.25
     37160     1259.54
     37200     1260.94
     37240     1262.31
     37280     1263.69
     37320     1265.01
     37360     1266.39
     37400     1267.71
     37440     1269.09
     37480     1270.44
     37520     1271.86
     37560     1273.23
     37600     1274.67
     37640     1275.97
     37680     1277.29
     37720     1278.51
     37760     1279.94
     37800     1281.19
     37840     1282.65
     37880        1284
     37920     1285.37
     37960     1286.66
     38000     1288.06
     38040     1289.43
     38080     1290.81
     38120     1292.13
     38160     1293.51
     38200     1294.83
     38240      1296.2
     38280     1297.56
     38320     1298.98
     38360     1300.35
     38400     1301.78
     38440     1303.09
     38480     1304.41
     38520     1305.62
     38560     1307.05
     38600     1308.29
     38640     1309.76
     38680     1311.11
     38720     1312.49
     38760     1313.77
     38800     1315.17
     38840     1316.54
     38880     1317.92
     38920     1319.24
     38960     1320.62
     39000     1321.94
     39040     1323.31
     39080     1324.67
     39120     1326.09
     39160     1327.46
     39200     1328.89
     39240     1330.21
     39280     1331.52
     39320     1332.73
     39360     1334.17
     39400     1335.41
     39440     1336.88
     39480     1338.23
     39520     1339.61
     39560     1340.89
     39600     1342.29
     39640     1343.66
     39680     1345.04
     39720     1346.36
     39760     1347.74
     39800     1349.06
     39840     1350.43
     39880     1351.79
     39920     1353.22
     39960     1354.59
     40000     1356.02
     40040     1357.33
     40080     1358.65
     40120     1359.85
     40160      1361.3
     40200     1362.53
     40240     1364.01
     40280     1365.36
     40320     1366.73
     40360     1368.01
     40400     1369.41
     40440     1370.78
     40480     1372.16
     40520     1373.48
     40560     1374.86
     40600     1376.18
     40640     1377.56
     40680     1378.91
     40720     1380.34
     40760     1381.71
     40800     1383.14
     40840     1384.45
     40880     1385.77
     40920     1386.97
     40960     1388.41
     41000     1389.65
     41040     1391.13
     41080     1392.47
     41120     1393.86
     41160     1395.13
     41200     1396.53
     41240      1397.9
     41280     1399.28
     41320      1400.6
     41360     1401.98
     41400      1403.3
     41440     1404.67
     41480     1406.03
     41520     1407.45
     41560     1408.82
     41600     1410.26
     41640     1411.57
     41680     1412.89
     41720     1414.09
     41760     1415.53
     41800     1416.77
     41840     1418.25
     41880      1419.6
     41920     1420.97
     41960     1422.25
     42000     1423.65
     42040     1425.02
     42080      1426.4
     42120     1427.71
     42160      1429.1
     42200     1430.42
     42240     1431.78
     42280     1433.14
     42320     1434.57
     42360     1435.94
     42400     1437.38
     42440      1438.7
     42480     1440.01
     42520     1441.21
     42560     1442.66
     42600     1443.89
     42640     1445.37
     42680     1446.72
     42720     1448.11
     42760     1449.38
     42800     1450.78
     42840     1452.15
     42880     1453.53
     42920     1454.84
     42960     1456.22
     43000     1457.54
     43040     1458.91
     43080     1460.27
     43120      1461.7
     43160     1463.07
     43200     1464.51
     43240     1465.83
     43280     1467.14
     43320     1468.33
     43360     1469.79
     43400     1471.02
     43440      1472.5
     43480     1473.85
     43520     1475.23
     43560     1476.51
     43600     1477.91
     43640     1479.28
     43680     1480.66
     43720     1481.97
     43760     1483.36
     43800     1484.67
     43840     1486.04
     43880      1487.4
     43920     1488.83
     43960     1490.21
     44000     1491.65
     44040     1492.96
     44080     1494.28
     44120     1495.46
     44160     1496.92
     44200     1498.15
     44240     1499.63
     44280     1500.98
     44320     1502.37
     44360     1503.65
     44400     1505.05
     44440     1506.42
     44480      1507.8
     44520     1509.11
     44560      1510.5
     44600     1511.82
     44640     1513.19
     44680     1514.54
     44720     1515.97
     44760     1517.35
     44800     1518.79
     44840      1520.1
     44880     1521.42
     44920      1522.6
     44960     1524.06
     45000     1525.29
     45040     1526.77
     45080     1528.12
     45120      1529.5
     45160     1530.78
     45200     1532.18
     45240     1533.55
     45280     1534.93
     45320     1536.24
     45360     1537.63
     45400     1538.95
     45440     1540.32
     45480     1541.67
     45520     1543.11
     45560     1544.48
     45600     1545.93
     45640     1547.23
     45680     1548.56
     45720     1549.74
     45760     1551.19
     45800     1552.43
     45840      1553.9
     45880     1555.25
     45920     1556.64
     45960     1557.92
     46000     1559.31
     46040     1560.69
     46080     1562.07
     46120     1563.38
     46160     1564.78
     46200     1566.09
     46240     1567.46
     46280     1568.81
     46320     1570.25
     46360     1571.63
     46400     1573.08
     46440     1574.38
     46480     1575.71
     46520     1576.88
     46560     1578.33
     46600     1579.57
     46640     1581.04
     46680      1582.4
     46720     1583.78
     46760     1585.05
     46800     1586.45
     46840     1587.83
     46880     1589.21
     46920     1590.53
     46960     1591.92
     47000     1593.23
     47040      1594.6
     47080     1595.95
     47120     1597.39
     47160     1598.77
     47200     1600.22
     47240     1601.52
     47280     1602.84
     47320     1604.02
     47360     1605.47
     47400     1606.71
     47440     1608.18
     47480     1609.53
     47520     1610.91
     47560     1612.19
     47600     1613.59
     47640     1614.97
     47680     1616.36
     47720     1617.67
     47760     1619.06
     47800     1620.37
     47840     1621.74
     47880     1623.09
     47920     1624.53
     47960     1625.92
     48000     1627.36
     48040     1628.67
     48080     1629.99
     48120     1631.16
     48160     1632.61
     48200     1633.85
     48240     1635.31
     48280     1636.68
     48320     1638.05
     48360     1639.33
     48400     1640.73
     48440     1642.11
     48480     1643.51
     48520     1644.82
     48560      1646.2
     48600     1647.52
     48640     1648.89
     48680     1650.23
     48720     1651.67
     48760     1653.06
     48800      1654.5
     48840     1655.81
     48880     1657.13
     48920      1658.3
     48960     1659.75
     49000        1661
     49040     1662.47
     49080     1663.83
     49120     1665.21
     49160     1666.48
     49200     1667.88
     49240     1669.26
     49280     1670.66
     49320     1671.97
     49360     1673.35
     49400     1674.67
     49440     1676.04
     49480     1677.39
     49520     1678.83
     49560     1680.21
     49600     1681.66
     49640     1682.97
     49680     1684.29
     49720     1685.47
     49760     1686.92
     49800     1688.16
     49840     1689.63
     49880        1691
     49920     1692.38
     49960     1693.65
     50000     1695.05
     50040     1696.43
     50080     1697.83
     50120     1699.14
     50160     1700.52
     50200     1701.84
     50240     1703.21
     50280     1704.55
     50320        1706
     50360     1707.39
     50400     1708.83
     50440     1710.15
     50480     1711.47
     50520     1712.64
     50560     1714.09
     50600     1715.33
     50640     1716.81
     50680     1718.17
     50720     1719.55
     50760     1720.82
     50800     1722.22
     50840      1723.6
     50880        1725
     50920     1726.31
     50960     1727.69
     51000        1729
     51040     1730.38
     51080     1731.72
     51120     1733.17
     51160     1734.55
     51200        1736
     51240     1737.32
     51280     1738.64
     51320      1739.8
     51360     1741.26
     51400     1742.49
     51440     1743.98
     51480     1745.34
     51520     1746.72
     51560     1747.99
     51600     1749.38
     51640     1750.77
     51680     1752.17
     51720     1753.47
     51760     1754.86
     51800     1756.17
     51840     1757.55
     51880     1758.89
     51920     1760.33
     51960     1761.73
     52000     1763.17
     52040     1764.49
     52080     1765.81
     52120     1766.96
     52160     1768.44
     52200     1769.66
     52240     1771.15
     52280     1772.51
     52320     1773.89
     52360     1775.16
     52400     1776.56
     52440     1777.94
     52480     1779.34
     52520     1780.65
     52560     1782.03
     52600     1783.34
     52640     1784.72
     52680     1786.07
     52720     1787.51
     52760      1788.9
     52800     1790.35
     52840     1791.67
     52880     1792.98
     52920     1794.14
     52960     1795.61
     53000     1796.83
     53040     1798.33
     53080     1799.68
     53120     1801.06
     53160     1802.33
     53200     1803.73
     53240     1805.11
     53280      1806.5
     53320     1807.82
     53360      1809.2
     53400     1810.52
     53440      1811.9
     53480     1813.24
     53520      1814.7
     53560     1816.08
     53600     1817.53
     53640     1818.85
     53680     1820.16
     53720     1821.31
     53760      1822.8
     53800     1824.01
     53840     1825.51
     53880     1826.86
     53920     1828.24
     53960     1829.51
     54000      1830.9
     54040     1832.29
     54080     1833.68
     54120        1835
     54160     1836.38
     54200     1837.69
     54240     1839.07
     54280     1840.42
     54320     1841.87
     54360     1843.25
     54400     1844.71
     54440     1846.03
     54480     1847.34
     54520     1848.48
     54560     1849.96
     54600     1851.18
     54640     1852.67
     54680     1854.03
     54720     1855.41
     54760     1856.68
     54800     1858.07
     54840     1859.46
     54880     1860.85
     54920     1862.17
     54960     1863.54
     55000     1864.86
     55040     1866.24
     55080     1867.59
     55120     1869.04
     55160     1870.42
     55200     1871.88
     55240      1873.2
     55280     1874.51
     55320     1875.65
     55360     1877.13
     55400     1878.35
     55440     1879.85
     55480      1881.2
     55520     1882.59
     55560     1883.85
     55600     1885.24
     55640     1886.63
     55680     1888.02
     55720     1889.34
     55760     1890.71
     55800     1892.03
     55840     1893.41
     55880     1894.75
     55920      1896.2
     55960     1897.59
     56000     1899.05
     56040     1900.37
     56080     1901.68
     56120     1902.82
     56160     1904.31
     56200     1905.53
     56240     1907.03
     56280     1908.39
     56320     1909.77
     56360     1911.02
     56400     1912.41
     56440      1913.8
     56480      1915.2
     56520     1916.52
     56560      1917.9
     56600     1919.22
     56640     1920.59
     56680     1921.94
     56720     1923.39
     56760     1924.77
     56800     1926.24
     56840     1927.55
     56880     1928.86
     56920        1930
     56960     1931.49
     57000     1932.71
     57040     1934.21
     57080     1935.57
     57120     1936.96
     57160      1938.2
     57200      1939.6
     57240     1940.98
     57280     1942.38
     57320     1943.71
     57360     1945.08
     57400      1946.4
     57440     1947.77
     57480     1949.13
     57520     1950.57
     57560     1951.96
     57600     1953.43
     57640     1954.75
     57680     1956.05
     57720     1957.18
     57760     1958.68
     57800      1959.9
     57840      1961.4
     57880     1962.75
     57920     1964.13
     57960     1965.38
     58000     1966.77
     58040     1968.17
     58080     1969.56
     58120     1970.89
     58160     1972.26
     58200     1973.58
     58240     1974.95
     58280     1976.31
     58320     1977.75
     58360     1979.14
     58400     1980.61
     58440     1981.92
     58480     1983.22
     58520     1984.36
     58560     1985.85
     58600     1987.07
     58640     1988.57
     58680     1989.93
     58720      1991.3
     58760     1992.55
     58800     1993.95
     58840     1995.34
     58880     1996.74
     58920     1998.06
     58960     1999.44
     59000     2000.76
     59040     2002.13
     59080     2003.48
     59120     2004.93
     59160     2006.32
     59200      2007.8
     59240      2009.1
     59280      2010.4
     59320     2011.53
     59360     2013.04
     59400     2014.25
     59440     2015.75
     59480     2017.11
     59520     2018.49
     59560     2019.73
     59600     2021.14
     59640     2022.53
     59680     2023.93
     59720     2025.25
     59760     2026.62
     59800     2027.94
     59840     2029.31
     59880     2030.67
     59920     2032.11
     59960      2033.5
     60000     2034.98
     60040     2036.28
     60080     2037.58
     60120     2038.72
     60160     2040.22
     60200     2041.44
     60240     2042.94
     60280     2044.29
     60320     2045.67
     60360     2046.92
     60400     2048.32
     60440     2049.72
     60480     2051.11
     60520     2052.43
     60560     2053.81
     60600     2055.12
     60640      2056.5
     60680     2057.85
     60720      2059.3
     60760     2060.69
     60800     2062.17
     60840     2063.46
     60880     2064.76
     60920     2065.89
     60960      2067.4
     61000     2068.61
     61040     2070.11
     61080     2071.48
     61120     2072.86
     61160     2074.09
     61200      2075.5
     61240     2076.89
     61280     2078.29
     61320     2079.61
     61360     2080.99
     61400      2082.3
     61440     2083.68
     61480     2085.03
     61520     2086.48
     61560     2087.87
     61600     2089.35
     61640     2090.64
     61680     2091.93
     61720     2093.07
     61760     2094.58
     61800     2095.78
     61840     2097.29
     61880     2098.65
     61920     2100.03
     61960     2101.27
     62000     2102.67
     62040     2104.07
     62080     2105.47
     62120     2106.78
     62160     2108.17
     62200     2109.48
     62240     2110.85
     62280     2112.21
     62320     2113.65
     62360     2115.05
     62400     2116.53
     62440     2117.81
     62480     2119.11
     62520     2120.25
     62560     2121.76
     62600     2122.96
     62640     2124.47
     62680     2125.83
     62720     2127.21
     62760     2128.44
     62800     2129.85
     62840     2131.24
     62880     2132.65
     62920     2133.97
     62960     2135.35
     63000     2136.66
     63040     2138.04
     63080     2139.38
     63120     2140.83
     63160     2142.23
     63200     2143.71
     63240        2145
     63280     2146.28
     63320     2147.42
     63360     2148.93
     63400     2150.14
     63440     2151.65
     63480        2153
     63520     2154.38
     63560     2155.61
     63600     2157.02
     63640     2158.42
     63680     2159.82
     63720     2161.14
     63760     2162.52
     63800     2163.83
     63840      2165.2
     63880     2166.54
     63920        2168
     63960      2169.4
     64000     2170.88
     64040     2172.16
     64080     2173.45
     64120     2174.59
     64160      2176.1
     64200      2177.3
     64240     2178.82
     64280     2180.17
     64320     2181.56
     64360     2182.78
     64400      2184.2
     64440     2185.59
     64480     2186.99
     64520     2188.32
     64560     2189.69
     64600        2191
     64640     2192.38
     64680     2193.72
     64720     2195.18
     64760     2196.58
     64800     2198.06
     64840     2199.34
     64880     2200.63
     64920     2201.77
     64960     2203.28
     65000     2204.49
     65040        2206
     65080     2207.36
     65120     2208.74
     65160     2209.97
     65200     2211.38
     65240     2212.77
     65280     2214.17
     65320      2215.5
     65360     2216.86
     65400     2218.18
     65440     2219.55
     65480     2220.89
     65520     2222.36
     65560     2223.76
     65600     2225.25
     65640     2226.54
     65680     2227.82
     65720     2228.96
     65760     2230.47
     65800     2231.67
     65840     2233.18
     65880     2234.54
     65920     2235.93
     65960     2237.15
     66000     2238.56
     66040     2239.95
     66080     2241.36
     66120     2242.68
     66160     2244.05
     66200     2245.36
     66240     2246.74
     66280     2248.08
     66320     2249.55
     66360     2250.95
     66400     2252.43
     66440     2253.72
     66480        2255
     66520     2256.14
     66560     2257.66
     66600     2258.87
     66640     2260.37
     66680     2261.74
     66720     2263.12
     66760     2264.34
     66800     2265.75
     66840     2267.15
     66880     2268.55
     66920     2269.87
     66960     2271.24
     67000     2272.55
     67040     2273.93
     67080     2275.26
     67120     2276.74
     67160     2278.14
     67200     2279.63
     67240     2280.91
     67280     2282.18
     67320     2283.32
     67360     2284.83
     67400     2286.04
     67440     2287.55
     67480     2288.91
     67520      2290.3
     67560     2291.52
     67600     2292.93
     67640     2294.32
     67680     2295.73
     67720     2297.04
     67760     2298.42
     67800     2299.74
     67840      2301.1
     67880     2302.45
     67920     2303.91
     67960     2305.32
     68000     2306.81
     68040      2308.1
     68080     2309.37
     68120      2310.5
     68160     2312.01
     68200     2313.22
     68240     2314.74
     68280      2316.1
     68320     2317.49
     68360      2318.7
     68400     2320.11
     68440     2321.51
     68480     2322.92
     68520     2324.23
     68560      2325.6
     68600     2326.92
     68640      2328.3
     68680     2329.64
     68720      2331.1
     68760     2332.51
     68800        2334
     68840     2335.29
     68880     2336.55
     68920     2337.68
     68960      2339.2
     69000      2340.4
     69040     2341.92
     69080     2343.28
     69120     2344.67
     69160     2345.88
     69200     2347.29
     69240     2348.69
     69280      2350.1
     69320     2351.42
     69360     2352.79
     69400     2354.11
     69440     2355.49
     69480     2356.83
     69520     2358.29
     69560     2359.71
     69600     2361.19
     69640     2362.48
     69680     2363.74
     69720     2364.87
     69760     2366.39
     69800     2367.59
     69840     2369.11
     69880     2370.47
     69920     2371.86
     69960     2373.07
     70000     2374.48
     70040     2375.89
     70080      2377.3
     70120     2378.61
     70160     2379.99
     70200     2381.32
     70240     2382.68
     70280     2384.02
     70320     2385.49
     70360      2386.9
     70400     2388.39
     70440     2389.67
     70480     2390.93
     70520     2392.06
     70560     2393.58
     70600     2394.78
     70640      2396.3
     70680     2397.66
     70720     2399.05
     70760     2400.26
     70800     2401.67
     70840     2403.09
     70880      2404.5
     70920     2405.81
     70960     2407.19
     71000     2408.51
     71040     2409.88
     71080     2411.23
     71120     2412.69
     71160     2414.11
     71200     2415.59
     71240     2416.89
     71280     2418.15
     71320     2419.27
     71360     2420.79
     71400        2422
     71440     2423.52
     71480     2424.88
     71520     2426.26
     71560     2427.47
     71600     2428.89
     71640      2430.3
     71680     2431.71
     71720     2433.02
     71760      2434.4
     71800     2435.73
     71840      2437.1
     71880     2438.45
     71920     2439.91
     71960     2441.33
     72000     2442.82
     72040     2444.11
     72080     2445.36
     72120     2446.49
     72160     2448.01
     72200     2449.21
     72240     2450.73
     72280      2452.1
     72320     2453.49
     72360     2454.69
     72400     2456.11
     72440     2457.52
     72480     2458.94
     72520     2460.25
     72560     2461.62
     72600     2462.95
     72640     2464.34
     72680     2465.68
     72720     2467.14
     72760     2468.57
     72800     2470.05
     72840     2471.34
     72880     2472.59
     72920     2473.71
     72960     2475.24
     73000     2476.44
     73040     2477.96
     73080     2479.33
     73120     2480.72
     73160     2481.91
     73200     2483.33
     73240     2484.75
     73280     2486.16
     73320     2487.47
     73360     2488.85
     73400     2490.18
     73440     2491.56
     73480      2492.9
     73520     2494.36
     73560     2495.79
     73600     2497.27
     73640     2498.56
     73680     2499.82
     73720     2500.93
     73760     2502.46
     73800     2503.66
     73840     2505.18
     73880     2506.55
     73920     2507.94
     73960     2509.14
     74000     2510.56
     74040     2511.98
     74080     2513.39
     74120      2514.7
     74160     2516.07
     74200      2517.4
     74240     2518.78
     74280     2520.13
     74320     2521.59
     74360     2523.02
     74400      2524.5
     74440     2525.79
     74480     2527.05
     74520     2528.16
     74560     2529.69
     74600     2530.88
     74640     2532.41
     74680     2533.77
     74720     2535.16
     74760     2536.37
     74800     2537.78
     74840     2539.21
     74880     2540.61
     74920     2541.92
     74960     2543.29
     75000     2544.63
     75040     2546.01
     75080     2547.34
     75120     2548.82
     75160     2550.24
     75200     2551.73
     75240     2553.01
     75280     2554.27
     75320     2555.38
     75360     2556.91
     75400     2558.09
     75440     2559.63
     75480     2560.99
     75520     2562.38
     75560     2563.58
     75600        2565
     75640     2566.42
     75680     2567.83
     75720     2569.14
     75760     2570.51
     75800     2571.85
     75840     2573.22
     75880     2574.56
     75920     2576.03
     75960     2577.46
     76000     2578.95
     76040     2580.23
     76080     2581.49
     76120     2582.59
     76160     2584.13
     76200      2585.3
     76240     2586.84
     76280     2588.21
     76320      2589.6
     76360      2590.8
     76400     2592.21
     76440     2593.63
     76480     2595.05
     76520     2596.36
     76560     2597.71
     76600     2599.06
     76640     2600.43
     76680     2601.77
     76720     2603.24
     76760     2604.67
     76800     2606.17
     76840     2607.45
     76880     2608.71
     76920     2609.81
     76960     2611.35
     77000     2612.52
     77040     2614.06
     77080     2615.44
     77120     2616.82
     77160     2618.01
     77200     2619.43
     77240     2620.85
     77280     2622.27
     77320     2623.58
     77360     2624.94
     77400     2626.28
     77440     2627.66
     77480        2629
     77520     2630.47
     77560      2631.9
     77600      2633.4
     77640     2634.67
     77680     2635.95
     77720     2637.04
     77760     2638.57
     77800     2639.75
     77840     2641.29
     77880     2642.67
     77920     2644.04
     77960     2645.24
     78000     2646.66
     78040     2648.07
     78080     2649.49
     78120     2650.81
     78160     2652.17
     78200     2653.51
     78240     2654.88
     78280     2656.22
     78320     2657.69
     78360     2659.12
     78400     2660.62
     78440     2661.91
     78480     2663.18
     78520     2664.27
     78560      2665.8
     78600     2666.98
     78640     2668.52
     78680      2669.9
     78720     2671.27
     78760     2672.47
     78800     2673.89
     78840      2675.3
     78880     2676.72
     78920     2678.04
     78960      2679.4
     79000     2680.74
     79040     2682.11
     79080     2683.45
     79120     2684.92
     79160     2686.36
     79200     2687.86
     79240     2689.15
     79280     2690.41
     79320      2691.5
     79360     2693.02
     79400     2694.21
     79440     2695.74
     79480     2697.13
     79520      2698.5
     79560     2699.69
     79600     2701.12
     79640     2702.52
     79680     2703.95
     79720     2705.27
     79760     2706.63
     79800     2707.96
     79840     2709.34
     79880     2710.68
     79920     2712.16
     79960     2713.58
     80000     2715.09
     80040     2716.38
     80080     2717.64
     80120     2718.73
     80160     2720.26
     80200     2721.45
     80240     2722.97
     80280     2724.38
     80320     2725.74
     80360     2726.94
     80400     2728.35
     80440     2729.76
     80480     2731.19
     80520      2732.5
     80560     2733.86
     80600      2735.2
     80640     2736.59
     80680     2737.91
     80720      2739.4
     80760     2740.83
     80800     2742.34
     80840     2743.62
     80880     2744.89
     80920     2745.98
     80960     2747.49
     81000     2748.69
     81040     2750.21
     81080     2751.61
     81120     2752.98
     81160     2754.17
     81200      2755.6
     81240        2757
     81280     2758.44
     81320     2759.74
     81360      2761.1
     81400     2762.45
     81440     2763.83
     81480     2765.15
     81520     2766.65
     81560     2768.07
     81600     2769.58
     81640     2770.87
     81680     2772.13
     81720     2773.22
     81760     2774.74
     81800     2775.93
     81840     2777.45
     81880     2778.85
     81920     2780.22
     81960     2781.41
     82000     2782.84
     82040     2784.24
     82080     2785.68
     82120     2786.99
     82160     2788.34
     82200     2789.69
     82240     2791.06
     82280     2792.39
     82320     2793.89
     82360      2795.3
     82400     2796.81
     82440     2798.11
     82480     2799.37
     82520     2800.45
     82560     2801.97
     82600     2803.16
     82640     2804.68
     82680     2806.07
     82720     2807.44
     82760     2808.62
     82800     2810.06
     82840     2811.45
     82880      2812.9
     82920      2814.2
     82960     2815.56
     83000      2816.9
     83040     2818.29
     83080      2819.6
     83120      2821.1
     83160     2822.52
     83200     2824.03
     83240     2825.32
     83280     2826.58
     83320     2827.66
     83360     2829.18
     83400     2830.38
     83440      2831.9
     83480     2833.29
     83520     2834.66
     83560     2835.84
     83600     2837.28
     83640     2838.69
     83680     2840.12
     83720     2841.43
     83760     2842.79
     83800     2844.13
     83840     2845.52
     83880     2846.83
     83920     2848.33
     83960     2849.75
     84000     2851.25
     84040     2852.55
     84080      2853.8
     84120     2854.89
     84160     2856.41
     84200     2857.61
     84240     2859.13
     84280     2860.52
     84320     2861.89
     84360     2863.07
     84400      2864.5
     84440     2865.92
     84480     2867.35
     84520     2868.66
     84560     2870.03
     84600     2871.36
     84640     2872.75
     84680     2874.06
     84720     2875.56
     84760     2876.98
     84800     2878.47
     84840     2879.77
     84880     2881.03
     84920     2882.12
     84960     2883.63
     85000     2884.81
     85040     2886.35
     85080     2887.74
     85120     2889.12
     85160     2890.29
     85200     2891.73
     85240     2893.14
     85280     2894.58
     85320     2895.88
     85360     2897.25
     85400     2898.57
     85440     2899.97
     85480     2901.28
     85520     2902.78
     85560     2904.21
     85600      2905.7
     85640     2907.01
     85680     2908.25
     85720     2909.34
     85760     2910.85
     85800     2912.04
     85840     2913.58
     85880     2914.96
     85920     2916.33
     85960     2917.51
     86000     2918.95
     86040     2920.36
     86080      2921.8
     86120      2923.1
     86160     2924.47
     86200      2925.8
     86240     2927.18
     86280      2928.5
     86320     2930.01
     86360     2931.44
     86400     2932.93
     86440     2934.24
     86480     2935.47
     86520     2936.57
     86560     2938.07
     86600     2939.25
     86640      2940.8
     86680     2942.19
     86720     2943.55
     86760     2944.73
     86800     2946.17
     86840     2947.58
     86880     2949.02
     86920     2950.32
     86960     2951.69
     87000     2953.02
     87040     2954.41
     87080     2955.73
     87120     2957.23
     87160     2958.66
     87200     2960.16
     87240     2961.46
     87280     2962.69
     87320     2963.78
     87360      2965.3
     87400     2966.48
     87440     2968.02
     87480     2969.41
     87520     2970.78
     87560     2971.95
     87600     2973.39
     87640      2974.8
     87680     2976.24
     87720     2977.55
     87760     2978.92
     87800     2980.23
     87840     2981.63
     87880     2982.95
     87920     2984.46
     87960     2985.89
     88000     2987.39
     88040     2988.69
     88080     2989.92
     88120        2991
     88160     2992.52
     88200      2993.7
     88240     2995.24
     88280     2996.64
     88320        2998
     88360     2999.17
     88400     3000.62
     88440     3002.03
     88480     3003.47
     88520     3004.77
     88560     3006.15
     88600     3007.45
     88640     3008.86
     88680     3010.16
     88720     3011.69
     88760      3013.1
     88800      3014.6
     88840      3015.9
     88880     3017.14
     88920     3018.23
     88960     3019.73
     89000     3020.92
     89040     3022.47
     89080     3023.87
     89120     3025.23
     89160      3026.4
     89200     3027.84
     89240     3029.25
     89280     3030.69
     89320     3031.99
     89360     3033.37
     89400     3034.68
     89440     3036.08
     89480     3037.38
     89520     3038.91
     89560     3040.33
     89600     3041.82
     89640     3043.12
     89680     3044.36
     89720     3045.44
     89760     3046.95
     89800     3048.13
     89840     3049.69
     89880     3051.08
     89920     3052.45
     89960     3053.61
     90000     3055.05
     90040     3056.46
     90080      3057.9
     90120     3059.19
     90160     3060.58
     90200     3061.89
     90240     3063.29
     90280     3064.59
     90320     3066.13
     90360     3067.53
     90400     3069.04
     90440     3070.33
     90480     3071.58
     90520     3072.65
     90560     3074.15
     90600     3075.34
     90640     3076.89
     90680     3078.29
     90720     3079.66
     90760     3080.82
     90800     3082.25
     90840     3083.67
     90880      3085.1
     90920      3086.4
     90960     3087.79
     91000     3089.09
     91040     3090.49
     91080      3091.8
     91120     3093.34
     91160     3094.74
     91200     3096.26
     91240     3097.54
     91280     3098.79
     91320     3099.85
     91360     3101.36
     91400     3102.55
     91440     3104.11
     91480     3105.51
     91520     3106.88
     91560     3108.03
     91600     3109.46
     91640     3110.89
     91680     3112.31
     91720     3113.61
     91760        3115
     91800     3116.31
     91840     3117.71
     91880     3119.01
     91920     3120.55
     91960     3121.96
     92000     3123.48
     92040     3124.75
     92080        3126
     92120     3127.06
     92160     3128.58
     92200     3129.76
     92240     3131.33
     92280     3132.73
     92320     3134.09
     92360     3135.24
     92400     3136.69
     92440      3138.1
     92480     3139.53
     92520     3140.83
     92560     3142.22
     92600     3143.52
     92640     3144.91
     92680     3146.23
     92720     3147.75
     92760     3149.18
     92800     3150.69
     92840     3151.97
     92880     3153.22
     92920     3154.27
     92960     3155.79
     93000     3156.98
     93040     3158.55
     93080     3159.94
     93120     3161.31
     93160     3162.45
     93200      3163.9
     93240     3165.31
     93280     3166.73
     93320     3168.03
     93360     3169.42
     93400     3170.72
     93440     3172.13
     93480     3173.43
     93520     3174.96
     93560     3176.38
     93600     3177.91
     93640     3179.18
     93680     3180.42
     93720     3181.47
     93760     3182.99
     93800     3184.18
     93840     3185.76
     93880     3187.15
     93920     3188.51
     93960     3189.65
     94000      3191.1
     94040     3192.51
     94080     3193.94
     94120     3195.24
     94160     3196.62
     94200     3197.93
     94240     3199.35
     94280     3200.63
     94320     3202.17
     94360     3203.59
     94400     3205.12
     94440     3206.39
     94480     3207.63
     94520     3208.68
     94560      3210.2
     94600     3211.39
     94640     3212.96
     94680     3214.37
     94720     3215.72
     94760     3216.87
     94800     3218.32
     94840     3219.74
     94880     3221.16
     94920     3222.46
     94960     3223.85
     95000     3225.15
     95040     3226.56
     95080     3227.85
     95120     3229.37
     95160      3230.8
     95200     3232.33
     95240     3233.61
     95280     3234.84
     95320     3235.89
     95360     3237.43
     95400      3238.6
     95440     3240.17
     95480     3241.57
     95520     3242.93
     95560     3244.08
     95600     3245.53
     95640     3246.95
     95680     3248.38
     95720     3249.67
     95760     3251.07
     95800     3252.36
     95840     3253.77
     95880     3255.06
     95920     3256.58
     95960     3258.01
     96000     3259.55
     96040     3260.82
     96080     3262.05
     96120     3263.09
     96160     3264.63
     96200      3265.8
     96240     3267.37
     96280     3268.77
     96320     3270.14
     96360     3271.28
     96400     3272.73
     96440     3274.15
     96480     3275.58
     96520     3276.87
     96560     3278.27
     96600     3279.57
     96640     3280.98
     96680     3282.27
     96720     3283.79
     96760      3285.2
     96800     3286.76
     96840     3288.04
     96880     3289.26
     96920     3290.29
     96960     3291.84
     97000        3293
     97040     3294.58
     97080     3295.99
     97120     3297.35
     97160     3298.48
     97200     3299.94
     97240     3301.36
     97280     3302.79
     97320     3304.09
     97360     3305.49
     97400     3306.78
     97440      3308.2
     97480     3309.48
     97520     3310.99
     97560     3312.42
     97600     3313.97
     97640     3315.25
     97680     3316.45
     97720     3317.48
     97760     3319.05
     97800     3320.21
     97840     3321.79
     97880      3323.2
     97920     3324.56
     97960     3325.69
     98000     3327.15
     98040     3328.57
     98080        3330
     98120     3331.31
     98160      3332.7
     98200     3333.99
     98240     3335.41
     98280     3336.68
     98320      3338.2
     98360     3339.64
     98400     3341.18
     98440     3342.46
     98480     3343.68
     98520      3344.7
     98560     3346.28
     98600     3347.43
     98640     3349.01
     98680     3350.41
     98720     3351.77
     98760     3352.91
     98800     3354.36
     98840     3355.78
     98880     3357.21
     98920     3358.52
     98960     3359.92
     99000     3361.21
     99040     3362.62
     99080      3363.9
     99120     3365.41
     99160     3366.86
     99200     3368.39
     99240     3369.67
     99280     3370.89
     99320     3371.92
     99360     3373.48
     99400     3374.62
     99440     3376.21
     99480     3377.61
     99520     3378.98
     99560     3380.11
     99600     3381.56
     99640     3382.99
     99680     3384.43
     99720     3385.73
     99760     3387.13
     99800     3388.41
     99840     3389.84
     99880     3391.11
     99920     3392.63
     99960     3394.07
    100000      3395.6
    100040     3396.88
    100080      3398.1
    100120     3399.12
    100160     3400.68
    100200     3401.83
    100240     3403.42
    100280     3404.82
    100320     3406.18
    100360     3407.32
    100400     3408.76
    100440     3410.19
    100480     3411.63
    100520     3412.93
    100560     3414.32
    100600     3415.62
    100640     3417.05
    100680      3418.3
    100720     3419.84
    100760     3421.28
    100800     3422.81
    100840     3424.09
    100880      3425.3
    100920     3426.32
    100960     3427.89
    101000     3429.03
    101040     3430.62
    101080     3432.03
    101120     3433.38
    101160     3434.52
    101200     3435.97
    101240     3437.39
    101280     3438.83
    101320     3440.14
    101360     3441.53
    101400     3442.83
    101440     3444.25
    101480     3445.51
    101520     3447.05
    101560      3448.5
    101600     3450.02
    101640     3451.29
    101680     3452.51
    101720     3453.54
    101760     3455.11
    101800     3456.25
    101840     3457.85
    101880     3459.25
    101920      3460.6
    101960     3461.74
    102000     3463.18
    102040     3464.61
    102080     3466.06
    102120     3467.36
    102160     3468.75
    102200     3470.04
    102240     3471.47
    102280     3472.72
    102320     3474.26
    102360     3475.71
    102400     3477.24
    102440     3478.52
    102480     3479.72
    102520     3480.74
    102560     3482.32
    102600     3483.46
    102640     3485.06
    102680     3486.47
    102720     3487.81
    102760     3488.95
    102800     3490.39
    102840     3491.82
    102880     3493.27
    102920     3494.57
    102960     3495.96
    103000     3497.25
    103040     3498.68
    103080     3499.94
    103120     3501.48
    103160     3502.93
    103200     3504.45
    103240     3505.73
    103280     3506.93
    103320     3507.96
    103360     3509.52
    103400     3510.67
    103440     3512.27
    103480     3513.69
    103520     3515.02
    103560     3516.17
    103600     3517.59
    103640     3519.01
    103680     3520.47
    103720     3521.79
    103760     3523.18
    103800     3524.45
    103840     3525.88
    103880     3527.14
    103920     3528.69
    103960     3530.13
    104000     3531.66
    104040     3532.93
    104080     3534.14
    104120     3535.16
    104160     3536.74
    104200     3537.88
    104240     3539.48
    104280     3540.89
    104320     3542.22
    104360     3543.36
    104400     3544.78
    104440     3546.21
    104480     3547.68
    104520        3549
    104560     3550.37
    104600     3551.65
    104640     3553.09
    104680     3554.35
    104720      3555.9
    104760     3557.35
    104800     3558.86
    104840     3560.14
    104880     3561.35
    104920     3562.38
    104960     3563.95
    105000     3565.09
    105040      3566.7
    105080     3568.11
    105120     3569.43
    105160     3570.58
    105200     3571.99
    105240     3573.44
    105280      3574.9
    105320     3576.21
    105360     3577.58
    105400     3578.86
    105440      3580.3
    105480     3581.57
    105520      3583.1
    105560     3584.56
    105600     3586.08
    105640     3587.35
    105680     3588.56
    105720     3589.59
    105760     3591.17
    105800     3592.31
    105840      3593.9
    105880     3595.32
    105920     3596.64
    105960     3597.79
    106000      3599.2
    106040     3600.65
    106080     3602.11
    106120     3603.41
    106160     3604.79
    106200     3606.08
    106240     3607.51
    106280     3608.77
    106320     3610.32
    106360     3611.77
    106400      3613.3
    106440     3614.58
    106480     3615.78
    106520      3616.8
    106560     3618.39
    106600     3619.53
    106640     3621.12
    106680     3622.55
    106720     3623.87
    106760     3625.02
    106800     3626.42
    106840     3627.87
    106880     3629.34
    106920     3630.64
    106960     3632.02
    107000      3633.3
    107040     3634.73
    107080        3636
    107120     3637.54
    107160     3638.99
    107200     3640.53
    107240     3641.81
    107280     3643.02
    107320     3644.02
    107360     3645.62
    107400     3646.74
    107440     3648.35
    107480     3649.77
    107520      3651.1
    107560     3652.24
    107600     3653.64
    107640      3655.1
    107680     3656.56
    107720     3657.87
    107760     3659.25
    107800     3660.53
    107840     3661.95
    107880     3663.22
    107920     3664.77
    107960     3666.23
    108000     3667.77
    108040     3669.05
    108080     3670.25
    108120     3671.25
    108160     3672.85
    108200     3673.96
    108240     3675.59
    108280        3677
    108320     3678.32
    108360     3679.47
    108400     3680.86
    108440     3682.33
    108480     3683.79
    108520     3685.12
    108560     3686.48
    108600     3687.76
    108640     3689.19
    108680     3690.46
    108720     3692.01
    108760     3693.48
    108800     3695.01
    108840     3696.28
    108880     3697.49
    108920     3698.48
    108960     3700.08
    109000     3701.21
    109040     3702.83
    109080     3704.24
    109120     3705.56
    109160     3706.71
    109200      3708.1
    109240     3709.57
    109280     3711.03
    109320     3712.35
    109360     3713.73
    109400        3715
    109440     3716.44
    109480      3717.7
    109520     3719.25
    109560     3720.71
    109600     3722.27
    109640     3723.53
    109680     3724.73
    109720     3725.72
    109760     3727.32
    109800     3728.44
    109840     3730.07
    109880     3731.48
    109920     3732.79
    109960     3733.93
    110000     3735.32
    110040     3736.79
    110080     3738.26
    110120     3739.58
    110160     3740.96
    110200     3742.23
    110240     3743.67
    110280     3744.93
    110320     3746.48
    110360     3747.95
    110400      3749.5
    110440     3750.77
    110480     3751.96
    110520     3752.95
    110560     3754.55
    110600     3755.67
    110640     3757.31
    110680     3758.72
    110720     3760.02
    110760     3761.16
    110800     3762.54
    110840     3764.03
    110880     3765.49
    110920     3766.81
    110960      3768.2
    111000     3769.46
    111040     3770.88
    111080     3772.16
    111120     3773.71
    111160     3775.17
    111200     3776.74
    111240        3778
    111280     3779.19
    111320     3780.17
    111360     3781.78
    111400     3782.89
    111440     3784.53
    111480     3785.94
    111520     3787.24
    111560     3788.39
    111600     3789.78
    111640     3791.27
    111680     3792.73
    111720     3794.04
    111760     3795.43
    111800     3796.69
    111840     3798.12
    111880     3799.39
    111920     3800.94
    111960      3802.4
    112000     3803.96
    112040     3805.23
    112080     3806.43
    112120     3807.41
    112160     3809.01
    112200     3810.11
    112240     3811.76
    112280     3813.19
    112320     3814.48
    112360     3815.62
    112400     3817.01
    112440     3818.49
    112480     3819.96
    112520     3821.27
    112560     3822.66
    112600     3823.93
    112640     3825.36
    112680     3826.62
    112720     3828.18
    112760     3829.65
    112800     3831.19
    112840     3832.46
    112880     3833.66
    112920     3834.64
    112960     3836.24
    113000     3837.34
    113040     3838.99
    113080     3840.43
    113120     3841.72
    113160     3842.85
    113200     3844.24
    113240     3845.73
    113280     3847.19
    113320     3848.51
    113360     3849.89
    113400     3851.15
    113440     3852.59
    113480     3853.85
    113520     3855.42
    113560     3856.88
    113600     3858.43
    113640      3859.7
    113680     3860.89
    113720     3861.87
    113760     3863.49
    113800     3864.59
    113840     3866.23
    113880     3867.67
    113920     3868.96
    113960     3870.09
    114000     3871.48
    114040     3872.96
    114080     3874.44
    114120     3875.75
    114160     3877.14
    114200      3878.4
    114240     3879.84
    114280      3881.1
    114320     3882.67
    114360     3884.12
    114400     3885.68
    114440     3886.95
    114480     3888.13
    114520     3889.11
    114560     3890.72
    114600     3891.83
    114640     3893.49
    114680     3894.91
    114720      3896.2
    114760     3897.33
    114800     3898.74
    114840     3900.23
    114880     3901.69
    114920     3903.01
    114960      3904.4
    115000     3905.65
    115040     3907.09
    115080     3908.35
    115120     3909.93
    115160     3911.38
    115200     3912.94
    115240     3914.21
    115280     3915.39
    115320     3916.36
    115360     3917.98
    115400     3919.08
    115440     3920.73
    115480     3922.16
    115520     3923.46
    115560     3924.58
    115600     3925.99
    115640     3927.47
    115680     3928.92
    115720     3930.25
    115760     3931.64
    115800     3932.89
    115840     3934.33
    115880      3935.6
    115920     3937.17
    115960     3938.62
    116000     3940.18
    116040     3941.45
    116080     3942.63
    116120      3943.6
    116160     3945.22
    116200     3946.33
    116240     3947.98
    116280      3949.4
    116320      3950.7
    116360     3951.81
    116400     3953.23
    116440     3954.71
    116480     3956.17
    116520      3957.5
    116560     3958.89
    116600     3960.14
    116640     3961.58
    116680     3962.84
    116720     3964.41
    116760     3965.88
    116800     3967.43
    116840      3968.7
    116880     3969.86
    116920     3970.84
    116960     3972.47
    117000     3973.57
    117040     3975.22
    117080     3976.65
    117120     3977.94
    117160     3979.05
    117200     3980.47
    117240     3981.96
    117280     3983.41
    117320     3984.74
    117360     3986.14
    117400     3987.38
    117440     3988.81
    117480     3990.09
    117520     3991.65
    117560     3993.13
    117600     3994.67
    117640     3995.95
    117680      3997.1
    117720     3998.09
    117760     3999.71
    117800     4000.83
    117840     4002.47
    117880     4003.89
    117920      4005.2
    117960     4006.31
    118000     4007.72
    118040      4009.2
    118080     4010.67
    118120     4011.99
    118160     4013.37
    118200     4014.62
    118240     4016.06
    118280     4017.32
    118320     4018.89
    118360     4020.39
    118400     4021.92
    118440      4023.2
    118480     4024.34
    118520     4025.33
    118560     4026.94
    118600     4028.06
    118640     4029.71
    118680     4031.15
    118720     4032.45
    118760     4033.55
    118800     4034.98
    118840     4036.46
    118880      4037.9
    118920     4039.24
    118960     4040.61
    119000     4041.88
    119040      4043.3
    119080     4044.57
    119120     4046.13
    119160     4047.62
    119200     4049.18
    119240     4050.44
    119280     4051.58
    119320     4052.57
    119360     4054.19
    119400      4055.3
    119440     4056.96
    119480     4058.39
    119520     4059.68
    119560     4060.79
    119600     4062.23
    119640     4063.71
    119680     4065.14
    119720     4066.49
    119760     4067.85
    119800     4069.12
    119840     4070.53
    119880     4071.81
    119920     4073.38
    119960     4074.87
    120000     4076.42
    120040     4077.69
    120080     4078.83
    120120     4079.81
    120160     4081.43
    120200     4082.55
    120240     4084.21
    120280     4085.62
    120320     4086.93
    120360     4088.04
    120400     4089.48
    120440     4090.96
    120480      4092.4
    120520     4093.73
    120560      4095.1
    120600     4096.36
    120640     4097.79
    120680     4099.06
    120720     4100.64
    120760     4102.13
    120800     4103.66
    120840     4104.94
    120880     4106.08
    120920     4107.06
    120960     4108.68
    121000      4109.8
    121040     4111.47
    121080     4112.87
    121120     4114.19
    121160     4115.28
    121200     4116.72
    121240     4118.21
    121280     4119.64
    121320     4120.96
    121360     4122.34
    121400     4123.62
    121440     4125.03
    121480      4126.3
    121520     4127.89
    121560     4129.39
    121600     4130.91
    121640      4132.2
    121680     4133.32
    121720     4134.31
    121760     4135.93
    121800     4137.06
    121840     4138.72
    121880     4140.13
    121920     4141.45
    121960     4142.53
    122000     4143.97
    122040     4145.47
    122080      4146.9
    122120     4148.22
    122160     4149.61
    122200     4150.87
    122240     4152.28
    122280     4153.55
    122320     4155.15
    122360     4156.65
    122400     4158.17
    122440     4159.47
    122480     4160.59
    122520     4161.58
    122560      4163.2
    122600     4164.32
    122640     4165.98
    122680     4167.39
    122720     4168.72
    122760     4169.79
    122800     4171.25
    122840     4172.73
    122880     4174.17
    122920     4175.49
    122960     4176.87
    123000     4178.14
    123040     4179.54
    123080     4180.81
    123120     4182.41
    123160      4183.9
    123200     4185.44
    123240     4186.72
    123280     4187.85
    123320     4188.85
    123360     4190.46
    123400     4191.58
    123440     4193.24
    123480     4194.65
    123520     4195.98
    123560     4197.05
    123600     4198.53
    123640        4200
    123680     4201.44
    123720     4202.76
    123760     4204.13
    123800      4205.4
    123840     4206.81
    123880     4208.08
    123920     4209.68
    123960     4211.17
    124000      4212.7
    124040        4214
    124080     4215.12
    124120     4216.11
    124160     4217.72
    124200     4218.84
    124240      4220.5
    124280     4221.91
    124320     4223.24
    124360     4224.31
    124400     4225.78
    124440     4227.27
    124480     4228.69
    124520     4230.02
    124560     4231.39
    124600     4232.67
    124640     4234.07
    124680     4235.33
    124720     4236.94
    124760     4238.42
    124800     4239.96
    124840     4241.27
    124880     4242.39
    124920     4243.36
    124960     4244.99
    125000     4246.11
    125040     4247.77
    125080     4249.17
    125120      4250.5
    125160     4251.58
    125200     4253.05
    125240     4254.52
    125280     4255.96
    125320     4257.29
    125360     4258.67
    125400     4259.93
    125440     4261.33
    125480      4262.6
    125520      4264.2
    125560      4265.7
    125600     4267.23
    125640     4268.53
    125680     4269.65
    125720     4270.62
    125760     4272.27
    125800     4273.37
    125840     4275.05
    125880     4276.45
    125920     4277.77
    125960     4278.84
    126000     4280.32
    126040      4281.8
    126080     4283.22
    126120     4284.54
    126160     4285.94
    126200     4287.19
    126240     4288.59
    126280     4289.87
    126320     4291.46
    126360     4292.97
    126400     4294.51
    126440     4295.79
    126480     4296.93
    126520      4297.9
    126560     4299.54
    126600     4300.65
    126640     4302.32
    126680     4303.72
    126720     4305.03
    126760     4306.11
    126800      4307.6
    126840     4309.08
    126880     4310.51
    126920     4311.83
    126960     4313.22
    127000     4314.49
    127040     4315.88
    127080     4317.16
    127120     4318.74
    127160     4320.26
    127200      4321.8
    127240     4323.07
    127280     4324.21
    127320     4325.18
    127360     4326.82
    127400     4327.93
    127440      4329.6
    127480     4330.99
    127520     4332.31
    127560     4333.39
    127600     4334.87
    127640     4336.36
    127680     4337.79
    127720     4339.11
    127760      4340.5
    127800     4341.75
    127840     4343.15
    127880     4344.42
    127920     4346.01
    127960     4347.53
    128000     4349.06
    128040     4350.34
    128080     4351.48
    128120     4352.43
    128160     4354.09
    128200     4355.18
    128240     4356.85
    128280     4358.25
    128320     4359.58
    128360     4360.64
    128400     4362.14
    128440     4363.62
    128480     4365.05
    128520     4366.37
    128560     4367.76
    128600     4369.03
    128640     4370.42
    128680     4371.69
    128720     4373.28
    128760     4374.78
    128800     4376.34
    128840     4377.62
    128880     4378.74
    128920      4379.7
    128960     4381.36
    129000     4382.44
    129040     4384.13
    129080     4385.53
    129120     4386.86
    129160      4387.9
    129200      4389.4
    129240     4390.89
    129280     4392.31
    129320     4393.62
    129360     4395.02
    129400     4396.28
    129440     4397.69
    129480     4398.95
    129520     4400.54
    129560     4402.04
    129600     4403.61
    129640     4404.88
    129680        4406
    129720     4406.96
    129760     4408.61
    129800      4409.7
    129840      4411.4
    129880     4412.79
    129920     4414.12
    129960     4415.16
    130000     4416.67
    130040     4418.15
    130080     4419.57
    130120     4420.88
    130160     4422.28
    130200     4423.53
    130240     4424.94
    130280     4426.21
    130320     4427.78
    130360      4429.3
    130400     4430.86
    130440     4432.14
    130480     4433.27
    130520     4434.22
    130560     4435.86
    130600     4436.95
    130640     4438.66
    130680     4440.04
    130720      4441.4
    130760     4442.42
    130800     4443.93
    130840     4445.41
    130880     4446.83
    130920     4448.14
    130960     4449.54
    131000      4450.8
    131040      4452.2
    131080     4453.47
    131120     4455.04
    131160     4456.55
    131200     4458.12
    131240     4459.39
    131280     4460.52
    131320     4461.46
    131360     4463.12
    131400      4464.2
    131440     4465.92
    131480     4467.29
    131520     4468.64
    131560     4469.67
    131600     4471.17
    131640     4472.66
    131680     4474.08
    131720     4475.39
    131760     4476.81
    131800     4478.05
    131840     4479.45
    131880     4480.73
    131920     4482.29
    131960      4483.8
    132000     4485.36
    132040     4486.66
    132080     4487.77
    132120      4488.7
    132160     4490.37
    132200     4491.45
    132240     4493.16
    132280     4494.54
    132320     4495.88
    132360     4496.91
    132400     4498.42
    132440      4499.9
    132480     4501.32
    132520     4502.63
    132560     4504.04
    132600     4505.29
    132640      4506.7
    132680     4507.99
    132720     4509.53
    132760     4511.04
    132800     4512.61
    132840      4513.9
    132880     4515.02
    132920     4515.96
    132960     4517.62
    133000      4518.7
    133040      4520.4
    133080     4521.78
    133120     4523.13
    133160     4524.16
    133200     4525.67
    133240     4527.15
    133280     4528.57
    133320     4529.88
    133360     4531.29
    133400     4532.55
    133440     4533.95
    133480     4535.24
    133520     4536.79
    133560     4538.29
    133600     4539.86
    133640     4541.15
    133680     4542.26
    133720     4543.19
    133760     4544.85
    133800     4545.94
    133840     4547.64
    133880     4549.02
    133920     4550.38
    133960      4551.4
    134000     4552.91
    134040      4554.4
    134080     4555.82
    134120     4557.13
    134160     4558.54
    134200     4559.79
    134240     4561.19
    134280     4562.49
    134320     4564.02
    134360     4565.53
    134400     4567.11
    134440      4568.4
    134480     4569.51
    134520     4570.45
    134560     4572.11
    134600     4573.19
    134640     4574.89
    134680     4576.28
    134720     4577.64
    134760     4578.65
    134800     4580.16
    134840     4581.65
    134880     4583.07
    134920     4584.39
    134960     4585.79
    135000     4587.04
    135040     4588.44
    135080     4589.75
    135120     4591.26
    135160     4592.77
    135200     4594.36
    135240     4595.66
    135280     4596.77
    135320      4597.7
    135360     4599.34
    135400     4600.45
    135440     4602.15
    135480     4603.54
    135520     4604.89
    135560      4605.9
    135600     4607.42
    135640     4608.92
    135680     4610.32
    135720     4611.66
    135760     4613.07
    135800      4614.3
    135840      4615.7
    135880     4617.01
    135920     4618.52
    135960     4620.04
    136000     4621.64
    136040     4622.92
    136080     4624.02
    136120     4624.97
    136160      4626.6
    136200     4627.71
    136240     4629.41
    136280     4630.81
    136320     4632.16
    136360     4633.15
    136400     4634.68
    136440     4636.18
    136480     4637.58
    136520     4638.91
    136560     4640.31
    136600     4641.55
    136640     4642.96
    136680     4644.29
    136720      4645.8
    136760     4647.31
    136800      4648.9
    136840      4650.2
    136880     4651.28
    136920     4652.23
    136960     4653.86
    137000     4654.98
    137040     4656.67
    137080     4658.07
    137120     4659.44
    137160     4660.41
    137200     4661.95
    137240     4663.45
    137280     4664.85
    137320     4666.18
    137360     4667.59
    137400     4668.81
    137440     4670.24
    137480     4671.56
    137520     4673.06
    137560     4674.58
    137600     4676.18
    137640     4677.47
    137680     4678.55
    137720     4679.49
    137760     4681.13
    137800     4682.25
    137840     4683.94
    137880     4685.33
    137920     4686.72
    137960     4687.67
    138000      4689.2
    138040      4690.7
    138080     4692.13
    138120     4693.43
    138160     4694.85
    138200     4696.08
    138240      4697.5
    138280     4698.82
    138320     4700.31
    138360     4701.84
    138400     4703.45
    138440     4704.74
    138480     4705.81
    138520     4706.75
    138560     4708.39
    138600     4709.51
    138640     4711.19
    138680      4712.6
    138720     4713.97
    138760     4714.92
    138800     4716.45
    138840     4717.96
    138880     4719.37
    138920     4720.69
    138960     4722.09
    139000     4723.33
    139040     4724.75
    139080     4726.07
    139120     4727.56
    139160     4729.09
    139200     4730.69
    139240        4732
    139280     4733.06
    139320        4734
    139360     4735.64
    139400     4736.76
    139440     4738.45
    139480     4739.85
    139520     4741.23
    139560     4742.17
    139600     4743.68
    139640     4745.21
    139680     4746.63
    139720     4747.96
    139760     4749.33
    139800     4750.58
    139840     4752.01
    139880     4753.31
    139920     4754.82
    139960     4756.36
    140000     4757.95
    140040     4759.27
    140080     4760.32
    140120     4761.25
    140160     4762.89
    140200        4764
    140240     4765.71
    140280      4767.1
    140320      4768.5
    140360     4769.43
    140400     4770.93
    140440     4772.47
    140480     4773.89
    140520     4775.21
    140560     4776.57
    140600     4777.83
    140640     4779.28
    140680     4780.56
    140720     4782.08
    140760     4783.62
    140800      4785.2
    140840     4786.51
    140880     4787.57
    140920     4788.51
    140960     4790.14
    141000     4791.25
    141040     4792.96
    141080     4794.34
    141120     4795.73
    141160     4796.68
    141200     4798.19
    141240     4799.72
    141280     4801.14
    141320     4802.46
    141360     4803.82
    141400     4805.09
    141440     4806.53
    141480      4807.8
    141520     4809.34
    141560     4810.87
    141600     4812.45
    141640     4813.76
    141680     4814.83
    141720     4815.75
    141760     4817.38
    141800     4818.51
    141840      4820.2
    141880     4821.59
    141920     4822.97
    141960     4823.94
    142000     4825.44
    142040     4826.97
    142080     4828.38
    142120      4829.7
    142160     4831.06
    142200     4832.32
    142240     4833.77
    142280     4835.05
    142320     4836.57
    142360     4838.11
    142400     4839.69
    142440        4841
    142480     4842.06
    142520     4842.99
    142560     4844.62
    142600     4845.74
    142640     4847.43
    142680     4848.83
    142720      4850.2
    142760     4851.16
    142800      4852.7
    142840     4854.21
    142880     4855.62
    142920     4856.92
    142960     4858.29
    143000     4859.55
    143040        4861
    143080     4862.29
    143120     4863.82
    143160     4865.35
    143200     4866.93
    143240     4868.23
    143280      4869.3
    143320      4870.2
    143360     4871.86
    143400     4872.98
    143440     4874.68
    143480     4876.06
    143520     4877.43
    143560      4878.4
    143600     4879.94
    143640     4881.45
    143680     4882.86
    143720     4884.15
    143760     4885.54
    143800     4886.79
    143840     4888.24
    143880     4889.55
    143920     4891.06
    143960     4892.59
    144000     4894.18
    144040     4895.47
    144080     4896.54
    144120     4897.45
    144160     4899.08
    144200     4900.22
    144240     4901.92
    144280     4903.31
    144320     4904.66
    144360     4905.64
    144400     4907.17
    144440      4908.7
    144480      4910.1
    144520     4911.39
    144560     4912.78
    144600     4914.03
    144640     4915.48
    144680     4916.78
    144720      4918.3
    144760     4919.84
    144800     4921.43
    144840     4922.72
    144880     4923.77
    144920      4924.7
    144960     4926.33
    145000     4927.47
    145040     4929.17
    145080     4930.55
    145120     4931.91
    145160      4932.9
    145200     4934.43
    145240     4935.94
    145280     4937.35
    145320     4938.63
    145360     4940.02
    145400     4941.25
    145440     4942.73
    145480     4944.02
    145520     4945.56
    145560     4947.08
    145600     4948.68
    145640     4949.97
    145680     4951.01
    145720     4951.92
    145760     4953.57
    145800     4954.72
    145840     4956.42
    145880     4957.77
    145920     4959.16
    145960     4960.14
    146000     4961.66
    146040      4963.2
    146080     4964.61
    146120     4965.89
    146160     4967.26
    146200     4968.49
    146240     4969.98
    146280     4971.27
    146320     4972.81
    146360     4974.33
    146400     4975.92
    146440     4977.22
    146480     4978.25
    146520     4979.16
    146560     4980.81
    146600     4981.96
    146640     4983.66
    146680     4985.01
    146720      4986.4
    146760     4987.38
    146800     4988.91
    146840     4990.46
    146880     4991.85
    146920     4993.14
    146960     4994.51
    147000     4995.74
    147040     4997.21
    147080     4998.51
    147120     5000.04
    147160     5001.56
    147200     5003.16
    147240     5004.45
    147280      5005.5
    147320     5006.41
    147360     5008.04
    147400     5009.19
    147440     5010.87
    147480     5012.25
    147520     5013.65
    147560     5014.63
    147600     5016.14
    147640     5017.68
    147680     5019.08
    147720     5020.38
    147760     5021.74
    147800     5022.98
    147840     5024.44
    147880     5025.75
    147920     5027.28
    147960     5028.79
    148000     5030.41
    148040      5031.7
    148080     5032.74
    148120     5033.63
    148160     5035.28
    148200     5036.43
    148240     5038.11
    148280     5039.48
    148320     5040.87
    148360     5041.85
    148400     5043.35
    148440      5044.9
    148480     5046.29
    148520     5047.58
    148560     5048.97
    148600      5050.2
    148640     5051.66
    148680     5052.96
    148720     5054.48
    148760     5056.01
    148800     5057.63
    148840     5058.91
    148880     5059.95
    148920     5060.85
    148960      5062.5
    149000     5063.63
    149040     5065.33
    149080      5066.7
    149120     5068.08
    149160     5069.08
    149200     5070.56
    149240      5072.1
    149280     5073.51
    149320     5074.79
    149360     5076.18
    149400     5077.42
    149440     5078.87
    149480     5080.17
    149520      5081.7
    149560     5083.22
    149600     5084.84
    149640     5086.12
    149680     5087.17
    149720     5088.07
    149760     5089.72
    149800     5090.85
    149840     5092.55
    149880     5093.92
    149920     5095.29
    149960     5096.32
    150000     5097.76
    150040     5099.32
    150080     5100.73
    150120     5102.01
    150160     5103.39
    150200     5104.64
    150240     5106.09
    150280     5107.38
    150320      5108.9
    150360     5110.43
    150400     5112.04
    150440     5113.33
    150480     5114.37
    150520     5115.27
    150560     5116.94
    150600     5118.05
    150640     5119.76
    150680     5121.12
    150720      5122.5
    150760     5123.51
    150800     5124.97
    150840     5126.52
    150880     5127.95
    150920     5129.22
    150960      5130.6
    151000     5131.84
    151040     5133.29
    151080     5134.59
    151120      5136.1
    151160     5137.63
    151200     5139.25
    151240     5140.55
    151280     5141.58
    151320     5142.49
    151360     5144.15
    151400     5145.25
    151440     5146.97
    151480     5148.33
    151520     5149.71
    151560     5150.73
    151600     5152.18
    151640     5153.73
    151680     5155.17
    151720     5156.43
    151760     5157.82
    151800     5159.04
    151840     5160.52
    151880      5161.8
    151920     5163.31
    151960     5164.83
    152000     5166.47
    152040     5167.76
    152080     5168.79
    152120     5169.68
    152160     5171.34
    152200     5172.45
    152240     5174.18
    152280     5175.55
    152320     5176.92
    152360     5177.94
    152400      5179.4
    152440     5180.94
    152480     5182.38
    152520     5183.66
    152560     5185.03
    152600     5186.26
    152640     5187.72
    152680        5189
    152720     5190.52
    152760     5192.04
    152800     5193.68
    152840     5194.96
    152880     5196.01
    152920     5196.89
    152960     5198.55
    153000     5199.65
    153040     5201.39
    153080     5202.76
    153120     5204.13
    153160     5205.15
    153200     5206.61
    153240     5208.15
    153280      5209.6
    153320     5210.87
    153360     5212.23
    153400     5213.46
    153440     5214.94
    153480     5216.23
    153520     5217.73
    153560     5219.24
    153600     5220.89
    153640     5222.17
    153680     5223.21
    153720     5224.11
    153760     5225.75
    153800     5226.85
    153840     5228.58
    153880     5229.96
    153920     5231.33
    153960     5232.35
    154000     5233.81
    154040     5235.36
    154080     5236.81
    154120     5238.07
    154160     5239.43
    154200     5240.65
    154240     5242.15
    154280     5243.43
    154320     5244.92
    154360     5246.43
    154400     5248.07
    154440     5249.37
    154480      5250.4
    154520     5251.29
    154560     5252.94
    154600     5254.05
    154640     5255.78
    154680     5257.16
    154720     5258.53
    154760     5259.54
    154800     5261.01
    154840     5262.56
    154880        5264
    154920     5265.27
    154960     5266.63
    155000     5267.84
    155040     5269.34
    155080     5270.63
    155120     5272.12
    155160     5273.61
    155200     5275.27
    155240     5276.56
    155280     5277.58
    155320     5278.47
    155360     5280.12
    155400     5281.23
    155440     5282.96
    155480     5284.35
    155520     5285.73
    155560     5286.73
    155600      5288.2
    155640     5289.76
    155680     5291.19
    155720     5292.45
    155760     5293.81
    155800     5295.03
    155840     5296.53
    155880     5297.83
    155920     5299.29
    155960      5300.8
    156000     5302.45
    156040     5303.77
    156080     5304.78
    156120     5305.67
    156160     5307.32
    156200     5308.43
    156240     5310.15
    156280     5311.53
    156320      5312.9
    156360     5313.92
    156400      5315.4
    156440     5316.95
    156480     5318.39
    156520     5319.63
    156560     5320.99
    156600     5322.21
    156640     5323.71
    156680     5325.01
    156720     5326.48
    156760     5327.99
    156800     5329.66
    156840     5330.95
    156880     5331.96
    156920     5332.86
    156960      5334.5
    157000     5335.61
    157040     5337.34
    157080     5338.72
    157120      5340.1
    157160     5341.11
    157200     5342.59
    157240     5344.14
    157280     5345.58
    157320     5346.83
    157360     5348.18
    157400      5349.4
    157440      5350.9
    157480     5352.21
    157520     5353.68
    157560     5355.19
    157600     5356.83
    157640     5358.13
    157680     5359.16
    157720     5360.04
    157760     5361.68
    157800      5362.8
    157840     5364.53
    157880     5365.91
    157920     5367.28
    157960     5368.29
    158000     5369.77
    158040     5371.32
    158080     5372.76
    158120     5374.04
    158160     5375.37
    158200     5376.57
    158240     5378.08
    158280      5379.4
    158320     5380.86
    158360     5382.37
    158400     5384.03
    158440     5385.33
    158480     5386.35
    158520     5387.23
    158560     5388.88
    158600     5389.98
    158640     5391.71
    158680      5393.1
    158720     5394.47
    158760     5395.47
    158800     5396.97
    158840     5398.52
    158880     5399.96
    158920     5401.24
    158960     5402.56
    159000     5403.75
    159040     5405.27
    159080     5406.57
    159120     5408.06
    159160     5409.57
    159200     5411.22
    159240     5412.51
    159280     5413.54
    159320     5414.42
    159360     5416.07
    159400     5417.16
    159440     5418.89
    159480     5420.28
    159520     5421.67
    159560     5422.65
    159600     5424.16
    159640     5425.73
    159680     5427.15
    159720     5428.43
    159760     5429.76
    159800     5430.95
    159840     5432.47
    159880     5433.76
    159920     5435.23
    159960     5436.75
    160000     5438.42
    160040     5439.71
    160080     5440.75
    160120     5441.62
    160160     5443.25
    160200     5444.36
    160240     5446.09
    160280     5447.48
    160320     5448.89
    160360     5449.84
    160400     5451.37
    160440     5452.92
    160480     5454.34
    160520     5455.64
    160560     5456.96
    160600     5458.15
    160640     5459.66
    160680     5460.95
    160720     5462.43
    160760     5463.95
    160800      5465.6
    160840     5466.91
    160880     5467.92
    160920      5468.8
    160960     5470.45
    161000     5471.54
    161040     5473.28
    161080     5474.65
    161120     5476.07
    161160     5477.02
    161200     5478.55
    161240     5480.12
    161280     5481.53
    161320      5482.8
    161360     5484.17
    161400     5485.33
    161440     5486.86
    161480     5488.13
    161520      5489.6
    161560     5491.12
    161600     5492.79
    161640     5494.08
    161680     5495.09
    161720     5495.96
    161760     5497.62
    161800     5498.71
    161840     5500.45
    161880     5501.84
    161920     5503.25
    161960     5504.19
    162000     5505.73
    162040      5507.3
    162080     5508.71
    162120     5509.98
    162160     5511.36
    162200     5512.51
    162240     5514.03
    162280     5515.32
    162320     5516.78
    162360     5518.32
    162400     5519.98
    162440     5521.26
    162480     5522.28
    162520     5523.15
    162560      5524.8
    162600      5525.9
    162640     5527.65
    162680     5529.04
    162720     5530.45
    162760     5531.38
    162800     5532.93
    162840      5534.5
    162880      5535.9
    162920     5537.16
    162960     5538.54
    163000     5539.69
    163040     5541.22
    163080     5542.51
    163120     5543.99
    163160     5545.51
    163200     5547.18
    163240     5548.45
    163280     5549.47
    163320     5550.32
    163360     5551.99
    163400     5553.08
    163440     5554.83
    163480     5556.22
    163520     5557.62
    163560     5558.55
    163600     5560.09
    163640     5561.68
    163680     5563.09
    163720     5564.34
    163760     5565.71
    163800     5566.85
    163840      5568.4
    163880     5569.68
    163920     5571.16
    163960     5572.69
    164000     5574.37
    164040     5575.63
    164080     5576.64
    164120     5577.49
    164160     5579.17
    164200     5580.25
    164240     5582.01
    164280      5583.4
    164320     5584.84
    164360     5585.74
    164400     5587.28
    164440     5588.87
    164480     5590.27
    164520     5591.54
    164560     5592.91
    164600     5594.06
    164640     5595.58
    164680     5596.88
    164720     5598.35
    164760     5599.86
    164800     5601.59
    164840     5602.84
    164880     5603.84
    164920     5604.68
    164960     5606.37
    165000     5607.43
    165040      5609.2
    165080     5610.58
    165120     5612.02
    165160     5612.95
    165200     5614.47
    165240     5616.06
    165280     5617.46
    165320     5618.74
    165360      5620.1
    165400     5621.25
    165440     5622.78
    165480     5624.07
    165520     5625.52
    165560     5627.07
    165600     5628.77
    165640     5629.99
    165680     5631.03
    165720     5631.85
    165760     5633.55
    165800     5634.62
    165840     5636.37
    165880     5637.75
    165920     5639.18
    165960      5640.1
    166000     5641.63
    166040     5643.23
    166080     5644.64
    166120     5645.92
    166160     5647.27
    166200     5648.42
    166240     5649.95
    166280     5651.25
    166320     5652.71
    166360     5654.25
    166400     5655.94
    166440     5657.17
    166480      5658.2
    166520     5659.02
    166560     5660.74
    166600     5661.81
    166640     5663.56
    166680     5664.93
    166720     5666.35
    166760     5667.27
    166800     5668.81
    166840      5670.4
    166880     5671.81
    166920     5673.11
    166960     5674.46
    167000     5675.61
    167040     5677.15
    167080     5678.44
    167120     5679.91
    167160     5681.44
    167200     5683.13
    167240     5684.36
    167280      5685.4
    167320     5686.22
    167360     5687.94
    167400        5689
    167440     5690.76
    167480     5692.12
    167520     5693.56
    167560     5694.47
    167600     5696.02
    167640      5697.6
    167680        5699
    167720     5700.31
    167760     5701.65
    167800     5702.82
    167840     5704.34
    167880     5705.65
    167920      5707.1
    167960     5708.66
    168000     5710.33
    168040     5711.56
    168080     5712.58
    168120     5713.41
    168160     5715.14
    168200     5716.22
    168240     5717.97
    168280     5719.33
    168320     5720.76
    168360     5721.65
    168400     5723.23
    168440     5724.79
    168480     5726.21
    168520     5727.53
    168560     5728.85
    168600     5730.01
    168640     5731.56
    168680     5732.84
    168720     5734.31
    168760     5735.84
    168800     5737.55
    168840     5738.76
    168880      5739.8
    168920      5740.6
    168960     5742.34
    169000     5743.41
    169040     5745.17
    169080     5746.55
    169120     5747.96
    169160     5748.86
    169200     5750.43
    169240     5751.99
    169280     5753.43
    169320     5754.75
    169360     5756.07
    169400     5757.21
    169440     5758.77
    169480     5760.04
    169520     5761.52
    169560     5763.03
    169600     5764.73
    169640     5765.97
    169680     5767.02
    169720     5767.82
    169760     5769.53
    169800     5770.61
    169840     5772.36
    169880     5773.74
    169920     5775.16
    169960     5776.06
    170000     5777.63
    170040      5779.2
    170080     5780.63
    170120     5781.93
    170160     5783.27
    170200     5784.42
    170240     5785.97
    170280     5787.23
    170320     5788.71
    170360     5790.22
    170400     5791.93
    170440     5793.16
    170480     5794.21
    170520     5795.01
    170560     5796.72
    170600     5797.81
    170640     5799.56
    170680     5800.94
    170720     5802.33
    170760     5803.26
    170800     5804.82
    170840     5806.39
    170880     5807.83
    170920     5809.12
    170960     5810.46
    171000      5811.6
    171040     5813.16
    171080     5814.42
    171120      5815.9
    171160     5817.41
    171200     5819.11
    171240     5820.36
    171280     5821.41
    171320     5822.21
    171360     5823.91
    171400        5825
    171440     5826.75
    171480     5828.15
    171520     5829.52
    171560     5830.44
    171600     5832.01
    171640     5833.57
    171680     5835.01
    171720     5836.31
    171760     5837.65
    171800     5838.79
    171840     5840.35
    171880      5841.6
    171920     5843.09
    171960      5844.6
    172000     5846.29
    172040     5847.55
    172080      5848.6
    172120     5849.38
    172160      5851.1
    172200     5852.19
    172240     5853.93
    172280     5855.35
    172320     5856.71
    172360     5857.64
    172400     5859.21
    172440     5860.77
    172480      5862.2
    172520     5863.51
    172560     5864.83
    172600     5865.97
    172640     5867.55
    172680     5868.78
    172720     5870.27
    172760     5871.79
    172800     5873.48
    172840     5874.74
    172880     5875.77
    172920     5876.55
    172960     5878.29
    173000     5879.38
    173040      5881.1
    173080     5882.53
    173120     5883.89
    173160     5884.81
    173200     5886.39
    173240     5887.95
    173280     5889.38
    173320      5890.7
    173360     5892.04
    173400     5893.17
    173440     5894.74
    173480     5895.96
    173520     5897.46
    173560     5898.96
    173600     5900.66
    173640     5901.93
    173680     5902.97
    173720     5903.71
    173760     5905.47
    173800     5906.56
    173840     5908.28
    173880     5909.72
    173920     5911.08
    173960        5912
    174000     5913.59
    174040     5915.13
    174080     5916.56
    174120     5917.88
    174160     5919.21
    174200     5920.35
    174240     5921.93
    174280     5923.13
    174320     5924.63
    174360     5926.15
    174400     5927.86
    174440     5929.11
    174480     5930.15
    174520     5930.88
    174560     5932.63
    174600     5933.73
    174640     5935.46
    174680     5936.88
    174720     5938.27
    174760     5939.15
    174800     5940.77
    174840     5942.32
    174880     5943.73
    174920     5945.06
    174960      5946.4
    175000     5947.54
    175040     5949.11
    175080     5950.33
    175120     5951.81
    175160     5953.33
    175200     5955.03
    175240     5956.28
    175280     5957.33
    175320     5958.05
    175360     5959.81
    175400     5960.92
    175440     5962.63
    175480     5964.06
    175520     5965.45
    175560     5966.31
    175600     5967.94
    175640     5969.51
    175680     5970.91
    175720     5972.23
    175760     5973.58
    175800     5974.73
    175840     5976.28
    175880      5977.5
    175920     5978.99
    175960      5980.5
    176000     5982.21
    176040     5983.45
    176080     5984.49
    176120     5985.24
    176160     5986.97
    176200     5988.08
    176240      5989.8
    176280     5991.23
    176320     5992.62
    176360     5993.47
    176400      5995.1
    176440     5996.67
    176480     5998.09
    176520      5999.4
    176560     6000.74
    176600     6001.88
    176640     6003.44
    176680     6004.66
    176720     6006.16
    176760     6007.66
    176800     6009.39
    176840     6010.61
    176880     6011.65
    176920      6012.4
    176960     6014.13
    177000     6015.22
    177040     6016.95
    177080     6018.39
    177120     6019.78
    177160     6020.64
    177200     6022.27
    177240     6023.83
    177280     6025.25
    177320     6026.58
    177360     6027.89
    177400     6029.05
    177440     6030.62
    177480     6031.84
    177520     6033.32
    177560     6034.82
    177600     6036.56
    177640      6037.8
    177680     6038.82
    177720     6039.56
    177760      6041.3
    177800     6042.38
    177840     6044.11
    177880     6045.54
    177920     6046.96
    177960     6047.81
    178000     6049.43
    178040     6050.99
    178080     6052.41
    178120     6053.73
    178160     6055.07
    178200      6056.2
    178240     6057.79
    178280     6058.99
    178320     6060.48
    178360        6062
    178400     6063.74
    178440     6064.96
    178480     6065.98
    178520     6066.74
    178560     6068.46
    178600     6069.58
    178640     6071.29
    178680     6072.69
    178720     6074.13
    178760     6074.97
    178800      6076.6
    178840     6078.15
    178880     6079.59
    178920     6080.91
    178960     6082.25
    179000     6083.37
    179040     6084.96
    179080     6086.16
    179120     6087.66
    179160     6089.18
    179200     6090.91
    179240     6092.14
    179280     6093.16
    179320     6093.89
    179360     6095.63
    179400     6096.75
    179440     6098.49
    179480     6099.86
    179520     6101.31
    179560     6102.15
    179600     6103.76
    179640      6105.3
    179680     6106.78
    179720     6108.08
    179760     6109.42
    179800     6110.54
    179840     6112.12
    179880     6113.33
    179920     6114.82
    179960     6116.35
    180000     6118.09
    180040     6119.31
    180080     6120.34
    180120     6121.05
    180160     6122.82
    180200     6123.92
    180240     6125.68
    180280     6127.04
    180320     6128.46
    180360     6129.31
    180400     6130.93
    180440     6132.46
    180480     6133.94
    180520     6135.27
    180560     6136.59
    180600     6137.73
    180640     6139.29
    180680     6140.53
    180720        6142
    180760     6143.53
    180800     6145.27
    180840     6146.48
    180880     6147.53
    180920     6148.22
    180960        6150
    181000      6151.1
    181040     6152.85
    181080     6154.23
    181120     6155.64
    181160     6156.49
    181200      6158.1
    181240     6159.64
    181280     6161.12
    181320     6162.45
    181360     6163.78
    181400     6164.92
    181440     6166.46
    181480     6167.71
    181520     6169.19
    181560     6170.72
    181600     6172.46
    181640     6173.67
    181680     6174.73
    181720     6175.39
    181760      6177.2
    181800     6178.29
    181840     6180.05
    181880     6181.41
    181920     6182.85
    181960     6183.65
    182000     6185.29
    182040     6186.83
    182080      6188.3
    182120     6189.61
    182160     6190.94
    182200     6192.09
    182240     6193.63
    182280     6194.86
    182320     6196.35
    182360      6197.9
    182400     6199.62
    182440     6200.83
    182480     6201.88
    182520     6202.57
    182560     6204.35
    182600     6205.43
    182640     6207.22
    182680     6208.57
    182720     6210.02
    182760     6210.82
    182800     6212.46
    182840        6214
    182880     6215.48
    182920     6216.79
    182960     6218.11
    183000     6219.26
    183040     6220.79
    183080     6222.03
    183120     6223.52
    183160     6225.06
    183200      6226.8
    183240        6228
    183280     6229.05
    183320     6229.74
    183360      6231.5
    183400     6232.61
    183440     6234.38
    183480     6235.74
    183520     6237.17
    183560     6237.98
    183600     6239.62
    183640     6241.17
    183680     6242.63
    183720     6243.96
    183760     6245.29
    183800     6246.41
    183840     6247.94
    183880     6249.22
    183920     6250.68
    183960     6252.23
    184000     6253.96
    184040     6255.18
    184080      6256.2
    184120      6256.9
    184160     6258.65
    184200     6259.76
    184240     6261.53
    184280     6262.89
    184320     6264.33
    184360     6265.14
    184400     6266.78
    184440     6268.34
    184480     6269.81
    184520     6271.12
    184560     6272.46
    184600     6273.57
    184640      6275.1
    184680     6276.37
    184720     6277.83
    184760      6279.4
    184800     6281.12
    184840     6282.33
    184880     6283.34
    184920     6284.05
    184960     6285.79
    185000     6286.91
    185040     6288.68
    185080     6290.03
    185120     6291.48
    185160      6292.3
    185200     6293.92
    185240     6295.47
    185280     6296.97
    185320     6298.26
    185360     6299.59
    185400     6300.73
    185440     6302.23
    185480     6303.51
    185520     6304.99
    185560     6306.56
    185600     6308.27
    185640     6309.49
    185680     6310.47
    185720     6311.19
    185760     6312.94
    185800     6314.06
    185840     6315.82
    185880     6317.18
    185920     6318.63
    185960     6319.43
    186000     6321.06
    186040     6322.63
    186080     6324.14
    186120     6325.42
    186160     6326.74
    186200     6327.89
    186240     6329.37
    186280     6330.64
    186320     6332.12
    186360     6333.69
    186400      6335.4
    186440     6336.64
    186480     6337.62
    186520     6338.33
    186560     6340.08
    186600     6341.19
    186640     6342.97
    186680     6344.32
    186720     6345.78
    186760     6346.59
    186800     6348.21
    186840      6349.8
    186880     6351.28
    186920     6352.58
    186960     6353.88
    187000     6355.05
    187040     6356.53
    187080     6357.82
    187120     6359.28
    187160     6360.85
    187200     6362.57
    187240     6363.79
    187280     6364.77
    187320     6365.46
    187360     6367.23
    187400     6368.35
    187440     6370.13
    187480     6371.49
    187520     6372.94
    187560     6373.76
    187600     6375.38
    187640     6376.96
    187680     6378.46
    187720     6379.73
    187760     6381.06
    187800      6382.2
    187840      6383.7
    187880     6384.99
    187920     6386.44
    187960     6388.03
    188000     6389.74
    188040     6390.95
    188080     6391.94
    188120     6392.63
    188160     6394.38
    188200      6395.5
    188240      6397.3
    188280     6398.66
    188320      6400.1
    188360     6400.92
    188400     6402.54
    188440     6404.13
    188480     6405.63
    188520     6406.88
    188560     6408.24
    188600     6409.36
    188640     6410.87
    188680     6412.15
    188720     6413.62
    188760     6415.22
    188800      6416.9
    188840     6418.11
    188880     6419.09
    188920     6419.79
    188960     6421.56
    189000     6422.65
    189040     6424.45
    189080      6425.8
    189120     6427.26
    189160     6428.08
    189200     6429.69
    189240     6431.29
    189280     6432.79
    189320     6434.05
    189360     6435.41
    189400      6436.5
    189440     6438.05
    189480     6439.31
    189520     6440.78
    189560     6442.37
    189600     6444.07
    189640      6445.3
    189680     6446.26
    189720     6446.96
    189760     6448.72
    189800     6449.81
    189840     6451.62
    189880     6452.95
    189920      6454.4
    189960     6455.24
    190000     6456.85
    190040     6458.45
    190080     6459.95
    190120     6461.21
    190160     6462.58
    190200     6463.64
    190240     6465.22
    190280     6466.48
    190320     6467.93
    190360     6469.52
    190400     6471.22
    190440     6472.46
    190480     6473.41
    190520      6474.1
    190560     6475.89
    190600     6476.96
    190640     6478.77
    190680      6480.1
    190720     6481.55
    190760      6482.4
    190800     6483.99
    190840     6485.61
    190880     6487.06
    190920     6488.33
    190960     6489.73
    191000     6490.79
    191040     6492.37
    191080     6493.63
    191120     6495.06
    191160     6496.65
    191200     6498.35
    191240      6499.6
    191280     6500.56
    191320     6501.24
    191360     6503.03
    191400      6504.1
    191440     6505.91
    191480     6507.23
    191520     6508.71
    191560     6509.54
    191600     6511.13
    191640     6512.76
    191680     6514.21
    191720     6515.48
    191760     6516.86
    191800     6517.95
    191840     6519.52
    191880     6520.77
    191920     6522.23
    191960     6523.82
    192000     6525.53
    192040     6526.75
    192080     6527.72
    192120      6528.4
    192160     6530.17
    192200     6531.26
    192240     6533.07
    192280     6534.39
    192320     6535.85
    192360     6536.71
    192400     6538.28
    192440     6539.92
    192480     6541.36
    192520     6542.65
    192560     6544.04
    192600     6545.13
    192640     6546.69
    192680     6547.92
    192720     6549.39
    192760     6550.99
    192800     6552.69
    192840     6553.91
    192880     6554.88
    192920     6555.56
    192960     6557.34
    193000     6558.41
    193040     6560.21
    193080     6561.55
    193120     6562.99
    193160     6563.87
    193200     6565.43
    193240     6567.08
    193280     6568.52
    193320     6569.81
    193360     6571.19
    193400      6572.3
    193440     6573.82
    193480     6575.08
    193520     6576.54
    193560     6578.14
    193600     6579.85
    193640     6581.08
    193680     6582.05
    193720     6582.71
    193760     6584.52
    193800     6585.58
    193840     6587.38
    193880     6588.73
    193920     6590.16
    193960     6591.04
    194000      6592.6
    194040     6594.25
    194080     6595.69
    194120     6596.97
    194160     6598.37
    194200     6599.45
    194240     6600.97
    194280     6602.24
    194320     6603.72
    194360      6605.3
    194400     6607.04
    194440     6608.26
    194480     6609.24
    194520     6609.89
    194560     6611.71
    194600     6612.77
    194640     6614.56
    194680     6615.91
    194720     6617.35
    194760     6618.21
    194800     6619.79
    194840     6621.43
    194880     6622.88
    194920     6624.18
    194960     6625.55
    195000     6626.63
    195040     6628.17
    195080     6629.42
    195120     6630.92
    195160     6632.51
    195200     6634.22
    195240     6635.44
    195280     6636.43
    195320     6637.08
    195360     6638.89
    195400     6639.96
    195440     6641.76
    195480     6643.12
    195520     6644.54
    195560     6645.42
    195600     6646.98
    195640     6648.62
    195680     6650.07
    195720     6651.37
    195760     6652.75
    195800     6653.81
    195840     6655.36
    195880     6656.63
    195920     6658.11
    195960     6659.71
    196000     6661.44
    196040     6662.64
    196080     6663.64
    196120     6664.29
    196160     6666.08
    196200     6667.17
    196240     6668.93
    196280     6670.31
    196320     6671.73
    196360     6672.59
    196400     6674.17
    196440     6675.79
    196480     6677.26
    196520     6678.56
    196560     6679.93
    196600     6681.01
    196640     6682.55
    196680      6683.8
    196720     6685.32
    196760     6686.91
    196800     6688.64
    196840     6689.82
    196880     6690.83
    196920     6691.47
    196960     6693.26
    197000     6694.36
    197040     6696.14
    197080     6697.49
    197120     6698.91
    197160     6699.77
    197200     6701.34
    197240     6702.97
    197280     6704.44
    197320     6705.76
    197360      6707.1
    197400     6708.19
    197440     6709.73
    197480     6710.98
    197520     6712.48
    197560     6714.09
    197600     6715.82
    197640     6716.99
    197680     6718.01
    197720     6718.64
    197760     6720.45
    197800     6721.53
    197840     6723.33
    197880     6724.66
    197920      6726.1
    197960     6726.96
    198000     6728.52
    198040     6730.14
    198080     6731.63
    198120     6732.93
    198160     6734.27
    198200     6735.35
    198240      6736.9
    198280     6738.13
    198320     6739.66
    198360     6741.26
    198400     6742.99
    198440     6744.16
    198480     6745.17
    198520      6745.8
    198560     6747.62
    198600     6748.71
    198640      6750.5
    198680     6751.82
    198720     6753.26
    198760     6754.12
    198800      6755.7
    198840     6757.31
    198880     6758.79
    198920     6760.09
    198960     6761.43
    199000      6762.5
    199040     6764.06
    199080      6765.3
    199120     6766.82
    199160     6768.44
    199200     6770.15
    199240     6771.31
    199280     6772.32
    199320     6772.95
    199360     6774.76
    199400     6775.86
    199440     6777.65
    199480     6778.98
    199520     6780.44
    199560     6781.29
    199600     6782.84
    199640     6784.47
    199680     6785.94
    199720     6787.26
    199760     6788.56
    199800     6789.65
    199840     6791.22
    199880     6792.46
    199920     6793.99
    199960     6795.59
    200000     6797.32
    200040      6798.5
    200080     6799.48
    200120     6800.11
    200160     6801.91
    200200     6803.01
    200240      6804.8
    200280     6806.13
    200320     6807.59
    200360     6808.43
    200400     6809.98
    200440     6811.61
    200480      6813.1
    200520     6814.42
    200560     6815.71
    200600      6816.8
    200640     6818.37
    200680     6819.62
    200720     6821.14
    200760     6822.74
    200800     6824.46
    200840     6825.62
    200880     6826.61
    200920     6827.26
    200960     6829.06
    201000     6830.15
    201040     6831.97
    201080     6833.28
    201120     6834.76
    201160     6835.57
    201200     6837.14
    201240     6838.77
    201280     6840.25
    201320     6841.58
    201360     6842.87
    201400     6843.95
    201440     6845.53
    201480      6846.8
    201520     6848.28
    201560      6849.9
    201600     6851.63
    201640     6852.78
    201680     6853.75
    201720     6854.39
    201760      6856.2
    201800     6857.31
    201840     6859.12
    201880     6860.41
    201920      6861.9
    201960     6862.72
    202000     6864.28
    202040     6865.94
    202080     6867.39
    202120     6868.71
    202160     6870.01
    202200      6871.1
    202240     6872.69
    202280     6873.96
    202320     6875.43
    202360     6877.06
    202400     6878.75
    202440     6879.93
    202480     6880.92
    202520     6881.56
    202560     6883.36
    202600     6884.48
    202640     6886.28
    202680     6887.57
    202720     6889.05
    202760     6889.89
    202800     6891.43
    202840     6893.11
    202880     6894.57
    202920     6895.86
    202960     6897.17
    203000     6898.28
    203040     6899.85
    203080     6901.13
    203120      6902.6
    203160     6904.23
    203200     6905.93
    203240     6907.08
    203280     6908.06
    203320     6908.71
    203360     6910.53
    203400     6911.64
    203440     6913.45
    203480     6914.72
    203520     6916.21
    203560     6917.06
    203600     6918.57
    203640     6920.27
    203680     6921.73
    203720     6923.02
    203760     6924.32
    203800     6925.44
    203840     6927.01
    203880     6928.29
    203920     6929.78
    203960     6931.39
    204000     6933.11
    204040     6934.27
    204080     6935.22
    204120     6935.85
    204160     6937.68
    204200     6938.81
    204240     6940.59
    204280     6941.88
    204320     6943.36
    204360     6944.21
    204400     6945.73
    204440     6947.43
    204480     6948.89
    204520     6950.18
    204560     6951.48
    204600     6952.59
    204640     6954.16
    204680     6955.45
    204720     6956.95
    204760     6958.54
    204800     6960.25
    204840     6961.42
    204880     6962.37
    204920        6963
    204960     6964.83
    205000     6965.97
    205040     6967.75
    205080     6969.05
    205120     6970.51
    205160     6971.35
    205200     6972.87
    205240     6974.57
    205280     6976.03
    205320     6977.33
    205360     6978.62
    205400     6979.72
    205440     6981.31
    205480     6982.62
    205520      6984.1
    205560     6985.71
    205600     6987.39
    205640     6988.56
    205680     6989.51
    205720     6990.17
    205760     6991.96
    205800     6993.14
    205840     6994.88
    205880      6996.2
    205920     6997.65
    205960     6998.49
    206000     7000.01
    206040     7001.71
    206080     7003.18
    206120     7004.49
    206160     7005.78
    206200     7006.88
    206240     7008.44
    206280     7009.77
    206320     7011.25
    206360     7012.85
    206400     7014.52
    206440     7015.71
    206480     7016.64
    206520     7017.31
    206560     7019.09
    206600     7020.27
    206640     7022.03
    206680     7023.34
    206720     7024.78
    206760     7025.63
    206800     7027.17
    206840     7028.86
    206880     7030.32
    206920     7031.64
    206960     7032.92
    207000     7034.02
    207040     7035.58
    207080     7036.91
    207120     7038.39
    207160     7039.99
    207200     7041.67
    207240     7042.86
    207280     7043.79
    207320     7044.45
    207360     7046.24
    207400      7047.4
    207440     7049.16
    207480     7050.48
    207520     7051.92
    207560     7052.77
    207600     7054.28
    207640        7056
    207680     7057.45
    207720     7058.79
    207760     7060.07
    207800     7061.17
    207840     7062.71
    207880     7064.06
    207920     7065.53
    207960     7067.13
    208000      7068.8
    208040     7070.02
    208080     7070.91
    208120     7071.58
    208160     7073.39
    208200     7074.55
    208240     7076.32
    208280     7077.64
    208320     7079.07
    208360     7079.91
    208400     7081.43
    208440     7083.15
    208480     7084.57
    208520     7085.94
    208560     7087.21
    208600     7088.29
    208640     7089.85
    208680     7091.18
    208720     7092.68
    208760     7094.28
    208800     7095.94
    208840     7097.17
    208880     7098.04
    208920     7098.71
    208960     7100.55
    209000     7101.71
    209040     7103.47
    209080     7104.79
    209120     7106.23
    209160     7107.05
    209200     7108.59
    209240      7110.3
    209280     7111.72
    209320     7113.09
    209360     7114.36
    209400     7115.44
    209440     7116.99
    209480     7118.34
    209520     7119.83
    209560     7121.45
    209600      7123.1
    209640     7124.33
    209680      7125.2
    209720     7125.88
    209760      7127.7
    209800     7128.88
    209840     7130.63
    209880     7131.95
    209920     7133.39
    209960     7134.21
    210000     7135.74
    210040     7137.46
    210080     7138.89
    210120     7140.23
    210160     7141.53
    210200     7142.58
    210240     7144.14
    210280      7145.5
    210320     7147.01
    210360     7148.61
    210400     7150.26
    210440     7151.49
    210480     7152.35
    210520     7153.04
    210560     7154.87
    210600     7156.03
    210640     7157.78
    210680     7159.12
    210720     7160.57
    210760     7161.35
    210800      7162.9
    210840     7164.61
    210880     7166.04
    210920     7167.38
    210960      7168.7
    211000     7169.72
    211040     7171.31
    211080     7172.67
    211120     7174.15
    211160     7175.76
    211200     7177.38
    211240     7178.65
    211280     7179.51
    211320      7180.2
    211360     7182.06
    211400     7183.19
    211440     7184.95
    211480     7186.27
    211520     7187.74
    211560     7188.51
    211600     7190.06
    211640     7191.75
    211680     7193.22
    211720     7194.55
    211760     7195.87
    211800     7196.89
    211840     7198.47
    211880     7199.85
    211920     7201.31
    211960     7202.94
    212000     7204.53
    212040     7205.82
    212080     7206.69
    212120     7207.36
    212160     7209.21
    212200     7210.35
    212240      7212.1
    212280     7213.44
    212320     7214.91
    212360      7215.7
    212400     7217.22
    212440     7218.93
    212480     7220.39
    212520     7221.72
    212560     7223.02
    212600     7224.05
    212640     7225.63
    212680     7227.02
    212720     7228.49
    212760     7230.09
    212800     7231.68
    212840     7232.98
    212880     7233.85
    212920     7234.51
    212960      7236.4
    213000      7237.5
    213040     7239.26
    213080      7240.6
    213120     7242.09
    213160     7242.87
    213200     7244.37
    213240      7246.1
    213280     7247.55
    213320     7248.89
    213360      7250.2
    213400     7251.22
    213440     7252.79
    213480     7254.18
    213520     7255.67
    213560     7257.25
    213600     7258.83
    213640     7260.14
    213680        7261
    213720     7261.65
    213760     7263.56
    213800     7264.64
    213840      7266.4
    213880     7267.75
    213920     7269.27
    213960     7270.02
    214000     7271.52
    214040     7273.24
    214080     7274.72
    214120     7276.04
    214160     7277.36
    214200     7278.36
    214240     7279.95
    214280     7281.33
    214320     7282.79
    214360     7284.41
    214400        7286
    214440     7287.31
    214480     7288.19
    214520     7288.79
    214560     7290.71
    214600     7291.82
    214640     7293.55
    214680      7294.9
    214720     7296.41
    214760     7297.18
    214800     7298.69
    214840     7300.43
    214880     7301.88
    214920     7303.17
    214960      7304.5
    215000     7305.55
    215040     7307.08
    215080     7308.51
    215120     7309.97
    215160     7311.59
    215200     7313.18
    215240     7314.49
    215280     7315.38
    215320     7315.97
    215360     7317.86
    215400     7318.97
    215440     7320.67
    215480     7322.06
    215520     7323.57
    215560     7324.32
    215600     7325.84
    215640     7327.59
    215680     7329.02
    215720     7330.34
    215760     7331.65
    215800     7332.71
    215840     7334.25
    215880     7335.65
    215920      7337.1
    215960     7338.76
    216000     7340.35
    216040     7341.65
    216080     7342.53
    216120     7343.14
    216160     7345.03
    216200     7346.11
    216240     7347.84
    216280     7349.21
    216320     7350.74
    216360      7351.5
    216400     7353.03
    216440     7354.75
    216480      7356.2
    216520     7357.49
    216560     7358.81
    216600     7359.87
    216640     7361.41
    216680     7362.82
    216720     7364.26
    216760     7365.92
    216800     7367.52
    216840     7368.82
    216880     7369.69
    216920     7370.29
    216960     7372.17
    217000     7373.25
    217040     7374.98
    217080     7376.35
    217120      7377.9
    217160     7378.67
    217200     7380.19
    217240     7381.91
    217280     7383.38
    217320     7384.67
    217360     7385.99
    217400     7387.04
    217440     7388.58
    217480     7389.98
    217520     7391.46
    217560     7393.08
    217600     7394.67
    217640     7395.99
    217680     7396.83
    217720     7397.44
    217760     7399.34
    217800     7400.42
    217840     7402.13
    217880     7403.53
    217920     7405.06
    217960     7405.82
    218000     7407.33
    218040     7409.08
    218080     7410.53
    218120     7411.82
    218160     7413.17
    218200      7414.2
    218240     7415.74
    218280     7417.13
    218320     7418.62
    218360     7420.27
    218400     7421.83
    218440     7423.15
    218480     7423.96
    218520     7424.58
    218560     7426.48
    218600      7427.6
    218640      7429.3
    218680     7430.69
    218720     7432.21
    218760     7432.96
    218800      7434.5
    218840     7436.24
    218880      7437.7
    218920     7438.98
    218960     7440.32
    219000     7441.35
    219040     7442.89
    219080     7444.28
    219120     7445.78
    219160     7447.43
    219200     7448.98
    219240     7450.32
    219280     7451.11
    219320     7451.74
    219360     7453.64
    219400     7454.74
    219440     7456.45
    219480     7457.86
    219520     7459.35
    219560     7460.09
    219600     7461.67
    219640      7463.4
    219680     7464.83
    219720     7466.13
    219760     7467.43
    219800     7468.49
    219840     7470.04
    219880     7471.41
    219920     7472.91
    219960     7474.56
    220000     7476.13
    220040     7477.47
    220080     7478.22
    220120     7478.87
    220160      7480.8
    220200     7481.89
    220240     7483.55
    220280     7484.98
    220320     7486.49
    220360     7487.21
    220400      7488.8
    220440     7490.54
    220480     7491.97
    220520     7493.28
    220560     7494.55
    220600      7495.6
    220640     7497.17
    220680     7498.54
    220720     7500.04
    220760     7501.72
    220800     7503.26
    220840      7504.6
    220880     7505.37
    220920     7505.99
    220960     7507.94
    221000     7509.03
    221040     7510.68
    221080     7512.11
    221120     7513.62
    221160     7514.34
    221200     7515.94
    221240     7517.67
    221280     7519.11
    221320     7520.39
    221360     7521.67
    221400     7522.73
    221440      7524.3
    221480     7525.67
    221520      7527.2
    221560     7528.84
    221600     7530.38
    221640     7531.75
    221680     7532.51
    221720     7533.13
    221760     7535.08
    221800     7536.16
    221840     7537.84
    221880     7539.25
    221920     7540.75
    221960     7541.47
    222000      7543.1
    222040      7544.8
    222080     7546.27
    222120     7547.54
    222160     7548.82
    222200     7549.88
    222240     7551.46
    222280     7552.83
    222320     7554.36
    222360     7555.97
    222400     7557.52
    222440     7558.88
    222480     7559.66
    222520     7560.29
    222560     7562.23
    222600      7563.3
    222640     7564.98
    222680      7566.4
    222720     7567.89
    222760     7568.61
    222800     7570.24
    222840     7571.93
    222880      7573.4
    222920     7574.69
    222960     7575.96
    223000     7577.03
    223040     7578.62
    223080     7579.95
    223120     7581.51
    223160     7583.11
    223200     7584.65
    223240     7586.01
    223280     7586.79
    223320     7587.44
    223360      7589.4
    223400     7590.45
    223440     7592.12
    223480     7593.55
    223520     7595.02
    223560     7595.75
    223600      7597.4
    223640     7599.08
    223680     7600.54
    223720     7601.83
    223760      7603.1
    223800     7604.15
    223840     7605.75
    223880     7607.07
    223920     7608.64
    223960     7610.25
    224000      7611.8
    224040     7613.14
    224080     7613.92
    224120     7614.56
    224160     7616.53
    224200     7617.59
    224240     7619.27
    224280     7620.68
    224320     7622.18
    224360     7622.88
    224400     7624.55
    224440     7626.21
    224480     7627.66
    224520     7628.95
    224560     7630.22
    224600     7631.28
    224640     7632.87
    224680     7634.22
    224720     7635.76
    224760     7637.38
    224800     7638.95
    224840     7640.27
    224880     7641.04
    224920     7641.68
    224960     7643.66
    225000     7644.72
    225040      7646.4
    225080     7647.81
    225120     7649.29
    225160     7649.98
    225200     7651.66
    225240     7653.34
    225280     7654.77
    225320     7656.06
    225360     7657.35
    225400      7658.4
    225440        7660
    225480     7661.32
    225520     7662.87
    225560      7664.5
    225600     7666.07
    225640      7667.4
    225680     7668.16
    225720      7668.8
    225760     7670.78
    225800     7671.85
    225840     7673.52
    225880     7674.93
    225920      7676.4
    225960     7677.09
    226000     7678.78
    226040     7680.47
    226080      7681.9
    226120     7683.17
    226160     7684.47
    226200     7685.52
    226240     7687.12
    226280     7688.44
    226320     7690.01
    226360     7691.62
    226400     7693.19
    226440     7694.55
    226480      7695.3
    226520     7695.92
    226560      7697.9
    226600     7698.96
    226640     7700.67
    226680     7702.07
    226720     7703.54
    226760     7704.24
    226800     7705.91
    226840     7707.61
    226880     7709.05
    226920     7710.27
    226960     7711.58
    227000     7712.65
    227040     7714.24
    227080     7715.56
    227120     7717.14
    227160     7718.76
    227200     7720.32
    227240     7721.66
    227280     7722.42
    227320     7723.05
    227360     7725.03
    227400     7726.09
    227440     7727.77
    227480     7729.19
    227520     7730.67
    227560     7731.35
    227600     7733.04
    227640     7734.72
    227680     7736.16
    227720      7737.4
    227760     7738.72
    227800     7739.77
    227840     7741.38
    227880     7742.67
    227920     7744.28
    227960     7745.86
    228000     7747.44
    228040     7748.81
    228080     7749.56
    228120     7750.17
    228160     7752.13
    228200     7753.23
    228240     7754.91
    228280     7756.32
    228320     7757.81
    228360     7758.46
    228400     7760.17
    228440     7761.83
    228480      7763.3
    228520     7764.52
    228560     7765.86
    228600     7766.87
    228640      7768.5
    228680     7769.81
    228720      7771.4
    228760     7772.99
    228800     7774.58
    228840     7775.93
    228880     7776.69
    228920     7777.31
    228960     7779.26
    229000     7780.35
    229040     7782.04
    229080     7783.47
    229120     7784.94
    229160     7785.58
    229200     7787.29
    229240     7788.96
    229280     7790.41
    229320     7791.66
    229360        7793
    229400     7793.99
    229440     7795.64
    229480     7796.93
    229520     7798.53
    229560     7800.13
    229600      7801.7
    229640     7803.08
    229680     7803.82
    229720     7804.46
    229760      7806.4
    229800     7807.46
    229840     7809.17
    229880      7810.6
    229920     7812.08
    229960      7812.7
    230000     7814.41
    230040     7816.09
    230080     7817.54
    230120     7818.78
    230160     7820.14
    230200     7821.13
    230240     7822.79
    230280     7824.05
    230320     7825.66
    230360     7827.31
    230400     7828.84
    230440     7830.22
    230480     7830.95
    230520     7831.59
    230560     7833.54
    230600      7834.6
    230640     7836.31
    230680     7837.74
    230720     7839.23
    230760     7839.83
    230800     7841.58
    230840     7843.24
    230880     7844.68
    230920     7845.92
    230960     7847.29
    231000     7848.27
    231040     7849.93
    231080      7851.2
    231120      7852.8
    231160     7854.46
    231200     7855.99
    231240     7857.39
    231280      7858.1
    231320     7858.73
    231360     7860.66
    231400     7861.75
    231440     7863.43
    231480     7864.88
    231520     7866.37
    231560     7866.96
    231600     7868.69
    231640     7870.37
    231680      7871.8
    231720     7873.03
    231760     7874.43
    231800     7875.38
    231840     7877.06
    231880     7878.31
    231920      7879.9
    231960     7881.59
    232000     7883.11
    232040      7884.5
    232080     7885.23
    232120     7885.85
    232160     7887.77
    232200     7888.86
    232240     7890.56
    232280     7892.01
    232320     7893.48
    232360     7894.08
    232400      7895.8
    232440     7897.49
    232480     7898.91
    232520     7900.15
    232560     7901.56
    232600      7902.5
    232640     7904.17
    232680     7905.44
    232720     7907.02
    232760     7908.72
    232800     7910.24
    232840     7911.61
    232880     7912.35
    232920     7912.96
    232960     7914.87
    233000     7915.99
    233040     7917.69
    233080     7919.12
    233120      7920.6
    233160     7921.21
    233200     7922.94
    233240     7924.66
    233280     7926.04
    233320     7927.31
    233360      7928.7
    233400     7929.63
    233440      7931.3
    233480     7932.59
    233520     7934.16
    233560     7935.84
    233600     7937.38
    233640     7938.76
    233680     7939.48
    233720     7940.09
    233760     7942.02
    233800     7943.13
    233840     7944.81
    233880     7946.25
    233920     7947.71
    233960     7948.34
    234000     7950.08
    234040     7951.81
    234080     7953.18
    234120     7954.45
    234160     7955.83
    234200     7956.77
    234240     7958.44
    234280     7959.73
    234320     7961.33
    234360     7962.98
    234400     7964.52
    234440      7965.9
    234480     7966.64
    234520     7967.23
    234560     7969.17
    234600     7970.26
    234640     7971.96
    234680     7973.39
    234720     7974.86
    234760     7975.45
    234800     7977.22
    234840     7978.93
    234880     7980.33
    234920     7981.58
    234960     7982.98
    235000     7983.93
    235040     7985.59
    235080     7986.85
    235120     7988.48
    235160     7990.13
    235200     7991.68
    235240     7993.05
    235280      7993.8
    235320     7994.36
    235360     7996.32
    235400     7997.39
    235440     7999.11
    235480     8000.53
    235520        8002
    235560     8002.59
    235600     8004.38
    235640     8006.07
    235680     8007.48
    235720     8008.75
    235760     8010.11
    235800     8011.09
    235840     8012.75
    235880     8014.01
    235920     8015.63
    235960     8017.29
    236000     8018.84
    236040     8020.21
    236080     8020.95
    236120     8021.52
    236160     8023.48
    236200     8024.55
    236240     8026.27
    236280     8027.67
    236320     8029.14
    236360     8029.71
    236400     8031.52
    236440     8033.23
    236480     8034.63
    236520     8035.89
    236560     8037.27
    236600     8038.23
    236640     8039.89
    236680     8041.15
    236720      8042.8
    236760     8044.45
    236800     8045.98
    236840     8047.37
    236880     8048.09
    236920     8048.68
    236960     8050.64
    237000      8051.7
    237040     8053.42
    237080     8054.85
    237120     8056.27
    237160     8056.87
    237200     8058.66
    237240      8060.4
    237280     8061.78
    237320     8063.08
    237360     8064.43
    237400     8065.36
    237440     8067.08
    237480      8068.3
    237520     8069.97
    237560     8071.61
    237600     8073.17
    237640     8074.54
    237680     8075.26
    237720     8075.83
    237760      8077.8
    237800     8078.85
    237840     8080.58
    237880     8081.98
    237920     8083.43
    237960     8084.02
    238000      8085.8
    238040     8087.56
    238080     8088.94
    238120     8090.23
    238160     8091.58
    238200     8092.53
    238240     8094.23
    238280     8095.47
    238320     8097.11
    238360     8098.78
    238400     8100.34
    238440     8101.71
    238480      8102.4
    238520        8103
    238560     8104.97
    238600        8106
    238640     8107.73
    238680     8109.11
    238720     8110.58
    238760     8111.21
    238800     8112.95
    238840     8114.71
    238880     8116.09
    238920     8117.37
    238960     8118.73
    239000     8119.68
    239040     8121.37
    239080     8122.63
    239120     8124.27
    239160     8125.95
    239200      8127.5
    239240     8128.87
    239280     8129.55
    239320     8130.12
    239360     8132.13
    239400     8133.16
    239440      8134.9
    239480     8136.26
    239520     8137.74
    239560     8138.36
    239600      8140.1
    239640     8141.85
    239680     8143.23
    239720     8144.54
    239760     8145.89
    239800     8146.79
    239840     8148.54
    239880     8149.77
    239920      8151.4
    239960     8153.12
    240000     8154.64
    240040        8156
    240080     8156.67
    240120     8157.25
    240160     8159.29
    240200      8160.3
    240240     8162.04
    240280     8163.41
    240320     8164.91
    240360     8165.53
    240400     8167.26
    240440     8168.98
    240480      8170.4
    240520     8171.68
    240560     8173.05
    240600     8173.92
    240640     8175.68
    240680     8176.91
    240720     8178.54
    240760     8180.28
    240800     8181.81
    240840     8183.15
    240880     8183.82
    240920     8184.39
    240960     8186.45
    241000     8187.43
    241040     8189.18
    241080     8190.57
    241120     8192.05
    241160     8192.66
    241200     8194.41
    241240     8196.15
    241280     8197.54
    241320     8198.84
    241360      8200.2
    241400     8201.05
    241440     8202.83
    241480     8204.05
    241520     8205.66
    241560     8207.44
    241600     8208.97
    241640     8210.31
    241680     8210.98
    241720     8211.54
    241760     8213.58
    241800     8214.56
    241840      8216.3
    241880     8217.73
    241920     8219.18
    241960     8219.81
    242000     8221.55
    242040     8223.31
    242080     8224.69
    242120     8225.98
    242160     8227.33
    242200     8228.18
    242240     8229.98
    242280      8231.2
    242320     8232.81
    242360     8234.58
    242400     8236.11
    242440     8237.45
    242480     8238.12
    242520     8238.68
    242560     8240.69
    242600      8241.7
    242640     8243.43
    242680     8244.86
    242720     8246.32
    242760     8246.95
    242800     8248.68
    242840     8250.44
    242880     8251.85
    242920     8253.14
    242960     8254.49
    243000     8255.32
    243040     8257.12
    243080     8258.33
    243120     8259.96
    243160     8261.75
    243200     8263.26
    243240     8264.61
    243280     8265.25
    243320     8265.82
    243360     8267.84
    243400     8268.85
    243440     8270.59
    243480     8272.02
    243520     8273.45
    243560     8274.09
    243600     8275.81
    243640     8277.59
    243680        8279
    243720      8280.3
    243760     8281.64
    243800     8282.48
    243840     8284.27
    243880     8285.47
    243920      8287.1
    243960     8288.88
    244000     8290.41
    244040     8291.76
    244080      8292.4
    244120     8292.95
    244160     8294.97
    244200     8295.97
    244240     8297.72
    244280     8299.15
    244320     8300.57
    244360     8301.21
    244400     8302.93
    244440     8304.71
    244480      8306.1
    244520      8307.4
    244560     8308.76
    244600      8309.6
    244640     8311.39
    244680     8312.58
    244720     8314.22
    244760     8315.99
    244800     8317.54
    244840     8318.88
    244880     8319.51
    244920     8320.04
    244960     8322.08
    245000     8323.08
    245040     8324.85
    245080     8326.25
    245120      8327.7
    245160     8328.32
    245200     8330.04
    245240     8331.83
    245280     8333.22
    245320     8334.51
    245360     8335.88
    245400     8336.69
    245440     8338.52
    245480     8339.68
    245520     8341.32
    245560      8343.1
    245600     8344.65
    245640     8345.99
    245680     8346.63
    245720     8347.16
    245760     8349.21
    245800     8350.18
    245840     8351.96
    245880     8353.37
    245920     8354.83
    245960     8355.44
    246000     8357.13
    246040     8358.95
    246080     8360.33
    246120     8361.63
    246160     8362.98
    246200     8363.77
    246240     8365.63
    246280     8366.77
    246320     8368.41
    246360     8370.19
    246400     8371.76
    246440     8373.09
    246480     8373.73
    246520     8374.26
    246560     8376.34
    246600     8377.29
    246640     8379.06
    246680     8380.46
    246720     8381.94
    246760     8382.55
    246800     8384.24
    246840     8386.06
    246880     8387.43
    246920     8388.72
    246960     8390.09
    247000     8390.89
    247040     8392.74
    247080     8393.87
    247120     8395.52
    247160      8397.3
    247200     8398.86
    247240      8400.2
    247280     8400.85
    247320     8401.34
    247360     8403.44
    247400      8404.4
    247440     8406.15
    247480     8407.56
    247520     8409.04
    247560     8409.64
    247600     8411.33
    247640     8413.19
    247680     8414.52
    247720     8415.83
    247760     8417.18
    247800     8417.98
    247840     8419.83
    247880     8420.97
    247920     8422.62
    247960     8424.39
    248000     8425.98
    248040     8427.29
    248080     8427.94
    248120     8428.44
    248160     8430.53
    248200      8431.5
    248240     8433.24
    248280     8434.65
    248320     8436.15
    248360     8436.72
    248400     8438.43
    248440     8440.28
    248480     8441.62
    248520     8442.93
    248560     8444.27
    248600     8445.09
    248640     8446.93
    248680     8448.08
    248720     8449.71
    248760     8451.47
    248800     8453.07
    248840     8454.39
    248880     8455.03
    248920     8455.54
    248960     8457.63
    249000     8458.61
    249040     8460.34
    249080     8461.74
    249120     8463.25
    249160      8463.8
    249200     8465.54
    249240     8467.34
    249280     8468.74
    249320     8470.02
    249360     8471.39
    249400     8472.21
    249440     8474.04
    249480     8475.21
    249520      8476.8
    249560     8478.58
    249600      8480.2
    249640      8481.5
    249680     8482.14
    249720     8482.66
    249760     8484.75
    249800     8485.71
    249840     8487.46
    249880     8488.83
    249920     8490.37
    249960     8490.89
    250000     8492.66
    250040     8494.47
    250080     8495.86
    250120     8497.14
    250160     8498.49
    250200     8499.33
    250240     8501.16
    250280     8502.31
    250320     8503.92
    250360      8505.7
    250400     8507.34
    250440     8508.62
    250480     8509.22
    250520     8509.78
    250560     8511.89
    250600     8512.86
    250640     8514.54
    250680     8515.96
    250720      8517.5
    250760     8518.01
    250800     8519.78
    250840     8521.61
    250880     8522.98
    250920     8524.25
    250960     8525.62
    251000     8526.44
    251040     8528.26
    251080     8529.41
    251120     8531.05
    251160     8532.81
    251200     8534.48
    251240     8535.77
    251280     8536.37
    251320     8536.92
    251360     8539.01
    251400     8539.98
    251440     8541.66
    251480     8543.11
    251520     8544.64
    251560     8545.14
    251600     8546.93
    251640     8548.77
    251680     8550.13
    251720      8551.4
    251760     8552.78
    251800     8553.59
    251840     8555.41
    251880     8556.57
    251920     8558.19
    251960     8559.97
    252000     8561.64
    252040     8562.92
    252080     8563.52
    252120     8564.06
    252160     8566.15
    252200     8567.11
    252240     8568.83
    252280     8570.25
    252320     8571.76
    252360     8572.27
    252400     8574.08
    252440     8575.93
    252480     8577.31
    252520     8578.55
    252560     8579.94
    252600     8580.73
    252640     8582.57
    252680     8583.73
    252720     8585.34
    252760     8587.13
    252800     8588.79
    252840     8590.06
    252880     8590.67
    252920     8591.23
    252960     8593.31
    253000     8594.25
    253040     8595.99
    253080      8597.4
    253120     8598.88
    253160     8599.43
    253200     8601.24
    253240     8603.08
    253280     8604.48
    253320     8605.69
    253360     8607.09
    253400     8607.89
    253440      8609.7
    253480     8610.87
    253520     8612.47
    253560     8614.28
    253600     8615.94
    253640      8617.2
    253680     8617.84
    253720     8618.34
    253760     8620.47
    253800     8621.38
    253840     8623.13
    253880     8624.54
    253920     8626.04
    253960     8626.58
    254000     8628.36
    254040      8630.2
    254080      8631.6
    254120     8632.83
    254160     8634.26
    254200     8635.04
    254240     8636.86
    254280        8638
    254320      8639.6
    254360     8641.44
    254400     8643.07
    254440     8644.33
    254480     8644.99
    254520     8645.49
    254560      8647.6
    254600     8648.52
    254640     8650.27
    254680     8651.69
    254720     8653.21
    254760     8653.74
    254800      8655.5
    254840     8657.33
    254880     8658.75
    254920     8659.97
    254960     8661.41
    255000     8662.19
    255040     8664.04
    255080     8665.13
    255120     8666.76
    255160     8668.61
    255200     8670.22
    255240     8671.48
    255280     8672.13
    255320     8672.62
    255360     8674.74
    255400     8675.65
    255440     8677.39
    255480     8678.84
    255520     8680.35
    255560     8680.86
    255600     8682.65
    255640     8684.49
    255680     8685.88
    255720     8687.12
    255760     8688.53
    255800     8689.32
    255840     8691.15
    255880      8692.3
    255920     8693.91
    255960     8695.75
    256000     8697.35
    256040     8698.61
    256080      8699.3
    256120     8699.75
    256160     8701.86
    256200     8702.77
    256240     8704.52
    256280     8705.99
    256320     8707.49
    256360        8708
    256400     8709.79
    256440     8711.64
    256480     8713.01
    256520     8714.25
    256560     8715.66
    256600     8716.46
    256640      8718.3
    256680     8719.43
    256720     8721.04
    256760     8722.91
    256800     8724.49
    256840     8725.79
    256880     8726.45
    256920     8726.88
    256960        8729
    257000     8729.92
    257040     8731.68
    257080     8733.12
    257120     8734.61
    257160     8735.13
    257200     8736.92
    257240     8738.78
    257280     8740.17
    257320     8741.38
    257360     8742.81
    257400      8743.6
    257440     8745.42
    257480     8746.58
    257520     8748.18
    257560     8750.06
    257600     8751.63
    257640     8752.91
    257680     8753.59
    257720     8753.99
    257760     8756.13
    257800     8757.09
    257840     8758.81
    257880     8760.25
    257920     8761.75
    257960     8762.24
    258000     8764.07
    258040      8765.9
    258080      8767.3
    258120     8768.52
    258160     8769.96
    258200     8770.75
    258240     8772.57
    258280     8773.73
    258320     8775.33
    258360     8777.22
    258400     8778.78
    258440     8780.08
    258480     8780.74
    258520     8781.15
    258560      8783.3
    258600     8784.23
    258640     8785.96
    258680      8787.4
    258720      8788.9
    258760     8789.44
    258800     8791.22
    258840     8793.08
    258880     8794.47
    258920     8795.68
    258960     8797.09
    259000     8797.92
    259040     8799.73
    259080     8800.88
    259120     8802.48
    259160     8804.36
    259200     8805.96
    259240      8807.2
    259280     8807.89
    259320     8808.29
    259360      8810.4
    259400     8811.37
    259440     8813.12
    259480     8814.54
    259520     8816.03
    259560      8816.6
    259600     8818.36
    259640     8820.21
    259680     8821.63
    259720     8822.82
    259760     8824.25
    259800     8825.05
    259840     8826.86
    259880     8828.01
    259920     8829.59
    259960     8831.52
    260000     8833.09
    260040     8834.35
    260080     8835.05
    260120     8835.45
    260160     8837.54
    260200     8838.52
    260240     8840.25
    260280     8841.66
    260320     8843.16
    260360     8843.73
    260400     8845.47
    260440     8847.36
    260480     8848.75
    260520     8849.96
    260560     8851.41
    260600     8852.18
    260640     8853.98
    260680     8855.16
    260720     8856.73
    260760     8858.62
    260800     8860.21
    260840      8861.5
    260880     8862.19
    260920     8862.59
    260960     8864.69
    261000     8865.65
    261040     8867.41
    261080     8868.79
    261120     8870.29
    261160     8870.87
    261200     8872.61
    261240     8874.48
    261280     8875.89
    261320     8877.08
    261360     8878.52
    261400     8879.32
    261440     8881.12
    261480     8882.29
    261520     8883.89
    261560     8885.76
    261600     8887.35
    261640     8888.62
    261680     8889.34
    261720     8889.71
    261760     8891.83
    261800      8892.8
    261840     8894.55
    261880      8895.9
    261920     8897.44
    261960     8898.01
    262000     8899.76
    262040     8901.63
    262080     8903.02
    262120     8904.24
    262160     8905.66
    262200      8906.5
    262240     8908.26
    262280     8909.47
    262320     8911.04
    262360     8912.92
    262400     8914.49
    262440     8915.77
    262480     8916.49
    262520     8916.85
    262560     8918.98
    262600     8919.92
    262640     8921.69
    262680     8923.05
    262720     8924.57
    262760     8925.16
    262800      8926.9
    262840     8928.76
    262880     8930.13
    262920     8931.36
    262960      8932.8
    263000     8933.62
    263040      8935.4
    263080     8936.58
    263120     8938.18
    263160     8940.04
    263200     8941.62
    263240     8942.91
    263280     8943.62
    263320     8943.98
    263360     8946.12
    263400     8947.05
    263440     8948.83
    263480     8950.19
    263520      8951.7
    263560     8952.31
    263600     8954.01
    263640     8955.89
    263680     8957.26
    263720     8958.48
    263760     8959.95
    263800     8960.76
    263840     8962.55
    263880     8963.74
    263920     8965.33
    263960     8967.18
    264000     8968.76
    264040     8970.06
    264080     8970.79
    264120     8971.12
    264160     8973.28
    264200     8974.18
    264240     8975.99
    264280     8977.34
    264320     8978.84
    264360     8979.45
    264400     8981.14
    264440     8983.01
    264480     8984.39
    264520     8985.63
    264560     8987.07
    264600     8987.83
    264640      8989.7
    264680     8990.84
    264720     8992.45
    264760     8994.32
    264800     8995.89
    264840     8997.19
    264880     8997.92
    264920     8998.25
    264960     9000.37
    265000      9001.3
    265040     9003.11
    265080     9004.46
    265120     9005.98
    265160     9006.58
    265200     9008.24
    265240     9010.13
    265280     9011.53
    265320     9012.79
    265360     9014.18
    265400     9014.97
    265440     9016.85
    265480     9017.98
    265520      9019.6
    265560     9021.47
    265600     9023.05
    265640     9024.29
    265680     9025.04
    265720      9025.4
    265760     9027.52
    265800     9028.46
    265840     9030.23
    265880      9031.6
    265920     9033.12
    265960     9033.71
    266000     9035.39
    266040     9037.26
    266080     9038.65
    266120     9039.92
    266160     9041.32
    266200     9042.12
    266240        9044
    266280     9045.13
    266320     9046.76
    266360     9048.62
    266400     9050.17
    266440     9051.41
    266480     9052.17
    266520     9052.54
    266560     9054.64
    266600     9055.57
    266640     9057.37
    266680     9058.74
    266720     9060.26
    266760     9060.83
    266800      9062.5
    266840     9064.39
    266880     9065.76
    266920     9067.06
    266960     9068.44
    267000     9069.26
    267040     9071.12
    267080     9072.26
    267120     9073.88
    267160     9075.76
    267200     9077.32
    267240     9078.55
    267280     9079.29
    267320      9079.7
    267360     9081.78
    267400     9082.71
    267440     9084.51
    267480     9085.88
    267520     9087.39
    267560     9087.95
    267600     9089.64
    267640      9091.5
    267680     9092.88
    267720     9094.21
    267760     9095.55
    267800      9096.4
    267840     9098.26
    267880     9099.42
    267920     9101.04
    267960      9102.9
    268000     9104.49
    268040     9105.69
    268080     9106.42
    268120     9106.83
    268160     9108.92
    268200     9109.85
    268240     9111.64
    268280        9113
    268320     9114.52
    268360     9115.08
    268400     9116.78
    268440     9118.63
    268480     9120.01
    268520     9121.33
    268560     9122.69
    268600     9123.51
    268640     9125.36
    268680     9126.53
    268720     9128.14
    268760     9130.04
    268800     9131.59
    268840     9132.81
    268880     9133.54
    268920     9133.94
    268960     9136.05
    269000     9136.94
    269040     9138.73
    269080     9140.09
    269120     9141.65
    269160     9142.14
    269200     9143.91
    269240     9145.74
    269280     9147.12
    269320     9148.42
    269360      9149.8
    269400     9150.61
    269440     9152.45
    269480     9153.65
    269520     9155.28
    269560     9157.15
    269600     9158.71
    269640     9159.92
    269680     9160.64
    269720     9161.06
    269760     9163.16
    269800     9164.06
    269840     9165.85
    269880     9167.21
    269920     9168.76
    269960     9169.24
    270000     9171.02
    270040     9172.89
    270080     9174.24
    270120     9175.52
    270160      9176.9
    270200     9177.72
    270240     9179.58
    270280     9180.75
    270320     9182.41
    270360     9184.24
    270400      9185.8
    270440     9187.06
    270480     9187.78
    270520     9188.17
    270560     9190.26
    270600     9191.19
    270640     9192.97
    270680     9194.34
    270720     9195.88
    270760     9196.37
    270800     9198.13
    270840     9200.04
    270880     9201.37
    270920     9202.64
    270960     9204.04
    271000     9204.85
    271040     9206.71
    271080      9207.9
    271120     9209.52
    271160     9211.36
    271200     9212.92
    271240     9214.21
    271280     9214.88
    271320     9215.31
    271360     9217.42
    271400     9218.35
    271440     9220.12
    271480     9221.47
    271520        9223
    271560     9223.53
    271600     9225.26
    271640     9227.18
    271680     9228.51
    271720      9229.8
    271760     9231.15
    271800     9231.98
    271840     9233.81
    271880     9235.05
    271920     9236.65
    271960      9238.5
    272000     9240.06
    272040     9241.38
    272080     9242.01
    272120     9242.45
    272160     9244.56
    272200     9245.48
    272240     9247.25
    272280     9248.62
    272320     9250.15
    272360     9250.62
    272400     9252.42
    272440     9254.32
    272480     9255.64
    272520     9256.96
    272560     9258.31
    272600     9259.13
    272640     9260.99
    272680     9262.21
    272720     9263.84
    272760     9265.65
    272800     9267.21
    272840     9268.53
    272880     9269.17
    272920     9269.57
    272960      9271.7
    273000     9272.61
    273040     9274.37
    273080     9275.77
    273120     9277.29
    273160     9277.77
    273200     9279.59
    273240     9281.47
    273280      9282.8
    273320     9284.12
    273360     9285.44
    273400      9286.3
    273440     9288.15
    273480     9289.36
    273520     9290.98
    273560      9292.8
    273600     9294.36
    273640     9295.67
    273680     9296.32
    273720     9296.72
    273760     9298.84
    273800     9299.79
    273840     9301.52
    273880     9302.91
    273920     9304.44
    273960     9304.96
    274000     9306.73
    274040     9308.66
    274080     9309.97
    274120     9311.29
    274160     9312.63
    274200     9313.46
    274240     9315.33
    274280     9316.52
    274320     9318.15
    274360     9319.97
    274400     9321.55
    274440     9322.88
    274480     9323.47
    274520      9323.9
    274560        9326
    274600     9326.98
    274640      9328.7
    274680     9330.11
    274720     9331.64
    274760     9332.12
    274800     9333.92
    274840     9335.86
    274880     9337.15
    274920     9338.47
    274960     9339.82
    275000     9340.63
    275040      9342.5
    275080      9343.7
    275120     9345.34
    275160     9347.16
    275200     9348.76
    275240     9350.07
    275280     9350.65
    275320     9351.09
    275360     9353.17
    275400     9354.16
    275440     9355.84
    275480      9357.3
    275520     9358.81
    275560      9359.3
    275600      9361.1
    275640     9363.02
    275680     9364.29
    275720     9365.66
    275760     9366.99
    275800     9367.79
    275840     9369.63
    275880     9370.86
    275920     9372.53
    275960     9374.34
    276000     9375.96
    276040     9377.23
    276080     9377.83
    276120     9378.28
    276160     9380.33
    276200     9381.31
    276240     9383.02
    276280     9384.46
    276320     9385.97
    276360     9386.44
    276400     9388.26
    276440     9390.18
    276480     9391.47
    276520      9392.8
    276560     9394.15
    276600        9395
    276640     9396.81
    276680     9398.04
    276720     9399.71
    276760     9401.54
    276800     9403.16
    276840     9404.42
    276880     9404.97
    276920     9405.47
    276960     9407.49
    277000     9408.47
    277040     9410.19
    277080     9411.62
    277120     9413.12
    277160      9413.6
    277200     9415.43
    277240     9417.33
    277280     9418.64
    277320     9419.97
    277360     9421.32
    277400     9422.19
    277440        9424
    277480     9425.21
    277520      9426.9
    277560     9428.71
    277600     9430.33
    277640     9431.58
    277680     9432.13
    277720     9432.63
    277760     9434.65
    277800     9435.61
    277840     9437.38
    277880      9438.8
    277920     9440.29
    277960     9440.79
    278000     9442.58
    278040     9444.52
    278080     9445.81
    278120     9447.16
    278160      9448.5
    278200     9449.38
    278240     9451.18
    278280     9452.38
    278320     9454.07
    278360     9455.91
    278400      9457.5
    278440     9458.77
    278480     9459.33
    278520      9459.8
    278560     9461.82
    278600     9462.75
    278640     9464.56
    278680     9465.97
    278720     9467.43
    278760     9467.98
    278800     9469.77
    278840     9471.69
    278880     9472.96
    278920     9474.35
    278960     9475.67
    279000     9476.53
    279040     9478.38
    279080     9479.59
    279120     9481.25
    279160      9483.1
    279200     9484.69
    279240     9485.97
    279280     9486.46
    279320     9486.95
    279360     9488.97
    279400     9489.93
    279440     9491.75
    279480     9493.13
    279520     9494.64
    279560     9495.17
    279600     9496.93
    279640     9498.84
    279680      9500.1
    279720     9501.53
    279760     9502.86
    279800     9503.68
    279840     9505.57
    279880     9506.76
    279920     9508.41
    279960     9510.29
    280000     9511.88
    280040     9513.14
    280080     9513.61
    280120     9514.11
    280160     9516.15
    280200     9517.11
    280240     9518.89
    280280     9520.25
    280320     9521.77
    280360     9522.32
    280400     9524.11
    280440     9526.03
    280480     9527.26
    280520     9528.67
    280560        9530
    280600     9530.83
    280640     9532.68
    280680     9533.93
    280720     9535.57
    280760      9537.5
    280800     9539.02
    280840      9540.3
    280880     9540.79
    280920     9541.28
    280960     9543.31
    281000     9544.27
    281040     9546.06
    281080      9547.4
    281120     9548.96
    281160     9549.48
    281200     9551.26
    281240     9553.19
    281280     9554.42
    281320     9555.83
    281360     9557.15
    281400     9558.01
    281440     9559.81
    281480     9561.07
    281520     9562.73
    281560     9564.65
    281600     9566.18
    281640     9567.45
    281680     9567.91
    281720     9568.41
    281760     9570.47
    281800     9571.45
    281840     9573.21
    281880     9574.52
    281920     9576.09
    281960     9576.61
    282000     9578.43
    282040     9580.36
    282080     9581.58
    282120     9582.98
    282160     9584.29
    282200     9585.14
    282240     9586.96
    282280     9588.23
    282320     9589.88
    282360     9591.83
    282400     9593.35
    282440     9594.64
    282480     9595.05
    282520     9595.56
    282560      9597.6
    282600      9598.6
    282640     9600.37
    282680     9601.65
    282720     9603.23
    282760     9603.77
    282800     9605.59
    282840     9607.52
    282880      9608.7
    282920     9610.08
    282960     9611.46
    283000     9612.28
    283040     9614.15
    283080     9615.37
    283120     9617.04
    283160     9618.98
    283200     9620.47
    283240      9621.8
    283280      9622.2
    283320      9622.7
    283360     9624.74
    283400     9625.74
    283440     9627.54
    283480      9628.8
    283520     9630.41
    283560     9630.93
    283600     9632.75
    283640     9634.67
    283680     9635.87
    283720     9637.24
    283760     9638.62
    283800     9639.43
    283840      9641.3
    283880     9642.53
    283920     9644.22
    283960     9646.14
    284000     9647.64
    284040     9648.96
    284080     9649.35
    284120     9649.89
    284160     9651.93
    284200     9652.92
    284240     9654.71
    284280     9655.99
    284320     9657.57
    284360     9658.09
    284400      9659.9
    284440     9661.86
    284480     9663.04
    284520     9664.39
    284560     9665.76
    284600      9666.6
    284640      9668.5
    284680     9669.69
    284720     9671.39
    284760     9673.33
    284800     9674.78
    284840     9676.14
    284880     9676.52
    284920     9677.04
    284960     9679.08
    285000     9680.08
    285040     9681.88
    285080     9683.16
    285120     9684.74
    285160     9685.26
    285200     9687.08
    285240     9689.05
    285280     9690.22
    285320     9691.58
    285360     9692.92
    285400     9693.78
    285440     9695.67
    285480     9696.87
    285520     9698.57
    285560     9700.53
    285600     9701.95
    285640     9703.31
    285680     9703.67
    285720     9704.21
    285760     9706.25
    285800     9707.26
    285840     9709.05
    285880     9710.32
    285920     9711.89
    285960     9712.42
    286000     9714.22
    286040     9716.22
    286080     9717.35
    286120     9718.74
    286160     9720.12
    286200     9720.97
    286240     9722.87
    286280     9724.04
    286320     9725.74
    286360     9727.72
    286400     9729.09
    286440      9730.5
    286480     9730.85
    286520     9731.37
    286560     9733.42
    286600     9734.44
    286640     9736.21
    286680     9737.47
    286720     9739.03
    286760     9739.56
    286800     9741.39
    286840     9743.43
    286880     9744.52
    286920     9745.93
    286960     9747.29
    287000     9748.14
    287040     9750.04
    287080     9751.19
    287120      9752.9
    287160     9754.91
    287200     9756.28
    287240     9757.68
    287280     9758.03
    287320     9758.53
    287360     9760.59
    287400     9761.62
    287440     9763.39
    287480     9764.64
    287520     9766.22
    287560     9766.74
    287600     9768.59
    287640     9770.59
    287680     9771.69
    287720      9773.1
    287760     9774.43
    287800     9775.32
    287840     9777.18
    287880     9778.34
    287920     9780.03
    287960     9782.08
    288000     9783.46
    288040     9784.88
    288080     9785.17
    288120     9785.68
    288160     9787.76
    288200     9788.78
    288240     9790.58
    288280     9791.79
    288320     9793.37
    288360     9793.89
    288400     9795.73
    288440     9797.76
    288480     9798.88
    288520      9800.3
    288560     9801.62
    288600     9802.51
    288640     9804.33
    288680      9805.5
    288720      9807.2
    288760     9809.23
    288800     9810.61
    288840     9812.06
    288880     9812.33
    288920     9812.84
    288960     9814.93
    289000     9815.94
    289040     9817.74
    289080     9818.95
    289120     9820.56
    289160     9821.04
    289200     9822.91
    289240     9824.91
    289280     9826.07
    289320     9827.52
    289360     9828.79
    289400     9829.71
    289440     9831.53
    289480     9832.64
    289520     9834.36
    289560      9836.4
    289600      9837.8
    289640     9839.23
    289680     9839.51
    289720     9839.98
    289760      9842.1
    289800     9843.12
    289840     9844.91
    289880     9846.12
    289920     9847.73
    289960      9848.2
    290000     9850.12
    290040     9852.13
    290080     9853.26
    290120     9854.68
    290160     9855.98
    290200     9856.92
    290240     9858.69
    290280     9859.84
    290320     9861.55
    290360     9863.58
    290400        9865
    290440     9866.44
    290480     9866.67
    290520     9867.17
    290560     9869.29
    290600     9870.31
    290640     9872.08
    290680     9873.29
    290720     9874.94
    290760     9875.38
    290800     9877.29
    290840     9879.31
    290880     9880.41
    290920     9881.85
    290960     9883.17
    291000     9884.08
    291040     9885.89
    291080     9887.01
    291120     9888.72
    291160     9890.78
    291200     9892.17
    291240     9893.61
    291280     9893.84
    291320     9894.36
    291360     9896.47
    291400     9897.46
    291440     9899.26
    291480     9900.46
    291520     9902.15
    291560     9902.59
    291600     9904.47
    291640      9906.5
    291680     9907.58
    291720     9909.02
    291760     9910.37
    291800     9911.28
    291840     9913.08
    291880     9914.14
    291920     9915.88
    291960     9917.94
    292000     9919.35
    292040     9920.75
    292080     9921.02
    292120     9921.49
    292160     9923.63
    292200     9924.61
    292240     9926.43
    292280     9927.63
    292320      9929.3
    292360     9929.77
    292400     9931.64
    292440     9933.63
    292480     9934.72
    292520     9936.17
    292560      9937.5
    292600     9938.45
    292640     9940.27
    292680     9941.32
    292720     9943.06
    292760     9945.12
    292800     9946.49
    292840      9947.9
    292880     9948.18
    292920     9948.63
    292960     9950.78
    293000     9951.78
    293040     9953.63
    293080     9954.77
    293120     9956.46
    293160     9956.88
    293200      9958.8
    293240     9960.78
    293280     9961.92
    293320     9963.35
    293360     9964.69
    293400     9965.61
    293440     9967.46
    293480      9968.5
    293520     9970.25
    293560     9972.32
    293600     9973.62
    293640     9975.08
    293680     9975.35
    293720     9975.81
    293760     9977.96
    293800     9978.98
    293840     9980.78
    293880     9981.98
    293920     9983.62
    293960     9984.07
    294000     9985.97
    294040     9987.97
    294080     9989.11
    294120     9990.52
    294160     9991.86
    294200     9992.79
    294240     9994.63
    294280     9995.69
    294320     9997.44
    294360     9999.51
    294400     10000.8
    294440     10002.3
    294480     10002.5
    294520       10003
    294560     10005.1
    294600     10006.1
    294640       10008
    294680     10009.2
    294720     10010.8
    294760     10011.3
    294800     10013.2
    294840     10015.1
    294880     10016.3
    294920     10017.7
    294960       10019
    295000       10020
    295040     10021.8
    295080     10022.9
    295120     10024.6
    295160     10026.7
    295200       10028
    295240     10029.5
    295280     10029.7
    295320     10030.2
    295360     10032.3
    295400     10033.3
    295440     10035.2
    295480     10036.4
    295520       10038
    295560     10038.5
    295600     10040.4
    295640     10042.4
    295680     10043.5
    295720     10044.9
    295760     10046.2
    295800     10047.2
    295840       10049
    295880     10050.1
    295920     10051.8
    295960     10053.9
    296000     10055.2
    296040     10056.6
    296080     10056.9
    296120     10057.4
    296160     10059.5
    296200     10060.5
    296240     10062.4
    296280     10063.6
    296320     10065.2
    296360     10065.7
    296400     10067.5
    296440     10069.6
    296480     10070.6
    296520     10072.1
    296560     10073.4
    296600     10074.4
    296640     10076.2
    296680     10077.3
    296720       10079
    296760     10081.1
    296800     10082.4
    296840     10083.8
    296880     10084.1
    296920     10084.5
    296960     10086.7
    297000     10087.7
    297040     10089.6
    297080     10090.7
    297120     10092.3
    297160     10092.8
    297200     10094.7
    297240     10096.7
    297280     10097.8
    297320     10099.2
    297360     10100.6
    297400     10101.5
    297440     10103.4
    297480     10104.4
    297520     10106.1
    297560     10108.3
    297600     10109.6
    297640       10111
    297680     10111.3
    297720     10111.7
    297760     10113.9
    297800     10114.9
    297840     10116.7
    297880     10117.9
    297920     10119.5
    297960       10120
    298000     10121.9
    298040     10123.9
    298080       10125
    298120     10126.4
    298160     10127.8
    298200     10128.7
    298240     10130.6
    298280     10131.6
    298320     10133.3
    298360     10135.5
    298400     10136.7
    298440     10138.1
    298480     10138.4
    298520     10138.9
    298560     10141.1
    298600     10142.1
    298640     10143.9
    298680     10145.1
    298720     10146.7
    298760     10147.2
    298800       10149
    298840     10151.1
    298880     10152.2
    298920     10153.6
    298960     10154.9
    299000     10155.8
    299040     10157.7
    299080     10158.8
    299120     10160.5
    299160     10162.7
    299200     10163.9
    299240     10165.3
    299280     10165.6
    299320     10166.1
    299360     10168.3
    299400     10169.3
    299440     10171.1
    299480     10172.3
    299520     10173.9
    299560     10174.4
    299600     10176.2
    299640     10178.3
    299680     10179.4
    299720     10180.8
    299760     10182.1
    299800       10183
    299840     10184.9
    299880     10185.9
    299920     10187.7
    299960     10189.9
    300000     10191.1
    300040     10192.5
    300080     10192.8
    300120     10193.2
    300160     10195.5
    300200     10196.5
    300240     10198.3
    300280     10199.5
    300320     10201.1
    300360     10201.6
    300400     10203.4
    300440     10205.5
    300480     10206.6
    300520       10208
    300560     10209.3
    300600     10210.2
    300640     10212.1
    300680     10213.2
    300720     10214.9
    300760     10217.1
    300800     10218.3
    300840     10219.7
    300880       10220
    300920     10220.5
    300960     10222.7
    301000     10223.7
    301040     10225.5
    301080     10226.7
    301120     10228.2
    301160     10228.8
    301200     10230.6
    301240     10232.7
    301280     10233.7
    301320     10235.2
    301360     10236.5
    301400     10237.4
    301440     10239.3
    301480     10240.4
    301520     10242.1
    301560     10244.2
    301600     10245.5
    301640     10246.9
    301680     10247.2
    301720     10247.7
    301760     10249.9
    301800     10250.9
    301840     10252.7
    301880     10253.8
    301920     10255.4
    301960       10256
    302000     10257.8
    302040     10259.9
    302080     10260.9
    302120     10262.4
    302160     10263.8
    302200     10264.6
    302240     10266.5
    302280     10267.6
    302320     10269.3
    302360     10271.5
    302400     10272.7
    302440     10274.1
    302480     10274.4
    302520     10274.9
    302560     10277.1
    302600     10278.1
    302640     10279.9
    302680       10281
    302720     10282.6
    302760     10283.2
    302800       10285
    302840     10287.1
    302880     10288.2
    302920     10289.6
    302960     10290.9
    303000     10291.8
    303040     10293.7
    303080     10294.8
    303120     10296.5
    303160     10298.7
    303200     10299.9
    303240     10301.3
    303280     10301.6
    303320     10302.1
    303360     10304.3
    303400     10305.3
    303440       10307
    303480     10308.2
    303520     10309.8
    303560     10310.4
    303600     10312.2
    303640     10314.2
    303680     10315.3
    303720     10316.7
    303760     10318.1
    303800       10319
    303840       10321
    303880       10322
    303920     10323.7
    303960     10325.9
    304000     10327.1
    304040     10328.5
    304080     10328.7
    304120     10329.3
    304160     10331.5
    304200     10332.4
    304240     10334.2
    304280     10335.4
    304320       10337
    304360     10337.6
    304400     10339.4
    304440     10341.4
    304480     10342.5
    304520     10343.9
    304560     10345.3
    304600     10346.2
    304640     10348.2
    304680     10349.1
    304720     10350.8
    304760     10353.1
    304800     10354.3
    304840     10355.6
    304880       10356
    304920     10356.5
    304960     10358.6
    305000     10359.6
    305040     10361.4
    305080     10362.5
    305120     10364.2
    305160     10364.7
    305200     10366.5
    305240     10368.6
    305280     10369.7
    305320     10371.1
    305360     10372.5
    305400     10373.4
    305440     10375.4
    305480     10376.3
    305520       10378
    305560     10380.3
    305600     10381.5
    305640     10382.8
    305680     10383.1
    305720     10383.7
    305760     10385.8
    305800     10386.8
    305840     10388.6
    305880     10389.7
    305920     10391.4
    305960     10391.9
    306000     10393.7
    306040     10395.8
    306080     10396.9
    306120     10398.3
    306160     10399.7
    306200     10400.6
    306240     10402.6
    306280     10403.5
    306320     10405.2
    306360     10407.5
    306400     10408.6
    306440       10410
    306480     10410.3
    306520     10410.9
    306560       10413
    306600       10414
    306640     10415.8
    306680     10416.9
    306720     10418.6
    306760     10419.1
    306800     10420.9
    306840       10423
    306880     10424.1
    306920     10425.5
    306960     10426.9
    307000     10427.8
    307040     10429.8
    307080     10430.6
    307120     10432.4
    307160     10434.7
    307200     10435.9
    307240     10437.2
    307280     10437.5
    307320       10438
    307360     10440.2
    307400     10441.2
    307440       10443
    307480     10444.1
    307520     10445.8
    307560     10446.3
    307600     10448.1
    307640     10450.2
    307680     10451.3
    307720     10452.7
    307760     10454.1
    307800     10454.9
    307840       10457
    307880     10457.8
    307920     10459.5
    307960     10461.9
    308000       10463
    308040     10464.4
    308080     10464.7
    308120     10465.2
    308160     10467.4
    308200     10468.4
    308240     10470.2
    308280     10471.3
    308320       10473
    308360     10473.5
    308400     10475.3
    308440     10477.4
    308480     10478.5
    308520     10479.9
    308560     10481.3
    308600     10482.1
    308640     10484.2
    308680       10485
    308720     10486.7
    308760       10489
    308800     10490.2
    308840     10491.6
    308880     10491.8
    308920     10492.4
    308960     10494.6
    309000     10495.6
    309040     10497.3
    309080     10498.5
    309120     10500.2
    309160     10500.7
    309200     10502.4
    309240     10504.5
    309280     10505.7
    309320       10507
    309360     10508.5
    309400     10509.3
    309440     10511.4
    309480     10512.2
    309520     10513.9
    309560     10516.3
    309600     10517.4
    309640     10518.8
    309680       10519
    309720     10519.6
    309760     10521.7
    309800     10522.8
    309840     10524.5
    309880     10525.7
    309920     10527.3
    309960     10527.8
    310000     10529.6
    310040     10531.7
    310080     10532.9
    310120     10534.2
    310160     10535.6
    310200     10536.5
    310240     10538.5
    310280     10539.4
    310320     10541.1
    310360     10543.4
    310400     10544.6
    310440       10546
    310480     10546.2
    310520     10546.8
    310560     10548.9
    310600     10549.9
    310640     10551.6
    310680     10552.8
    310720     10554.5
    310760       10555
    310800     10556.7
    310840     10558.9
    310880       10560
    310920     10561.3
    310960     10562.8
    311000     10563.6
    311040     10565.7
    311080     10566.5
    311120     10568.2
    311160     10570.6
    311200     10571.7
    311240     10573.1
    311280     10573.3
    311320     10573.9
    311360       10576
    311400     10577.1
    311440     10578.8
    311480       10580
    311520     10581.7
    311560     10582.1
    311600     10583.9
    311640       10586
    311680     10587.2
    311720     10588.5
    311760     10589.9
    311800     10590.8
    311840     10592.8
    311880     10593.7
    311920     10595.4
    311960     10597.7
    312000     10598.9
    312040     10600.3
    312080     10600.4
    312120       10601
    312160     10603.2
    312200     10604.2
    312240     10605.9
    312280     10607.1
    312320     10608.8
    312360     10609.2
    312400     10611.1
    312440     10613.2
    312480     10614.3
    312520     10615.7
    312560     10617.1
    312600     10617.9
    312640       10620
    312680     10620.8
    312720     10622.5
    312760     10624.9
    312800       10626
    312840     10627.4
    312880     10627.6
    312920     10628.1
    312960     10630.3
    313000     10631.4
    313040       10633
    313080     10634.2
    313120       10636
    313160     10636.4
    313200     10638.2
    313240     10640.3
    313280     10641.5
    313320     10642.8
    313360     10644.2
    313400       10645
    313440     10647.1
    313480       10648
    313520     10649.6
    313560       10652
    313600     10653.2
    313640     10654.6
    313680     10654.7
    313720     10655.2
    313760     10657.4
    313800     10658.5
    313840     10660.2
    313880     10661.4
    313920     10663.1
    313960     10663.5
    314000     10665.3
    314040     10667.4
    314080     10668.6
    314120     10669.9
    314160     10671.4
    314200     10672.2
    314240     10674.2
    314280     10675.1
    314320     10676.8
    314360     10679.1
    314400     10680.3
    314440     10681.7
    314480     10681.8
    314520     10682.3
    314560     10684.5
    314600     10685.6
    314640     10687.3
    314680     10688.4
    314720     10690.2
    314760     10690.6
    314800     10692.4
    314840     10694.6
    314880     10695.7
    314920       10697
    314960     10698.5
    315000     10699.3
    315040     10701.3
    315080     10702.2
    315120     10703.9
    315160     10706.2
    315200     10707.4
    315240     10708.7
    315280     10708.9
    315320     10709.4
    315360     10711.6
    315400     10712.7
    315440     10714.4
    315480     10715.6
    315520     10717.3
    315560     10717.7
    315600     10719.5
    315640     10721.7
    315680     10722.8
    315720     10724.1
    315760     10725.6
    315800     10726.4
    315840     10728.4
    315880     10729.3
    315920       10731
    315960     10733.3
    316000     10734.5
    316040     10735.9
    316080     10736.1
    316120     10736.5
    316160     10738.7
    316200     10739.8
    316240     10741.5
    316280     10742.6
    316320     10744.4
    316360     10744.8
    316400     10746.6
    316440     10748.8
    316480       10750
    316520     10751.2
    316560     10752.7
    316600     10753.5
    316640     10755.5
    316680     10756.4
    316720     10758.1
    316760     10760.5
    316800     10761.6
    316840       10763
    316880     10763.2
    316920     10763.6
    316960     10765.8
    317000     10766.9
    317040     10768.6
    317080     10769.8
    317120     10771.5
    317160     10771.9
    317200     10773.7
    317240     10775.9
    317280     10777.1
    317320     10778.3
    317360     10779.8
    317400     10780.6
    317440     10782.7
    317480     10783.5
    317520     10785.3
    317560     10787.6
    317600     10788.7
    317640     10790.1
    317680     10790.3
    317720     10790.8
    317760     10792.9
    317800       10794
    317840     10795.7
    317880     10796.9
    317920     10798.6
    317960       10799
    318000     10800.8
    318040     10803.1
    318080     10804.2
    318120     10805.5
    318160     10806.9
    318200     10807.7
    318240     10809.8
    318280     10810.6
    318320     10812.4
    318360     10814.7
    318400     10815.9
    318440     10817.2
    318480     10817.5
    318520     10817.9
    318560     10820.1
    318600     10821.2
    318640     10822.8
    318680       10824
    318720     10825.7
    318760     10826.2
    318800     10827.9
    318840     10830.2
    318880     10831.4
    318920     10832.6
    318960       10834
    319000     10834.9
    319040     10836.9
    319080     10837.8
    319120     10839.5
    319160     10841.9
    319200       10843
    319240     10844.4
    319280     10844.6
    319320       10845
    319360     10847.2
    319400     10848.3
    319440     10849.9
    319480     10851.1
    319520     10852.9
    319560     10853.3
    319600     10855.1
    319640     10857.3
    319680     10858.5
    319720     10859.7
    319760     10861.2
    319800       10862
    319840     10864.1
    319880     10864.9
    319920     10866.6
    319960       10869
    320000     10870.2
    320040     10871.5
    320080     10871.7
    320120     10872.1
    320160     10874.3
    320200     10875.4
    320240       10877
    320280     10878.2
    320320     10879.9
    320360     10880.4
    320400     10882.2
    320440     10884.5
    320480     10885.6
    320520     10886.9
    320560     10888.3
    320600     10889.1
    320640     10891.2
    320680       10892
    320720     10893.8
    320760     10896.2
    320800     10897.3
    320840     10898.7
    320880     10898.9
    320920     10899.3
    320960     10901.5
    321000     10902.6
    321040     10904.2
    321080     10905.4
    321120     10907.1
    321160     10907.5
    321200     10909.4
    321240     10911.6
    321280     10912.8
    321320     10914.1
    321360     10915.4
    321400     10916.3
    321440     10918.3
    321480     10919.1
    321520       10921
    321560     10923.3
    321600     10924.5
    321640     10925.9
    321680       10926
    321720     10926.4
    321760     10928.7
    321800     10929.7
    321840     10931.3
    321880     10932.5
    321920     10934.2
    321960     10934.7
    322000     10936.5
    322040     10938.8
    322080       10940
    322120     10941.2
    322160     10942.6
    322200     10943.5
    322240     10945.4
    322280     10946.2
    322320     10948.2
    322360     10950.5
    322400     10951.6
    322440       10953
    322480     10953.2
    322520     10953.6
    322560     10955.8
    322600     10956.9
    322640     10958.4
    322680     10959.7
    322720     10961.4
    322760     10961.8
    322800     10963.6
    322840     10965.9
    322880     10967.1
    322920     10968.3
    322960     10969.7
    323000     10970.6
    323040     10972.6
    323080     10973.4
    323120     10975.3
    323160     10977.6
    323200     10978.8
    323240     10980.1
    323280     10980.3
    323320     10980.7
    323360     10982.9
    323400       10984
    323440     10985.5
    323480     10986.8
    323520     10988.5
    323560     10988.9
    323600     10990.7
    323640     10993.1
    323680     10994.3
    323720     10995.5
    323760     10996.9
    323800     10997.7
    323840     10999.7
    323880     11000.5
    323920     11002.5
    323960     11004.7
    324000     11005.9
    324040     11007.3
    324080     11007.5
    324120     11007.8
    324160       11010
    324200     11011.1
    324240     11012.7
    324280     11013.9
    324320     11015.6
    324360       11016
    324400     11017.8
    324440     11020.2
    324480     11021.4
    324520     11022.6
    324560       11024
    324600     11024.8
    324640     11026.9
    324680     11027.6
    324720     11029.6
    324760     11031.9
    324800     11033.1
    324840     11034.4
    324880     11034.6
    324920     11034.9
    324960     11037.2
    325000     11038.3
    325040     11039.8
    325080       11041
    325120     11042.8
    325160     11043.2
    325200       11045
    325240     11047.3
    325280     11048.5
    325320     11049.8
    325360     11051.2
    325400       11052
    325440       11054
    325480     11054.7
    325520     11056.8
    325560       11059
    325600     11060.2
    325640     11061.5
    325680     11061.8
    325720     11062.1
    325760     11064.3
    325800     11065.4
    325840     11066.9
    325880     11068.2
    325920     11069.9
    325960     11070.3
    326000     11072.1
    326040     11074.4
    326080     11075.6
    326120     11076.9
    326160     11078.3
    326200     11079.1
    326240     11081.1
    326280     11081.8
    326320     11083.9
    326360     11086.1
    326400     11087.4
    326440     11088.6
    326480     11088.9
    326520     11089.2
    326560     11091.4
    326600     11092.5
    326640     11094.1
    326680     11095.3
    326720       11097
    326760     11097.4
    326800     11099.2
    326840     11101.5
    326880     11102.8
    326920       11104
    326960     11105.4
    327000     11106.3
    327040     11108.2
    327080     11108.9
    327120       11111
    327160     11113.3
    327200     11114.5
    327240     11115.8
    327280       11116
    327320     11116.3
    327360     11118.6
    327400     11119.7
    327440     11121.2
    327480     11122.5
    327520     11124.2
    327560     11124.6
    327600     11126.3
    327640     11128.6
    327680       11130
    327720     11131.1
    327760     11132.6
    327800     11133.5
    327840     11135.3
    327880     11136.1
    327920     11138.2
    327960     11140.5
    328000     11141.7
    328040     11142.9
    328080     11143.1
    328120     11143.4
    328160     11145.8
    328200     11146.9
    328240     11148.4
    328280     11149.6
    328320     11151.3
    328360     11151.7
    328400     11153.5
    328440     11155.8
    328480     11157.1
    328520     11158.3
    328560     11159.8
    328600     11160.6
    328640     11162.5
    328680     11163.2
    328720     11165.4
    328760     11167.6
    328800     11168.8
    328840       11170
    328880     11170.2
    328920     11170.6
    328960     11172.9
    329000     11174.1
    329040     11175.5
    329080     11176.7
    329120     11178.5
    329160     11178.9
    329200     11180.6
    329240     11182.9
    329280     11184.2
    329320     11185.4
    329360     11186.9
    329400     11187.8
    329440     11189.7
    329480     11190.3
    329520     11192.5
    329560     11194.7
    329600     11195.9
    329640     11197.2
    329680     11197.4
    329720     11197.7
    329760       11200
    329800     11201.2
    329840     11202.7
    329880     11203.9
    329920     11205.7
    329960       11206
    330000     11207.7
    330040     11210.1
    330080     11211.4
    330120     11212.6
    330160       11214
    330200     11214.9
    330240     11216.8
    330280     11217.5
    330320     11219.6
    330360     11221.9
    330400     11223.1
    330440     11224.3
    330480     11224.6
    330520     11224.8
    330560     11227.2
    330600     11228.4
    330640     11229.8
    330680       11231
    330720     11232.8
    330760     11233.2
    330800     11234.9
    330840     11237.2
    330880     11238.5
    330920     11239.7
    330960     11241.2
    331000     11242.1
    331040       11244
    331080     11244.6
    331120     11246.8
    331160       11249
    331200     11250.3
    331240     11251.5
    331280     11251.7
    331320       11252
    331360     11254.3
    331400     11255.5
    331440     11256.9
    331480     11258.2
    331520       11260
    331560     11260.4
    331600     11262.1
    331640     11264.4
    331680     11265.6
    331720     11266.9
    331760     11268.3
    331800     11269.2
    331840     11271.1
    331880     11271.8
    331920       11274
    331960     11276.2
    332000     11277.4
    332040     11278.7
    332080     11278.9
    332120     11279.1
    332160     11281.5
    332200     11282.7
    332240     11284.1
    332280     11285.3
    332320     11287.1
    332360     11287.5
    332400     11289.2
    332440     11291.5
    332480     11292.7
    332520       11294
    332560     11295.4
    332600     11296.3
    332640     11298.2
    332680     11298.9
    332720     11301.1
    332760     11303.3
    332800     11304.6
    332840     11305.8
    332880       11306
    332920     11306.2
    332960     11308.6
    333000     11309.7
    333040     11311.2
    333080     11312.4
    333120     11314.2
    333160     11314.7
    333200     11316.4
    333240     11318.7
    333280     11319.9
    333320     11321.1
    333360     11322.5
    333400     11323.4
    333440     11325.3
    333480       11326
    333520     11328.2
    333560     11330.4
    333600     11331.7
    333640     11332.9
    333680     11333.1
    333720     11333.4
    333760     11335.7
    333800     11336.9
    333840     11338.3
    333880     11339.5
    333920     11341.3
    333960     11341.8
    334000     11343.5
    334040     11345.8
    334080       11347
    334120     11348.2
    334160     11349.7
    334200     11350.6
    334240     11352.4
    334280     11353.2
    334320     11355.4
    334360     11357.5
    334400     11358.8
    334440       11360
    334480     11360.2
    334520     11360.5
    334560     11362.9
    334600       11364
    334640     11365.4
    334680     11366.6
    334720     11368.4
    334760     11368.9
    334800     11370.6
    334840     11372.9
    334880     11374.1
    334920     11375.3
    334960     11376.8
    335000     11377.7
    335040     11379.6
    335080     11380.3
    335120     11382.5
    335160     11384.6
    335200     11385.9
    335240     11387.1
    335280     11387.4
    335320     11387.6
    335360       11390
    335400     11391.1
    335440     11392.5
    335480     11393.8
    335520     11395.6
    335560       11396
    335600     11397.7
    335640       11400
    335680     11401.2
    335720     11402.5
    335760     11403.9
    335800     11404.8
    335840     11406.7
    335880     11407.4
    335920     11409.7
    335960     11411.8
    336000     11413.1
    336040     11414.3
    336080     11414.5
    336120     11414.7
    336160     11417.1
    336200     11418.3
    336240     11419.7
    336280       11421
    336320     11422.7
    336360     11423.2
    336400     11424.9
    336440     11427.1
    336480     11428.3
    336520     11429.6
    336560     11431.1
    336600     11431.9
    336640     11433.8
    336680     11434.5
    336720     11436.8
    336760     11438.9
    336800     11440.2
    336840     11441.4
    336880     11441.6
    336920     11441.9
    336960     11444.3
    337000     11445.4
    337040     11446.8
    337080     11448.1
    337120     11449.8
    337160     11450.3
    337200       11452
    337240     11454.3
    337280     11455.5
    337320     11456.8
    337360     11458.2
    337400     11459.1
    337440       11461
    337480     11461.6
    337520     11463.9
    337560     11466.1
    337600     11467.3
    337640     11468.6
    337680     11468.8
    337720       11469
    337760     11471.4
    337800     11472.5
    337840     11473.9
    337880     11475.3
    337920     11476.9
    337960     11477.4
    338000     11479.1
    338040     11481.4
    338080     11482.6
    338120       11484
    338160     11485.4
    338200     11486.2
    338240     11488.1
    338280     11488.8
    338320     11491.1
    338360     11493.2
    338400     11494.4
    338440     11495.7
    338480     11495.9
    338520     11496.2
    338560     11498.6
    338600     11499.7
    338640       11501
    338680     11502.4
    338720       11504
    338760     11504.5
    338800     11506.3
    338840     11508.6
    338880     11509.8
    338920     11511.1
    338960     11512.5
    339000     11513.3
    339040     11515.3
    339080     11515.9
    339120     11518.2
    339160     11520.3
    339200     11521.6
    339240     11522.9
    339280     11523.1
    339320     11523.3
    339360     11525.7
    339400     11526.8
    339440     11528.2
    339480     11529.6
    339520     11531.2
    339560     11531.7
    339600     11533.5
    339640     11535.8
    339680     11536.9
    339720     11538.2
    339760     11539.7
    339800     11540.4
    339840     11542.4
    339880     11543.1
    339920     11545.4
    339960     11547.5
    340000     11548.7
    340040     11550.1
    340080     11550.2
    340120     11550.5
    340160     11552.8
    340200       11554
    340240     11555.3
    340280     11556.7
    340320     11558.3
    340360     11558.8
    340400     11560.6
    340440     11562.9
    340480       11564
    340520     11565.4
    340560     11566.8
    340600     11567.6
    340640     11569.6
    340680     11570.3
    340720     11572.5
    340760     11574.7
    340800     11575.9
    340840     11577.3
    340880     11577.4
    340920     11577.6
    340960       11580
    341000     11581.2
    341040     11582.5
    341080     11583.8
    341120     11585.5
    341160       11586
    341200     11587.8
    341240     11590.1
    341280     11591.2
    341320     11592.5
    341360       11594
    341400     11594.8
    341440     11596.7
    341480     11597.4
    341520     11599.7
    341560     11601.9
    341600       11603
    341640     11604.4
    341680     11604.5
    341720     11604.8
    341760     11607.2
    341800     11608.3
    341840     11609.7
    341880     11610.9
    341920     11612.6
    341960     11613.2
    342000     11614.9
    342040     11617.3
    342080     11618.3
    342120     11619.6
    342160     11621.1
    342200     11621.9
    342240     11623.9
    342280     11624.5
    342320     11626.8
    342360       11629
    342400     11630.1
    342440     11631.6
    342480     11631.7
    342520     11631.9
    342560     11634.3
    342600     11635.5
    342640     11636.8
    342680     11638.1
    342720     11639.8
    342760     11640.3
    342800     11642.1
    342840     11644.4
    342880     11645.5
    342920     11646.8
    342960     11648.3
    343000     11649.1
    343040     11651.1
    343080     11651.7
    343120       11654
    343160     11656.2
    343200     11657.3
    343240     11658.8
    343280     11658.8
    343320     11659.1
    343360     11661.5
    343400     11662.6
    343440       11664
    343480     11665.3
    343520     11666.9
    343560     11667.5
    343600     11669.2
    343640     11671.6
    343680     11672.7
    343720     11673.9
    343760     11675.4
    343800     11676.2
    343840     11678.2
    343880     11678.8
    343920     11681.1
    343960     11683.4
    344000     11684.5
    344040     11685.9
    344080       11686
    344120     11686.2
    344160     11688.6
    344200     11689.7
    344240     11691.1
    344280     11692.4
    344320     11694.1
    344360     11694.6
    344400     11696.4
    344440     11698.7
    344480     11699.8
    344520     11701.1
    344560     11702.6
    344600     11703.4
    344640     11705.3
    344680     11705.9
    344720     11708.2
    344760     11710.5
    344800     11711.6
    344840       11713
    344880     11713.1
    344920     11713.3
    344960     11715.7
    345000     11716.9
    345040     11718.2
    345080     11719.5
    345120     11721.3
    345160     11721.8
    345200     11723.5
    345240     11725.9
    345280       11727
    345320     11728.2
    345360     11729.7
    345400     11730.5
    345440     11732.5
    345480     11733.1
    345520     11735.4
    345560     11737.6
    345600     11738.7
    345640     11740.1
    345680     11740.3
    345720     11740.4
    345760     11742.9
    345800       11744
    345840     11745.4
    345880     11746.6
    345920     11748.4
    345960       11749
    346000     11750.6
    346040       11753
    346080     11754.1
    346120     11755.5
    346160     11756.8
    346200     11757.7
    346240     11759.6
    346280     11760.2
    346320     11762.5
    346360     11764.8
    346400     11765.9
    346440     11767.3
    346480     11767.4
    346520     11767.6
    346560       11770
    346600     11771.1
    346640     11772.5
    346680     11773.8
    346720     11775.6
    346760     11776.1
    346800     11777.8
    346840     11780.1
    346880     11781.3
    346920     11782.6
    346960       11784
    347000     11784.8
    347040     11786.8
    347080     11787.4
    347120     11789.6
    347160     11791.9
    347200     11793.1
    347240     11794.5
    347280     11794.6
    347320     11794.8
    347360     11797.2
    347400     11798.3
    347440     11799.7
    347480     11800.9
    347520     11802.7
    347560     11803.3
    347600       11805
    347640     11807.3
    347680     11808.4
    347720     11809.8
    347760     11811.2
    347800       11812
    347840       11814
    347880     11814.6
    347920     11816.8
    347960     11819.1
    348000     11820.2
    348040     11821.6
    348080     11821.8
    348120       11822
    348160     11824.3
    348200     11825.4
    348240     11826.9
    348280     11828.1
    348320     11829.9
    348360     11830.5
    348400     11832.1
    348440     11834.4
    348480     11835.6
    348520       11837
    348560     11838.4
    348600     11839.2
    348640     11841.2
    348680     11841.7
    348720       11844
    348760     11846.3
    348800     11847.4
    348840     11848.8
    348880       11849
    348920     11849.1
    348960     11851.5
    349000     11852.5
    349040       11854
    349080     11855.2
    349120     11857.1
    349160     11857.6
    349200     11859.2
    349240     11861.6
    349280     11862.8
    349320     11864.1
    349360     11865.6
    349400     11866.3
    349440     11868.4
    349480     11868.9
    349520     11871.1
    349560     11873.5
    349600     11874.5
    349640       11876
    349680     11876.1
    349720     11876.4
    349760     11878.7
    349800     11879.7
    349840     11881.2
    349880     11882.4
    349920     11884.2
    349960     11884.8
    350000     11886.4
    350040     11888.7
    350080     11889.9
    350120     11891.3
    350160     11892.7
    350200     11893.4
    350240     11895.5
    350280     11896.1
    350320     11898.2
    350360     11900.6
    350400     11901.7
    350440     11903.1
    350480     11903.2
    350520     11903.5
    350560     11905.8
    350600     11906.9
    350640     11908.3
    350680     11909.5
    350720     11911.4
    350760       11912
    350800     11913.5
    350840     11915.9
    350880     11917.1
    350920     11918.5
    350960     11919.8
    351000     11920.6
    351040     11922.6
    351080     11923.2
    351120     11925.4
    351160     11927.8
    351200     11928.8
    351240     11930.3
    351280     11930.3
    351320     11930.6
    351360       11933
    351400     11934.1
    351440     11935.5
    351480     11936.7
    351520     11938.6
    351560     11939.1
    351600     11940.6
    351640       11943
    351680     11944.3
    351720     11945.6
    351760       11947
    351800     11947.7
    351840     11949.8
    351880     11950.3
    351920     11952.5
    351960       11955
    352000       11956
    352040     11957.4
    352080     11957.5
    352120     11957.8
    352160     11960.1
    352200     11961.2
    352240     11962.6
    352280     11963.8
    352320     11965.7
    352360     11966.2
    352400     11967.8
    352440     11970.1
    352480     11971.4
    352520     11972.8
    352560     11974.1
    352600     11974.9
    352640       11977
    352680     11977.5
    352720     11979.7
    352760     11982.1
    352800     11983.1
    352840     11984.5
    352880     11984.7
    352920     11984.9
    352960     11987.2
    353000     11988.4
    353040     11989.8
    353080     11990.9
    353120     11992.9
    353160     11993.4
    353200       11995
    353240     11997.3
    353280     11998.5
    353320       12000
    353360     12001.3
    353400       12002
    353440     12004.1
    353480     12004.6
    353520     12006.8
    353560     12009.3
    353600     12010.3
    353640     12011.7
    353680     12011.8
    353720       12012
    353760     12014.4
    353800     12015.5
    353840       12017
    353880     12018.1
    353920     12020.1
    353960     12020.5
    354000     12022.1
    354040     12024.5
    354080     12025.7
    354120     12027.1
    354160     12028.4
    354200     12029.1
    354240     12031.3
    354280     12031.8
    354320     12033.9
    354360     12036.4
    354400     12037.4
    354440     12038.8
    354480     12038.9
    354520     12039.2
    354560     12041.6
    354600     12042.6
    354640     12044.1
    354680     12045.2
    354720     12047.2
    354760     12047.7
    354800     12049.3
    354840     12051.6
    354880     12052.8
    354920     12054.3
    354960     12055.5
    355000     12056.3
    355040     12058.4
    355080       12059
    355120     12061.1
    355160     12063.6
    355200     12064.6
    355240       12066
    355280     12066.1
    355320     12066.3
    355360     12068.7
    355400     12069.8
    355440     12071.2
    355480     12072.4
    355520     12074.4
    355560     12074.8
    355600     12076.4
    355640     12078.7
    355680       12080
    355720     12081.4
    355760     12082.7
    355800     12083.4
    355840     12085.6
    355880     12086.1
    355920     12088.2
    355960     12090.7
    356000     12091.7
    356040     12093.1
    356080     12093.2
    356120     12093.5
    356160     12095.8
    356200     12096.9
    356240     12098.3
    356280     12099.5
    356320     12101.5
    356360     12101.9
    356400     12103.6
    356440     12105.8
    356480     12107.1
    356520     12108.6
    356560     12109.8
    356600     12110.5
    356640     12112.7
    356680     12113.2
    356720     12115.4
    356760     12117.8
    356800     12118.8
    356840     12120.2
    356880     12120.4
    356920     12120.6
    356960     12122.9
    357000       12124
    357040     12125.5
    357080     12126.6
    357120     12128.6
    357160       12129
    357200     12130.7
    357240       12133
    357280     12134.2
    357320     12135.7
    357360     12136.9
    357400     12137.6
    357440     12139.8
    357480     12140.3
    357520     12142.5
    357560       12145
    357600     12145.9
    357640     12147.4
    357680     12147.5
    357720     12147.7
    357760       12150
    357800     12151.1
    357840     12152.6
    357880     12153.7
    357920     12155.7
    357960     12156.1
    358000     12157.8
    358040     12160.1
    358080     12161.4
    358120     12162.7
    358160       12164
    358200     12164.7
    358240     12166.9
    358280     12167.4
    358320     12169.6
    358360     12172.1
    358400       12173
    358440     12174.5
    358480     12174.6
    358520     12174.8
    358560     12177.1
    358600     12178.2
    358640     12179.7
    358680     12180.8
    358720     12182.8
    358760     12183.2
    358800     12184.9
    358840     12187.2
    358880     12188.5
    358920     12189.9
    358960     12191.1
    359000     12191.9
    359040     12194.1
    359080     12194.6
    359120     12196.7
    359160     12199.2
    359200     12200.2
    359240     12201.6
    359280     12201.7
    359320     12201.9
    359360     12204.3
    359400     12205.3
    359440     12206.9
    359480     12207.9
    359520     12209.9
    359560     12210.4
    359600       12212
    359640     12214.4
    359680     12215.6
    359720       12217
    359760     12218.2
    359800       12219
    359840     12221.2
    359880     12221.7
    359920     12223.9
    359960     12226.3
    360000     12227.3
    360040     12228.8
    360080     12228.9
    360120     12229.1
    360160     12231.4
    360200     12232.5
    360240       12234
    360280     12235.1
    360320     12237.1
    360360     12237.5
    360400     12239.2
    360440     12241.5
    360480     12242.8
    360520     12244.2
    360560     12245.3
    360600     12246.1
    360640     12248.3
    360680     12248.8
    360720       12251
    360760     12253.5
    360800     12254.5
    360840     12255.9
    360880       12256
    360920     12256.2
    360960     12258.5
    361000     12259.7
    361040     12261.2
    361080     12262.3
    361120     12264.2
    361160     12264.7
    361200     12266.4
    361240     12268.7
    361280     12269.9
    361320     12271.3
    361360     12272.5
    361400     12273.3
    361440     12275.5
    361480       12276
    361520     12278.2
    361560     12280.6
    361600     12281.6
    361640     12283.1
    361680     12283.1
    361720     12283.4
    361760     12285.7
    361800     12286.9
    361840     12288.4
    361880     12289.4
    361920     12291.4
    361960     12291.9
    362000     12293.5
    362040     12295.9
    362080     12297.1
    362120     12298.4
    362160     12299.7
    362200     12300.5
    362240     12302.6
    362280     12303.1
    362320     12305.3
    362360     12307.8
    362400     12308.8
    362440     12310.3
    362480     12310.3
    362520     12310.5
    362560     12312.9
    362600       12314
    362640     12315.6
    362680     12316.6
    362720     12318.6
    362760     12319.1
    362800     12320.7
    362840       12323
    362880     12324.3
    362920     12325.6
    362960     12326.9
    363000     12327.6
    363040     12329.8
    363080     12330.3
    363120     12332.5
    363160     12334.9
    363200     12335.9
    363240     12337.4
    363280     12337.4
    363320     12337.7
    363360       12340
    363400     12341.2
    363440     12342.7
    363480     12343.7
    363520     12345.7
    363560     12346.2
    363600     12347.8
    363640     12350.2
    363680     12351.4
    363720     12352.8
    363760     12354.1
    363800     12354.8
    363840     12356.9
    363880     12357.5
    363920     12359.7
    363960     12362.1
    364000     12363.1
    364040     12364.6
    364080     12364.6
    364120     12364.8
    364160     12367.2
    364200     12368.3
    364240     12369.9
    364280     12370.9
    364320     12372.9
    364360     12373.4
    364400       12375
    364440     12377.4
    364480     12378.6
    364520       12380
    364560     12381.2
    364600       12382
    364640     12384.2
    364680     12384.6
    364720     12386.8
    364760     12389.3
    364800     12390.3
    364840     12391.8
    364880     12391.9
    364920       12392
    364960     12394.4
    365000     12395.5
    365040     12397.1
    365080     12398.1
    365120     12400.2
    365160     12400.5
    365200     12402.2
    365240     12404.5
    365280     12405.7
    365320     12407.1
    365360     12408.4
    365400     12409.2
    365440     12411.3
    365480     12411.8
    365520     12414.1
    365560     12416.5
    365600     12417.5
    365640     12419.1
    365680       12419
    365720     12419.2
    365760     12421.6
    365800     12422.6
    365840     12424.3
    365880     12425.3
    365920     12427.3
    365960     12427.7
    366000     12429.4
    366040     12431.6
    366080     12432.9
    366120     12434.3
    366160     12435.6
    366200     12436.4
    366240     12438.5
    366280       12439
    366320     12441.3
    366360     12443.7
    366400     12444.7
    366440     12446.2
    366480     12446.3
    366520     12446.4
    366560     12448.7
    366600     12449.8
    366640     12451.5
    366680     12452.5
    366720     12454.5
    366760     12454.9
    366800     12456.6
    366840     12458.8
    366880     12460.1
    366920     12461.5
    366960     12462.7
    367000     12463.6
    367040     12465.7
    367080     12466.2
    367120     12468.4
    367160     12470.8
    367200     12471.9
    367240     12473.4
    367280     12473.5
    367320     12473.5
    367360       12476
    367400     12476.9
    367440     12478.6
    367480     12479.7
    367520     12481.7
    367560     12482.1
    367600     12483.8
    367640       12486
    367680     12487.3
    367720     12488.6
    367760     12489.9
    367800     12490.7
    367840     12492.9
    367880     12493.3
    367920     12495.7
    367960       12498
    368000       12499
    368040     12500.6
    368080     12500.7
    368120     12500.7
    368160     12503.1
    368200     12504.1
    368240     12505.8
    368280     12506.8
    368320     12508.9
    368360     12509.2
    368400       12511
    368440     12513.2
    368480     12514.5
    368520     12515.8
    368560       12517
    368600     12517.9
    368640       12520
    368680     12520.5
    368720     12522.8
    368760     12525.2
    368800     12526.2
    368840     12527.8
    368880     12527.8
    368920     12527.9
    368960     12530.3
    369000     12531.3
    369040     12532.9
    369080       12534
    369120       12536
    369160     12536.4
    369200     12538.1
    369240     12540.4
    369280     12541.6
    369320     12542.9
    369360     12544.2
    369400       12545
    369440     12547.2
    369480     12547.6
    369520       12550
    369560     12552.3
    369600     12553.3
    369640     12554.9
    369680       12555
    369720     12555.1
    369760     12557.4
    369800     12558.4
    369840     12560.1
    369880     12561.2
    369920     12563.2
    369960     12563.6
    370000     12565.3
    370040     12567.6
    370080     12568.8
    370120     12570.1
    370160     12571.3
    370200     12572.1
    370240     12574.4
    370280     12574.8
    370320     12577.1
    370360     12579.5
    370400     12580.5
    370440       12582
    370480     12582.1
    370520     12582.2
    370560     12584.6
    370600     12585.5
    370640     12587.3
    370680     12588.3
    370720     12590.3
    370760     12590.7
    370800     12592.4
    370840     12594.8
    370880       12596
    370920     12597.3
    370960     12598.5
    371000     12599.2
    371040     12601.5
    371080     12601.9
    371120     12604.3
    371160     12606.6
    371200     12607.6
    371240     12609.2
    371280     12609.3
    371320     12609.4
    371360     12611.7
    371400     12612.7
    371440     12614.4
    371480     12615.5
    371520     12617.5
    371560     12617.9
    371600     12619.5
    371640     12621.9
    371680     12623.1
    371720     12624.4
    371760     12625.6
    371800     12626.4
    371840     12628.7
    371880       12629
    371920     12631.4
    371960     12633.8
    372000     12634.8
    372040     12636.3
    372080     12636.5
    372120     12636.6
    372160     12638.9
    372200     12639.8
    372240     12641.6
    372280     12642.6
    372320     12644.6
    372360     12645.1
    372400     12646.7
    372440     12649.1
    372480     12650.3
    372520     12651.5
    372560     12652.7
    372600     12653.5
    372640     12655.8
    372680     12656.2
    372720     12658.6
    372760     12660.9
    372800       12662
    372840     12663.5
    372880     12663.7
    372920     12663.7
    372960     12666.1
    373000       12667
    373040     12668.7
    373080     12669.8
    373120     12671.8
    373160     12672.2
    373200     12673.8
    373240     12676.2
    373280     12677.5
    373320     12678.7
    373360     12679.9
    373400     12680.7
    373440       12683
    373480     12683.4
    373520     12685.7
    373560       12688
    373600     12689.1
    373640     12690.7
    373680     12690.8
    373720     12690.9
    373760     12693.3
    373800     12694.2
    373840     12695.8
    373880     12696.9
    373920     12698.9
    373960     12699.4
    374000       12701
    374040     12703.4
    374080     12704.6
    374120     12705.9
    374160       12707
    374200     12707.8
    374240     12710.2
    374280     12710.5
    374320     12712.9
    374360     12715.2
    374400     12716.3
    374440     12717.9
    374480       12718
    374520       12718
    374560     12720.4
    374600     12721.4
    374640       12723
    374680     12724.1
    374720     12726.1
    374760     12726.5
    374800     12728.1
    374840     12730.6
    374880     12731.8
    374920       12733
    374960     12734.2
    375000       12735
    375040     12737.4
    375080     12737.7
    375120     12740.1
    375160     12742.3
    375200     12743.5
    375240       12745
    375280     12745.2
    375320     12745.2
    375360     12747.6
    375400     12748.5
    375440     12750.2
    375480     12751.3
    375520     12753.3
    375560     12753.7
    375600     12755.3
    375640     12757.7
    375680     12758.9
    375720     12760.2
    375760     12761.4
    375800     12762.2
    375840     12764.6
    375880     12764.8
    375920     12767.2
    375960     12769.5
    376000     12770.7
    376040     12772.2
    376080     12772.4
    376120     12772.4
    376160     12774.8
    376200     12775.7
    376240     12777.4
    376280     12778.5
    376320     12780.5
    376360     12780.9
    376400     12782.6
    376440       12785
    376480     12786.2
    376520     12787.4
    376560     12788.6
    376600     12789.4
    376640     12791.8
    376680     12792.1
    376720     12794.4
    376760     12796.8
    376800     12797.9
    376840     12799.4
    376880     12799.6
    376920     12799.6
    376960       12802
    377000       12803
    377040     12804.6
    377080     12805.7
    377120     12807.7
    377160     12808.1
    377200     12809.8
    377240     12812.2
    377280     12813.4
    377320     12814.6
    377360     12815.8
    377400     12816.7
    377440       12819
    377480     12819.3
    377520     12821.7
    377560       12824
    377600     12825.1
    377640     12826.7
    377680     12826.8
    377720     12826.8
    377760     12829.2
    377800     12830.2
    377840     12831.8
    377880       12833
    377920     12834.9
    377960     12835.4
    378000       12837
    378040     12839.4
    378080     12840.6
    378120     12841.8
    378160     12843.1
    378200     12843.9
    378240     12846.2
    378280     12846.6
    378320     12848.9
    378360     12851.2
    378400     12852.3
    378440     12853.9
    378480     12854.1
    378520       12854
    378560     12856.4
    378600     12857.4
    378640     12858.9
    378680     12860.2
    378720     12862.2
    378760     12862.6
    378800     12864.2
    378840     12866.6
    378880     12867.9
    378920       12869
    378960     12870.3
    379000     12871.1
    379040     12873.4
    379080     12873.8
    379120     12876.1
    379160     12878.5
    379200     12879.6
    379240     12881.1
    379280     12881.4
    379320     12881.2
    379360     12883.7
    379400     12884.7
    379440     12886.2
    379480     12887.4
    379520     12889.4
    379560     12889.8
    379600     12891.4
    379640     12893.8
    379680     12895.1
    379720     12896.2
    379760     12897.5
    379800     12898.3
    379840     12900.7
    379880       12901
    379920     12903.3
    379960     12905.7
    380000     12906.8
    380040     12908.4
    380080     12908.6
    380120     12908.5
    380160     12910.9
    380200     12911.9
    380240     12913.4
    380280     12914.6
    380320     12916.6
    380360     12917.1
    380400     12918.7
    380440     12921.1
    380480     12922.3
    380520     12923.5
    380560     12924.7
    380600     12925.5
    380640     12927.9
    380680     12928.2
    380720     12930.5
    380760     12932.9
    380800     12934.1
    380840     12935.6
    380880     12935.8
    380920     12935.7
    380960     12938.1
    381000     12939.1
    381040     12940.6
    381080     12941.8
    381120     12943.8
    381160     12944.3
    381200     12945.9
    381240     12948.3
    381280     12949.5
    381320     12950.7
    381360       12952
    381400     12952.8
    381440     12955.2
    381480     12955.4
    381520     12957.7
    381560     12960.1
    381600     12961.3
    381640     12962.9
    381680       12963
    381720     12962.9
    381760     12965.3
    381800     12966.3
    381840     12967.9
    381880     12969.2
    381920       12971
    381960     12971.5
    382000     12973.1
    382040     12975.5
    382080     12976.7
    382120     12977.9
    382160     12979.2
    382200     12980.1
    382240     12982.4
    382280     12982.6
    382320     12984.9
    382360     12987.3
    382400     12988.6
    382440     12990.1
    382480     12990.2
    382520     12990.1
    382560     12992.5
    382600     12993.5
    382640     12995.1
    382680     12996.3
    382720     12998.3
    382760     12998.7
    382800     13000.3
    382840     13002.7
    382880       13004
    382920     13005.2
    382960     13006.5
    383000     13007.3
    383040     13009.7
    383080     13009.8
    383120     13012.2
    383160     13014.6
    383200     13015.8
    383240     13017.3
    383280     13017.4
    383320     13017.4
    383360     13019.7
    383400     13020.8
    383440     13022.3
    383480     13023.6
    383520     13025.5
    383560       13026
    383600     13027.6
    383640     13029.9
    383680     13031.2
    383720     13032.4
    383760     13033.7
    383800     13034.5
    383840     13036.9
    383880       13037
    383920     13039.4
    383960     13041.8
    384000       13043
    384040     13044.5
    384080     13044.6
    384120     13044.6
    384160       13047
    384200       13048
    384240     13049.5
    384280     13050.8
    384320     13052.6
    384360     13053.2
    384400     13054.7
    384440     13057.1
    384480     13058.5
    384520     13059.6
    384560     13060.9
    384600     13061.7
    384640     13064.2
    384680     13064.2
    384720     13066.6
    384760       13069
    384800     13070.2
    384840     13071.8
    384880     13071.9
    384920     13071.9
    384960     13074.3
    385000     13075.2
    385040     13076.7
    385080       13078
    385120     13079.8
    385160     13080.4
    385200     13081.9
    385240     13084.3
    385280     13085.7
    385320     13086.9
    385360     13088.1
    385400     13088.9
    385440     13091.3
    385480     13091.4
    385520     13093.8
    385560     13096.2
    385600     13097.4
    385640     13098.9
    385680       13099
    385720     13099.1
    385760     13101.4
    385800     13102.4
    385840     13103.9
    385880     13105.2
    385920       13107
    385960     13107.6
    386000     13109.1
    386040     13111.5
    386080     13112.8
    386120       13114
    386160     13115.3
    386200     13116.1
    386240     13118.5
    386280     13118.6
    386320       13121
    386360     13123.4
    386400     13124.5
    386440     13126.1
    386480     13126.2
    386520     13126.2
    386560     13128.6
    386600     13129.6
    386640     13131.1
    386680     13132.4
    386720     13134.2
    386760     13134.8
    386800     13136.3
    386840     13138.7
    386880       13140
    386920     13141.3
    386960     13142.5
    387000     13143.3
    387040     13145.7
    387080     13145.8
    387120     13148.2
    387160     13150.6
    387200     13151.7
    387240     13153.3
    387280     13153.3
    387320     13153.5
    387360     13155.8
    387400     13156.8
    387440     13158.2
    387480     13159.6
    387520     13161.4
    387560       13162
    387600     13163.5
    387640     13165.9
    387680     13167.2
    387720     13168.5
    387760     13169.7
    387800     13170.5
    387840     13172.9
    387880       13173
    387920     13175.4
    387960     13177.8
    388000     13178.9
    388040     13180.5
    388080     13180.6
    388120     13180.6
    388160       13183
    388200     13183.9
    388240     13185.4
    388280     13186.8
    388320     13188.6
    388360     13189.1
    388400     13190.7
    388440       13193
    388480     13194.4
    388520     13195.7
    388560     13196.9
    388600     13197.7
    388640     13200.1
    388680     13200.1
    388720     13202.6
    388760       13205
    388800     13206.1
    388840     13207.7
    388880     13207.7
    388920     13207.8
    388960     13210.1
    389000     13211.1
    389040     13212.6
    389080     13213.9
    389120     13215.8
    389160     13216.3
    389200     13217.8
    389240     13220.2
    389280     13221.5
    389320     13222.8
    389360     13224.1
    389400     13224.9
    389440     13227.2
    389480     13227.2
    389520     13229.7
    389560     13232.1
    389600     13233.2
    389640     13234.8
    389680     13234.9
    389720     13234.9
    389760     13237.2
    389800     13238.2
    389840     13239.7
    389880       13241
    389920       13243
    389960     13243.4
    390000       13245
    390040     13247.3
    390080     13248.7
    390120       13250
    390160     13251.2
    390200       13252
    390240     13254.4
    390280     13254.4
    390320     13256.8
    390360     13259.3
    390400     13260.4
    390440       13262
    390480       13262
    390520       13262
    390560     13264.4
    390600     13265.4
    390640     13266.8
    390680     13268.2
    390720     13270.1
    390760     13270.6
    390800     13272.1
    390840     13274.4
    390880     13275.8
    390920     13277.2
    390960     13278.4
    391000     13279.2
    391040     13281.5
    391080     13281.6
    391120     13283.9
    391160     13286.4
    391200     13287.5
    391240     13289.2
    391280     13289.2
    391320     13289.2
    391360     13291.6
    391400     13292.5
    391440     13293.9
    391480     13295.4
    391520     13297.3
    391560     13297.7
    391600     13299.2
    391640     13301.5
    391680       13303
    391720     13304.4
    391760     13305.5
    391800     13306.3
    391840     13308.7
    391880     13308.7
    391920     13311.1
    391960     13313.6
    392000     13314.7
    392040     13316.4
    392080     13316.3
    392120     13316.4
    392160     13318.7
    392200     13319.7
    392240     13321.1
    392280     13322.5
    392320     13324.4
    392360     13324.8
    392400     13326.4
    392440     13328.7
    392480     13330.2
    392520     13331.5
    392560     13332.7
    392600     13333.5
    392640     13335.9
    392680     13335.8
    392720     13338.2
    392760     13340.8
    392800     13341.8
    392840     13343.5
    392880     13343.5
    392920     13343.6
    392960     13345.8
    393000     13346.9
    393040     13348.2
    393080     13349.7
    393120     13351.6
    393160     13351.9
    393200     13353.6
    393240     13355.9
    393280     13357.4
    393320     13358.7
    393360     13359.8
    393400     13360.6
    393440       13363
    393480     13362.9
    393520     13365.4
    393560     13367.9
    393600       13369
    393640     13370.7
    393680     13370.7
    393720     13370.7
    393760       13373
    393800       13374
    393840     13375.4
    393880     13376.8
    393920     13378.7
    393960     13379.2
    394000     13380.7
    394040       13383
    394080     13384.5
    394120     13385.8
    394160       13387
    394200     13387.8
    394240     13390.2
    394280     13390.1
    394320     13392.6
    394360     13395.1
    394400     13396.2
    394440     13397.8
    394480     13397.8
    394520     13397.9
    394560     13400.2
    394600     13401.2
    394640     13402.5
    394680       13404
    394720     13405.9
    394760     13406.3
    394800     13407.9
    394840     13410.2
    394880     13411.7
    394920       13413
    394960     13414.1
    395000       13415
    395040     13417.4
    395080     13417.3
    395120     13419.8
    395160     13422.3
    395200     13423.4
    395240       13425
    395280       13425
    395320     13425.1
    395360     13427.4
    395400     13428.4
    395440     13429.8
    395480     13431.2
    395520     13433.1
    395560     13433.5
    395600     13435.1
    395640     13437.4
    395680     13438.9
    395720     13440.2
    395760     13441.3
    395800     13442.1
    395840     13444.6
    395880     13444.5
    395920     13446.9
    395960     13449.5
    396000     13450.6
    396040     13452.1
    396080     13452.1
    396120     13452.3
    396160     13454.6
    396200     13455.6
    396240     13456.9
    396280     13458.3
    396320     13460.2
    396360     13460.7
    396400     13462.2
    396440     13464.6
    396480     13466.1
    396520     13467.4
    396560     13468.5
    396600     13469.3
    396640     13471.7
    396680     13471.7
    396720     13474.1
    396760     13476.8
    396800     13477.8
    396840     13479.3
    396880     13479.3
    396920     13479.5
    396960     13481.7
    397000     13482.8
    397040     13484.2
    397080     13485.5
    397120     13487.4
    397160     13487.8
    397200     13489.4
    397240     13491.8
    397280     13493.4
    397320     13494.6
    397360     13495.6
    397400     13496.5
    397440       13499
    397480     13498.9
    397520     13501.3
    397560       13504
    397600     13504.9
    397640     13506.5
    397680     13506.5
    397720     13506.7
    397760     13508.9
    397800       13510
    397840     13511.4
    397880     13512.7
    397920     13514.7
    397960     13515.1
    398000     13516.6
    398040       13519
    398080     13520.6
    398120     13521.8
    398160     13522.8
    398200     13523.7
    398240     13526.2
    398280     13526.1
    398320     13528.5
    398360     13531.2
    398400     13532.1
    398440     13533.7
    398480     13533.7
    398520     13533.9
    398560     13536.2
    398600     13537.2
    398640     13538.6
    398680     13539.9
    398720     13541.9
    398760     13542.2
    398800     13543.9
    398840     13546.2
    398880     13547.8
    398920       13549
    398960       13550
    399000     13550.9
    399040     13553.4
    399080     13553.3
    399120     13555.7
    399160     13558.4
    399200     13559.3
    399240     13560.9
    399280     13560.9
    399320     13561.1
    399360     13563.4
    399400     13564.4
    399440     13565.8
    399480     13567.1
    399520     13569.1
    399560     13569.4
    399600     13571.1
    399640     13573.4
    399680       13575
    399720     13576.2
    399760     13577.2
    399800       13578
    399840     13580.6
    399880     13580.6
    399920       13583
    399960     13585.7
    400000     13586.6
    400040     13588.2
    400080     13588.2
    400120     13588.4
    400160     13590.7
    400200     13591.6
    400240     13593.1
    400280     13594.4
    400320     13596.3
    400360     13596.6
    400400     13598.3
    400440     13600.7
    400480     13602.2
    400520     13603.4
    400560     13604.5
    400600     13605.3
    400640     13607.8
    400680     13607.8
    400720     13610.2
    400760     13612.9
    400800     13613.9
    400840     13615.5
    400880     13615.4
    400920     13615.6
    400960     13617.9
    401000     13618.8
    401040     13620.3
    401080     13621.7
    401120     13623.6
    401160     13623.8
    401200     13625.6
    401240     13627.9
    401280     13629.5
    401320     13630.7
    401360     13631.8
    401400     13632.5
    401440       13635
    401480       13635
    401520     13637.4
    401560     13640.1
    401600     13641.1
    401640     13642.7
    401680     13642.6
    401720     13642.7
    401760     13645.1
    401800       13646
    401840     13647.5
    401880     13648.9
    401920     13650.8
    401960       13651
    402000     13652.8
    402040     13655.1
    402080     13656.7
    402120     13657.8
    402160     13658.9
    402200     13659.7
    402240     13662.3
    402280     13662.2
    402320     13664.6
    402360     13667.3
    402400     13668.2
    402440     13669.9
    402480     13669.8
    402520     13669.9
    402560     13672.4
    402600     13673.2
    402640     13674.7
    402680     13676.1
    402720       13678
    402760     13678.2
    402800       13680
    402840     13682.3
    402880     13683.8
    402920     13684.9
    402960     13686.1
    403000     13686.9
    403040     13689.4
    403080     13689.4
    403120     13691.8
    403160     13694.5
    403200     13695.5
    403240     13697.1
    403280       13697
    403320     13697.1
    403360     13699.6
    403400     13700.4
    403440     13701.9
    403480     13703.3
    403520     13705.1
    403560     13705.4
    403600     13707.2
    403640     13709.5
    403680     13711.1
    403720     13712.1
    403760     13713.3
    403800     13714.1
    403840     13716.7
    403880     13716.6
    403920       13719
    403960     13721.7
    404000     13722.7
    404040     13724.3
    404080     13724.2
    404120     13724.3
    404160     13726.8
    404200     13727.6
    404240     13729.1
    404280     13730.5
    404320     13732.4
    404360     13732.6
    404400     13734.3
    404440     13736.7
    404480     13738.3
    404520     13739.3
    404560     13740.4
    404600     13741.3
    404640     13743.9
    404680     13743.8
    404720     13746.1
    404760     13748.9
    404800     13749.9
    404840     13751.5
    404880     13751.4
    404920     13751.5
    404960       13754
    405000     13754.8
    405040     13756.2
    405080     13757.7
    405120     13759.5
    405160     13759.8
    405200     13761.5
    405240     13763.9
    405280     13765.5
    405320     13766.5
    405360     13767.7
    405400     13768.5
    405440     13771.1
    405480       13771
    405520     13773.3
    405560     13776.1
    405600       13777
    405640     13778.7
    405680     13778.6
    405720     13778.7
    405760     13781.2
    405800       13782
    405840     13783.5
    405880     13784.9
    405920     13786.7
    405960       13787
    406000     13788.7
    406040     13791.1
    406080     13792.7
    406120     13793.7
    406160     13794.9
    406200     13795.7
    406240     13798.3
    406280     13798.2
    406320     13800.5
    406360     13803.3
    406400     13804.2
    406440     13805.9
    406480     13805.8
    406520     13805.9
    406560     13808.4
    406600     13809.1
    406640     13810.7
    406680     13812.1
    406720     13813.9
    406760     13814.3
    406800     13815.9
    406840     13818.4
    406880       13820
    406920     13820.9
    406960     13822.1
    407000     13822.9
    407040     13825.5
    407080     13825.4
    407120     13827.8
    407160     13830.5
    407200     13831.5
    407240     13833.1
    407280       13833
    407320       13833
    407360     13835.6
    407400     13836.3
    407440     13837.8
    407480     13839.3
    407520     13841.1
    407560     13841.5
    407600     13843.1
    407640     13845.6
    407680     13847.2
    407720     13848.1
    407760     13849.3
    407800     13850.1
    407840     13852.8
    407880     13852.7
    407920       13855
    407960     13857.8
    408000     13858.7
    408040     13860.4
    408080     13860.3
    408120     13860.2
    408160     13862.8
    408200     13863.6
    408240     13865.1
    408280     13866.5
    408320     13868.4
    408360     13868.7
    408400     13870.4
    408440     13872.8
    408480     13874.4
    408520     13875.4
    408560     13876.5
    408600     13877.4
    408640     13880.1
    408680       13880
    408720     13882.2
    408760       13885
    408800     13885.9
    408840     13887.6
    408880     13887.6
    408920     13887.5
    408960     13890.1
    409000     13890.9
    409040     13892.4
    409080     13893.7
    409120     13895.6
    409160       13896
    409200     13897.6
    409240     13900.1
    409280     13901.7
    409320     13902.6
    409360     13903.7
    409400     13904.6
    409440     13907.3
    409480     13907.2
    409520     13909.5
    409560     13912.2
    409600     13913.2
    409640     13914.9
    409680     13914.8
    409720     13914.7
    409760     13917.3
    409800     13918.1
    409840     13919.6
    409880       13921
    409920     13922.9
    409960     13923.2
    410000     13924.8
    410040     13927.3
    410080       13929
    410120     13929.8
    410160     13930.9
    410200     13931.8
    410240     13934.6
    410280     13934.4
    410320     13936.7
    410360     13939.4
    410400     13940.4
    410440     13942.1
    410480     13942.1
    410520     13941.9
    410560     13944.5
    410600     13945.3
    410640     13946.9
    410680     13948.2
    410720     13950.1
    410760     13950.4
    410800     13952.1
    410840     13954.5
    410880     13956.2
    410920     13957.1
    410960     13958.2
    411000     13959.1
    411040     13961.8
    411080     13961.7
    411120     13963.9
    411160     13966.6
    411200     13967.7
    411240     13969.3
    411280     13969.3
    411320     13969.2
    411360     13971.8
    411400     13972.5
    411440     13974.1
    411480     13975.4
    411520     13977.3
    411560     13977.7
    411600     13979.2
    411640     13981.8
    411680     13983.5
    411720     13984.4
    411760     13985.4
    411800     13986.3
    411840     13989.1
    411880     13988.9
    411920     13991.2
    411960     13993.8
    412000     13994.9
    412040     13996.6
    412080     13996.6
    412120     13996.4
    412160     13999.1
    412200     13999.8
    412240     14001.4
    412280     14002.6
    412320     14004.6
    412360     14004.9
    412400     14006.5
    412440       14009
    412480     14010.7
    412520     14011.6
    412560     14012.7
    412600     14013.6
    412640     14016.3
    412680     14016.2
    412720     14018.5
    412760     14021.1
    412800     14022.3
    412840     14023.9
    412880     14023.8
    412920     14023.6
    412960     14026.3
    413000     14027.1
    413040     14028.7
    413080     14029.9
    413120     14031.8
    413160     14032.2
    413200     14033.8
    413240     14036.2
    413280       14038
    413320     14038.9
    413360       14040
    413400       14041
    413440     14043.6
    413480     14043.5
    413520     14045.8
    413560     14048.4
    413600     14049.5
    413640     14051.1
    413680     14051.2
    413720     14050.9
    413760     14053.6
    413800     14054.3
    413840       14056
    413880     14057.2
    413920       14059
    413960     14059.4
    414000     14061.1
    414040     14063.5
    414080     14065.2
    414120     14066.1
    414160     14067.3
    414200     14068.2
    414240     14070.8
    414280     14070.8
    414320     14073.1
    414360     14075.7
    414400     14076.8
    414440     14078.5
    414480     14078.4
    414520     14078.2
    414560     14080.8
    414600     14081.6
    414640     14083.3
    414680     14084.5
    414720     14086.3
    414760     14086.7
    414800     14088.4
    414840     14090.8
    414880     14092.5
    414920     14093.4
    414960     14094.6
    415000     14095.5
    415040     14098.1
    415080     14098.1
    415120     14100.4
    415160       14103
    415200     14104.1
    415240     14105.8
    415280     14105.7
    415320     14105.5
    415360     14108.2
    415400     14108.9
    415440     14110.5
    415480     14111.8
    415520     14113.6
    415560       14114
    415600     14115.6
    415640       14118
    415680     14119.8
    415720     14120.7
    415760     14121.9
    415800     14122.8
    415840     14125.4
    415880     14125.4
    415920     14127.7
    415960     14130.3
    416000     14131.4
    416040     14133.1
    416080       14133
    416120     14132.8
    416160     14135.5
    416200     14136.2
    416240     14137.8
    416280     14139.1
    416320     14140.9
    416360     14141.3
    416400     14142.9
    416440     14145.4
    416480     14147.2
    416520     14148.1
    416560     14149.2
    416600     14150.1
    416640     14152.7
    416680     14152.7
    416720       14155
    416760     14157.6
    416800     14158.8
    416840     14160.4
    416880     14160.3
    416920     14160.1
    416960     14162.8
    417000     14163.5
    417040     14165.1
    417080     14166.4
    417120     14168.2
    417160     14168.5
    417200     14170.2
    417240     14172.7
    417280     14174.5
    417320     14175.4
    417360     14176.5
    417400     14177.4
    417440       14180
    417480       14180
    417520     14182.4
    417560     14184.9
    417600       14186
    417640     14187.8
    417680     14187.7
    417720     14187.4
    417760     14190.2
    417800     14190.9
    417840     14192.4
    417880     14193.8
    417920     14195.5
    417960     14195.8
    418000     14197.6
    418040     14200.1
    418080     14201.8
    418120     14202.7
    418160     14203.8
    418200     14204.8
    418240     14207.3
    418280     14207.4
    418320     14209.6
    418360     14212.2
    418400     14213.4
    418440     14215.1
    418480       14215
    418520     14214.8
    418560     14217.6
    418600     14218.2
    418640     14219.7
    418680     14221.1
    418720     14222.9
    418760     14223.2
    418800     14224.9
    418840     14227.4
    418880     14229.1
    418920     14229.9
    418960     14231.1
    419000     14232.1
    419040     14234.6
    419080     14234.7
    419120       14237
    419160     14239.6
    419200     14240.7
    419240     14242.4
    419280     14242.3
    419320     14242.1
    419360       14245
    419400     14245.6
    419440       14247
    419480     14248.5
    419520     14250.2
    419560     14250.5
    419600     14252.3
    419640     14254.8
    419680     14256.5
    419720     14257.3
    419760     14258.5
    419800     14259.4
    419840       14262
    419880       14262
    419920     14264.4
    419960     14266.9
    420000       14268
    420040     14269.7
    420080     14269.6
    420120     14269.4
    420160     14272.4
    420200     14272.9
    420240     14274.4
    420280     14275.8
    420320     14277.5
    420360     14277.8
    420400     14279.7
    420440     14282.2
    420480     14283.9
    420520     14284.7
    420560     14285.9
    420600     14286.7
    420640     14289.3
    420680     14289.3
    420720     14291.7
    420760     14294.2
    420800     14295.4
    420840     14297.1
    420880     14296.9
    420920     14296.8
    420960     14299.8
    421000     14300.2
    421040     14301.7
    421080     14303.1
    421120     14304.9
    421160     14305.1
    421200       14307
    421240     14309.5
    421280     14311.2
    421320       14312
    421360     14313.1
    421400       14314
    421440     14316.7
    421480     14316.6
    421520     14319.1
    421560     14321.6
    421600     14322.7
    421640     14324.3
    421680     14324.3
    421720     14324.1
    421760     14327.1
    421800     14327.5
    421840       14329
    421880     14330.4
    421920     14332.2
    421960     14332.4
    422000     14334.4
    422040     14336.8
    422080     14338.5
    422120     14339.3
    422160     14340.5
    422200     14341.4
    422240       14344
    422280       14344
    422320     14346.4
    422360     14348.9
    422400       14350
    422440     14351.7
    422480     14351.5
    422520     14351.3
    422560     14354.4
    422600     14354.8
    422640     14356.3
    422680     14357.7
    422720     14359.6
    422760     14359.7
    422800     14361.7
    422840     14364.1
    422880     14365.9
    422920     14366.6
    422960     14367.9
    423000     14368.6
    423040     14371.4
    423080     14371.3
    423120     14373.8
    423160     14376.2
    423200     14377.3
    423240       14379
    423280     14378.8
    423320     14378.6
    423360     14381.7
    423400     14382.1
    423440     14383.6
    423480     14385.1
    423520     14386.9
    423560       14387
    423600       14389
    423640     14391.4
    423680     14393.2
    423720       14394
    423760     14395.2
    423800     14395.9
    423840     14398.6
    423880     14398.6
    423920     14401.2
    423960     14403.6
    424000     14404.7
    424040     14406.3
    424080     14406.2
    424120       14406
    424160       14409
    424200     14409.4
    424240       14411
    424280     14412.4
    424320     14414.3
    424360     14414.3
    424400     14416.3
    424440     14418.7
    424480     14420.6
    424520     14421.3
    424560     14422.5
    424600     14423.3
    424640       14426
    424680       14426
    424720     14428.5
    424760     14430.9
    424800       14432
    424840     14433.7
    424880     14433.5
    424920     14433.3
    424960     14436.3
    425000     14436.8
    425040     14438.3
    425080     14439.7
    425120     14441.6
    425160     14441.7
    425200     14443.6
    425240       14446
    425280     14447.9
    425320     14448.6
    425360     14449.9
    425400     14450.6
    425440     14453.3
    425480     14453.3
    425520     14455.7
    425560     14458.2
    425600     14459.3
    425640       14461
    425680     14460.8
    425720     14460.6
    425760     14463.7
    425800     14464.1
    425840     14465.7
    425880     14467.1
    425920     14468.9
    425960     14468.9
    426000     14470.9
    426040     14473.4
    426080     14475.2
    426120     14475.9
    426160     14477.1
    426200     14477.9
    426240     14480.6
    426280     14480.6
    426320     14483.1
    426360     14485.5
    426400     14486.7
    426440     14488.3
    426480     14488.1
    426520     14487.9
    426560     14490.9
    426600     14491.3
    426640       14493
    426680     14494.4
    426720     14496.2
    426760     14496.2
    426800     14498.3
    426840     14500.6
    426880     14502.6
    426920     14503.3
    426960     14504.5
    427000     14505.1
    427040     14507.9
    427080     14507.8
    427120     14510.4
    427160     14512.8
    427200       14514
    427240     14515.6
    427280     14515.4
    427320     14515.3
    427360     14518.3
    427400     14518.7
    427440     14520.3
    427480     14521.7
    427520     14523.5
    427560     14523.5
    427600     14525.6
    427640       14528
    427680     14529.9
    427720     14530.6
    427760     14531.8
    427800     14532.5
    427840     14535.2
    427880     14535.2
    427920     14537.7
    427960     14540.1
    428000     14541.3
    428040       14543
    428080     14542.7
    428120     14542.6
    428160     14545.6
    428200     14546.1
    428240     14547.5
    428280     14549.1
    428320     14550.8
    428360     14550.8
    428400     14552.8
    428440     14555.3
    428480     14557.2
    428520       14558
    428560     14559.1
    428600     14559.9
    428640     14562.6
    428680     14562.5
    428720     14565.1
    428760     14567.5
    428800     14568.7
    428840     14570.3
    428880       14570
    428920       14570
    428960     14572.9
    429000     14573.5
    429040     14574.9
    429080     14576.4
    429120     14578.2
    429160     14578.2
    429200     14580.2
    429240     14582.7
    429280     14584.5
    429320     14585.4
    429360     14586.5
    429400     14587.2
    429440       14590
    429480     14589.9
    429520     14592.5
    429560     14594.9
    429600       14596
    429640     14597.7
    429680     14597.4
    429720     14597.4
    429760     14600.3
    429800     14600.8
    429840     14602.3
    429880     14603.8
    429920     14605.5
    429960     14605.6
    430000     14607.6
    430040     14610.1
    430080     14611.9
    430120     14612.8
    430160     14613.7
    430200     14614.5
    430240     14617.3
    430280     14617.3
    430320     14619.9
    430360     14622.2
    430400     14623.4
    430440     14625.1
    430480     14624.8
    430520     14624.8
    430560     14627.8
    430600     14628.2
    430640     14629.7
    430680     14631.2
    430720     14632.9
    430760     14632.9
    430800     14634.9
    430840     14637.5
    430880     14639.3
    430920     14640.2
    430960     14641.1
    431000     14641.9
    431040     14644.7
    431080     14644.7
    431120     14647.3
    431160     14649.6
    431200     14650.8
    431240     14652.4
    431280     14652.1
    431320     14652.1
    431360     14655.1
    431400     14655.6
    431440       14657
    431480     14658.6
    431520     14660.3
    431560     14660.3
    431600     14662.4
    431640     14664.8
    431680     14666.8
    431720     14667.6
    431760     14668.5
    431800     14669.2
    431840     14672.1
    431880     14672.1
    431920     14674.7
    431960       14677
    432000     14678.2
    432040     14679.8
    432080     14679.5
    432120     14679.5
    432160     14682.5
    432200       14683
    432240     14684.4
    432280       14686
    432320     14687.7
    432360     14687.7
    432400     14689.8
    432440     14692.2
    432480     14694.1
    432520       14695
    432560     14695.8
    432600     14696.6
    432640     14699.6
    432680     14699.5
    432720       14702
    432760     14704.4
    432800     14705.7
    432840     14707.3
    432880     14706.9
    432920     14706.9
    432960     14709.9
    433000     14710.4
    433040     14711.8
    433080     14713.4
    433120     14715.1
    433160     14715.2
    433200     14717.1
    433240     14719.6
    433280     14721.5
    433320     14722.4
    433360     14723.2
    433400       14724
    433440     14726.9
    433480     14726.9
    433520     14729.5
    433560     14731.9
    433600     14733.1
    433640     14734.7
    433680     14734.3
    433720     14734.3
    433760     14737.3
    433800     14737.8
    433840     14739.2
    433880     14740.8
    433920     14742.5
    433960     14742.6
    434000     14744.6
    434040       14747
    434080     14748.9
    434120     14749.7
    434160     14750.6
    434200     14751.5
    434240     14754.3
    434280     14754.3
    434320     14756.9
    434360     14759.3
    434400     14760.5
    434440     14762.1
    434480     14761.7
    434520     14761.7
    434560     14764.7
    434600     14765.2
    434640     14766.6
    434680     14768.2
    434720     14769.9
    434760       14770
    434800       14772
    434840     14774.5
    434880     14776.3
    434920     14777.2
    434960       14778
    435000     14778.8
    435040     14781.8
    435080     14781.7
    435120     14784.3
    435160     14786.7
    435200     14787.9
    435240     14789.5
    435280     14789.1
    435320     14789.1
    435360       14792
    435400     14792.7
    435440       14794
    435480     14795.6
    435520     14797.3
    435560     14797.3
    435600     14799.4
    435640     14801.9
    435680     14803.8
    435720     14804.5
    435760     14805.4
    435800     14806.2
    435840     14809.2
    435880     14809.1
    435920     14811.7
    435960       14814
    436000     14815.3
    436040     14816.9
    436080     14816.5
    436120     14816.4
    436160     14819.4
    436200       14820
    436240     14821.3
    436280     14822.9
    436320     14824.6
    436360     14824.7
    436400     14826.8
    436440     14829.2
    436480     14831.1
    436520     14831.9
    436560     14832.8
    436600     14833.6
    436640     14836.5
    436680     14836.4
    436720     14839.1
    436760     14841.4
    436800     14842.7
    436840     14844.3
    436880     14843.9
    436920     14843.8
    436960     14846.8
    437000     14847.4
    437040     14848.6
    437080     14850.3
    437120       14852
    437160       14852
    437200     14854.2
    437240     14856.6
    437280     14858.5
    437320     14859.2
    437360     14860.2
    437400       14861
    437440     14863.9
    437480     14863.8
    437520     14866.5
    437560     14868.8
    437600     14870.1
    437640     14871.7
    437680     14871.2
    437720     14871.2
    437760     14874.2
    437800     14874.8
    437840     14876.1
    437880     14877.7
    437920     14879.4
    437960     14879.3
    438000     14881.6
    438040       14884
    438080     14885.8
    438120     14886.6
    438160     14887.5
    438200     14888.4
    438240     14891.4
    438280     14891.2
    438320     14893.9
    438360     14896.2
    438400     14897.4
    438440     14899.1
    438480     14898.6
    438520     14898.6
    438560     14901.5
    438600     14902.2
    438640     14903.5
    438680     14905.1
    438720     14906.8
    438760     14906.7
    438800     14908.9
    438840     14911.4
    438880     14913.3
    438920       14914
    438960     14914.9
    439000     14915.7
    439040     14918.7
    439080     14918.6
    439120     14921.3
    439160     14923.6
    439200     14924.8
    439240     14926.4
    439280       14926
    439320       14926
    439360     14928.9
    439400     14929.6
    439440     14930.8
    439480     14932.5
    439520     14934.1
    439560       14934
    439600     14936.3
    439640     14938.7
    439680     14940.6
    439720     14941.4
    439760     14942.3
    439800     14943.1
    439840     14946.1
    439880     14945.9
    439920     14948.6
    439960     14950.9
    440000     14952.2
    440040     14953.9
    440080     14953.4
    440120     14953.4
    440160     14956.2
    440200     14956.9
    440240     14958.1
    440280     14959.9
    440320     14961.4
    440360     14961.4
    440400     14963.6
    440440       14966
    440480     14967.9
    440520     14968.7
    440560     14969.6
    440600     14970.4
    440640     14973.5
    440680     14973.2
    440720       14976
    440760     14978.3
    440800     14979.5
    440840     14981.2
    440880     14980.7
    440920     14980.7
    440960     14983.7
    441000     14984.3
    441040     14985.5
    441080     14987.2
    441120     14988.8
    441160     14988.7
    441200       14991
    441240     14993.4
    441280     14995.3
    441320     14996.1
    441360     14996.9
    441400     14997.7
    441440     15000.8
    441480     15000.6
    441520     15003.3
    441560     15005.6
    441600     15006.9
    441640     15008.6
    441680     15008.2
    441720       15008
    441760       15011
    441800     15011.6
    441840     15012.8
    441880     15014.5
    441920     15016.1
    441960     15016.1
    442000     15018.3
    442040     15020.7
    442080     15022.6
    442120     15023.4
    442160     15024.2
    442200       15025
    442240     15028.2
    442280       15028
    442320     15030.6
    442360     15032.9
    442400     15034.2
    442440     15035.9
    442480     15035.5
    442520     15035.4
    442560     15038.4
    442600       15039
    442640     15040.2
    442680     15041.9
    442720     15043.5
    442760     15043.4
    442800     15045.7
    442840     15048.1
    442880     15049.9
    442920     15050.8
    442960     15051.6
    443000     15052.4
    443040     15055.5
    443080     15055.3
    443120       15058
    443160     15060.3
    443200     15061.6
    443240     15063.3
    443280     15062.8
    443320     15062.8
    443360     15065.7
    443400     15066.4
    443440     15067.6
    443480     15069.2
    443520     15070.9
    443560     15070.8
    443600       15073
    443640     15075.4
    443680     15077.3
    443720     15078.2
    443760       15079
    443800     15079.8
    443840     15082.9
    443880     15082.7
    443920     15085.4
    443960     15087.7
    444000       15089
    444040     15090.7
    444080     15090.2
    444120     15090.1
    444160       15093
    444200     15093.7
    444240     15094.9
    444280     15096.6
    444320     15098.3
    444360     15098.2
    444400     15100.4
    444440     15102.8
    444480     15104.6
    444520     15105.5
    444560     15106.2
    444600     15107.1
    444640     15110.3
    444680     15110.1
    444720     15112.7
    444760     15115.1
    444800     15116.4
    444840       15118
    444880     15117.6
    444920     15117.4
    444960     15120.4
    445000     15121.1
    445040     15122.3
    445080       15124
    445120     15125.7
    445160     15125.5
    445200     15127.8
    445240     15130.2
    445280       15132
    445320     15132.9
    445360     15133.6
    445400     15134.4
    445440     15137.7
    445480     15137.5
    445520     15140.1
    445560     15142.5
    445600     15143.8
    445640     15145.4
    445680     15144.9
    445720     15144.8
    445760     15147.7
    445800     15148.5
    445840     15149.7
    445880     15151.3
    445920     15153.1
    445960       15153
    446000     15155.2
    446040     15157.6
    446080     15159.4
    446120     15160.4
    446160       15161
    446200     15161.8
    446240     15165.1
    446280     15164.9
    446320     15167.5
    446360     15169.9
    446400     15171.2
    446440     15172.8
    446480     15172.2
    446520     15172.2
    446560     15175.2
    446600     15175.9
    446640     15177.1
    446680     15178.7
    446720     15180.5
    446760     15180.4
    446800     15182.5
    446840       15185
    446880     15186.7
    446920     15187.7
    446960     15188.4
    447000     15189.2
    447040     15192.5
    447080     15192.3
    447120       15195
    447160     15197.2
    447200     15198.6
    447240     15200.2
    447280     15199.6
    447320     15199.5
    447360     15202.5
    447400     15203.3
    447440     15204.5
    447480     15206.1
    447520     15207.9
    447560     15207.7
    447600     15209.9
    447640     15212.4
    447680     15214.1
    447720       15215
    447760     15215.8
    447800     15216.6
    447840     15219.8
    447880     15219.7
    447920     15222.3
    447960     15224.6
    448000     15225.9
    448040     15227.5
    448080     15226.9
    448120     15226.9
    448160     15229.9
    448200     15230.6
    448240     15231.9
    448280     15233.4
    448320     15235.3
    448360       15235
    448400     15237.3
    448440     15239.8
    448480     15241.4
    448520     15242.4
    448560     15243.1
    448600     15243.9
    448640     15247.2
    448680       15247
    448720     15249.7
    448760       15252
    448800     15253.3
    448840     15254.9
    448880     15254.3
    448920     15254.3
    448960     15257.2
    449000       15258
    449040     15259.2
    449080     15260.7
    449120     15262.6
    449160     15262.4
    449200     15264.6
    449240     15267.1
    449280     15268.9
    449320     15269.8
    449360     15270.5
    449400     15271.3
    449440     15274.6
    449480     15274.4
    449520     15277.1
    449560     15279.4
    449600     15280.7
    449640     15282.3
    449680     15281.7
    449720     15281.6
    449760     15284.5
    449800     15285.3
    449840     15286.6
    449880     15288.2
    449920       15290
    449960     15289.8
    450000       15292
    450040     15294.5
    450080     15296.2
    450120     15297.2
    450160     15297.9
    450200     15298.8
    450240       15302
    450280     15301.7
    450320     15304.5
    450360     15306.8
    450400       15308
    450440     15309.7
    450480       15309
    450520       15309
    450560       15312
    450600     15312.7
    450640       15314
    450680     15315.6
    450720     15317.4
    450760     15317.2
    450800     15319.4
    450840     15321.9
    450880     15323.7
    450920     15324.6
    450960     15325.3
    451000     15326.2
    451040     15329.5
    451080     15329.2
    451120       15332
    451160     15334.2
    451200     15335.4
    451240     15337.1
    451280     15336.4
    451320     15336.4
    451360     15339.4
    451400       15340
    451440     15341.3
    451480       15343
    451520     15344.8
    451560     15344.6
    451600     15346.8
    451640     15349.3
    451680       15351
    451720       15352
    451760     15352.7
    451800     15353.6
    451840     15356.9
    451880     15356.6
    451920     15359.4
    451960     15361.6
    452000     15362.9
    452040     15364.5
    452080     15363.8
    452120     15363.8
    452160     15366.8
    452200     15367.4
    452240     15368.7
    452280     15370.4
    452320     15372.2
    452360       15372
    452400     15374.3
    452440     15376.7
    452480     15378.5
    452520     15379.4
    452560     15380.2
    452600       15381
    452640     15384.4
    452680       15384
    452720     15386.9
    452760       15389
    452800     15390.3
    452840     15391.9
    452880     15391.2
    452920     15391.2
    452960     15394.2
    453000     15394.9
    453040     15396.1
    453080     15397.8
    453120     15399.6
    453160     15399.4
    453200     15401.7
    453240     15404.1
    453280     15405.9
    453320     15406.7
    453360     15407.6
    453400     15408.5
    453440     15411.8
    453480     15411.4
    453520     15414.3
    453560     15416.4
    453600     15417.7
    453640     15419.3
    453680     15418.6
    453720     15418.6
    453760     15421.7
    453800     15422.2
    453840     15423.5
    453880     15425.2
    453920       15427
    453960     15426.9
    454000     15429.1
    454040     15431.5
    454080     15433.3
    454120     15434.2
    454160     15435.1
    454200     15435.8
    454240     15439.2
    454280     15438.9
    454320     15441.7
    454360     15443.9
    454400     15445.1
    454440     15446.8
    454480       15446
    454520       15446
    454560       15449
    454600     15449.6
    454640     15450.9
    454680     15452.6
    454720     15454.5
    454760     15454.3
    454800     15456.5
    454840       15459
    454880     15460.6
    454920     15461.6
    454960     15462.5
    455000     15463.2
    455040     15466.7
    455080     15466.3
    455120     15469.1
    455160     15471.3
    455200     15472.5
    455240     15474.2
    455280     15473.4
    455320     15473.4
    455360     15476.4
    455400       15477
    455440     15478.4
    455480       15480
    455520     15481.9
    455560     15481.7
    455600     15483.9
    455640     15486.4
    455680     15488.1
    455720       15489
    455760     15489.8
    455800     15490.7
    455840     15494.1
    455880     15493.7
    455920     15496.5
    455960     15498.7
    456000     15499.9
    456040     15501.6
    456080     15500.9
    456120     15500.8
    456160     15503.9
    456200     15504.4
    456240     15505.8
    456280     15507.4
    456320     15509.4
    456360     15509.2
    456400     15511.3
    456440     15513.8
    456480     15515.5
    456520     15516.5
    456560     15517.2
    456600     15518.1
    456640     15521.5
    456680     15521.1
    456720     15523.9
    456760     15526.1
    456800     15527.4
    456840     15528.9
    456880     15528.3
    456920     15528.3
    456960     15531.3
    457000     15531.8
    457040     15533.2
    457080     15534.9
    457120     15536.8
    457160     15536.7
    457200     15538.7
    457240     15541.2
    457280       15543
    457320     15543.8
    457360     15544.6
    457400     15545.6
    457440     15548.9
    457480     15548.5
    457520     15551.4
    457560     15553.5
    457600     15554.8
    457640     15556.4
    457680     15555.8
    457720     15555.7
    457760     15558.8
    457800     15559.1
    457840     15560.6
    457880     15562.3
    457920     15564.2
    457960     15564.2
    458000     15566.2
    458040     15568.6
    458080     15570.5
    458120     15571.3
    458160     15572.1
    458200       15573
    458240     15576.4
    458280       15576
    458320     15578.9
    458360     15580.9
    458400     15582.2
    458440     15583.8
    458480     15583.2
    458520     15583.2
    458560     15586.2
    458600     15586.6
    458640     15588.1
    458680     15589.7
    458720     15591.7
    458760     15591.6
    458800     15593.6
    458840       15596
    458880     15597.9
    458920     15598.7
    458960     15599.5
    459000     15600.4
    459040     15603.9
    459080     15603.5
    459120     15606.3
    459160     15608.4
    459200     15609.6
    459240     15611.3
    459280     15610.6
    459320     15610.6
    459360     15613.6
    459400     15614.1
    459440     15615.5
    459480     15617.2
    459520     15619.1
    459560       15619
    459600     15621.1
    459640     15623.4
    459680     15625.3
    459720     15626.1
    459760     15626.9
    459800     15627.9
    459840     15631.2
    459880     15630.9
    459920     15633.7
    459960     15635.8
    460000       15637
    460040     15638.7
    460080       15638
    460120       15638
    460160       15641
    460200     15641.5
    460240     15642.9
    460280     15644.6
    460320     15646.5
    460360     15646.4
    460400     15648.5
    460440     15650.9
    460480     15652.7
    460520     15653.6
    460560     15654.3
    460600     15655.2
    460640     15658.8
    460680     15658.3
    460720     15661.1
    460760     15663.3
    460800     15664.5
    460840     15666.2
    460880     15665.4
    460920     15665.5
    460960     15668.4
    461000     15668.9
    461040     15670.4
    461080       15672
    461120       15674
    461160     15673.9
    461200       15676
    461240     15678.4
    461280     15680.1
    461320       15681
    461360     15681.7
    461400     15682.7
    461440     15686.2
    461480     15685.7
    461520     15688.5
    461560     15690.7
    461600     15691.9
    461640     15693.6
    461680     15692.9
    461720     15692.9
    461760     15695.9
    461800     15696.3
    461840     15697.8
    461880     15699.4
    461920     15701.5
    461960     15701.4
    462000     15703.4
    462040     15705.8
    462080     15707.6
    462120     15708.5
    462160     15709.2
    462200     15710.2
    462240     15713.6
    462280     15713.2
    462320       15716
    462360     15718.2
    462400     15719.3
    462440     15721.1
    462480     15720.3
    462520     15720.3
    462560     15723.3
    462600     15723.8
    462640     15725.1
    462680     15726.8
    462720     15728.9
    462760     15728.8
    462800     15730.8
    462840     15733.3
    462880     15735.1
    462920       15736
    462960     15736.6
    463000     15737.6
    463040       15741
    463080     15740.6
    463120     15743.5
    463160     15745.7
    463200     15746.8
    463240     15748.6
    463280     15747.7
    463320     15747.9
    463360     15750.8
    463400     15751.3
    463440     15752.6
    463480     15754.2
    463520     15756.3
    463560     15756.3
    463600     15758.2
    463640     15760.8
    463680     15762.5
    463720     15763.3
    463760     15764.1
    463800     15765.1
    463840     15768.4
    463880       15768
    463920     15770.9
    463960     15773.1
    464000     15774.2
    464040       15776
    464080     15775.1
    464120     15775.3
    464160     15778.2
    464200     15778.7
    464240       15780
    464280     15781.7
    464320     15783.7
    464360     15783.6
    464400     15785.7
    464440     15788.2
    464480     15789.9
    464520     15790.8
    464560     15791.5
    464600     15792.5
    464640     15795.8
    464680     15795.5
    464720     15798.4
    464760     15800.5
    464800     15801.6
    464840     15803.5
    464880     15802.5
    464920     15802.7
    464960     15805.8
    465000     15806.2
    465040     15807.5
    465080     15809.1
    465120     15811.1
    465160     15811.1
    465200     15813.1
    465240     15815.7
    465280     15817.4
    465320     15818.2
    465360       15819
    465400       15820
    465440     15823.2
    465480     15822.9
    465520     15825.9
    465560       15828
    465600     15829.1
    465640       15831
    465680     15829.9
    465720     15830.2
    465760     15833.2
    465800     15833.7
    465840     15834.9
    465880     15836.6
    465920     15838.6
    465960     15838.5
    466000     15840.5
    466040     15843.1
    466080     15844.8
    466120     15845.6
    466160     15846.5
    466200     15847.4
    466240     15850.7
    466280     15850.4
    466320     15853.3
    466360     15855.5
    466400     15856.6
    466440     15858.4
    466480     15857.4
    466520     15857.6
    466560     15860.7
    466600     15861.1
    466640     15862.4
    466680     15864.1
    466720       15866
    466760       15866
    466800       15868
    466840     15870.5
    466880     15872.2
    466920     15873.1
    466960       15874
    467000     15874.8
    467040     15878.1
    467080     15877.9
    467120     15880.8
    467160       15883
    467200     15884.1
    467240     15885.9
    467280     15884.9
    467320     15885.1
    467360     15888.1
    467400     15888.5
    467440     15889.9
    467480     15891.5
    467520     15893.5
    467560     15893.6
    467600     15895.5
    467640     15898.1
    467680     15899.7
    467720     15900.6
    467760     15901.4
    467800     15902.3
    467840     15905.6
    467880     15905.4
    467920     15908.3
    467960     15910.5
    468000     15911.5
    468040     15913.4
    468080     15912.4
    468120     15912.6
    468160     15915.6
    468200       15916
    468240     15917.4
    468280       15919
    468320       15921
    468360     15921.1
    468400       15923
    468440     15925.6
    468480     15927.2
    468520     15928.1
    468560     15928.9
    468600     15929.8
    468640     15933.2
    468680     15932.9
    468720     15935.8
    468760       15938
    468800       15939
    468840       15941
    468880     15939.9
    468920     15940.1
    468960     15943.1
    469000     15943.5
    469040     15944.8
    469080     15946.5
    469120     15948.5
    469160     15948.6
    469200     15950.5
    469240       15953
    469280     15954.7
    469320     15955.6
    469360     15956.4
    469400     15957.3
    469440     15960.6
    469480     15960.4
    469520     15963.2
    469560     15965.5
    469600     15966.4
    469640     15968.4
    469680     15967.4
    469720     15967.5
    469760     15970.5
    469800       15971
    469840     15972.3
    469880     15973.9
    469920       15976
    469960     15976.1
    470000       15978
    470040     15980.5
    470080     15982.2
    470120     15983.1
    470160     15983.8
    470200     15984.9
    470240     15988.1
    470280     15987.8
    470320     15990.7
    470360       15993
    470400     15993.9
    470440       15996
    470480     15994.9
    470520       15995
    470560       15998
    470600     15998.5
    470640     15999.8
    470680     16001.4
    470720     16003.5
    470760     16003.5
    470800     16005.4
    470840       16008
    470880     16009.7
    470920     16010.6
    470960     16011.3
    471000     16012.3
    471040     16015.5
    471080     16015.3
    471120     16018.1
    471160     16020.5
    471200     16021.3
    471240     16023.4
    471280     16022.4
    471320     16022.4
    471360     16025.4
    471400       16026
    471440     16027.2
    471480     16028.9
    471520       16031
    471560       16031
    471600     16032.9
    471640     16035.5
    471680     16037.1
    471720       16038
    471760     16038.8
    471800     16039.8
    471840       16043
    471880     16042.8
    471920     16045.6
    471960     16047.9
    472000     16048.9
    472040       16051
    472080     16049.9
    472120     16049.9
    472160     16052.9
    472200     16053.5
    472240     16054.7
    472280     16056.4
    472320     16058.5
    472360     16058.5
    472400     16060.4
    472440     16062.9
    472480     16064.6
    472520     16065.5
    472560     16066.3
    472600     16067.3
    472640     16070.6
    472680     16070.3
    472720     16073.1
    472760     16075.4
    472800     16076.4
    472840     16078.5
    472880     16077.3
    472920     16077.4
    472960     16080.3
    473000       16081
    473040     16082.3
    473080     16083.8
    473120       16086
    473160       16086
    473200     16087.9
    473240     16090.4
    473280     16092.2
    473320       16093
    473360     16093.8
    473400     16094.7
    473440     16098.1
    473480     16097.7
    473520     16100.7
    473560     16102.9
    473600     16103.9
    473640     16105.9
    473680     16104.9
    473720     16104.8
    473760     16107.8
    473800     16108.4
    473840     16109.8
    473880     16111.3
    473920     16113.4
    473960     16113.4
    474000     16115.3
    474040     16117.9
    474080     16119.7
    474120     16120.5
    474160     16121.3
    474200     16122.2
    474240     16125.6
    474280     16125.2
    474320     16128.2
    474360     16130.4
    474400     16131.3
    474440     16133.4
    474480     16132.3
    474520     16132.2
    474560     16135.3
    474600     16135.8
    474640     16137.3
    474680     16138.8
    474720     16140.9
    474760       16141
    474800     16142.8
    474840     16145.3
    474880     16147.1
    474920     16147.9
    474960     16148.7
    475000     16149.7
    475040     16153.1
    475080     16152.6
    475120     16155.7
    475160     16157.8
    475200     16158.8
    475240     16160.9
    475280     16159.7
    475320     16159.7
    475360     16162.7
    475400     16163.3
    475440     16164.7
    475480     16166.2
    475520     16168.3
    475560     16168.4
    475600     16170.2
    475640     16172.8
    475680     16174.6
    475720     16175.3
    475760     16176.1
    475800     16177.1
    475840     16180.5
    475880     16180.1
    475920     16183.1
    475960     16185.2
    476000     16186.3
    476040     16188.4
    476080     16187.2
    476120     16187.2
    476160     16190.2
    476200     16190.7
    476240     16192.2
    476280     16193.6
    476320     16195.8
    476360       16196
    476400     16197.6
    476440     16200.2
    476480     16202.1
    476520     16202.8
    476560     16203.6
    476600     16204.6
    476640       16208
    476680     16207.5
    476720     16210.5
    476760     16212.7
    476800     16213.8
    476840     16215.9
    476880     16214.7
    476920     16214.6
    476960     16217.6
    477000     16218.1
    477040     16219.6
    477080       16221
    477120     16223.3
    477160     16223.4
    477200     16225.1
    477240     16227.7
    477280     16229.5
    477320     16230.2
    477360       16231
    477400       16232
    477440     16235.4
    477480       16235
    477520       16238
    477560     16240.1
    477600     16241.3
    477640     16243.4
    477680     16242.1
    477720     16242.1
    477760     16245.1
    477800     16245.5
    477840     16247.1
    477880     16248.5
    477920     16250.8
    477960     16250.9
    478000     16252.5
    478040     16255.2
    478080       16257
    478120     16257.7
    478160     16258.5
    478200     16259.5
    478240     16262.8
    478280     16262.4
    478320     16265.5
    478360     16267.6
    478400     16268.7
    478440     16270.8
    478480     16269.6
    478520     16269.5
    478560     16272.6
    478600       16273
    478640     16274.5
    478680     16275.9
    478720     16278.3
    478760     16278.4
    478800       16280
    478840     16282.7
    478880     16284.5
    478920     16285.2
    478960       16286
    479000       16287
    479040     16290.3
    479080     16289.8
    479120       16293
    479160       16295
    479200     16296.1
    479240     16298.3
    479280     16297.1
    479320       16297
    479360     16300.1
    479400     16300.5
    479440       16302
    479480     16303.4
    479520     16305.7
    479560     16305.9
    479600     16307.5
    479640     16310.1
    479680     16311.9
    479720     16312.6
    479760     16313.5
    479800     16314.4
    479840     16317.8
    479880     16317.3
    479920     16320.4
    479960     16322.5
    480000     16323.5
    480040     16325.8
    480080     16324.6
    480120     16324.5
    480160     16327.5
    480200     16327.9
    480240     16329.5
    480280     16330.9
    480320     16333.2
    480360     16333.3
    480400     16334.9
    480440     16337.6
    480480     16339.4
    480520     16340.1
    480560     16340.9
    480600     16341.9
    480640     16345.3
    480680     16344.8
    480720     16347.9
    480760     16349.9
    480800       16351
    480840     16353.2
    480880     16352.1
    480920       16352
    480960       16355
    481000     16355.4
    481040       16357
    481080     16358.4
    481120     16360.7
    481160     16360.8
    481200     16362.4
    481240     16365.1
    481280     16366.9
    481320     16367.7
    481360     16368.4
    481400     16369.3
    481440     16372.8
    481480     16372.2
    481520     16375.4
    481560     16377.4
    481600     16378.4
    481640     16380.6
    481680     16379.6
    481720     16379.5
    481760     16382.6
    481800     16382.8
    481840     16384.4
    481880     16385.9
    481920     16388.2
    481960     16388.3
    482000       16390
    482040     16392.6
    482080     16394.4
    482120     16395.2
    482160     16395.9
    482200     16396.8
    482240     16400.3
    482280     16399.7
    482320       16403
    482360     16404.9
    482400       16406
    482440     16408.2
    482480     16407.1
    482520       16407
    482560       16410
    482600     16410.2
    482640     16411.9
    482680     16413.3
    482720     16415.8
    482760     16415.7
    482800     16417.5
    482840       16420
    482880     16421.9
    482920     16422.6
    482960     16423.4
    483000     16424.3
    483040     16427.8
    483080     16427.2
    483120     16430.4
    483160     16432.3
    483200     16433.5
    483240     16435.7
    483280     16434.6
    483320     16434.5
    483360     16437.4
    483400     16437.7
    483440     16439.4
    483480     16440.8
    483520     16443.2
    483560     16443.2
    483600       16445
    483640     16447.4
    483680     16449.4
    483720     16450.1
    483760     16450.9
    483800     16451.8
    483840     16455.2
    483880     16454.6
    483920     16457.9
    483960     16459.8
    484000       16461
    484040     16463.1
    484080       16462
    484120       16462
    484160     16464.9
    484200     16465.1
    484240     16466.7
    484280     16468.2
    484320     16470.7
    484360     16470.7
    484400     16472.4
    484440     16474.9
    484480     16476.8
    484520     16477.6
    484560     16478.3
    484600     16479.3
    484640     16482.7
    484680     16482.1
    484720     16485.4
    484760     16487.2
    484800     16488.5
    484840     16490.6
    484880     16489.4
    484920     16489.5
    484960     16492.4
    485000     16492.6
    485040     16494.2
    485080     16495.7
    485120     16498.2
    485160     16498.2
    485200     16499.8
    485240     16502.4
    485280     16504.4
    485320     16505.2
    485360     16505.8
    485400     16506.8
    485440     16510.2
    485480     16509.6
    485520     16512.8
    485560     16514.6
    485600       16516
    485640     16518.1
    485680     16516.9
    485720       16517
    485760     16519.9
    485800     16520.1
    485840     16521.7
    485880     16523.1
    485920     16525.7
    485960     16525.6
    486000     16527.3
    486040     16529.8
    486080     16531.8
    486120     16532.6
    486160     16533.3
    486200     16534.3
    486240     16537.7
    486280     16537.1
    486320     16540.2
    486360     16542.1
    486400     16543.5
    486440     16545.5
    486480     16544.3
    486520     16544.5
    486560     16547.4
    486600     16547.5
    486640     16549.2
    486680     16550.6
    486720     16553.2
    486760     16553.1
    486800     16554.8
    486840     16557.2
    486880     16559.3
    486920     16560.1
    486960     16560.8
    487000     16561.8
    487040     16565.2
    487080     16564.5
    487120     16567.7
    487160     16569.6
    487200     16570.9
    487240     16572.9
    487280     16571.8
    487320       16572
    487360     16574.9
    487400       16575
    487440     16576.7
    487480     16578.1
    487520     16580.6
    487560     16580.6
    487600     16582.3
    487640     16584.7
    487680     16586.7
    487720     16587.5
    487760     16588.2
    487800     16589.2
    487840     16592.6
    487880       16592
    487920     16595.2
    487960       16597
    488000     16598.3
    488040     16600.3
    488080     16599.3
    488120     16599.4
    488160     16602.3
    488200     16602.4
    488240     16604.1
    488280     16605.6
    488320     16608.2
    488360       16608
    488400     16609.8
    488440     16612.2
    488480     16614.2
    488520       16615
    488560     16615.7
    488600     16616.7
    488640     16620.1
    488680     16619.5
    488720     16622.6
    488760     16624.4
    488800     16625.8
    488840     16627.8
    488880     16626.8
    488920     16626.8
    488960     16629.8
    489000     16629.8
    489040     16631.6
    489080       16633
    489120     16635.6
    489160     16635.5
    489200     16637.2
    489240     16639.7
    489280     16641.6
    489320     16642.4
    489360     16643.2
    489400     16644.1
    489440     16647.5
    489480     16646.9
    489520       16650
    489560     16651.8
    489600     16653.3
    489640     16655.2
    489680     16654.3
    489720     16654.3
    489760     16657.3
    489800     16657.3
    489840       16659
    489880     16660.4
    489920     16663.1
    489960     16662.9
    490000     16664.7
    490040     16667.1
    490080     16669.2
    490120       16670
    490160     16670.7
    490200     16671.6
    490240     16675.1
    490280     16674.3
    490320     16677.5
    490360     16679.3
    490400     16680.8
    490440     16682.7
    490480     16681.8
    490520     16681.8
    490560     16684.8
    490600     16684.7
    490640     16686.5
    490680     16687.9
    490720     16690.5
    490760     16690.4
    490800     16692.2
    490840     16694.6
    490880     16696.7
    490920     16697.5
    490960     16698.2
    491000     16699.1
    491040     16702.5
    491080     16701.9
    491120       16705
    491160     16706.8
    491200     16708.3
    491240     16710.1
    491280     16709.3
    491320     16709.3
    491360     16712.3
    491400     16712.3
    491440     16713.9
    491480     16715.4
    491520     16718.1
    491560     16717.9
    491600     16719.7
    491640     16722.1
    491680     16724.2
    491720       16725
    491760     16725.7
    491800     16726.6
    491840     16730.1
    491880     16729.3
    491920     16732.5
    491960     16734.3
    492000     16735.8
    492040     16737.6
    492080     16736.8
    492120     16736.8
    492160     16739.8
    492200     16739.8
    492240     16741.4
    492280     16742.9
    492320     16745.6
    492360     16745.4
    492400     16747.2
    492440     16749.6
    492480     16751.7
    492520     16752.5
    492560     16753.1
    492600       16754
    492640     16757.6
    492680     16756.8
    492720     16759.9
    492760     16761.9
    492800     16763.3
    492840     16765.1
    492880     16764.3
    492920     16764.3
    492960     16767.2
    493000     16767.2
    493040     16768.9
    493080     16770.4
    493120       16773
    493160     16772.9
    493200     16774.6
    493240       16777
    493280     16779.2
    493320     16779.9
    493360     16780.6
    493400     16781.4
    493440       16785
    493480     16784.3
    493520     16787.3
    493560     16789.3
    493600     16790.7
    493640     16792.6
    493680     16791.8
    493720     16791.7
    493760     16794.6
    493800     16794.6
    493840     16796.3
    493880     16797.8
    493920     16800.5
    493960     16800.4
    494000     16802.1
    494040     16804.5
    494080     16806.6
    494120     16807.3
    494160     16808.1
    494200     16808.8
    494240     16812.5
    494280     16811.7
    494320     16814.8
    494360     16816.8
    494400     16818.2
    494440     16820.1
    494480     16819.2
    494520     16819.2
    494560       16822
    494600       16822
    494640     16823.7
    494680     16825.3
    494720     16827.9
    494760     16827.8
    494800     16829.5
    494840       16832
    494880     16834.1
    494920     16834.8
    494960     16835.6
    495000     16836.3
    495040     16839.9
    495080     16839.1
    495120     16842.2
    495160     16844.3
    495200     16845.6
    495240     16847.5
    495280     16846.6
    495320     16846.6
    495360     16849.4
    495400     16849.4
    495440     16851.1
    495480     16852.6
    495520     16855.3
    495560     16855.2
    495600     16856.9
    495640     16859.4
    495680     16861.5
    495720     16862.2
    495760     16862.9
    495800     16863.8
    495840     16867.4
    495880     16866.5
    495920     16869.7
    495960     16871.7
    496000     16872.9
    496040     16874.9
    496080     16874.1
    496120       16874
    496160     16876.9
    496200     16876.8
    496240     16878.7
    496280       16880
    496320     16882.7
    496360     16882.8
    496400     16884.3
    496440     16886.8
    496480     16888.9
    496520     16889.6
    496560     16890.4
    496600     16891.2
    496640     16894.8
    496680       16894
    496720     16897.1
    496760       16899
    496800     16900.2
    496840     16902.3
    496880     16901.5
    496920     16901.5
    496960     16904.3
    497000     16904.3
    497040     16906.2
    497080     16907.4
    497120     16910.1
    497160     16910.2
    497200     16911.7
    497240     16914.2
    497280     16916.3
    497320       16917
    497360     16917.8
    497400     16918.6
    497440     16922.1
    497480     16921.4
    497520     16924.5
    497560     16926.4
    497600     16927.6
    497640     16929.7
    497680     16928.8
    497720     16928.8
    497760     16931.7
    497800     16931.6
    497840     16933.6
    497880     16934.8
    497920     16937.6
    497960     16937.6
    498000     16939.2
    498040     16941.6
    498080     16943.8
    498120     16944.3
    498160     16945.1
    498200       16946
    498240     16949.6
    498280     16948.8
    498320     16951.9
    498360     16953.8
    498400       16955
    498440     16957.1
    498480     16956.3
    498520     16956.2
    498560     16959.2
    498600     16959.1
    498640       16961
    498680     16962.2
    498720       16965
    498760     16965.1
    498800     16966.6
    498840       16969
    498880     16971.2
    498920     16971.8
    498960     16972.5
    499000     16973.4
    499040       16977
    499080     16976.2
    499120     16979.4
    499160     16981.3
    499200     16982.4
    499240     16984.5
    499280     16983.7
    499320     16983.7
    499360     16986.7
    499400     16986.5
    499440     16988.4
    499480     16989.6
    499520     16992.5
    499560     16992.5
    499600     16993.9
    499640     16996.4
    499680     16998.6
    499720     16999.1
    499760     17000.1
    499800     17000.8
    499840     17004.4
    499880     17003.7
    499920     17006.8
    499960     17008.6
    500000     17009.8
    500040     17011.9
    500080     17011.1
    500120     17011.1
    500160     17014.1
    500200     17013.9
    500240     17015.9
    500280       17017
    500320     17019.9
    500360       17020
    500400     17021.5
    500440     17023.8
    500480       17026
    500520     17026.6
    500560     17027.4
    500600     17028.2
    500640     17031.8
    500680     17031.1
    500720     17034.2
    500760     17036.1
    500800     17037.2
    500840     17039.4
    500880     17038.5
    500920     17038.5
    500960     17041.5
    501000     17041.3
    501040     17043.3
    501080     17044.4
    501120     17047.3
    501160     17047.4
    501200     17048.9
    501240     17051.2
    501280     17053.5
    501320       17054
    501360     17054.8
    501400     17055.7
    501440     17059.3
    501480     17058.6
    501520     17061.7
    501560     17063.5
    501600     17064.6
    501640     17066.8
    501680     17065.9
    501720     17065.8
    501760     17068.9
    501800     17068.8
    501840     17070.8
    501880     17071.9
    501920     17074.7
    501960     17074.8
    502000     17076.4
    502040     17078.7
    502080     17080.9
    502120     17081.5
    502160     17082.2
    502200     17083.2
    502240     17086.8
    502280     17086.1
    502320     17089.2
    502360       17091
    502400     17092.1
    502440     17094.3
    502480     17093.4
    502520     17093.4
    502560     17096.4
    502600     17096.2
    502640     17098.3
    502680     17099.3
    502720     17102.2
    502760     17102.2
    502800     17103.8
    502840     17106.2
    502880     17108.4
    502920     17108.9
    502960     17109.7
    503000     17110.7
    503040     17114.2
    503080     17113.6
    503120     17116.7
    503160     17118.6
    503200     17119.6
    503240     17121.9
    503280     17120.8
    503320     17120.9
    503360     17123.9
    503400     17123.7
    503440     17125.8
    503480     17126.9
    503520     17129.6
    503560     17129.7
    503600     17131.2
    503640     17133.7
    503680     17135.8
    503720     17136.3
    503760     17137.2
    503800     17138.2
    503840     17141.7
    503880       17141
    503920       17144
    503960     17146.1
    504000       17147
    504040     17149.3
    504080     17148.3
    504120     17148.3
    504160     17151.3
    504200     17151.1
    504240     17153.2
    504280     17154.3
    504320     17157.1
    504360     17157.2
    504400     17158.7
    504440     17161.2
    504480     17163.2
    504520     17163.8
    504560     17164.6
    504600     17165.7
    504640     17169.1
    504680     17168.5
    504720     17171.5
    504760     17173.6
    504800     17174.4
    504840     17176.8
    504880     17175.8
    504920     17175.8
    504960     17178.8
    505000     17178.5
    505040     17180.6
    505080     17181.8
    505120     17184.5
    505160     17184.6
    505200     17186.2
    505240     17188.5
    505280     17190.7
    505320     17191.3
    505360     17192.1
    505400     17193.2
    505440     17196.6
    505480       17196
    505520     17198.9
    505560       17201
    505600     17201.8
    505640     17204.3
    505680     17203.1
    505720     17203.2
    505760     17206.2
    505800     17205.9
    505840     17208.1
    505880     17209.2
    505920     17211.9
    505960       17212
    506000     17213.6
    506040       17216
    506080     17218.1
    506120     17218.8
    506160     17219.6
    506200     17220.7
    506240     17223.9
    506280     17223.4
    506320     17226.4
    506360     17228.5
    506400     17229.2
    506440     17231.7
    506480     17230.6
    506520     17230.6
    506560     17233.6
    506600     17233.3
    506640     17235.5
    506680     17236.6
    506720     17239.2
    506760     17239.4
    506800     17241.1
    506840     17243.4
    506880     17245.5
    506920     17246.2
    506960     17246.9
    507000     17248.1
    507040     17251.4
    507080     17250.7
    507120     17253.8
    507160     17255.9
    507200     17256.6
    507240     17259.1
    507280     17257.9
    507320       17258
    507360       17261
    507400     17260.8
    507440     17262.9
    507480     17263.9
    507520     17266.6
    507560     17266.7
    507600     17268.4
    507640     17270.8
    507680       17273
    507720     17273.6
    507760     17274.3
    507800     17275.4
    507840     17278.8
    507880     17278.2
    507920     17281.2
    507960     17283.3
    508000       17284
    508040     17286.4
    508080     17285.3
    508120     17285.3
    508160     17288.5
    508200     17288.2
    508240     17290.4
    508280     17291.4
    508320       17294
    508360     17294.2
    508400     17295.8
    508440     17298.2
    508480     17300.3
    508520     17300.9
    508560     17301.7
    508600     17302.8
    508640     17306.2
    508680     17305.5
    508720     17308.6
    508760     17310.6
    508800     17311.4
    508840     17313.8
    508880     17312.6
    508920     17312.7
    508960     17315.8
    509000     17315.5
    509040     17317.8
    509080     17318.8
    509120     17321.4
    509160     17321.6
    509200     17323.2
    509240     17325.6
    509280     17327.7
    509320     17328.3
    509360     17329.2
    509400     17330.2
    509440     17333.7
    509480     17332.9
    509520       17336
    509560       17338
    509600     17338.7
    509640     17341.1
    509680     17339.9
    509720     17340.1
    509760     17343.3
    509800     17342.9
    509840     17345.1
    509880     17346.2
    509920     17348.8
    509960       17349
    510000     17350.6
    510040     17353.1
    510080     17355.1
    510120     17355.7
    510160     17356.7
    510200     17357.6
    510240       17361
    510280     17360.3
    510320     17363.5
    510360     17365.5
    510400     17366.1
    510440     17368.6
    510480     17367.3
    510520     17367.5
    510560     17370.7
    510600     17370.4
    510640     17372.5
    510680     17373.6
    510720     17376.3
    510760     17376.4
    510800       17378
    510840     17380.5
    510880     17382.5
    510920       17383
    510960     17384.2
    511000     17385.1
    511040     17388.4
    511080     17387.8
    511120       17391
    511160     17392.9
    511200     17393.5
    511240       17396
    511280     17394.8
    511320     17394.9
    511360     17398.1
    511400     17397.9
    511440     17399.9
    511480       17401
    511520     17403.7
    511560     17403.8
    511600     17405.4
    511640     17407.9
    511680     17409.9
    511720     17410.5
    511760     17411.6
    511800     17412.5
    511840     17415.9
    511880     17415.2
    511920     17418.3
    511960     17420.4
    512000       17421
    512040     17423.4
    512080     17422.2
    512120     17422.3
    512160     17425.5
    512200     17425.2
    512240     17427.3
    512280     17428.3
    512320       17431
    512360     17431.2
    512400     17432.8
    512440     17435.4
    512480     17437.3
    512520     17437.8
    512560     17439.1
    512600     17439.9
    512640     17443.2
    512680     17442.6
    512720     17445.8
    512760     17447.8
    512800     17448.4
    512840     17450.8
    512880     17449.6
    512920     17449.8
    512960     17452.9
    513000     17452.6
    513040     17454.8
    513080     17455.7
    513120     17458.5
    513160     17458.7
    513200     17460.3
    513240     17462.8
    513280     17464.7
    513320     17465.2
    513360     17466.5
    513400     17467.3
    513440     17470.6
    513480     17470.1
    513520     17473.3
    513560     17475.3
    513600     17475.9
    513640     17478.1
    513680       17477
    513720     17477.2
    513760     17480.4
    513800       17480
    513840     17482.1
    513880     17483.1
    513920     17485.9
    513960       17486
    514000     17487.7
    514040     17490.3
    514080     17492.1
    514120     17492.7
    514160     17493.8
    514200     17494.8
    514240       17498
    514280     17497.5
    514320     17500.7
    514360     17502.7
    514400     17503.3
    514440     17505.6
    514480     17504.4
    514520     17504.6
    514560     17507.8
    514600     17507.3
    514640     17509.6
    514680     17510.6
    514720     17513.4
    514760     17513.4
    514800     17515.1
    514840     17517.7
    514880     17519.5
    514920     17520.1
    514960     17521.2
    515000     17522.2
    515040     17525.5
    515080     17524.8
    515120     17528.1
    515160     17530.1
    515200     17530.7
    515240     17533.1
    515280     17531.8
    515320       17532
    515360     17535.2
    515400     17534.8
    515440       17537
    515480       17538
    515520     17540.8
    515560     17540.8
    515600     17542.5
    515640     17545.2
    515680     17546.9
    515720     17547.5
    515760     17548.6
    515800     17549.7
    515840     17552.9
    515880     17552.2
    515920     17555.5
    515960     17557.6
    516000     17558.1
    516040     17560.5
    516080     17559.3
    516120     17559.5
    516160     17562.6
    516200     17562.1
    516240     17564.4
    516280     17565.4
    516320     17568.3
    516360     17568.2
    516400       17570
    516440     17572.6
    516480     17574.3
    516520       17575
    516560     17576.1
    516600     17577.1
    516640     17580.4
    516680     17579.6
    516720     17582.9
    516760       17585
    516800     17585.5
    516840     17587.9
    516880     17586.7
    516920     17586.9
    516960       17590
    517000     17589.5
    517040     17591.9
    517080     17592.9
    517120     17595.7
    517160     17595.7
    517200     17597.4
    517240       17600
    517280     17601.8
    517320     17602.4
    517360     17603.5
    517400     17604.6
    517440     17607.8
    517480       17607
    517520     17610.4
    517560     17612.5
    517600       17613
    517640     17615.3
    517680     17614.2
    517720     17614.4
    517760     17617.5
    517800       17617
    517840     17619.4
    517880     17620.4
    517920     17623.2
    517960     17623.2
    518000     17624.8
    518040     17627.5
    518080     17629.3
    518120     17629.8
    518160     17630.9
    518200     17632.1
    518240     17635.3
    518280     17634.4
    518320     17637.9
    518360       17640
    518400     17640.4
    518440     17642.8
    518480     17641.7
    518520     17641.9
    518560       17645
    518600     17644.4
    518640     17646.8
    518680     17647.9
    518720     17650.7
    518760     17650.7
    518800     17652.2
    518840     17654.9
    518880     17656.7
    518920     17657.3
    518960     17658.4
    519000     17659.6
    519040     17662.8
    519080     17661.8
    519120     17665.3
    519160     17667.4
    519200     17667.9
    519240     17670.2
    519280     17669.2
    519320     17669.3
    519360     17672.5
    519400     17671.9
    519440     17674.3
    519480     17675.3
    519520     17678.2
    519560     17678.3
    519600     17679.7
    519640     17682.4
    519680     17684.2
    519720     17684.8
    519760     17685.9
    519800       17687
    519840     17690.2
    519880     17689.3
    519920     17692.8
    519960       17695
    520000     17695.3
    520040     17697.7
    520080     17696.7
    520120     17696.8
    520160       17700
    520200     17699.4
    520240     17701.8
    520280     17702.8
    520320     17705.6
    520360     17705.6
    520400     17707.2
    520440     17709.8
    520480     17711.7
    520520     17712.3
    520560     17713.3
    520600     17714.5
    520640     17717.7
    520680     17716.8
    520720     17720.2
    520760     17722.4
    520800     17722.8
    520840     17725.2
    520880     17724.1
    520920     17724.4
    520960     17727.4
    521000     17726.8
    521040     17729.2
    521080     17730.2
    521120       17733
    521160       17733
    521200     17734.6
    521240     17737.3
    521280     17739.3
    521320     17739.8
    521360     17740.8
    521400     17742.1
    521440     17745.2
    521480     17744.2
    521520     17747.6
    521560     17749.9
    521600     17750.3
    521640     17752.7
    521680     17751.6
    521720     17751.8
    521760     17754.9
    521800     17754.3
    521840     17756.7
    521880     17757.7
    521920     17760.5
    521960     17760.5
    522000       17762
    522040     17764.8
    522080     17766.8
    522120     17767.3
    522160     17768.2
    522200     17769.6
    522240     17772.7
    522280     17771.7
    522320     17775.1
    522360     17777.3
    522400     17777.8
    522440     17780.2
    522480     17779.1
    522520     17779.3
    522560     17782.5
    522600     17781.8
    522640     17784.2
    522680     17785.2
    522720       17788
    522760       17788
    522800     17789.5
    522840     17792.3
    522880     17794.3
    522920     17794.7
    522960     17795.6
    523000     17797.1
    523040     17800.1
    523080     17799.2
    523120     17802.6
    523160     17804.9
    523200     17805.3
    523240     17807.7
    523280     17806.6
    523320     17806.9
    523360     17810.1
    523400     17809.4
    523440     17811.8
    523480     17812.8
    523520     17815.4
    523560     17815.6
    523600     17817.1
    523640     17819.8
    523680     17821.8
    523720     17822.3
    523760     17823.1
    523800     17824.6
    523840     17827.7
    523880     17826.8
    523920     17830.2
    523960     17832.4
    524000     17832.8
    524040     17835.3
    524080     17834.1
    524120     17834.5
    524160     17837.6
    524200     17836.9
    524240     17839.2
    524280     17840.3
    524320     17842.9
    524360     17843.2
    524400     17844.7
    524440     17847.4
    524480     17849.4
    524520     17849.8
    524560     17850.7
    524600     17852.1
    524640     17855.2
    524680     17854.3
    524720     17857.7
    524760       17860
    524800     17860.3
    524840     17862.8
    524880     17861.6
    524920       17862
    524960     17865.2
    525000     17864.5
    525040     17866.8
    525080     17867.8
    525120     17870.4
    525160     17870.7
    525200     17872.3
    525240     17874.9
    525280     17876.8
    525320     17877.3
    525360     17878.3
    525400     17879.5
    525440     17882.8
    525480     17881.9
    525520     17885.2
    525560     17887.5
    525600       17888
    525640     17890.3
    525680     17889.2
    525720     17889.5
    525760     17892.8
    525800     17892.1
    525840     17894.2
    525880     17895.3
    525920       17898
    525960     17898.3
    526000     17899.8
    526040     17902.4
    526080     17904.4
    526120     17904.9
    526160     17905.9
    526200     17907.1
    526240     17910.3
    526280     17909.5
    526320     17912.8
    526360     17915.1
    526400     17915.6
    526440     17917.9
    526480     17916.8
    526520     17917.1
    526560     17920.3
    526600     17919.7
    526640     17921.8
    526680     17922.9
    526720     17925.6
    526760     17925.9
    526800     17927.4
    526840     17930.1
    526880     17931.9
    526920     17932.3
    526960     17933.5
    527000     17934.7
    527040     17937.9
    527080     17937.1
    527120     17940.4
    527160     17942.6
    527200     17943.1
    527240     17945.6
    527280     17944.4
    527320     17944.7
    527360     17947.9
    527400     17947.3
    527440     17949.4
    527480     17950.5
    527520     17953.2
    527560     17953.4
    527600       17955
    527640     17957.6
    527680     17959.5
    527720     17959.9
    527760       17961
    527800     17962.3
    527840     17965.5
    527880     17964.6
    527920     17967.9
    527960     17970.1
    528000     17970.7
    528040     17973.1
    528080     17971.9
    528120     17972.3
    528160     17975.4
    528200     17974.9
    528240       17977
    528280     17978.1
    528320     17980.7
    528360       17981
    528400     17982.6
    528440     17985.2
    528480     17987.1
    528520     17987.5
    528560     17988.7
    528600     17989.8
    528640       17993
    528680     17992.1
    528720     17995.6
    528760     17997.7
    528800     17998.3
    528840     18000.8
    528880     17999.4
    528920     17999.9
    528960     18003.1
    529000     18002.6
    529040     18004.6
    529080     18005.7
    529120     18008.3
    529160     18008.7
    529200     18010.2
    529240     18012.7
    529280     18014.7
    529320     18015.1
    529360     18016.3
    529400     18017.5
    529440     18020.6
    529480     18019.7
    529520     18023.2
    529560     18025.4
    529600     18025.8
    529640     18028.4
    529680       18027
    529720     18027.5
    529760     18030.6
    529800     18030.3
    529840     18032.2
    529880     18033.4
    529920     18035.9
    529960     18036.3
    530000     18037.8
    530040     18040.3
    530080     18042.3
    530120     18042.7
    530160     18043.8
    530200       18045
    530240     18048.2
    530280     18047.4
    530320     18050.7
    530360     18052.9
    530400     18053.5
    530440     18056.1
    530480     18054.6
    530520     18055.1
    530560     18058.2
    530600     18057.9
    530640     18059.8
    530680     18060.9
    530720     18063.6
    530760     18063.9
    530800     18065.3
    530840     18067.8
    530880     18069.8
    530920     18070.3
    530960     18071.4
    531000     18072.6
    531040     18075.9
    531080       18075
    531120     18078.3
    531160     18080.5
    531200     18081.1
    531240     18083.6
    531280     18082.1
    531320     18082.7
    531360     18085.8
    531400     18085.4
    531440     18087.3
    531480     18088.5
    531520     18091.2
    531560     18091.5
    531600     18092.9
    531640     18095.5
    531680     18097.5
    531720     18097.9
    531760       18099
    531800     18100.2
    531840     18103.5
    531880     18102.7
    531920     18105.9
    531960     18108.1
    532000     18108.7
    532040     18111.2
    532080     18109.7
    532120     18110.3
    532160     18113.3
    532200     18113.1
    532240       18115
    532280     18116.1
    532320     18118.7
    532360     18119.1
    532400     18120.4
    532440       18123
    532480       18125
    532520     18125.5
    532560     18126.6
    532600     18127.7
    532640       18131
    532680     18130.3
    532720     18133.5
    532760     18135.6
    532800     18136.2
    532840     18138.7
    532880     18137.2
    532920     18137.8
    532960     18140.8
    533000     18140.7
    533040     18142.6
    533080     18143.7
    533120     18146.3
    533160     18146.7
    533200     18147.9
    533240     18150.6
    533280     18152.5
    533320       18153
    533360     18154.2
    533400     18155.2
    533440     18158.6
    533480     18157.8
    533520       18161
    533560     18163.3
    533600     18163.8
    533640     18166.3
    533680     18164.8
    533720     18165.2
    533760     18168.5
    533800     18168.2
    533840     18170.3
    533880     18171.3
    533920     18173.9
    533960     18174.3
    534000     18175.5
    534040     18178.2
    534080     18180.1
    534120     18180.6
    534160     18181.7
    534200     18182.8
    534240     18186.2
    534280     18185.4
    534320     18188.7
    534360     18190.9
    534400     18191.4
    534440     18193.7
    534480     18192.3
    534520     18192.9
    534560       18196
    534600     18195.8
    534640     18197.9
    534680     18198.9
    534720     18201.5
    534760     18201.9
    534800       18203
    534840     18205.8
    534880     18207.6
    534920     18208.2
    534960     18209.4
    535000     18210.4
    535040     18213.7
    535080     18213.1
    535120     18216.3
    535160     18218.5
    535200       18219
    535240     18221.3
    535280     18219.9
    535320     18220.5
    535360     18223.6
    535400     18223.5
    535440     18225.4
    535480     18226.5
    535520       18229
    535560     18229.4
    535600     18230.7
    535640     18233.3
    535680     18235.1
    535720     18235.8
    535760     18237.1
    535800       18238
    535840     18241.3
    535880     18240.7
    535920     18243.9
    535960     18246.2
    536000     18246.5
    536040     18248.9
    536080     18247.5
    536120       18248
    536160     18251.2
    536200     18251.1
    536240       18253
    536280     18254.1
    536320     18256.6
    536360       18257
    536400     18258.2
    536440     18260.9
    536480     18262.7
    536520     18263.4
    536560     18264.6
    536600     18265.6
    536640       18269
    536680     18268.3
    536720     18271.4
    536760     18273.7
    536800     18274.1
    536840     18276.5
    536880     18275.1
    536920     18275.6
    536960     18278.9
    537000     18278.6
    537040     18280.5
    537080     18281.7
    537120     18284.3
    537160     18284.6
    537200     18285.8
    537240     18288.5
    537280     18290.3
    537320     18290.9
    537360     18292.1
    537400     18293.2
    537440     18296.5
    537480     18295.9
    537520       18299
    537560     18301.4
    537600     18301.7
    537640     18304.1
    537680     18302.7
    537720     18303.1
    537760     18306.4
    537800     18306.2
    537840     18308.2
    537880     18309.2
    537920     18311.9
    537960     18312.3
    538000     18313.3
    538040     18316.2
    538080     18317.9
    538120     18318.6
    538160     18319.7
    538200     18320.8
    538240     18324.1
    538280     18323.5
    538320     18326.5
    538360       18329
    538400     18329.3
    538440     18331.7
    538480     18330.3
    538520     18330.6
    538560     18334.1
    538600     18333.8
    538640     18335.8
    538680     18336.8
    538720     18339.5
    538760     18339.9
    538800       18341
    538840     18343.7
    538880     18345.5
    538920     18346.2
    538960     18347.4
    539000     18348.3
    539040     18351.7
    539080     18351.1
    539120     18354.1
    539160     18356.5
    539200     18356.9
    539240     18359.4
    539280       18358
    539320     18358.2
    539360     18361.7
    539400     18361.4
    539440     18363.5
    539480     18364.5
    539520     18367.1
    539560     18367.5
    539600     18368.6
    539640     18371.4
    539680     18373.1
    539720     18373.9
    539760       18375
    539800       18376
    539840     18379.3
    539880     18378.8
    539920     18381.7
    539960     18384.1
    540000     18384.5
    540040       18387
    540080     18385.6
    540120     18385.9
    540160     18389.3
    540200     18388.9
    540240     18391.1
    540280     18392.1
    540320     18394.7
    540360     18395.2
    540400     18396.1
    540440       18399
    540480     18400.7
    540520     18401.5
    540560     18402.5
    540600     18403.6
    540640       18407
    540680     18406.3
    540720     18409.3
    540760     18411.7
    540800       18412
    540840     18414.6
    540880       18413
    540920     18413.5
    540960     18416.7
    541000     18416.5
    541040     18418.6
    541080     18419.6
    541120     18422.4
    541160     18422.8
    541200     18423.8
    541240     18426.6
    541280     18428.2
    541320     18429.2
    541360     18430.1
    541400     18431.2
    541440     18434.4
    541480       18434
    541520     18436.9
    541560     18439.3
    541600     18439.4
    541640     18442.1
    541680     18440.6
    541720     18441.1
    541760     18444.3
    541800     18444.1
    541840     18446.1
    541880     18447.3
    541920     18449.9
    541960     18450.3
    542000     18451.3
    542040     18454.3
    542080     18455.8
    542120     18456.9
    542160     18457.7
    542200     18458.8
    542240       18462
    542280     18461.5
    542320     18464.4
    542360     18466.8
    542400       18467
    542440     18469.7
    542480     18468.2
    542520     18468.6
    542560     18471.9
    542600     18471.7
    542640     18473.7
    542680     18474.8
    542720     18477.5
    542760       18478
    542800     18478.8
    542840     18481.7
    542880     18483.3
    542920     18484.5
    542960     18485.3
    543000     18486.5
    543040     18489.6
    543080     18489.1
    543120       18492
    543160     18494.5
    543200     18494.7
    543240     18497.4
    543280     18495.8
    543320     18496.2
    543360     18499.5
    543400     18499.3
    543440     18501.5
    543480     18502.4
    543520     18505.1
    543560     18505.5
    543600     18506.5
    543640     18509.3
    543680     18510.9
    543720     18512.1
    543760     18512.8
    543800     18514.1
    543840     18517.2
    543880     18516.8
    543920     18519.7
    543960     18522.1
    544000     18522.3
    544040       18525
    544080     18523.4
    544120     18523.8
    544160       18527
    544200       18527
    544240       18529
    544280       18530
    544320     18532.7
    544360     18533.1
    544400     18534.1
    544440     18536.9
    544480     18538.6
    544520     18539.8
    544560     18540.4
    544600     18541.7
    544640     18544.7
    544680     18544.4
    544720     18547.3
    544760     18549.7
    544800     18549.9
    544840     18552.6
    544880       18551
    544920     18551.4
    544960     18554.6
    545000     18554.5
    545040     18556.6
    545080     18557.7
    545120     18560.4
    545160     18560.7
    545200     18561.7
    545240     18564.5
    545280     18566.1
    545320     18567.5
    545360       18568
    545400     18569.3
    545440     18572.4
    545480       18572
    545520       18575
    545560     18577.4
    545600     18577.5
    545640     18580.2
    545680     18578.7
    545720     18579.1
    545760     18582.3
    545800     18582.3
    545840     18584.3
    545880     18585.3
    545920     18587.9
    545960     18588.3
    546000     18589.3
    546040     18592.2
    546080     18593.8
    546120     18595.2
    546160     18595.6
    546200       18597
    546240       18600
    546280     18599.7
    546320     18602.6
    546360       18605
    546400     18605.2
    546440     18607.8
    546480     18606.4
    546520     18606.7
    546560     18609.9
    546600     18609.9
    546640     18611.9
    546680       18613
    546720     18615.4
    546760     18615.9
    546800       18617
    546840     18619.9
    546880     18621.4
    546920     18622.8
    546960     18623.4
    547000     18624.6
    547040     18627.6
    547080     18627.3
    547120     18630.2
    547160     18632.7
    547200     18632.8
    547240     18635.4
    547280       18634
    547320     18634.4
    547360     18637.6
    547400     18637.6
    547440     18639.6
    547480     18640.7
    547520       18643
    547560     18643.5
    547600     18644.6
    547640     18647.4
    547680       18649
    547720     18650.4
    547760       18651
    547800     18652.2
    547840     18655.3
    547880       18655
    547920     18657.8
    547960     18660.2
    548000     18660.4
    548040       18663
    548080     18661.6
    548120     18661.9
    548160     18665.2
    548200     18665.2
    548240     18667.1
    548280     18668.3
    548320     18670.6
    548360       18671
    548400     18672.2
    548440       18675
    548480     18676.6
    548520       18678
    548560     18678.5
    548600     18679.7
    548640     18682.9
    548680     18682.6
    548720     18685.4
    548760     18687.8
    548800     18688.1
    548840     18690.6
    548880     18689.2
    548920     18689.5
    548960     18692.8
    549000     18692.8
    549040     18694.7
    549080     18695.9
    549120     18698.2
    549160     18698.7
    549200     18699.8
    549240     18702.6
    549280     18704.3
    549320     18705.5
    549360     18706.1
    549400     18707.3
    549440     18710.4
    549480     18710.1
    549520       18713
    549560     18715.5
    549600     18715.7
    549640     18718.2
    549680     18716.9
    549720       18717
    549760     18720.4
    549800     18720.4
    549840     18722.2
    549880     18723.5
    549920     18725.8
    549960     18726.2
    550000     18727.4
    550040     18730.2
    550080     18731.8
    550120     18733.1
    550160     18733.6
    550200     18734.8
    550240       18738
    550280     18737.7
    550320     18740.5
    550360     18743.1
    550400     18743.3
    550440     18745.9
    550480     18744.5
    550520     18744.6
    550560     18747.9
    550600       18748
    550640     18749.8
    550680     18751.1
    550720     18753.3
    550760     18753.8
    550800       18755
    550840     18757.9
    550880     18759.3
    550920     18760.7
    550960     18761.3
    551000     18762.5
    551040     18765.7
    551080     18765.3
    551120     18768.2
    551160     18770.6
    551200     18770.9
    551240     18773.5
    551280     18772.1
    551320     18772.2
    551360     18775.5
    551400     18775.7
    551440     18777.5
    551480     18778.7
    551520     18780.9
    551560     18781.4
    551600     18782.7
    551640     18785.4
    551680       18787
    551720     18788.3
    551760     18788.9
    551800     18790.2
    551840     18793.3
    551880     18792.9
    551920     18795.8
    551960     18798.2
    552000     18798.4
    552040       18801
    552080     18799.7
    552120     18799.7
    552160     18803.1
    552200     18803.3
    552240       18805
    552280     18806.4
    552320     18808.4
    552360       18809
    552400     18810.3
    552440       18813
    552480     18814.6
    552520     18815.8
    552560     18816.5
    552600     18817.8
    552640     18820.9
    552680     18820.5
    552720     18823.3
    552760     18825.7
    552800     18826.1
    552840     18828.6
    552880     18827.4
    552920     18827.3
    552960     18830.7
    553000     18830.9
    553040     18832.5
    553080       18834
    553120     18836.1
    553160     18836.5
    553200     18837.9
    553240     18840.6
    553280     18842.2
    553320     18843.4
    553360     18844.1
    553400     18845.4
    553440     18848.5
    553480       18848
    553520     18850.9
    553560     18853.4
    553600     18853.6
    553640     18856.3
    553680     18854.9
    553720     18854.8
    553760     18858.3
    553800     18858.4
    553840       18860
    553880     18861.6
    553920     18863.6
    553960     18864.2
    554000     18865.5
    554040     18868.2
    554080     18869.8
    554120     18871.1
    554160     18871.7
    554200     18872.9
    554240     18876.1
    554280     18875.5
    554320     18878.5
    554360       18881
    554400     18881.2
    554440     18883.8
    554480     18882.5
    554520     18882.3
    554560     18885.9
    554600       18886
    554640     18887.6
    554680     18889.2
    554720     18891.3
    554760     18891.7
    554800       18893
    554840     18895.8
    554880     18897.3
    554920     18898.6
    554960     18899.3
    555000     18900.6
    555040     18903.7
    555080     18903.1
    555120     18906.2
    555160     18908.6
    555200     18908.8
    555240     18911.3
    555280     18910.1
    555320     18909.9
    555360     18913.5
    555400     18913.6
    555440     18915.2
    555480     18916.8
    555520     18918.9
    555560     18919.3
    555600     18920.7
    555640     18923.4
    555680     18924.8
    555720     18926.3
    555760       18927
    555800     18928.1
    555840     18931.4
    555880     18930.7
    555920     18933.9
    555960     18936.2
    556000     18936.4
    556040       18939
    556080     18937.6
    556120     18937.5
    556160     18941.2
    556200     18941.3
    556240     18942.8
    556280     18944.4
    556320     18946.5
    556360     18946.9
    556400     18948.3
    556440       18951
    556480     18952.5
    556520     18953.9
    556560     18954.7
    556600     18955.7
    556640     18958.9
    556680     18958.3
    556720     18961.5
    556760     18963.9
    556800     18963.9
    556840     18966.7
    556880     18965.3
    556920     18965.2
    556960     18968.7
    557000     18968.8
    557040     18970.5
    557080       18972
    557120     18974.1
    557160     18974.5
    557200     18975.9
    557240     18978.6
    557280     18980.1
    557320     18981.6
    557360     18982.3
    557400     18983.4
    557440     18986.5
    557480       18986
    557520     18989.2
    557560     18991.5
    557600     18991.6
    557640     18994.2
    557680     18992.9
    557720     18992.7
    557760     18996.3
    557800     18996.4
    557840     18998.1
    557880     18999.7
    557920     19001.6
    557960     19002.2
    558000     19003.4
    558040     19006.2
    558080     19007.7
    558120     19009.2
    558160     19009.9
    558200     19010.9
    558240     19014.1
    558280     19013.7
    558320     19016.8
    558360       19019
    558400     19019.2
    558440     19021.8
    558480     19020.5
    558520     19020.2
    558560     19023.9
    558600       19024
    558640     19025.7
    558680     19027.2
    558720     19029.2
    558760     19029.9
    558800     19031.1
    558840     19033.7
    558880     19035.3
    558920     19036.7
    558960     19037.5
    559000     19038.5
    559040     19041.8
    559080     19041.3
    559120     19044.4
    559160     19046.6
    559200     19046.8
    559240     19049.3
    559280       19048
    559320     19047.8
    559360     19051.5
    559400     19051.6
    559440     19053.3
    559480     19054.8
    559520     19056.8
    559560     19057.5
    559600     19058.8
    559640     19061.3
    559680     19062.9
    559720     19064.4
    559760     19065.1
    559800     19066.2
    559840     19069.4
    559880     19068.8
    559920     19071.9
    559960     19074.2
    560000     19074.4
    560040     19076.9
    560080     19075.5
    560120     19075.4
    560160     19079.1
    560200     19079.2
    560240     19080.9
    560280     19082.4
    560320     19084.3
    560360       19085
    560400     19086.3
    560440     19088.8
    560480     19090.5
    560520     19091.9
    560560     19092.7
    560600     19093.8
    560640       19097
    560680     19096.4
    560720     19099.4
    560760     19101.8
    560800     19101.9
    560840     19104.5
    560880     19103.1
    560920     19102.9
    560960     19106.7
    561000     19106.8
    561040     19108.5
    561080     19110.1
    561120       19112
    561160     19112.7
    561200       19114
    561240     19116.4
    561280     19118.2
    561320     19119.5
    561360     19120.3
    561400     19121.5
    561440     19124.7
    561480       19124
    561520       19127
    561560     19129.4
    561600     19129.5
    561640     19132.1
    561680     19130.8
    561720     19130.6
    561760     19134.3
    561800     19134.4
    561840     19136.2
    561880     19137.8
    561920     19139.7
    561960     19140.3
    562000     19141.7
    562040     19144.1
    562080     19145.8
    562120     19147.2
    562160       19148
    562200     19149.1
    562240     19152.3
    562280     19151.6
    562320     19154.6
    562360       19157
    562400     19157.1
    562440     19159.7
    562480     19158.5
    562520     19158.3
    562560     19161.9
    562600       19162
    562640     19163.8
    562680     19165.4
    562720     19167.4
    562760     19167.9
    562800     19169.2
    562840     19171.7
    562880     19173.4
    562920     19174.9
    562960     19175.6
    563000     19176.8
    563040       19180
    563080     19179.2
    563120     19182.3
    563160     19184.6
    563200     19184.6
    563240     19187.3
    563280     19186.2
    563320     19185.9
    563360     19189.5
    563400     19189.8
    563440     19191.4
    563480       19193
    563520       19195
    563560     19195.6
    563600     19196.9
    563640     19199.3
    563680       19201
    563720     19202.5
    563760     19203.3
    563800     19204.4
    563840     19207.7
    563880     19206.9
    563920     19209.9
    563960     19212.3
    564000     19212.3
    564040       19215
    564080     19213.8
    564120     19213.5
    564160     19217.2
    564200     19217.4
    564240     19219.1
    564280     19220.7
    564320     19222.6
    564360     19223.2
    564400     19224.5
    564440     19226.9
    564480     19228.6
    564520     19230.1
    564560       19231
    564600     19232.1
    564640     19235.4
    564680     19234.6
    564720     19237.6
    564760       19240
    564800       19240
    564840     19242.6
    564880     19241.5
    564920     19241.1
    564960     19244.8
    565000       19245
    565040     19246.7
    565080     19248.3
    565120     19250.1
    565160     19250.9
    565200     19252.1
    565240     19254.6
    565280     19256.2
    565320     19257.7
    565360     19258.6
    565400     19259.7
    565440       19263
    565480     19262.2
    565520     19265.2
    565560     19267.6
    565600     19267.7
    565640     19270.2
    565680     19269.1
    565720     19268.7
    565760     19272.4
    565800     19272.7
    565840     19274.4
    565880     19275.9
    565920     19277.7
    565960     19278.4
    566000     19279.7
    566040     19282.1
    566080     19283.8
    566120     19285.3
    566160     19286.2
    566200     19287.3
    566240     19290.7
    566280     19289.8
    566320     19292.8
    566360     19295.2
    566400     19295.2
    566440     19297.8
    566480     19296.8
    566520     19296.3
    566560       19300
    566600     19300.3
    566640       19302
    566680     19303.4
    566720     19305.4
    566760       19306
    566800     19307.3
    566840     19309.7
    566880     19311.4
    566920     19312.9
    566960     19313.8
    567000     19314.9
    567040     19318.2
    567080     19317.4
    567120     19320.4
    567160     19322.7
    567200     19322.9
    567240     19325.5
    567280     19324.4
    567320     19323.8
    567360     19327.5
    567400     19327.9
    567440     19329.6
    567480       19331
    567520       19333
    567560     19333.6
    567600     19334.9
    567640     19337.3
    567680       19339
    567720     19340.4
    567760     19341.4
    567800     19342.5
    567840     19345.8
    567880       19345
    567920     19348.1
    567960     19350.3
    568000     19350.4
    568040       19353
    568080       19352
    568120     19351.4
    568160     19355.2
    568200     19355.5
    568240     19357.3
    568280     19358.5
    568320     19360.6
    568360     19361.2
    568400     19362.6
    568440     19364.9
    568480     19366.7
    568520     19367.9
    568560       19369
    568600     19370.1
    568640     19373.4
    568680     19372.6
    568720     19375.7
    568760     19377.9
    568800       19378
    568840     19380.7
    568880     19379.5
    568920       19379
    568960     19382.7
    569000     19383.2
    569040       19385
    569080     19386.1
    569120     19388.2
    569160     19388.7
    569200     19390.2
    569240     19392.5
    569280     19394.3
    569320     19395.5
    569360     19396.6
    569400     19397.7
    569440     19401.1
    569480     19400.1
    569520     19403.3
    569560     19405.6
    569600     19405.6
    569640     19408.1
    569680     19407.1
    569720     19406.7
    569760     19410.3
    569800     19410.8
    569840     19412.5
    569880     19413.7
    569920     19415.8
    569960     19416.3
    570000     19417.7
    570040     19420.1
    570080     19421.8
    570120     19423.1
    570160     19424.2
    570200     19425.2
    570240     19428.6
    570280     19427.7
    570320     19430.9
    570360     19433.2
    570400     19433.1
    570440     19435.8
    570480     19434.7
    570520     19434.3
    570560     19437.9
    570600     19438.3
    570640       19440
    570680     19441.3
    570720     19443.4
    570760     19443.9
    570800     19445.2
    570840     19447.7
    570880     19449.4
    570920     19450.7
    570960     19451.7
    571000     19452.8
    571040     19456.2
    571080     19455.2
    571120     19458.4
    571160     19460.8
    571200     19460.7
    571240     19463.3
    571280     19462.2
    571320     19461.8
    571360     19465.4
    571400     19465.9
    571440     19467.5
    571480     19468.8
    571520     19470.9
    571560     19471.5
    571600     19472.8
    571640     19475.3
    571680       19477
    571720     19478.3
    571760     19479.4
    571800     19480.4
    571840     19483.7
    571880     19482.8
    571920     19486.1
    571960     19488.4
    572000     19488.3
    572040     19490.9
    572080     19489.8
    572120     19489.4
    572160     19492.9
    572200     19493.4
    572240     19495.1
    572280     19496.4
    572320     19498.5
    572360       19499
    572400     19500.4
    572440       19503
    572480     19504.5
    572520     19505.9
    572560       19507
    572600       19508
    572640     19511.3
    572680     19510.4
    572720     19513.7
    572760     19516.2
    572800     19515.8
    572840     19518.6
    572880     19517.3
    572920       19517
    572960     19520.6
    573000       19521
    573040     19522.7
    573080     19523.9
    573120     19526.2
    573160     19526.7
    573200       19528
    573240     19530.6
    573280     19532.1
    573320     19533.5
    573360     19534.6
    573400     19535.5
    573440     19538.9
    573480       19538
    573520     19541.3
    573560     19543.7
    573600     19543.4
    573640     19546.2
    573680     19544.9
    573720     19544.5
    573760     19548.2
    573800     19548.6
    573840     19550.4
    573880     19551.5
    573920     19553.8
    573960     19554.3
    574000     19555.6
    574040     19558.3
    574080     19559.6
    574120     19561.2
    574160     19562.2
    574200     19563.2
    574240     19566.6
    574280     19565.6
    574320     19568.9
    574360     19571.3
    574400       19571
    574440     19573.9
    574480     19572.6
    574520     19572.1
    574560     19575.9
    574600     19576.4
    574640       19578
    574680     19579.1
    574720     19581.5
    574760     19581.8
    574800     19583.2
    574840     19585.9
    574880     19587.2
    574920     19588.9
    574960     19589.7
    575000     19590.9
    575040     19594.2
    575080     19593.2
    575120     19596.5
    575160       19599
    575200     19598.7
    575240     19601.6
    575280     19600.3
    575320     19599.6
    575360     19603.6
    575400     19603.9
    575440     19605.6
    575480     19606.7
    575520     19609.1
    575560     19609.4
    575600     19610.8
    575640     19613.4
    575680     19614.8
    575720     19616.5
    575760     19617.2
    575800     19618.5
    575840     19621.8
    575880     19620.9
    575920     19624.1
    575960     19626.6
    576000     19626.2
    576040     19629.1
    576080     19627.9
    576120     19627.2
    576160     19631.2
    576200     19631.5
    576240     19633.2
    576280     19634.2
    576320     19636.8
    576360     19636.9
    576400     19638.4
    576440     19641.1
    576480     19642.4
    576520     19644.1
    576560     19644.9
    576600     19646.2
    576640     19649.4
    576680     19648.5
    576720     19651.7
    576760     19654.2
    576800     19653.8
    576840     19656.7
    576880     19655.5
    576920     19654.6
    576960     19658.8
    577000       19659
    577040     19660.8
    577080     19661.8
    577120     19664.3
    577160     19664.5
    577200     19665.9
    577240     19668.7
    577280     19669.9
    577320     19671.6
    577360     19672.5
    577400     19673.8
    577440     19676.8
    577480     19676.1
    577520     19679.3
    577560     19681.8
    577600     19681.3
    577640     19684.4
    577680       19683
    577720     19682.2
    577760     19686.3
    577800     19686.5
    577840     19688.4
    577880     19689.3
    577920     19691.8
    577960     19692.1
    578000     19693.5
    578040     19696.4
    578080     19697.5
    578120     19699.1
    578160       19700
    578200     19701.4
    578240     19704.4
    578280     19703.5
    578320     19706.9
    578360     19709.4
    578400     19708.9
    578440     19711.9
    578480     19710.5
    578520     19709.8
    578560       19714
    578600     19714.2
    578640     19715.9
    578680     19716.9
    578720     19719.2
    578760     19719.6
    578800       19721
    578840     19723.9
    578880     19725.1
    578920     19726.6
    578960     19727.5
    579000     19728.9
    579040     19732.1
    579080       19731
    579120     19734.4
    579160     19736.9
    579200     19736.5
    579240     19739.5
    579280     19738.1
    579320     19737.4
    579360     19741.6
    579400     19741.8
    579440     19743.5
    579480     19744.4
    579520     19746.9
    579560     19747.1
    579600     19748.5
    579640     19751.6
    579680     19752.7
    579720     19754.3
    579760     19755.1
    579800     19756.5
    579840     19759.7
    579880     19758.6
    579920     19762.1
    579960     19764.5
    580000       19764
    580040     19767.1
    580080     19765.7
    580120       19765
    580160     19769.2
    580200     19769.4
    580240       19771
    580280       19772
    580320     19774.6
    580360     19774.6
    580400     19776.1
    580440     19779.2
    580480     19780.3
    580520     19781.8
    580560     19782.7
    580600     19784.1
    580640     19787.2
    580680     19786.2
    580720     19789.7
    580760       19792
    580800     19791.5
    580840     19794.6
    580880     19793.3
    580920     19792.6
    580960     19796.8
    581000       19797
    581040     19798.6
    581080     19799.6
    581120     19802.2
    581160     19802.2
    581200     19803.7
    581240     19806.9
    581280       19808
    581320     19809.4
    581360     19810.3
    581400     19811.7
    581440     19814.9
    581480     19813.8
    581520     19817.3
    581560     19819.6
    581600     19819.1
    581640     19822.2
    581680     19820.9
    581720     19820.1
    581760     19824.2
    581800     19824.6
    581840     19826.2
    581880     19827.2
    581920     19829.8
    581960     19829.7
    582000     19831.4
    582040     19834.5
    582080     19835.6
    582120     19837.1
    582160     19837.9
    582200     19839.2
    582240     19842.5
    582280     19841.4
    582320     19844.8
    582360     19847.2
    582400     19846.7
    582440     19849.8
    582480     19848.4
    582520     19847.7
    582560     19851.8
    582600     19852.2
    582640     19853.8
    582680     19854.7
    582720     19857.4
    582760     19857.3
    582800       19859
    582840     19862.1
    582880       19863
    582920     19864.7
    582960     19865.5
    583000     19866.8
    583040     19870.1
    583080     19868.9
    583120     19872.3
    583160     19874.8
    583200     19874.3
    583240     19877.4
    583280       19876
    583320     19875.3
    583360     19879.5
    583400     19879.8
    583440     19881.4
    583480     19882.3
    583520       19885
    583560     19884.9
    583600     19886.6
    583640     19889.6
    583680     19890.6
    583720     19892.3
    583760     19893.2
    583800     19894.5
    583840     19897.7
    583880     19896.5
    583920     19899.9
    583960     19902.5
    584000     19901.9
    584040     19905.1
    584080     19903.5
    584120     19902.9
    584160     19907.2
    584200     19907.5
    584240       19909
    584280       19910
    584320     19912.5
    584360     19912.5
    584400     19914.2
    584440     19917.2
    584480     19918.1
    584520     19919.9
    584560     19920.9
    584600     19922.1
    584640     19925.3
    584680     19924.1
    584720     19927.6
    584760     19930.1
    584800     19929.5
    584840     19932.7
    584880     19931.2
    584920     19930.6
    584960     19934.8
    585000     19935.2
    585040     19936.6
    585080     19937.6
    585120     19940.3
    585160     19940.2
    585200     19941.8
    585240     19944.8
    585280     19945.7
    585320     19947.5
    585360     19948.5
    585400     19949.7
    585440     19952.9
    585480     19951.7
    585520     19955.2
    585560     19957.7
    585600       19957
    585640     19960.3
    585680     19958.9
    585720     19958.3
    585760     19962.4
    585800     19962.8
    585840     19964.3
    585880     19965.2
    585920     19967.8
    585960     19967.8
    586000     19969.5
    586040     19972.4
    586080     19973.2
    586120     19975.1
    586160     19976.1
    586200     19977.4
    586240     19980.6
    586280     19979.3
    586320       19983
    586360     19985.3
    586400     19984.7
    586440     19987.9
    586480     19986.6
    586520     19985.9
    586560       19990
    586600     19990.3
    586640       19992
    586680     19992.8
    586720     19995.4
    586760     19995.2
    586800     19997.2
    586840       20000
    586880     20000.8
    586920     20002.7
    586960     20003.8
    587000       20005
    587040     20008.2
    587080       20007
    587120     20010.6
    587160     20012.9
    587200     20012.3
    587240     20015.5
    587280     20014.2
    587320     20013.5
    587360     20017.6
    587400     20017.9
    587440     20019.6
    587480     20020.3
    587520     20022.9
    587560     20022.8
    587600     20024.8
    587640     20027.6
    587680     20028.4
    587720     20030.3
    587760     20031.4
    587800     20032.6
    587840     20035.8
    587880     20034.6
    587920     20038.3
    587960     20040.5
    588000     20039.9
    588040       20043
    588080     20041.9
    588120     20041.1
    588160     20045.2
    588200     20045.5
    588240     20047.2
    588280     20047.9
    588320     20050.5
    588360     20050.3
    588400     20052.3
    588440     20055.2
    588480       20056
    588520     20057.9
    588560     20059.1
    588600     20060.2
    588640     20063.3
    588680     20062.1
    588720     20065.7
    588760     20068.1
    588800     20067.6
    588840     20070.6
    588880     20069.6
    588920     20068.7
    588960     20072.8
    589000     20073.2
    589040     20074.9
    589080     20075.6
    589120     20078.1
    589160       20078
    589200       20080
    589240     20082.8
    589280     20083.6
    589320     20085.6
    589360     20086.7
    589400     20087.8
    589440     20091.1
    589480     20089.7
    589520     20093.3
    589560     20095.6
    589600     20095.2
    589640     20098.2
    589680     20097.3
    589720     20096.4
    589760     20100.4
    589800     20100.8
    589840     20102.5
    589880     20103.3
    589920     20105.7
    589960     20105.6
    590000     20107.6
    590040     20110.5
    590080     20111.4
    590120     20113.2
    590160     20114.3
    590200     20115.4
    590240     20118.8
    590280     20117.4
    590320       20121
    590360     20123.3
    590400     20122.7
    590440     20125.9
    590480     20124.8
    590520     20123.8
    590560       20128
    590600     20128.3
    590640     20130.1
    590680     20130.9
    590720     20133.4
    590760     20133.2
    590800     20135.2
    590840       20138
    590880       20139
    590920     20140.8
    590960       20142
    591000       20143
    591040     20146.3
    591080     20144.9
    591120     20148.4
    591160     20150.9
    591200     20150.3
    591240     20153.5
    591280     20152.5
    591320     20151.5
    591360     20155.6
    591400     20155.9
    591440     20157.8
    591480     20158.5
    591520     20161.1
    591560     20160.7
    591600     20162.8
    591640     20165.6
    591680     20166.6
    591720     20168.3
    591760     20169.6
    591800     20170.6
    591840     20173.9
    591880     20172.5
    591920     20176.1
    591960     20178.4
    592000     20177.8
    592040     20181.1
    592080     20179.9
    592120       20179
    592160     20183.2
    592200     20183.5
    592240     20185.3
    592280     20186.2
    592320     20188.6
    592360     20188.3
    592400     20190.4
    592440     20193.1
    592480     20194.1
    592520     20195.9
    592560     20197.2
    592600     20198.1
    592640     20201.5
    592680       20200
    592720     20203.7
    592760       20206
    592800     20205.5
    592840     20208.6
    592880     20207.4
    592920     20206.6
    592960     20210.8
    593000     20211.3
    593040     20212.8
    593080     20213.7
    593120       20216
    593160     20215.9
    593200       20218
    593240     20220.7
    593280     20221.7
    593320     20223.5
    593360     20224.9
    593400     20225.7
    593440     20229.2
    593480     20227.6
    593520     20231.4
    593560     20233.7
    593600     20233.1
    593640     20236.2
    593680       20235
    593720     20234.2
    593760     20238.4
    593800     20238.7
    593840     20240.4
    593880     20241.3
    593920     20243.6
    593960     20243.5
    594000     20245.6
    594040     20248.2
    594080     20249.3
    594120     20251.1
    594160     20252.4
    594200     20253.3
    594240     20256.7
    594280     20255.2
    594320       20259
    594360     20261.3
    594400     20260.7
    594440     20263.9
    594480     20262.6
    594520     20261.9
    594560       20266
    594600     20266.4
    594640     20268.1
    594680       20269
    594720     20271.1
    594760     20271.1
    594800     20273.3
    594840     20275.8
    594880     20276.8
    594920     20278.7
    594960     20279.9
    595000     20280.9
    595040     20284.3
    595080     20282.9
    595120     20286.6
    595160     20288.9
    595200     20288.3
    595240     20291.5
    595280     20290.2
    595320     20289.5
    595360     20293.5
    595400       20294
    595440     20295.7
    595480     20296.6
    595520     20298.8
    595560     20298.6
    595600     20300.9
    595640     20303.5
    595680     20304.4
    595720     20306.1
    595760     20307.5
    595800     20308.5
    595840     20312.1
    595880     20310.6
    595920     20314.2
    595960     20316.4
    596000     20315.8
    596040     20319.1
    596080     20317.8
    596120     20317.1
    596160     20321.2
    596200     20321.7
    596240     20323.4
    596280     20324.1
    596320     20326.4
    596360     20326.1
    596400     20328.5
    596440       20331
    596480     20332.1
    596520     20333.8
    596560     20335.1
    596600     20336.1
    596640     20339.7
    596680     20338.2
    596720     20341.8
    596760       20344
    596800     20343.4
    596840     20346.8
    596880     20345.4
    596920     20344.7
    596960     20348.9
    597000     20349.3
    597040     20350.9
    597080     20351.8
    597120     20353.9
    597160     20353.7
    597200     20356.2
    597240     20358.6
    597280     20359.7
    597320     20361.4
    597360     20362.7
    597400     20363.7
    597440     20367.3
    597480     20365.9
    597520     20369.4
    597560     20371.5
    597600       20371
    597640     20374.3
    597680       20373
    597720     20372.3
    597760     20376.5
    597800       20377
    597840     20378.6
    597880     20379.3
    597920     20381.6
    597960     20381.4
    598000     20383.8
    598040     20386.2
    598080     20387.3
    598120     20389.1
    598160     20390.4
    598200     20391.4
    598240     20394.8
    598280     20393.6
    598320       20397
    598360     20399.1
    598400     20398.5
    598440       20402
    598480     20400.7
    598520     20399.9
    598560     20404.2
    598600     20404.7
    598640     20406.3
    598680     20406.9
    598720     20409.3
    598760     20409.1
    598800     20411.5
    598840     20413.8
    598880     20414.9
    598920     20416.7
    598960       20418
    599000       20419
    599040     20422.4
    599080     20421.2
    599120     20424.6
    599160     20426.8
    599200     20426.2
    599240     20429.6
    599280     20428.3
    599320     20427.5
    599360     20431.9
    599400     20432.4
    599440     20433.9
    599480     20434.5
    599520     20436.8
    599560     20436.8
    599600     20439.1
    599640     20441.4
    599680     20442.6
    599720     20444.2
    599760     20445.5
    599800     20446.6
    599840       20450
    599880     20448.9
    599920     20452.3
    599960     20454.4
    600000     20453.8
    600040     20457.2
    600080     20455.8
    600120     20455.1
    600160     20459.4
    600200     20460.1
    600240     20461.5
    600280     20462.1
    600320     20464.5
    600360     20464.5
    600400     20466.8
    600440     20469.1
    600480     20470.2
    600520     20471.8
    600560     20473.1
    600600     20474.2
    600640     20477.6
    600680     20476.6
    600720     20479.9
    600760     20482.1
    600800     20481.4
    600840       20485
    600880     20483.5
    600920     20482.6
    600960     20486.9
    601000     20487.7
    601040       20489
    601080     20489.8
    601120     20492.1
    601160     20492.1
    601200     20494.4
    601240     20496.7
    601280     20497.9
    601320     20499.4
    601360     20500.7
    601400     20501.8
    601440     20505.3
    601480     20504.2
    601520     20507.3
    601560     20509.6
    601600       20509
    601640     20512.6
    601680     20511.1
    601720     20510.2
    601760     20514.5
    601800     20515.3
    601840     20516.6
    601880     20517.4
    601920     20519.8
    601960     20519.6
    602000     20522.1
    602040     20524.4
    602080     20525.6
    602120       20527
    602160     20528.3
    602200     20529.5
    602240       20533
    602280     20531.8
    602320     20534.8
    602360     20537.3
    602400     20536.6
    602440     20540.4
    602480     20538.8
    602520     20537.9
    602560     20542.3
    602600       20543
    602640     20544.3
    602680       20545
    602720     20547.5
    602760     20547.3
    602800     20549.8
    602840     20552.1
    602880     20553.3
    602920     20554.7
    602960     20556.1
    603000     20557.2
    603040     20560.8
    603080     20559.4
    603120     20562.5
    603160       20565
    603200     20564.3
    603240       20568
    603280     20566.4
    603320     20565.6
    603360     20569.9
    603400     20570.7
    603440       20572
    603480     20572.6
    603520     20575.1
    603560       20575
    603600     20577.4
    603640     20579.6
    603680     20580.9
    603720     20582.3
    603760     20583.8
    603800     20584.9
    603840     20588.4
    603880       20587
    603920     20590.1
    603960     20592.7
    604000     20591.9
    604040     20595.6
    604080       20594
    604120     20593.2
    604160     20597.6
    604200     20598.4
    604240     20599.7
    604280     20600.3
    604320     20602.8
    604360     20602.7
    604400     20605.1
    604440     20607.4
    604480     20608.5
    604520     20609.9
    604560     20611.3
    604600     20612.5
    604640       20616
    604680     20614.5
    604720     20617.7
    604760     20620.4
    604800     20619.6
    604840     20623.2
    604880     20621.6
    604920     20620.9
    604960     20625.1
    605000     20625.9
    605040     20627.2
    605080     20627.9
    605120     20630.4
    605160     20630.3
    605200     20632.7
    605240       20635
    605280     20636.1
    605320     20637.5
    605360       20639
    605400     20640.1
    605440     20643.6
    605480     20642.2
    605520     20645.3
    605560       20648
    605600     20647.2
    605640     20650.7
    605680     20649.1
    605720     20648.5
    605760     20652.7
    605800     20653.5
    605840     20654.9
    605880     20655.6
    605920     20657.9
    605960     20657.9
    606000     20660.2
    606040     20662.7
    606080     20663.8
    606120     20665.2
    606160     20666.7
    606200     20667.8
    606240     20671.1
    606280     20669.8
    606320     20672.9
    606360     20675.7
    606400     20674.8
    606440     20678.3
    606480     20676.6
    606520     20676.2
    606560     20680.4
    606600     20681.1
    606640     20682.6
    606680     20683.3
    606720     20685.5
    606760     20685.5
    606800     20687.9
    606840     20690.3
    606880     20691.5
    606920     20692.9
    606960     20694.3
    607000     20695.4
    607040     20698.9
    607080     20697.4
    607120     20700.5
    607160     20703.4
    607200     20702.4
    607240     20705.8
    607280     20704.2
    607320     20703.8
    607360     20708.1
    607400     20708.7
    607440     20710.4
    607480       20711
    607520     20713.2
    607560     20713.3
    607600     20715.7
    607640     20717.9
    607680     20719.1
    607720     20720.5
    607760     20721.9
    607800       20723
    607840     20726.6
    607880     20725.1
    607920     20728.3
    607960     20731.1
    608000     20730.1
    608040     20733.6
    608080     20731.9
    608120     20731.6
    608160     20735.8
    608200     20736.4
    608240     20737.9
    608280     20738.6
    608320     20740.8
    608360     20740.9
    608400     20743.4
    608440     20745.5
    608480     20746.7
    608520     20748.1
    608560     20749.5
    608600     20750.7
    608640     20754.4
    608680     20752.8
    608720       20756
    608760     20758.7
    608800     20757.8
    608840     20761.2
    608880     20759.5
    608920     20759.2
    608960     20763.5
    609000     20763.9
    609040     20765.5
    609080     20766.2
    609120     20768.6
    609160     20768.6
    609200       20771
    609240       20773
    609280     20774.3
    609320     20775.7
    609360     20777.1
    609400     20778.4
    609440     20782.1
    609480     20780.5
    609520     20783.8
    609560     20786.4
    609600     20785.4
    609640     20788.9
    609680     20787.2
    609720     20786.9
    609760     20791.2
    609800     20791.6
    609840     20793.2
    609880     20793.9
    609920     20796.3
    609960     20796.4
    610000     20798.5
    610040     20800.6
    610080     20801.9
    610120     20803.4
    610160     20804.8
    610200     20806.1
    610240     20809.7
    610280     20808.1
    610320     20811.5
    610360       20814
    610400       20813
    610440     20816.5
    610480     20814.9
    610520     20814.5
    610560     20818.8
    610600     20819.4
    610640     20820.8
    610680     20821.5
    610720     20823.9
    610760       20824
    610800     20826.3
    610840     20828.1
    610880     20829.4
    610920     20831.1
    610960     20832.3
    611000     20833.5
    611040     20837.3
    611080     20835.6
    611120     20839.2
    611160     20841.7
    611200     20840.6
    611240     20844.1
    611280     20842.5
    611320     20842.2
    611360     20846.3
    611400       20847
    611440     20848.4
    611480     20849.2
    611520     20851.5
    611560     20851.5
    611600     20853.9
    611640     20855.7
    611680       20857
    611720     20858.7
    611760     20859.9
    611800       20861
    611840     20864.9
    611880     20863.2
    611920     20866.7
    611960     20869.3
    612000     20868.1
    612040     20871.5
    612080     20870.2
    612120     20869.7
    612160       20874
    612200     20874.7
    612240       20876
    612280     20876.8
    612320     20879.1
    612360       20879
    612400     20881.6
    612440     20883.3
    612480     20884.7
    612520     20886.3
    612560     20887.5
    612600     20888.6
    612640     20892.6
    612680     20890.8
    612720     20894.3
    612760     20896.9
    612800     20895.8
    612840     20899.1
    612880     20897.9
    612920     20897.5
    612960     20901.6
    613000     20902.2
    613040     20903.6
    613080     20904.4
    613120     20906.7
    613160     20906.6
    613200     20909.2
    613240     20910.9
    613280     20912.3
    613320     20913.9
    613360     20915.2
    613400     20916.2
    613440     20920.3
    613480     20918.4
    613520       20922
    613560     20924.5
    613600     20923.5
    613640     20926.8
    613680     20925.2
    613720       20925
    613760     20929.2
    613800     20929.9
    613840     20931.2
    613880     20931.9
    613920     20934.3
    613960     20934.3
    614000     20936.8
    614040     20938.4
    614080     20939.8
    614120     20941.5
    614160     20942.8
    614200     20943.8
    614240       20948
    614280       20946
    614320     20949.5
    614360     20952.1
    614400       20951
    614440     20954.4
    614480     20952.8
    614520     20952.6
    614560     20956.8
    614600     20957.5
    614640     20958.8
    614680     20959.4
    614720     20961.9
    614760     20961.8
    614800     20964.4
    614840       20966
    614880     20967.5
    614920       20969
    614960     20970.3
    615000     20971.3
    615040     20975.6
    615080     20973.4
    615120       20977
    615160     20979.6
    615200     20978.7
    615240     20982.1
    615280     20980.4
    615320     20980.1
    615360     20984.4
    615400     20985.1
    615440     20986.4
    615480     20986.9
    615520     20989.5
    615560     20989.4
    615600     20992.1
    615640     20993.6
    615680       20995
    615720     20996.7
    615760     20997.9
    615800     20998.9
    615840     21003.1
    615880       21001
    615920     21004.6
    615960     21007.2
    616000     21006.2
    616040     21009.6
    616080       21008
    616120     21007.7
    616160     21011.8
    616200     21012.5
    616240       21014
    616280     21014.3
    616320     21017.2
    616360     21016.9
    616400     21019.7
    616440     21021.2
    616480     21022.7
    616520     21024.2
    616560     21025.5
    616600     21026.4
    616640     21030.7
    616680     21028.5
    616720     21032.2
    616760     21034.7
    616800     21033.8
    616840     21037.1
    616880     21035.7
    616920     21035.3
    616960     21039.4
    617000     21040.1
    617040     21041.6
    617080       21042
    617120     21044.7
    617160     21044.6
    617200     21047.2
    617240     21048.8
    617280     21050.3
    617320     21051.7
    617360     21053.1
    617400     21054.1
    617440     21058.3
    617480     21056.1
    617520     21059.8
    617560     21062.2
    617600     21061.4
    617640     21064.6
    617680     21063.3
    617720     21062.8
    617760       21067
    617800     21067.7
    617840     21069.2
    617880     21069.6
    617920     21072.3
    617960     21072.2
    618000     21074.8
    618040     21076.3
    618080       21078
    618120     21079.3
    618160     21080.6
    618200     21081.7
    618240     21085.9
    618280     21083.7
    618320     21087.2
    618360     21089.8
    618400       21089
    618440     21092.2
    618480     21090.9
    618520     21090.2
    618560     21094.6
    618600     21095.3
    618640     21096.7
    618680     21097.3
    618720     21099.9
    618760     21099.8
    618800     21102.5
    618840     21103.9
    618880     21105.6
    618920       21107
    618960     21108.2
    619000     21109.2
    619040     21113.5
    619080     21111.4
    619120     21114.8
    619160     21117.4
    619200     21116.6
    619240     21119.8
    619280     21118.5
    619320     21117.8
    619360     21122.2
    619400       21123
    619440     21124.3
    619480     21124.9
    619520     21127.4
    619560     21127.4
    619600     21130.1
    619640     21131.5
    619680     21133.1
    619720     21134.5
    619760     21135.8
    619800     21136.8
    619840       21141
    619880     21139.1
    619920     21142.2
    619960     21144.9
    620000     21144.3
    620040     21147.4
    620080     21146.1
    620120     21145.4
    620160     21149.8
    620200     21150.6
    620240     21151.9
    620280     21152.6
    620320     21155.1
    620360       21155
    620400     21157.7
    620440       21159
    620480     21160.6
    620520     21162.1
    620560     21163.3
    620600     21164.5
    620640     21168.7
    620680     21166.6
    620720     21169.8
    620760     21172.4
    620800     21171.8
    620840       21175
    620880     21173.9
    620920       21173
    620960     21177.5
    621000     21178.3
    621040     21179.4
    621080     21180.2
    621120     21182.5
    621160     21182.7
    621200     21185.2
    621240     21186.6
    621280       21188
    621320     21189.6
    621360     21190.8
    621400       21192
    621440     21196.2
    621480     21194.3
    621520     21197.3
    621560     21199.9
    621600     21199.4
    621640     21202.6
    621680     21201.4
    621720     21200.5
    621760     21205.1
    621800     21205.8
    621840       21207
    621880     21207.7
    621920     21210.1
    621960     21210.2
    622000     21212.8
    622040     21214.2
    622080     21215.5
    622120     21217.2
    622160     21218.4
    622200     21219.6
    622240     21223.8
    622280     21221.8
    622320     21224.8
    622360     21227.4
    622400       21227
    622440     21230.2
    622480     21229.1
    622520     21228.1
    622560     21232.6
    622600     21233.4
    622640     21234.6
    622680     21235.2
    622720     21237.8
    622760     21237.7
    622800     21240.4
    622840     21241.9
    622880     21243.2
    622920     21244.9
    622960     21246.1
    623000     21247.2
    623040     21251.4
    623080     21249.4
    623120     21252.5
    623160     21254.9
    623200     21254.6
    623240     21257.7
    623280     21256.7
    623320     21255.7
    623360     21260.2
    623400     21260.9
    623440     21262.1
    623480     21262.8
    623520     21265.2
    623560     21265.2
    623600       21268
    623640     21269.4
    623680     21270.7
    623720     21272.5
    623760     21273.7
    623800     21274.8
    623840     21278.9
    623880       21277
    623920     21280.1
    623960     21282.5
    624000     21282.1
    624040     21285.5
    624080     21284.2
    624120     21283.3
    624160     21287.9
    624200     21288.5
    624240     21289.7
    624280     21290.4
    624320     21292.8
    624360     21292.8
    624400     21295.7
    624440       21297
    624480     21298.3
    624520     21300.2
    624560     21301.4
    624600     21302.4
    624640     21306.6
    624680     21304.7
    624720     21307.6
    624760     21310.2
    624800     21309.7
    624840     21313.2
    624880     21311.9
    624920     21310.9
    624960     21315.5
    625000     21316.1
    625040     21317.3
    625080     21318.1
    625120     21320.5
    625160     21320.4
    625200     21323.3
    625240     21324.8
    625280     21325.9
    625320     21327.8
    625360       21329
    625400     21330.1
    625440     21334.2
    625480     21332.4
    625520     21335.2
    625560     21337.8
    625600     21337.3
    625640       21341
    625680     21339.7
    625720     21338.6
    625760     21343.2
    625800     21343.7
    625840     21345.1
    625880     21345.8
    625920     21348.2
    625960     21348.1
    626000     21350.7
    626040     21352.4
    626080     21353.5
    626120     21355.4
    626160     21356.5
    626200     21357.8
    626240     21361.8
    626280     21360.2
    626320     21362.9
    626360     21365.5
    626400     21364.9
    626440     21368.7
    626480     21367.3
    626520     21366.3
    626560       21371
    626600     21371.4
    626640     21372.8
    626680     21373.4
    626720     21375.8
    626760     21375.7
    626800     21378.5
    626840     21380.1
    626880     21381.1
    626920     21383.1
    626960     21384.2
    627000     21385.6
    627040     21389.4
    627080       21388
    627120     21390.6
    627160     21393.2
    627200     21392.5
    627240     21396.4
    627280       21395
    627320       21394
    627360     21398.8
    627400     21399.1
    627440     21400.6
    627480     21401.2
    627520     21403.5
    627560     21403.3
    627600     21406.1
    627640     21407.8
    627680     21408.8
    627720     21410.7
    627760     21411.9
    627800     21413.3
    627840       21417
    627880     21415.7
    627920     21418.3
    627960     21420.9
    628000     21420.2
    628040     21424.2
    628080     21422.6
    628120     21421.7
    628160     21426.4
    628200     21426.7
    628240     21428.2
    628280     21428.9
    628320     21431.2
    628360     21430.8
    628400     21433.8
    628440     21435.5
    628480     21436.5
    628520     21438.4
    628560     21439.6
    628600     21441.1
    628640     21444.7
    628680     21443.4
    628720       21446
    628760     21448.5
    628800     21447.7
    628840     21451.8
    628880     21450.2
    628920     21449.2
    628960     21454.2
    629000     21454.5
    629040       21456
    629080     21456.5
    629120     21458.9
    629160     21458.4
    629200     21461.3
    629240     21463.1
    629280     21464.1
    629320     21466.1
    629360     21467.3
    629400     21468.8
    629440     21472.3
    629480     21471.1
    629520     21473.6
    629560     21476.1
    629600     21475.5
    629640     21479.5
    629680     21477.9
    629720     21476.9
    629760     21481.9
    629800     21482.2
    629840     21483.8
    629880     21484.2
    629920     21486.6
    629960       21486
    630000       21489
    630040     21490.8
    630080     21491.8
    630120     21493.7
    630160     21494.9
    630200     21496.4
    630240       21500
    630280     21498.7
    630320     21501.3
    630360     21503.8
    630400     21503.3
    630440     21507.2
    630480     21505.6
    630520     21504.5
    630560     21509.7
    630600     21509.9
    630640     21511.5
    630680     21511.9
    630720     21514.2
    630760     21513.7
    630800     21516.5
    630840     21518.5
    630880     21519.5
    630920     21521.5
    630960     21522.5
    631000     21524.2
    631040     21527.7
    631080     21526.3
    631120     21529.1
    631160     21531.6
    631200       21531
    631240       21535
    631280     21533.3
    631320     21532.1
    631360     21537.4
    631400     21537.5
    631440       21539
    631480     21539.6
    631520     21541.9
    631560     21541.3
    631600     21544.2
    631640     21546.2
    631680     21547.2
    631720     21549.2
    631760     21550.2
    631800     21551.9
    631840     21555.4
    631880       21554
    631920     21556.9
    631960     21559.2
    632000     21558.7
    632040     21562.6
    632080     21561.1
    632120     21559.8
    632160       21565
    632200     21565.2
    632240     21566.7
    632280     21567.3
    632320     21569.7
    632360       21569
    632400     21571.8
    632440     21573.9
    632480     21574.8
    632520     21576.8
    632560     21577.9
    632600     21579.5
    632640       21583
    632680     21581.7
    632720     21584.6
    632760     21586.8
    632800     21586.4
    632840     21590.4
    632880     21588.8
    632920     21587.4
    632960     21592.6
    633000     21592.9
    633040     21594.3
    633080     21595.1
    633120     21597.4
    633160     21596.7
    633200     21599.5
    633240     21601.5
    633280     21602.5
    633320     21604.5
    633360     21605.5
    633400     21607.2
    633440     21610.6
    633480     21609.5
    633520     21612.3
    633560     21614.6
    633600       21614
    633640     21618.1
    633680     21616.5
    633720     21615.1
    633760     21620.3
    633800     21620.6
    633840       21622
    633880     21622.7
    633920     21625.1
    633960     21624.3
    634000     21627.2
    634040     21629.1
    634080     21630.1
    634120     21632.2
    634160     21633.3
    634200     21634.9
    634240     21638.4
    634280     21637.2
    634320       21640
    634360     21642.3
    634400     21641.8
    634440     21645.8
    634480     21644.2
    634520     21642.8
    634560       21648
    634600     21648.3
    634640     21649.6
    634680     21650.4
    634720     21652.8
    634760     21652.1
    634800       21655
    634840     21656.9
    634880     21657.8
    634920     21659.9
    634960     21661.1
    635000     21662.7
    635040       21666
    635080       21665
    635120     21667.7
    635160       21670
    635200     21669.5
    635240     21673.6
    635280       21672
    635320     21670.3
    635360     21675.8
    635400       21676
    635440     21677.3
    635480     21678.2
    635520     21680.5
    635560     21679.7
    635600     21682.8
    635640     21684.5
    635680     21685.6
    635720     21687.4
    635760     21688.8
    635800     21690.3
    635840     21693.7
    635880     21692.7
    635920     21695.3
    635960     21697.6
    636000     21697.2
    636040     21701.3
    636080     21699.6
    636120       21698
    636160     21703.4
    636200     21703.6
    636240     21704.9
    636280       21706
    636320     21708.2
    636360     21707.3
    636400     21710.4
    636440     21712.2
    636480     21713.2
    636520     21715.2
    636560     21716.4
    636600       21718
    636640     21721.5
    636680     21720.5
    636720     21723.1
    636760     21725.2
    636800       21725
    636840       21729
    636880     21727.4
    636920     21725.7
    636960     21731.2
    637000     21731.5
    637040     21732.6
    637080     21733.7
    637120       21736
    637160     21735.1
    637200     21738.1
    637240     21739.9
    637280     21740.8
    637320     21742.9
    637360     21744.1
    637400     21745.7
    637440     21749.1
    637480     21748.2
    637520     21750.8
    637560     21752.8
    637600     21752.7
    637640     21756.6
    637680     21755.1
    637720     21753.3
    637760     21758.8
    637800     21759.1
    637840     21760.2
    637880     21761.4
    637920     21763.6
    637960     21762.8
    638000     21765.6
    638040     21767.5
    638080     21768.5
    638120     21770.7
    638160     21771.9
    638200     21773.3
    638240     21776.7
    638280     21775.8
    638320     21778.4
    638360     21780.5
    638400     21780.5
    638440     21784.3
    638480     21782.6
    638520     21780.9
    638560     21786.4
    638600     21786.7
    638640     21787.6
    638680     21788.9
    638720     21791.2
    638760     21790.4
    638800     21793.2
    638840     21795.2
    638880     21796.3
    638920     21798.3
    638960     21799.6
    639000     21800.9
    639040     21804.4
    639080     21803.4
    639120     21806.2
    639160     21808.1
    639200     21808.1
    639240     21811.9
    639280     21810.3
    639320     21808.6
    639360     21814.1
    639400     21814.4
    639440     21815.3
    639480     21816.7
    639520     21818.9
    639560     21818.2
    639600     21820.7
    639640     21822.9
    639680       21824
    639720     21826.1
    639760     21827.2
    639800     21828.5
    639840     21832.1
    639880     21831.1
    639920     21833.9
    639960       21836
    640000     21835.7
    640040     21839.5
    640080       21838
    640120     21836.3
    640160     21841.7
    640200     21842.1
    640240       21843
    640280     21844.4
    640320     21846.6
    640360     21845.9
    640400     21848.4
    640440     21850.5
    640480     21851.5
    640520     21853.8
    640560       21855
    640600     21856.2
    640640     21859.9
    640680     21858.8
    640720     21861.6
    640760     21863.6
    640800     21863.4
    640840     21867.2
    640880     21865.6
    640920       21864
    640960     21869.3
    641000     21869.7
    641040     21870.7
    641080     21872.1
    641120     21874.1
    641160     21873.4
    641200     21876.1
    641240       21878
    641280     21879.3
    641320     21881.5
    641360     21882.7
    641400     21883.9
    641440     21887.5
    641480     21886.5
    641520     21889.2
    641560     21891.3
    641600     21890.9
    641640     21894.8
    641680     21893.2
    641720     21891.5
    641760     21896.9
    641800     21897.3
    641840     21898.3
    641880     21899.8
    641920     21901.7
    641960     21901.2
    642000     21903.8
    642040     21905.7
    642080     21906.9
    642120     21909.1
    642160     21910.3
    642200     21911.5
    642240       21915
    642280     21914.1
    642320     21916.8
    642360     21918.9
    642400     21918.7
    642440     21922.4
    642480     21920.7
    642520     21919.3
    642560     21924.6
    642600       21925
    642640       21926
    642680     21927.4
    642720     21929.4
    642760     21928.9
    642800     21931.5
    642840     21933.5
    642880     21934.5
    642920     21936.8
    642960     21937.9
    643000     21939.1
    643040     21942.7
    643080     21941.8
    643120     21944.4
    643160     21946.5
    643200     21946.3
    643240     21950.2
    643280     21948.4
    643320     21946.9
    643360     21952.3
    643400     21952.7
    643440     21953.8
    643480     21955.1
    643520       21957
    643560     21956.5
    643600     21959.1
    643640     21961.1
    643680     21962.2
    643720     21964.5
    643760     21965.5
    643800     21966.8
    643840     21970.5
    643880     21969.3
    643920     21972.2
    643960     21974.2
    644000       21974
    644040     21977.7
    644080     21976.1
    644120     21974.5
    644160     21979.9
    644200     21980.3
    644240     21981.4
    644280     21982.6
    644320     21984.7
    644360     21984.3
    644400     21986.7
    644440     21988.8
    644480     21989.8
    644520     21992.1
    644560     21993.2
    644600     21994.5
    644640     21998.1
    644680       21997
    644720     21999.8
    644760     22001.7
    644800     22001.6
    644840     22005.4
    644880     22003.7
    644920     22002.2
    644960     22007.6
    645000     22007.8
    645040       22009
    645080     22010.2
    645120     22012.4
    645160       22012
    645200     22014.5
    645240     22016.5
    645280     22017.4
    645320     22019.8
    645360     22020.9
    645400     22022.1
    645440     22025.7
    645480     22024.7
    645520     22027.4
    645560     22029.3
    645600     22029.4
    645640       22033
    645680     22031.4
    645720     22029.8
    645760     22035.4
    645800     22035.5
    645840     22036.7
    645880     22037.9
    645920     22040.2
    645960     22039.7
    646000     22042.2
    646040     22044.2
    646080     22045.1
    646120     22047.3
    646160     22048.5
    646200     22049.8
    646240     22053.4
    646280     22052.4
    646320     22055.2
    646360       22057
    646400     22056.8
    646440     22060.6
    646480     22059.1
    646520     22057.4
    646560       22063
    646600     22063.1
    646640     22064.5
    646680     22065.7
    646720     22067.8
    646760     22067.3
    646800       22070
    646840     22071.8
    646880     22072.8
    646920       22075
    646960     22076.3
    647000     22077.4
    647040       22081
    647080       22080
    647120     22082.9
    647160     22084.6
    647200     22084.4
    647240     22088.3
    647280     22086.8
    647320     22084.9
    647360     22090.6
    647400     22090.8
    647440     22092.1
    647480     22093.3
    647520     22095.4
    647560     22094.8
    647600     22097.5
    647640     22099.6
    647680     22100.4
    647720     22102.8
    647760     22103.9
    647800     22105.2
    647840     22108.6
    647880     22107.6
    647920     22110.4
    647960     22112.4
    648000     22112.1
    648040     22115.9
    648080     22114.5
    648120     22112.6
    648160     22118.4
    648200     22118.5
    648240     22119.7
    648280     22120.9
    648320     22123.1
    648360     22122.4
    648400     22125.2
    648440     22127.3
    648480     22128.1
    648520     22130.5
    648560     22131.5
    648600     22132.7
    648640     22136.3
    648680     22135.3
    648720     22138.1
    648760     22140.2
    648800     22139.8
    648840     22143.5
    648880     22142.1
    648920     22140.3
    648960     22146.2
    649000     22146.1
    649040     22147.5
    649080     22148.4
    649120     22150.9
    649160       22150
    649200     22152.9
    649240       22155
    649280     22155.8
    649320     22158.2
    649360     22159.1
    649400     22160.2
    649440     22163.9
    649480     22162.8
    649520     22165.9
    649560     22167.7
    649600     22167.5
    649640     22171.4
    649680     22169.7
    649720       22168
    649760     22173.9
    649800     22173.9
    649840     22175.1
    649880     22176.1
    649920     22178.7
    649960     22177.7
    650000     22180.6
    650040     22182.8
    650080     22183.5
    650120     22185.9
    650160     22186.9
    650200     22187.8
    650240     22191.5
    650280     22190.5
    650320     22193.5
    650360     22195.3
    650400     22195.3
    650440       22199
    650480     22197.4
    650520     22195.7
    650560     22201.7
    650600     22201.5
    650640     22202.8
    650680     22203.9
    650720     22206.4
    650760     22205.5
    650800     22208.3
    650840     22210.4
    650880     22211.3
    650920     22213.7
    650960     22214.5
    651000     22215.7
    651040     22219.3
    651080     22218.2
    651120     22221.2
    651160       22223
    651200     22222.9
    651240     22226.8
    651280     22225.2
    651320     22223.4
    651360     22229.5
    651400     22229.3
    651440     22230.5
    651480     22231.6
    651520     22234.1
    651560     22233.3
    651600     22236.1
    651640     22238.2
    651680       22239
    651720     22241.5
    651760     22242.2
    651800     22243.4
    651840     22247.1
    651880     22246.1
    651920       22249
    651960     22250.7
    652000     22250.5
    652040     22254.6
    652080     22252.9
    652120     22251.1
    652160     22257.4
    652200     22257.1
    652240     22258.2
    652280     22259.4
    652320     22261.8
    652360       22261
    652400     22263.8
    652440     22265.9
    652480     22266.7
    652520     22269.4
    652560       22270
    652600     22271.1
    652640     22274.8
    652680     22273.9
    652720     22276.7
    652760     22278.6
    652800     22278.4
    652840     22282.3
    652880     22280.6
    652920       22279
    652960     22285.3
    653000     22284.9
    653040     22285.9
    653080     22287.2
    653120     22289.5
    653160     22288.7
    653200     22291.5
    653240     22293.6
    653280     22294.4
    653320     22297.2
    653360     22297.8
    653400     22298.9
    653440     22302.5
    653480     22301.7
    653520     22304.5
    653560     22306.2
    653600     22306.1
    653640     22310.1
    653680     22308.5
    653720     22306.8
    653760       22313
    653800     22312.4
    653840     22313.5
    653880     22314.9
    653920     22317.1
    653960     22316.5
    654000     22319.3
    654040     22321.3
    654080       22322
    654120     22324.8
    654160     22325.5
    654200     22326.6
    654240     22330.2
    654280     22329.5
    654320     22332.2
    654360       22334
    654400     22333.8
    654440     22337.8
    654480       22336
    654520     22334.6
    654560     22340.8
    654600     22340.3
    654640     22341.3
    654680     22342.5
    654720     22344.8
    654760     22344.3
    654800     22346.9
    654840     22349.1
    654880     22349.8
    654920     22352.5
    654960     22353.3
    655000     22354.4
    655040     22357.9
    655080     22357.2
    655120     22359.8
    655160     22361.8
    655200     22361.5
    655240     22365.5
    655280     22363.8
    655320     22362.3
    655360     22368.5
    655400     22368.1
    655440       22369
    655480     22370.2
    655520     22372.4
    655560       22372
    655600     22374.6
    655640     22376.8
    655680     22377.5
    655720     22380.2
    655760       22381
    655800     22382.1
    655840     22385.7
    655880       22385
    655920     22387.5
    655960     22389.5
    656000     22389.2
    656040     22393.1
    656080     22391.5
    656120       22390
    656160     22396.2
    656200     22395.7
    656240     22396.6
    656280     22397.9
    656320       22400
    656360     22399.7
    656400     22402.3
    656440     22404.5
    656480     22405.1
    656520     22408.1
    656560     22408.7
    656600     22409.8
    656640     22413.4
    656680     22412.7
    656720     22415.2
    656760     22417.1
    656800     22416.9
    656840     22420.8
    656880     22419.2
    656920     22417.8
    656960     22423.8
    657000     22423.4
    657040     22424.2
    657080     22425.4
    657120     22427.6
    657160     22427.2
    657200     22429.9
    657240       22432
    657280     22432.7
    657320     22435.7
    657360     22436.5
    657400     22437.5
    657440     22441.1
    657480     22440.2
    657520     22442.8
    657560     22444.7
    657600     22444.7
    657640     22448.6
    657680     22446.9
    657720     22445.3
    657760     22451.4
    657800       22451
    657840     22451.8
    657880     22453.1
    657920     22455.3
    657960       22455
    658000     22457.5
    658040     22459.8
    658080     22460.2
    658120     22463.4
    658160     22464.2
    658200     22465.1
    658240     22468.7
    658280     22467.8
    658320     22470.5
    658360     22472.5
    658400     22472.5
    658440     22476.3
    658480     22474.5
    658520     22472.9
    658560       22479
    658600     22478.8
    658640     22479.6
    658680     22480.8
    658720     22483.1
    658760     22482.6
    658800     22485.2
    658840     22487.4
    658880       22488
    658920     22491.1
    658960     22491.9
    659000     22492.8
    659040     22496.5
    659080     22495.3
    659120       22498
    659160     22500.1
    659200       22500
    659240     22503.9
    659280     22502.1
    659320     22500.6
    659360     22506.6
    659400     22506.5
    659440     22507.1
    659480     22508.5
    659520     22510.7
    659560     22510.3
    659600     22512.9
    659640     22515.1
    659680     22515.7
    659720     22518.8
    659760     22519.4
    659800     22520.5
    659840       22524
    659880     22522.9
    659920     22525.6
    659960     22527.7
    660000     22527.6
    660040     22531.5
    660080     22529.8
    660120     22528.2
    660160     22534.2
    660200     22534.2
    660240     22534.8
    660280     22536.1
    660320     22538.3
    660360       22538
    660400     22540.6
    660440     22542.9
    660480     22543.4
    660520     22546.3
    660560       22547
    660600     22548.2
    660640     22551.7
    660680     22550.6
    660720     22553.1
    660760     22555.3
    660800     22555.3
    660840     22559.1
    660880     22557.6
    660920     22555.7
    660960       22562
    661000     22561.9
    661040     22562.5
    661080     22563.9
    661120     22565.9
    661160     22565.7
    661200     22568.1
    661240     22570.5
    661280     22571.1
    661320       22574
    661360     22574.5
    661400     22575.9
    661440     22579.2
    661480     22578.4
    661520     22580.9
    661560       22583
    661600     22582.8
    661640     22586.7
    661680     22585.2
    661720     22583.4
    661760     22589.5
    661800     22589.5
    661840     22590.1
    661880     22591.5
    661920     22593.5
    661960     22593.5
    662000     22595.7
    662040     22598.1
    662080     22598.7
    662120     22601.7
    662160     22602.2
    662200     22603.6
    662240     22606.8
    662280       22606
    662320     22608.5
    662360     22610.7
    662400     22610.5
    662440     22614.4
    662480     22612.8
    662520       22611
    662560     22617.3
    662600     22617.3
    662640     22617.8
    662680     22619.2
    662720     22621.1
    662760     22621.2
    662800     22623.4
    662840     22625.7
    662880     22626.2
    662920     22629.3
    662960     22629.9
    663000     22631.2
    663040     22634.4
    663080     22633.7
    663120     22636.2
    663160     22638.3
    663200     22638.2
    663240     22642.1
    663280     22640.5
    663320     22638.6
    663360     22644.9
    663400     22644.9
    663440     22645.5
    663480     22646.9
    663520     22648.7
    663560     22648.8
    663600       22651
    663640     22653.3
    663680       22654
    663720     22656.9
    663760     22657.7
    663800     22658.9
    663840     22662.1
    663880     22661.3
    663920     22663.9
    663960       22666
    664000     22665.9
    664040     22669.7
    664080     22668.2
    664120     22666.3
    664160     22672.6
    664200     22672.5
    664240       22673
    664280     22674.4
    664320     22676.5
    664360     22676.4
    664400     22678.6
    664440     22680.9
    664480     22681.5
    664520     22684.6
    664560     22685.3
    664600     22686.5
    664640       22690
    664680       22689
    664720     22691.5
    664760     22693.7
    664800     22693.5
    664840     22697.4
    664880     22695.9
    664920     22693.9
    664960     22700.3
    665000     22700.3
    665040     22700.6
    665080     22702.4
    665120     22704.1
    665160     22704.2
    665200     22706.2
    665240     22708.6
    665280     22709.3
    665320     22712.2
    665360       22713
    665400     22714.3
    665440     22717.6
    665480     22716.5
    665520     22719.3
    665560     22721.6
    665600       22721
    665640     22724.9
    665680     22723.6
    665720     22721.6
    665760       22728
    665800       22728
    665840     22728.4
    665880       22730
    665920     22731.6
    665960     22731.8
    666000       22734
    666040     22736.2
    666080     22737.2
    666120       22740
    666160       22741
    666200       22742
    666240     22745.1
    666280     22744.2
    666320       22747
    666360     22749.4
    666400     22748.7
    666440     22752.7
    666480     22751.3
    666520     22749.4
    666560     22755.6
    666600     22755.7
    666640     22756.1
    666680     22757.8
    666720     22759.5
    666760     22759.6
    666800     22761.6
    666840     22763.9
    666880     22764.9
    666920     22767.9
    666960     22768.8
    667000     22769.9
    667040     22772.7
    667080     22771.9
    667120     22774.9
    667160     22776.9
    667200     22776.4
    667240     22780.5
    667280       22779
    667320     22777.2
    667360     22783.3
    667400     22783.4
    667440     22783.9
    667480     22785.4
    667520     22787.3
    667560     22787.4
    667600     22789.1
    667640     22791.7
    667680     22792.6
    667720     22795.5
    667760     22796.3
    667800     22797.6
    667840     22800.4
    667880     22799.6
    667920     22802.6
    667960     22804.7
    668000     22804.1
    668040     22808.2
    668080     22806.6
    668120     22804.9
    668160       22811
    668200     22811.1
    668240     22811.5
    668280     22813.1
    668320     22814.8
    668360       22815
    668400     22816.7
    668440     22819.4
    668480     22820.3
    668520     22823.1
    668560     22824.1
    668600     22825.2
    668640     22828.1
    668680     22827.2
    668720     22830.3
    668760     22832.3
    668800     22831.7
    668840     22835.8
    668880     22834.3
    668920     22832.5
    668960     22838.7
    669000     22838.7
    669040     22839.1
    669080     22840.7
    669120     22842.6
    669160     22842.8
    669200     22844.3
    669240     22847.1
    669280     22847.9
    669320     22850.9
    669360     22851.7
    669400     22852.9
    669440     22855.8
    669480     22854.7
    669520     22858.2
    669560     22860.1
    669600     22859.4
    669640     22863.4
    669680     22861.9
    669720     22860.1
    669760     22866.5
    669800     22866.5
    669840     22866.8
    669880     22868.5
    669920     22870.2
    669960     22870.5
    670000     22872.1
    670040     22874.9
    670080     22875.5
    670120     22878.7
    670160     22879.5
    670200     22880.5
    670240     22883.4
    670280     22882.4
    670320     22885.9
    670360       22888
    670400     22887.2
    670440       22891
    670480     22889.5
    670520     22887.8
    670560     22894.2
    670600     22894.1
    670640     22894.4
    670680     22896.3
    670720     22897.9
    670760     22898.3
    670800     22899.9
    670840     22902.6
    670880     22903.3
    670920     22906.4
    670960     22907.3
    671000     22908.2
    671040       22911
    671080     22910.2
    671120     22913.6
    671160     22915.8
    671200     22915.1
    671240     22918.8
    671280     22917.3
    671320     22915.5
    671360     22921.9
    671400     22921.8
    671440     22922.1
    671480     22924.1
    671520     22925.6
    671560     22926.1
    671600     22927.6
    671640     22930.4
    671680       22931
    671720     22934.2
    671760       22935
    671800     22935.8
    671840     22938.8
    671880       22938
    671920     22941.2
    671960     22943.4
    672000     22942.8
    672040     22946.5
    672080       22945
    672120     22943.3
    672160     22949.8
    672200     22949.6
    672240     22949.8
    672280     22952.1
    672320     22953.4
    672360     22953.9
    672400     22955.3
    672440     22958.2
    672480     22958.8
    672520     22961.9
    672560     22962.9
    672600     22963.7
    672640     22966.6
    672680     22965.9
    672720       22969
    672760     22971.3
    672800     22970.7
    672840     22974.4
    672880     22972.7
    672920     22971.2
    672960     22977.6
    673000     22977.3
    673040     22977.7
    673080     22979.9
    673120     22981.3
    673160     22981.7
    673200     22983.1
    673240       22986
    673280     22986.6
    673320     22989.8
    673360     22990.7
    673400     22991.4
    673440     22994.4
    673480     22993.8
    673520     22996.7
    673560     22999.1
    673600     22998.4
    673640     23002.1
    673680     23000.5
    673720     22999.1
    673760     23005.5
    673800     23005.2
    673840     23005.3
    673880     23007.6
    673920       23009
    673960     23009.6
    674000     23010.8
    674040     23013.7
    674080     23014.5
    674120     23017.8
    674160     23018.4
    674200     23019.3
    674240     23022.1
    674280     23021.6
    674320     23024.5
    674360     23026.9
    674400     23026.2
    674440     23029.9
    674480     23028.2
    674520     23026.9
    674560     23033.2
    674600     23032.8
    674640     23033.2
    674680     23035.4
    674720     23036.9
    674760     23037.4
    674800     23038.6
    674840     23041.4
    674880     23042.3
    674920     23045.8
    674960     23046.4
    675000     23047.2
    675040     23049.9
    675080     23049.5
    675120     23052.3
    675160     23054.7
    675200     23053.9
    675240     23057.8
    675280       23056
    675320     23054.7
    675360     23061.1
    675400     23060.8
    675440       23061
    675480     23063.3
    675520     23064.7
    675560     23065.1
    675600     23066.3
    675640     23069.2
    675680     23070.1
    675720     23073.7
    675760     23074.1
    675800       23075
    675840     23077.8
    675880     23077.4
    675920     23080.1
    675960     23082.6
    676000     23081.7
    676040     23085.7
    676080     23083.8
    676120     23082.7
    676160     23088.9
    676200     23088.7
    676240     23088.9
    676280     23091.1
    676320     23092.6
    676360     23093.1
    676400       23094
    676440     23097.1
    676480       23098
    676520     23101.6
    676560       23102
    676600     23102.7
    676640     23105.7
    676680     23105.2
    676720     23108.1
    676760     23110.5
    676800     23109.5
    676840     23113.6
    676880     23111.7
    676920     23110.8
    676960     23116.8
    677000     23116.6
    677040     23116.8
    677080     23118.9
    677120     23120.4
    677160     23120.9
    677200     23121.9
    677240     23124.9
    677280     23125.9
    677320     23129.6
    677360       23130
    677400     23130.7
    677440     23133.6
    677480     23133.1
    677520     23136.1
    677560     23138.3
    677600     23137.3
    677640     23141.5
    677680     23139.5
    677720     23138.6
    677760     23144.8
    677800     23144.5
    677840     23144.8
    677880     23146.8
    677920     23148.3
    677960       23149
    678000     23149.8
    678040       23153
    678080     23153.8
    678120     23157.5
    678160       23158
    678200     23158.6
    678240     23161.4
    678280     23161.1
    678320     23164.2
    678360     23166.3
    678400     23165.2
    678440     23169.5
    678480     23167.6
    678520     23166.6
    678560     23172.6
    678600     23172.5
    678640     23172.7
    678680     23174.8
    678720     23176.2
    678760     23176.9
    678800     23177.8
    678840     23180.9
    678880     23181.8
    678920     23185.4
    678960     23185.9
    679000     23186.6
    679040     23189.3
    679080     23188.9
    679120     23192.1
    679160     23194.5
    679200       23193
    679240     23197.5
    679280     23195.4
    679320     23194.5
    679360     23200.6
    679400     23200.5
    679440     23200.6
    679480     23202.7
    679520       23204
    679560     23204.8
    679600     23205.7
    679640     23208.7
    679680     23209.9
    679720     23213.3
    679760     23213.8
    679800     23214.6
    679840     23217.3
    679880     23216.9
    679920     23219.9
    679960     23222.4
    680000     23220.9
    680040     23225.5
    680080     23223.3
    680120     23222.4
    680160     23228.4
    680200     23228.2
    680240     23228.6
    680280     23230.7
    680320     23232.1
    680360     23232.6
    680400     23233.6
    680440     23236.4
    680480     23237.8
    680520     23241.2
    680560     23241.7
    680600     23242.4
    680640     23245.2
    680680     23244.8
    680720       23248
    680760     23250.3
    680800     23248.9
    680840     23253.5
    680880     23251.3
    680920     23250.2
    680960     23256.3
    681000     23256.1
    681040     23256.4
    681080     23258.6
    681120       23260
    681160     23260.5
    681200     23261.5
    681240     23264.3
    681280     23265.7
    681320     23269.1
    681360     23269.6
    681400       23270
    681440       23273
    681480     23272.7
    681520     23275.9
    681560     23278.2
    681600     23276.9
    681640     23281.4
    681680     23279.1
    681720     23278.2
    681760     23284.2
    681800     23283.8
    681840     23284.2
    681880     23286.4
    681920       23288
    681960     23288.2
    682000     23289.3
    682040     23292.2
    682080     23293.7
    682120     23297.1
    682160     23297.4
    682200       23298
    682240     23300.8
    682280     23300.6
    682320     23303.9
    682360       23306
    682400     23304.8
    682440     23309.3
    682480       23307
    682520     23306.2
    682560     23312.3
    682600     23311.8
    682640     23312.1
    682680     23314.4
    682720       23316
    682760     23316.1
    682800     23317.1
    682840       23320
    682880     23321.6
    682920     23325.1
    682960     23325.3
    683000     23325.7
    683040     23328.6
    683080     23328.4
    683120     23331.8
    683160       23334
    683200     23332.8
    683240     23337.3
    683280       23335
    683320     23334.1
    683360     23340.3
    683400     23339.8
    683440       23340
    683480     23342.3
    683520     23343.8
    683560     23344.1
    683600     23345.1
    683640       23348
    683680     23349.6
    683720     23353.1
    683760     23353.3
    683800     23353.8
    683840     23356.6
    683880     23356.3
    683920     23359.8
    683960     23361.9
    684000     23360.7
    684040     23365.2
    684080     23362.8
    684120     23362.1
    684160     23368.1
    684200     23367.9
    684240     23367.8
    684280     23370.2
    684320     23371.8
    684360     23371.9
    684400     23372.9
    684440     23375.9
    684480     23377.7
    684520     23381.1
    684560     23381.3
    684600     23381.6
    684640     23384.6
    684680     23384.3
    684720     23387.6
    684760     23389.8
    684800     23388.4
    684840     23393.1
    684880     23390.8
    684920     23390.1
    684960     23395.9
    685000     23395.8
    685040     23395.6
    685080     23398.2
    685120     23399.5
    685160     23399.7
    685200     23400.8
    685240     23403.9
    685280     23405.6
    685320       23409
    685360     23409.1
    685400     23409.3
    685440     23412.5
    685480     23412.2
    685520     23415.4
    685560     23417.7
    685600     23416.2
    685640       23421
    685680     23418.6
    685720       23418
    685760     23423.8
    685800     23423.6
    685840     23423.6
    685880     23426.1
    685920     23427.4
    685960     23427.5
    686000     23428.8
    686040     23431.7
    686080     23433.5
    686120     23436.8
    686160     23436.9
    686200     23437.1
    686240     23440.4
    686280     23440.1
    686320     23443.1
    686360     23445.4
    686400       23444
    686440     23448.9
    686480     23446.5
    686520     23445.8
    686560     23451.7
    686600     23451.6
    686640     23451.5
    686680       23454
    686720     23455.2
    686760     23455.3
    686800     23456.4
    686840     23459.4
    686880     23461.4
    686920     23464.6
    686960     23464.7
    687000       23465
    687040     23468.2
    687080       23468
    687120       23471
    687160     23473.3
    687200     23471.9
    687240     23476.8
    687280     23474.5
    687320     23473.6
    687360     23479.5
    687400     23479.5
    687440     23479.3
    687480     23481.8
    687520       23483
    687560     23483.3
    687600     23484.4
    687640     23487.3
    687680     23489.2
    687720     23492.3
    687760     23492.5
    687800     23492.9
    687840     23496.1
    687880     23495.9
    687920     23498.9
    687960     23501.1
    688000     23499.7
    688040     23504.6
    688080     23502.3
    688120     23501.4
    688160     23507.2
    688200     23507.4
    688240     23507.3
    688280     23509.6
    688320     23510.9
    688360     23511.2
    688400     23512.2
    688440     23515.2
    688480     23516.9
    688520     23520.3
    688560     23520.2
    688600     23521.1
    688640     23523.9
    688680     23523.7
    688720     23526.7
    688760       23529
    688800     23527.7
    688840     23532.5
    688880     23530.2
    688920     23529.1
    688960     23535.1
    689000     23535.3
    689040     23535.2
    689080     23537.4
    689120     23538.7
    689160       23539
    689200     23540.2
    689240     23543.1
    689280     23544.6
    689320     23548.2
    689360     23548.1
    689400     23548.8
    689440     23551.6
    689480     23551.6
    689520     23554.4
    689560     23556.8
    689600     23555.5
    689640     23560.4
    689680     23558.1
    689720       23557
    689760       23563
    689800     23562.9
    689840     23563.1
    689880     23565.3
    689920     23566.6
    689960     23566.8
    690000     23568.1
    690040       23571
    690080     23572.7
    690120       23576
    690160       23576
    690200     23576.7
    690240     23579.4
    690280     23579.5
    690320     23582.4
    690360     23584.8
    690400     23583.3
    690440     23588.4
    690480       23586
    690520     23584.9
    690560     23590.8
    690600     23590.9
    690640       23591
    690680     23593.2
    690720     23594.5
    690760     23594.7
    690800     23595.8
    690840     23598.8
    690880     23600.6
    690920     23603.9
    690960     23603.9
    691000     23604.6
    691040     23607.1
    691080     23607.4
    691120     23610.3
    691160     23612.6
    691200     23611.4
    691240     23616.3
    691280     23613.8
    691320     23612.9
    691360     23618.7
    691400     23618.8
    691440     23618.9
    691480     23621.3
    691520     23622.5
    691560     23622.5
    691600     23623.8
    691640     23626.6
    691680     23628.5
    691720     23631.7
    691760     23631.7
    691800     23632.5
    691840       23635
    691880     23635.2
    691920     23638.3
    691960     23640.4
    692000     23639.2
    692040     23644.1
    692080     23641.7
    692120     23640.8
    692160     23646.6
    692200     23646.9
    692240     23646.8
    692280     23649.3
    692320     23650.4
    692360     23650.4
    692400     23651.6
    692440     23654.4
    692480     23656.3
    692520     23659.5
    692560     23659.7
    692600     23660.4
    692640     23662.8
    692680       23663
    692720     23666.1
    692760     23668.2
    692800     23667.1
    692840     23671.9
    692880     23669.5
    692920     23668.6
    692960     23674.5
    693000     23674.6
    693040     23674.7
    693080     23677.1
    693120     23678.1
    693160     23678.2
    693200     23679.7
    693240     23682.1
    693280     23684.2
    693320     23687.4
    693360     23687.5
    693400     23688.4
    693440     23690.7
    693480     23690.8
    693520     23693.9
    693560     23696.1
    693600       23695
    693640     23699.7
    693680     23697.4
    693720     23696.6
    693760     23702.3
    693800     23702.6
    693840     23702.5
    693880       23705
    693920       23706
    693960       23706
    694000     23707.5
[truncated: 175,951 more chars]
