# Supplementary material for: Comment on 'Valid molecular dynamics simulations of human hemoglobin require a surprisingly large box size'
Source: eLife. 2019 Jun 20;8:e44718. doi: 10.7554/eLife.44718 (PMC6586461; doi:10.7554/eLife.44718)
Supplement: Figure 2—figure supplement 1—source data 1. — The zip archive contains a README file describing which source files correspond to the different panels. [file elife-44718-fig2-figsupp1-data1.zip › figure2_SI/panel_C/box2/8/msd.xvg]

# This file was created Fri Mar 29 00:21:49 2019
# Created by:
#             :-) GROMACS - gmx msd, 2018.3-dev-20180823-5d5eb38 (-:
# 
# Executable:   /usr/local/gromacs/2018/2018.3-impi2017-fftw337-gcc640-cuda91/bin/gmx
# Data prefix:  /usr/local/gromacs/2018/2018.3-impi2017-fftw337-gcc640-cuda91
# Working dir:  /home/vgapsys/project/hemoglobin/ubq/cube/box2/eq8/diffusion
# Command line:
#   gmx msd -s ../tpr.tpr -f /netmount/projects1/vgapsys/hemoglobin/ubq/cube/box2/eq8/traj_comp.xtc -trestart 800 -n index.ndx -o msd.xvg
# gmx msd is part of G R O M A C S:
#
# Green Red Orange Magenta Azure Cyan Skyblue
#
@    title "Mean Square Displacement"
@    xaxis  label "Time (ps)"
@    yaxis  label "MSD (nm\S2\N)"
@TYPE xy
# MSD gathered over 1e+06 ps with 1251 restarts
# Diffusion constants fitted from time 100000 to 900000 ps
# D[  SOL_&_OW] = 5.7216 (+/- 0.0229) (1e-5 cm^2/s)
         0           0
        40     1.37518
        80     2.73608
       120     4.09419
       160     5.45243
       200     6.80972
       240     8.16546
       280     9.52169
       320     10.8773
       360     12.2335
       400      13.589
       440     14.9426
       480      16.296
       520     17.6485
       560     19.0033
       600     20.3555
       640     21.7121
       680     23.0628
       720     24.4168
       760     25.7669
       800      27.121
       840     28.4716
       880      29.824
       920     31.1738
       960     32.5283
      1000     33.8824
      1040     35.2353
      1080     36.5884
      1120     37.9446
      1160     39.2988
      1200     40.6519
      1240     42.0045
      1280     43.3541
      1320     44.7033
      1360     46.0605
      1400     47.4138
      1440     48.7709
      1480     50.1175
      1520     51.4782
      1560     52.8247
      1600     54.1821
      1640     55.5349
      1680     56.8855
      1720     58.2342
      1760     59.5871
      1800     60.9434
      1840     62.2959
      1880     63.6499
      1920      65.006
      1960     66.3612
      2000     67.7128
      2040     69.0648
      2080      70.416
      2120     71.7633
      2160      73.123
      2200     74.4764
      2240     75.8312
      2280     77.1767
      2320     78.5395
      2360     79.8837
      2400     81.2425
      2440     82.5926
      2480     83.9421
      2520     85.2926
      2560     86.6474
      2600     88.0027
      2640     89.3549
      2680     90.7103
      2720     92.0649
      2760     93.4183
      2800     94.7708
      2840     96.1221
      2880     97.4747
      2920     98.8195
      2960     100.181
      3000     101.534
      3040     102.887
      3080     104.231
      3120     105.594
      3160     106.938
      3200     108.299
      3240     109.648
      3280     110.996
      3320     112.347
      3360     113.701
      3400      115.06
      3440     116.412
      3480     117.766
      3520     119.122
      3560     120.477
      3600     121.829
      3640     123.181
      3680     124.535
      3720     125.875
      3760     127.237
      3800     128.589
      3840      129.94
      3880     131.281
      3920     132.648
      3960      133.99
      4000     135.348
      4040     136.695
      4080     138.043
      4120     139.395
      4160     140.749
      4200     142.106
      4240     143.458
      4280     144.813
      4320     146.167
      4360     147.524
      4400     148.877
      4440     150.229
      4480     151.585
      4520     152.924
      4560     154.285
      4600     155.642
      4640     156.992
      4680     158.332
      4720     159.701
      4760      161.04
      4800     162.396
      4840     163.743
      4880     165.089
      4920     166.438
      4960     167.794
      5000     169.153
      5040     170.504
      5080     171.857
      5120     173.216
      5160     174.573
      5200     175.922
      5240     177.276
      5280      178.63
      5320     179.972
      5360     181.335
      5400     182.693
      5440     184.042
      5480     185.379
      5520     186.752
      5560      188.09
      5600     189.447
      5640     190.793
      5680     192.137
      5720     193.487
      5760      194.84
      5800     196.201
      5840     197.553
      5880     198.906
      5920     200.267
      5960     201.625
      6000     202.973
      6040     204.324
      6080     205.678
      6120     207.017
      6160      208.38
      6200      209.74
      6240     211.087
      6280     212.423
      6320     213.799
      6360     215.138
      6400     216.497
      6440     217.843
      6480     219.186
      6520     220.537
      6560     221.891
      6600     223.253
      6640     224.605
      6680     225.956
      6720     227.318
      6760     228.674
      6800     230.022
      6840     231.376
      6880     232.734
      6920      234.07
      6960     235.436
      7000     236.796
      7040     238.143
      7080     239.475
      7120     240.852
      7160     242.193
      7200     243.553
      7240     244.896
      7280     246.241
      7320     247.593
      7360     248.948
      7400     250.308
      7440     251.662
      7480      253.01
      7520     254.375
      7560      255.73
      7600      257.08
      7640     258.434
      7680     259.793
      7720     261.128
      7760     262.495
      7800     263.859
      7840     265.204
      7880     266.534
      7920     267.911
      7960     269.253
      8000     270.611
      8040     271.954
      8080     273.297
      8120     274.651
      8160     276.003
      8200     277.369
      8240     278.725
      8280     280.073
      8320     281.435
      8360      282.79
      8400     284.138
      8440     285.493
      8480     286.853
      8520     288.185
      8560     289.555
      8600     290.923
      8640     292.266
      8680     293.595
      8720     294.975
      8760     296.316
      8800     297.675
      8840     299.017
      8880     300.363
      8920     301.714
      8960     303.069
      9000     304.434
      9040     305.788
      9080     307.137
      9120     308.501
      9160     309.858
      9200     311.204
      9240     312.558
      9280     313.917
      9320     315.249
      9360     316.619
      9400     317.986
      9440      319.33
      9480     320.658
      9520     322.041
      9560     323.385
      9600     324.744
      9640     326.085
      9680      327.43
      9720     328.783
      9760     330.135
      9800     331.505
      9840      332.86
      9880     334.208
      9920     335.573
      9960     336.929
     10000     338.276
     10040     339.631
     10080     340.989
     10120      342.32
     10160     343.693
     10200     345.061
     10240     346.403
     10280     347.731
     10320     349.117
     10360     350.458
     10400     351.818
     10440     353.158
     10480     354.503
     10520     355.857
     10560     357.208
     10600     358.579
     10640     359.935
     10680     361.284
     10720      362.65
     10760     364.003
     10800      365.35
     10840     366.706
     10880     368.063
     10920     369.394
     10960     370.773
     11000     372.142
     11040     373.484
     11080     374.808
     11120     376.197
     11160     377.538
     11200     378.903
     11240     380.241
     11280     381.586
     11320      382.94
     11360     384.293
     11400     385.664
     11440     387.019
     11480     388.371
     11520     389.734
     11560     391.087
     11600     392.433
     11640     393.789
     11680     395.149
     11720     396.479
     11760     397.856
     11800     399.229
     11840     400.573
     11880     401.895
     11920     403.286
     11960     404.628
     12000     405.994
     12040     407.329
     12080     408.678
     12120     410.031
     12160     411.385
     12200     412.758
     12240     414.112
     12280     415.464
     12320     416.829
     12360     418.184
     12400     419.528
     12440     420.884
     12480     422.245
     12520     423.571
     12560      424.95
     12600     426.323
     12640     427.666
     12680     428.987
     12720     430.377
     12760     431.719
     12800     433.081
     12840     434.416
     12880     435.767
     12920     437.121
     12960     438.473
     13000     439.849
     13040     441.202
     13080     442.552
     13120     443.922
     13160     445.274
     13200     446.616
     13240     447.973
     13280     449.333
     13320     450.658
     13360     452.033
     13400     453.405
     13440     454.748
     13480     456.069
     13520     457.463
     13560     458.805
     13600     460.168
     13640       461.5
     13680     462.849
     13720     464.203
     13760     465.559
     13800     466.936
     13840     468.291
     13880      469.64
     13920     471.014
     13960     472.368
     14000     473.708
     14040     475.065
     14080     476.422
     14120     477.746
     14160     479.122
     14200     480.496
     14240      481.84
     14280     483.156
     14320     484.551
     14360     485.891
     14400     487.256
     14440     488.589
     14480     489.937
     14520      491.29
     14560     492.643
     14600     494.021
     14640     495.378
     14680     496.727
     14720     498.102
     14760     499.456
     14800     500.797
     14840     502.156
     14880     503.516
     14920     504.839
     14960     506.216
     15000     507.592
     15040     508.934
     15080     510.249
     15120     511.648
     15160     512.988
     15200     514.355
     15240     515.683
     15280      517.03
     15320     518.383
     15360     519.736
     15400     521.112
     15440     522.465
     15480     523.813
     15520     525.188
     15560     526.544
     15600     527.882
     15640     529.241
     15680     530.603
     15720     531.923
     15760     533.304
     15800     534.682
     15840     536.026
     15880     537.336
     15920     538.738
     15960     540.078
     16000     541.444
     16040     542.774
     16080     544.122
     16120     545.475
     16160     546.828
     16200     548.207
     16240      549.56
     16280     550.909
     16320     552.283
     16360      553.64
     16400     554.978
     16440     556.338
     16480     557.696
     16520     559.017
     16560       560.4
     16600     561.776
     16640     563.119
     16680     564.431
     16720     565.835
     16760     567.171
     16800     568.541
     16840     569.869
     16880      571.22
     16920      572.57
     16960     573.923
     17000     575.305
     17040     576.656
     17080     578.005
     17120     579.377
     17160     580.737
     17200     582.075
     17240     583.435
     17280     584.794
     17320     586.114
     17360     587.496
     17400     588.874
     17440     590.217
     17480     591.525
     17520     592.931
     17560     594.264
     17600     595.637
     17640     596.964
     17680     598.316
     17720     599.664
     17760     601.016
     17800       602.4
     17840     603.751
     17880     605.098
     17920     606.472
     17960     607.833
     18000      609.17
     18040     610.529
     18080      611.89
     18120     613.209
     18160     614.596
     18200     615.972
     18240     617.317
     18280     618.622
     18320      620.03
     18360     621.363
     18400     622.735
     18440     624.061
     18480     625.415
     18520     626.765
     18560     628.115
     18600     629.504
     18640     630.853
     18680     632.203
     18720     633.575
     18760     634.934
     18800     636.274
     18840     637.633
     18880     638.993
     18920     640.309
     18960     641.697
     19000     643.077
     19040      644.42
     19080     645.723
     19120     647.133
     19160     648.466
     19200      649.84
     19240     651.166
     19280      652.52
     19320     653.867
     19360     655.217
     19400     656.608
     19440     657.956
     19480     659.301
     19520     660.676
     19560     662.032
     19600     663.367
     19640     664.727
     19680     666.088
     19720     667.405
     19760     668.795
     19800     670.179
     19840     671.518
     19880     672.819
     19920     674.235
     19960     675.564
     20000     676.937
     20040     678.261
     20080     679.613
     20120     680.961
     20160     682.309
     20200     683.701
     20240     685.048
     20280     686.392
     20320     687.767
     20360     689.121
     20400     690.454
     20440     691.815
     20480     693.176
     20520     694.488
     20560      695.88
     20600     697.265
     20640     698.607
     20680     699.907
     20720     701.325
     20760      702.66
     20800     704.034
     20840     705.355
     20880     706.712
     20920     708.058
     20960     709.405
     21000       710.8
     21040     712.144
     21080      713.49
     21120     714.864
     21160      716.22
     21200     717.555
     21240     718.915
     21280     720.282
     21320     721.593
     21360      722.99
     21400     724.373
     21440     725.711
     21480      727.01
     21520     728.433
     21560     729.766
     21600      731.14
     21640     732.459
     21680     733.812
     21720     735.157
     21760     736.506
     21800     737.895
     21840     739.241
     21880     740.589
     21920     741.962
     21960     743.318
     22000      744.65
     22040     746.009
     22080     747.374
     22120     748.687
     22160     750.086
     22200     751.471
     22240      752.81
     22280     754.102
     22320     755.529
     22360     756.858
     22400     758.232
     22440     759.549
     22480     760.902
     22520     762.246
     22560     763.593
     22600     764.985
     22640     766.334
     22680     767.681
     22720     769.053
     22760     770.406
     22800      771.74
     22840       773.1
     22880     774.465
     22920     775.774
     22960     777.175
     23000     778.562
     23040     779.898
     23080     781.188
     23120     782.617
     23160     783.946
     23200     785.322
     23240     786.637
     23280     787.992
     23320     789.333
     23360      790.68
     23400     792.073
     23440     793.421
     23480     794.771
     23520     796.143
     23560     797.501
     23600     798.833
     23640     800.193
     23680     801.559
     23720     802.864
     23760     804.268
     23800     805.654
     23840     806.992
     23880     808.281
     23920     809.713
     23960     811.041
     24000      812.42
     24040      813.73
     24080     815.083
     24120     816.427
     24160     817.775
     24200     819.172
     24240     820.517
     24280     821.868
     24320     823.244
     24360     824.601
     24400     825.932
     24440     827.295
     24480     828.657
     24520      829.96
     24560     831.365
     24600     832.757
     24640     834.094
     24680     835.382
     24720     836.819
     24760     838.145
     24800     839.522
     24840     840.835
     24880     842.188
     24920     843.529
     24960     844.874
     25000     846.275
     25040     847.619
     25080     848.966
     25120     850.344
     25160     851.703
     25200     853.033
     25240     854.395
     25280      855.76
     25320     857.062
     25360     858.462
     25400     859.855
     25440     861.194
     25480     862.478
     25520     863.919
     25560     865.243
     25600      866.62
     25640     867.935
     25680     869.286
     25720      870.63
     25760     871.978
     25800     873.377
     25840     874.724
     25880     876.073
     25920     877.449
     25960     878.806
     26000     880.136
     26040     881.499
     26080     882.864
     26120     884.166
     26160     885.563
     26200     886.959
     26240     888.299
     26280      889.58
     26320     891.024
     26360     892.349
     26400     893.728
     26440     895.043
     26480     896.394
     26520     897.735
     26560     899.082
     26600     900.481
     26640     901.828
     26680     903.173
     26720      904.55
     26760     905.907
     26800     907.238
     26840     908.602
     26880     909.969
     26920     911.271
     26960     912.671
     27000      914.07
     27040     915.409
     27080     916.691
     27120     918.137
     27160     919.463
     27200     920.841
     27240     922.152
     27280     923.504
     27320     924.846
     27360     926.193
     27400     927.592
     27440     928.937
     27480     930.284
     27520     931.659
     27560     933.017
     27600     934.347
     27640     935.712
     27680     937.078
     27720     938.379
     27760     939.781
     27800     941.182
     27840      942.52
     27880     943.799
     27920     945.243
     27960     946.567
     28000     947.947
     28040      949.26
     28080     950.614
     28120     951.952
     28160     953.302
     28200     954.701
     28240     956.046
     28280     957.394
     28320     958.766
     28360     960.123
     28400     961.452
     28440     962.815
     28480     964.184
     28520     965.484
     28560     966.885
     28600     968.289
     28640     969.627
     28680     970.903
     28720      972.35
     28760     973.676
     28800     975.052
     28840     976.364
     28880      977.72
     28920     979.056
     28960     980.403
     29000     981.806
     29040     983.151
     29080     984.495
     29120     985.866
     29160     987.225
     29200     988.551
     29240     989.916
     29280      991.28
     29320     992.578
     29360     993.985
     29400     995.391
     29440     996.727
     29480     998.003
     29520     999.454
     29560     1000.78
     29600     1002.16
     29640     1003.47
     29680     1004.83
     29720     1006.16
     29760     1007.51
     29800     1008.91
     29840     1010.25
     29880      1011.6
     29920     1012.97
     29960     1014.33
     30000     1015.65
     30040     1017.02
     30080     1018.38
     30120     1019.68
     30160     1021.09
     30200     1022.49
     30240     1023.83
     30280      1025.1
     30320     1026.56
     30360     1027.88
     30400     1029.26
     30440     1030.57
     30480     1031.93
     30520     1033.26
     30560     1034.61
     30600     1036.01
     30640     1037.35
     30680      1038.7
     30720     1040.07
     30760     1041.43
     30800     1042.75
     30840     1044.12
     30880     1045.48
     30920     1046.78
     30960     1048.19
     31000      1049.6
     31040     1050.94
     31080      1052.2
     31120     1053.66
     31160     1054.99
     31200     1056.36
     31240     1057.67
     31280     1059.03
     31320     1060.37
     31360     1061.71
     31400     1063.12
     31440     1064.46
     31480     1065.81
     31520     1067.17
     31560     1068.53
     31600     1069.86
     31640     1071.23
     31680     1072.59
     31720     1073.89
     31760      1075.3
     31800     1076.71
     31840     1078.05
     31880     1079.32
     31920     1080.77
     31960      1082.1
     32000     1083.48
     32040     1084.79
     32080     1086.15
     32120     1087.48
     32160     1088.83
     32200     1090.24
     32240     1091.58
     32280     1092.92
     32320     1094.29
     32360     1095.65
     32400     1096.98
     32440     1098.35
     32480     1099.71
     32520     1101.01
     32560     1102.42
     32600     1103.83
     32640     1105.17
     32680     1106.43
     32720     1107.89
     32760     1109.22
     32800      1110.6
     32840     1111.91
     32880     1113.27
     32920      1114.6
     32960     1115.94
     33000     1117.35
     33040     1118.69
     33080     1120.04
     33120      1121.4
     33160     1122.77
     33200     1124.09
     33240     1125.46
     33280     1126.82
     33320     1128.12
     33360     1129.53
     33400     1130.95
     33440     1132.28
     33480     1133.55
     33520     1135.01
     33560     1136.34
     33600     1137.72
     33640     1139.02
     33680     1140.38
     33720     1141.72
     33760     1143.06
     33800     1144.47
     33840      1145.8
     33880     1147.16
     33920     1148.52
     33960     1149.88
     34000      1151.2
     34040     1152.58
     34080     1153.94
     34120     1155.23
     34160     1156.64
     34200     1158.07
     34240      1159.4
     34280     1160.67
     34320     1162.13
     34360     1163.45
     34400     1164.83
     34440     1166.14
     34480      1167.5
     34520     1168.83
     34560     1170.17
     34600     1171.58
     34640     1172.92
     34680     1174.27
     34720     1175.63
     34760     1176.99
     34800     1178.32
     34840     1179.69
     34880     1181.05
     34920     1182.35
     34960     1183.76
     35000     1185.19
     35040     1186.51
     35080     1187.79
     35120     1189.24
     35160     1190.57
     35200     1191.95
     35240     1193.26
     35280     1194.62
     35320     1195.95
     35360      1197.3
     35400     1198.71
     35440     1200.05
     35480     1201.39
     35520     1202.75
     35560     1204.11
     35600     1205.43
     35640     1206.81
     35680     1208.17
     35720     1209.46
     35760     1210.87
     35800      1212.3
     35840     1213.63
     35880      1214.9
     35920     1216.35
     35960     1217.68
     36000     1219.07
     36040     1220.38
     36080     1221.74
     36120     1223.07
     36160     1224.41
     36200     1225.83
     36240     1227.16
     36280     1228.51
     36320     1229.87
     36360     1231.23
     36400     1232.55
     36440     1233.92
     36480     1235.28
     36520     1236.57
     36560     1237.99
     36600     1239.42
     36640     1240.75
     36680     1242.01
     36720     1243.47
     36760      1244.8
     36800     1246.18
     36840     1247.49
     36880     1248.85
     36920     1250.19
     36960     1251.53
     37000     1252.95
     37040     1254.28
     37080     1255.63
     37120     1256.99
     37160     1258.35
     37200     1259.67
     37240     1261.05
     37280      1262.4
     37320      1263.7
     37360     1265.11
     37400     1266.54
     37440     1267.86
     37480     1269.13
     37520     1270.58
     37560     1271.91
     37600      1273.3
     37640     1274.61
     37680     1275.97
     37720     1277.31
     37760     1278.65
     37800     1280.07
     37840      1281.4
     37880     1282.75
     37920     1284.11
     37960     1285.47
     38000     1286.79
     38040     1288.17
     38080     1289.53
     38120     1290.82
     38160     1292.24
     38200     1293.67
     38240     1294.99
     38280     1296.26
     38320     1297.71
     38360     1299.04
     38400     1300.43
     38440     1301.73
     38480     1303.09
     38520     1304.43
     38560     1305.77
     38600     1307.19
     38640     1308.52
     38680     1309.86
     38720     1311.22
     38760     1312.58
     38800      1313.9
     38840     1315.29
     38880     1316.65
     38920     1317.94
     38960     1319.36
     39000     1320.79
     39040     1322.11
     39080     1323.37
     39120     1324.83
     39160     1326.16
     39200     1327.55
     39240     1328.85
     39280     1330.22
     39320     1331.55
     39360     1332.89
     39400     1334.31
     39440     1335.64
     39480     1336.99
     39520     1338.35
     39560     1339.71
     39600     1341.02
     39640     1342.41
     39680     1343.77
     39720     1345.06
     39760     1346.47
     39800     1347.91
     39840     1349.23
     39880     1350.49
     39920     1351.95
     39960     1353.28
     40000     1354.67
     40040     1355.97
     40080     1357.33
     40120     1358.67
     40160     1360.01
     40200     1361.43
     40240     1362.76
     40280     1364.11
     40320     1365.46
     40360     1366.82
     40400     1368.14
     40440     1369.52
     40480     1370.89
     40520     1372.17
     40560     1373.59
     40600     1375.03
     40640     1376.34
     40680      1377.6
     40720     1379.07
     40760     1380.39
     40800     1381.78
     40840     1383.08
     40880     1384.44
     40920     1385.78
     40960     1387.11
     41000     1388.54
     41040     1389.87
     41080     1391.22
     41120     1392.57
     41160     1393.93
     41200     1395.24
     41240     1396.64
     41280        1398
     41320     1399.28
     41360      1400.7
     41400     1402.14
     41440     1403.46
     41480     1404.71
     41520     1406.18
     41560      1407.5
     41600     1408.89
     41640     1410.19
     41680     1411.55
     41720     1412.89
     41760     1414.23
     41800     1415.66
     41840     1416.98
     41880     1418.34
     41920     1419.68
     41960     1421.04
     42000     1422.36
     42040     1423.75
     42080     1425.11
     42120      1426.4
     42160     1427.82
     42200     1429.26
     42240     1430.57
     42280     1431.83
     42320      1433.3
     42360     1434.61
     42400        1436
     42440      1437.3
     42480     1438.66
     42520        1440
     42560     1441.33
     42600     1442.77
     42640      1444.1
     42680     1445.45
     42720     1446.79
     42760     1448.15
     42800     1449.47
     42840     1450.86
     42880     1452.22
     42920     1453.51
     42960     1454.93
     43000     1456.37
     43040     1457.67
     43080     1458.93
     43120      1460.4
     43160     1461.72
     43200     1463.11
     43240     1464.41
     43280     1465.77
     43320      1467.1
     43360     1468.44
     43400     1469.88
     43440      1471.2
     43480     1472.55
     43520      1473.9
     43560     1475.26
     43600     1476.58
     43640     1477.97
     43680     1479.34
     43720     1480.62
     43760     1482.03
     43800     1483.48
     43840     1484.78
     43880     1486.04
     43920     1487.51
     43960     1488.83
     44000     1490.22
     44040     1491.52
     44080     1492.88
     44120     1494.21
     44160     1495.55
     44200     1496.99
     44240     1498.32
     44280     1499.66
     44320     1501.01
     44360     1502.37
     44400     1503.69
     44440     1505.08
     44480     1506.45
     44520     1507.73
     44560     1509.15
     44600      1510.6
     44640     1511.89
     44680     1513.15
     44720     1514.63
     44760     1515.94
     44800     1517.33
     44840     1518.63
     44880     1519.98
     44920     1521.32
     44960     1522.65
     45000     1524.09
     45040     1525.42
     45080     1526.77
     45120     1528.11
     45160     1529.48
     45200     1530.79
     45240     1532.18
     45280     1533.56
     45320     1534.83
     45360     1536.26
     45400     1537.71
     45440        1539
     45480     1540.25
     45520     1541.74
     45560     1543.05
     45600     1544.44
     45640     1545.73
     45680     1547.09
     45720     1548.42
     45760     1549.76
     45800      1551.2
     45840     1552.53
     45880     1553.88
     45920     1555.22
     45960     1556.59
     46000      1557.9
     46040     1559.29
     46080     1560.66
     46120     1561.94
     46160     1563.36
     46200     1564.82
     46240     1566.11
     46280     1567.36
     46320     1568.84
     46360     1570.16
     46400     1571.55
     46440     1572.84
     46480     1574.19
     46520     1575.52
     46560     1576.86
     46600      1578.3
     46640     1579.63
     46680     1580.98
     46720     1582.32
     46760     1583.69
     46800        1585
     46840     1586.39
     46880     1587.76
     46920     1589.03
     46960     1590.46
     47000     1591.92
     47040     1593.21
     47080     1594.46
     47120     1595.94
     47160     1597.26
     47200     1598.65
     47240     1599.93
     47280     1601.29
     47320     1602.62
     47360     1603.96
     47400      1605.4
     47440     1606.72
     47480     1608.08
     47520     1609.42
     47560     1610.78
     47600     1612.09
     47640     1613.48
     47680     1614.86
     47720     1616.13
     47760     1617.56
     47800     1619.02
     47840     1620.31
     47880     1621.55
     47920     1623.04
     47960     1624.36
     48000     1625.75
     48040     1627.02
     48080     1628.38
     48120     1629.72
     48160     1631.05
     48200      1632.5
     48240     1633.82
     48280     1635.17
     48320     1636.51
     48360     1637.88
     48400     1639.19
     48440     1640.58
     48480     1641.95
     48520     1643.22
     48560     1644.64
     48600     1646.11
     48640      1647.4
     48680     1648.64
     48720     1650.13
     48760     1651.45
     48800     1652.84
     48840     1654.12
     48880     1655.47
     48920      1656.8
     48960     1658.13
     49000     1659.59
     49040      1660.9
     49080     1662.25
     49120     1663.59
     49160     1664.96
     49200     1666.27
     49240     1667.66
     49280     1669.03
     49320      1670.3
     49360     1671.72
     49400     1673.19
     49440     1674.47
     49480     1675.72
     49520     1677.21
     49560     1678.53
     49600     1679.92
     49640      1681.2
     49680     1682.55
     49720     1683.88
     49760     1685.21
     49800     1686.66
     49840     1687.98
     49880     1689.33
     49920     1690.67
     49960     1692.04
     50000     1693.34
     50040     1694.73
     50080     1696.11
     50120     1697.38
     50160     1698.79
     50200     1700.26
     50240     1701.55
     50280     1702.79
     50320     1704.28
     50360     1705.61
     50400        1707
     50440     1708.28
     50480     1709.63
     50520     1710.95
     50560     1712.29
     50600     1713.74
     50640     1715.06
     50680     1716.41
     50720     1717.75
     50760     1719.11
     50800     1720.42
     50840     1721.81
     50880     1723.19
     50920     1724.46
     50960     1725.87
     51000     1727.35
     51040     1728.62
     51080     1729.86
     51120     1731.36
     51160     1732.68
     51200     1734.08
     51240     1735.35
     51280     1736.71
     51320     1738.03
     51360     1739.37
     51400     1740.82
     51440     1742.14
     51480     1743.49
     51520     1744.82
     51560     1746.19
     51600      1747.5
     51640     1748.89
     51680     1750.27
     51720     1751.53
     51760     1752.95
     51800     1754.43
     51840     1755.71
     51880     1756.94
     51920     1758.44
     51960     1759.77
     52000     1761.16
     52040     1762.44
     52080     1763.79
     52120     1765.11
     52160     1766.46
     52200      1767.9
     52240     1769.22
     52280     1770.57
     52320      1771.9
     52360     1773.28
     52400     1774.58
     52440     1775.97
     52480     1777.35
     52520     1778.61
     52560     1780.03
     52600     1781.51
     52640     1782.78
     52680     1784.02
     52720     1785.52
     52760     1786.84
     52800     1788.24
     52840     1789.52
     52880     1790.86
     52920     1792.18
     52960     1793.52
     53000     1794.97
     53040     1796.29
     53080     1797.64
     53120     1798.98
     53160     1800.36
     53200     1801.66
     53240     1803.05
     53280     1804.43
     53320     1805.69
     53360     1807.11
     53400     1808.59
     53440     1809.87
     53480     1811.09
     53520     1812.61
     53560     1813.93
     53600     1815.32
     53640      1816.6
     53680     1817.96
     53720     1819.28
     53760     1820.62
     53800     1822.07
     53840     1823.38
     53880     1824.73
     53920     1826.07
     53960     1827.45
     54000     1828.75
     54040     1830.14
     54080     1831.52
     54120     1832.78
     54160     1834.21
     54200     1835.68
     54240     1836.96
     54280     1838.19
     54320      1839.7
     54360     1841.02
     54400     1842.42
     54440     1843.69
     54480     1845.05
     54520     1846.36
     54560      1847.7
     54600     1849.15
     54640     1850.47
     54680     1851.81
     54720     1853.15
     54760     1854.54
     54800     1855.84
     54840     1857.22
     54880      1858.6
     54920     1859.87
     54960     1861.29
     55000     1862.76
     55040     1864.04
     55080     1865.27
     55120     1866.78
     55160      1868.1
     55200      1869.5
     55240     1870.77
     55280     1872.13
     55320     1873.44
     55360     1874.77
     55400     1876.23
     55440     1877.55
     55480     1878.89
     55520     1880.24
     55560     1881.62
     55600     1882.91
     55640      1884.3
     55680     1885.68
     55720     1886.95
     55760     1888.36
     55800     1889.84
     55840     1891.12
     55880     1892.34
     55920     1893.86
     55960     1895.17
     56000     1896.57
     56040     1897.84
     56080      1899.2
     56120     1900.52
     56160     1901.85
     56200     1903.32
     56240     1904.63
     56280     1905.97
     56320     1907.32
     56360      1908.7
     56400     1909.99
     56440     1911.38
     56480     1912.76
     56520     1914.03
     56560     1915.43
     56600     1916.91
     56640     1918.21
     56680     1919.43
     56720     1920.94
     56760     1922.26
     56800     1923.66
     56840     1924.93
     56880     1926.29
     56920     1927.61
     56960     1928.94
     57000      1930.4
     57040     1931.72
     57080     1933.06
     57120     1934.41
     57160     1935.79
     57200     1937.08
     57240     1938.47
     57280     1939.85
     57320     1941.12
     57360     1942.52
     57400        1944
     57440      1945.3
     57480     1946.52
     57520     1948.03
     57560     1949.35
     57600     1950.74
     57640     1952.02
     57680     1953.38
     57720      1954.7
     57760     1956.03
     57800     1957.49
     57840     1958.81
     57880     1960.16
     57920      1961.5
     57960     1962.89
     58000     1964.17
     58040     1965.56
     58080     1966.94
     58120     1968.21
     58160     1969.62
     58200      1971.1
     58240      1972.4
     58280     1973.62
     58320     1975.13
     58360     1976.44
     58400     1977.84
     58440     1979.12
     58480     1980.48
     58520      1981.8
     58560     1983.13
     58600      1984.6
     58640     1985.91
     58680     1987.26
     58720      1988.6
     58760     1989.99
     58800     1991.27
     58840     1992.66
     58880     1994.04
     58920      1995.3
     58960     1996.72
     59000      1998.2
     59040      1999.5
     59080     2000.72
     59120     2002.24
     59160     2003.55
     59200     2004.95
     59240     2006.23
     59280     2007.59
     59320     2008.91
     59360     2010.24
     59400     2011.71
     59440     2013.02
     59480     2014.37
     59520     2015.71
     59560      2017.1
     59600     2018.38
     59640     2019.77
     59680     2021.15
     59720     2022.41
     59760     2023.84
     59800     2025.31
     59840     2026.61
     59880     2027.83
     59920     2029.35
     59960     2030.67
     60000     2032.06
     60040     2033.35
     60080     2034.71
     60120     2036.03
     60160     2037.35
     60200     2038.83
     60240     2040.15
     60280     2041.49
     60320     2042.82
     60360     2044.21
     60400     2045.49
     60440     2046.89
     60480     2048.26
     60520     2049.53
     60560     2050.95
     60600     2052.43
     60640     2053.73
     60680     2054.95
     60720     2056.48
     60760     2057.79
     60800     2059.19
     60840     2060.47
     60880     2061.83
     60920     2063.15
     60960     2064.47
     61000     2065.95
     61040     2067.26
     61080      2068.6
     61120     2069.93
     61160     2071.33
     61200     2072.61
     61240     2074.01
     61280     2075.38
     61320     2076.64
     61360     2078.07
     61400     2079.56
     61440     2080.85
     61480     2082.08
     61520      2083.6
     61560     2084.91
     61600     2086.31
     61640     2087.59
     61680     2088.96
     61720     2090.28
     61760      2091.6
     61800     2093.07
     61840     2094.39
     61880     2095.73
     61920     2097.06
     61960     2098.46
     62000     2099.73
     62040     2101.14
     62080     2102.51
     62120     2103.77
     62160      2105.2
     62200     2106.69
     62240     2107.98
     62280      2109.2
     62320     2110.74
     62360     2112.04
     62400     2113.45
     62440     2114.72
     62480     2116.09
     62520     2117.41
     62560     2118.73
     62600     2120.21
     62640     2121.53
     62680     2122.86
     62720     2124.19
     62760      2125.6
     62800     2126.86
     62840     2128.27
     62880     2129.65
     62920     2130.91
     62960     2132.33
     63000     2133.83
     63040     2135.12
     63080     2136.35
     63120     2137.89
     63160     2139.19
     63200      2140.6
     63240     2141.87
     63280     2143.24
     63320     2144.56
     63360     2145.87
     63400     2147.36
     63440     2148.68
     63480     2150.01
     63520     2151.35
     63560     2152.75
     63600     2154.02
     63640     2155.43
     63680     2156.81
     63720     2158.07
     63760     2159.49
     63800     2160.99
     63840     2162.28
     63880     2163.51
     63920     2165.05
     63960     2166.35
     64000     2167.75
     64040     2169.02
     64080     2170.39
     64120     2171.72
     64160     2173.02
     64200     2174.51
     64240     2175.84
     64280     2177.17
     64320      2178.5
     64360     2179.91
     64400     2181.18
     64440     2182.58
     64480     2183.96
     64520     2185.22
     64560     2186.64
     64600     2188.14
     64640     2189.43
     64680     2190.65
     64720      2192.2
     64760     2193.49
     64800      2194.9
     64840     2196.16
     64880     2197.54
     64920     2198.85
     64960     2200.17
     65000     2201.65
     65040     2202.97
     65080     2204.31
     65120     2205.64
     65160     2207.04
     65200     2208.31
     65240     2209.72
     65280      2211.1
     65320     2212.35
     65360     2213.77
     65400     2215.28
     65440     2216.56
     65480     2217.78
     65520     2219.33
     65560     2220.63
     65600     2222.03
     65640     2223.29
     65680     2224.67
     65720     2225.99
     65760      2227.3
     65800     2228.78
     65840      2230.1
     65880     2231.44
     65920     2232.77
     65960     2234.18
     66000     2235.45
     66040     2236.85
     66080     2238.24
     66120     2239.48
     66160      2240.9
     66200     2242.41
     66240     2243.69
     66280     2244.92
     66320     2246.46
     66360     2247.76
     66400     2249.18
     66440     2250.43
     66480     2251.81
     66520     2253.13
     66560     2254.44
     66600     2255.92
     66640     2257.25
     66680     2258.58
     66720     2259.92
     66760     2261.33
     66800     2262.59
     66840     2263.99
     66880     2265.38
     66920     2266.63
     66960     2268.05
     67000     2269.55
     67040     2270.84
     67080     2272.07
     67120     2273.62
     67160     2274.92
     67200     2276.33
     67240     2277.58
     67280     2278.96
     67320     2280.28
     67360     2281.59
     67400     2283.08
     67440      2284.4
     67480     2285.73
     67520     2287.07
     67560     2288.48
     67600     2289.74
     67640     2291.15
     67680     2292.53
     67720     2293.78
     67760      2295.2
     67800      2296.7
     67840     2297.99
     67880     2299.21
     67920     2300.76
     67960     2302.06
     68000     2303.47
     68040     2304.73
     68080     2306.11
     68120     2307.42
     68160     2308.74
     68200     2310.22
     68240     2311.55
     68280     2312.88
     68320     2314.21
     68360     2315.63
     68400     2316.89
     68440      2318.3
     68480     2319.68
     68520     2320.92
     68560     2322.34
     68600     2323.85
     68640     2325.13
     68680     2326.36
     68720     2327.91
     68760     2329.21
     68800     2330.62
     68840     2331.87
     68880     2333.25
     68920     2334.56
     68960     2335.88
     69000     2337.37
     69040     2338.69
     69080     2340.03
     69120     2341.36
     69160     2342.78
     69200     2344.03
     69240     2345.45
     69280     2346.82
     69320     2348.07
     69360     2349.49
     69400        2351
     69440     2352.27
     69480      2353.5
     69520     2355.06
     69560     2356.36
     69600     2357.77
     69640     2359.01
     69680      2360.4
     69720      2361.7
     69760     2363.03
     69800     2364.52
     69840     2365.85
     69880     2367.18
     69920     2368.51
     69960     2369.92
     70000     2371.18
     70040     2372.59
     70080     2373.96
     70120     2375.21
     70160     2376.63
     70200     2378.14
     70240     2379.41
     70280     2380.64
     70320     2382.21
     70360     2383.49
     70400      2384.9
     70440     2386.16
     70480     2387.54
     70520     2388.83
     70560     2390.16
     70600     2391.66
     70640     2392.99
     70680     2394.32
     70720     2395.65
     70760     2397.06
     70800     2398.31
     70840     2399.73
     70880      2401.1
     70920     2402.35
     70960     2403.77
     71000     2405.28
     71040     2406.55
     71080     2407.78
     71120     2409.34
     71160     2410.63
     71200     2412.05
     71240      2413.3
     71280     2414.68
     71320     2415.98
     71360      2417.3
     71400      2418.8
     71440     2420.12
     71480     2421.46
     71520     2422.79
     71560     2424.21
     71600     2425.45
     71640     2426.87
     71680     2428.25
     71720     2429.49
     71760     2430.91
     71800     2432.43
     71840      2433.7
     71880     2434.93
     71920      2436.5
     71960     2437.79
     72000      2439.2
     72040     2440.44
     72080     2441.83
     72120     2443.13
     72160     2444.46
     72200     2445.96
     72240     2447.28
     72280     2448.61
     72320     2449.94
     72360     2451.36
     72400     2452.61
     72440     2454.03
     72480     2455.41
     72520     2456.64
     72560     2458.06
     72600     2459.58
     72640     2460.85
     72680     2462.08
     72720     2463.65
     72760     2464.94
     72800     2466.35
     72840     2467.59
     72880     2468.98
     72920     2470.28
     72960     2471.61
     73000      2473.1
     73040     2474.43
     73080     2475.76
     73120     2477.09
     73160     2478.51
     73200     2479.75
     73240     2481.18
     73280     2482.55
     73320     2483.79
     73360     2485.21
     73400     2486.72
     73440        2488
     73480     2489.22
     73520     2490.79
     73560     2492.08
     73600      2493.5
     73640     2494.73
     73680     2496.12
     73720     2497.42
     73760     2498.75
     73800     2500.25
     73840     2501.57
     73880      2502.9
     73920     2504.23
     73960     2505.66
     74000     2506.89
     74040     2508.32
     74080      2509.7
     74120     2510.93
     74160     2512.35
     74200     2513.86
     74240     2515.13
     74280     2516.36
     74320     2517.93
     74360     2519.23
     74400     2520.64
     74440     2521.86
     74480     2523.26
     74520     2524.56
     74560     2525.89
     74600     2527.39
     74640      2528.7
     74680     2530.04
     74720     2531.36
     74760     2532.79
     74800     2534.02
     74840     2535.46
     74880     2536.83
     74920     2538.07
     74960     2539.48
     75000     2540.99
     75040     2542.26
     75080     2543.49
     75120     2545.07
     75160     2546.36
     75200     2547.78
     75240        2549
     75280     2550.39
     75320      2551.7
     75360     2553.03
     75400     2554.54
     75440     2555.84
     75480     2557.19
     75520     2558.51
     75560     2559.94
     75600     2561.16
     75640     2562.61
     75680     2563.98
     75720     2565.21
     75760     2566.63
     75800     2568.14
     75840      2569.4
     75880     2570.64
     75920     2572.22
     75960     2573.51
     76000     2574.92
     76040     2576.15
     76080     2577.53
     76120     2578.85
     76160     2580.17
     76200     2581.69
     76240     2582.99
     76280     2584.33
     76320     2585.65
     76360     2587.08
     76400      2588.3
     76440     2589.75
     76480     2591.12
     76520     2592.36
     76560     2593.78
     76600      2595.3
     76640     2596.55
     76680     2597.79
     76720     2599.37
     76760     2600.65
     76800     2602.07
     76840      2603.3
     76880     2604.68
     76920     2605.99
     76960     2607.33
     77000     2608.84
     77040     2610.14
     77080     2611.48
     77120      2612.8
     77160     2614.24
     77200     2615.45
     77240      2616.9
     77280     2618.27
     77320      2619.5
     77360     2620.93
     77400     2622.45
     77440      2623.7
     77480     2624.93
     77520     2626.52
     77560     2627.81
     77600     2629.22
     77640     2630.45
     77680     2631.83
     77720     2633.14
     77760     2634.48
     77800     2635.98
     77840     2637.29
     77880     2638.63
     77920     2639.95
     77960     2641.39
     78000      2642.6
     78040     2644.04
     78080     2645.42
     78120     2646.65
     78160     2648.08
     78200      2649.6
     78240     2650.85
     78280     2652.08
     78320     2653.67
     78360     2654.95
     78400     2656.37
     78440     2657.59
     78480     2658.98
     78520     2660.28
     78560     2661.62
     78600     2663.13
     78640     2664.44
     78680     2665.78
     78720      2667.1
     78760     2668.54
     78800     2669.75
     78840     2671.19
     78880     2672.57
     78920     2673.79
     78960     2675.23
     79000     2676.74
     79040     2677.99
     79080     2679.22
     79120     2680.82
     79160      2682.1
     79200      2683.5
     79240     2684.73
     79280     2686.11
     79320     2687.42
     79360     2688.76
     79400     2690.27
     79440     2691.59
     79480     2692.93
     79520     2694.24
     79560     2695.68
     79600     2696.89
     79640     2698.34
     79680     2699.71
     79720     2700.93
     79760     2702.36
     79800     2703.89
     79840     2705.13
     79880     2706.37
     79920     2707.96
     79960     2709.24
     80000     2710.64
     80040     2711.86
     80080     2713.25
     80120     2714.56
     80160      2715.9
     80200     2717.41
     80240     2718.72
     80280     2720.06
     80320     2721.38
     80360     2722.81
     80400     2724.03
     80440     2725.47
     80480     2726.85
     80520     2728.06
     80560      2729.5
     80600     2731.03
     80640     2732.27
     80680     2733.51
     80720      2735.1
     80760     2736.38
     80800     2737.79
     80840     2739.01
     80880      2740.4
     80920      2741.7
     80960     2743.04
     81000     2744.56
     81040     2745.86
     81080      2747.2
     81120     2748.53
     81160     2749.96
     81200     2751.18
     81240     2752.62
     81280        2754
     81320     2755.21
     81360     2756.66
     81400     2758.18
     81440     2759.43
     81480     2760.65
     81520     2762.25
     81560     2763.53
     81600     2764.94
     81640     2766.16
     81680     2767.55
     81720     2768.85
     81760      2770.2
     81800     2771.71
     81840     2773.02
     81880     2774.35
     81920     2775.67
     81960     2777.12
     82000     2778.32
     82040     2779.77
     82080     2781.15
     82120     2782.35
     82160     2783.81
     82200     2785.33
     82240     2786.57
     82280      2787.8
     82320      2789.4
     82360     2790.69
     82400     2792.09
     82440     2793.31
     82480      2794.7
     82520        2796
     82560     2797.35
     82600     2798.86
     82640     2800.17
     82680      2801.5
     82720     2802.82
     82760     2804.26
     82800     2805.48
     82840     2806.92
     82880      2808.3
     82920      2809.5
     82960     2810.96
     83000     2812.48
     83040     2813.72
     83080     2814.95
     83120     2816.55
     83160     2817.84
     83200     2819.24
     83240     2820.45
     83280     2821.85
     83320     2823.15
     83360      2824.5
     83400     2826.01
     83440     2827.32
     83480     2828.65
     83520     2829.97
     83560     2831.41
     83600     2832.62
     83640     2834.07
     83680     2835.45
     83720     2836.65
     83760     2838.11
     83800     2839.62
     83840     2840.88
     83880      2842.1
     83920      2843.7
     83960     2844.99
     84000     2846.39
     84040     2847.61
     84080     2848.99
     84120     2850.28
     84160     2851.64
     84200     2853.16
     84240     2854.47
     84280     2855.79
     84320     2857.11
     84360     2858.57
     84400     2859.77
     84440     2861.22
     84480      2862.6
     84520      2863.8
     84560     2865.25
     84600     2866.78
     84640     2868.03
     84680     2869.26
     84720     2870.86
     84760     2872.14
     84800     2873.54
     84840     2874.76
     84880     2876.15
     84920     2877.43
     84960      2878.8
     85000     2880.31
     85040     2881.62
     85080     2882.94
     85120     2884.27
     85160     2885.71
     85200     2886.93
     85240     2888.37
     85280     2889.74
     85320     2890.96
     85360     2892.41
     85400     2893.94
     85440     2895.18
     85480     2896.41
     85520     2898.01
     85560      2899.3
     85600     2900.69
     85640     2901.92
     85680     2903.32
     85720     2904.59
     85760     2905.95
     85800     2907.47
     85840     2908.77
     85880     2910.09
     85920     2911.42
     85960     2912.87
     86000     2914.08
     86040     2915.52
     86080      2916.9
     86120     2918.11
     86160     2919.56
     86200     2921.09
     86240     2922.33
     86280     2923.56
     86320     2925.16
     86360     2926.45
     86400     2927.84
     86440     2929.07
     86480     2930.46
     86520     2931.74
     86560      2933.1
     86600     2934.62
     86640     2935.92
     86680     2937.25
     86720     2938.58
     86760     2940.03
     86800     2941.24
     86840     2942.69
     86880     2944.07
     86920     2945.27
     86960     2946.72
     87000     2948.25
     87040     2949.48
     87080     2950.72
     87120     2952.33
     87160     2953.61
     87200        2955
     87240     2956.23
     87280     2957.62
     87320     2958.91
     87360     2960.26
     87400     2961.79
     87440     2963.09
     87480     2964.41
     87520     2965.75
     87560     2967.19
     87600     2968.41
     87640     2969.85
     87680     2971.23
     87720     2972.43
     87760     2973.89
     87800     2975.41
     87840     2976.65
     87880     2977.87
     87920     2979.49
     87960     2980.77
     88000     2982.15
     88040     2983.39
     88080     2984.78
     88120     2986.06
     88160     2987.41
     88200     2988.95
     88240     2990.24
     88280     2991.56
     88320     2992.91
     88360     2994.34
     88400     2995.56
     88440     2997.01
     88480     2998.38
     88520     2999.59
     88560     3001.04
     88600     3002.57
     88640     3003.81
     88680     3005.03
     88720     3006.65
     88760     3007.93
     88800     3009.31
     88840     3010.53
     88880     3011.93
     88920      3013.2
     88960     3014.56
     89000      3016.1
     89040     3017.39
     89080     3018.71
     89120     3020.05
     89160     3021.49
     89200     3022.71
     89240     3024.15
     89280     3025.53
     89320     3026.73
     89360     3028.19
     89400     3029.72
     89440     3030.96
     89480     3032.18
     89520      3033.8
     89560     3035.08
     89600     3036.46
     89640     3037.68
     89680     3039.08
     89720     3040.35
     89760     3041.71
     89800     3043.25
     89840     3044.55
     89880     3045.87
     89920     3047.21
     89960     3048.65
     90000     3049.88
     90040      3051.3
     90080     3052.69
     90120     3053.89
     90160     3055.35
     90200     3056.89
     90240     3058.12
     90280     3059.34
     90320     3060.97
     90360     3062.25
     90400     3063.63
     90440     3064.85
     90480     3066.25
     90520     3067.52
     90560     3068.88
     90600     3070.42
     90640     3071.72
     90680     3073.04
     90720     3074.38
     90760     3075.82
     90800     3077.04
     90840     3078.47
     90880     3079.86
     90920     3081.06
     90960     3082.52
     91000     3084.06
     91040      3085.3
     91080     3086.51
     91120     3088.15
     91160     3089.42
     91200     3090.81
     91240     3092.02
     91280     3093.42
     91320     3094.69
     91360     3096.06
     91400      3097.6
     91440     3098.89
     91480     3100.21
     91520     3101.55
     91560     3102.99
     91600     3104.21
     91640     3105.66
     91680     3107.03
     91720     3108.22
     91760     3109.69
     91800     3111.23
     91840     3112.47
     91880     3113.68
     91920     3115.31
     91960     3116.59
     92000     3117.98
     92040     3119.19
     92080     3120.58
     92120     3121.85
     92160     3123.22
     92200     3124.75
     92240     3126.05
     92280     3127.38
     92320     3128.72
     92360     3130.16
     92400     3131.37
     92440     3132.82
     92480      3134.2
     92520     3135.38
     92560     3136.85
     92600     3138.38
     92640     3139.63
     92680     3140.83
     92720     3142.47
     92760     3143.75
     92800     3145.14
     92840     3146.35
     92880     3147.74
     92920        3149
     92960     3150.36
     93000     3151.92
     93040     3153.21
     93080     3154.53
     93120     3155.88
     93160     3157.32
     93200     3158.52
     93240     3159.98
     93280     3161.36
     93320     3162.53
     93360     3164.01
     93400     3165.54
     93440     3166.79
     93480        3168
     93520     3169.63
     93560      3170.9
     93600      3172.3
     93640      3173.5
     93680     3174.89
     93720     3176.16
     93760     3177.53
     93800     3179.08
     93840     3180.37
     93880     3181.69
     93920     3183.03
     93960     3184.47
     94000     3185.67
     94040     3187.14
     94080     3188.52
     94120     3189.68
     94160     3191.17
     94200      3192.7
     94240     3193.95
     94280     3195.15
     94320     3196.79
     94360     3198.06
     94400     3199.45
     94440     3200.65
     94480     3202.04
     94520     3203.31
     94560     3204.68
     94600     3206.22
     94640     3207.52
     94680     3208.84
     94720     3210.18
     94760     3211.63
     94800     3212.83
     94840     3214.29
     94880     3215.67
     94920     3216.83
     94960     3218.33
     95000     3219.85
     95040      3221.1
     95080     3222.31
     95120     3223.94
     95160     3225.22
     95200     3226.61
     95240     3227.81
     95280      3229.2
     95320     3230.47
     95360     3231.83
     95400     3233.38
     95440     3234.68
     95480        3236
     95520     3237.34
     95560     3238.78
     95600     3239.98
     95640     3241.44
     95680     3242.83
     95720     3243.98
     95760     3245.47
     95800     3247.01
     95840     3248.26
     95880     3249.46
     95920      3251.1
     95960     3252.38
     96000     3253.77
     96040     3254.96
     96080     3256.36
     96120     3257.61
     96160     3258.98
     96200     3260.53
     96240     3261.82
     96280     3263.15
     96320     3264.49
     96360     3265.94
     96400     3267.13
     96440     3268.59
     96480     3269.99
     96520     3271.12
     96560     3272.63
     96600     3274.15
     96640     3275.42
     96680     3276.62
     96720     3278.25
     96760     3279.53
     96800     3280.93
     96840     3282.11
     96880     3283.51
     96920     3284.77
     96960     3286.12
     97000     3287.68
     97040     3288.98
     97080      3290.3
     97120     3291.63
     97160     3293.08
     97200     3294.27
     97240     3295.74
     97280     3297.13
     97320     3298.27
     97360     3299.77
     97400      3301.3
     97440     3302.55
     97480     3303.75
     97520      3305.4
     97560     3306.67
     97600     3308.07
     97640     3309.26
     97680     3310.65
     97720      3311.9
     97760     3313.27
     97800     3314.83
     97840     3316.14
     97880     3317.45
     97920     3318.78
     97960     3320.23
     98000     3321.42
     98040     3322.88
     98080     3324.28
     98120     3325.42
     98160     3326.93
     98200     3328.46
     98240     3329.71
     98280     3330.91
     98320     3332.56
     98360     3333.83
     98400     3335.23
     98440     3336.41
     98480     3337.81
     98520     3339.05
     98560     3340.42
     98600     3341.99
     98640     3343.29
     98680     3344.61
     98720     3345.94
     98760     3347.39
     98800     3348.56
     98840     3350.04
     98880     3351.44
     98920     3352.57
     98960      3354.1
     99000     3355.61
     99040     3356.88
     99080     3358.07
     99120     3359.72
     99160     3360.98
     99200     3362.39
     99240     3363.56
     99280     3364.98
     99320     3366.21
     99360     3367.57
     99400     3369.15
     99440     3370.45
     99480     3371.77
     99520      3373.1
     99560     3374.55
     99600     3375.72
     99640     3377.19
     99680     3378.58
     99720     3379.72
     99760     3381.25
     99800     3382.77
     99840     3384.04
     99880     3385.22
     99920     3386.88
     99960     3388.13
    100000     3389.55
    100040     3390.72
    100080     3392.13
    100120     3393.36
    100160     3394.73
    100200      3396.3
    100240     3397.61
    100280     3398.92
    100320     3400.25
    100360     3401.71
    100400     3402.87
    100440     3404.33
    100480     3405.74
    100520     3406.87
    100560     3408.39
    100600     3409.92
    100640     3411.18
    100680     3412.36
    100720     3414.02
    100760     3415.29
    100800      3416.7
    100840     3417.86
    100880     3419.28
    100920      3420.5
    100960     3421.87
    101000     3423.45
    101040     3424.75
    101080     3426.08
    101120      3427.4
    101160     3428.85
    101200     3430.02
    101240     3431.49
    101280     3432.89
    101320     3434.03
    101360     3435.54
    101400     3437.07
    101440     3438.35
    101480     3439.51
    101520     3441.18
    101560     3442.44
    101600     3443.86
    101640     3445.01
    101680     3446.43
    101720     3447.65
    101760     3449.02
    101800     3450.61
    101840     3451.91
    101880     3453.23
    101920     3454.55
    101960     3456.02
    102000     3457.18
    102040     3458.64
    102080     3460.04
    102120     3461.17
    102160      3462.7
    102200     3464.21
    102240      3465.5
    102280     3466.67
    102320     3468.33
    102360     3469.59
    102400     3471.02
    102440     3472.16
    102480     3473.58
    102520      3474.8
    102560     3476.17
    102600     3477.76
    102640     3479.07
    102680     3480.38
    102720     3481.71
    102760     3483.17
    102800     3484.34
    102840      3485.8
    102880      3487.2
    102920     3488.32
    102960     3489.86
    103000     3491.38
    103040     3492.66
    103080     3493.83
    103120     3495.51
    103160     3496.75
    103200     3498.19
    103240     3499.33
    103280     3500.76
    103320     3501.98
    103360     3503.34
    103400     3504.94
    103440     3506.24
    103480     3507.57
    103520     3508.89
    103560     3510.36
    103600     3511.51
    103640     3512.98
    103680     3514.38
    103720     3515.49
    103760     3517.03
    103800     3518.57
    103840     3519.84
    103880     3521.01
    103920     3522.67
    103960     3523.93
    104000     3525.37
    104040     3526.51
    104080     3527.94
    104120     3529.14
    104160     3530.53
    104200     3532.12
    104240     3533.41
    104280     3534.74
    104320     3536.06
    104360     3537.53
    104400     3538.68
    104440     3540.16
    104480     3541.55
    104520     3542.66
    104560     3544.21
    104600     3545.75
    104640     3547.02
    104680     3548.18
    104720     3549.84
    104760     3551.11
    104800     3552.54
    104840     3553.68
    104880     3555.11
    104920     3556.31
    104960      3557.7
    105000      3559.3
    105040     3560.59
    105080     3561.93
    105120     3563.24
    105160     3564.71
    105200     3565.87
    105240     3567.35
    105280     3568.73
    105320     3569.85
    105360     3571.38
    105400     3572.93
    105440      3574.2
    105480     3575.35
    105520     3577.03
    105560     3578.29
    105600     3579.72
    105640     3580.86
    105680     3582.29
    105720     3583.51
    105760     3584.89
    105800      3586.5
    105840     3587.78
    105880     3589.11
    105920     3590.43
    105960     3591.91
    106000     3593.05
    106040     3594.54
    106080     3595.92
    106120     3597.03
    106160     3598.58
    106200     3600.13
    106240     3601.38
    106280     3602.54
    106320     3604.22
    106360     3605.48
    106400     3606.91
    106440     3608.06
    106480     3609.48
    106520      3610.7
    106560     3612.08
    106600     3613.69
    106640     3614.96
    106680     3616.31
    106720     3617.61
    106760      3619.1
    106800     3620.25
    106840     3621.73
    106880     3623.11
    106920     3624.23
    106960     3625.78
    107000     3627.32
    107040     3628.59
    107080     3629.73
    107120     3631.41
    107160     3632.68
    107200      3634.1
    107240     3635.26
    107280     3636.66
    107320     3637.89
    107360     3639.27
    107400     3640.88
    107440     3642.15
    107480      3643.5
    107520      3644.8
    107560     3646.28
    107600     3647.44
    107640     3648.93
    107680     3650.31
    107720     3651.42
    107760     3652.97
    107800     3654.51
    107840     3655.78
    107880     3656.93
    107920      3658.6
    107960     3659.87
    108000     3661.29
    108040     3662.46
    108080     3663.86
    108120     3665.08
    108160     3666.45
    108200     3668.07
    108240     3669.34
    108280      3670.7
    108320     3671.99
    108360     3673.48
    108400     3674.62
    108440     3676.12
    108480     3677.49
    108520     3678.61
    108560     3680.16
    108600     3681.71
    108640     3682.97
    108680     3684.12
    108720      3685.8
    108760     3687.05
    108800     3688.47
    108840     3689.65
    108880     3691.05
    108920     3692.27
    108960     3693.65
    109000     3695.27
    109040     3696.55
    109080      3697.9
    109120     3699.19
    109160     3700.69
    109200     3701.82
    109240     3703.32
    109280      3704.7
    109320     3705.82
    109360     3707.36
    109400     3708.91
    109440     3710.17
    109480     3711.32
    109520        3713
    109560     3714.25
    109600     3715.68
    109640     3716.86
    109680     3718.26
    109720     3719.47
    109760     3720.86
    109800     3722.46
    109840     3723.75
    109880      3725.1
    109920     3726.38
    109960     3727.88
    110000     3729.01
    110040     3730.52
    110080      3731.9
    110120        3733
    110160     3734.56
    110200     3736.11
    110240     3737.36
    110280     3738.51
    110320      3740.2
    110360     3741.44
    110400     3742.88
    110440     3744.05
    110480     3745.45
    110520     3746.68
    110560     3748.05
    110600     3749.66
    110640     3750.95
    110680      3752.3
    110720     3753.58
    110760     3755.08
    110800     3756.21
    110840     3757.72
    110880      3759.1
    110920      3760.2
    110960     3761.76
    111000     3763.32
    111040     3764.57
    111080      3765.7
    111120      3767.4
    111160     3768.65
    111200     3770.08
    111240     3771.25
    111280     3772.64
    111320     3773.88
    111360     3775.25
    111400     3776.86
    111440     3778.15
    111480     3779.52
    111520     3780.78
    111560      3782.3
    111600     3783.41
    111640     3784.94
    111680     3786.31
    111720     3787.42
    111760     3788.97
    111800     3790.53
    111840     3791.78
    111880     3792.91
    111920     3794.61
    111960     3795.86
    112000      3797.3
    112040     3798.46
    112080     3799.85
    112120     3801.08
    112160     3802.45
    112200     3804.07
    112240     3805.36
    112280     3806.72
    112320        3808
    112360     3809.51
    112400     3810.61
    112440     3812.15
    112480     3813.51
    112520     3814.63
    112560     3816.18
    112600     3817.75
    112640     3818.99
    112680     3820.12
    112720     3821.82
    112760     3823.07
    112800     3824.52
    112840     3825.67
    112880     3827.07
    112920      3828.3
    112960     3829.66
    113000     3831.29
    113040     3832.58
    113080     3833.95
    113120     3835.22
    113160     3836.73
    113200     3837.83
    113240     3839.37
    113280     3840.73
    113320     3841.85
    113360      3843.4
    113400     3844.97
    113440     3846.22
    113480     3847.34
    113520     3849.04
    113560     3850.29
    113600     3851.74
    113640     3852.89
    113680     3854.29
    113720     3855.52
    113760     3856.87
    113800     3858.51
    113840     3859.79
    113880     3861.16
    113920     3862.45
    113960     3863.94
    114000     3865.05
    114040     3866.59
    114080     3867.95
    114120     3869.07
    114160     3870.62
    114200     3872.19
    114240     3873.44
    114280     3874.55
    114320     3876.26
    114360     3877.52
    114400     3878.96
    114440      3880.1
    114480     3881.52
    114520     3882.73
    114560     3884.09
    114600     3885.73
    114640     3887.01
    114680     3888.37
    114720     3889.66
    114760     3891.16
    114800     3892.26
    114840      3893.8
    114880     3895.16
    114920     3896.28
    114960     3897.84
    115000      3899.4
    115040     3900.65
    115080     3901.76
    115120     3903.47
    115160     3904.73
    115200     3906.18
    115240     3907.32
    115280     3908.73
    115320     3909.94
    115360     3911.31
    115400     3912.95
    115440     3914.23
    115480     3915.59
    115520     3916.87
    115560     3918.39
    115600     3919.47
    115640        3921
    115680     3922.37
    115720     3923.49
    115760     3925.05
    115800     3926.61
    115840     3927.87
    115880     3928.97
    115920     3930.68
    115960     3931.94
    116000      3933.4
    116040     3934.53
    116080     3935.94
    116120     3937.15
    116160     3938.52
    116200     3940.15
    116240     3941.44
    116280     3942.79
    116320     3944.07
    116360     3945.59
    116400     3946.67
    116440     3948.21
    116480     3949.58
    116520      3950.7
    116560     3952.25
    116600     3953.81
    116640     3955.07
    116680     3956.17
    116720     3957.89
    116760     3959.15
    116800     3960.61
    116840     3961.72
    116880     3963.14
    116920     3964.35
    116960     3965.72
    117000     3967.35
    117040     3968.65
    117080     3969.99
    117120     3971.27
    117160      3972.8
    117200     3973.86
    117240     3975.42
    117280     3976.79
    117320      3977.9
    117360     3979.46
    117400     3981.01
    117440     3982.27
    117480     3983.38
    117520      3985.1
    117560     3986.36
    117600     3987.82
    117640     3988.94
    117680     3990.35
    117720     3991.56
    117760     3992.93
    117800     3994.57
    117840     3995.86
    117880      3997.2
    117920     3998.49
    117960     4000.01
    118000     4001.07
    118040     4002.63
    118080     4003.99
    118120      4005.1
    118160     4006.67
    118200     4008.23
    118240     4009.49
    118280     4010.59
    118320     4012.31
    118360     4013.58
    118400     4015.02
    118440     4016.15
    118480     4017.58
    118520     4018.77
    118560     4020.14
    118600     4021.78
    118640     4023.08
    118680     4024.42
    118720      4025.7
    118760     4027.22
    118800     4028.29
    118840     4029.84
    118880      4031.2
    118920     4032.32
    118960     4033.89
    119000     4035.45
    119040      4036.7
    119080      4037.8
    119120     4039.53
    119160     4040.81
    119200     4042.24
    119240     4043.36
    119280     4044.81
    119320     4045.99
    119360     4047.36
    119400        4049
    119440     4050.31
    119480     4051.66
    119520     4052.92
    119560     4054.45
    119600     4055.51
    119640     4057.06
    119680     4058.42
    119720     4059.54
    119760     4061.12
    119800     4062.67
    119840     4063.93
    119880     4065.01
    119920     4066.75
    119960     4068.02
    120000     4069.45
    120040     4070.57
    120080     4072.02
    120120      4073.2
    120160     4074.58
    120200     4076.22
    120240     4077.53
    120280     4078.87
    120320     4080.14
    120360     4081.66
    120400     4082.73
    120440     4084.28
    120480     4085.64
    120520     4086.76
    120560     4088.34
    120600      4089.9
    120640     4091.15
    120680     4092.22
    120720     4093.97
    120760     4095.24
    120800     4096.66
    120840     4097.79
    120880     4099.23
    120920     4100.41
    120960     4101.78
    121000     4103.43
    121040     4104.75
    121080     4106.07
    121120     4107.34
    121160     4108.87
    121200     4109.94
    121240     4111.49
    121280     4112.84
    121320     4113.96
    121360     4115.55
    121400      4117.1
    121440     4118.36
    121480     4119.43
    121520     4121.18
    121560     4122.44
    121600     4123.87
    121640     4124.99
    121680     4126.44
    121720     4127.61
    121760     4128.98
    121800     4130.63
    121840     4131.96
    121880     4133.27
    121920     4134.54
    121960     4136.08
    122000     4137.14
    122040     4138.69
    122080     4140.05
    122120     4141.17
    122160     4142.75
    122200      4144.3
    122240     4145.57
    122280     4146.63
    122320     4148.38
    122360     4149.63
    122400     4151.07
    122440     4152.18
    122480     4153.63
    122520      4154.8
    122560     4156.18
    122600     4157.83
    122640     4159.16
    122680     4160.48
    122720     4161.74
    122760     4163.28
    122800     4164.33
    122840     4165.89
    122880     4167.25
    122920     4168.36
    122960     4169.95
    123000     4171.51
    123040     4172.76
    123080     4173.83
    123120     4175.56
    123160     4176.84
    123200     4178.28
    123240     4179.38
    123280     4180.83
    123320        4182
    123360     4183.37
    123400     4185.04
    123440     4186.35
    123480     4187.68
    123520     4188.93
    123560     4190.48
    123600     4191.53
    123640      4193.1
    123680     4194.46
    123720     4195.56
    123760     4197.15
    123800     4198.71
    123840     4199.97
    123880     4201.03
    123920     4202.76
    123960     4204.04
    124000     4205.48
    124040     4206.58
    124080     4208.03
    124120      4209.2
    124160     4210.56
    124200     4212.22
    124240     4213.54
    124280     4214.87
    124320     4216.13
    124360     4217.67
    124400     4218.73
    124440     4220.29
    124480     4221.65
    124520     4222.77
    124560     4224.34
    124600     4225.91
    124640     4227.16
    124680     4228.22
    124720     4229.96
    124760     4231.24
    124800     4232.66
    124840     4233.78
    124880     4235.22
    124920     4236.39
    124960     4237.75
    125000     4239.42
    125040     4240.73
    125080     4242.05
    125120     4243.33
    125160     4244.86
    125200     4245.93
    125240     4247.47
    125280     4248.84
    125320     4249.95
    125360     4251.53
    125400      4253.1
    125440     4254.35
    125480      4255.4
    125520     4257.15
    125560     4258.42
    125600     4259.85
    125640     4260.96
    125680      4262.4
    125720     4263.57
    125760     4264.94
    125800     4266.62
    125840     4267.91
    125880     4269.25
    125920     4270.53
    125960     4272.06
    126000     4273.11
    126040     4274.66
    126080     4276.03
    126120     4277.14
    126160     4278.72
    126200     4280.29
    126240     4281.54
    126280     4282.58
    126320     4284.35
    126360     4285.61
    126400     4287.03
    126440     4288.14
    126480     4289.59
    126520     4290.77
    126560     4292.12
    126600      4293.8
    126640     4295.09
    126680     4296.44
    126720     4297.71
    126760     4299.24
    126800     4300.29
    126840     4301.84
    126880      4303.2
    126920     4304.32
    126960     4305.91
    127000     4307.47
    127040     4308.72
    127080     4309.77
    127120     4311.53
    127160     4312.79
    127200     4314.21
    127240     4315.32
    127280     4316.78
    127320     4317.94
    127360      4319.3
    127400     4320.97
    127440     4322.27
    127480     4323.62
    127520     4324.88
    127560     4326.43
    127600     4327.48
    127640     4329.01
    127680     4330.39
    127720      4331.5
    127760     4333.08
    127800     4334.64
    127840      4335.9
    127880     4336.93
    127920      4338.7
    127960     4339.97
    128000     4341.39
    128040      4342.5
    128080     4343.97
    128120     4345.12
    128160     4346.48
    128200     4348.15
    128240     4349.45
    128280      4350.8
    128320     4352.07
    128360     4353.62
    128400     4354.66
    128440     4356.18
    128480     4357.56
    128520     4358.68
    128560     4360.25
    128600     4361.83
    128640     4363.08
    128680      4364.1
    128720     4365.88
    128760     4367.15
    128800     4368.58
    128840     4369.67
    128880     4371.14
    128920     4372.29
    128960     4373.65
    129000     4375.32
    129040     4376.63
    129080     4377.97
    129120     4379.25
    129160      4380.8
    129200     4381.82
    129240     4383.36
    129280     4384.73
    129320     4385.85
    129360     4387.42
    129400        4389
    129440     4390.25
    129480     4391.27
    129520     4393.06
    129560     4394.33
    129600     4395.75
    129640     4396.84
    129680     4398.32
    129720     4399.46
    129760     4400.84
    129800      4402.5
    129840      4403.8
    129880     4405.15
    129920     4406.43
    129960     4407.98
    130000        4409
    130040     4410.53
    130080     4411.91
    130120     4413.02
    130160     4414.59
    130200     4416.18
    130240     4417.43
    130280     4418.45
    130320     4420.23
    130360     4421.52
    130400     4422.93
    130440     4424.03
    130480      4425.5
    130520     4426.64
    130560     4428.01
    130600     4429.68
    130640     4430.97
    130680     4432.33
    130720     4433.61
    130760     4435.17
    130800     4436.19
    130840     4437.72
    130880     4439.08
    130920      4440.2
    130960     4441.78
    131000     4443.35
    131040      4444.6
    131080     4445.61
    131120     4447.39
    131160     4448.69
    131200     4450.09
    131240     4451.19
    131280     4452.67
    131320     4453.81
    131360     4455.17
    131400     4456.84
    131440     4458.15
    131480      4459.5
    131520     4460.78
    131560     4462.33
    131600     4463.35
    131640     4464.89
    131680     4466.25
    131720     4467.36
    131760     4468.94
    131800     4470.51
    131840     4471.77
    131880     4472.78
    131920     4474.56
    131960     4475.86
    132000     4477.28
    132040     4478.38
    132080     4479.84
    132120     4480.98
    132160     4482.35
    132200     4484.02
    132240     4485.31
    132280     4486.66
    132320     4487.95
    132360     4489.49
    132400     4490.53
    132440     4492.05
    132480     4493.42
    132520     4494.53
    132560     4496.11
    132600     4497.69
    132640     4498.93
    132680     4499.93
    132720     4501.73
    132760     4503.02
    132800     4504.43
    132840     4505.53
    132880        4507
    132920     4508.14
    132960     4509.51
    133000     4511.18
    133040     4512.48
    133080     4513.82
    133120     4515.09
    133160     4516.64
    133200     4517.69
    133240     4519.21
    133280     4520.58
    133320      4521.7
    133360     4523.26
    133400     4524.85
    133440      4526.1
    133480     4527.09
    133520      4528.9
    133560     4530.19
    133600     4531.59
    133640      4532.7
    133680     4534.16
    133720     4535.29
    133760     4536.68
    133800     4538.34
    133840     4539.65
    133880     4540.98
    133920     4542.25
    133960      4543.8
    134000     4544.85
    134040     4546.36
    134080     4547.75
    134120     4548.86
    134160     4550.42
    134200     4552.02
    134240     4553.26
    134280     4554.25
    134320     4556.05
    134360     4557.33
    134400     4558.75
    134440     4559.86
    134480      4561.3
    134520     4562.44
    134560     4563.83
    134600     4565.49
    134640     4566.79
    134680     4568.13
    134720      4569.4
    134760     4570.96
    134800        4572
    134840     4573.51
    134880      4574.9
    134920     4576.01
    134960     4577.57
    135000     4579.16
    135040     4580.41
    135080     4581.38
    135120      4583.2
    135160     4584.48
    135200     4585.89
    135240        4587
    135280     4588.43
    135320     4589.57
    135360     4590.97
    135400     4592.63
    135440     4593.93
    135480     4595.27
    135520     4596.54
    135560     4598.11
    135600     4599.12
    135640     4600.65
    135680     4602.04
    135720     4603.16
    135760     4604.72
    135800      4606.3
    135840     4607.55
    135880     4608.52
    135920     4610.34
    135960     4611.61
    136000     4613.04
    136040     4614.16
    136080     4615.58
    136120     4616.71
    136160     4618.11
    136200     4619.77
    136240     4621.08
    136280     4622.41
    136320     4623.68
    136360     4625.25
    136400     4626.25
    136440     4627.79
    136480     4629.19
    136520     4630.29
    136560     4631.86
    136600     4633.44
    136640      4634.7
    136680     4635.66
    136720     4637.48
    136760     4638.75
    136800     4640.17
    136840     4641.29
    136880      4642.7
    136920     4643.86
    136960     4645.26
    137000     4646.91
    137040     4648.21
    137080     4649.55
    137120     4650.82
    137160      4652.4
    137200      4653.4
    137240     4654.94
    137280     4656.32
    137320     4657.43
    137360        4659
    137400     4660.58
    137440     4661.84
    137480      4662.8
    137520     4664.61
    137560     4665.91
    137600     4667.33
    137640     4668.43
    137680     4669.84
    137720        4671
    137760      4672.4
    137800     4674.05
    137840     4675.36
    137880      4676.7
    137920     4677.97
    137960     4679.54
    138000     4680.54
    138040     4682.06
    138080     4683.46
    138120     4684.57
    138160     4686.13
    138200     4687.73
    138240     4688.99
    138280     4689.95
    138320     4691.76
    138360     4693.06
    138400     4694.47
    138440     4695.59
    138480     4696.98
    138520     4698.12
    138560     4699.55
    138600      4701.2
    138640     4702.51
    138680     4703.84
    138720     4705.12
    138760     4706.69
    138800     4707.69
    138840     4709.21
    138880     4710.61
    138920     4711.71
    138960     4713.28
    139000     4714.87
    139040     4716.14
    139080     4717.09
    139120     4718.91
    139160     4720.22
    139200     4721.62
    139240     4722.73
    139280     4724.12
    139320     4725.27
    139360      4726.7
    139400     4728.35
    139440     4729.65
    139480     4730.99
    139520     4732.27
    139560     4733.85
    139600     4734.84
    139640     4736.36
    139680     4737.75
    139720     4738.87
    139760     4740.44
    139800     4742.02
    139840     4743.27
    139880     4744.24
    139920     4746.06
    139960     4747.36
    140000     4748.78
    140040     4749.89
    140080     4751.26
    140120     4752.42
    140160     4753.84
    140200      4755.5
    140240      4756.8
    140280     4758.13
    140320     4759.42
    140360     4761.01
    140400     4761.99
    140440     4763.51
    140480     4764.89
    140520     4766.02
    140560     4767.58
    140600     4769.18
    140640     4770.43
    140680     4771.39
    140720     4773.21
    140760     4774.52
    140800     4775.94
    140840     4777.03
    140880     4778.41
    140920     4779.57
    140960     4780.99
    141000     4782.65
    141040     4783.95
    141080      4785.3
    141120     4786.56
    141160     4788.17
    141200     4789.14
    141240     4790.66
    141280     4792.05
    141320     4793.17
    141360     4794.73
    141400     4796.33
    141440     4797.58
    141480     4798.53
    141520     4800.35
    141560     4801.67
    141600      4803.1
    141640     4804.18
    141680     4805.58
    141720     4806.73
    141760     4808.14
    141800     4809.81
    141840      4811.1
    141880     4812.46
    141920     4813.73
    141960     4815.33
    142000     4816.29
    142040     4817.83
    142080      4819.2
    142120     4820.32
    142160     4821.89
    142200     4823.47
    142240     4824.74
    142280     4825.69
    142320      4827.5
    142360     4828.82
    142400     4830.26
    142440     4831.34
    142480     4832.73
    142520     4833.87
    142560     4835.28
    142600     4836.96
    142640     4838.25
    142680      4839.6
    142720     4840.87
    142760     4842.48
    142800     4843.44
    142840     4844.98
    142880     4846.35
    142920     4847.46
    142960     4849.04
    143000     4850.63
    143040     4851.88
    143080     4852.84
    143120     4854.66
    143160     4855.96
    143200     4857.41
    143240     4858.48
    143280     4859.88
    143320     4861.01
    143360     4862.43
    143400     4864.11
    143440      4865.4
    143480     4866.75
    143520     4868.01
    143560     4869.63
    143600     4870.58
    143640     4872.13
    143680     4873.48
    143720      4874.6
    143760     4876.18
    143800     4877.78
    143840     4879.02
    143880     4879.99
    143920      4881.8
    143960      4883.1
    144000     4884.56
    144040     4885.63
    144080     4887.01
    144120     4888.17
    144160     4889.58
    144200     4891.25
    144240     4892.54
    144280     4893.89
    144320     4895.15
    144360     4896.79
    144400     4897.73
    144440     4899.26
    144480     4900.62
    144520     4901.75
    144560     4903.33
    144600     4904.93
    144640     4906.16
    144680     4907.13
    144720     4908.94
    144760     4910.24
    144800     4911.69
    144840     4912.76
    144880     4914.15
    144920      4915.3
    144960     4916.72
    145000     4918.39
    145040     4919.68
    145080     4921.03
    145120     4922.29
    145160     4923.94
    145200     4924.86
    145240      4926.4
    145280     4927.76
    145320     4928.88
    145360     4930.47
    145400     4932.07
    145440     4933.31
    145480     4934.27
    145520     4936.08
    145560     4937.39
    145600     4938.83
    145640     4939.92
    145680      4941.3
    145720     4942.45
    145760     4943.86
    145800     4945.55
    145840     4946.84
    145880     4948.18
    145920     4949.44
    145960     4951.07
    146000     4952.01
    146040     4953.54
    146080     4954.91
    146120     4956.03
    146160     4957.62
    146200     4959.23
    146240     4960.46
    146280     4961.41
    146320     4963.23
    146360     4964.54
    146400     4965.97
    146440     4967.07
    146480     4968.45
    146520      4969.6
    146560     4971.01
    146600      4972.7
    146640     4973.99
    146680     4975.33
    146720     4976.59
    146760     4978.23
    146800     4979.17
    146840      4980.7
    146880     4982.07
    146920     4983.19
    146960     4984.76
    147000     4986.37
    147040     4987.62
    147080     4988.56
    147120     4990.37
    147160     4991.69
    147200     4993.12
    147240     4994.23
    147280      4995.6
    147320     4996.74
    147360     4998.16
    147400     4999.85
    147440     5001.13
    147480     5002.48
    147520     5003.74
    147560     5005.37
    147600     5006.32
    147640     5007.86
    147680     5009.22
    147720     5010.33
    147760     5011.91
    147800     5013.52
    147840     5014.76
    147880     5015.72
    147920     5017.53
    147960     5018.84
    148000     5020.28
    148040     5021.39
    148080     5022.75
    148120     5023.91
    148160     5025.32
    148200     5027.02
    148240     5028.28
    148280     5029.64
    148320      5030.9
    148360     5032.52
    148400     5033.48
    148440     5035.01
    148480     5036.38
    148520     5037.49
    148560     5039.06
    148600     5040.69
    148640     5041.92
    148680     5042.88
    148720      5044.7
    148760        5046
    148800     5047.44
    148840     5048.55
    148880     5049.92
    148920     5051.05
    148960     5052.48
    149000     5054.19
    149040     5055.46
    149080      5056.8
    149120     5058.05
    149160      5059.7
    149200     5060.63
    149240     5062.18
    149280     5063.53
    149320     5064.66
    149360     5066.23
    149400     5067.85
    149440     5069.08
    149480     5070.05
    149520     5071.85
    149560     5073.16
    149600      5074.6
    149640     5075.71
    149680     5077.08
    149720     5078.22
    149760     5079.64
    149800     5081.36
    149840     5082.62
    149880     5083.96
    149920     5085.22
    149960     5086.86
    150000      5087.8
    150040     5089.34
    150080      5090.7
    150120     5091.82
    150160     5093.39
    150200     5095.01
    150240     5096.23
    150280     5097.19
    150320     5099.01
    150360     5100.32
    150400     5101.75
    150440     5102.86
    150480     5104.23
    150520     5105.36
    150560     5106.79
    150600      5108.5
    150640     5109.77
    150680     5111.11
    150720     5112.37
    150760        5114
    150800     5114.94
    150840      5116.5
    150880     5117.85
    150920     5118.96
    150960     5120.53
    151000     5122.14
    151040     5123.37
    151080     5124.33
    151120     5126.15
    151160     5127.47
    151200      5128.9
    151240     5130.01
    151280     5131.36
    151320     5132.51
    151360     5133.93
    151400     5135.65
    151440     5136.93
    151480     5138.26
    151520     5139.51
    151560     5141.15
    151600     5142.08
    151640     5143.65
    151680     5144.99
    151720      5146.1
    151760     5147.67
    151800      5149.3
    151840     5150.52
    151880     5151.49
    151920     5153.31
    151960     5154.62
    152000     5156.03
    152040     5157.15
    152080     5158.51
    152120     5159.67
    152160     5161.07
    152200     5162.81
    152240     5164.08
    152280     5165.41
    152320     5166.65
    152360      5168.3
    152400     5169.23
    152440      5170.8
    152480     5172.14
    152520     5173.24
    152560     5174.81
    152600     5176.44
    152640     5177.65
    152680     5178.61
    152720     5180.45
    152760     5181.76
    152800     5183.17
    152840      5184.3
    152880     5185.65
    152920      5186.8
    152960     5188.23
    153000     5189.95
    153040     5191.23
    153080     5192.56
    153120     5193.79
    153160     5195.46
    153200     5196.39
    153240     5197.95
    153280     5199.28
    153320     5200.38
    153360     5201.95
    153400      5203.6
    153440     5204.79
    153480     5205.76
    153520      5207.6
    153560     5208.91
    153600     5210.32
    153640     5211.44
    153680     5212.81
    153720     5213.96
    153760     5215.38
    153800     5217.11
    153840     5218.37
    153880     5219.73
    153920     5220.96
    153960     5222.61
    154000     5223.53
    154040      5225.1
    154080     5226.45
    154120     5227.52
    154160     5229.11
    154200     5230.75
    154240     5231.95
    154280     5232.89
    154320     5234.75
    154360     5236.06
    154400     5237.48
    154440     5238.59
    154480     5239.96
    154520     5241.12
    154560     5242.54
    154600     5244.24
    154640     5245.54
    154680     5246.87
    154720     5248.09
    154760     5249.77
    154800     5250.69
    154840     5252.26
    154880     5253.62
    154920     5254.68
    154960     5256.27
    155000     5257.92
    155040     5259.12
    155080     5260.06
    155120     5261.92
    155160     5263.23
    155200     5264.64
    155240     5265.75
    155280     5267.12
    155320     5268.28
    155360     5269.67
    155400     5271.39
    155440     5272.69
    155480     5274.03
    155520     5275.25
    155560     5276.92
    155600     5277.85
    155640     5279.41
    155680     5280.77
    155720     5281.84
    155760     5283.42
    155800     5285.08
    155840     5286.26
    155880     5287.21
    155920     5289.09
    155960     5290.39
    156000     5291.79
    156040      5292.9
    156080     5294.27
    156120     5295.43
    156160     5296.82
    156200     5298.54
    156240     5299.84
    156280     5301.18
    156320     5302.41
    156360     5304.07
    156400     5304.99
    156440     5306.56
    156480     5307.91
    156520     5308.98
    156560     5310.57
    156600     5312.24
    156640     5313.41
    156680     5314.35
    156720     5316.24
    156760     5317.54
    156800     5318.92
    156840     5320.04
    156880     5321.43
    156920     5322.57
    156960     5323.97
    157000     5325.69
    157040     5326.98
    157080     5328.33
    157120     5329.55
    157160     5331.22
    157200     5332.12
    157240     5333.69
    157280     5335.05
    157320     5336.11
    157360     5337.71
    157400     5339.38
    157440     5340.56
    157480     5341.48
    157520      5343.4
    157560     5344.69
    157600     5346.07
    157640     5347.19
    157680     5348.56
    157720     5349.72
    157760     5351.13
    157800     5352.83
    157840     5354.12
    157880     5355.48
    157920     5356.69
    157960     5358.35
    158000     5359.28
    158040     5360.83
    158080     5362.18
    158120     5363.26
    158160     5364.83
    158200     5366.52
    158240      5367.7
    158280     5368.62
    158320     5370.52
    158360     5371.83
    158400     5373.22
    158440     5374.32
    158480     5375.71
    158520     5376.85
    158560     5378.26
    158600     5379.97
    158640     5381.24
    158680     5382.62
    158720     5383.83
    158760     5385.49
    158800     5386.42
    158840     5387.97
    158880     5389.31
    158920     5390.38
    158960     5391.97
    159000     5393.65
    159040     5394.83
    159080     5395.76
    159120     5397.67
    159160     5398.97
    159200     5400.36
    159240     5401.43
    159280     5402.84
    159320     5403.97
    159360     5405.39
    159400      5407.1
    159440     5408.38
    159480     5409.74
    159520     5410.97
    159560     5412.62
    159600     5413.54
    159640     5415.09
    159680     5416.45
    159720     5417.52
    159760     5419.09
    159800     5420.81
    159840     5421.96
    159880     5422.88
    159920      5424.8
    159960      5426.1
    160000      5427.5
    160040     5428.56
    160080     5429.98
    160120     5431.09
    160160     5432.53
    160200     5434.24
    160240      5435.5
    160280     5436.87
    160320     5438.11
    160360     5439.75
    160400     5440.68
    160440     5442.21
    160480     5443.56
    160520     5444.65
    160560     5446.21
    160600     5447.94
    160640     5449.08
    160680     5450.01
    160720     5451.95
    160760     5453.22
    160800     5454.63
    160840      5455.7
    160880     5457.11
    160920     5458.23
    160960     5459.65
    161000     5461.37
    161040     5462.63
    161080        5464
    161120     5465.24
    161160      5466.9
    161200      5467.8
    161240     5469.33
    161280     5470.71
    161320     5471.78
    161360     5473.35
    161400     5475.09
    161440     5476.22
    161480     5477.15
    161520     5479.09
    161560     5480.37
    161600     5481.79
    161640     5482.85
    161680     5484.24
    161720     5485.38
    161760      5486.8
    161800      5488.5
    161840     5489.78
    161880     5491.15
    161920     5492.39
    161960     5494.03
    162000     5494.96
    162040     5496.49
    162080     5497.86
    162120     5498.94
    162160     5500.51
    162200     5502.24
    162240     5503.37
    162280     5504.32
    162320     5506.26
    162360     5507.52
    162400     5508.95
    162440     5509.99
    162480      5511.4
    162520     5512.53
    162560     5513.95
    162600     5515.65
    162640     5516.93
    162680      5518.3
    162720     5519.53
    162760     5521.19
    162800      5522.1
    162840     5523.62
    162880        5525
    162920     5526.08
    162960     5527.65
    163000      5529.4
    163040     5530.51
    163080     5531.45
    163120      5533.4
    163160     5534.65
    163200      5536.1
    163240     5537.14
    163280     5538.55
    163320     5539.66
    163360     5541.09
    163400     5542.79
    163440     5544.07
    163480     5545.45
    163520     5546.67
    163560     5548.34
    163600     5549.24
    163640     5550.76
    163680     5552.15
    163720     5553.22
    163760     5554.79
    163800     5556.55
    163840     5557.67
    163880      5558.6
    163920     5560.56
    163960     5561.81
    164000     5563.25
    164040      5564.3
    164080     5565.71
    164120     5566.83
    164160     5568.25
    164200     5569.95
    164240     5571.24
    164280     5572.61
    164320     5573.84
    164360     5575.51
    164400     5576.39
    164440     5577.93
    164480     5579.32
    164520     5580.39
    164560     5581.97
    164600     5583.72
    164640     5584.83
    164680     5585.78
    164720     5587.72
    164760     5588.99
    164800     5590.42
    164840     5591.47
    164880     5592.89
    164920     5593.99
    164960     5595.43
    165000     5597.12
    165040     5598.42
    165080     5599.78
    165120     5601.01
    165160     5602.67
    165200     5603.56
    165240     5605.09
    165280     5606.49
    165320     5607.56
    165360     5609.13
    165400     5610.91
    165440        5612
    165480     5612.93
    165520      5614.9
    165560     5616.17
    165600     5617.61
    165640     5618.65
    165680     5620.07
    165720     5621.17
    165760      5622.6
    165800      5624.3
    165840     5625.59
    165880     5626.94
    165920     5628.18
    165960     5629.86
    166000     5630.74
    166040     5632.26
    166080     5633.66
    166120     5634.72
    166160     5636.31
    166200     5638.06
    166240     5639.17
    166280     5640.11
    166320     5642.07
    166360     5643.34
    166400     5644.78
    166440     5645.83
    166480     5647.24
    166520     5648.33
    166560     5649.78
    166600     5651.47
    166640     5652.75
    166680     5654.11
    166720     5655.36
    166760     5657.03
    166800     5657.91
    166840     5659.41
    166880     5660.81
    166920     5661.88
    166960     5663.47
    167000     5665.23
    167040     5666.33
    167080     5667.29
    167120     5669.24
    167160     5670.51
    167200     5671.96
    167240        5673
    167280     5674.42
    167320     5675.51
    167360     5676.96
    167400     5678.65
    167440     5679.92
    167480     5681.29
    167520     5682.54
    167560     5684.21
    167600     5685.09
    167640     5686.59
    167680     5687.98
    167720     5689.07
    167760     5690.65
    167800     5692.43
    167840     5693.52
    167880     5694.47
    167920     5696.42
    167960      5697.7
    168000     5699.14
    168040     5700.19
    168080      5701.6
    168120     5702.68
    168160     5704.14
    168200     5705.83
    168240     5707.09
    168280     5708.47
    168320      5709.7
    168360     5711.39
    168400     5712.26
    168440     5713.77
    168480     5715.15
    168520     5716.25
    168560     5717.83
    168600      5719.6
    168640     5720.69
    168680     5721.63
    168720      5723.6
    168760     5724.87
    168800      5726.3
    168840     5727.35
    168880     5728.77
    168920     5729.85
    168960     5731.32
    169000     5733.01
    169040     5734.25
    169080     5735.64
    169120     5736.88
    169160     5738.57
    169200     5739.42
    169240     5740.93
    169280     5742.32
    169320     5743.39
    169360     5744.98
    169400     5746.77
    169440     5747.84
    169480     5748.81
    169520     5750.76
    169560     5752.04
    169600     5753.49
    169640     5754.53
    169680     5755.96
    169720     5757.04
    169760     5758.49
    169800     5760.19
    169840     5761.42
    169880     5762.81
    169920     5764.03
    169960     5765.74
    170000      5766.6
    170040      5768.1
    170080     5769.48
    170120     5770.56
    170160     5772.14
    170200     5773.94
    170240     5775.01
    170280     5775.96
    170320     5777.92
    170360      5779.2
    170400     5780.64
    170440     5781.69
    170480     5783.13
    170520     5784.19
    170560     5785.66
    170600     5787.34
    170640     5788.58
    170680     5789.97
    170720     5791.18
    170760     5792.91
    170800     5793.77
    170840     5795.25
    170880     5796.63
    170920     5797.72
    170960      5799.3
    171000      5801.1
    171040     5802.18
    171080     5803.13
    171120     5805.09
    171160     5806.35
    171200      5807.8
    171240     5808.85
    171280     5810.29
    171320     5811.35
    171360     5812.82
    171400     5814.49
    171440     5815.74
    171480     5817.13
    171520     5818.35
    171560     5820.07
    171600     5820.93
    171640     5822.41
    171680     5823.79
    171720     5824.86
    171760     5826.44
    171800     5828.27
    171840     5829.32
    171880     5830.27
    171920     5832.24
    171960      5833.5
    172000     5834.94
    172040        5836
    172080     5837.44
    172120     5838.49
    172160     5839.96
    172200     5841.65
    172240      5842.9
    172280     5844.29
    172320      5845.5
    172360     5847.24
    172400      5848.1
    172440     5849.57
    172480     5850.94
    172520     5852.01
    172560      5853.6
    172600     5855.42
    172640     5856.49
    172680     5857.43
    172720     5859.41
    172760     5860.67
    172800      5862.1
    172840     5863.16
    172880     5864.59
    172920     5865.65
    172960     5867.11
    173000      5868.8
    173040     5870.06
    173080     5871.46
    173120     5872.67
    173160      5874.4
    173200     5875.27
    173240     5876.73
    173280     5878.11
    173320     5879.17
    173360     5880.76
    173400     5882.58
    173440     5883.65
    173480      5884.6
    173520     5886.58
    173560     5887.83
    173600     5889.26
    173640     5890.33
    173680     5891.75
    173720      5892.8
    173760     5894.28
    173800     5895.97
    173840     5897.22
    173880     5898.62
    173920     5899.83
    173960     5901.57
    174000     5902.43
    174040     5903.89
    174080     5905.26
    174120     5906.33
    174160     5907.91
    174200     5909.73
    174240     5910.81
    174280     5911.76
    174320     5913.74
    174360        5915
    174400     5916.43
    174440     5917.47
    174480      5918.9
    174520     5919.94
    174560     5921.43
    174600     5923.14
    174640     5924.38
    174680     5925.76
    174720     5926.99
    174760     5928.72
    174800     5929.57
    174840     5931.04
    174880     5932.42
    174920     5933.49
    174960     5935.06
    175000     5936.88
    175040     5937.97
    175080     5938.92
    175120      5940.9
    175160     5942.15
    175200     5943.57
    175240     5944.61
    175280     5946.04
    175320     5947.08
    175360     5948.58
    175400     5950.27
    175440     5951.52
    175480     5952.92
    175520     5954.14
    175560     5955.86
    175600     5956.73
    175640     5958.19
    175680     5959.58
    175720     5960.62
    175760     5962.22
    175800     5964.04
    175840     5965.12
    175880     5966.05
    175920     5968.03
    175960     5969.29
    176000     5970.73
    176040     5971.75
    176080     5973.19
    176120     5974.22
    176160     5975.73
    176200     5977.42
    176240     5978.66
    176280     5980.07
    176320     5981.29
    176360     5983.02
    176400     5983.87
    176440     5985.35
    176480     5986.74
    176520     5987.78
    176560     5989.38
    176600     5991.18
    176640     5992.28
    176680      5993.2
    176720     5995.17
    176760     5996.46
    176800     5997.88
    176840     5998.91
    176880     6000.35
    176920     6001.38
    176960     6002.86
    177000     6004.57
    177040     6005.82
    177080     6007.21
    177120     6008.44
    177160     6010.16
    177200     6011.03
    177240     6012.51
    177280     6013.89
    177320     6014.92
    177360     6016.53
    177400     6018.33
    177440     6019.42
    177480     6020.34
    177520     6022.32
    177560     6023.59
    177600     6025.01
    177640     6026.07
    177680     6027.49
    177720     6028.53
    177760     6029.99
    177800     6031.71
    177840     6032.96
    177880     6034.36
    177920      6035.6
    177960     6037.33
    178000     6038.18
    178040     6039.66
    178080     6041.04
    178120     6042.07
    178160      6043.7
    178200     6045.48
    178240     6046.57
    178280     6047.49
    178320     6049.47
    178360     6050.75
    178400     6052.14
    178440     6053.21
    178480     6054.65
    178520     6055.69
    178560     6057.13
    178600     6058.86
    178640      6060.1
    178680     6061.51
    178720     6062.76
    178760     6064.47
    178800     6065.33
    178840     6066.81
    178880      6068.2
    178920     6069.21
    178960     6070.84
    179000     6072.64
    179040     6073.73
    179080     6074.64
    179120     6076.62
    179160     6077.91
    179200     6079.31
    179240     6080.36
    179280     6081.79
    179320     6082.84
    179360     6084.29
    179400     6086.03
    179440     6087.27
    179480     6088.66
    179520     6089.91
    179560     6091.65
    179600     6092.48
    179640     6093.98
    179680     6095.36
    179720     6096.38
    179760        6098
    179800      6099.8
    179840     6100.88
    179880      6101.8
    179920     6103.82
    179960     6105.07
    180000      6106.5
    180040     6107.54
    180080     6108.96
    180120     6110.02
    180160     6111.46
    180200      6113.2
    180240     6114.44
    180280     6115.84
    180320     6117.08
    180360     6118.83
    180400     6119.65
    180440     6121.15
    180480     6122.52
    180520     6123.53
    180560     6125.17
    180600     6126.96
    180640     6128.05
    180680     6128.98
    180720     6130.99
    180760     6132.23
    180800     6133.66
    180840      6134.7
    180880     6136.13
    180920      6137.2
    180960     6138.63
    181000     6140.36
    181040      6141.6
    181080     6143.02
    181120     6144.26
    181160     6146.02
    181200     6146.82
    181240     6148.31
    181280     6149.68
    181320      6150.7
    181360     6152.33
    181400     6154.16
    181440     6155.23
    181480     6156.15
    181520     6158.15
    181560     6159.41
    181600     6160.84
    181640     6161.88
    181680     6163.31
    181720     6164.36
    181760      6165.8
    181800     6167.52
    181840     6168.78
    181880     6170.18
    181920     6171.44
    181960     6173.19
    182000     6173.98
    182040     6175.48
    182080     6176.85
    182120     6177.88
    182160     6179.51
    182200     6181.33
    182240     6182.41
    182280     6183.35
    182320     6185.33
    182360     6186.58
    182400        6188
    182440     6189.04
    182480     6190.49
    182520     6191.55
    182560     6192.97
    182600     6194.69
    182640     6195.95
    182680     6197.35
    182720     6198.62
    182760     6200.37
    182800     6201.15
    182840     6202.65
    182880     6204.04
    182920     6205.05
    182960     6206.67
    183000     6208.49
    183040     6209.57
    183080     6210.51
    183120     6212.51
    183160     6213.74
    183200     6215.19
    183240     6216.22
    183280     6217.67
    183320     6218.72
    183360     6220.16
    183400     6221.85
    183440     6223.13
    183480     6224.54
    183520     6225.78
    183560     6227.55
    183600     6228.32
    183640     6229.83
    183680     6231.21
    183720     6232.22
    183760     6233.85
    183800     6235.65
    183840     6236.74
    183880     6237.68
    183920     6239.68
    183960     6240.92
    184000     6242.35
    184040     6243.38
    184080     6244.86
    184120      6245.9
    184160     6247.34
    184200     6249.03
    184240     6250.29
    184280     6251.73
    184320     6252.96
    184360     6254.74
    184400      6255.5
    184440        6257
    184480     6258.38
    184520     6259.39
    184560     6261.02
    184600     6262.83
    184640     6263.91
    184680     6264.86
    184720     6266.86
    184760      6268.1
    184800     6269.53
    184840     6270.56
    184880     6272.04
    184920     6273.08
    184960     6274.52
    185000     6276.21
    185040     6277.49
    185080     6278.91
    185120     6280.16
    185160     6281.95
    185200      6282.7
    185240      6284.2
    185280     6285.56
    185320     6286.57
    185360     6288.19
    185400     6290.01
    185440     6291.11
    185480     6292.05
    185520     6294.04
    185560     6295.29
    185600     6296.74
    185640     6297.75
    185680     6299.25
    185720     6300.28
    185760     6301.72
    185800     6303.41
    185840      6304.7
    185880     6306.12
    185920     6307.36
    185960     6309.18
    186000      6309.9
    186040      6311.4
    186080     6312.78
    186120     6313.77
    186160      6315.4
    186200     6317.22
    186240     6318.31
    186280     6319.25
    186320     6321.25
    186360     6322.48
    186400     6323.94
    186440     6324.95
    186480     6326.45
    186520     6327.47
    186560     6328.92
    186600      6330.6
    186640     6331.89
    186680     6333.31
    186720     6334.55
    186760     6336.38
    186800     6337.09
    186840     6338.61
    186880     6339.99
    186920     6340.98
    186960     6342.59
    187000     6344.42
    187040     6345.51
    187080     6346.44
    187120     6348.46
    187160     6349.67
    187200     6351.13
    187240     6352.15
    187280     6353.66
    187320     6354.65
    187360      6356.1
    187400     6357.78
    187440     6359.08
    187480     6360.51
    187520     6361.75
    187560     6363.56
    187600     6364.27
    187640     6365.79
    187680     6367.17
    187720     6368.17
    187760     6369.78
    187800     6371.61
    187840      6372.7
    187880     6373.63
    187920     6375.64
    187960     6376.86
    188000     6378.32
    188040     6379.33
    188080     6380.83
    188120     6381.83
    188160     6383.29
    188200     6384.97
    188240     6386.28
    188280     6387.69
    188320     6388.92
    188360     6390.76
    188400     6391.47
    188440     6392.97
    188480     6394.35
    188520     6395.33
    188560     6396.96
    188600     6398.79
    188640     6399.87
    188680     6400.81
    188720     6402.82
    188760     6404.04
    188800     6405.49
    188840      6406.5
    188880     6408.01
    188920     6408.99
    188960     6410.47
    189000     6412.15
    189040     6413.48
    189080     6414.86
    189120     6416.11
    189160     6417.93
    189200     6418.65
    189240     6420.15
    189280     6421.51
    189320      6422.5
    189360     6424.14
    189400     6425.99
    189440     6427.04
    189480     6427.98
    189520     6429.99
    189560     6431.22
    189600     6432.67
    189640     6433.68
    189680     6435.18
    189720     6436.16
    189760     6437.64
    189800     6439.31
    189840     6440.64
    189880     6442.02
    189920     6443.28
    189960     6445.11
    190000     6445.82
    190040     6447.31
    190080     6448.68
    190120     6449.66
    190160     6451.28
    190200     6453.17
    190240     6454.22
    190280     6455.14
    190320     6457.17
    190360     6458.38
    190400     6459.83
    190440     6460.82
    190480     6462.35
    190520     6463.31
    190560     6464.79
    190600     6466.46
    190640      6467.8
    190680     6469.18
    190720     6470.45
    190760     6472.27
    190800     6472.97
    190840     6474.48
    190880     6475.84
    190920     6476.83
    190960     6478.43
    191000     6480.33
    191040     6481.38
    191080      6482.3
    191120     6484.33
    191160     6485.55
    191200     6487.01
    191240     6487.98
    191280     6489.51
    191320     6490.47
    191360     6491.96
    191400     6493.64
    191440     6494.96
    191480     6496.34
    191520     6497.63
    191560     6499.45
    191600     6500.14
    191640     6501.64
    191680     6503.01
    191720        6504
    191760      6505.6
    191800     6507.51
    191840     6508.53
    191880     6509.47
    191920      6511.5
    191960     6512.73
    192000     6514.18
    192040     6515.15
    192080     6516.68
    192120     6517.65
    192160     6519.13
    192200      6520.8
    192240     6522.13
    192280     6523.52
    192320     6524.79
    192360     6526.62
    192400     6527.31
    192440     6528.82
    192480     6530.19
    192520     6531.17
    192560     6532.77
    192600     6534.68
    192640     6535.71
    192680     6536.65
    192720     6538.68
    192760     6539.89
    192800     6541.34
    192840     6542.31
    192880     6543.85
    192920     6544.82
    192960     6546.29
    193000     6547.98
    193040     6549.31
    193080      6550.7
    193120     6551.96
    193160      6553.8
    193200     6554.48
    193240     6555.99
    193280     6557.37
    193320     6558.34
    193360     6559.95
    193400     6561.85
    193440      6562.9
    193480     6563.82
    193520     6565.88
    193560     6567.07
    193600     6568.51
    193640     6569.48
    193680     6571.02
    193720     6571.98
    193760     6573.44
    193800     6575.14
    193840     6576.48
    193880     6577.87
    193920     6579.14
    193960     6580.97
    194000     6581.65
    194040     6583.16
    194080     6584.55
    194120     6585.51
    194160     6587.12
    194200     6589.02
    194240     6590.07
    194280        6591
    194320     6593.04
    194360     6594.22
    194400     6595.68
    194440     6596.66
    194480     6598.19
    194520     6599.15
    194560     6600.61
    194600     6602.31
    194640     6603.65
    194680     6605.05
    194720      6606.3
    194760     6608.14
    194800     6608.82
    194840     6610.33
    194880     6611.71
    194920     6612.65
    194960     6614.31
    195000     6616.16
    195040     6617.23
    195080     6618.18
    195120     6620.21
    195160      6621.4
    195200     6622.83
    195240     6623.82
    195280     6625.35
    195320      6626.3
    195360     6627.78
    195400     6629.46
    195440     6630.81
    195480      6632.2
    195520     6633.45
    195560     6635.32
    195600     6635.99
    195640     6637.48
    195680     6638.86
    195720     6639.81
    195760     6641.45
    195800     6643.31
    195840      6644.4
    195880     6645.33
    195920     6647.38
    195960     6648.56
    196000        6650
    196040     6650.97
    196080      6652.5
    196120     6653.47
    196160     6654.94
    196200     6656.62
    196240     6657.97
    196280     6659.36
    196320      6660.6
    196360     6662.47
    196400     6663.15
    196440     6664.62
    196480     6666.02
    196520     6666.97
    196560     6668.62
    196600     6670.49
    196640     6671.57
    196680      6672.5
    196720     6674.55
    196760     6675.73
    196800     6677.16
    196840     6678.13
    196880     6679.66
    196920     6680.63
    196960     6682.11
    197000     6683.79
    197040     6685.12
    197080     6686.51
    197120     6687.79
    197160     6689.63
    197200     6690.31
    197240     6691.79
    197280      6693.2
    197320     6694.14
    197360     6695.78
    197400     6697.63
    197440     6698.72
    197480     6699.67
    197520      6701.7
    197560     6702.88
    197600     6704.33
    197640      6705.3
    197680     6706.81
    197720     6707.77
    197760     6709.28
    197800     6710.95
    197840     6712.29
    197880     6713.69
    197920     6714.94
    197960     6716.79
    198000     6717.46
    198040     6718.96
    198080     6720.36
    198120     6721.33
    198160     6722.94
    198200     6724.81
    198240      6725.9
    198280     6726.83
    198320     6728.86
    198360     6730.04
    198400     6731.51
    198440     6732.46
    198480     6733.98
    198520     6734.94
    198560     6736.44
    198600     6738.12
    198640     6739.46
    198680     6740.87
    198720     6742.12
    198760     6743.96
    198800     6744.65
    198840     6746.13
    198880     6747.53
    198920     6748.49
    198960     6750.13
    199000        6752
    199040     6753.08
    199080     6754.02
    199120     6756.02
    199160     6757.21
    199200     6758.69
    199240     6759.63
    199280     6761.16
    199320     6762.12
    199360      6763.6
    199400      6765.3
    199440     6766.63
    199480     6768.02
    199520      6769.3
    199560     6771.15
    199600     6771.81
    199640     6773.31
    199680     6774.72
    199720     6775.68
    199760     6777.31
    199800     6779.17
    199840     6780.25
    199880      6781.2
    199920     6783.21
    199960     6784.39
    200000     6785.87
    200040      6786.8
    200080     6788.32
    200120     6789.28
    200160     6790.77
    200200     6792.48
    200240     6793.78
    200280     6795.21
    200320     6796.47
    200360     6798.31
    200400     6798.98
    200440     6800.49
    200480     6801.87
    200520     6802.86
    200560     6804.48
    200600     6806.33
    200640     6807.42
    200680     6808.35
    200720     6810.37
    200760     6811.56
    200800     6813.01
    200840     6813.94
    200880     6815.49
    200920     6816.44
    200960     6817.93
    201000     6819.63
    201040     6820.95
    201080     6822.36
    201120     6823.64
    201160     6825.47
    201200     6826.15
    201240     6827.65
    201280     6829.01
    201320        6830
    201360     6831.62
    201400     6833.48
    201440     6834.56
    201480     6835.49
    201520     6837.52
    201560     6838.73
    201600     6840.17
    201640     6841.09
    201680     6842.63
    201720     6843.58
    201760     6845.07
    201800     6846.78
    201840      6848.1
    201880      6849.5
    201920     6850.79
    201960     6852.62
    202000     6853.29
    202040     6854.79
    202080     6856.18
    202120     6857.14
    202160     6858.77
    202200     6860.62
    202240     6861.71
    202280     6862.63
    202320     6864.66
    202360     6865.88
    202400     6867.31
    202440     6868.24
    202480     6869.79
    202520     6870.71
    202560     6872.22
    202600     6873.92
    202640     6875.25
    202680     6876.64
    202720     6877.95
    202760     6879.78
    202800     6880.45
    202840     6881.95
    202880     6883.32
    202920      6884.3
    202960     6885.92
    203000     6887.77
    203040     6888.88
    203080      6889.8
    203120     6891.83
    203160     6893.04
    203200     6894.46
    203240      6895.4
    203280     6896.95
    203320     6897.87
    203360     6899.38
    203400     6901.08
    203440      6902.4
    203480      6903.8
    203520      6905.1
    203560     6906.94
    203600      6907.6
    203640     6909.12
    203680     6910.48
    203720     6911.44
    203760     6913.09
    203800     6914.94
    203840     6916.03
    203880     6916.95
    203920     6918.98
    203960     6920.19
    204000      6921.6
    204040     6922.57
    204080      6924.1
    204120     6925.02
    204160     6926.53
    204200     6928.21
    204240     6929.56
    204280     6930.95
    204320     6932.24
    204360     6934.09
    204400     6934.75
    204440     6936.26
    204480     6937.63
    204520      6938.6
    204560     6940.25
    204600     6942.09
    204640     6943.18
    204680     6944.09
    204720     6946.13
    204760     6947.36
    204800     6948.77
    204840     6949.73
    204880     6951.26
    204920     6952.18
    204960     6953.69
    205000     6955.39
    205040     6956.72
    205080     6958.12
    205120     6959.39
    205160     6961.25
    205200     6961.92
    205240     6963.42
    205280      6964.8
    205320     6965.75
    205360     6967.42
    205400     6969.24
    205440     6970.36
    205480     6971.27
    205520     6973.31
    205560     6974.52
    205600     6975.95
    205640     6976.89
    205680     6978.43
    205720     6979.35
    205760     6980.85
    205800     6982.56
    205840     6983.89
    205880     6985.29
    205920     6986.57
    205960     6988.42
    206000     6989.09
    206040     6990.59
    206080     6991.96
    206120     6992.93
    206160      6994.6
    206200     6996.42
    206240     6997.54
    206280     6998.43
    206320     7000.49
    206360      7001.7
    206400     7003.14
    206440     7004.05
    206480      7005.6
    206520     7006.53
    206560     7008.03
    206600     7009.73
    206640     7011.05
    206680     7012.45
    206720     7013.74
    206760     7015.58
    206800     7016.26
    206840     7017.75
    206880     7019.11
    206920     7020.08
    206960     7021.74
    207000     7023.56
    207040     7024.67
    207080     7025.59
    207120     7027.65
    207160     7028.86
    207200     7030.29
    207240     7031.21
    207280     7032.76
    207320     7033.68
    207360     7035.18
    207400     7036.91
    207440     7038.21
    207480      7039.6
    207520     7040.91
    207560     7042.75
    207600     7043.42
    207640      7044.9
    207680     7046.27
    207720     7047.24
    207760     7048.91
    207800     7050.73
    207840     7051.85
    207880     7052.77
    207920     7054.79
    207960     7056.03
    208000     7057.47
    208040     7058.38
    208080     7059.93
    208120     7060.84
    208160     7062.36
    208200     7064.07
    208240     7065.39
    208280     7066.77
    208320     7068.08
    208360     7069.92
    208400     7070.58
    208440     7072.05
    208480     7073.42
    208520      7074.4
    208560     7076.08
    208600      7077.9
    208640        7079
    208680     7079.92
    208720     7081.94
    208760     7083.19
    208800     7084.63
    208840     7085.53
    208880     7087.08
    208920     7088.03
    208960      7089.5
    209000     7091.25
    209040     7092.54
    209080     7093.91
    209120     7095.23
    209160     7097.07
    209200     7097.75
    209240      7099.2
    209280     7100.56
    209320     7101.54
    209360     7103.24
    209400     7105.06
    209440     7106.15
    209480     7107.06
    209520     7109.07
    209560     7110.33
    209600     7111.77
    209640     7112.64
    209680     7114.21
    209720     7115.17
    209760     7116.65
    209800     7118.38
    209840     7119.71
    209880     7121.06
    209920     7122.36
    209960     7124.21
    210000      7124.9
    210040     7126.35
    210080     7127.71
    210120     7128.68
    210160     7130.39
    210200     7132.21
    210240      7133.3
    210280     7134.22
    210320     7136.24
    210360     7137.48
    210400     7138.92
    210440     7139.81
    210480     7141.35
    210520     7142.34
    210560     7143.81
    210600     7145.52
    210640     7146.86
    210680     7148.21
    210720     7149.52
    210760     7151.34
    210800     7152.06
    210840      7153.5
    210880     7154.86
    210920     7155.84
    210960     7157.54
    211000     7159.36
    211040     7160.45
    211080     7161.37
    211120     7163.39
    211160     7164.62
    211200     7166.06
    211240     7166.96
    211280      7168.5
    211320     7169.49
    211360     7170.97
    211400     7172.65
    211440        7174
    211480     7175.37
    211520     7176.67
    211560     7178.49
    211600      7179.2
    211640     7180.64
    211680     7181.98
    211720     7182.98
    211760     7184.66
    211800     7186.49
    211840     7187.58
    211880     7188.51
    211920     7190.51
    211960     7191.74
    212000     7193.22
    212040      7194.1
    212080     7195.65
    212120     7196.63
    212160     7198.09
    212200      7199.8
    212240     7201.15
    212280      7202.5
    212320     7203.81
    212360     7205.63
    212400     7206.36
    212440     7207.79
    212480     7209.14
    212520     7210.11
    212560     7211.79
    212600     7213.66
    212640     7214.74
    212680     7215.64
    212720     7217.66
    212760      7218.9
    212800     7220.38
    212840     7221.24
    212880     7222.81
    212920     7223.77
    212960     7225.23
    213000     7226.93
    213040     7228.28
    213080     7229.65
    213120     7230.98
    213160     7232.77
    213200     7233.51
    213240     7234.93
    213280      7236.3
    213320     7237.25
    213360     7238.93
    213400     7240.81
    213440     7241.89
    213480     7242.78
    213520      7244.8
    213560     7246.05
    213600     7247.52
    213640      7248.4
    213680     7249.96
    213720     7250.92
    213760     7252.39
    213800     7254.09
    213840     7255.43
    213880     7256.81
    213920     7258.11
    213960     7259.93
    214000     7260.66
    214040     7262.08
    214080     7263.44
    214120     7264.38
    214160     7266.06
    214200     7267.96
    214240     7269.04
    214280     7269.92
    214320     7271.97
    214360      7273.2
    214400     7274.67
    214440     7275.54
    214480     7277.12
    214520     7278.06
    214560     7279.53
    214600     7281.24
    214640     7282.58
    214680     7283.95
    214720     7285.26
    214760     7287.07
    214800      7287.8
    214840     7289.24
    214880     7290.56
    214920     7291.53
    214960     7293.21
    215000     7295.11
    215040     7296.18
    215080     7297.07
    215120      7299.1
    215160     7300.34
    215200     7301.81
    215240     7302.68
    215280     7304.26
    215320     7305.19
    215360     7306.65
    215400     7308.38
    215440      7309.7
    215480     7311.07
    215520     7312.38
    215560     7314.22
    215600     7314.94
    215640     7316.38
    215680     7317.72
    215720     7318.67
    215760     7320.36
    215800     7322.24
    215840     7323.32
    215880     7324.21
    215920     7326.24
    215960     7327.48
    216000     7328.94
    216040     7329.79
    216080     7331.38
    216120     7332.31
    216160     7333.76
    216200     7335.49
    216240     7336.83
    216280     7338.17
    216320     7339.52
    216360     7341.35
    216400     7342.09
    216440     7343.51
    216480     7344.86
    216520      7345.8
    216560     7347.49
    216600     7349.37
    216640     7350.46
    216680     7351.35
    216720     7353.39
    216760     7354.62
    216800     7356.09
    216840     7356.93
    216880     7358.54
    216920     7359.46
    216960     7360.94
    217000     7362.65
    217040     7363.97
    217080     7365.34
    217120     7366.66
    217160     7368.49
    217200     7369.25
    217240     7370.65
    217280     7372.01
    217320     7372.95
    217360     7374.64
    217400     7376.53
    217440     7377.63
    217480     7378.52
    217520     7380.54
    217560     7381.79
    217600     7383.26
    217640     7384.11
    217680      7385.7
    217720     7386.64
    217760      7388.1
    217800     7389.82
    217840     7391.12
    217880     7392.49
    217920     7393.81
    217960     7395.62
    218000     7396.38
    218040      7397.8
    218080     7399.17
    218120     7400.09
    218160      7401.8
    218200     7403.65
    218240     7404.78
    218280     7405.65
    218320      7407.7
    218360     7408.93
    218400     7410.41
    218440     7411.27
    218480     7412.85
    218520      7413.8
    218560     7415.24
    218600        7417
    218640     7418.27
    218680     7419.63
    218720     7420.96
    218760     7422.79
    218800     7423.55
    218840     7424.94
    218880     7426.32
    218920     7427.23
    218960     7428.96
    219000     7430.79
    219040     7431.93
    219080      7432.8
    219120     7434.86
    219160     7436.08
    219200     7437.56
    219240      7438.4
    219280     7439.98
    219320     7440.94
    219360      7442.4
    219400     7444.17
    219440     7445.43
    219480      7446.8
    219520     7448.11
    219560     7449.96
    219600     7450.69
    219640      7452.1
    219680     7453.47
    219720     7454.36
    219760      7456.1
    219800     7457.92
    219840     7459.07
    219880     7459.94
    219920     7462.01
    219960     7463.23
    220000     7464.69
    220040     7465.57
    220080     7467.15
    220120     7468.11
    220160     7469.56
    220200     7471.34
    220240      7472.6
    220280     7473.97
    220320     7475.27
    220360     7477.12
    220400     7477.84
    220440     7479.27
    220480     7480.61
    220520     7481.52
    220560     7483.26
    220600     7485.08
    220640     7486.23
    220680      7487.1
    220720     7489.16
    220760     7490.38
    220800     7491.84
    220840     7492.73
    220880     7494.31
    220920     7495.26
    220960     7496.71
    221000     7498.49
    221040     7499.76
    221080      7501.1
    221120     7502.42
    221160     7504.27
    221200     7504.99
    221240     7506.41
    221280     7507.77
    221320     7508.65
    221360     7510.38
    221400     7512.21
    221440     7513.38
    221480     7514.22
    221520     7516.32
    221560     7517.53
    221600     7518.99
    221640     7519.85
    221680     7521.46
    221720     7522.41
    221760     7523.85
    221800     7525.63
    221840      7526.9
    221880     7528.24
    221920     7529.57
    221960      7531.4
    222000     7532.14
    222040     7533.53
    222080     7534.92
    222120     7535.79
    222160     7537.54
    222200     7539.38
    222240     7540.52
    222280     7541.37
    222320     7543.46
    222360     7544.68
    222400     7546.15
    222440     7547.02
    222480     7548.62
    222520     7549.55
    222560        7551
    222600      7552.8
    222640     7554.07
    222680     7555.39
    222720     7556.71
    222760     7558.57
    222800     7559.29
    222840     7560.68
    222880     7562.07
    222920     7562.95
    222960     7564.71
    223000     7566.54
    223040     7567.67
    223080     7568.54
    223120     7570.62
    223160     7571.85
    223200     7573.31
    223240     7574.19
    223280     7575.79
    223320     7576.71
    223360     7578.17
    223400     7579.96
    223440     7581.25
    223480     7582.55
    223520     7583.86
    223560     7585.73
    223600     7586.46
    223640     7587.84
    223680     7589.23
    223720     7590.11
    223760     7591.87
    223800      7593.7
    223840     7594.82
    223880      7595.7
    223920     7597.78
    223960     7599.02
    224000     7600.46
    224040     7601.35
    224080     7602.95
    224120     7603.85
    224160     7605.33
    224200     7607.11
    224240     7608.43
    224280     7609.75
    224320     7611.02
    224360     7612.89
    224400     7613.61
    224440     7615.02
    224480     7616.39
    224520     7617.27
    224560     7619.03
    224600     7620.85
    224640     7621.97
    224680     7622.89
    224720     7624.94
    224760     7626.17
    224800     7627.62
    224840     7628.52
    224880     7630.11
    224920     7631.03
    224960      7632.5
    225000     7634.29
    225040      7635.6
    225080     7636.89
    225120     7638.19
    225160     7640.04
    225200     7640.76
    225240      7642.2
    225280     7643.54
    225320     7644.43
    225360     7646.18
    225400     7647.99
    225440     7649.13
    225480     7650.05
    225520     7652.11
    225560     7653.32
    225600     7654.78
    225640     7655.68
    225680     7657.26
    225720     7658.19
    225760     7659.66
    225800     7661.46
    225840     7662.76
    225880     7664.05
    225920     7665.33
    225960     7667.21
    226000     7667.94
    226040     7669.37
    226080      7670.7
    226120     7671.58
    226160     7673.35
    226200     7675.16
    226240     7676.25
    226280     7677.21
    226320     7679.26
    226360     7680.48
    226400     7681.94
    226440     7682.82
    226480     7684.42
    226520     7685.33
    226560     7686.81
    226600     7688.63
    226640     7689.91
    226680     7691.23
    226720     7692.51
    226760     7694.39
    226800     7695.12
    226840     7696.52
    226880     7697.85
    226920     7698.74
    226960      7700.5
    227000     7702.32
    227040     7703.41
    227080     7704.37
    227120     7706.43
    227160     7707.62
    227200      7709.1
    227240     7709.99
    227280     7711.58
    227320     7712.49
    227360     7713.98
    227400      7715.8
    227440     7717.09
    227480      7718.4
    227520     7719.68
    227560     7721.58
    227600      7722.3
    227640     7723.69
    227680     7725.02
    227720     7725.91
    227760     7727.68
    227800     7729.51
    227840     7730.59
    227880     7731.52
    227920     7733.61
    227960     7734.81
    228000     7736.26
    228040     7737.17
    228080     7738.77
    228120     7739.67
    228160     7741.16
    228200        7743
    228240     7744.26
    228280     7745.58
    228320     7746.85
    228360     7748.76
    228400     7749.47
    228440     7750.87
    228480     7752.21
    228520     7753.09
    228560     7754.86
    228600     7756.72
    228640     7757.78
    228680     7758.69
    228720     7760.77
    228760     7762.01
    228800     7763.45
    228840     7764.36
    228880     7765.95
    228920     7766.85
    228960     7768.34
    229000     7770.19
    229040     7771.45
    229080     7772.76
    229120     7774.08
    229160     7775.97
    229200     7776.66
    229240     7778.08
    229280     7779.41
    229320     7780.29
    229360     7782.05
    229400     7783.91
    229440     7784.99
    229480     7785.88
    229520     7787.95
    229560     7789.18
    229600     7790.62
    229640     7791.57
    229680     7793.13
    229720     7794.06
    229760     7795.53
    229800     7797.38
    229840     7798.67
    229880     7799.95
    229920     7801.28
    229960     7803.15
    230000     7803.87
    230040     7805.27
    230080     7806.58
    230120     7807.48
    230160     7809.25
    230200      7811.1
    230240     7812.19
    230280     7813.06
    230320     7815.15
    230360     7816.37
    230400      7817.8
    230440     7818.79
    230480     7820.35
    230520     7821.29
    230560     7822.72
    230600     7824.58
    230640     7825.87
    230680     7827.15
    230720     7828.48
    230760     7830.35
    230800     7831.09
    230840     7832.48
    230880     7833.81
    230920     7834.69
    230960     7836.45
    231000     7838.32
    231040     7839.41
    231080     7840.29
    231120     7842.38
    231160     7843.59
    231200     7845.02
    231240     7846.02
    231280     7847.57
    231320     7848.51
    231360     7849.95
    231400     7851.79
    231440      7853.1
    231480     7854.37
    231520     7855.69
    231560     7857.58
    231600     7858.29
    231640     7859.71
    231680        7861
    231720     7861.88
    231760     7863.69
    231800     7865.55
    231840     7866.64
    231880     7867.52
    231920     7869.61
    231960      7870.8
    232000     7872.27
    232040     7873.24
    232080     7874.81
    232120     7875.72
    232160     7877.16
    232200     7879.02
    232240     7880.31
    232280     7881.59
    232320     7882.91
    232360      7884.8
    232400     7885.52
    232440     7886.93
    232480     7888.22
    232520      7889.1
    232560     7890.91
    232600     7892.74
    232640     7893.87
    232680     7894.74
    232720     7896.81
    232760     7898.02
    232800      7899.5
    232840     7900.47
    232880     7902.03
    232920     7902.93
    232960     7904.36
    233000     7906.24
    233040     7907.53
    233080     7908.82
    233120     7910.13
    233160        7912
    233200     7912.74
    233240     7914.16
    233280     7915.44
    233320     7916.32
    233360     7918.12
    233400     7919.96
    233440     7921.08
    233480     7921.96
    233520     7924.03
    233560     7925.24
    233600     7926.71
    233640     7927.69
    233680     7929.25
    233720     7930.14
    233760     7931.57
    233800     7933.46
    233840     7934.75
    233880     7936.04
    233920     7937.33
    233960      7939.2
    234000     7939.96
    234040     7941.37
    234080     7942.66
    234120     7943.55
    234160     7945.34
    234200     7947.16
    234240     7948.29
    234280     7949.19
    234320     7951.26
    234360     7952.44
    234400     7953.92
    234440     7954.92
    234480     7956.46
    234520     7957.38
    234560     7958.78
    234600     7960.68
    234640     7961.98
    234680     7963.28
    234720     7964.57
    234760     7966.43
    234800      7967.2
    234840     7968.58
    234880     7969.89
    234920     7970.78
    234960     7972.55
    235000     7974.38
    235040     7975.51
    235080     7976.42
    235120     7978.48
    235160     7979.69
    235200     7981.17
    235240     7982.16
    235280     7983.71
    235320      7984.6
    235360     7986.04
    235400     7987.94
    235440     7989.22
    235480     7990.51
    235520      7991.8
    235560     7993.68
    235600     7994.44
    235640     7995.85
    235680     7997.12
    235720     7998.02
    235760     7999.78
    235800     8001.64
    235840     8002.77
    235880     8003.68
    235920     8005.74
    235960     8006.94
    236000     8008.42
    236040     8009.39
    236080     8010.96
    236120     8011.86
    236160     8013.28
    236200     8015.17
    236240     8016.48
    236280     8017.73
    236320     8019.06
    236360     8020.93
    236400      8021.7
    236440     8023.09
    236480     8024.37
    236520     8025.28
    236560     8027.03
    236600     8028.87
    236640     8030.05
    236680     8030.93
    236720     8032.98
    236760     8034.19
    236800     8035.66
    236840     8036.64
    236880     8038.22
    236920      8039.1
    236960     8040.52
    237000     8042.41
    237040     8043.72
    237080     8044.99
    237120     8046.31
    237160     8048.18
    237200     8048.93
    237240     8050.34
    237280     8051.61
    237320     8052.53
    237360     8054.27
    237400     8056.12
    237440     8057.31
    237480     8058.18
    237520     8060.19
    237560     8061.43
    237600      8062.9
    237640      8063.9
    237680     8065.47
    237720     8066.34
    237760     8067.76
    237800     8069.65
    237840     8070.97
    237880     8072.21
    237920     8073.56
    237960     8075.43
    238000     8076.18
    238040     8077.58
    238080     8078.85
    238120     8079.77
    238160     8081.48
    238200     8083.35
    238240     8084.56
    238280     8085.41
    238320     8087.44
    238360     8088.66
    238400     8090.15
    238440     8091.12
    238480     8092.71
    238520     8093.58
    238560     8095.01
    238600     8096.89
    238640     8098.21
    238680     8099.47
    238720      8100.8
    238760     8102.68
    238800      8103.4
    238840     8104.82
    238880     8106.08
    238920     8106.99
    238960     8108.72
    239000     8110.59
    239040      8111.8
    239080     8112.64
    239120     8114.63
    239160     8115.88
    239200     8117.36
    239240     8118.37
    239280     8119.95
    239320     8120.79
    239360     8122.23
    239400     8124.12
    239440     8125.43
    239480      8126.7
    239520     8128.03
    239560      8129.9
    239600     8130.64
    239640     8132.05
    239680      8133.3
    239720     8134.22
    239760     8135.95
    239800     8137.83
    239840     8139.01
    239880     8139.85
    239920     8141.83
    239960     8143.11
    240000     8144.59
    240040     8145.58
    240080     8147.16
    240120     8148.02
    240160     8149.47
    240200     8151.33
    240240     8152.66
    240280     8153.93
    240320     8155.26
    240360     8157.11
    240400     8157.86
    240440     8159.28
    240480     8160.52
    240520     8161.45
    240560     8163.19
    240600     8165.03
    240640     8166.22
    240680     8167.07
    240720     8169.06
    240760     8170.35
    240800     8171.83
    240840     8172.81
    240880     8174.39
    240920     8175.25
    240960     8176.68
    241000     8178.54
    241040     8179.86
    241080     8181.15
    241120      8182.5
    241160     8184.35
    241200     8185.05
    241240     8186.51
    241280     8187.74
    241320     8188.68
    241360     8190.39
    241400     8192.26
    241440     8193.44
    241480     8194.29
    241520     8196.27
    241560     8197.56
    241600     8199.06
    241640     8200.04
    241680     8201.62
    241720     8202.47
    241760     8203.91
    241800     8205.79
    241840      8207.1
    241880     8208.38
    241920     8209.73
    241960     8211.59
    242000     8212.29
    242040     8213.72
    242080     8214.97
    242120     8215.91
    242160     8217.64
    242200      8219.5
    242240     8220.68
    242280     8221.52
    242320      8223.5
    242360     8224.79
    242400     8226.28
    242440     8227.27
    242480     8228.85
    242520     8229.71
    242560     8231.13
    242600     8233.02
    242640     8234.33
    242680      8235.6
    242720     8236.94
    242760     8238.83
    242800      8239.5
    242840     8240.93
    242880      8242.2
    242920     8243.14
    242960     8244.86
    243000     8246.72
    243040     8247.89
    243080     8248.72
    243120     8250.74
    243160     8252.02
    243200     8253.52
    243240     8254.48
    243280      8256.1
    243320     8256.93
    243360     8258.34
    243400     8260.23
    243440     8261.54
    243480     8262.81
    243520     8264.16
    243560     8266.03
    243600     8266.71
    243640     8268.14
    243680     8269.43
    243720     8270.36
    243760     8272.08
    243800     8273.94
    243840     8275.11
    243880     8275.94
    243920     8277.96
    243960     8279.24
    244000     8280.72
    244040     8281.67
    244080     8283.33
    244120     8284.15
    244160     8285.57
    244200     8287.46
    244240     8288.77
    244280     8290.04
    244320     8291.38
    244360     8293.27
    244400     8293.95
    244440     8295.36
    244480     8296.64
    244520     8297.59
    244560     8299.29
    244600     8301.18
    244640     8302.36
    244680     8303.17
    244720      8305.2
    244760     8306.47
    244800     8307.93
    244840     8308.92
    244880     8310.55
    244920      8311.4
    244960     8312.81
    245000     8314.68
    245040     8316.01
    245080     8317.27
    245120     8318.62
    245160     8320.49
    245200     8321.17
    245240      8322.6
    245280     8323.87
    245320     8324.82
    245360     8326.52
    245400     8328.39
    245440     8329.57
    245480     8330.39
    245520     8332.42
    245560     8333.67
    245600     8335.16
    245640     8336.14
    245680     8337.78
    245720     8338.62
    245760     8340.03
    245800      8341.9
    245840     8343.22
    245880     8344.51
    245920     8345.84
    245960     8347.73
    246000     8348.39
    246040     8349.87
    246080     8351.11
    246120     8352.04
    246160     8353.74
    246200     8355.64
    246240     8356.81
    246280     8357.63
    246320     8359.67
    246360     8360.93
    246400      8362.4
    246440     8363.38
    246480     8365.03
    246520     8365.84
    246560     8367.28
    246600     8369.16
    246640     8370.48
    246680     8371.76
    246720     8373.11
    246760        8375
    246800     8375.64
    246840     8377.13
    246880     8378.37
    246920     8379.31
    246960     8380.99
    247000     8382.89
    247040     8384.06
    247080     8384.88
    247120     8386.92
    247160      8388.2
    247200     8389.67
    247240     8390.65
    247280     8392.29
    247320     8393.09
    247360     8394.56
    247400     8396.43
    247440     8397.73
    247480     8399.01
    247520     8400.38
    247560     8402.25
    247600     8402.92
    247640     8404.37
    247680     8405.61
    247720     8406.54
    247760     8408.22
    247800     8410.17
    247840     8411.33
    247880     8412.14
    247920     8414.15
    247960     8415.44
    248000     8416.94
    248040     8417.92
    248080     8419.53
    248120     8420.36
    248160     8421.83
    248200     8423.72
    248240     8425.01
    248280      8426.3
    248320     8427.67
    248360     8429.54
    248400     8430.17
    248440     8431.66
    248480     8432.86
    248520     8433.83
    248560     8435.51
    248600     8437.45
    248640     8438.62
    248680      8439.4
    248720     8441.44
    248760     8442.74
    248800     8444.22
    248840     8445.19
    248880     8446.82
    248920     8447.62
    248960     8449.09
    249000     8450.99
    249040     8452.27
    249080     8453.58
    249120     8454.95
    249160     8456.82
    249200     8457.44
    249240     8458.93
    249280     8460.12
    249320     8461.09
    249360     8462.78
    249400      8464.7
    249440     8465.87
    249480     8466.65
    249520     8468.68
    249560        8470
    249600     8471.48
    249640     8472.48
    249680     8474.09
    249720     8474.87
    249760     8476.35
    249800     8478.29
    249840     8479.54
    249880     8480.85
    249920     8482.24
    249960      8484.1
    250000     8484.69
    250040     8486.21
    250080     8487.41
    250120     8488.34
    250160     8490.07
    250200     8491.98
    250240     8493.16
    250280     8493.94
    250320     8495.96
    250360     8497.26
    250400     8498.74
    250440     8499.75
    250480     8501.38
    250520     8502.14
    250560     8503.63
    250600     8505.56
    250640      8506.8
    250680     8508.11
    250720     8509.55
    250760     8511.37
    250800     8511.98
    250840      8513.5
    250880      8514.7
    250920     8515.62
    250960     8517.37
    251000     8519.27
    251040     8520.43
    251080     8521.19
    251120     8523.25
    251160     8524.56
    251200     8526.01
    251240     8527.03
    251280     8528.68
    251320     8529.42
    251360     8530.92
    251400     8532.86
    251440     8534.09
    251480     8535.39
    251520     8536.81
    251560     8538.66
    251600     8539.25
    251640     8540.79
    251680     8541.98
    251720      8542.9
    251760     8544.66
    251800     8546.56
    251840     8547.71
    251880     8548.47
    251920     8550.53
    251960     8551.87
    252000     8553.29
    252040     8554.29
    252080     8555.96
    252120     8556.72
    252160     8558.19
    252200     8560.14
    252240     8561.39
    252280     8562.67
    252320     8564.09
    252360     8565.96
    252400     8566.53
    252440     8568.07
    252480     8569.27
    252520     8570.18
    252560     8571.96
    252600     8573.85
    252640     8574.99
    252680     8575.78
    252720     8577.82
    252760     8579.18
    252800     8580.59
    252840      8581.6
    252880     8583.29
    252920     8584.01
    252960      8585.5
    253000     8587.46
    253040     8588.71
    253080     8589.98
    253120     8591.41
    253160     8593.27
    253200     8593.84
    253240     8595.38
    253280     8596.58
    253320     8597.48
    253360     8599.28
    253400     8601.16
    253440      8602.3
    253480     8603.09
    253520     8605.12
    253560     8606.49
    253600     8607.89
    253640     8608.89
    253680     8610.58
    253720     8611.31
    253760     8612.79
    253800     8614.73
    253840     8616.02
    253880     8617.28
    253920     8618.71
    253960     8620.58
    254000     8621.15
    254040     8622.72
    254080      8623.9
    254120      8624.8
    254160     8626.61
    254200     8628.48
    254240      8629.6
    254280     8630.41
    254320     8632.45
    254360      8633.8
    254400      8635.2
    254440      8636.2
    254480      8637.9
    254520     8638.64
    254560     8640.12
    254600     8642.05
    254640     8643.33
    254680     8644.62
    254720     8646.03
    254760      8647.9
    254800     8648.47
    254840     8650.04
    254880     8651.23
    254920     8652.12
    254960     8653.94
    255000     8655.81
    255040     8656.95
    255080     8657.74
    255120     8659.78
    255160     8661.14
    255200     8662.55
    255240     8663.53
    255280     8665.25
    255320     8665.99
    255360     8667.48
    255400      8669.4
    255440     8670.68
    255480     8671.98
    255520     8673.37
    255560     8675.24
    255600     8675.79
    255640     8677.38
    255680     8678.58
    255720     8679.45
    255760     8681.28
    255800     8683.17
    255840     8684.25
    255880     8685.09
    255920     8687.13
    255960     8688.46
    256000     8689.87
    256040     8690.89
    256080     8692.59
    256120     8693.35
    256160     8694.84
    256200     8696.76
    256240     8698.04
    256280     8699.33
    256320     8700.71
    256360     8702.59
    256400     8703.17
    256440     8704.73
    256480     8705.92
    256520      8706.8
    256560     8708.61
    256600     8710.51
    256640     8711.59
    256680     8712.44
    256720     8714.48
    256760      8715.8
    256800     8717.22
    256840     8718.24
    256880     8719.95
    256920     8720.69
    256960     8722.17
    257000     8724.11
    257040     8725.39
    257080     8726.67
    257120     8728.06
    257160     8729.94
    257200     8730.54
    257240     8732.12
    257280     8733.28
    257320     8734.13
    257360     8735.96
    257400     8737.86
    257440     8738.95
    257480      8739.8
    257520     8741.83
    257560     8743.16
    257600     8744.57
    257640      8745.6
    257680     8747.33
    257720     8748.04
    257760     8749.57
    257800     8751.48
    257840     8752.77
    257880     8754.06
    257920     8755.43
    257960     8757.31
    258000     8757.89
    258040     8759.48
    258080     8760.65
    258120     8761.49
    258160     8763.33
    258200     8765.23
    258240     8766.32
    258280     8767.17
    258320     8769.18
    258360     8770.51
    258400     8771.93
    258440     8772.98
    258480     8774.69
    258520      8775.4
    258560     8776.93
    258600     8778.86
    258640     8780.16
    258680     8781.42
    258720     8782.81
    258760     8784.68
    258800     8785.26
    258840     8786.86
    258880     8787.99
    258920     8788.87
    258960     8790.71
    259000     8792.61
    259040     8793.69
    259080     8794.53
    259120     8796.57
    259160     8797.89
    259200     8799.29
    259240     8800.34
    259280     8802.07
    259320     8802.77
    259360     8804.31
    259400     8806.25
    259440     8807.54
    259480     8808.81
    259520     8810.19
    259560     8812.06
    259600     8812.63
    259640     8814.25
    259680      8815.4
    259720     8816.28
    259760      8818.1
    259800        8820
    259840     8821.07
    259880     8821.93
    259920     8823.97
    259960     8825.27
    260000     8826.67
    260040     8827.74
    260080     8829.47
    260120     8830.15
    260160     8831.69
    260200     8833.62
    260240     8834.93
    260280     8836.24
    260320      8837.6
    260360     8839.46
    260400     8840.05
    260440     8841.67
    260480     8842.82
    260520     8843.68
    260560     8845.51
    260600     8847.42
    260640     8848.45
    260680     8849.34
    260720     8851.38
    260760     8852.69
    260800     8854.08
    260840     8855.13
    260880     8856.88
    260920     8857.57
    260960     8859.09
    261000     8861.03
    261040     8862.35
    261080     8863.65
    261120     8865.01
    261160     8866.83
    261200     8867.44
    261240     8869.07
    261280     8870.22
    261320     8871.06
    261360     8872.91
    261400     8874.84
    261440     8875.88
    261480     8876.73
    261520     8878.79
    261560     8880.06
    261600     8881.47
    261640     8882.53
    261680     8884.28
    261720     8884.95
    261760     8886.48
    261800     8888.45
    261840     8889.74
    261880     8891.08
    261920     8892.43
    261960     8894.23
    262000     8894.85
    262040     8896.49
    262080     8897.64
    262120     8898.48
    262160     8900.31
    262200     8902.23
    262240     8903.28
    262280     8904.14
    262320      8906.2
    262360     8907.47
    262400     8908.88
    262440     8909.92
    262480     8911.69
    262520     8912.33
    262560     8913.87
    262600     8915.86
    262640     8917.15
    262680     8918.48
    262720     8919.84
    262760     8921.63
    262800     8922.23
    262840     8923.87
    262880     8925.03
    262920     8925.89
    262960     8927.71
    263000     8929.64
    263040     8930.68
    263080     8931.55
    263120     8933.61
    263160     8934.89
    263200      8936.3
    263240     8937.29
    263280     8939.07
    263320     8939.71
    263360     8941.24
    263400     8943.25
    263440     8944.53
    263480     8945.85
    263520     8947.22
    263560     8949.02
    263600     8949.62
    263640     8951.24
    263680     8952.41
    263720     8953.28
    263760     8955.07
    263800     8957.06
    263840     8958.09
    263880     8958.91
    263920     8960.99
    263960     8962.29
    264000     8963.68
    264040     8964.68
    264080     8966.45
    264120     8967.13
    264160     8968.62
    264200     8970.62
    264240     8971.91
    264280     8973.25
    264320      8974.6
    264360      8976.4
    264400     8977.02
    264440     8978.64
    264480     8979.79
    264520     8980.67
    264560     8982.44
    264600     8984.45
    264640     8985.49
    264680     8986.29
    264720     8988.37
    264760     8989.66
    264800     8991.06
    264840     8992.05
    264880     8993.82
    264920      8994.5
    264960        8996
    265000     8997.99
    265040     8999.28
    265080     9000.65
    265120     9001.98
    265160     9003.79
    265200     9004.39
    265240     9006.02
    265280     9007.19
    265320     9008.04
    265360     9009.81
    265400     9011.83
    265440     9012.84
    265480     9013.65
    265520     9015.78
    265560     9017.02
    265600     9018.45
    265640     9019.42
    265680     9021.22
    265720     9021.88
    265760     9023.39
    265800     9025.38
    265840     9026.65
    265880     9028.04
    265920     9029.37
    265960     9031.15
    266000     9031.78
    266040     9033.39
    266080     9034.56
    266120     9035.41
    266160     9037.19
    266200     9039.19
    266240     9040.23
    266280     9041.03
    266320     9043.18
    266360      9044.4
    266400     9045.83
    266440     9046.81
    266480      9048.6
    266520     9049.27
    266560     9050.75
    266600     9052.79
    266640     9054.05
    266680     9055.42
    266720     9056.77
    266760     9058.53
    266800     9059.15
    266840     9060.77
    266880     9061.95
    266920     9062.77
    266960     9064.56
    267000     9066.59
    267040      9067.6
    267080     9068.38
    267120     9070.52
    267160     9071.76
    267200     9073.19
    267240     9074.17
    267280     9075.98
    267320     9076.64
    267360     9078.14
    267400     9080.15
    267440      9081.4
    267480     9082.78
    267520     9084.13
    267560     9085.89
    267600     9086.53
    267640     9088.12
    267680     9089.32
    267720     9090.17
    267760     9091.92
    267800     9093.95
    267840     9094.98
    267880     9095.73
    267920     9097.87
    267960     9099.12
    268000     9100.55
    268040     9101.53
    268080     9103.33
    268120        9104
    268160     9105.48
    268200     9107.47
    268240     9108.77
    268280     9110.14
    268320     9111.51
    268360     9113.23
    268400     9113.89
    268440     9115.51
    268480     9116.67
    268520     9117.54
    268560     9119.27
    268600     9121.31
    268640     9122.34
    268680     9123.07
    268720     9125.24
    268760      9126.5
    268800     9127.93
    268840     9128.87
    268880     9130.69
    268920     9131.39
    268960     9132.89
    269000     9134.83
    269040     9136.13
    269080      9137.5
    269120     9138.87
    269160      9140.6
    269200     9141.25
    269240     9142.91
    269280     9144.04
    269320     9144.93
    269360     9146.63
    269400     9148.68
    269440     9149.69
    269480     9150.45
    269520      9152.6
    269560     9153.88
    269600      9155.3
    269640     9156.25
    269680     9158.05
    269720     9158.76
    269760     9160.22
    269800      9162.2
    269840     9163.49
    269880     9164.87
    269920     9166.23
    269960     9167.95
    270000      9168.6
    270040     9170.26
    270080     9171.39
    270120     9172.28
    270160     9173.99
    270200     9176.03
    270240     9177.05
    270280     9177.79
    270320     9179.96
    270360     9181.22
    270400     9182.67
    270440     9183.59
    270480      9185.4
    270520     9186.11
    270560     9187.55
    270600     9189.54
    270640     9190.83
    270680      9192.2
    270720     9193.58
    270760     9195.27
    270800     9195.93
    270840     9197.62
    270880     9198.72
    270920      9199.6
    270960     9201.31
    271000     9203.38
    271040     9204.39
    271080     9205.15
    271120      9207.3
    271160     9208.57
    271200     9210.03
    271240     9210.95
    271280     9212.75
    271320     9213.44
    271360      9214.9
    271400      9216.9
    271440     9218.18
    271480     9219.53
    271520     9220.93
    271560     9222.61
    271600     9223.27
    271640     9224.95
    271680     9226.06
    271720     9226.96
    271760     9228.67
    271800     9230.72
    271840     9231.73
    271880     9232.49
    271920     9234.67
    271960      9235.9
    272000     9237.37
    272040     9238.32
    272080      9240.1
    272120     9240.77
    272160     9242.25
    272200     9244.23
    272240     9245.53
    272280     9246.86
    272320     9248.28
    272360     9249.96
    272400     9250.61
    272440     9252.27
    272480     9253.42
    272520     9254.29
    272560     9256.02
    272600     9258.06
    272640     9259.06
    272680     9259.83
    272720        9262
    272760     9263.23
    272800     9264.71
    272840     9265.67
    272880     9267.49
    272920     9268.12
    272960     9269.61
    273000     9271.58
    273040     9272.84
    273080     9274.21
    273120     9275.64
    273160     9277.33
    273200     9277.96
    273240     9279.64
    273280     9280.78
    273320     9281.64
    273360     9283.39
    273400     9285.43
    273440     9286.43
    273480     9287.21
    273520     9289.37
    273560      9290.6
    273600     9292.05
    273640     9293.04
    273680     9294.85
    273720     9295.49
    273760     9296.98
    273800     9298.93
    273840     9300.21
    273880     9301.57
    273920     9303.01
    273960     9304.69
    274000     9305.33
    274040     9306.99
    274080     9308.14
    274120     9308.99
    274160     9310.77
    274200     9312.79
    274240     9313.81
    274280     9314.58
    274320     9316.75
    274360     9317.93
    274400     9319.41
    274440     9320.38
    274480     9322.22
    274520     9322.87
    274560     9324.34
    274600     9326.31
    274640     9327.57
    274680     9328.95
    274720     9330.38
    274760     9332.05
    274800     9332.73
    274840     9334.35
    274880     9335.52
    274920     9336.35
    274960     9338.13
    275000     9340.16
    275040      9341.2
    275080     9341.95
    275120     9344.11
    275160     9345.28
    275200     9346.78
    275240     9347.74
    275280     9349.61
    275320     9350.23
    275360     9351.71
    275400     9353.69
    275440     9354.95
    275480     9356.31
    275520     9357.73
    275560     9359.43
    275600     9360.13
    275640     9361.72
    275680     9362.91
    275720     9363.71
    275760     9365.51
    275800     9367.56
    275840     9368.59
    275880     9369.33
    275920     9371.49
    275960     9372.64
    276000     9374.16
    276040     9375.12
    276080        9377
    276120     9377.59
    276160     9379.08
    276200     9381.04
    276240     9382.32
    276280     9383.71
    276320     9385.12
    276360     9386.82
    276400     9387.53
    276440     9389.09
    276480     9390.29
    276520     9391.09
    276560     9392.88
    276600     9394.93
    276640     9395.97
    276680     9396.71
    276720     9398.87
    276760     9400.01
    276800     9401.54
    276840      9402.5
    276880     9404.37
    276920     9404.97
    276960     9406.44
    277000     9408.41
    277040     9409.68
    277080     9411.08
    277120      9412.5
    277160      9414.2
    277200     9414.91
    277240     9416.48
    277280     9417.67
    277320     9418.48
    277360     9420.27
    277400     9422.33
    277440     9423.37
    277480      9424.1
    277520     9426.24
    277560     9427.39
    277600     9428.91
    277640     9429.89
    277680     9431.77
    277720     9432.37
    277760     9433.84
    277800     9435.82
    277840     9437.09
    277880     9438.48
    277920      9439.9
    277960     9441.61
    278000     9442.31
    278040     9443.87
    278080     9445.05
    278120     9445.87
    278160     9447.66
    278200     9449.75
    278240     9450.76
    278280     9451.49
    278320     9453.64
    278360     9454.79
    278400     9456.31
    278440     9457.29
    278480     9459.17
    278520     9459.76
    278560     9461.25
    278600      9463.2
    278640     9464.49
    278680     9465.89
    278720     9467.28
    278760        9469
    278800     9469.71
    278840     9471.28
    278880     9472.44
    278920     9473.27
    278960     9475.04
    279000     9477.15
    279040     9478.16
    279080     9478.89
    279120     9481.03
    279160     9482.17
    279200     9483.69
    279240     9484.71
    279280     9486.58
    279320     9487.16
    279360     9488.64
    279400     9490.59
    279440     9491.88
    279480     9493.31
    279520     9494.67
    279560      9496.4
    279600      9497.1
    279640     9498.68
    279680     9499.83
    279720     9500.69
    279760     9502.47
    279800     9504.56
    279840     9505.57
    279880     9506.27
    279920     9508.43
    279960     9509.58
    280000     9511.12
    280040     9512.11
    280080     9513.97
    280120     9514.55
    280160     9516.05
    280200        9518
    280240     9519.29
    280280     9520.72
    280320     9522.05
    280360     9523.83
    280400     9524.49
    280440     9526.08
    280480     9527.22
    280520     9528.09
    280560     9529.85
    280600     9531.97
    280640     9532.97
    280680     9533.68
    280720     9535.82
    280760     9536.99
    280800     9538.53
    280840     9539.53
    280880     9541.39
    280920     9541.97
    280960     9543.46
    281000     9545.41
    281040     9546.68
    281080     9548.14
    281120     9549.46
    281160     9551.24
    281200     9551.89
    281240     9553.46
    281280     9554.66
    281320     9555.49
    281360     9557.25
    281400     9559.37
    281440     9560.37
    281480     9561.08
    281520     9563.24
    281560     9564.38
    281600     9565.94
    281640     9566.96
    281680      9568.8
    281720     9569.39
    281760     9570.87
    281800     9572.86
    281840     9574.07
    281880     9575.58
    281920     9576.85
    281960     9578.66
    282000      9579.3
    282040     9580.87
    282080     9582.06
    282120      9582.9
    282160     9584.68
    282200      9586.8
    282240     9587.79
    282280     9588.52
    282320     9590.67
    282360      9591.8
    282400     9593.37
    282440     9594.35
    282480     9596.22
    282520     9596.83
    282560     9598.29
    282600      9600.3
    282640      9601.5
    282680     9602.98
    282720      9604.3
    282760     9606.08
    282800     9606.73
    282840     9608.32
    282880     9609.49
    282920     9610.32
    282960     9612.12
    283000     9614.23
    283040     9615.23
    283080     9615.97
    283120     9618.11
    283160     9619.24
    283200      9620.8
    283240     9621.79
    283280     9623.65
    283320     9624.24
    283360      9625.7
    283400     9627.73
    283440     9628.94
    283480     9630.44
    283520     9631.74
    283560     9633.55
    283600     9634.18
    283640     9635.77
    283680     9636.91
    283720     9637.75
    283760     9639.56
    283800     9641.64
    283840     9642.65
    283880      9643.4
    283920     9645.55
    283960     9646.69
    284000     9648.25
    284040     9649.22
    284080      9651.1
    284120     9651.69
    284160     9653.13
    284200     9655.16
    284240     9656.38
    284280     9657.91
    284320     9659.16
    284360     9660.99
    284400     9661.61
    284440     9663.22
    284480     9664.34
    284520     9665.17
    284560     9666.96
    284600     9669.08
    284640      9670.1
    284680     9670.85
    284720     9672.96
    284760      9674.1
    284800     9675.68
    284840     9676.65
    284880     9678.53
    284920     9679.09
    284960     9680.56
    285000     9682.61
    285040     9683.82
    285080     9685.34
    285120     9686.61
    285160     9688.44
    285200     9689.03
    285240     9690.65
    285280     9691.79
    285320     9692.61
    285360     9694.38
    285400      9696.5
    285440     9697.52
    285480     9698.28
    285520     9700.39
    285560     9701.54
    285600     9703.12
    285640     9704.08
    285680     9705.97
    285720      9706.5
    285760     9707.96
    285800     9710.04
    285840     9711.25
    285880     9712.75
    285920     9714.05
    285960     9715.87
    286000     9716.45
    286040      9718.1
    286080     9719.17
    286120     9720.04
    286160     9721.79
    286200     9723.88
    286240     9724.95
    286280      9725.7
    286320     9727.81
    286360     9728.94
    286400     9730.52
    286440     9731.47
    286480     9733.39
    286520     9733.93
    286560     9735.37
    286600     9737.47
    286640     9738.66
    286680     9740.18
    286720     9741.44
    286760      9743.3
    286800     9743.87
    286840     9745.52
    286880     9746.59
    286920     9747.43
    286960     9749.22
    287000     9751.31
    287040     9752.37
    287080      9753.1
    287120     9755.22
    287160     9756.38
    287200     9757.94
    287240      9758.9
    287280     9760.82
    287320     9761.35
    287360     9762.78
    287400     9764.85
    287440     9766.04
    287480     9767.58
    287520     9768.85
    287560     9770.72
    287600     9771.28
    287640     9772.95
    287680     9774.03
    287720     9774.86
    287760     9776.65
    287800     9778.74
    287840     9779.78
    287880     9780.55
    287920     9782.66
    287960     9783.82
    288000     9785.37
    288040     9786.33
    288080     9788.27
    288120     9788.79
    288160      9790.2
    288200      9792.3
    288240     9793.47
    288280     9794.99
    288320     9796.31
    288360     9798.16
    288400     9798.71
    288440      9800.4
    288480     9801.49
    288520      9802.3
    288560     9804.12
    288600     9806.17
    288640     9807.23
    288680     9807.94
    288720     9810.08
    288760     9811.24
    288800     9812.81
    288840     9813.76
    288880      9815.7
    288920     9816.21
    288960     9817.63
    289000     9819.74
    289040     9820.92
    289080     9822.42
    289120     9823.72
    289160     9825.59
    289200     9826.14
    289240     9827.83
    289280     9828.92
    289320     9829.75
    289360     9831.57
    289400     9833.58
    289440     9834.66
    289480     9835.35
    289520     9837.49
    289560     9838.66
    289600     9840.22
    289640     9841.17
    289680     9843.11
    289720     9843.65
    289760     9845.07
    289800     9847.16
    289840     9848.35
    289880     9849.84
    289920     9851.14
    289960     9853.01
    290000     9853.56
    290040     9855.22
    290080     9856.33
    290120     9857.14
    290160     9858.98
    290200        9861
    290240     9862.08
    290280     9862.76
    290320     9864.89
    290360     9866.08
    290400     9867.61
    290440     9868.59
    290480     9870.54
    290520     9871.06
    290560     9872.51
    290600     9874.59
    290640     9875.79
    290680     9877.28
    290720     9878.55
    290760     9880.47
    290800     9880.99
    290840     9882.61
    290880     9883.76
    290920     9884.56
    290960      9886.4
    291000     9888.42
    291040     9889.53
    291080     9890.17
    291120     9892.31
    291160     9893.49
    291200     9895.02
    291240     9896.02
    291280     9897.98
    291320     9898.49
    291360     9899.92
    291400     9902.01
    291440     9903.22
    291480     9904.69
    291520     9905.95
    291560      9907.9
    291600     9908.41
    291640     9910.04
    291680     9911.19
    291720     9911.98
    291760     9913.86
    291800     9915.83
    291840     9916.94
    291880     9917.58
    291920     9919.72
    291960     9920.92
    292000     9922.46
    292040     9923.44
    292080     9925.42
    292120     9925.97
    292160     9927.35
    292200     9929.45
    292240     9930.64
    292280     9932.12
    292320     9933.37
    292360     9935.34
    292400     9935.85
    292440     9937.47
    292480     9938.62
    292520     9939.42
    292560     9941.31
    292600     9943.26
    292640     9944.37
    292680     9945.03
    292720     9947.19
    292760     9948.38
    292800     9949.93
    292840     9950.85
    292880     9952.85
    292920     9953.39
    292960     9954.76
    293000     9956.86
    293040     9958.07
    293080     9959.57
    293120     9960.82
    293160     9962.81
    293200     9963.29
    293240     9964.91
    293280     9966.04
    293320     9966.87
    293360     9968.76
    293400     9970.71
    293440      9971.8
    293480     9972.46
    293520     9974.63
    293560     9975.83
    293600     9977.35
    293640     9978.29
    293680     9980.27
    293720     9980.83
    293760     9982.22
    293800     9984.31
    293840      9985.5
    293880     9987.02
    293920     9988.28
    293960     9990.24
    294000     9990.73
    294040     9992.36
    294080     9993.48
    294120      9994.3
    294160     9996.21
    294200     9998.16
    294240     9999.25
    294280     9999.89
    294320     10002.1
    294360     10003.3
    294400     10004.8
    294440     10005.7
    294480     10007.7
    294520     10008.2
    294560     10009.7
    294600     10011.8
    294640     10012.9
    294680     10014.5
    294720     10015.7
    294760     10017.7
    294800     10018.1
    294840     10019.8
    294880     10020.9
    294920     10021.7
    294960     10023.7
    295000     10025.6
    295040     10026.7
    295080     10027.3
    295120     10029.5
    295160     10030.7
    295200     10032.2
    295240     10033.2
    295280     10035.2
    295320     10035.7
    295360     10037.1
    295400     10039.2
    295440     10040.4
    295480     10041.9
    295520     10043.1
    295560     10045.1
    295600     10045.6
    295640     10047.3
    295680     10048.3
    295720     10049.1
    295760     10051.1
    295800       10053
    295840     10054.1
    295880     10054.7
    295920       10057
    295960     10058.2
    296000     10059.7
    296040     10060.6
    296080     10062.6
    296120     10063.1
    296160     10064.5
    296200     10066.7
    296240     10067.8
    296280     10069.3
    296320     10070.6
    296360     10072.6
    296400       10073
    296440     10074.7
    296480     10075.8
    296520     10076.6
    296560     10078.5
    296600     10080.4
    296640     10081.5
    296680     10082.2
    296720     10084.4
    296760     10085.6
    296800     10087.1
    296840       10088
    296880       10090
    296920     10090.6
    296960     10091.9
    297000     10094.1
    297040     10095.3
    297080     10096.8
    297120       10098
    297160       10100
    297200     10100.4
    297240     10102.1
    297280     10103.2
    297320       10104
    297360       10106
    297400     10107.8
    297440       10109
    297480     10109.6
    297520     10111.8
    297560       10113
    297600     10114.5
    297640     10115.5
    297680     10117.4
    297720       10118
    297760     10119.4
    297800     10121.5
    297840     10122.7
    297880     10124.2
    297920     10125.4
    297960     10127.4
    298000     10127.8
    298040     10129.5
    298080     10130.5
    298120     10131.4
    298160     10133.3
    298200     10135.2
    298240     10136.4
    298280       10137
    298320     10139.2
    298360     10140.5
    298400     10141.9
    298440     10142.9
    298480     10144.8
    298520     10145.4
    298560     10146.8
    298600     10148.9
    298640     10150.1
    298680     10151.6
    298720     10152.8
    298760     10154.8
    298800     10155.2
    298840     10156.9
    298880     10157.9
    298920     10158.8
    298960     10160.7
    299000     10162.7
    299040     10163.8
    299080     10164.4
    299120     10166.6
    299160     10167.9
    299200     10169.3
    299240     10170.2
    299280     10172.2
    299320     10172.8
    299360     10174.2
    299400     10176.4
    299440     10177.5
    299480       10179
    299520     10180.2
    299560     10182.2
    299600     10182.6
    299640     10184.3
    299680     10185.3
    299720     10186.2
    299760     10188.1
    299800       10190
    299840     10191.1
    299880     10191.8
    299920       10194
    299960     10195.2
    300000     10196.7
    300040     10197.7
    300080     10199.6
    300120     10200.1
    300160     10201.5
    300200     10203.7
    300240     10204.8
    300280     10206.3
    300320     10207.6
    300360     10209.6
    300400       10210
    300440     10211.7
    300480     10212.7
    300520     10213.6
    300560     10215.5
    300600     10217.4
    300640     10218.5
    300680     10219.1
    300720     10221.3
    300760     10222.6
    300800     10224.1
    300840       10225
    300880       10227
    300920     10227.5
    300960     10228.9
    301000     10231.1
    301040     10232.2
    301080     10233.7
    301120     10234.9
    301160       10237
    301200     10237.4
    301240       10239
    301280     10240.1
    301320       10241
    301360     10242.9
    301400     10244.8
    301440     10245.9
    301480     10246.5
    301520     10248.7
    301560       10250
    301600     10251.4
    301640     10252.4
    301680     10254.4
    301720     10254.8
    301760     10256.3
    301800     10258.5
    301840     10259.6
    301880     10261.1
    301920     10262.3
    301960     10264.4
    302000     10264.8
    302040     10266.5
    302080     10267.4
    302120     10268.3
    302160     10270.3
    302200     10272.2
    302240     10273.3
    302280     10273.9
    302320     10276.1
    302360     10277.4
    302400     10278.9
    302440     10279.8
    302480     10281.8
    302520     10282.3
    302560     10283.7
    302600     10285.9
    302640       10287
    302680     10288.5
    302720     10289.7
    302760     10291.8
    302800     10292.2
    302840     10293.9
    302880     10294.8
    302920     10295.7
    302960     10297.7
    303000     10299.6
    303040     10300.7
    303080     10301.2
    303120     10303.5
    303160     10304.8
    303200     10306.3
    303240     10307.2
    303280     10309.2
    303320     10309.7
    303360     10311.1
    303400     10313.3
    303440     10314.4
    303480     10315.9
    303520     10317.1
    303560     10319.2
    303600     10319.6
    303640     10321.3
    303680     10322.3
    303720     10323.1
    303760     10325.1
    303800       10327
    303840     10328.1
    303880     10328.7
    303920     10330.9
    303960     10332.2
    304000     10333.6
    304040     10334.6
    304080     10336.6
    304120     10337.1
    304160     10338.4
    304200     10340.7
    304240     10341.8
    304280     10343.3
    304320     10344.5
    304360     10346.6
    304400       10347
    304440     10348.7
    304480     10349.6
    304520     10350.5
    304560     10352.5
    304600     10354.4
    304640     10355.5
    304680     10356.1
    304720     10358.3
    304760     10359.6
    304800     10361.1
    304840     10362.1
    304880       10364
    304920     10364.5
    304960     10365.8
    305000     10368.1
    305040     10369.2
    305080     10370.7
    305120     10371.9
    305160       10374
    305200     10374.4
    305240     10376.1
    305280     10377.1
    305320     10377.9
    305360     10379.9
    305400     10381.8
    305440     10382.9
    305480     10383.4
    305520     10385.7
    305560       10387
    305600     10388.4
    305640     10389.5
    305680     10391.4
    305720     10391.9
    305760     10393.2
    305800     10395.5
    305840     10396.5
    305880     10398.1
    305920     10399.3
    305960     10401.4
    306000     10401.8
    306040     10403.5
    306080     10404.5
    306120     10405.3
    306160     10407.3
    306200     10409.2
    306240     10410.3
    306280     10410.8
    306320     10413.1
    306360     10414.4
    306400     10415.8
    306440     10416.9
    306480     10418.8
    306520     10419.3
    306560     10420.6
    306600     10422.9
    306640       10424
    306680     10425.5
    306720     10426.7
    306760     10428.8
    306800     10429.2
    306840     10430.9
    306880     10431.9
    306920     10432.7
    306960     10434.7
    307000     10436.6
    307040     10437.7
    307080     10438.2
    307120     10440.6
    307160     10441.8
    307200     10443.2
    307240     10444.3
    307280     10446.2
    307320     10446.7
    307360       10448
    307400     10450.3
    307440     10451.3
    307480     10452.9
    307520     10454.1
    307560     10456.2
    307600     10456.6
    307640     10458.3
    307680     10459.3
    307720     10460.1
    307760     10462.1
    307800       10464
    307840     10465.1
    307880     10465.6
    307920       10468
    307960     10469.3
    308000     10470.7
    308040     10471.7
    308080     10473.6
    308120     10474.1
    308160     10475.5
    308200     10477.7
    308240     10478.8
    308280     10480.3
    308320     10481.5
    308360     10483.7
    308400       10484
    308440     10485.7
    308480     10486.7
    308520     10487.5
    308560     10489.6
    308600     10491.4
    308640     10492.5
    308680       10493
    308720     10495.4
    308760     10496.7
    308800     10498.1
    308840     10499.1
    308880       10501
    308920     10501.5
    308960     10502.9
    309000     10505.2
    309040     10506.2
    309080     10507.8
    309120       10509
    309160     10511.1
    309200     10511.4
    309240     10513.1
    309280     10514.1
    309320     10514.9
    309360       10517
    309400     10518.9
    309440     10519.9
    309480     10520.4
    309520     10522.9
    309560     10524.1
    309600     10525.5
    309640     10526.5
    309680     10528.5
    309720     10528.9
    309760     10530.3
    309800     10532.6
    309840     10533.6
    309880     10535.2
    309920     10536.4
    309960     10538.6
    310000     10538.8
    310040     10540.6
    310080     10541.6
    310120     10542.3
    310160     10544.4
    310200     10546.3
    310240     10547.4
    310280     10547.9
    310320     10550.3
    310360     10551.5
    310400     10552.9
    310440       10554
    310480     10555.9
    310520     10556.4
    310560     10557.7
    310600       10560
    310640       10561
    310680     10562.6
    310720     10563.8
    310760       10566
    310800     10566.2
    310840       10568
    310880       10569
    310920     10569.8
    310960     10571.8
    311000     10573.7
    311040     10574.8
    311080     10575.3
    311120     10577.7
    311160       10579
    311200     10580.4
    311240     10581.4
    311280     10583.3
    311320     10583.8
    311360     10585.1
    311400     10587.4
    311440     10588.5
    311480       10590
    311520     10591.2
    311560     10593.4
    311600     10593.7
    311640     10595.4
    311680     10596.4
    311720     10597.2
    311760     10599.3
    311800     10601.1
    311840     10602.2
    311880     10602.7
    311920     10605.1
    311960     10606.4
    312000     10607.8
    312040     10608.8
    312080     10610.7
    312120     10611.2
    312160     10612.5
    312200     10614.9
    312240     10615.9
    312280     10617.4
    312320     10618.7
    312360     10620.8
    312400     10621.1
    312440     10622.9
    312480     10623.8
    312520     10624.6
    312560     10626.7
    312600     10628.6
    312640     10629.6
    312680     10630.2
    312720     10632.5
    312760     10633.8
    312800     10635.2
    312840     10636.2
    312880     10638.2
    312920     10638.6
    312960     10639.9
    313000     10642.3
    313040     10643.3
    313080     10644.8
    313120     10646.1
    313160     10648.2
    313200     10648.5
    313240     10650.3
    313280     10651.2
    313320       10652
    313360     10654.1
    313400       10656
    313440     10657.1
    313480     10657.6
    313520     10659.9
    313560     10661.2
    313600     10662.7
    313640     10663.6
    313680     10665.5
    313720       10666
    313760     10667.3
    313800     10669.7
    313840     10670.7
    313880     10672.3
    313920     10673.5
    313960     10675.7
    314000     10675.9
    314040     10677.7
    314080     10678.7
    314120     10679.4
    314160     10681.6
    314200     10683.4
    314240     10684.5
    314280       10685
    314320     10687.4
    314360     10688.7
    314400     10690.1
    314440     10691.1
    314480       10693
    314520     10693.5
    314560     10694.8
    314600     10697.1
    314640     10698.2
    314680     10699.7
    314720       10701
    314760     10703.1
    314800     10703.4
    314840     10705.1
    314880     10706.1
    314920     10706.9
    314960       10709
    315000     10710.8
    315040     10711.9
    315080     10712.5
    315120     10714.8
    315160     10716.1
    315200     10717.5
    315240     10718.5
    315280     10720.4
    315320     10720.9
    315360     10722.2
    315400     10724.6
    315440     10725.6
    315480     10727.1
    315520     10728.4
    315560     10730.5
    315600     10730.8
    315640     10732.6
    315680     10733.5
    315720     10734.3
    315760     10736.4
    315800     10738.3
    315840     10739.4
    315880     10739.9
    315920     10742.3
    315960     10743.6
    316000       10745
    316040       10746
    316080     10747.8
    316120     10748.3
    316160     10749.6
    316200       10752
    316240     10753.1
    316280     10754.6
    316320     10755.8
    316360       10758
    316400     10758.3
    316440       10760
    316480       10761
    316520     10761.8
    316560     10763.8
    316600     10765.7
    316640     10766.9
    316680     10767.4
    316720     10769.7
    316760       10771
    316800     10772.4
    316840     10773.4
    316880     10775.3
    316920     10775.8
    316960     10777.1
    317000     10779.5
    317040     10780.5
    317080       10782
    317120     10783.2
    317160     10785.4
    317200     10785.7
    317240     10787.5
    317280     10788.4
    317320     10789.2
    317360     10791.3
    317400     10793.2
    317440     10794.3
    317480     10794.8
    317520     10797.2
    317560     10798.5
    317600     10799.9
    317640     10800.9
    317680     10802.7
    317720     10803.2
    317760     10804.5
    317800     10806.9
    317840       10808
    317880     10809.5
    317920     10810.7
    317960     10812.9
    318000     10813.2
    318040       10815
    318080     10815.8
    318120     10816.6
    318160     10818.8
    318200     10820.6
    318240     10821.7
    318280     10822.3
    318320     10824.6
    318360     10825.9
    318400     10827.4
    318440     10828.4
    318480     10830.2
    318520     10830.7
    318560       10832
    318600     10834.4
    318640     10835.5
    318680       10837
    318720     10838.2
    318760     10840.3
    318800     10840.6
    318840     10842.5
    318880     10843.3
    318920     10844.1
    318960     10846.3
    319000     10848.1
    319040     10849.2
    319080     10849.8
    319120     10852.1
    319160     10853.4
    319200     10854.9
    319240     10855.8
    319280     10857.7
    319320     10858.2
    319360     10859.5
    319400     10861.8
    319440     10862.9
    319480     10864.4
    319520     10865.7
    319560     10867.8
    319600     10868.1
    319640     10869.9
    319680     10870.8
    319720     10871.6
    319760     10873.8
    319800     10875.6
    319840     10876.7
    319880     10877.3
    319920     10879.6
    319960     10880.9
    320000     10882.4
    320040     10883.3
    320080     10885.2
    320120     10885.7
    320160       10887
    320200     10889.3
    320240     10890.5
    320280     10891.9
    320320     10893.1
    320360     10895.3
    320400     10895.6
    320440     10897.4
    320480     10898.3
    320520     10899.1
    320560     10901.3
    320600     10903.1
    320640     10904.2
    320680     10904.8
    320720     10907.1
    320760     10908.4
    320800     10909.9
    320840     10910.9
    320880     10912.7
    320920     10913.2
    320960     10914.5
    321000     10916.8
    321040     10917.9
    321080     10919.4
    321120     10920.6
    321160     10922.8
    321200     10923.1
    321240     10924.9
    321280     10925.8
    321320     10926.6
    321360     10928.8
    321400     10930.6
    321440     10931.7
    321480     10932.3
    321520     10934.6
    321560     10935.9
    321600     10937.3
    321640     10938.3
    321680     10940.2
    321720     10940.7
    321760       10942
    321800     10944.3
    321840     10945.4
    321880     10946.9
    321920     10948.1
    321960     10950.3
    322000     10950.6
    322040     10952.4
    322080     10953.3
    322120       10954
    322160     10956.3
    322200       10958
    322240     10959.2
    322280     10959.8
    322320       10962
    322360     10963.4
    322400     10964.8
    322440     10965.8
    322480     10967.7
    322520     10968.1
    322560     10969.5
    322600     10971.8
    322640     10972.9
    322680     10974.4
    322720     10975.6
    322760     10977.8
    322800     10978.1
    322840     10979.9
    322880     10980.8
    322920     10981.5
    322960     10983.8
    323000     10985.6
    323040     10986.7
    323080     10987.3
    323120     10989.5
    323160     10990.9
    323200     10992.3
    323240     10993.3
    323280     10995.1
    323320     10995.6
    323360       10997
    323400     10999.3
    323440     11000.5
    323480     11001.9
    323520     11003.1
    323560     11005.3
    323600     11005.6
    323640     11007.4
    323680     11008.3
    323720       11009
    323760     11011.3
    323800     11013.1
    323840     11014.2
    323880     11014.8
    323920       11017
    323960     11018.4
    324000     11019.8
    324040     11020.8
    324080     11022.6
    324120     11023.2
    324160     11024.5
    324200     11026.8
    324240       11028
    324280     11029.4
    324320     11030.6
    324360     11032.8
    324400       11033
    324440     11034.9
    324480     11035.8
    324520     11036.5
    324560     11038.7
    324600     11040.5
    324640     11041.7
    324680     11042.2
    324720     11044.6
    324760     11045.9
    324800     11047.3
    324840     11048.3
    324880     11050.1
    324920     11050.7
    324960       11052
    325000     11054.2
    325040     11055.5
    325080     11056.9
    325120     11058.1
    325160     11060.3
    325200     11060.5
    325240     11062.4
    325280     11063.3
    325320       11064
    325360     11066.2
    325400       11068
    325440     11069.2
    325480     11069.8
    325520     11072.1
    325560     11073.4
    325600     11074.8
    325640     11075.8
    325680     11077.6
    325720     11078.1
    325760     11079.5
    325800     11081.8
    325840       11083
    325880     11084.4
    325920     11085.6
    325960     11087.9
    326000     11088.1
    326040     11089.9
    326080     11090.8
    326120     11091.6
    326160     11093.7
    326200     11095.6
    326240     11096.8
    326280     11097.3
    326320     11099.6
    326360     11100.9
    326400     11102.3
    326440     11103.3
    326480     11105.2
    326520     11105.7
    326560       11107
    326600     11109.3
    326640     11110.5
    326680     11111.9
    326720     11113.1
    326760     11115.4
    326800     11115.6
    326840     11117.4
    326880     11118.3
    326920     11119.1
    326960     11121.3
    327000     11123.1
    327040     11124.3
    327080     11124.8
    327120     11127.1
    327160     11128.4
    327200     11129.8
    327240     11130.8
    327280     11132.7
    327320     11133.2
    327360     11134.5
    327400     11136.8
    327440       11138
    327480     11139.5
    327520     11140.7
    327560     11142.9
    327600     11143.1
    327640       11145
    327680     11145.8
    327720     11146.6
    327760     11148.8
    327800     11150.6
    327840     11151.9
    327880     11152.3
    327920     11154.6
    327960     11155.9
    328000     11157.3
    328040     11158.3
    328080     11160.2
    328120     11160.7
    328160       11162
    328200     11164.4
    328240     11165.6
    328280       11167
    328320     11168.2
    328360     11170.4
    328400     11170.6
    328440     11172.5
    328480     11173.4
    328520     11174.1
    328560     11176.3
    328600     11178.1
    328640     11179.4
    328680     11179.8
    328720     11182.2
    328760     11183.4
    328800     11184.8
    328840     11185.9
    328880     11187.7
    328920     11188.2
    328960     11189.6
    329000     11191.9
    329040     11193.1
    329080     11194.5
    329120     11195.7
    329160     11197.9
    329200     11198.1
    329240       11200
    329280     11200.9
    329320     11201.6
    329360     11203.8
    329400     11205.6
    329440     11206.9
    329480     11207.4
    329520     11209.7
    329560       11211
    329600     11212.4
    329640     11213.4
    329680     11215.2
    329720     11215.8
    329760     11217.1
    329800     11219.4
    329840     11220.6
    329880       11222
    329920     11223.2
    329960     11225.4
    330000     11225.6
    330040     11227.5
    330080     11228.4
    330120     11229.1
    330160     11231.3
    330200     11233.1
    330240     11234.4
    330280     11234.9
    330320     11237.2
    330360     11238.4
    330400     11239.9
    330440     11240.9
    330480     11242.7
    330520     11243.3
    330560     11244.6
    330600     11246.9
    330640     11248.1
    330680     11249.5
    330720     11250.7
    330760     11252.9
    330800     11253.1
    330840     11254.9
    330880     11255.9
    330920     11256.7
    330960     11258.8
    331000     11260.7
    331040     11261.8
    331080     11262.3
    331120     11264.7
    331160     11265.9
    331200     11267.4
    331240     11268.4
    331280     11270.2
    331320     11270.8
    331360     11272.1
    331400     11274.4
    331440     11275.6
    331480       11277
    331520     11278.2
    331560     11280.4
    331600     11280.6
    331640     11282.4
    331680     11283.4
    331720     11284.2
    331760     11286.2
    331800     11288.2
    331840     11289.4
    331880     11289.8
    331920     11292.2
    331960     11293.4
    332000     11294.8
    332040     11295.9
    332080     11297.7
    332120     11298.2
    332160     11299.5
    332200     11301.9
    332240     11303.1
    332280     11304.6
    332320     11305.7
    332360     11307.9
    332400     11308.1
    332440     11309.9
    332480     11310.8
    332520     11311.6
    332560     11313.7
    332600     11315.6
    332640     11316.8
    332680     11317.3
    332720     11319.7
    332760     11320.9
    332800     11322.3
    332840     11323.4
    332880     11325.2
    332920     11325.7
    332960       11327
    333000     11329.4
    333040     11330.5
    333080     11332.1
    333120     11333.2
    333160     11335.4
    333200     11335.6
    333240     11337.4
    333280     11338.3
    333320     11339.1
    333360     11341.2
    333400     11343.1
    333440     11344.3
    333480     11344.8
    333520     11347.2
    333560     11348.4
    333600     11349.8
    333640     11350.9
    333680     11352.7
    333720     11353.2
    333760     11354.5
    333800     11356.9
    333840       11358
    333880     11359.6
    333920     11360.7
    333960     11362.9
    334000     11363.1
    334040     11364.9
    334080     11365.8
    334120     11366.6
    334160     11368.7
    334200     11370.7
    334240     11371.8
    334280     11372.3
    334320     11374.7
    334360     11375.9
    334400     11377.3
    334440     11378.3
    334480     11380.2
    334520     11380.7
    334560       11382
    334600     11384.4
    334640     11385.5
    334680     11387.1
    334720     11388.1
    334760     11390.3
    334800     11390.6
    334840     11392.3
    334880     11393.3
    334920       11394
    334960     11396.2
    335000     11398.1
    335040     11399.3
    335080     11399.8
    335120     11402.1
    335160     11403.3
    335200     11404.8
    335240     11405.8
    335280     11407.7
    335320     11408.1
    335360     11409.5
    335400     11411.8
    335440       11413
    335480     11414.5
    335520     11415.6
    335560     11417.8
    335600     11418.1
    335640     11419.8
    335680     11420.8
    335720     11421.5
    335760     11423.6
    335800     11425.5
    335840     11426.8
    335880     11427.2
    335920     11429.6
    335960     11430.8
    336000     11432.3
    336040     11433.3
    336080     11435.1
    336120     11435.6
    336160     11436.9
    336200     11439.3
    336240     11440.4
    336280     11441.9
    336320       11443
    336360     11445.2
    336400     11445.5
    336440     11447.3
    336480     11448.2
    336520     11448.9
    336560     11451.1
    336600       11453
    336640     11454.3
    336680     11454.7
    336720     11457.1
    336760     11458.2
    336800     11459.7
    336840     11460.7
    336880     11462.5
    336920       11463
    336960     11464.4
    337000     11466.7
    337040     11467.8
    337080     11469.4
    337120     11470.5
    337160     11472.7
    337200     11472.9
    337240     11474.7
    337280     11475.7
    337320     11476.4
    337360     11478.5
    337400     11480.4
    337440     11481.7
    337480     11482.1
    337520     11484.5
    337560     11485.7
    337600     11487.2
    337640     11488.2
    337680       11490
    337720     11490.5
    337760     11491.8
    337800     11494.2
    337840     11495.3
    337880     11496.8
    337920     11497.9
    337960     11500.1
    338000     11500.4
    338040     11502.2
    338080     11503.1
    338120     11503.8
    338160     11505.9
    338200     11507.9
    338240     11509.1
    338280     11509.6
    338320     11511.9
    338360     11513.1
    338400     11514.6
    338440     11515.6
    338480     11517.4
    338520     11517.9
    338560     11519.3
    338600     11521.6
    338640     11522.7
    338680     11524.3
    338720     11525.3
    338760     11527.6
    338800     11527.8
    338840     11529.6
    338880     11530.5
    338920     11531.3
    338960     11533.4
    339000     11535.3
    339040     11536.5
    339080       11537
    339120     11539.4
    339160     11540.6
    339200     11542.1
    339240       11543
    339280     11544.8
    339320     11545.4
    339360     11546.7
    339400     11549.1
    339440     11550.2
    339480     11551.7
    339520     11552.8
    339560       11555
    339600     11555.3
    339640       11557
    339680     11557.9
    339720     11558.7
    339760     11560.8
    339800     11562.8
    339840     11563.9
    339880     11564.4
    339920     11566.9
    339960       11568
    340000     11569.5
    340040     11570.5
    340080     11572.3
    340120     11572.8
    340160     11574.1
    340200     11576.5
    340240     11577.6
    340280     11579.2
    340320     11580.2
    340360     11582.5
    340400     11582.7
    340440     11584.5
    340480     11585.4
    340520     11586.2
    340560     11588.3
    340600     11590.2
    340640     11591.4
    340680     11591.8
    340720     11594.3
    340760     11595.5
    340800       11597
    340840     11597.9
    340880     11599.7
    340920     11600.2
    340960     11601.5
    341000       11604
    341040     11605.1
    341080     11606.7
    341120     11607.7
    341160     11609.9
    341200     11610.2
    341240       11612
    341280     11612.8
    341320     11613.7
    341360     11615.7
    341400     11617.6
    341440     11618.9
    341480     11619.3
    341520     11621.8
    341560     11622.9
    341600     11624.4
    341640     11625.4
    341680     11627.2
    341720     11627.7
    341760       11629
    341800     11631.4
    341840     11632.6
    341880     11634.1
    341920     11635.1
    341960     11637.4
    342000     11637.6
    342040     11639.4
    342080     11640.3
    342120     11641.1
    342160     11643.2
    342200     11645.1
    342240     11646.3
    342280     11646.7
    342320     11649.3
    342360     11650.4
    342400     11651.9
    342440     11652.8
    342480     11654.6
    342520     11655.1
    342560     11656.4
    342600     11658.9
    342640       11660
    342680     11661.5
    342720     11662.5
    342760     11664.8
    342800     11665.1
    342840     11666.8
    342880     11667.7
    342920     11668.5
    342960     11670.6
    343000     11672.6
    343040     11673.7
    343080     11674.2
    343120     11676.7
    343160     11677.8
    343200     11679.3
    343240     11680.3
    343280       11682
    343320     11682.5
    343360     11683.9
    343400     11686.3
    343440     11687.4
    343480       11689
    343520       11690
    343560     11692.3
    343600     11692.5
    343640     11694.2
    343680     11695.2
    343720       11696
    343760       11698
    343800       11700
    343840     11701.2
    343880     11701.6
    343920     11704.1
    343960     11705.2
    344000     11706.8
    344040     11707.8
    344080     11709.5
    344120       11710
    344160     11711.4
    344200     11713.7
    344240     11714.9
    344280     11716.5
    344320     11717.4
    344360     11719.7
    344400       11720
    344440     11721.7
    344480     11722.6
    344520     11723.4
    344560     11725.5
    344600     11727.4
    344640     11728.6
    344680     11729.1
    344720     11731.6
    344760     11732.6
    344800     11734.3
    344840     11735.2
    344880     11736.9
    344920     11737.4
    344960     11738.8
    345000     11741.2
    345040     11742.3
    345080     11743.9
    345120     11744.8
    345160     11747.2
    345200     11747.5
    345240     11749.1
    345280     11750.1
    345320     11750.8
    345360     11752.9
    345400     11754.8
    345440     11756.1
    345480     11756.6
    345520     11759.1
    345560     11760.1
    345600     11761.7
    345640     11762.6
    345680     11764.4
    345720     11764.9
    345760     11766.3
    345800     11768.7
    345840     11769.8
    345880     11771.4
    345920     11772.3
    345960     11774.6
    346000     11774.9
    346040     11776.6
    346080     11777.5
    346120     11778.3
    346160     11780.4
    346200     11782.3
    346240     11783.6
    346280       11784
    346320     11786.6
    346360     11787.6
    346400     11789.1
    346440     11790.1
    346480     11791.8
    346520     11792.3
    346560     11793.7
    346600     11796.2
    346640     11797.2
    346680     11798.9
    346720     11799.7
    346760     11802.1
    346800     11802.3
    346840       11804
    346880       11805
    346920     11805.8
    346960     11807.8
    347000     11809.8
    347040       11811
    347080     11811.5
    347120       11814
    347160     11815.1
    347200     11816.6
    347240     11817.6
    347280     11819.3
    347320     11819.8
    347360     11821.2
    347400     11823.6
    347440     11824.7
    347480     11826.3
    347520     11827.2
    347560     11829.5
    347600     11829.8
    347640     11831.5
    347680     11832.5
    347720     11833.2
    347760     11835.3
    347800     11837.3
    347840     11838.5
    347880       11839
    347920     11841.5
    347960     11842.5
    348000       11844
    348040     11845.1
    348080     11846.7
    348120     11847.3
    348160     11848.7
    348200     11851.1
    348240     11852.2
    348280     11853.8
    348320     11854.7
    348360       11857
    348400     11857.3
    348440     11858.9
    348480     11859.9
    348520     11860.7
    348560     11862.8
    348600     11864.7
    348640       11866
    348680     11866.5
    348720       11869
    348760       11870
    348800     11871.5
    348840     11872.5
    348880     11874.2
    348920     11874.7
    348960     11876.2
    349000     11878.5
    349040     11879.7
    349080     11881.2
    349120     11882.1
    349160     11884.4
    349200     11884.8
    349240     11886.4
    349280     11887.4
    349320     11888.1
    349360     11890.2
    349400     11892.2
    349440     11893.4
    349480     11893.9
    349520     11896.5
    349560     11897.5
    349600       11899
    349640       11900
    349680     11901.7
    349720     11902.2
    349760     11903.7
    349800       11906
    349840     11907.1
    349880     11908.7
    349920     11909.6
    349960     11911.9
    350000     11912.2
    350040     11913.9
    350080     11914.8
    350120     11915.7
    350160     11917.7
    350200     11919.7
    350240     11920.9
    350280     11921.4
    350320     11923.9
    350360       11925
    350400     11926.4
    350440     11927.4
    350480     11929.1
    350520     11929.6
    350560     11931.1
    350600     11933.4
    350640     11934.6
    350680     11936.2
    350720     11937.1
    350760     11939.3
    350800     11939.7
    350840     11941.3
    350880     11942.3
    350920     11943.1
    350960     11945.1
    351000     11947.2
    351040     11948.3
    351080     11948.9
    351120     11951.4
    351160     11952.4
    351200     11953.9
    351240     11954.9
    351280     11956.6
    351320     11957.1
    351360     11958.6
    351400     11960.9
    351440     11962.1
    351480     11963.6
    351520     11964.5
    351560     11966.8
    351600     11967.1
    351640     11968.7
    351680     11969.7
    351720     11970.6
    351760     11972.6
    351800     11974.6
    351840     11975.8
    351880     11976.3
    351920     11978.8
    351960     11979.9
    352000     11981.3
    352040     11982.3
    352080     11984.1
    352120     11984.5
    352160       11986
    352200     11988.3
    352240     11989.5
    352280     11991.1
    352320       11992
    352360     11994.3
    352400     11994.6
    352440     11996.2
    352480     11997.2
    352520     11998.1
    352560       12000
    352600     12002.1
    352640     12003.2
    352680     12003.8
    352720     12006.3
    352760     12007.4
    352800     12008.8
    352840     12009.8
    352880     12011.5
    352920       12012
    352960     12013.4
    353000     12015.8
    353040       12017
    353080     12018.5
    353120     12019.4
    353160     12021.7
    353200       12022
    353240     12023.6
    353280     12024.6
    353320     12025.5
    353360     12027.4
    353400     12029.5
    353440     12030.6
    353480     12031.2
    353520     12033.8
    353560     12034.8
    353600     12036.2
    353640     12037.2
    353680     12038.9
    353720     12039.4
    353760     12040.8
    353800     12043.2
    353840     12044.4
    353880     12045.9
    353920     12046.9
    353960     12049.2
    354000     12049.4
    354040       12051
    354080     12052.1
    354120     12052.9
    354160     12054.9
    354200       12057
    354240     12058.1
    354280     12058.7
    354320     12061.2
    354360     12062.2
    354400     12063.7
    354440     12064.6
    354480     12066.3
    354520     12066.8
    354560     12068.3
    354600     12070.7
    354640     12071.8
    354680     12073.4
    354720     12074.3
    354760     12076.6
    354800     12076.8
    354840     12078.4
    354880     12079.5
    354920     12080.3
    354960     12082.3
    355000     12084.4
    355040     12085.6
    355080     12086.1
    355120     12088.6
    355160     12089.6
    355200     12091.1
    355240       12092
    355280     12093.8
    355320     12094.2
    355360     12095.7
    355400     12098.1
    355440     12099.2
    355480     12100.8
    355520     12101.7
    355560       12104
    355600     12104.3
    355640     12105.9
    355680       12107
    355720     12107.7
    355760     12109.7
    355800     12111.9
    355840       12113
    355880     12113.5
    355920     12116.1
    355960     12117.1
    356000     12118.5
    356040     12119.4
    356080     12121.1
    356120     12121.6
    356160     12123.1
    356200     12125.5
    356240     12126.6
    356280     12128.2
    356320     12129.2
    356360     12131.5
    356400     12131.7
    356440     12133.3
    356480     12134.4
    356520     12135.2
    356560     12137.2
    356600     12139.3
    356640     12140.4
    356680     12140.9
    356720     12143.5
    356760     12144.5
    356800       12146
    356840     12146.9
    356880     12148.6
    356920     12149.1
    356960     12150.5
    357000     12152.9
    357040     12154.1
    357080     12155.7
    357120     12156.6
    357160     12158.9
    357200     12159.2
    357240     12160.8
    357280     12161.9
    357320     12162.6
    357360     12164.6
    357400     12166.8
    357440     12167.8
    357480     12168.4
    357520     12170.9
    357560     12171.9
    357600     12173.4
    357640     12174.3
    357680       12176
    357720     12176.5
    357760       12178
    357800     12180.4
    357840     12181.5
    357880     12183.1
    357920       12184
    357960     12186.3
    358000     12186.6
    358040     12188.2
    358080     12189.3
    358120     12190.1
    358160       12192
    358200     12194.2
    358240     12195.3
    358280     12195.8
    358320     12198.3
    358360     12199.3
    358400     12200.8
    358440     12201.7
    358480     12203.4
    358520       12204
    358560     12205.4
    358600     12207.8
    358640     12208.9
    358680     12210.6
    358720     12211.5
    358760     12213.8
    358800     12214.1
    358840     12215.6
    358880     12216.7
    358920     12217.5
    358960     12219.5
    359000     12221.6
    359040     12222.7
    359080     12223.3
    359120     12225.7
    359160     12226.8
    359200     12228.3
    359240     12229.1
    359280     12230.8
    359320     12231.4
    359360     12232.8
    359400     12235.2
    359440     12236.4
    359480       12238
    359520     12238.9
    359560     12241.2
    359600     12241.5
    359640       12243
    359680     12244.2
    359720     12244.9
    359760     12246.9
    359800     12249.1
    359840     12250.1
    359880     12250.7
    359920     12253.2
    359960     12254.1
    360000     12255.7
    360040     12256.5
    360080     12258.3
    360120     12258.8
    360160     12260.3
    360200     12262.7
    360240     12263.8
    360280     12265.4
    360320     12266.4
    360360     12268.7
    360400     12268.9
    360440     12270.5
    360480     12271.6
    360520     12272.3
    360560     12274.3
    360600     12276.5
    360640     12277.5
    360680     12278.1
    360720     12280.6
    360760     12281.6
    360800     12283.2
    360840     12284.1
    360880     12285.8
    360920     12286.3
    360960     12287.8
    361000     12290.1
    361040     12291.2
    361080     12292.9
    361120     12293.8
    361160     12296.2
    361200     12296.3
    361240     12297.9
    361280     12299.1
    361320     12299.8
    361360     12301.8
    361400       12304
    361440       12305
    361480     12305.6
    361520     12308.1
    361560     12309.1
    361600     12310.6
    361640     12311.5
    361680     12313.3
    361720     12313.8
    361760     12315.2
    361800     12317.6
    361840     12318.7
    361880     12320.3
    361920     12321.3
    361960     12323.6
    362000     12323.8
    362040     12325.4
    362080     12326.5
    362120     12327.2
    362160     12329.3
    362200     12331.4
    362240     12332.5
    362280     12333.1
    362320     12335.6
    362360     12336.5
    362400     12338.1
    362440       12339
    362480     12340.7
    362520     12341.2
    362560     12342.7
    362600       12345
    362640     12346.1
    362680     12347.7
    362720     12348.7
    362760     12351.1
    362800     12351.2
    362840     12352.8
    362880     12353.9
    362920     12354.7
    362960     12356.7
    363000     12358.9
    363040     12359.9
    363080     12360.5
    363120       12363
    363160     12363.9
    363200     12365.6
    363240     12366.4
    363280     12368.2
    363320     12368.6
    363360     12370.1
    363400     12372.5
    363440     12373.6
    363480     12375.2
    363520     12376.1
    363560     12378.5
    363600     12378.6
    363640     12380.3
    363680     12381.4
    363720     12382.2
    363760     12384.1
    363800     12386.3
    363840     12387.4
    363880     12387.9
    363920     12390.5
    363960     12391.4
    364000       12393
    364040     12393.8
    364080     12395.6
    364120     12396.1
    364160     12397.5
    364200     12399.9
    364240       12401
    364280     12402.7
    364320     12403.5
    364360     12405.9
    364400       12406
    364440     12407.7
    364480     12408.8
    364520     12409.6
    364560     12411.5
    364600     12413.8
    364640     12414.8
    364680     12415.3
    364720     12417.9
    364760     12418.8
    364800     12420.5
    364840     12421.3
    364880     12423.1
    364920     12423.5
    364960       12425
    365000     12427.3
    365040     12428.5
    365080     12430.1
    365120       12431
    365160     12433.4
    365200     12433.5
    365240     12435.2
    365280     12436.3
    365320     12437.1
    365360       12439
    365400     12441.2
    365440     12442.4
    365480     12442.8
    365520     12445.4
    365560     12446.3
    365600     12447.9
    365640     12448.7
    365680     12450.5
    365720       12451
    365760     12452.4
    365800     12454.8
    365840       12456
    365880     12457.6
    365920     12458.4
    365960     12460.8
    366000     12460.9
    366040     12462.6
    366080     12463.7
    366120     12464.5
    366160     12466.5
    366200     12468.7
    366240     12469.8
    366280     12470.2
    366320     12472.8
    366360     12473.7
    366400     12475.4
    366440     12476.1
    366480     12477.9
    366520     12478.5
    366560     12479.9
    366600     12482.2
    366640     12483.4
    366680     12485.1
    366720     12485.9
    366760     12488.3
    366800     12488.4
    366840     12490.1
    366880     12491.1
    366920       12492
    366960     12493.9
    367000     12496.1
    367040     12497.3
    367080     12497.7
    367120     12500.3
    367160     12501.1
    367200     12502.9
    367240     12503.6
    367280     12505.4
    367320       12506
    367360     12507.3
    367400     12509.7
    367440     12510.9
    367480     12512.6
    367520     12513.3
    367560     12515.8
    367600     12515.8
    367640     12517.5
    367680     12518.6
    367720     12519.5
    367760     12521.4
    367800     12523.6
    367840     12524.7
    367880     12525.1
    367920     12527.8
    367960     12528.6
    368000     12530.4
    368040       12531
    368080     12532.9
    368120     12533.4
    368160     12534.8
    368200     12537.2
    368240     12538.3
    368280       12540
    368320     12540.8
    368360     12543.3
    368400     12543.3
    368440       12545
    368480       12546
    368520     12546.9
    368560     12548.9
    368600     12551.1
    368640     12552.2
    368680     12552.6
    368720     12555.2
    368760     12556.1
    368800     12557.9
    368840     12558.6
    368880     12560.4
    368920       12561
    368960     12562.2
    369000     12564.6
    369040     12565.8
    369080     12567.5
    369120     12568.3
    369160     12570.8
    369200     12570.8
    369240     12572.5
    369280     12573.5
    369320     12574.4
    369360     12576.4
    369400     12578.6
    369440     12579.7
    369480       12580
    369520     12582.7
    369560     12583.6
    369600     12585.3
    369640     12586.1
    369680     12587.8
    369720     12588.5
    369760     12589.7
    369800     12592.1
    369840     12593.3
    369880     12595.1
    369920     12595.8
    369960     12598.3
    370000     12598.3
    370040       12600
    370080       12601
    370120       12602
    370160     12603.9
    370200     12606.1
    370240     12607.2
    370280     12607.6
    370320     12610.2
    370360     12611.1
    370400     12612.9
    370440     12613.6
    370480     12615.4
    370520       12616
    370560     12617.3
    370600     12619.7
    370640     12620.8
    370680     12622.6
    370720     12623.3
    370760     12625.8
    370800     12625.8
    370840     12627.5
    370880     12628.5
    370920     12629.5
    370960     12631.4
    371000     12633.6
    371040     12634.7
    371080     12635.1
    371120     12637.8
    371160     12638.7
    371200     12640.4
    371240     12641.1
    371280     12642.9
    371320     12643.5
    371360     12644.8
    371400     12647.2
    371440     12648.4
    371480     12650.1
    371520     12650.8
    371560     12653.3
    371600     12653.3
    371640     12655.1
    371680       12656
    371720       12657
    371760     12658.9
    371800     12661.1
    371840     12662.2
    371880     12662.6
    371920     12665.3
    371960     12666.2
    372000     12667.9
    372040     12668.7
    372080     12670.4
    372120     12670.9
    372160     12672.3
    372200     12674.7
    372240     12675.8
    372280     12677.6
    372320     12678.3
    372360     12680.9
    372400     12680.9
    372440     12682.6
    372480     12683.6
    372520     12684.5
    372560     12686.4
    372600     12688.6
    372640     12689.7
    372680     12690.1
    372720     12692.8
    372760     12693.7
    372800     12695.4
    372840     12696.2
    372880       12698
    372920     12698.5
    372960     12699.8
    373000     12702.2
    373040     12703.3
    373080     12705.1
    373120     12705.8
    373160     12708.4
    373200     12708.3
    373240     12710.1
    373280     12711.1
    373320     12712.1
    373360     12713.9
    373400     12716.1
    373440     12717.3
    373480     12717.6
    373520     12720.4
    373560     12721.2
    373600     12722.9
    373640     12723.7
    373680     12725.5
    373720       12726
    373760     12727.3
    373800     12729.7
    373840     12730.9
    373880     12732.7
    373920     12733.3
    373960     12735.9
    374000     12735.9
    374040     12737.7
    374080     12738.6
    374120     12739.6
    374160     12741.5
    374200     12743.6
    374240     12744.8
    374280     12745.1
    374320     12747.8
    374360     12748.7
    374400     12750.5
    374440     12751.2
    374480       12753
    374520     12753.5
    374560     12754.8
    374600     12757.2
    374640     12758.4
    374680     12760.1
    374720     12760.8
    374760     12763.4
    374800     12763.4
    374840     12765.2
    374880     12766.1
    374920     12767.1
    374960       12769
    375000     12771.2
    375040     12772.3
    375080     12772.6
    375120     12775.3
    375160     12776.2
    375200       12778
    375240     12778.7
    375280     12780.5
    375320       12781
    375360     12782.3
    375400     12784.6
    375440     12785.9
    375480     12787.7
    375520     12788.3
    375560       12791
    375600     12790.9
    375640     12792.7
    375680     12793.5
    375720     12794.6
    375760     12796.5
    375800     12798.6
    375840     12799.9
    375880     12800.1
    375920     12802.8
    375960     12803.7
    376000     12805.5
    376040     12806.2
    376080       12808
    376120     12808.5
    376160     12809.8
    376200     12812.1
    376240     12813.4
    376280     12815.1
    376320     12815.8
    376360     12818.5
    376400     12818.4
    376440     12820.2
    376480       12821
    376520     12822.1
    376560     12824.1
    376600     12826.2
    376640     12827.3
    376680     12827.6
    376720     12830.3
    376760     12831.2
    376800       12833
    376840     12833.7
    376880     12835.5
    376920       12836
    376960     12837.3
    377000     12839.6
    377040     12840.9
    377080     12842.6
    377120     12843.3
    377160       12846
    377200     12845.8
    377240     12847.7
    377280     12848.5
    377320     12849.6
    377360     12851.5
    377400     12853.7
    377440     12854.9
    377480     12855.1
    377520     12857.8
    377560     12858.6
    377600     12860.5
    377640     12861.2
    377680     12862.9
    377720     12863.5
    377760     12864.8
    377800     12867.1
    377840     12868.4
    377880     12870.1
    377920     12870.8
    377960     12873.5
    378000     12873.3
    378040     12875.2
    378080       12876
    378120     12877.1
    378160       12879
    378200     12881.2
    378240     12882.4
    378280     12882.6
    378320     12885.3
    378360     12886.2
    378400       12888
    378440     12888.8
    378480     12890.4
    378520       12891
    378560     12892.3
    378600     12894.5
    378640     12895.9
    378680     12897.6
    378720     12898.3
    378760       12901
    378800     12900.8
    378840     12902.7
    378880     12903.5
    378920     12904.6
    378960     12906.5
    379000     12908.6
    379040     12909.9
    379080     12910.1
    379120     12912.8
    379160     12913.7
    379200     12915.5
    379240     12916.3
    379280       12918
    379320     12918.5
    379360     12919.9
    379400       12922
    379440     12923.4
    379480     12925.1
    379520     12925.8
    379560     12928.5
    379600     12928.3
    379640     12930.2
    379680       12931
    379720     12932.1
    379760       12934
    379800     12936.2
    379840     12937.4
    379880     12937.6
    379920     12940.3
    379960     12941.2
    380000       12943
    380040     12943.8
    380080     12945.5
    380120     12946.1
    380160     12947.4
    380200     12949.5
    380240     12950.9
    380280     12952.7
    380320     12953.3
    380360       12956
    380400     12955.9
    380440     12957.8
    380480     12958.5
    380520     12959.7
    380560     12961.6
    380600     12963.7
    380640       12965
    380680     12965.1
    380720     12967.8
    380760     12968.7
    380800     12970.5
    380840     12971.4
    380880       12973
    380920     12973.6
    380960     12974.9
    381000       12977
    381040     12978.4
    381080     12980.2
    381120     12980.9
    381160     12983.5
    381200     12983.4
    381240     12985.3
    381280       12986
    381320     12987.2
    381360     12989.1
    381400     12991.2
    381440     12992.5
    381480     12992.6
    381520     12995.3
    381560     12996.2
    381600       12998
    381640     12998.9
    381680     13000.5
    381720     13001.1
    381760     13002.4
    381800     13004.6
    381840     13005.9
    381880     13007.7
    381920     13008.3
    381960     13011.1
    382000     13010.9
    382040     13012.8
    382080     13013.5
    382120     13014.7
    382160     13016.6
    382200     13018.8
    382240       13020
    382280     13020.1
    382320     13022.9
    382360     13023.7
    382400     13025.5
    382440     13026.4
    382480     13028.1
    382520     13028.7
    382560     13029.9
    382600     13032.2
    382640     13033.4
    382680     13035.3
    382720     13035.9
    382760     13038.6
    382800     13038.4
    382840     13040.4
    382880       13041
    382920     13042.2
    382960       13044
    383000     13046.2
    383040     13047.5
    383080     13047.6
    383120     13050.4
    383160     13051.2
    383200       13053
    383240       13054
    383280     13055.6
    383320     13056.2
    383360     13057.4
    383400     13059.7
    383440     13060.9
    383480     13062.8
    383520     13063.4
    383560     13066.1
    383600     13065.9
    383640     13067.8
    383680     13068.5
    383720     13069.8
    383760     13071.5
    383800     13073.7
    383840       13075
    383880     13075.2
    383920     13077.9
    383960     13078.7
    384000     13080.5
    384040     13081.5
    384080     13083.1
    384120     13083.7
    384160     13084.9
    384200     13087.2
    384240     13088.5
    384280     13090.3
    384320     13090.8
    384360     13093.6
    384400     13093.4
    384440     13095.3
    384480       13096
    384520     13097.2
    384560       13099
    384600     13101.2
    384640     13102.5
    384680     13102.6
    384720     13105.4
    384760     13106.2
    384800       13108
    384840       13109
    384880     13110.6
    384920     13111.1
    384960     13112.4
    385000     13114.6
    385040       13116
    385080     13117.8
    385120     13118.3
    385160     13121.1
    385200     13120.9
    385240     13122.8
    385280     13123.5
    385320     13124.7
    385360     13126.4
    385400     13128.6
    385440       13130
    385480     13130.1
    385520     13132.8
    385560     13133.7
    385600     13135.5
    385640     13136.4
    385680     13138.1
    385720     13138.6
    385760     13139.8
    385800     13142.1
    385840     13143.5
    385880     13145.3
    385920     13145.8
    385960     13148.5
    386000     13148.4
    386040     13150.3
    386080     13150.9
    386120     13152.2
    386160     13153.9
    386200     13156.1
    386240     13157.5
    386280     13157.5
    386320     13160.3
    386360     13161.2
    386400       13163
    386440     13163.9
    386480     13165.6
    386520       13166
    386560     13167.3
    386600     13169.5
    386640     13170.9
    386680     13172.7
    386720     13173.3
    386760       13176
    386800     13175.8
    386840     13177.8
    386880     13178.4
    386920     13179.6
    386960     13181.4
    387000     13183.5
    387040       13185
    387080       13185
    387120     13187.8
    387160     13188.7
    387200     13190.4
    387240     13191.4
    387280       13193
    387320     13193.6
    387360     13194.8
    387400       13197
    387440     13198.4
    387480     13200.2
    387520     13200.8
    387560     13203.6
    387600     13203.3
    387640     13205.2
    387680       13206
    387720     13207.1
    387760     13208.8
    387800       13211
    387840     13212.5
    387880     13212.4
    387920     13215.2
    387960     13216.1
    388000     13217.9
    388040     13218.9
    388080     13220.4
    388120       13221
    388160     13222.3
    388200     13224.5
    388240     13225.9
    388280     13227.7
    388320     13228.3
    388360       13231
    388400     13230.8
    388440     13232.7
    388480     13233.4
    388520     13234.6
    388560     13236.3
    388600     13238.5
    388640       13240
    388680     13239.9
    388720     13242.7
    388760     13243.6
    388800     13245.4
    388840     13246.4
    388880     13247.9
    388920     13248.5
    388960     13249.8
    389000       13252
    389040     13253.4
    389080     13255.1
    389120     13255.8
    389160     13258.5
    389200     13258.3
    389240     13260.2
    389280     13260.9
    389320       13262
    389360     13263.8
    389400       13266
    389440     13267.5
    389480     13267.4
    389520     13270.2
    389560     13271.1
    389600     13272.8
    389640     13273.9
    389680     13275.4
    389720       13276
    389760     13277.3
    389800     13279.4
    389840     13280.9
    389880     13282.6
    389920     13283.3
    389960       13286
    390000     13285.8
    390040     13287.7
    390080     13288.4
    390120     13289.5
    390160     13291.3
    390200     13293.5
    390240     13294.9
    390280     13294.9
    390320     13297.6
    390360     13298.6
    390400     13300.4
    390440     13301.4
    390480     13302.9
    390520     13303.5
    390560     13304.7
    390600     13306.9
    390640     13308.3
    390680     13310.1
    390720     13310.7
    390760     13313.5
    390800     13313.2
    390840     13315.2
    390880     13315.8
    390920       13317
    390960     13318.8
    391000       13321
    391040     13322.4
    391080     13322.4
    391120     13325.1
    391160       13326
    391200     13327.8
    391240     13328.9
    391280     13330.4
    391320     13330.9
    391360     13332.2
    391400     13334.3
    391440     13335.8
    391480     13337.5
    391520     13338.3
    391560     13340.9
    391600     13340.7
    391640     13342.7
    391680     13343.2
    391720     13344.5
    391760     13346.3
    391800     13348.5
    391840     13349.9
    391880     13349.9
    391920     13352.6
    391960     13353.5
    392000     13355.2
    392040     13356.3
    392080     13357.9
    392120     13358.4
    392160     13359.7
    392200     13361.8
    392240     13363.3
    392280       13365
    392320     13365.8
    392360     13368.4
    392400     13368.2
    392440     13370.2
    392480     13370.7
    392520     13371.9
    392560     13373.7
    392600       13376
    392640     13377.4
    392680     13377.3
    392720     13380.1
    392760       13381
    392800     13382.7
    392840     13383.8
    392880     13385.4
    392920     13385.9
    392960     13387.1
    393000     13389.3
    393040     13390.8
    393080     13392.5
    393120     13393.2
    393160     13395.9
    393200     13395.7
    393240     13397.7
    393280     13398.2
    393320     13399.4
    393360     13401.2
    393400     13403.5
    393440     13404.9
    393480     13404.8
    393520     13407.6
    393560     13408.5
    393600     13410.2
    393640     13411.3
    393680     13412.9
    393720     13413.4
    393760     13414.7
    393800     13416.8
    393840     13418.3
    393880       13420
    393920     13420.7
    393960     13423.4
    394000     13423.3
    394040     13425.2
    394080     13425.7
    394120       13427
    394160     13428.7
    394200       13431
    394240     13432.4
    394280     13432.4
    394320     13435.1
    394360       13436
    394400     13437.7
    394440     13438.8
    394480     13440.4
    394520     13440.9
    394560     13442.2
    394600     13444.3
    394640     13445.8
    394680     13447.5
    394720     13448.3
    394760     13450.9
    394800     13450.8
    394840     13452.8
    394880     13453.2
    394920     13454.5
    394960     13456.3
    395000     13458.6
    395040     13459.9
    395080     13459.8
    395120     13462.6
    395160     13463.5
    395200     13465.1
    395240     13466.2
    395280     13467.8
    395320     13468.4
    395360     13469.7
    395400     13471.8
    395440     13473.3
    395480       13475
    395520     13475.7
    395560     13478.5
    395600     13478.3
    395640     13480.3
    395680     13480.7
    395720       13482
    395760     13483.8
    395800       13486
    395840     13487.4
    395880     13487.3
    395920     13490.1
    395960       13491
    396000     13492.6
    396040     13493.7
    396080     13495.3
    396120     13495.9
    396160     13497.2
    396200     13499.3
    396240     13500.8
    396280     13502.5
    396320     13503.2
    396360     13505.9
    396400     13505.8
    396440     13507.8
    396480     13508.2
    396520     13509.5
    396560     13511.2
    396600     13513.5
    396640     13514.9
    396680     13514.7
    396720     13517.6
    396760     13518.5
    396800     13520.1
    396840     13521.2
    396880     13522.8
    396920     13523.4
    396960     13524.7
    397000     13526.8
    397040     13528.3
    397080       13530
    397120     13530.7
    397160     13533.5
    397200     13533.3
    397240     13535.3
    397280     13535.7
    397320     13536.9
    397360     13538.7
    397400       13541
    397440     13542.4
    397480     13542.2
    397520     13545.1
    397560       13546
    397600     13547.6
    397640     13548.7
    397680     13550.3
    397720     13550.8
    397760     13552.2
    397800     13554.3
    397840     13555.7
    397880     13557.5
    397920     13558.2
    397960     13560.9
    398000     13560.7
    398040     13562.8
    398080     13563.1
    398120     13564.4
    398160     13566.2
    398200     13568.5
    398240     13569.9
    398280     13569.7
    398320     13572.6
    398360     13573.4
    398400     13575.1
    398440     13576.1
    398480     13577.7
    398520     13578.3
    398560     13579.6
    398600     13581.8
    398640     13583.2
    398680     13584.9
    398720     13585.7
    398760     13588.4
    398800     13588.2
    398840     13590.3
    398880     13590.6
    398920     13591.8
    398960     13593.7
    399000       13596
    399040     13597.4
    399080     13597.1
    399120       13600
    399160     13600.9
    399200     13602.6
    399240     13603.6
    399280     13605.2
    399320     13605.8
    399360     13607.1
    399400     13609.3
    399440     13610.7
    399480     13612.4
    399520     13613.1
    399560     13615.9
    399600     13615.7
    399640     13617.7
    399680     13618.1
    399720     13619.3
    399760     13621.1
    399800     13623.4
    399840     13624.9
    399880     13624.6
    399920     13627.5
    399960     13628.4
    400000     13630.1
    400040     13631.1
    400080     13632.7
    400120     13633.3
    400160     13634.6
    400200     13636.8
    400240     13638.2
    400280     13639.9
    400320     13640.6
    400360     13643.4
    400400     13643.1
    400440     13645.2
    400480     13645.5
    400520     13646.8
    400560     13648.6
    400600     13650.8
    400640     13652.3
    400680     13652.1
    400720       13655
    400760     13655.8
    400800     13657.5
    400840     13658.5
    400880     13660.1
    400920     13660.8
    400960       13662
    401000     13664.2
    401040     13665.6
    401080     13667.4
    401120       13668
    401160     13670.9
    401200     13670.6
    401240     13672.6
    401280       13673
    401320     13674.3
    401360       13676
    401400     13678.3
    401440     13679.8
    401480     13679.7
    401520     13682.5
    401560     13683.3
    401600       13685
    401640       13686
    401680     13687.6
    401720     13688.3
    401760     13689.5
    401800     13691.7
    401840     13693.1
    401880     13694.8
    401920     13695.5
    401960     13698.3
    402000     13698.1
    402040     13700.1
    402080     13700.5
    402120     13701.8
    402160     13703.5
    402200     13705.8
    402240     13707.3
    402280     13707.1
    402320     13709.9
    402360     13710.8
    402400     13712.5
    402440     13713.5
    402480     13715.1
    402520     13715.7
    402560       13717
    402600     13719.2
    402640     13720.6
    402680     13722.3
    402720       13723
    402760     13725.8
    402800     13725.6
    402840     13727.6
    402880       13728
    402920     13729.3
    402960       13731
    403000     13733.3
    403040     13734.7
    403080     13734.5
    403120     13737.4
    403160     13738.3
    403200     13739.9
    403240       13741
    403280     13742.6
    403320     13743.2
    403360     13744.4
    403400     13746.6
    403440       13748
    403480     13749.7
    403520     13750.4
    403560     13753.2
    403600     13753.1
    403640       13755
    403680     13755.4
    403720     13756.7
    403760     13758.5
    403800     13760.8
    403840     13762.2
    403880     13761.9
    403920     13764.8
    403960     13765.7
    404000     13767.4
    404040     13768.4
    404080       13770
    404120     13770.6
    404160       13772
    404200       13774
    404240     13775.5
    404280     13777.3
    404320     13777.9
    404360     13780.7
    404400     13780.5
    404440     13782.5
    404480     13782.9
    404520     13784.2
    404560       13786
    404600     13788.2
    404640     13789.7
    404680     13789.4
    404720     13792.3
    404760     13793.2
    404800     13794.8
    404840     13795.9
    404880     13797.5
    404920     13798.1
    404960     13799.4
    405000     13801.5
    405040       13803
    405080     13804.7
    405120     13805.4
    405160     13808.2
    405200       13808
    405240       13810
    405280     13810.4
    405320     13811.6
    405360     13813.4
    405400     13815.7
    405440     13817.2
    405480     13816.9
    405520     13819.8
    405560     13820.6
    405600     13822.3
    405640     13823.3
    405680       13825
    405720     13825.6
    405760     13826.9
    405800       13829
    405840     13830.4
    405880     13832.2
    405920     13832.8
    405960     13835.8
    406000     13835.5
    406040     13837.5
    406080     13837.9
    406120     13839.1
    406160     13840.9
    406200     13843.1
    406240     13844.6
    406280     13844.3
    406320     13847.2
    406360     13848.1
    406400     13849.7
    406440     13850.8
    406480     13852.4
    406520       13853
    406560     13854.3
    406600     13856.5
    406640     13857.9
    406680     13859.6
    406720     13860.3
    406760     13863.2
    406800     13862.9
    406840       13865
    406880     13865.4
    406920     13866.5
    406960     13868.3
    407000     13870.6
    407040     13872.1
    407080     13871.8
    407120     13874.7
    407160     13875.6
    407200     13877.1
    407240     13878.2
    407280     13879.8
    407320     13880.5
    407360     13881.7
    407400       13884
    407440     13885.4
    407480     13887.1
    407520     13887.8
    407560     13890.7
    407600     13890.4
    407640     13892.4
    407680     13892.8
    407720     13893.9
    407760     13895.8
    407800     13898.1
    407840     13899.6
    407880     13899.2
    407920     13902.1
    407960       13903
    408000     13904.6
    408040     13905.6
    408080     13907.3
    408120     13907.9
    408160     13909.2
    408200     13911.5
    408240     13912.8
    408280     13914.5
    408320     13915.2
    408360     13918.2
    408400     13917.8
    408440     13919.9
    408480     13920.2
    408520     13921.4
    408560     13923.2
    408600     13925.5
    408640     13927.1
    408680     13926.7
    408720     13929.6
    408760     13930.4
    408800       13932
    408840     13933.1
    408880     13934.8
    408920     13935.4
    408960     13936.7
    409000     13938.9
    409040     13940.3
    409080       13942
    409120     13942.6
    409160     13945.7
    409200     13945.3
    409240     13947.4
    409280     13947.7
    409320     13948.9
    409360     13950.7
    409400     13952.9
    409440     13954.5
    409480     13954.2
    409520       13957
    409560     13957.9
    409600     13959.5
    409640     13960.5
    409680     13962.2
    409720     13962.9
    409760     13964.2
    409800     13966.3
    409840     13967.8
    409880     13969.4
    409920     13970.1
    409960     13973.1
    410000     13972.7
    410040     13974.9
    410080     13975.1
    410120     13976.3
    410160     13978.1
    410200     13980.4
    410240       13982
    410280     13981.7
    410320     13984.5
    410360     13985.4
    410400     13986.9
    410440       13988
    410480     13989.7
    410520     13990.3
    410560     13991.6
    410600     13993.8
    410640     13995.2
    410680       13997
    410720     13997.6
    410760     14000.6
    410800     14000.2
    410840     14002.3
    410880     14002.6
    410920     14003.8
    410960     14005.6
    411000     14007.8
    411040     14009.4
    411080     14009.1
    411120     14011.9
    411160     14012.8
    411200     14014.3
    411240     14015.5
    411280     14017.2
    411320     14017.8
    411360     14019.1
    411400     14021.3
    411440     14022.6
    411480     14024.4
    411520     14025.1
    411560     14028.1
    411600     14027.6
    411640     14029.8
    411680       14030
    411720     14031.2
    411760       14033
    411800     14035.3
    411840     14036.8
    411880     14036.5
    411920     14039.4
    411960     14040.3
    412000     14041.8
    412040     14042.9
    412080     14044.6
    412120     14045.2
    412160     14046.5
    412200     14048.7
    412240     14050.1
    412280     14051.9
    412320     14052.5
    412360     14055.6
    412400     14055.1
    412440     14057.3
    412480     14057.5
    412520     14058.6
    412560     14060.5
    412600     14062.7
    412640     14064.2
    412680       14064
    412720     14066.8
    412760     14067.7
    412800     14069.2
    412840     14070.3
    412880       14072
    412920     14072.6
    412960     14073.9
    413000     14076.1
    413040     14077.5
    413080     14079.3
    413120     14079.9
    413160       14083
    413200     14082.5
    413240     14084.7
    413280     14084.9
    413320       14086
    413360       14088
    413400     14090.1
    413440     14091.7
    413480     14091.4
    413520     14094.3
    413560     14095.2
    413600     14096.6
    413640     14097.8
    413680     14099.5
    413720     14100.1
    413760     14101.4
    413800     14103.6
    413840       14105
    413880     14106.8
    413920     14107.3
    413960     14110.5
    414000       14110
    414040     14112.2
    414080     14112.4
    414120     14113.5
    414160     14115.4
    414200     14117.6
    414240     14119.1
    414280     14118.8
    414320     14121.8
    414360     14122.7
    414400     14124.1
    414440     14125.3
    414480       14127
    414520     14127.6
    414560     14128.9
    414600       14131
    414640     14132.5
    414680     14134.2
    414720     14134.8
    414760       14138
    414800     14137.5
    414840     14139.7
    414880     14139.9
    414920       14141
    414960     14142.9
    415000     14145.1
    415040     14146.6
    415080     14146.3
    415120     14149.2
    415160     14150.2
    415200     14151.6
    415240     14152.7
    415280     14154.4
    415320       14155
    415360     14156.3
    415400     14158.5
    415440     14159.9
    415480     14161.6
    415520     14162.3
    415560     14165.4
    415600     14164.9
    415640     14167.1
    415680     14167.3
    415720     14168.4
    415760     14170.4
    415800     14172.5
    415840     14174.1
    415880     14173.7
    415920     14176.7
    415960     14177.7
    416000     14179.1
    416040     14180.1
    416080     14181.9
    416120     14182.5
    416160     14183.8
    416200       14186
    416240     14187.4
    416280     14189.1
    416320     14189.7
    416360     14192.9
    416400     14192.4
    416440     14194.6
    416480     14194.8
    416520     14195.9
    416560     14197.9
    416600       14200
    416640     14201.5
    416680     14201.2
    416720     14204.2
    416760     14205.1
    416800     14206.5
    416840     14207.6
    416880     14209.4
    416920       14210
    416960     14211.3
    417000     14213.4
    417040     14214.9
    417080     14216.6
    417120     14217.1
    417160     14220.4
    417200     14219.9
    417240     14222.1
    417280     14222.3
    417320     14223.3
    417360     14225.4
    417400     14227.5
    417440       14229
    417480     14228.7
    417520     14231.7
    417560     14232.6
    417600       14234
    417640     14235.1
    417680     14236.9
    417720     14237.4
    417760     14238.7
    417800     14240.9
    417840     14242.4
    417880       14244
    417920     14244.6
    417960       14248
    418000     14247.4
    418040     14249.6
    418080     14249.8
    418120     14250.8
    418160     14252.9
    418200     14254.9
    418240     14256.5
    418280     14256.1
    418320     14259.2
    418360     14260.1
    418400     14261.5
    418440     14262.6
    418480     14264.4
    418520     14264.9
    418560     14266.2
    418600     14268.4
    418640     14269.8
    418680     14271.5
    418720     14272.1
    418760     14275.5
    418800     14274.9
    418840     14277.1
    418880     14277.2
    418920     14278.3
    418960     14280.4
    419000     14282.4
    419040       14284
    419080     14283.7
    419120     14286.7
    419160     14287.6
    419200       14289
    419240     14290.1
    419280     14291.8
    419320     14292.4
    419360     14293.6
    419400     14295.9
    419440     14297.3
    419480     14298.9
    419520     14299.5
    419560     14302.9
    419600     14302.4
    419640     14304.6
    419680     14304.8
    419720     14305.8
    419760     14307.9
    419800     14309.9
    419840     14311.5
    419880     14311.2
    419920     14314.2
    419960     14315.1
    420000     14316.4
    420040     14317.6
    420080     14319.3
    420120     14319.8
    420160     14321.2
    420200     14323.3
    420240     14324.8
    420280     14326.5
    420320       14327
    420360     14330.5
    420400     14329.8
    420440       14332
    420480     14332.3
    420520     14333.3
    420560     14335.3
    420600     14337.4
    420640     14338.9
    420680     14338.7
    420720     14341.7
    420760     14342.6
    420800       14344
    420840     14345.1
    420880     14346.8
    420920     14347.3
    420960     14348.6
    421000     14350.8
    421040     14352.2
    421080       14354
    421120     14354.5
    421160       14358
    421200     14357.3
    421240     14359.5
    421280     14359.8
    421320     14360.8
    421360     14362.8
    421400     14364.9
    421440     14366.4
    421480     14366.1
    421520     14369.2
    421560     14370.2
    421600     14371.4
    421640     14372.6
    421680     14374.3
    421720     14374.8
    421760     14376.1
    421800     14378.3
    421840     14379.7
    421880     14381.5
    421920       14382
    421960     14385.5
    422000     14384.9
    422040       14387
    422080     14387.3
    422120     14388.3
    422160     14390.4
    422200     14392.4
    422240     14393.9
    422280     14393.6
    422320     14396.7
    422360     14397.7
    422400     14398.9
    422440     14400.1
    422480     14401.8
    422520     14402.3
    422560     14403.5
    422600     14405.8
    422640     14407.2
    422680     14408.9
    422720     14409.5
    422760       14413
    422800     14412.4
    422840     14414.4
    422880     14414.8
    422920     14415.8
    422960     14417.9
    423000     14419.9
    423040     14421.5
    423080     14421.1
    423120     14424.2
    423160     14425.1
    423200     14426.4
    423240     14427.6
    423280     14429.3
    423320     14429.8
    423360       14431
    423400     14433.3
    423440     14434.7
    423480     14436.4
    423520     14436.9
    423560     14440.4
    423600     14439.8
    423640     14441.9
    423680     14442.2
    423720     14443.3
    423760     14445.3
    423800     14447.3
    423840     14448.9
    423880     14448.6
    423920     14451.6
    423960     14452.6
    424000     14453.9
    424040     14455.1
    424080     14456.8
    424120     14457.3
    424160     14458.5
    424200     14460.7
    424240     14462.2
    424280     14463.9
    424320     14464.4
    424360       14468
    424400     14467.3
    424440     14469.4
    424480     14469.8
    424520     14470.7
    424560     14472.8
    424600     14474.8
    424640     14476.4
    424680     14476.1
    424720     14479.1
    424760     14480.1
    424800     14481.3
    424840     14482.6
    424880     14484.2
    424920     14484.8
    424960     14485.9
    425000     14488.2
    425040     14489.6
    425080     14491.4
    425120     14491.9
    425160     14495.4
    425200     14494.8
    425240     14496.9
    425280     14497.2
    425320     14498.2
    425360     14500.2
    425400     14502.3
    425440     14503.9
    425480     14503.6
    425520     14506.6
    425560     14507.6
    425600     14508.8
    425640     14510.1
    425680     14511.7
    425720     14512.3
    425760     14513.5
    425800     14515.6
    425840       14517
    425880     14518.9
    425920     14519.4
    425960     14522.9
    426000     14522.4
    426040     14524.4
    426080     14524.7
    426120     14525.7
    426160     14527.7
    426200     14529.8
    426240     14531.4
    426280     14531.1
    426320     14534.1
    426360       14535
    426400     14536.3
    426440     14537.5
    426480     14539.2
    426520     14539.8
    426560     14540.9
    426600     14543.1
    426640     14544.5
    426680     14546.4
    426720     14546.9
    426760     14550.4
    426800     14549.8
    426840     14551.8
    426880     14552.2
    426920     14553.1
    426960     14555.2
    427000     14557.2
    427040     14558.9
    427080     14558.5
    427120     14561.5
    427160     14562.5
    427200     14563.8
    427240       14565
    427280     14566.7
    427320     14567.3
    427360     14568.4
    427400     14570.6
    427440       14572
    427480     14573.9
    427520     14574.4
    427560     14577.9
    427600     14577.4
    427640     14579.3
    427680     14579.8
    427720     14580.6
    427760     14582.7
    427800     14584.7
    427840     14586.4
    427880       14586
    427920       14589
    427960       14590
    428000     14591.3
    428040     14592.4
    428080     14594.2
    428120     14594.8
    428160     14595.9
    428200     14598.1
    428240     14599.5
    428280     14601.4
    428320     14601.9
    428360     14605.4
    428400     14604.9
    428440     14606.8
    428480     14607.2
    428520     14608.1
    428560     14610.1
    428600     14612.2
    428640     14613.9
    428680     14613.5
    428720     14616.6
    428760     14617.4
    428800     14618.8
    428840     14619.9
    428880     14621.7
    428920     14622.3
    428960     14623.4
    429000     14625.5
    429040       14627
    429080       14629
    429120     14629.4
    429160       14633
    429200     14632.4
    429240     14634.3
    429280     14634.7
    429320     14635.6
    429360     14637.7
    429400     14639.7
    429440     14641.4
    429480       14641
    429520       14644
    429560     14644.9
    429600     14646.3
    429640     14647.4
    429680     14649.3
    429720     14649.7
    429760     14650.9
    429800     14653.1
    429840     14654.5
    429880     14656.5
    429920     14656.9
    429960     14660.5
    430000     14659.9
    430040     14661.8
    430080     14662.2
    430120     14663.1
    430160     14665.2
    430200     14667.3
    430240       14669
    430280     14668.5
    430320     14671.5
    430360     14672.4
    430400     14673.8
    430440     14674.9
    430480     14676.8
    430520     14677.2
    430560     14678.5
    430600     14680.5
    430640       14682
    430680     14683.9
    430720     14684.4
    430760       14688
    430800     14687.4
    430840     14689.3
    430880     14689.7
    430920     14690.6
    430960     14692.7
    431000     14694.7
    431040     14696.4
    431080       14696
    431120     14699.1
    431160     14699.9
    431200     14701.3
    431240     14702.4
    431280     14704.3
    431320     14704.7
    431360     14705.9
    431400       14708
    431440     14709.5
    431480     14711.5
    431520     14711.9
    431560     14715.5
    431600     14714.9
    431640     14716.7
    431680     14717.2
    431720       14718
    431760     14720.2
    431800     14722.2
    431840     14723.9
    431880     14723.5
    431920     14726.6
    431960     14727.4
    432000     14728.8
    432040     14729.9
    432080     14731.8
    432120     14732.2
    432160     14733.4
    432200     14735.5
    432240       14737
    432280       14739
    432320     14739.5
    432360       14743
    432400     14742.4
    432440     14744.2
    432480     14744.6
    432520     14745.5
    432560     14747.7
    432600     14749.7
    432640     14751.4
    432680     14750.9
    432720       14754
    432760     14754.9
    432800     14756.3
    432840     14757.4
    432880     14759.3
    432920     14759.8
    432960       14761
    433000       14763
    433040     14764.5
    433080     14766.5
    433120       14767
    433160     14770.5
    433200     14769.9
    433240     14771.8
    433280     14772.1
    433320       14773
    433360     14775.2
    433400     14777.2
    433440     14778.9
    433480     14778.4
    433520     14781.5
    433560     14782.4
    433600     14783.8
    433640     14784.9
    433680     14786.9
    433720     14787.3
    433760     14788.5
    433800     14790.5
    433840       14792
    433880       14794
    433920     14794.5
    433960     14798.1
    434000     14797.5
    434040     14799.3
    434080     14799.6
    434120     14800.5
    434160     14802.6
    434200     14804.7
    434240     14806.4
    434280     14805.9
    434320       14809
    434360     14809.9
    434400     14811.3
    434440     14812.4
    434480     14814.4
    434520     14814.8
    434560       14816
    434600       14818
    434640     14819.6
    434680     14821.5
    434720       14822
    434760     14825.6
    434800     14824.9
    434840     14826.8
    434880     14827.2
    434920     14828.1
    434960     14830.1
    435000     14832.3
    435040     14833.8
    435080     14833.4
    435120     14836.5
    435160     14837.4
    435200     14838.8
    435240     14839.9
    435280     14841.9
    435320     14842.4
    435360     14843.5
    435400     14845.5
    435440       14847
    435480     14848.9
    435520     14849.5
    435560     14853.1
    435600     14852.4
    435640     14854.3
    435680     14854.6
    435720     14855.6
    435760     14857.7
    435800     14859.8
    435840     14861.4
    435880     14860.9
    435920       14864
    435960     14864.9
    436000     14866.2
    436040     14867.4
    436080     14869.5
    436120     14869.8
    436160       14871
    436200       14873
    436240     14874.5
    436280     14876.4
    436320       14877
    436360     14880.6
    436400     14879.9
    436440     14881.8
    436480     14882.2
    436520     14883.1
    436560     14885.2
    436600     14887.3
    436640     14888.8
    436680     14888.4
    436720     14891.5
    436760     14892.3
    436800     14893.7
    436840     14894.8
    436880     14896.9
    436920     14897.2
    436960     14898.4
    437000     14900.4
    437040       14902
    437080     14903.9
    437120     14904.4
    437160     14908.1
    437200     14907.4
    437240     14909.2
    437280     14909.6
    437320     14910.5
    437360     14912.7
    437400     14914.8
    437440     14916.3
    437480     14915.8
    437520       14919
    437560     14919.8
    437600     14921.2
    437640     14922.3
    437680     14924.3
    437720     14924.7
    437760     14925.8
    437800     14927.9
    437840     14929.5
    437880     14931.4
    437920     14931.9
    437960     14935.6
    438000     14934.8
    438040     14936.7
    438080     14937.1
    438120       14938
    438160     14940.1
    438200     14942.3
    438240     14943.8
    438280     14943.2
    438320     14946.4
    438360     14947.2
    438400     14948.7
    438440     14949.8
    438480     14951.8
    438520     14952.2
    438560     14953.3
    438600     14955.4
    438640     14956.9
    438680     14958.9
    438720     14959.4
    438760       14963
    438800     14962.3
    438840     14964.2
    438880     14964.5
    438920     14965.4
    438960     14967.5
    439000     14969.7
    439040     14971.2
    439080     14970.6
    439120     14973.9
    439160     14974.7
    439200     14976.1
    439240     14977.3
    439280     14979.3
    439320     14979.6
    439360     14980.8
    439400     14982.8
    439440     14984.4
    439480     14986.4
    439520     14986.9
    439560     14990.4
    439600     14989.8
    439640     14991.7
    439680     14991.9
    439720     14992.9
    439760       14995
    439800     14997.2
    439840     14998.7
    439880       14998
    439920     15001.4
    439960     15002.1
    440000     15003.6
    440040     15004.7
    440080     15006.7
    440120     15007.1
    440160     15008.2
    440200     15010.3
    440240     15011.9
    440280     15013.8
    440320     15014.3
    440360     15017.9
    440400     15017.2
    440440     15019.1
    440480     15019.4
    440520     15020.4
    440560     15022.4
    440600     15024.7
    440640     15026.2
    440680     15025.5
    440720     15028.8
    440760     15029.6
    440800       15031
    440840     15032.1
    440880     15034.1
    440920     15034.6
    440960     15035.7
    441000     15037.7
    441040     15039.4
    441080     15041.2
    441120     15041.7
    441160     15045.3
    441200     15044.7
    441240     15046.6
    441280     15046.9
    441320     15047.8
    441360     15049.8
    441400     15052.1
    441440     15053.6
    441480       15053
    441520     15056.2
    441560     15057.1
    441600     15058.5
    441640     15059.6
    441680     15061.6
    441720       15062
    441760     15063.2
    441800     15065.2
    441840     15066.9
    441880     15068.7
    441920     15069.2
    441960     15072.8
    442000     15072.1
    442040     15074.1
    442080     15074.3
    442120     15075.3
    442160     15077.3
    442200     15079.6
    442240       15081
    442280     15080.4
    442320     15083.7
    442360     15084.4
    442400     15085.9
    442440     15087.1
    442480     15089.1
    442520     15089.5
    442560     15090.6
    442600     15092.6
    442640     15094.3
    442680     15096.1
    442720     15096.6
    442760     15100.2
    442800     15099.6
    442840     15101.4
    442880     15101.7
    442920     15102.7
    442960     15104.7
    443000       15107
    443040     15108.4
    443080     15107.9
    443120     15111.1
    443160     15111.8
    443200     15113.3
    443240     15114.5
    443280     15116.5
    443320     15116.9
    443360     15118.1
    443400       15120
    443440     15121.8
    443480     15123.5
    443520     15124.1
    443560     15127.6
    443600       15127
    443640     15128.9
    443680     15129.2
    443720     15130.1
    443760     15132.1
    443800     15134.4
    443840     15135.9
    443880     15135.3
    443920     15138.5
    443960     15139.3
    444000     15140.8
    444040     15141.9
    444080     15143.9
    444120     15144.2
    444160     15145.4
    444200     15147.5
    444240     15149.2
    444280       15151
    444320     15151.5
    444360     15155.1
    444400     15154.5
    444440     15156.2
    444480     15156.6
    444520     15157.5
    444560     15159.5
    444600     15161.9
    444640     15163.3
    444680     15162.7
    444720     15165.9
    444760     15166.7
    444800     15168.2
    444840     15169.3
    444880     15171.3
    444920     15171.6
    444960     15172.8
    445000       15175
    445040     15176.6
    445080     15178.4
    445120     15178.9
    445160     15182.5
    445200     15181.9
    445240     15183.6
    445280     15184.1
    445320     15184.9
    445360       15187
    445400     15189.3
    445440     15190.8
    445480     15190.1
    445520     15193.3
    445560     15194.1
    445600     15195.6
    445640     15196.7
    445680     15198.7
    445720       15199
    445760     15200.3
    445800     15202.4
    445840       15204
    445880     15205.8
    445920     15206.3
    445960       15210
    446000     15209.4
    446040       15211
    446080     15211.5
    446120     15212.4
    446160     15214.4
    446200     15216.7
    446240     15218.1
    446280     15217.5
    446320     15220.8
    446360     15221.6
    446400     15223.1
    446440     15224.2
    446480     15226.1
    446520     15226.4
    446560     15227.7
    446600     15229.8
    446640     15231.4
    446680     15233.3
    446720     15233.7
    446760     15237.5
    446800     15236.7
    446840     15238.4
    446880     15238.9
    446920     15239.8
    446960     15241.8
    447000     15244.1
    447040     15245.5
    447080     15244.9
    447120     15248.2
    447160       15249
    447200     15250.5
    447240     15251.6
    447280     15253.6
    447320     15253.8
    447360     15255.1
    447400     15257.2
    447440     15258.9
    447480     15260.6
    447520     15261.2
    447560     15264.9
    447600     15264.1
    447640     15265.8
    447680     15266.3
    447720     15267.1
    447760     15269.3
    447800     15271.5
    447840     15272.9
    447880     15272.4
    447920     15275.6
    447960     15276.4
    448000     15277.9
    448040       15279
    448080       15281
    448120     15281.2
    448160     15282.5
    448200     15284.6
    448240     15286.3
    448280       15288
    448320     15288.7
    448360     15292.3
    448400     15291.5
    448440     15293.1
    448480     15293.7
    448520     15294.5
    448560     15296.7
    448600     15298.9
    448640     15300.3
    448680     15299.8
    448720       15303
    448760     15303.8
    448800     15305.4
    448840     15306.4
    448880     15308.4
    448920     15308.6
    448960     15309.9
    449000     15312.1
    449040     15313.7
    449080     15315.4
    449120     15316.1
    449160     15319.8
    449200     15318.9
    449240     15320.6
    449280     15321.2
    449320     15321.8
    449360     15324.1
    449400     15326.4
    449440     15327.8
    449480     15327.2
    449520     15330.4
    449560     15331.2
    449600     15332.8
    449640     15333.8
    449680     15335.8
    449720       15336
    449760     15337.3
    449800     15339.5
    449840     15341.1
    449880     15342.7
    449920     15343.5
    449960     15347.1
    450000     15346.3
    450040       15348
    450080     15348.6
    450120     15349.3
    450160     15351.5
    450200     15353.8
    450240     15355.2
    450280     15354.6
    450320     15357.8
    450360     15358.6
    450400     15360.2
    450440     15361.3
    450480     15363.2
    450520     15363.4
    450560     15364.8
    450600     15366.9
    450640     15368.6
    450680     15370.1
    450720     15370.8
    450760     15374.6
    450800     15373.7
    450840     15375.5
    450880       15376
    450920     15376.7
    450960     15378.9
    451000     15381.2
    451040     15382.6
    451080     15382.1
    451120     15385.2
    451160       15386
    451200     15387.6
    451240     15388.6
    451280     15390.6
    451320     15390.8
    451360     15392.2
    451400     15394.4
    451440       15396
    451480     15397.6
    451520     15398.3
    451560     15402.1
    451600     15401.1
    451640     15402.9
    451680     15403.4
    451720     15404.1
    451760     15406.3
    451800     15408.6
    451840       15410
    451880     15409.6
    451920     15412.7
    451960     15413.5
    452000       15415
    452040     15416.1
    452080       15418
    452120     15418.2
    452160     15419.6
    452200     15421.8
    452240     15423.5
    452280       15425
    452320     15425.7
    452360     15429.6
    452400     15428.6
    452440     15430.3
    452480     15430.8
    452520     15431.6
    452560     15433.7
    452600       15436
    452640     15437.5
    452680       15437
    452720     15440.1
    452760     15440.9
    452800     15442.4
    452840     15443.4
    452880     15445.4
    452920     15445.6
    452960       15447
    453000     15449.2
    453040     15450.9
    453080     15452.5
    453120     15453.2
    453160       15457
    453200       15456
    453240     15457.7
    453280     15458.2
    453320       15459
    453360     15461.2
    453400     15463.4
    453440     15464.9
    453480     15464.4
    453520     15467.5
    453560     15468.3
    453600     15469.8
    453640     15470.9
    453680     15472.9
    453720       15473
    453760     15474.4
    453800     15476.6
    453840     15478.3
    453880     15479.9
    453920     15480.5
    453960     15484.4
    454000     15483.3
    454040     15485.1
    454080     15485.7
    454120     15486.4
    454160     15488.5
    454200     15490.9
    454240     15492.3
    454280     15491.7
    454320     15494.9
    454360     15495.7
    454400     15497.2
    454440     15498.3
    454480     15500.3
    454520     15500.4
    454560     15501.8
    454600       15504
    454640     15505.8
    454680     15507.3
    454720       15508
    454760     15511.8
    454800     15510.8
    454840     15512.5
    454880     15513.1
    454920     15513.9
    454960       15516
    455000     15518.3
    455040     15519.7
    455080     15519.2
    455120     15522.3
    455160     15523.1
    455200     15524.7
    455240     15525.8
    455280     15527.7
    455320     15527.9
    455360     15529.3
    455400     15531.5
    455440     15533.2
    455480     15534.8
    455520     15535.3
    455560     15539.2
    455600     15538.2
    455640       15540
    455680     15540.5
    455720     15541.4
    455760     15543.5
    455800     15545.8
    455840     15547.1
    455880     15546.6
    455920     15549.8
    455960     15550.6
    456000     15552.1
    456040     15553.2
    456080     15555.2
    456120     15555.3
    456160     15556.7
    456200     15558.9
    456240     15560.7
    456280     15562.3
    456320     15562.7
    456360     15566.7
    456400     15565.7
    456440     15567.5
    456480       15568
    456520     15568.8
    456560       15571
    456600     15573.3
    456640     15574.6
    456680     15574.1
    456720     15577.2
    456760     15578.1
    456800     15579.6
    456840     15580.7
    456880     15582.7
    456920     15582.8
    456960     15584.2
    457000     15586.3
    457040     15588.2
    457080     15589.8
    457120     15590.2
    457160     15594.2
    457200     15593.2
    457240       15595
    457280     15595.4
    457320     15596.3
    457360     15598.5
    457400     15600.8
    457440     15602.2
    457480     15601.6
    457520     15604.7
    457560     15605.6
    457600     15607.1
    457640     15608.2
    457680     15610.2
    457720     15610.3
    457760     15611.7
    457800     15613.9
    457840     15615.6
    457880     15617.3
    457920     15617.7
    457960     15621.6
    458000     15620.6
    458040     15622.4
    458080     15622.9
    458120     15623.7
    458160       15626
    458200     15628.4
    458240     15629.6
    458280     15629.1
    458320     15632.2
    458360     15633.1
    458400     15634.5
    458440     15635.8
    458480     15637.7
    458520     15637.7
    458560     15639.2
    458600     15641.3
    458640     15643.2
    458680     15644.8
    458720     15645.1
    458760     15649.2
    458800     15648.1
    458840     15649.9
    458880     15650.4
    458920     15651.2
    458960     15653.4
    459000     15655.8
    459040     15657.1
    459080     15656.6
    459120     15659.7
    459160     15660.6
    459200       15662
    459240     15663.2
    459280     15665.1
    459320     15665.2
    459360     15666.7
    459400     15668.7
    459440     15670.7
    459480     15672.3
    459520     15672.6
    459560     15676.7
    459600     15675.6
    459640     15677.4
    459680     15677.9
    459720     15678.7
    459760     15680.9
    459800     15683.4
    459840     15684.6
    459880     15684.1
    459920     15687.2
    459960       15688
    460000     15689.5
    460040     15690.7
    460080     15692.6
    460120     15692.7
    460160     15694.2
    460200     15696.3
    460240     15698.1
    460280     15699.8
    460320     15700.1
    460360     15704.1
    460400     15703.1
    460440     15704.9
    460480     15705.4
    460520     15706.2
    460560     15708.4
    460600     15710.9
    460640     15712.1
    460680     15711.6
    460720     15714.7
    460760     15715.5
    460800     15717.1
    460840     15718.2
    460880     15720.1
    460920     15720.2
    460960     15721.6
    461000     15723.8
    461040     15725.6
    461080     15727.3
    461120     15727.7
    461160     15731.6
    461200     15730.6
    461240     15732.5
    461280     15732.9
    461320     15733.7
    461360     15735.9
    461400     15738.4
    461440     15739.6
    461480     15739.1
    461520     15742.2
    461560       15743
    461600     15744.6
    461640     15745.7
    461680     15747.6
    461720     15747.7
    461760     15749.2
    461800     15751.3
    461840     15753.1
    461880     15754.9
    461920     15755.1
    461960     15759.2
    462000     15758.1
    462040     15759.9
    462080     15760.4
    462120     15761.2
    462160     15763.4
    462200       15766
    462240     15767.1
    462280     15766.7
    462320     15769.7
    462360     15770.6
    462400     15772.1
    462440     15773.2
    462480     15775.2
    462520     15775.2
    462560     15776.7
    462600     15778.9
    462640     15780.6
    462680     15782.4
    462720     15782.7
    462760     15786.7
    462800     15785.6
    462840     15787.5
    462880       15788
    462920     15788.7
    462960     15790.9
    463000     15793.6
    463040     15794.7
    463080     15794.2
    463120     15797.2
    463160     15798.2
    463200     15799.7
    463240     15800.8
    463280     15802.7
    463320     15802.7
    463360     15804.2
    463400     15806.4
    463440     15808.2
    463480       15810
    463520     15810.2
    463560     15814.2
    463600     15813.1
    463640       15815
    463680     15815.5
    463720     15816.2
    463760     15818.4
    463800     15821.1
    463840     15822.2
    463880     15821.7
    463920     15824.8
    463960     15825.7
    464000     15827.2
    464040     15828.3
    464080     15830.2
    464120     15830.2
    464160     15831.7
    464200       15834
    464240     15835.8
    464280     15837.5
    464320     15837.8
    464360     15841.7
    464400     15840.7
    464440     15842.5
    464480       15843
    464520     15843.7
    464560     15845.9
    464600     15848.6
    464640     15849.7
    464680     15849.1
    464720     15852.3
    464760     15853.2
    464800     15854.8
    464840     15855.8
    464880     15857.7
    464920     15857.7
    464960     15859.3
    465000     15861.5
    465040     15863.3
    465080     15865.1
    465120     15865.3
    465160     15869.3
    465200     15868.3
    465240     15870.1
    465280     15870.6
    465320     15871.2
    465360     15873.5
    465400     15876.2
    465440     15877.3
    465480     15876.7
    465520     15879.9
    465560     15880.8
    465600     15882.4
    465640     15883.2
    465680     15885.3
    465720     15885.3
    465760     15886.8
    465800     15889.1
    465840     15890.9
    465880     15892.6
    465920     15892.8
    465960     15896.9
    466000     15895.9
    466040     15897.6
    466080     15898.1
    466120     15898.8
    466160       15901
    466200     15903.7
    466240     15904.9
    466280     15904.2
    466320     15907.4
    466360     15908.4
    466400       15910
    466440     15910.8
    466480     15912.8
    466520     15912.8
    466560     15914.4
    466600     15916.7
    466640     15918.4
    466680     15920.2
    466720     15920.4
    466760     15924.5
    466800     15923.4
    466840     15925.2
    466880     15925.6
    466920     15926.3
    466960     15928.6
    467000     15931.3
    467040     15932.4
    467080     15931.8
    467120       15935
    467160     15935.9
    467200     15937.6
    467240     15938.3
    467280     15940.4
    467320     15940.4
    467360     15941.9
    467400     15944.2
    467440     15945.9
    467480     15947.7
    467520       15948
    467560     15952.1
    467600       15951
    467640     15952.8
    467680     15953.2
    467720     15953.8
    467760     15956.2
    467800     15958.8
    467840       15960
    467880     15959.4
    467920     15962.5
    467960     15963.5
    468000     15965.1
    468040     15965.8
    468080     15967.9
    468120       15968
    468160     15969.5
    468200     15971.7
    468240     15973.5
    468280     15975.2
    468320     15975.6
    468360     15979.6
    468400     15978.5
    468440     15980.3
    468480     15980.7
    468520     15981.4
    468560     15983.8
    468600     15986.3
    468640     15987.5
    468680     15986.8
    468720       15990
    468760       15991
    468800     15992.7
    468840     15993.2
    468880     15995.5
    468920     15995.5
    468960       15997
    469000     15999.3
    469040     16001.1
    469080     16002.8
    469120     16003.1
    469160     16007.2
    469200     16006.1
    469240     16007.8
    469280     16008.3
    469320       16009
    469360     16011.3
    469400     16013.8
    469440     16015.1
    469480     16014.3
    469520     16017.6
    469560     16018.5
    469600     16020.3
    469640     16020.8
    469680       16023
    469720       16023
    469760     16024.6
    469800     16026.8
    469840     16028.7
    469880     16030.3
    469920     16030.7
    469960     16034.7
    470000     16033.7
    470040     16035.3
    470080     16035.9
    470120     16036.5
    470160     16038.8
    470200     16041.3
    470240     16042.6
    470280     16041.9
    470320     16045.2
    470360       16046
    470400     16047.8
    470440     16048.3
    470480     16050.5
    470520     16050.6
    470560     16052.1
    470600     16054.4
    470640     16056.1
    470680     16057.9
    470720     16058.2
    470760     16062.2
    470800     16061.1
    470840     16062.8
    470880     16063.4
    470920       16064
    470960     16066.4
    471000     16068.9
    471040     16070.1
    471080     16069.4
    471120     16072.7
    471160     16073.6
    471200     16075.4
    471240     16075.9
    471280       16078
    471320       16078
    471360     16079.6
    471400     16081.9
    471440     16083.6
    471480     16085.4
    471520     16085.7
    471560     16089.9
    471600     16088.7
    471640     16090.4
    471680     16090.9
    471720     16091.4
    471760     16093.8
    471800     16096.4
    471840     16097.6
    471880     16096.9
    471920     16100.2
    471960     16101.1
    472000     16102.9
    472040     16103.4
    472080     16105.6
    472120     16105.5
    472160     16107.2
    472200     16109.4
    472240     16111.1
    472280     16112.8
    472320     16113.3
    472360     16117.4
    472400     16116.2
    472440     16117.9
    472480     16118.5
    472520     16118.9
    472560     16121.4
    472600     16123.9
    472640     16125.1
    472680     16124.4
    472720     16127.7
    472760     16128.7
    472800     16130.5
    472840       16131
    472880     16133.1
    472920       16133
    472960     16134.7
    473000       16137
    473040     16138.7
    473080     16140.4
    473120     16140.8
    473160       16145
    473200     16143.7
    473240     16145.4
    473280       16146
    473320     16146.5
    473360       16149
    473400     16151.4
    473440     16152.6
    473480     16151.9
    473520     16155.3
    473560     16156.2
    473600       16158
    473640     16158.5
    473680     16160.7
    473720     16160.6
    473760     16162.3
    473800     16164.5
    473840     16166.2
    473880     16167.9
    473920     16168.4
    473960     16172.5
    474000     16171.2
    474040       16173
    474080     16173.5
    474120       16174
    474160     16176.5
    474200       16179
    474240     16180.2
    474280     16179.5
    474320     16182.9
    474360     16183.7
    474400     16185.5
    474440     16186.1
    474480     16188.2
    474520     16188.1
    474560     16189.9
    474600     16192.1
    474640     16193.8
    474680     16195.5
    474720     16195.9
    474760       16200
    474800     16198.8
    474840     16200.5
    474880     16201.1
    474920     16201.6
    474960     16204.1
    475000     16206.5
    475040     16207.8
    475080     16207.1
    475120     16210.5
    475160     16211.4
    475200       16213
    475240     16213.6
    475280     16215.8
    475320     16215.7
    475360     16217.4
    475400     16219.7
    475440     16221.3
    475480     16223.1
    475520     16223.5
    475560     16227.6
    475600     16226.4
    475640     16228.1
    475680     16228.7
    475720     16229.1
    475760     16231.7
    475800     16234.1
    475840     16235.4
    475880     16234.7
    475920       16238
    475960     16238.9
    476000     16240.6
    476040     16241.2
    476080     16243.4
    476120     16243.4
    476160     16244.9
    476200     16247.3
    476240     16248.9
    476280     16250.6
    476320       16251
    476360     16255.1
    476400     16253.9
    476440     16255.7
    476480     16256.2
    476520     16256.6
    476560     16259.2
    476600     16261.6
    476640     16262.9
    476680     16262.2
    476720     16265.6
    476760     16266.4
    476800     16268.1
    476840     16268.7
    476880     16270.9
    476920     16270.9
    476960     16272.4
    477000     16274.9
    477040     16276.4
    477080     16278.3
    477120     16278.6
    477160     16282.7
    477200     16281.5
    477240     16283.2
    477280     16283.8
    477320     16284.2
    477360     16286.8
    477400     16289.2
    477440     16290.5
    477480     16289.8
    477520     16293.2
    477560       16294
    477600     16295.7
    477640     16296.4
    477680     16298.5
    477720     16298.5
    477760     16299.9
    477800     16302.4
    477840       16304
    477880     16305.8
    477920     16306.2
    477960     16310.2
    478000     16309.2
    478040     16310.8
    478080     16311.5
    478120     16311.8
    478160     16314.4
    478200     16316.9
    478240     16318.2
    478280     16317.4
    478320     16320.9
    478360     16321.6
    478400     16323.3
    478440       16324
    478480     16326.2
    478520     16326.1
    478560     16327.5
    478600       16330
    478640     16331.7
    478680     16333.5
    478720     16333.8
    478760     16337.9
    478800     16336.8
    478840     16338.5
    478880     16339.1
    478920     16339.4
    478960       16342
    479000     16344.6
    479040     16345.8
    479080       16345
    479120     16348.5
    479160     16349.2
    479200     16350.9
    479240     16351.7
    479280     16353.8
    479320     16353.8
    479360     16355.1
    479400     16357.7
    479440     16359.3
    479480     16361.1
    479520     16361.4
    479560     16365.5
    479600     16364.4
    479640     16366.1
    479680     16366.7
    479720       16367
    479760     16369.6
    479800     16372.2
    479840     16373.5
    479880     16372.7
    479920       16376
    479960     16376.8
    480000     16378.5
    480040     16379.3
    480080     16381.4
    480120     16381.3
    480160     16382.8
    480200     16385.3
    480240     16386.9
    480280     16388.7
    480320       16389
    480360     16393.2
    480400       16392
    480440     16393.7
    480480     16394.4
    480520     16394.6
    480560     16397.2
    480600     16399.8
    480640     16401.1
    480680     16400.2
    480720     16403.6
    480760     16404.4
    480800     16406.1
    480840     16406.9
    480880       16409
    480920       16409
    480960     16410.4
    481000     16412.9
    481040     16414.5
    481080     16416.3
    481120     16416.6
    481160     16420.8
    481200     16419.6
    481240     16421.3
    481280       16422
    481320     16422.2
    481360     16424.7
    481400     16427.4
    481440     16428.7
    481480     16427.8
    481520     16431.2
    481560       16432
    481600     16433.7
    481640     16434.5
    481680     16436.5
    481720     16436.6
    481760       16438
    481800     16440.5
    481840     16442.2
    481880     16443.9
    481920     16444.2
    481960     16448.5
    482000     16447.2
    482040     16448.8
    482080     16449.6
    482120     16449.8
    482160     16452.3
    482200       16455
    482240     16456.4
    482280     16455.4
    482320     16458.8
    482360     16459.6
    482400     16461.3
    482440     16462.1
    482480     16464.2
    482520     16464.1
    482560     16465.6
    482600     16468.1
    482640     16469.7
    482680     16471.5
    482720     16471.8
    482760       16476
    482800     16474.9
    482840     16476.4
    482880     16477.2
    482920     16477.5
    482960     16479.9
    483000     16482.7
    483040       16484
    483080     16483.1
    483120     16486.3
    483160     16487.2
    483200       16489
    483240     16489.6
    483280     16491.7
    483320     16491.8
    483360     16493.2
    483400     16495.6
    483440     16497.3
    483480     16499.1
    483520     16499.4
    483560     16503.7
    483600     16502.5
    483640       16504
    483680     16504.8
    483720     16505.1
    483760     16507.5
    483800     16510.4
    483840     16511.6
    483880     16510.7
    483920       16514
    483960     16514.8
    484000     16516.6
    484040     16517.2
    484080     16519.3
    484120     16519.4
    484160     16520.8
    484200     16523.2
    484240     16524.9
    484280     16526.7
    484320       16527
    484360     16531.3
    484400     16530.1
    484440     16531.6
    484480     16532.5
    484520     16532.7
    484560     16535.2
    484600       16538
    484640     16539.2
    484680     16538.3
    484720     16541.5
    484760     16542.5
    484800     16544.1
    484840     16544.8
    484880       16547
    484920     16547.1
    484960     16548.5
    485000     16550.8
    485040     16552.5
    485080     16554.3
    485120     16554.6
    485160     16558.9
    485200     16557.7
    485240     16559.3
    485280     16560.1
    485320     16560.2
    485360     16562.7
    485400     16565.5
    485440     16566.8
    485480     16565.9
    485520     16569.2
    485560     16570.1
    485600     16571.7
    485640     16572.4
    485680     16574.5
    485720     16574.7
    485760       16576
    485800     16578.4
    485840     16580.1
    485880     16581.9
    485920     16582.2
    485960     16586.4
    486000     16585.3
    486040     16586.9
    486080     16587.6
    486120     16587.8
    486160     16590.3
    486200     16593.2
    486240     16594.4
    486280     16593.6
    486320     16596.7
    486360     16597.7
    486400     16599.3
    486440       16600
    486480     16602.1
    486520     16602.2
    486560     16603.6
    486600       16606
    486640     16607.8
    486680     16609.5
    486720     16609.8
    486760       16614
    486800     16612.9
    486840     16614.4
    486880     16615.2
    486920     16615.4
    486960     16617.9
    487000     16620.8
    487040       16622
    487080     16621.2
    487120     16624.3
    487160     16625.3
    487200     16626.9
    487240     16627.6
    487280     16629.6
    487320     16629.8
    487360     16631.2
    487400     16633.6
    487440     16635.3
    487480       16637
    487520     16637.4
    487560     16641.5
    487600     16640.5
    487640       16642
    487680     16642.8
    487720       16643
    487760     16645.5
    487800     16648.4
    487840     16649.6
    487880     16648.8
    487920     16651.9
    487960     16652.9
    488000     16654.4
    488040     16655.2
    488080     16657.2
    488120     16657.4
    488160     16658.8
    488200     16661.2
    488240       16663
    488280     16664.7
    488320       16665
    488360     16669.2
    488400     16668.1
    488440     16669.6
    488480     16670.4
    488520     16670.7
    488560     16673.2
    488600       16676
    488640     16677.3
    488680     16676.4
    488720     16679.5
    488760     16680.4
    488800     16682.1
    488840     16682.8
    488880     16684.8
    488920     16685.1
    488960     16686.5
    489000     16688.8
    489040     16690.6
    489080     16692.2
    489120     16692.6
    489160     16696.7
    489200     16695.6
    489240     16697.3
    489280     16698.1
    489320     16698.3
    489360     16700.7
    489400     16703.6
    489440     16704.8
    489480       16704
    489520     16707.1
    489560       16708
    489600     16709.6
    489640     16710.4
    489680     16712.5
    489720     16712.7
    489760     16714.1
    489800     16716.4
    489840     16718.1
    489880     16719.8
    489920     16720.2
    489960     16724.3
    490000     16723.2
    490040     16724.9
    490080     16725.7
    490120     16725.9
    490160     16728.2
    490200     16731.2
    490240     16732.5
    490280     16731.6
    490320     16734.8
    490360     16735.6
    490400     16737.3
    490440       16738
    490480     16740.1
    490520     16740.4
    490560     16741.8
    490600       16744
    490640     16745.7
    490680     16747.5
    490720     16747.7
    490760     16751.9
    490800     16750.8
    490840     16752.5
    490880     16753.4
    490920     16753.5
    490960     16755.9
    491000     16758.8
    491040     16760.1
    491080     16759.2
    491120     16762.3
    491160     16763.2
    491200       16765
    491240     16765.6
    491280     16767.7
    491320       16768
    491360     16769.3
    491400     16771.6
    491440     16773.4
    491480     16775.1
    491520     16775.3
    491560     16779.6
    491600     16778.4
    491640     16780.1
    491680     16780.9
    491720     16781.1
    491760     16783.4
    491800     16786.4
    491840     16787.7
    491880     16786.8
    491920     16789.9
    491960     16790.8
    492000     16792.5
    492040     16793.1
    492080     16795.3
    492120     16795.5
    492160     16796.9
    492200     16799.2
    492240       16801
    492280     16802.7
    492320     16802.9
    492360     16807.2
    492400       16806
    492440     16807.7
    492480     16808.6
    492520     16808.7
    492560     16811.1
    492600     16813.9
    492640     16815.2
    492680     16814.4
    492720     16817.4
    492760     16818.4
    492800     16820.1
    492840     16820.7
    492880     16822.8
    492920     16823.1
    492960     16824.6
    493000     16826.8
    493040     16828.5
    493080     16830.3
    493120     16830.4
    493160     16834.8
    493200     16833.6
    493240     16835.2
    493280     16836.2
    493320     16836.2
    493360     16838.7
    493400     16841.6
    493440     16842.9
    493480       16842
    493520     16845.1
    493560       16846
    493600     16847.7
    493640     16848.3
    493680     16850.4
    493720     16850.7
    493760     16852.1
    493800     16854.4
    493840     16856.1
    493880       16858
    493920     16858.1
    493960     16862.4
    494000     16861.3
    494040     16862.9
    494080     16863.8
    494120     16863.8
    494160     16866.4
    494200     16869.3
    494240     16870.5
    494280     16869.6
    494320     16872.6
    494360     16873.6
    494400     16875.3
    494440     16875.9
    494480       16878
    494520     16878.3
    494560     16879.8
    494600       16882
    494640     16883.7
    494680     16885.6
    494720     16885.7
    494760       16890
    494800     16888.9
    494840     16890.5
    494880     16891.5
    494920     16891.4
    494960       16894
    495000     16896.9
    495040     16898.2
    495080     16897.2
    495120     16900.3
    495160     16901.3
    495200     16902.9
    495240     16903.5
    495280     16905.6
    495320       16906
    495360     16907.4
    495400     16909.6
    495440     16911.4
    495480     16913.2
    495520     16913.4
    495560     16917.6
    495600     16916.4
    495640     16918.1
    495680     16919.1
    495720       16919
    495760     16921.5
    495800     16924.5
    495840     16925.8
    495880     16924.8
    495920     16927.9
    495960     16928.9
    496000     16930.6
    496040     16931.1
    496080     16933.2
    496120     16933.6
    496160     16935.1
    496200     16937.3
    496240     16938.9
    496280     16940.8
    496320       16941
    496360     16945.2
    496400     16944.1
    496440     16945.8
    496480     16946.7
    496520     16946.6
    496560     16949.2
    496600     16952.1
    496640     16953.4
    496680     16952.4
    496720     16955.5
    496760     16956.5
    496800     16958.2
    496840     16958.8
    496880     16960.9
    496920     16961.2
    496960     16962.6
    497000     16964.9
    497040     16966.6
    497080     16968.4
    497120     16968.6
    497160     16972.8
    497200     16971.8
    497240     16973.4
    497280     16974.4
    497320     16974.3
    497360     16976.8
    497400     16979.7
    497440       16981
    497480     16980.1
    497520     16983.1
    497560     16984.1
    497600     16985.9
    497640     16986.4
    497680     16988.5
    497720     16988.9
    497760     16990.2
    497800     16992.5
    497840     16994.2
    497880       16996
    497920     16996.3
    497960     17000.5
    498000     16999.4
    498040       17001
    498080       17002
    498120     17001.9
    498160     17004.4
    498200     17007.4
    498240     17008.6
    498280     17007.7
    498320     17010.8
    498360     17011.7
    498400     17013.5
    498440       17014
    498480     17016.1
    498520     17016.5
    498560     17017.8
    498600     17020.1
    498640     17021.8
    498680     17023.6
    498720     17023.9
    498760       17028
    498800     17027.1
    498840     17028.6
    498880     17029.6
    498920     17029.5
    498960       17032
    499000       17035
    499040     17036.3
    499080     17035.3
    499120     17038.4
    499160     17039.3
    499200     17041.1
    499240     17041.6
    499280     17043.7
    499320     17044.1
    499360     17045.3
    499400     17047.8
    499440     17049.4
    499480     17051.2
    499520     17051.5
    499560     17055.7
    499600     17054.7
    499640     17056.2
    499680     17057.2
    499720     17057.1
    499760     17059.6
    499800     17062.6
    499840     17063.9
    499880       17063
    499920       17066
    499960       17067
    500000     17068.7
    500040     17069.3
    500080     17071.4
    500120     17071.7
    500160       17073
    500200     17075.5
    500240     17077.1
    500280     17078.9
    500320     17079.1
    500360     17083.3
    500400     17082.3
    500440     17083.8
    500480     17084.9
    500520     17084.7
    500560     17087.2
    500600     17090.2
    500640     17091.5
    500680     17090.6
    500720     17093.6
    500760     17094.5
    500800     17096.3
    500840       17097
    500880       17099
    500920     17099.3
    500960     17100.6
    501000     17103.1
    501040     17104.6
    501080     17106.5
    501120     17106.8
    501160       17111
    501200     17109.9
    501240     17111.4
    501280     17112.4
    501320     17112.3
    501360     17114.7
    501400     17117.7
    501440     17119.1
    501480     17118.2
    501520     17121.2
    501560     17122.2
    501600     17123.9
    501640     17124.5
    501680     17126.7
    501720     17126.9
    501760     17128.2
    501800     17130.7
    501840     17132.3
    501880     17134.2
    501920     17134.4
    501960     17138.6
    502000     17137.5
    502040       17139
    502080       17140
    502120     17139.9
    502160     17142.3
    502200     17145.3
    502240     17146.7
    502280     17145.7
    502320     17148.7
    502360     17149.8
    502400     17151.5
    502440     17152.1
    502480     17154.2
    502520     17154.6
    502560     17155.8
    502600     17158.3
    502640     17159.9
    502680     17161.8
    502720       17162
    502760     17166.2
    502800     17165.1
    502840     17166.7
    502880     17167.7
    502920     17167.5
    502960       17170
    503000       17173
    503040     17174.4
    503080     17173.4
    503120     17176.4
    503160     17177.5
    503200     17179.1
    503240     17179.8
    503280     17181.8
    503320     17182.3
    503360     17183.5
    503400       17186
    503440     17187.6
    503480     17189.4
    503520     17189.7
    503560     17193.8
    503600     17192.7
    503640     17194.3
    503680     17195.3
    503720     17195.1
    503760     17197.6
    503800     17200.7
    503840     17202.1
    503880     17201.1
    503920       17204
    503960     17205.1
    504000     17206.8
    504040     17207.5
    504080     17209.5
    504120     17209.8
    504160     17211.1
    504200     17213.7
    504240     17215.2
    504280     17217.1
    504320     17217.2
    504360     17221.4
    504400     17220.4
    504440     17221.9
    504480     17222.9
    504520     17222.7
    504560     17225.2
    504600     17228.2
    504640     17229.7
    504680     17228.7
    504720     17231.6
    504760     17232.8
    504800     17234.3
    504840     17235.1
    504880       17237
    504920     17237.4
    504960     17238.7
    505000     17241.2
    505040     17242.9
    505080     17244.8
    505120     17244.9
    505160       17249
    505200       17248
    505240     17249.5
    505280     17250.5
    505320     17250.3
    505360     17252.8
    505400     17255.9
    505440     17257.3
    505480     17256.3
    505520     17259.2
    505560     17260.4
    505600       17262
    505640     17262.6
    505680     17264.7
    505720       17265
    505760     17266.3
    505800     17268.9
    505840     17270.5
    505880     17272.4
    505920     17272.5
    505960     17276.7
    506000     17275.6
    506040     17277.1
    506080     17278.1
    506120       17278
    506160     17280.4
    506200     17283.5
    506240     17284.9
    506280     17283.9
    506320     17286.8
    506360     17287.9
    506400     17289.6
    506440     17290.2
    506480     17292.3
    506520     17292.6
    506560     17293.9
    506600     17296.5
    506640     17298.1
    506680       17300
    506720     17300.1
    506760     17304.3
    506800     17303.2
    506840     17304.7
    506880     17305.7
    506920     17305.6
    506960       17308
    507000     17311.1
    507040     17312.6
    507080     17311.5
    507120     17314.5
    507160     17315.5
    507200     17317.2
    507240     17317.9
    507280     17319.9
    507320     17320.2
    507360     17321.5
    507400     17324.1
    507440     17325.7
    507480     17327.6
    507520     17327.8
    507560       17332
    507600     17330.8
    507640     17332.4
    507680     17333.3
    507720     17333.3
    507760     17335.6
    507800     17338.7
    507840     17340.3
    507880     17339.2
    507920     17342.1
    507960     17343.2
    508000     17344.9
    508040     17345.6
    508080     17347.5
    508120     17347.8
    508160     17349.2
    508200     17351.8
    508240     17353.3
    508280     17355.3
    508320     17355.4
    508360     17359.6
    508400     17358.5
    508440     17359.9
    508480       17361
    508520     17360.9
    508560     17363.3
    508600     17366.4
    508640     17367.9
    508680     17366.8
    508720     17369.7
    508760     17370.8
    508800     17372.6
    508840     17373.2
    508880     17375.2
    508920     17375.5
    508960     17376.8
    509000     17379.4
    509040       17381
    509080       17383
    509120     17383.1
    509160     17387.3
    509200     17386.2
    509240     17387.7
    509280     17388.6
    509320     17388.6
    509360     17390.9
    509400     17394.1
    509440     17395.5
    509480     17394.4
    509520     17397.3
    509560     17398.4
    509600     17400.2
    509640     17400.8
    509680     17402.8
    509720     17403.2
    509760     17404.4
    509800       17407
    509840     17408.6
    509880     17410.6
    509920     17410.6
    509960     17414.9
    510000     17413.8
    510040     17415.2
    510080     17416.3
    510120     17416.1
    510160     17418.5
    510200     17421.7
    510240     17423.1
    510280       17422
    510320       17425
    510360     17426.1
    510400     17427.9
    510440     17428.4
    510480     17430.3
    510520     17430.7
    510560       17432
    510600     17434.5
    510640     17436.2
    510680     17438.2
    510720     17438.2
    510760     17442.5
    510800     17441.3
    510840     17442.8
    510880     17443.9
    510920     17443.7
    510960     17446.1
    511000     17449.4
    511040     17450.7
    511080     17449.6
    511120     17452.5
    511160     17453.6
    511200     17455.4
    511240       17456
    511280       17458
    511320     17458.3
    511360     17459.7
    511400     17462.1
    511440     17463.8
    511480     17465.9
    511520     17465.8
    511560     17470.1
    511600     17468.9
    511640     17470.4
    511680     17471.6
    511720     17471.2
    511760     17473.6
    511800       17477
    511840     17478.3
    511880     17477.2
    511920     17480.2
    511960     17481.3
    512000       17483
    512040     17483.6
    512080     17485.5
    512120     17485.9
    512160     17487.2
    512200     17489.8
    512240     17491.4
    512280     17493.5
    512320     17493.4
    512360     17497.8
    512400     17496.5
    512440     17498.1
    512480     17499.2
    512520     17498.8
    512560     17501.2
    512600     17504.6
    512640       17506
    512680     17504.8
    512720     17507.7
    512760     17508.9
    512800     17510.7
    512840     17511.2
    512880     17513.1
    512920     17513.5
    512960     17514.8
    513000     17517.4
    513040     17519.1
    513080     17521.1
    513120       17521
    513160     17525.5
    513200       17524
    513240     17525.7
    513280     17526.8
    513320     17526.4
    513360     17528.8
    513400     17532.3
    513440     17533.6
    513480     17532.5
    513520     17535.3
    513560     17536.4
    513600     17538.3
    513640     17538.7
    513680     17540.6
    513720     17541.2
    513760     17542.4
    513800       17545
    513840     17546.6
    513880     17548.7
    513920     17548.6
    513960     17553.1
    514000     17551.6
    514040     17553.3
    514080     17554.4
    514120       17554
    514160     17556.4
    514200     17559.8
    514240     17561.2
    514280       17560
    514320     17562.9
    514360       17564
    514400     17565.9
    514440     17566.4
    514480     17568.3
    514520     17568.8
    514560       17570
    514600     17572.6
    514640     17574.2
    514680     17576.3
    514720     17576.2
    514760     17580.7
    514800     17579.2
    514840     17580.9
    514880       17582
    514920     17581.6
    514960     17583.9
    515000     17587.3
    515040     17588.7
    515080     17587.5
    515120     17590.4
    515160     17591.6
    515200     17593.5
    515240     17593.9
    515280     17595.8
    515320     17596.3
    515360     17597.6
    515400     17600.1
    515440     17601.8
    515480     17603.9
    515520     17603.8
    515560     17608.3
    515600     17606.8
    515640     17608.4
    515680     17609.6
    515720     17609.1
    515760     17611.5
    515800     17614.9
    515840     17616.4
    515880     17615.1
    515920     17618.1
    515960     17619.1
    516000     17621.1
    516040     17621.6
    516080     17623.4
    516120       17624
    516160     17625.2
    516200     17627.7
    516240     17629.5
    516280     17631.5
    516320     17631.5
    516360       17636
    516400     17634.4
    516440     17636.1
    516480     17637.2
    516520     17636.8
    516560     17639.2
    516600     17642.5
    516640       17644
    516680     17642.9
    516720     17645.7
    516760     17646.8
    516800     17648.8
    516840     17649.2
    516880       17651
    516920     17651.6
    516960     17652.7
    517000     17655.4
    517040     17657.1
    517080     17659.2
    517120     17659.2
    517160     17663.6
    517200     17662.1
    517240     17663.7
    517280     17664.8
    517320     17664.4
    517360     17666.8
    517400     17670.2
    517440     17671.7
    517480     17670.4
    517520     17673.3
    517560     17674.4
    517600     17676.4
    517640     17676.8
    517680     17678.7
    517720     17679.3
    517760     17680.4
    517800     17683.1
    517840     17684.8
    517880     17686.8
    517920     17686.8
    517960     17691.3
    518000     17689.7
    518040     17691.4
    518080     17692.5
    518120       17692
    518160     17694.4
    518200     17697.8
    518240     17699.4
    518280       17698
    518320       17701
    518360       17702
    518400     17704.1
    518440     17704.4
    518480     17706.4
    518520     17706.9
    518560     17708.1
    518600     17710.8
    518640     17712.5
    518680     17714.5
    518720     17714.4
    518760       17719
    518800     17717.3
    518840     17719.1
    518880     17720.1
    518920     17719.6
    518960       17722
    519000     17725.4
    519040     17727.1
    519080     17725.7
    519120     17728.6
    519160     17729.6
    519200     17731.7
    519240       17732
    519280     17734.1
    519320     17734.6
    519360     17735.7
    519400     17738.4
    519440     17740.1
    519480     17742.1
    519520     17742.1
    519560     17746.7
    519600     17744.9
    519640     17746.8
    519680     17747.7
    519720     17747.3
    519760     17749.7
    519800       17753
    519840     17754.8
    519880     17753.3
    519920     17756.2
    519960     17757.2
    520000     17759.3
    520040     17759.7
    520080     17761.7
    520120     17762.1
    520160     17763.3
    520200     17766.1
    520240     17767.7
    520280     17769.8
    520320     17769.7
    520360     17774.3
    520400     17772.6
    520440     17774.4
    520480     17775.4
    520520       17775
    520560     17777.3
    520600     17780.7
    520640     17782.4
    520680     17780.9
    520720     17783.8
    520760     17784.8
    520800       17787
    520840     17787.4
    520880     17789.4
    520920     17789.8
    520960     17790.9
    521000     17793.8
    521040     17795.4
    521080     17797.5
    521120     17797.4
    521160       17802
    521200     17800.3
    521240     17802.1
    521280     17803.1
    521320     17802.6
    521360       17805
    521400     17808.3
    521440     17810.1
    521480     17808.6
    521520     17811.4
    521560     17812.5
    521600     17814.6
    521640       17815
    521680       17817
    521720     17817.5
    521760     17818.6
    521800     17821.5
    521840     17823.1
    521880     17825.2
    521920       17825
    521960     17829.6
    522000     17827.9
    522040     17829.8
    522080     17830.8
    522120     17830.2
    522160     17832.6
    522200       17836
    522240     17837.7
    522280     17836.3
    522320     17839.1
    522360     17840.2
    522400     17842.3
    522440     17842.7
    522480     17844.7
    522520     17845.2
    522560     17846.3
    522600     17849.2
    522640     17850.8
    522680     17852.8
    522720     17852.7
    522760     17857.4
    522800     17855.6
    522840     17857.4
    522880     17858.4
    522920     17857.8
    522960     17860.3
    523000     17863.6
    523040     17865.3
    523080     17863.9
    523120     17866.8
    523160     17867.8
    523200     17869.9
    523240     17870.3
    523280     17872.3
    523320     17872.8
    523360     17873.9
    523400     17876.8
    523440     17878.5
    523480     17880.5
    523520     17880.4
    523560     17885.1
    523600     17883.2
    523640     17885.1
    523680     17886.1
    523720     17885.5
    523760       17888
    523800     17891.3
    523840       17893
    523880     17891.6
    523920     17894.4
    523960     17895.4
    524000     17897.5
    524040     17897.9
    524080       17900
    524120     17900.4
    524160     17901.5
    524200     17904.5
    524240     17906.2
    524280     17908.2
    524320       17908
    524360     17912.7
    524400     17910.9
    524440     17912.8
    524480     17913.7
    524520     17913.1
    524560     17915.6
    524600       17919
    524640     17920.6
    524680     17919.2
    524720     17922.1
    524760     17923.1
    524800     17925.2
    524840     17925.6
    524880     17927.7
    524920     17928.1
    524960     17929.1
    525000     17932.1
    525040     17933.8
    525080     17935.8
    525120     17935.7
    525160     17940.4
    525200     17938.6
    525240     17940.4
    525280     17941.3
    525320     17940.8
    525360     17943.3
    525400     17946.6
    525440     17948.3
    525480     17946.8
    525520     17949.8
    525560     17950.8
    525600     17952.8
    525640     17953.2
    525680     17955.3
    525720     17955.7
    525760     17956.8
    525800     17959.8
    525840     17961.5
    525880     17963.5
    525920     17963.4
    525960     17968.1
    526000     17966.2
    526040     17968.1
    526080     17968.9
    526120     17968.4
    526160       17971
    526200     17974.3
    526240     17975.9
    526280     17974.4
    526320     17977.4
    526360     17978.4
    526400     17980.5
    526440     17980.8
    526480       17983
    526520     17983.4
    526560     17984.5
    526600     17987.4
    526640     17989.2
    526680     17991.1
    526720       17991
    526760     17995.7
    526800     17993.9
    526840     17995.7
    526880     17996.6
    526920       17996
    526960     17998.7
    527000     18001.9
    527040     18003.6
    527080     18002.1
    527120     18005.2
    527160     18006.1
    527200     18008.1
    527240     18008.5
    527280     18010.7
    527320     18011.1
    527360     18012.1
    527400     18015.1
    527440     18016.9
    527480     18018.8
    527520     18018.6
    527560     18023.4
    527600     18021.5
    527640     18023.3
    527680     18024.2
    527720     18023.6
    527760     18026.4
    527800     18029.6
    527840     18031.3
    527880     18029.8
    527920     18032.9
    527960     18033.7
    528000     18035.7
    528040     18036.1
    528080     18038.4
    528120     18038.7
    528160     18039.8
    528200     18042.9
    528240     18044.6
    528280     18046.5
    528320     18046.3
    528360     18051.1
    528400     18049.2
    528440       18051
    528480     18051.9
    528520     18051.3
    528560       18054
    528600     18057.3
    528640     18058.9
    528680     18057.5
    528720     18060.6
    528760     18061.3
    528800     18063.4
    528840     18063.7
    528880     18066.1
    528920     18066.3
    528960     18067.4
    529000     18070.6
    529040     18072.3
    529080     18074.2
    529120       18074
    529160     18078.9
    529200     18076.8
    529240     18078.7
    529280     18079.5
    529320     18078.9
    529360     18081.7
    529400       18085
    529440     18086.6
    529480     18085.1
    529520     18088.3
    529560       18089
    529600       18091
    529640     18091.4
    529680     18093.8
    529720       18094
    529760     18095.1
    529800     18098.2
    529840     18099.9
    529880       18102
    529920     18101.7
    529960     18106.6
    530000     18104.5
    530040     18106.4
    530080     18107.2
    530120     18106.6
    530160     18109.3
    530200     18112.6
    530240     18114.4
    530280     18112.7
    530320     18115.9
    530360     18116.6
    530400     18118.7
    530440     18119.1
    530480     18121.4
    530520     18121.6
    530560     18122.7
    530600     18125.9
    530640     18127.7
    530680     18129.6
    530720     18129.4
    530760     18134.2
    530800       18132
    530840     18134.1
    530880     18134.9
    530920     18134.2
    530960     18136.9
    531000     18140.3
    531040       18142
    531080     18140.3
    531120     18143.6
    531160     18144.3
    531200     18146.3
    531240     18146.8
    531280       18149
    531320     18149.3
    531360     18150.4
    531400     18153.6
    531440     18155.3
    531480     18157.3
    531520       18157
    531560     18161.9
    531600     18159.8
    531640     18161.8
    531680     18162.6
    531720     18161.9
    531760     18164.6
    531800       18168
    531840     18169.6
    531880       18168
    531920     18171.2
    531960     18171.9
    532000       18174
    532040     18174.3
    532080     18176.7
    532120     18176.9
    532160     18178.1
    532200     18181.2
    532240     18182.9
    532280       18185
    532320     18184.7
    532360     18189.7
    532400     18187.4
    532440     18189.4
    532480     18190.2
    532520     18189.5
    532560     18192.3
    532600     18195.7
    532640     18197.2
    532680     18195.7
    532720     18198.8
    532760     18199.6
    532800     18201.7
    532840       18202
    532880     18204.2
    532920     18204.6
    532960     18205.7
    533000     18208.8
    533040     18210.6
    533080     18212.6
    533120     18212.3
    533160     18217.2
    533200     18215.2
    533240     18217.1
    533280     18217.8
    533320     18217.1
    533360       18220
    533400     18223.3
    533440     18224.8
    533480     18223.3
    533520     18226.5
    533560     18227.2
    533600     18229.3
    533640     18229.7
    533680     18231.9
    533720     18232.2
    533760     18233.5
    533800     18236.5
    533840     18238.2
    533880     18240.2
    533920       18240
    533960     18244.9
    534000     18242.9
    534040     18244.7
    534080     18245.4
    534120     18244.8
    534160     18247.7
    534200     18250.9
    534240     18252.5
    534280       18251
    534320     18254.1
    534360     18254.9
    534400       18257
    534440     18257.2
    534480     18259.5
    534520     18259.8
    534560     18261.1
    534600     18264.1
    534640     18265.9
    534680       18268
    534720     18267.7
    534760     18272.5
    534800     18270.5
    534840     18272.3
    534880       18273
    534920     18272.4
    534960     18275.3
    535000     18278.6
    535040     18280.2
    535080     18278.6
    535120     18281.7
    535160     18282.6
    535200     18284.6
    535240     18284.9
    535280     18287.2
    535320     18287.5
    535360     18288.8
    535400     18291.8
    535440     18293.5
    535480     18295.6
    535520     18295.3
    535560     18300.2
    535600     18298.2
    535640     18300.1
    535680     18300.6
    535720     18300.1
    535760       18303
    535800     18306.2
    535840     18307.9
    535880     18306.2
    535920     18309.4
    535960     18310.2
    536000     18312.3
    536040     18312.6
    536080     18314.8
    536120     18315.2
    536160     18316.5
    536200     18319.5
    536240     18321.1
    536280     18323.3
    536320     18322.9
    536360     18327.9
    536400     18325.9
    536440     18327.7
    536480     18328.2
    536520     18327.7
    536560     18330.7
    536600     18333.9
    536640     18335.6
    536680     18333.9
    536720     18337.1
    536760     18337.9
    536800       18340
    536840     18340.4
    536880     18342.5
    536920     18342.9
    536960     18344.1
    537000     18347.2
    537040     18348.8
    537080       18351
    537120     18350.6
    537160     18355.5
    537200     18353.5
    537240     18355.5
    537280     18355.9
    537320     18355.4
    537360     18358.3
    537400     18361.6
    537440     18363.3
    537480     18361.6
    537520     18364.8
    537560     18365.5
    537600     18367.7
    537640     18368.1
    537680     18370.2
    537720     18370.5
    537760     18371.8
    537800     18374.8
    537840     18376.5
    537880     18378.7
    537920     18378.2
    537960     18383.1
    538000     18381.2
    538040     18383.1
    538080     18383.6
    538120     18383.1
    538160       18386
    538200     18389.2
    538240     18390.9
    538280     18389.2
    538320     18392.5
    538360     18393.2
    538400     18395.3
    538440     18395.7
    538480     18397.8
    538520     18398.2
    538560     18399.5
    538600     18402.4
    538640     18404.2
    538680     18406.3
    538720     18405.8
    538760     18410.8
    538800     18408.9
    538840     18410.7
    538880     18411.2
    538920     18410.8
    538960     18413.7
    539000     18416.8
    539040     18418.6
    539080     18416.8
    539120     18420.2
    539160     18420.9
    539200       18423
    539240     18423.2
    539280     18425.3
    539320     18425.8
    539360     18427.1
    539400     18430.1
    539440     18431.7
    539480     18433.9
    539520     18433.4
    539560     18438.4
    539600     18436.6
    539640     18438.3
    539680       18439
    539720     18438.4
    539760     18441.4
    539800     18444.5
    539840     18446.2
    539880     18444.5
    539920     18447.9
    539960     18448.5
    540000     18450.6
    540040     18450.9
    540080     18452.9
    540120     18453.4
    540160     18454.7
    540200     18457.7
    540240     18459.4
    540280     18461.6
    540320       18461
    540360     18466.1
    540400     18464.2
    540440     18465.9
    540480     18466.6
    540520     18466.1
    540560       18469
    540600     18472.2
    540640     18473.8
    540680     18472.1
    540720     18475.6
    540760     18476.1
    540800     18478.1
    540840     18478.5
    540880     18480.6
    540920       18481
    540960     18482.3
    541000     18485.3
    541040     18487.1
    541080     18489.2
    541120     18488.6
    541160     18493.6
    541200     18491.9
    541240     18493.5
    541280     18494.3
    541320     18493.7
    541360     18496.6
    541400     18499.8
    541440     18501.5
    541480     18499.8
    541520     18503.2
    541560     18503.7
    541600     18505.8
    541640     18506.1
    541680     18508.2
    541720     18508.7
    541760     18509.9
    541800     18512.9
    541840     18514.7
    541880     18516.8
    541920     18516.2
    541960     18521.3
    542000     18519.5
    542040     18521.1
    542080     18521.9
    542120     18521.4
    542160     18524.3
    542200     18527.4
    542240     18529.2
    542280     18527.5
    542320     18530.9
    542360     18531.4
    542400     18533.4
    542440     18533.8
    542480     18535.9
    542520     18536.3
    542560     18537.5
    542600     18540.6
    542640     18542.4
    542680     18544.4
    542720     18543.8
    542760     18548.8
    542800     18547.1
    542840     18548.7
    542880     18549.6
    542920       18549
    542960     18551.9
    543000       18555
    543040     18556.9
    543080     18555.1
    543120     18558.6
    543160     18559.1
    543200       18561
    543240     18561.4
    543280     18563.5
    543320     18563.9
    543360     18565.2
    543400     18568.2
    543440       18570
    543480       18572
    543520     18571.5
    543560     18576.4
    543600     18574.7
    543640     18576.3
    543680     18577.4
    543720     18576.7
    543760     18579.6
    543800     18582.6
    543840     18584.6
    543880     18582.8
    543920     18586.3
    543960     18586.7
    544000     18588.6
    544040       18589
    544080     18591.2
    544120     18591.6
    544160     18592.7
    544200     18595.9
    544240     18597.6
    544280     18599.7
    544320     18599.1
    544360     18604.1
    544400     18602.4
    544440     18604.1
    544480       18605
    544520     18604.3
    544560     18607.2
    544600     18610.3
    544640     18612.3
    544680     18610.4
    544720     18613.9
    544760     18614.3
    544800     18616.3
    544840     18616.7
    544880     18618.8
    544920     18619.2
    544960     18620.3
    545000     18623.6
    545040     18625.3
    545080     18627.4
    545120     18626.8
    545160     18631.7
    545200     18630.2
    545240     18631.7
    545280     18632.7
    545320       18632
    545360       18635
    545400       18638
    545440       18640
    545480       18638
    545520     18641.7
    545560       18642
    545600       18644
    545640     18644.3
    545680     18646.4
    545720     18646.9
    545760       18648
    545800     18651.2
    545840     18652.9
    545880       18655
    545920     18654.4
    545960     18659.5
    546000     18657.8
    546040     18659.3
    546080     18660.3
    546120     18659.7
    546160     18662.6
    546200     18665.7
    546240     18667.6
    546280     18665.7
    546320     18669.3
    546360     18669.7
    546400     18671.7
    546440       18672
    546480       18674
    546520     18674.5
    546560     18675.7
    546600     18678.9
    546640     18680.5
    546680     18682.7
    546720       18682
    546760     18687.1
    546800     18685.4
    546840     18686.9
    546880     18688.1
    546920     18687.3
    546960     18690.2
    547000     18693.3
    547040     18695.2
    547080     18693.3
    547120     18696.9
    547160     18697.3
    547200     18699.3
    547240     18699.7
    547280     18701.7
    547320     18702.2
    547360     18703.3
    547400     18706.6
    547440     18708.1
    547480     18710.4
    547520     18709.6
    547560     18714.8
    547600     18713.1
    547640     18714.6
    547680     18715.6
    547720     18714.9
    547760     18717.7
    547800     18720.9
    547840     18722.8
    547880     18720.9
    547920     18724.6
    547960       18725
    548000     18726.9
    548040     18727.2
    548080     18729.3
    548120     18729.8
    548160     18730.9
    548200     18734.3
    548240     18735.8
    548280     18738.1
    548320     18737.3
    548360     18742.4
    548400     18740.7
    548440     18742.2
    548480     18743.3
    548520     18742.6
    548560     18745.4
    548600     18748.6
    548640     18750.5
    548680     18748.5
    548720     18752.2
    548760     18752.6
    548800     18754.5
    548840     18754.9
    548880       18757
    548920     18757.4
    548960     18758.5
    549000     18761.9
    549040     18763.3
    549080     18765.7
    549120     18765.1
    549160       18770
    549200     18768.4
    549240     18769.8
    549280     18770.9
    549320     18770.1
    549360     18773.1
    549400     18776.2
    549440     18778.2
    549480     18776.1
    549520     18779.8
    549560     18780.2
    549600     18782.2
    549640     18782.4
    549680     18784.6
    549720     18785.1
    549760     18786.2
    549800     18789.5
    549840     18790.9
    549880     18793.3
    549920     18792.7
    549960     18797.6
    550000     18796.1
    550040     18797.6
    550080     18798.7
    550120     18797.8
    550160     18800.8
    550200     18803.8
    550240     18805.8
    550280     18803.8
    550320     18807.4
    550360     18807.9
    550400     18809.8
    550440       18810
    550480     18812.2
    550520     18812.8
    550560     18813.8
    550600     18817.1
    550640     18818.5
    550680       18821
    550720     18820.3
    550760     18825.2
    550800     18823.8
    550840     18825.2
    550880     18826.3
    550920     18825.4
    550960     18828.5
    551000     18831.5
    551040     18833.4
    551080     18831.5
    551120     18835.1
    551160     18835.5
    551200     18837.4
    551240     18837.6
    551280     18839.8
    551320     18840.4
    551360     18841.4
    551400     18844.7
    551440     18846.2
    551480     18848.6
    551520       18848
    551560     18852.9
    551600     18851.3
    551640     18852.8
    551680       18854
    551720       18853
    551760       18856
    551800     18859.1
    551840     18861.1
    551880       18859
    551920     18862.7
    551960     18863.1
    552000     18865.1
    552040     18865.2
    552080     18867.4
    552120     18868.1
    552160       18869
    552200     18872.2
    552240     18873.8
    552280     18876.1
    552320     18875.6
    552360     18880.5
    552400     18878.9
    552440     18880.4
    552480     18881.6
    552520     18880.5
    552560     18883.6
    552600     18886.7
    552640     18888.7
    552680     18886.6
    552720     18890.3
    552760     18890.6
    552800     18892.7
    552840     18892.9
    552880       18895
    552920     18895.7
    552960     18896.7
    553000     18899.9
    553040     18901.4
    553080     18903.7
    553120     18903.2
    553160     18908.1
    553200     18906.6
    553240       18908
    553280     18909.2
    553320     18908.1
    553360     18911.2
    553400     18914.3
    553440     18916.3
    553480     18914.2
    553520     18917.8
    553560     18918.1
    553600     18920.3
    553640     18920.5
    553680     18922.6
    553720     18923.2
    553760     18924.2
    553800     18927.4
    553840       18929
    553880     18931.2
    553920     18930.8
    553960     18935.7
    554000     18934.2
    554040     18935.7
    554080     18936.8
    554120     18935.6
    554160     18938.7
    554200     18941.9
    554240     18943.8
    554280     18941.7
    554320     18945.5
    554360     18945.7
    554400     18947.9
    554440     18948.1
    554480     18950.2
    554520     18950.9
    554560     18951.8
    554600       18955
    554640     18956.6
    554680     18958.8
    554720     18958.3
    554760     18963.3
    554800     18961.7
    554840     18963.2
    554880     18964.4
    554920     18963.2
    554960     18966.2
    555000     18969.5
    555040     18971.4
    555080     18969.2
    555120       18973
    555160     18973.3
    555200     18975.5
    555240     18975.6
    555280     18977.8
    555320     18978.5
    555360     18979.4
    555400     18982.6
    555440     18984.2
    555480     18986.3
    555520     18985.8
    555560     18990.9
    555600     18989.2
    555640     18990.8
    555680       18992
    555720     18990.7
    555760     18993.7
    555800     18997.1
    555840     18998.9
    555880     18996.8
    555920     19000.6
    555960     19000.9
    556000       19003
    556040     19003.2
    556080     19005.3
    556120       19006
    556160     19006.9
    556200     19010.1
    556240     19011.9
    556280     19013.9
    556320     19013.4
    556360     19018.6
    556400     19016.8
    556440     19018.4
    556480     19019.6
    556520     19018.3
    556560     19021.4
    556600     19024.7
    556640     19026.5
    556680     19024.3
    556720     19028.1
    556760     19028.5
    556800     19030.6
    556840     19030.8
    556880       19033
    556920     19033.5
    556960     19034.5
    557000     19037.8
    557040     19039.5
    557080     19041.5
    557120       19041
    557160     19046.1
    557200     19044.2
    557240       19046
    557280     19047.2
    557320     19045.9
    557360     19048.9
    557400     19052.4
    557440       19054
    557480     19051.9
    557520     19055.7
    557560     19056.1
    557600     19058.3
    557640     19058.4
    557680     19060.5
    557720     19061.1
    557760       19062
    557800     19065.3
    557840     19067.1
    557880     19069.1
    557920     19068.6
    557960     19073.7
    558000     19071.8
    558040     19073.6
    558080     19074.8
    558120     19073.5
    558160     19076.5
    558200       19080
    558240     19081.6
    558280     19079.5
    558320     19083.3
    558360     19083.6
    558400     19085.9
    558440       19086
    558480     19088.1
    558520     19088.8
    558560     19089.6
    558600     19092.9
    558640     19094.6
    558680     19096.6
    558720     19096.1
    558760     19101.3
    558800     19099.4
    558840     19101.3
    558880     19102.4
    558920       19101
    558960     19104.1
    559000     19107.6
    559040     19109.2
    559080       19107
    559120       19111
    559160     19111.2
    559200     19113.5
    559240     19113.6
    559280     19115.7
    559320     19116.4
    559360     19117.2
    559400     19120.4
    559440     19122.3
    559480     19124.3
    559520     19123.7
    559560     19128.8
    559600     19127.1
    559640     19128.8
    559680     19130.1
    559720     19128.7
    559760     19131.7
    559800     19135.3
    559840     19136.8
    559880     19134.6
    559920     19138.6
    559960     19138.8
    560000     19141.1
    560040     19141.2
    560080     19143.3
    560120     19143.9
    560160     19144.8
    560200       19148
    560240     19149.9
    560280     19151.9
    560320     19151.3
    560360     19156.4
    560400     19154.8
    560440     19156.4
    560480     19157.6
    560520     19156.3
    560560     19159.2
    560600     19162.9
    560640     19164.3
    560680     19162.3
    560720     19166.2
    560760     19166.5
    560800     19168.6
    560840     19168.9
    560880     19170.9
    560920     19171.5
    560960     19172.5
    561000     19175.7
    561040     19177.4
    561080     19179.6
    561120     19178.9
    561160     19184.1
    561200     19182.4
    561240       19184
    561280     19185.4
    561320     19183.9
    561360     19186.8
    561400     19190.5
    561440     19191.9
    561480     19189.8
    561520     19193.8
    561560     19194.1
    561600     19196.3
    561640     19196.5
    561680     19198.5
    561720     19199.1
    561760       19200
    561800     19203.3
    561840       19205
    561880     19207.3
    561920     19206.5
    561960     19211.7
    562000     19210.1
    562040     19211.8
    562080       19213
    562120     19211.5
    562160     19214.4
    562200     19218.1
    562240     19219.5
    562280     19217.5
    562320     19221.5
    562360     19221.8
    562400     19223.9
    562440     19224.2
    562480     19226.1
    562520     19226.7
    562560     19227.7
    562600     19230.9
    562640     19232.5
    562680     19234.9
    562720     19234.1
    562760     19239.3
    562800     19237.7
    562840     19239.4
    562880     19240.6
    562920     19239.2
    562960     19242.2
    563000     19245.8
    563040     19247.2
    563080     19245.1
    563120       19249
    563160     19249.4
    563200     19251.6
    563240     19251.8
    563280     19253.8
    563320     19254.3
    563360     19255.3
    563400     19258.5
    563440     19260.1
    563480     19262.5
    563520     19261.7
    563560       19267
    563600     19265.3
    563640     19267.1
    563680     19268.2
    563720     19266.7
    563760     19269.7
    563800     19273.3
    563840     19274.8
    563880     19272.7
    563920     19276.6
    563960     19277.1
    564000     19279.2
    564040     19279.4
    564080     19281.4
    564120     19281.9
    564160     19282.9
    564200     19286.2
    564240     19287.7
    564280     19290.1
    564320     19289.4
    564360     19294.6
    564400     19292.9
    564440     19294.5
    564480     19295.7
    564520     19294.3
    564560     19297.3
    564600     19300.8
    564640     19302.4
    564680     19300.3
    564720     19304.3
    564760     19304.7
    564800     19306.7
    564840       19307
    564880       19309
    564920     19309.5
    564960     19310.4
    565000     19313.8
    565040     19315.3
    565080     19317.7
    565120       19317
    565160     19322.3
    565200     19320.4
    565240     19322.2
    565280     19323.4
    565320     19321.9
    565360     19324.9
    565400     19328.5
    565440       19330
    565480     19327.9
    565520     19331.9
    565560     19332.3
    565600     19334.4
    565640     19334.6
    565680     19336.6
    565720     19337.1
    565760     19337.9
    565800     19341.4
    565840     19342.9
    565880     19345.4
    565920     19344.5
    565960     19349.8
    566000     19348.1
    566040     19349.7
    566080       19351
    566120     19349.5
    566160     19352.5
    566200       19356
    566240     19357.6
    566280     19355.5
    566320     19359.5
    566360     19359.9
    566400     19361.9
    566440     19362.2
    566480     19364.2
    566520     19364.6
    566560     19365.5
    566600       19369
    566640     19370.5
    566680       19373
    566720     19372.2
    566760     19377.5
    566800     19375.7
    566840     19377.3
    566880     19378.5
    566920     19377.2
    566960       19380
    567000     19383.6
    567040     19385.3
    567080     19383.2
    567120     19387.1
    567160     19387.5
    567200     19389.6
    567240     19389.8
    567280     19391.8
    567320     19392.2
    567360     19393.1
    567400     19396.6
    567440       19398
    567480     19400.5
    567520     19399.8
    567560     19405.1
    567600     19403.4
    567640     19404.9
    567680       19406
    567720     19404.9
    567760     19407.7
    567800     19411.2
    567840     19412.9
    567880     19410.9
    567920     19414.8
    567960     19415.2
    568000     19417.3
    568040     19417.4
    568080     19419.3
    568120     19419.9
    568160     19420.8
    568200     19424.3
    568240     19425.7
    568280     19428.1
    568320     19427.4
    568360     19432.8
    568400       19431
    568440     19432.6
    568480     19433.7
    568520     19432.5
    568560     19435.4
    568600     19438.8
    568640     19440.6
    568680     19438.5
    568720     19442.4
    568760     19442.8
    568800     19444.8
    568840       19445
    568880     19446.9
    568920     19447.5
    568960     19448.4
    569000     19451.9
    569040     19453.3
    569080     19455.8
    569120     19455.1
    569160     19460.4
    569200     19458.7
    569240     19460.2
    569280     19461.3
    569320     19460.2
    569360       19463
    569400     19466.5
    569440     19468.3
    569480     19466.1
    569520     19470.1
    569560     19470.5
    569600     19472.4
    569640     19472.6
    569680     19474.6
    569720     19475.2
    569760     19475.9
    569800     19479.6
    569840     19480.9
    569880     19483.3
    569920     19482.8
    569960       19488
    570000     19486.3
    570040     19487.8
    570080       19489
    570120     19487.8
    570160     19490.7
    570200     19494.1
    570240       19496
    570280     19493.6
    570320     19497.7
    570360     19498.1
    570400     19500.1
    570440     19500.3
    570480     19502.3
    570520     19502.8
    570560     19503.5
    570600     19507.2
    570640     19508.5
    570680       19511
    570720     19510.4
    570760     19515.7
    570800       19514
    570840     19515.4
    570880     19516.7
    570920     19515.5
    570960     19518.3
    571000     19521.7
    571040     19523.6
    571080     19521.2
    571120     19525.3
    571160     19525.8
    571200     19527.6
    571240     19527.9
    571280       19530
    571320     19530.5
    571360     19531.1
    571400     19534.8
    571440     19536.2
    571480     19538.7
    571520       19538
    571560     19543.3
    571600     19541.6
    571640       19543
    571680     19544.3
    571720     19543.1
    571760     19545.9
    571800     19549.5
    571840     19551.2
    571880     19548.8
    571920       19553
    571960     19553.5
    572000     19555.3
    572040     19555.6
    572080     19557.6
    572120       19558
    572160     19558.8
    572200     19562.5
    572240     19563.8
    572280     19566.3
    572320     19565.7
    572360       19571
    572400     19569.3
    572440     19570.6
    572480     19571.9
    572520     19570.7
    572560     19573.5
    572600     19577.1
    572640     19578.8
    572680     19576.4
    572720     19580.6
    572760       19581
    572800     19582.9
    572840     19583.2
    572880     19585.3
    572920     19585.6
    572960     19586.4
    573000     19590.2
    573040     19591.5
    573080       19594
    573120     19593.3
    573160     19598.8
    573200       19597
    573240     19598.2
    573280     19599.5
    573320     19598.4
    573360     19601.1
    573400     19604.7
    573440     19606.4
    573480     19604.1
    573520     19608.3
    573560     19608.6
    573600     19610.6
    573640     19610.8
    573680     19612.9
    573720     19613.3
    573760     19614.1
    573800     19617.8
    573840     19619.3
    573880     19621.6
    573920     19620.9
    573960     19626.5
    574000     19624.6
    574040     19625.9
    574080     19627.2
    574120       19626
    574160     19628.8
    574200     19632.4
    574240     19634.1
    574280     19631.8
    574320     19635.9
    574360     19636.4
    574400     19638.3
    574440     19638.5
    574480     19640.6
    574520     19641.1
    574560     19641.7
    574600     19645.5
    574640     19646.9
    574680     19649.3
    574720     19648.6
    574760     19654.2
    574800     19652.3
    574840     19653.6
    574880     19654.8
    574920     19653.7
    574960     19656.5
    575000     19660.1
    575040     19661.7
    575080     19659.4
    575120     19663.6
    575160       19664
    575200       19666
    575240     19666.1
    575280     19668.2
    575320     19668.8
    575360     19669.3
    575400     19673.2
    575440     19674.6
    575480     19676.9
    575520     19676.3
    575560     19681.9
    575600       19680
    575640     19681.2
    575680     19682.6
    575720     19681.3
    575760     19684.1
    575800     19687.8
    575840     19689.4
    575880     19687.1
    575920     19691.3
    575960     19691.7
    576000     19693.6
    576040     19693.8
    576080     19695.8
    576120     19696.4
    576160       19697
    576200       19701
    576240     19702.3
    576280     19704.6
    576320     19703.9
    576360     19709.6
    576400     19707.7
    576440     19708.9
    576480     19710.2
    576520       19709
    576560     19711.8
    576600     19715.5
    576640       19717
    576680     19714.8
    576720       19719
    576760     19719.4
    576800     19721.3
    576840     19721.4
    576880     19723.6
    576920     19724.1
    576960     19724.7
    577000     19728.6
    577040     19729.9
    577080     19732.3
    577120     19731.6
    577160     19737.2
    577200     19735.4
    577240     19736.5
    577280     19737.9
    577320     19736.6
    577360     19739.3
    577400     19743.1
    577440     19744.7
    577480     19742.4
    577520     19746.6
    577560       19747
    577600     19748.9
    577640     19749.1
    577680     19751.2
    577720     19751.7
    577760     19752.4
    577800     19756.3
    577840     19757.5
    577880     19759.9
    577920     19759.3
    577960     19764.8
    578000     19763.1
    578040     19764.1
    578080     19765.6
    578120     19764.2
    578160       19767
    578200     19770.7
    578240     19772.3
    578280       19770
    578320     19774.3
    578360     19774.6
    578400     19776.5
    578440     19776.7
    578480     19778.9
    578520     19779.4
    578560     19779.9
    578600       19784
    578640     19785.2
    578680     19787.6
    578720       19787
    578760     19792.4
    578800     19790.7
    578840     19791.7
    578880     19793.3
    578920     19791.7
    578960     19794.6
    579000     19798.3
    579040     19799.9
    579080     19797.6
    579120     19801.8
    579160     19802.3
    579200     19804.1
    579240     19804.3
    579280     19806.5
    579320     19807.1
    579360     19807.6
    579400     19811.6
    579440     19812.7
    579480     19815.2
    579520     19814.5
    579560     19820.1
    579600     19818.2
    579640     19819.4
    579680     19820.9
    579720     19819.4
    579760     19822.3
    579800       19826
    579840     19827.6
    579880     19825.2
    579920     19829.4
    579960     19829.9
    580000     19831.7
    580040     19831.9
    580080     19834.1
    580120     19834.7
    580160     19835.3
    580200     19839.1
    580240     19840.3
    580280     19842.8
    580320     19842.2
    580360     19847.8
    580400     19845.8
    580440       19847
    580480     19848.5
    580520     19846.9
    580560     19849.9
    580600     19853.7
    580640     19855.1
    580680     19852.8
    580720     19856.9
    580760     19857.5
    580800     19859.3
    580840     19859.5
    580880     19861.7
    580920     19862.3
    580960     19862.9
    581000     19866.8
    581040       19868
    581080     19870.4
    581120     19869.8
    581160     19875.4
    581200     19873.4
    581240     19874.5
    581280     19876.2
    581320     19874.6
    581360     19877.5
    581400     19881.3
    581440     19882.7
    581480     19880.4
    581520     19884.6
    581560     19885.1
    581600     19886.9
    581640     19887.2
    581680     19889.3
    581720     19889.9
    581760     19890.6
    581800     19894.5
    581840     19895.6
    581880     19898.1
    581920     19897.4
    581960     19903.1
    582000       19901
    582040     19902.2
    582080     19903.7
    582120     19902.1
    582160     19905.1
    582200     19908.9
    582240     19910.4
    582280       19908
    582320     19912.2
    582360     19912.7
    582400     19914.4
    582440     19914.8
    582480     19916.9
    582520     19917.5
    582560     19918.1
    582600     19922.1
    582640     19923.2
    582680     19925.7
    582720       19925
    582760     19930.6
    582800     19928.6
    582840     19929.8
    582880     19931.4
    582920     19929.7
    582960     19932.7
    583000     19936.5
    583040     19937.9
    583080     19935.6
    583120       19940
    583160     19940.4
    583200     19942.1
    583240     19942.4
    583280     19944.5
    583320     19945.1
    583360     19945.7
    583400     19949.8
    583440     19950.8
    583480     19953.3
    583520     19952.6
    583560     19958.2
    583600     19956.2
    583640     19957.4
    583680     19958.9
    583720     19957.3
    583760     19960.3
    583800     19964.1
    583840     19965.4
    583880     19963.1
    583920     19967.5
    583960     19967.9
    584000     19969.6
    584040       19970
    584080       19972
    584120     19972.7
    584160     19973.4
    584200     19977.4
    584240     19978.4
    584280     19980.9
    584320     19980.2
    584360     19985.7
    584400     19983.8
    584440     19984.9
    584480     19986.5
    584520     19984.9
    584560     19987.8
    584600     19991.7
    584640       19993
    584680     19990.6
    584720     19995.1
    584760     19995.5
    584800     19997.1
    584840     19997.7
    584880     19999.6
    584920     20000.3
    584960     20000.8
    585000       20005
    585040     20005.9
    585080     20008.4
    585120     20007.7
    585160     20013.3
    585200     20011.3
    585240     20012.5
    585280     20014.1
    585320     20012.5
    585360     20015.3
    585400     20019.2
    585440     20020.5
    585480     20018.1
    585520     20022.7
    585560     20023.1
    585600     20024.6
    585640     20025.2
    585680     20027.1
    585720     20027.8
    585760     20028.3
    585800     20032.6
    585840     20033.5
    585880       20036
    585920     20035.2
    585960     20040.9
    586000     20038.9
    586040     20040.1
    586080     20041.7
    586120       20040
    586160     20042.9
    586200     20046.7
    586240       20048
    586280     20045.7
    586320     20050.3
    586360     20050.7
    586400     20052.2
    586440     20052.8
    586480     20054.7
    586520     20055.4
    586560     20055.8
    586600     20060.1
    586640       20061
    586680     20063.5
    586720     20062.8
    586760     20068.4
    586800     20066.4
    586840     20067.7
    586880     20069.3
    586920     20067.7
    586960     20070.5
    587000     20074.3
    587040     20075.5
    587080     20073.3
    587120     20077.9
    587160     20078.3
    587200     20079.7
    587240     20080.3
    587280     20082.3
    587320       20083
    587360     20083.4
    587400     20087.7
    587440     20088.5
    587480     20091.1
    587520     20090.4
    587560       20096
    587600     20094.1
    587640     20095.3
    587680     20096.9
    587720     20095.2
    587760     20098.1
    587800     20101.8
    587840     20103.2
    587880     20100.8
    587920     20105.4
    587960     20105.8
    588000     20107.2
    588040     20107.9
    588080     20109.9
    588120     20110.5
    588160       20111
    588200     20115.4
    588240     20116.1
    588280     20118.8
    588320     20118.1
    588360     20123.7
    588400     20121.7
    588440       20123
    588480     20124.5
    588520     20122.8
    588560     20125.8
    588600     20129.4
    588640     20130.6
    588680     20128.4
    588720       20133
    588760     20133.4
    588800     20134.9
    588840     20135.5
    588880     20137.5
    588920     20138.2
    588960     20138.5
    589000       20143
    589040     20143.7
    589080     20146.5
    589120     20145.7
    589160     20151.3
    589200     20149.3
    589240     20150.7
    589280     20152.2
    589320     20150.4
    589360     20153.3
    589400       20157
    589440     20158.3
    589480     20156.1
    589520     20160.6
    589560     20161.1
    589600     20162.5
    589640     20163.1
    589680     20165.2
    589720     20165.8
    589760     20166.1
    589800     20170.6
    589840     20171.3
    589880     20174.1
    589920     20173.4
    589960     20178.9
    590000       20177
    590040     20178.2
    590080     20179.7
    590120       20178
    590160       20181
    590200     20184.6
    590240     20185.9
    590280     20183.8
    590320     20188.4
    590360     20188.8
    590400     20190.2
    590440     20190.6
    590480     20192.8
    590520     20193.4
    590560     20193.8
    590600     20198.3
    590640     20198.9
    590680     20201.7
    590720       20201
    590760     20206.5
    590800     20204.6
    590840     20205.8
    590880     20207.4
    590920     20205.6
    590960     20208.6
    591000     20212.1
    591040     20213.6
    591080     20211.5
    591120     20215.9
    591160     20216.4
    591200     20217.8
    591240     20218.2
    591280     20220.3
    591320     20220.9
    591360     20221.4
    591400     20225.8
    591440     20226.5
    591480     20229.2
    591520     20228.6
    591560       20234
    591600     20232.1
    591640     20233.4
    591680     20234.9
    591720     20233.2
    591760     20236.1
    591800     20239.8
    591840     20241.2
    591880     20239.1
    591920     20243.5
    591960       20244
    592000     20245.3
    592040     20245.7
    592080     20247.9
    592120     20248.4
    592160     20248.8
    592200     20253.3
    592240     20254.1
    592280     20256.9
    592320     20256.2
    592360     20261.6
    592400     20259.6
    592440     20260.9
    592480     20262.4
    592520     20260.9
    592560     20263.6
    592600     20267.4
    592640     20268.8
    592680     20266.7
    592720     20271.2
    592760     20271.6
    592800     20272.7
    592840     20273.2
    592880     20275.5
    592920     20275.9
    592960     20276.4
    593000     20280.9
    593040     20281.7
    593080     20284.5
    593120     20283.8
    593160     20289.1
    593200     20287.2
    593240     20288.5
    593280     20289.9
    593320     20288.4
    593360     20291.2
    593400     20294.9
    593440     20296.4
    593480     20294.3
    593520     20298.8
    593560     20299.2
    593600     20300.4
    593640     20300.8
    593680       20303
    593720     20303.5
    593760     20303.9
    593800     20308.4
    593840     20309.2
    593880     20312.1
    593920     20311.4
    593960     20316.7
    594000     20314.7
    594040     20316.2
    594080     20317.5
    594120     20315.9
    594160     20318.7
    594200     20322.5
    594240     20323.9
    594280     20321.9
    594320     20326.4
    594360     20326.7
    594400       20328
    594440     20328.4
    594480     20330.6
    594520     20331.2
    594560     20331.5
    594600     20335.9
    594640     20336.9
    594680     20339.6
    594720       20339
    594760     20344.3
    594800     20342.3
    594840     20343.7
    594880       20345
    594920     20343.4
    594960     20346.3
    595000       20350
    595040     20351.5
    595080     20349.4
    595120     20354.1
    595160     20354.3
    595200     20355.5
    595240     20355.8
    595280     20358.3
    595320     20358.7
    595360     20359.1
    595400     20363.6
    595440     20364.5
    595480     20367.2
    595520     20366.5
    595560     20371.9
    595600     20369.8
    595640     20371.2
    595680     20372.6
    595720     20370.9
    595760     20373.9
    595800     20377.6
    595840       20379
    595880     20376.9
    595920     20381.5
    595960     20381.8
    596000       20383
    596040     20383.3
    596080     20385.9
    596120     20386.2
    596160     20386.5
    596200     20391.2
    596240       20392
    596280     20394.7
    596320     20393.9
    596360     20399.4
    596400     20397.3
    596440     20398.8
    596480     20400.1
    596520     20398.4
    596560     20401.4
    596600     20405.2
    596640     20406.6
    596680     20404.4
    596720     20409.1
    596760     20409.4
    596800     20410.5
    596840     20410.7
    596880     20413.5
    596920     20413.7
    596960       20414
    597000     20418.6
    597040     20419.6
    597080     20422.2
    597120     20421.5
    597160     20426.9
    597200     20424.8
    597240     20426.5
    597280     20427.7
    597320     20425.9
    597360     20428.9
    597400     20432.8
    597440       20434
    597480       20432
    597520     20436.5
    597560     20436.9
    597600     20438.2
    597640     20438.2
    597680     20440.9
    597720     20441.3
    597760     20441.7
    597800     20446.3
    597840     20447.1
    597880     20449.8
    597920       20449
    597960     20454.5
    598000     20452.2
    598040       20454
    598080     20455.2
    598120     20453.4
    598160     20456.4
    598200     20460.4
    598240     20461.6
    598280     20459.5
    598320     20464.1
    598360     20464.5
    598400     20465.7
    598440     20465.6
    598480     20468.5
    598520     20468.8
    598560     20469.2
    598600     20473.9
    598640     20474.7
    598680     20477.4
    598720     20476.6
    598760       20482
    598800     20479.7
    598840     20481.6
    598880     20482.8
    598920       20481
    598960     20483.9
    599000     20487.9
    599040       20489
    599080     20487.1
    599120     20491.6
    599160     20492.1
    599200     20493.3
    599240     20493.1
    599280     20496.1
    599320     20496.3
    599360     20496.7
    599400     20501.4
    599440     20502.1
    599480     20504.9
    599520     20504.1
    599560     20509.5
    599600     20507.3
    599640     20509.1
    599680     20510.3
    599720     20508.5
    599760     20511.4
    599800     20515.5
    599840     20516.5
    599880     20514.6
    599920     20519.1
    599960     20519.6
    600000     20520.8
    600040     20520.5
    600080     20523.6
    600120     20523.8
    600160     20524.2
    600200       20529
    600240     20529.7
    600280     20532.4
    600320     20531.6
    600360       20537
    600400     20534.7
    600440     20536.5
    600480     20537.8
    600520     20535.9
    600560     20538.9
    600600     20542.9
    600640       20544
    600680     20542.1
    600720     20546.7
    600760     20547.1
    600800     20548.3
    600840       20548
    600880     20551.1
    600920     20551.3
    600960     20551.8
    601000     20556.5
    601040     20557.1
    601080     20559.9
    601120       20559
    601160     20564.5
    601200     20562.2
    601240       20564
    601280     20565.2
    601320     20563.4
    601360     20566.3
    601400     20570.4
    601440     20571.5
    601480     20569.6
    601520     20574.1
    601560     20574.6
    601600     20575.7
    601640     20575.5
    601680     20578.5
    601720     20578.8
    601760     20579.2
    601800       20584
    601840     20584.6
    601880     20587.5
    601920     20586.5
    601960     20591.9
    602000     20589.6
    602040     20591.5
    602080     20592.7
    602120     20590.9
    602160     20593.8
    602200     20597.8
    602240     20599.1
    602280       20597
    602320     20601.6
    602360       20602
    602400     20603.2
    602440       20603
    602480       20606
    602520     20606.4
    602560     20606.7
    602600     20611.4
    602640     20612.2
    602680     20614.9
    602720     20614.1
    602760     20619.4
    602800     20616.9
    602840     20618.9
    602880     20620.2
    602920     20618.4
    602960     20621.3
    603000     20625.3
    603040     20626.6
    603080     20624.4
    603120     20629.1
    603160     20629.5
    603200     20630.8
    603240     20630.4
    603280     20633.5
    603320     20633.8
    603360     20634.3
    603400       20639
    603440     20639.7
    603480     20642.4
    603520     20641.6
    603560     20646.9
    603600     20644.4
    603640     20646.4
    603680     20647.6
    603720     20645.9
    603760     20648.9
    603800     20652.7
    603840       20654
    603880       20652
    603920     20656.5
    603960     20657.1
    604000     20658.3
    604040     20657.8
    604080       20661
    604120     20661.2
    604160     20661.7
    604200     20666.4
    604240     20667.1
    604280     20669.9
    604320     20669.1
    604360     20674.3
    604400     20671.9
    604440     20673.8
    604480       20675
    604520     20673.5
    604560     20676.3
    604600     20680.3
    604640     20681.5
    604680     20679.5
    604720       20684
    604760     20684.5
    604800     20685.8
    604840     20685.3
    604880     20688.5
    604920     20688.6
    604960     20689.2
    605000     20693.8
    605040     20694.6
    605080     20697.5
    605120     20696.6
    605160     20701.7
    605200     20699.4
    605240     20701.4
    605280     20702.3
    605320       20701
    605360     20703.8
    605400     20707.7
    605440     20708.9
    605480       20707
    605520     20711.5
    605560     20711.9
    605600     20713.3
    605640     20712.7
    605680       20716
    605720     20716.1
    605760     20716.6
    605800     20721.2
    605840     20722.1
    605880     20725.1
    605920     20724.1
    605960     20729.2
    606000     20726.9
    606040     20728.8
    606080     20729.8
    606120     20728.5
    606160     20731.2
    606200     20735.2
    606240     20736.4
    606280     20734.6
    606320     20738.9
    606360     20739.3
    606400     20740.8
    606440     20740.2
    606480     20743.5
    606520     20743.5
    606560       20744
    606600     20748.7
    606640     20749.4
    606680     20752.6
    606720     20751.6
    606760     20756.7
    606800     20754.5
    606840     20756.3
    606880     20757.3
    606920       20756
    606960     20758.7
    607000     20762.8
    607040     20763.9
    607080     20762.1
    607120     20766.5
    607160     20766.8
    607200     20768.3
    607240     20767.8
    607280       20771
    607320     20770.9
    607360     20771.5
    607400     20776.1
    607440     20776.8
    607480       20780
    607520     20779.1
    607560     20784.2
    607600       20782
    607640     20783.8
    607680     20784.8
    607720     20783.4
    607760     20786.2
    607800     20790.3
    607840     20791.4
    607880     20789.6
    607920     20793.9
    607960     20794.2
    608000     20795.7
    608040     20795.3
    608080     20798.5
    608120     20798.4
    608160     20798.9
    608200     20803.5
    608240     20804.3
    608280     20807.5
    608320     20806.5
    608360     20811.7
    608400     20809.4
    608440     20811.2
    608480     20812.3
    608520     20810.9
    608560     20813.6
    608600     20817.7
    608640     20818.9
    608680     20817.1
    608720     20821.4
    608760     20821.6
    608800     20823.2
    608840     20822.7
    608880       20826
    608920     20825.9
    608960     20826.3
    609000       20831
    609040     20831.8
    609080     20834.9
    609120       20834
    609160     20839.2
    609200     20836.9
    609240     20838.6
    609280     20839.8
    609320     20838.4
    609360     20841.1
    609400     20845.2
    609440     20846.3
    609480     20844.6
    609520     20848.9
    609560     20849.2
    609600     20850.7
    609640     20850.2
    609680     20853.4
    609720     20853.4
    609760     20853.7
    609800     20858.4
    609840     20859.2
    609880     20862.3
    609920     20861.5
    609960     20866.7
    610000     20864.4
    610040     20866.2
    610080     20867.1
    610120     20865.8
    610160     20868.6
    610200     20872.6
    610240     20873.8
    610280       20872
    610320     20876.3
    610360     20876.7
    610400     20878.1
    610440     20877.7
    610480     20880.7
    610520     20880.8
    610560     20881.1
    610600     20885.8
    610640     20886.5
    610680     20889.8
    610720     20888.8
    610760     20894.2
    610800     20891.9
    610840     20893.5
    610880     20894.4
    610920     20893.3
    610960     20896.1
    611000       20900
    611040     20901.2
    611080     20899.4
    611120     20903.8
    611160     20904.1
    611200     20905.3
    611240     20905.1
    611280     20908.1
    611320     20908.3
    611360     20908.5
    611400     20913.2
    611440     20913.9
    611480     20917.2
    611520     20916.3
    611560     20921.5
    611600     20919.4
    611640     20920.9
    611680     20921.8
    611720     20920.6
    611760     20923.6
    611800     20927.3
    611840     20928.7
    611880     20926.8
    611920     20931.2
    611960     20931.5
    612000     20932.8
    612040     20932.6
    612080     20935.5
    612120     20935.7
    612160       20936
    612200     20940.7
    612240     20941.4
    612280     20944.6
    612320     20943.8
    612360     20948.9
    612400     20946.8
    612440     20948.3
    612480     20949.3
    612520     20948.1
    612560       20951
    612600     20954.7
    612640     20956.3
    612680     20954.3
    612720     20958.7
    612760       20959
    612800     20960.2
    612840     20960.1
    612880     20962.9
    612920     20963.2
    612960     20963.5
    613000     20968.1
    613040     20968.7
    613080     20972.1
    613120     20971.2
    613160     20976.3
    613200     20974.2
    613240     20975.7
    613280     20976.8
    613320     20975.5
    613360     20978.5
    613400     20982.2
    613440     20983.8
    613480     20981.7
    613520     20986.2
    613560     20986.4
    613600     20987.6
    613640     20987.4
    613680     20990.3
    613720     20990.7
    613760     20990.9
    613800     20995.6
    613840     20996.1
    613880     20999.4
    613920     20998.7
    613960     21003.6
    614000     21001.7
    614040     21003.1
    614080     21004.2
    614120     21002.9
    614160     21005.9
    614200     21009.6
    614240     21011.2
    614280     21009.1
    614320     21013.7
    614360     21013.8
    614400     21015.1
    614440     21014.9
    614480     21017.7
    614520     21018.1
    614560     21018.3
    614600     21023.1
    614640     21023.6
    614680     21026.9
    614720       21026
    614760       21031
    614800     21029.2
    614840     21030.5
    614880     21031.7
    614920     21030.2
    614960     21033.4
    615000       21037
    615040     21038.6
    615080     21036.5
    615120     21041.1
    615160     21041.2
    615200     21042.4
    615240     21042.2
    615280     21045.1
    615320     21045.6
    615360     21045.8
    615400     21050.6
    615440       21051
    615480     21054.3
    615520     21053.4
    615560     21058.5
    615600     21056.6
    615640       21058
    615680       21059
    615720     21057.7
    615760     21060.7
    615800     21064.5
    615840       21066
    615880       21064
    615920     21068.5
    615960     21068.6
    616000     21069.7
    616040     21069.6
    616080     21072.5
    616120       21073
    616160     21073.2
    616200     21078.1
    616240     21078.4
    616280     21081.6
    616320     21080.9
    616360     21085.9
    616400       21084
    616440     21085.4
    616480     21086.4
    616520     21085.1
    616560       21088
    616600       21092
    616640     21093.4
    616680     21091.4
    616720     21095.9
    616760     21095.9
    616800     21097.1
    616840     21096.9
    616880     21099.9
    616920     21100.4
    616960     21100.5
    617000     21105.5
    617040     21105.9
    617080     21109.1
    617120     21108.2
    617160     21113.4
    617200     21111.4
    617240     21112.8
    617280     21113.8
    617320     21112.4
    617360     21115.4
    617400     21119.4
    617440     21120.7
    617480     21118.7
    617520     21123.4
    617560     21123.4
    617600     21124.6
    617640     21124.4
    617680     21127.2
    617720     21127.8
    617760     21127.9
    617800       21133
    617840     21133.3
    617880     21136.6
    617920     21135.6
    617960     21140.8
    618000     21138.7
    618040     21140.1
    618080     21141.3
    618120     21139.9
    618160     21142.8
    618200     21146.7
    618240     21148.1
    618280     21146.1
    618320     21150.8
    618360     21150.7
    618400     21151.9
    618440     21151.8
    618480     21154.6
    618520     21155.2
    618560     21155.3
    618600     21160.4
    618640     21160.7
    618680       21164
    618720     21162.9
    618760     21168.3
    618800       21166
    618840     21167.5
    618880     21168.8
    618920     21167.2
    618960     21170.2
    619000     21174.1
    619040     21175.6
    619080     21173.7
    619120     21178.3
    619160     21178.1
    619200     21179.4
    619240     21179.2
    619280     21181.8
    619320     21182.6
    619360     21182.7
    619400     21187.9
    619440     21188.1
    619480     21191.5
    619520     21190.4
    619560     21195.7
    619600     21193.5
    619640       21195
    619680     21196.3
    619720     21194.7
    619760     21197.7
    619800     21201.4
    619840       21203
    619880     21201.1
    619920     21205.7
    619960     21205.4
    620000     21206.7
    620040     21206.8
    620080     21209.3
    620120     21210.2
    620160     21210.2
    620200     21215.4
    620240     21215.5
    620280     21218.9
    620320     21217.9
    620360     21223.2
    620400       21221
    620440     21222.4
    620480     21223.7
    620520     21222.1
    620560     21225.1
    620600     21228.8
    620640     21230.4
    620680     21228.5
    620720     21233.2
    620760     21232.8
    620800     21234.1
    620840     21234.2
    620880     21236.7
    620920     21237.6
    620960     21237.6
    621000     21242.8
    621040     21242.9
    621080     21246.3
    621120     21245.3
    621160     21250.7
    621200     21248.5
    621240     21249.9
    621280     21251.2
    621320     21249.6
    621360     21252.6
    621400     21256.3
    621440     21257.9
    621480     21255.9
    621520     21260.6
    621560     21260.3
    621600     21261.6
    621640     21261.6
    621680     21264.1
    621720       21265
    621760     21265.2
    621800     21270.4
    621840     21270.4
    621880     21273.7
    621920     21272.8
    621960     21278.3
    622000       21276
    622040     21277.3
    622080     21278.6
    622120     21277.1
    622160     21280.2
    622200     21283.8
    622240     21285.3
    622280     21283.4
    622320     21288.2
    622360     21287.8
    622400     21289.1
    622440     21289.1
    622480     21291.5
    622520     21292.5
    622560     21292.6
    622600     21297.8
    622640     21297.9
    622680     21301.3
    622720     21300.4
    622760     21305.8
    622800     21303.4
    622840     21304.8
    622880     21306.1
    622920     21304.6
    622960     21307.7
    623000     21311.2
    623040     21312.7
    623080     21310.8
    623120     21315.6
    623160     21315.1
    623200     21316.6
    623240     21316.6
    623280       21319
    623320     21319.9
    623360       21320
    623400     21325.4
    623440     21325.4
    623480     21328.8
    623520     21327.9
    623560     21333.2
    623600     21330.9
    623640     21332.4
    623680     21333.7
    623720     21332.1
    623760     21335.2
    623800     21338.6
    623840     21340.2
    623880     21338.3
    623920     21343.2
    623960     21342.6
    624000       21344
    624040     21344.1
    624080     21346.4
    624120     21347.4
    624160     21347.6
    624200     21352.9
    624240     21352.8
    624280     21356.2
    624320     21355.4
    624360     21360.6
    624400     21358.4
    624440     21359.9
    624480     21361.1
    624520     21359.5
    624560     21362.6
    624600     21366.1
    624640     21367.6
    624680     21365.7
    624720     21370.7
    624760       21370
    624800     21371.4
    624840     21371.6
    624880     21373.9
    624920     21374.8
    624960       21375
    625000     21380.4
    625040     21380.3
    625080     21383.7
    625120     21382.8
    625160       21388
    625200     21385.9
    625240     21387.3
    625280     21388.7
    625320       21387
    625360     21390.2
    625400     21393.6
    625440     21395.2
    625480     21393.2
    625520     21398.2
    625560     21397.5
    625600     21398.9
    625640     21399.2
    625680     21401.3
    625720     21402.3
    625760     21402.4
    625800       21408
    625840     21407.8
    625880     21411.2
    625920     21410.4
    625960     21415.5
    626000     21413.3
    626040     21414.8
    626080     21416.3
    626120     21414.4
    626160     21417.8
    626200     21421.2
    626240     21422.6
    626280     21420.7
    626320     21425.6
    626360       21425
    626400     21426.3
    626440     21426.6
    626480     21428.7
    626520     21429.8
    626560     21429.8
    626600     21435.4
    626640     21435.2
    626680     21438.7
    626720     21437.9
    626760     21442.9
    626800     21440.7
    626840     21442.3
    626880     21443.6
    626920     21441.9
    626960     21445.2
    627000     21448.6
    627040     21450.1
    627080       21448
    627120     21453.1
    627160     21452.4
    627200     21453.8
    627240       21454
    627280     21456.2
    627320     21457.3
    627360     21457.2
    627400     21462.9
    627440     21462.8
    627480     21466.2
    627520     21465.4
    627560     21470.4
    627600     21468.1
    627640     21469.8
    627680       21471
    627720     21469.4
    627760     21472.6
    627800     21476.1
    627840     21477.5
    627880     21475.4
    627920     21480.5
    627960     21479.9
    628000     21481.2
    628040     21481.4
    628080     21483.5
    628120     21484.7
    628160     21484.7
    628200     21490.2
    628240     21490.2
    628280     21493.5
    628320     21492.7
    628360     21497.8
    628400     21495.6
    628440     21497.3
    628480     21498.5
    628520     21496.9
    628560       21500
    628600     21503.4
    628640     21504.9
    628680     21502.8
    628720     21507.9
    628760     21507.2
    628800     21508.6
    628840     21508.8
    628880     21510.8
    628920     21512.1
    628960     21512.1
    629000     21517.6
    629040     21517.7
    629080       21521
    629120     21520.2
    629160     21525.3
    629200     21523.1
    629240     21524.6
    629280     21525.8
    629320     21524.3
    629360     21527.4
    629400     21530.9
    629440     21532.2
    629480     21530.2
    629520     21535.2
    629560     21534.7
    629600       21536
    629640     21536.1
    629680     21538.3
    629720     21539.5
    629760     21539.5
    629800     21545.1
    629840     21545.2
    629880     21548.5
    629920     21547.7
    629960     21552.6
    630000     21550.6
    630040     21552.1
    630080     21553.3
    630120     21551.7
    630160     21554.9
    630200     21558.4
    630240     21559.6
    630280     21557.6
    630320     21562.6
    630360     21562.1
    630400     21563.5
    630440     21563.5
    630480     21565.7
    630520     21566.9
    630560     21566.9
    630600     21572.6
    630640     21572.7
    630680     21576.1
    630720     21575.2
    630760     21580.1
    630800     21578.1
    630840     21579.5
    630880     21580.8
    630920     21579.1
    630960     21582.3
    631000     21585.7
    631040     21587.1
    631080     21585.1
    631120       21590
    631160     21589.6
    631200       21591
    631240     21590.8
    631280     21593.2
    631320     21594.4
    631360     21594.5
    631400     21600.2
    631440     21600.1
    631480     21603.6
    631520     21602.7
    631560     21607.6
    631600     21605.7
    631640     21606.9
    631680     21608.2
    631720     21606.6
    631760     21609.9
    631800     21613.3
    631840     21614.6
    631880     21612.6
    631920     21617.5
    631960       21617
    632000     21618.5
    632040     21618.3
    632080     21620.6
    632120     21621.8
    632160     21621.9
    632200     21627.8
    632240     21627.7
    632280       21631
    632320     21630.2
    632360     21635.1
    632400     21633.1
    632440     21634.4
    632480     21635.8
    632520     21634.1
    632560     21637.4
    632600     21640.8
    632640     21642.1
    632680       21640
    632720     21644.9
    632760     21644.5
    632800       21646
    632840     21645.9
    632880     21648.1
    632920     21649.3
    632960     21649.3
    633000     21655.2
    633040     21655.2
    633080     21658.4
    633120     21657.7
    633160     21662.5
    633200     21660.4
    633240     21661.7
    633280     21663.2
    633320     21661.6
    633360     21664.8
    633400     21668.2
    633440     21669.5
    633480     21667.4
    633520     21672.2
    633560     21671.9
    633600     21673.5
    633640     21673.2
    633680     21675.5
    633720     21676.6
    633760     21676.7
    633800     21682.6
    633840     21682.6
    633880     21685.9
    633920       21685
    633960       21690
    634000     21687.9
    634040       21689
    634080     21690.7
    634120       21689
    634160     21692.4
    634200     21695.6
    634240       21697
    634280     21694.9
    634320     21699.6
    634360     21699.3
    634400       21701
    634440     21700.7
    634480     21702.9
    634520     21704.1
    634560     21704.1
    634600     21710.1
    634640       21710
    634680     21713.3
    634720     21712.4
    634760     21717.4
    634800     21715.4
    634840     21716.4
    634880       21718
    634920     21716.5
    634960     21719.8
    635000       21723
    635040     21724.4
    635080     21722.3
    635120       21727
    635160     21726.6
    635200     21728.4
    635240     21728.1
    635280     21730.3
    635320     21731.5
    635360     21731.5
    635400     21737.5
    635440     21737.5
    635480     21740.8
    635520     21739.9
    635560     21744.9
    635600     21742.8
    635640     21743.9
    635680     21745.3
    635720     21743.9
    635760     21747.1
    635800     21750.3
    635840     21751.8
    635880     21749.7
    635920     21754.3
    635960     21754.2
    636000     21755.7
    636040     21755.4
    636080     21757.7
    636120     21758.9
    636160     21758.8
    636200     21764.9
    636240     21764.8
    636280     21768.2
    636320     21767.1
    636360     21772.4
    636400     21770.2
    636440     21771.2
    636480     21772.7
    636520     21771.3
    636560     21774.5
    636600     21777.6
    636640     21779.2
    636680     21777.2
    636720     21781.7
    636760     21781.7
    636800     21783.1
    636840     21782.8
    636880     21785.1
    636920     21786.3
    636960     21786.2
    637000     21792.3
    637040     21792.1
    637080     21795.6
    637120     21794.4
    637160     21799.7
    637200     21797.6
    637240     21798.5
    637280     21800.1
    637320     21798.7
    637360       21802
    637400     21805.1
    637440     21806.6
    637480     21804.6
    637520     21809.1
    637560       21809
    637600     21810.5
    637640     21810.2
    637680     21812.6
    637720     21813.8
    637760     21813.7
    637800     21819.6
    637840     21819.5
    637880       21823
    637920     21821.8
    637960     21827.2
    638000       21825
    638040     21825.9
    638080     21827.6
    638120     21826.1
    638160     21829.3
    638200     21832.6
    638240       21834
    638280       21832
    638320     21836.6
    638360     21836.4
    638400     21837.9
    638440     21837.5
    638480     21839.9
    638520     21841.2
    638560     21841.1
    638600       21847
    638640     21847.1
    638680     21850.4
    638720     21849.3
    638760     21854.6
    638800     21852.5
    638840     21853.3
    638880       21855
    638920     21853.4
    638960     21856.7
    639000     21860.1
    639040     21861.4
    639080     21859.3
    639120       21864
    639160     21863.8
    639200     21865.3
    639240     21864.9
    639280     21867.3
    639320     21868.5
    639360     21868.6
    639400     21874.4
    639440     21874.5
    639480       21878
    639520     21876.6
    639560     21882.1
    639600       21880
    639640     21880.8
    639680     21882.5
    639720     21880.8
    639760     21884.2
    639800     21887.5
    639840     21888.8
    639880     21886.8
    639920     21891.5
    639960     21891.3
    640000     21892.7
    640040     21892.3
    640080     21894.8
    640120       21896
    640160       21896
    640200     21901.8
    640240     21901.9
    640280     21905.5
    640320       21904
    640360     21909.5
    640400     21907.4
    640440     21908.2
    640480       21910
    640520     21908.3
    640560     21911.7
    640600     21915.1
    640640     21916.3
    640680     21914.2
    640720     21919.1
    640760     21918.8
    640800     21920.3
    640840     21919.8
    640880     21922.2
    640920     21923.5
    640960     21923.5
    641000     21929.2
    641040     21929.4
    641080     21932.9
    641120     21931.5
    641160       21937
    641200     21934.8
    641240     21935.7
    641280     21937.4
    641320     21935.7
    641360     21939.1
    641400     21942.5
    641440     21943.7
    641480     21941.5
    641520     21946.6
    641560     21946.1
    641600     21947.8
    641640     21947.3
    641680     21949.7
    641720     21950.9
    641760     21950.8
    641800     21956.6
    641840     21956.6
    641880     21960.2
    641920     21958.8
    641960     21964.5
    642000     21962.2
    642040     21963.3
    642080       21965
    642120     21963.2
    642160     21966.4
    642200     21969.9
    642240     21971.2
    642280     21968.9
    642320       21974
    642360     21973.6
    642400     21975.3
    642440     21974.6
    642480     21977.1
    642520     21978.4
    642560     21978.3
    642600       21984
    642640     21984.1
    642680     21987.6
    642720     21986.2
    642760     21991.9
    642800     21989.7
    642840     21990.7
    642880     21992.3
    642920     21990.7
    642960     21993.9
    643000     21997.4
    643040     21998.7
    643080     21996.3
    643120     22001.5
    643160     22001.2
    643200     22002.7
    643240       22002
    643280     22004.4
    643320     22005.8
    643360     22005.8
    643400     22011.5
    643440     22011.5
    643480     22015.1
    643520     22013.6
    643560     22019.5
    643600     22017.1
    643640     22018.1
    643680     22019.8
    643720     22018.2
    643760     22021.3
    643800     22024.7
    643840     22026.1
    643880     22023.6
    643920       22029
    643960     22028.6
    644000     22030.1
    644040     22029.5
    644080     22031.8
    644120     22033.4
    644160     22033.2
    644200       22039
    644240       22039
    644280     22042.5
    644320     22041.1
    644360     22046.9
    644400     22044.6
    644440     22045.4
    644480     22047.2
    644520     22045.6
    644560     22048.7
    644600     22052.3
    644640     22053.5
    644680     22050.9
    644720     22056.5
    644760     22056.2
    644800     22057.5
    644840       22057
    644880     22059.3
    644920       22061
    644960     22060.6
    645000     22066.5
    645040     22066.4
    645080       22070
    645120     22068.7
    645160     22074.4
    645200       22072
    645240     22072.8
    645280     22074.6
    645320       22073
    645360     22076.2
    645400     22079.7
    645440       22081
    645480     22078.3
    645520     22083.9
    645560     22083.5
    645600       22085
    645640     22084.5
    645680     22086.7
    645720     22088.5
    645760     22088.1
    645800     22093.9
    645840     22093.9
    645880     22097.4
    645920     22096.2
    645960     22101.8
    646000     22099.5
    646040     22100.2
    646080       22102
    646120     22100.5
    646160     22103.7
    646200     22107.2
    646240     22108.3
    646280     22105.7
    646320     22111.3
    646360       22111
    646400     22112.4
    646440       22112
    646480     22114.1
    646520       22116
    646560     22115.5
    646600     22121.3
    646640     22121.4
    646680     22124.9
    646720     22123.7
    646760     22129.2
    646800       22127
    646840     22127.6
    646880     22129.4
    646920       22128
    646960     22131.2
    647000     22134.6
    647040     22135.7
    647080     22133.3
    647120     22138.8
    647160     22138.4
    647200     22139.7
    647240     22139.4
    647280     22141.6
    647320     22143.3
    647360       22143
    647400     22148.7
    647440     22148.9
    647480     22152.4
    647520     22151.1
    647560     22156.6
    647600     22154.5
    647640     22155.1
    647680     22156.8
    647720     22155.5
    647760     22158.6
    647800       22162
    647840     22163.2
    647880     22160.6
    647920     22166.2
    647960     22165.9
    648000     22167.2
    648040     22166.8
    648080       22169
    648120     22170.7
    648160     22170.5
    648200       22176
    648240     22176.3
    648280     22179.8
    648320     22178.5
    648360       22184
    648400       22182
    648440     22182.5
    648480     22184.3
    648520       22183
    648560     22186.1
    648600     22189.5
    648640     22190.6
    648680       22188
    648720     22193.8
    648760     22193.3
    648800     22194.6
    648840     22194.3
    648880     22196.6
    648920     22198.2
    648960     22197.9
    649000     22203.5
    649040     22203.8
    649080     22207.3
    649120     22206.1
    649160     22211.6
    649200     22209.5
    649240     22210.1
    649280     22211.8
    649320     22210.6
    649360     22213.6
    649400       22217
    649440       22218
    649480     22215.5
    649520     22221.2
    649560     22220.8
    649600     22222.1
    649640     22221.8
    649680       22224
    649720     22225.6
    649760     22225.4
    649800       22231
    649840     22231.3
    649880     22234.8
    649920     22233.5
    649960     22238.9
    650000     22236.9
    650040     22237.6
    650080     22239.3
    650120     22238.2
    650160     22241.2
    650200     22244.6
    650240     22245.4
    650280     22243.1
    650320     22248.7
    650360     22248.3
    650400     22249.7
    650440     22249.3
    650480     22251.6
    650520     22253.2
    650560     22252.9
    650600     22258.6
    650640     22258.7
    650680     22262.2
    650720       22261
    650760     22266.5
    650800     22264.5
    650840     22264.9
    650880     22266.9
    650920     22265.7
    650960     22268.7
    651000     22272.1
    651040     22272.9
    651080     22270.6
    651120     22276.1
    651160     22275.8
    651200     22277.1
    651240     22276.8
    651280     22279.1
    651320     22280.7
    651360     22280.3
    651400       22286
    651440     22286.2
    651480     22289.6
    651520     22288.4
    651560     22294.1
    651600     22292.2
    651640     22292.5
    651680     22294.5
    651720     22293.3
    651760     22296.2
    651800     22299.5
    651840     22300.5
    651880     22298.1
    651920     22303.6
    651960     22303.3
    652000     22304.7
    652040     22304.4
    652080     22306.5
    652120     22308.2
    652160     22307.7
    652200     22313.6
    652240     22313.8
    652280     22317.1
    652320     22315.8
    652360     22321.6
    652400     22319.7
    652440     22319.9
    652480     22321.9
    652520     22320.9
    652560     22323.7
    652600     22327.1
    652640     22327.9
    652680     22325.6
    652720     22331.1
    652760     22330.8
    652800     22332.1
    652840     22331.9
    652880       22334
    652920     22335.8
    652960     22335.2
    653000       22341
    653040     22341.4
    653080     22344.7
    653120     22343.3
    653160     22349.1
    653200     22347.1
    653240     22347.3
    653280     22349.6
    653320     22348.3
    653360     22351.2
    653400     22354.7
    653440     22355.4
    653480       22353
    653520     22358.7
    653560     22358.4
    653600     22359.6
    653640     22359.3
    653680     22361.5
    653720     22363.3
    653760     22362.7
    653800     22368.3
    653840     22368.7
    653880       22372
    653920     22370.6
    653960     22376.7
    654000     22374.6
    654040     22374.7
    654080     22377.1
    654120     22375.8
    654160     22378.6
    654200       22382
    654240     22382.9
    654280     22380.5
    654320     22386.1
    654360     22385.7
    654400       22387
    654440     22386.7
    654480     22388.9
    654520     22390.7
    654560     22390.2
    654600     22395.8
    654640     22396.2
    654680     22399.4
    654720       22398
    654760     22404.1
    654800       22402
    654840     22402.2
    654880     22404.4
    654920     22403.3
    654960       22406
    655000     22409.5
    655040     22410.3
    655080     22407.9
    655120     22413.5
    655160     22413.2
    655200     22414.5
    655240     22414.2
    655280     22416.3
    655320     22418.1
    655360     22417.6
    655400     22423.2
    655440     22423.7
    655480     22426.9
    655520     22425.4
    655560     22431.6
    655600     22429.4
    655640     22429.5
    655680     22431.8
    655720     22430.7
    655760     22433.5
    655800       22437
    655840     22437.8
    655880     22435.3
    655920       22441
    655960     22440.6
    656000     22441.9
    656040     22441.6
    656080     22443.8
    656120     22445.5
    656160       22445
    656200     22450.7
    656240     22451.2
    656280     22454.4
    656320     22452.9
    656360     22459.1
    656400     22456.9
    656440       22457
    656480     22459.3
    656520     22458.1
    656560       22461
    656600     22464.4
    656640     22465.2
    656680     22462.7
    656720     22468.3
    656760     22468.1
    656800     22469.3
    656840     22469.1
    656880     22471.2
    656920       22473
    656960     22472.4
    657000     22478.2
    657040     22478.5
    657080     22481.8
    657120     22480.3
    657160     22486.6
    657200     22484.2
    657240     22484.5
    657280     22486.6
    657320     22485.5
    657360     22488.4
    657400     22491.8
    657440     22492.6
    657480     22490.2
    657520     22495.8
    657560     22495.4
    657600     22496.8
    657640     22496.5
    657680     22498.6
    657720     22500.5
    657760     22499.9
    657800     22505.7
    657840       22506
    657880     22509.2
    657920     22507.7
    657960     22513.9
    658000     22511.6
    658040     22511.9
    658080     22514.1
    658120     22512.9
    658160     22515.9
    658200     22519.3
    658240       22520
    658280     22517.7
    658320     22523.3
    658360       22523
    658400     22524.3
    658440       22524
    658480     22526.1
    658520       22528
    658560     22527.4
    658600     22533.2
    658640     22533.4
    658680     22536.7
    658720     22535.2
    658760     22541.2
    658800       22539
    658840     22539.4
    658880     22541.4
    658920     22540.4
    658960     22543.4
    659000     22546.8
    659040     22547.6
    659080     22545.1
    659120     22550.8
    659160     22550.3
    659200     22551.8
    659240     22551.5
    659280     22553.6
    659320     22555.6
    659360     22554.9
    659400     22560.6
    659440     22560.8
    659480     22564.1
    659520     22562.6
    659560     22568.6
    659600     22566.5
    659640     22566.8
    659680     22568.9
    659720     22567.8
    659760     22570.9
    659800     22574.2
    659840       22575
    659880     22572.6
    659920     22578.2
    659960     22577.8
    660000     22579.2
    660040     22578.9
    660080     22581.1
    660120     22583.1
    660160     22582.3
    660200     22588.1
    660240     22588.3
    660280     22591.6
    660320     22590.2
    660360     22596.1
    660400     22593.8
    660440     22594.4
    660480     22596.4
    660520     22595.3
    660560     22598.3
    660600     22601.7
    660640     22602.4
    660680     22600.1
    660720     22605.7
    660760     22605.3
    660800     22606.8
    660840     22606.3
    660880     22608.5
    660920     22610.6
    660960     22609.9
    661000     22615.5
    661040     22615.8
    661080     22619.1
    661120     22617.8
    661160     22623.7
    661200     22621.3
    661240     22621.9
    661280     22623.9
    661320     22622.8
    661360     22625.7
    661400     22629.2
    661440     22629.9
    661480     22627.5
    661520     22633.2
    661560     22632.9
    661600     22634.3
    661640     22633.8
    661680       22636
    661720     22638.2
    661760     22637.4
    661800     22642.9
    661840     22643.3
    661880     22646.5
    661920     22645.3
    661960     22651.2
    662000     22648.7
    662040     22649.4
    662080     22651.5
    662120     22650.2
    662160     22653.3
    662200     22656.6
    662240     22657.5
    662280       22655
    662320     22660.7
    662360     22660.3
    662400     22661.7
    662440     22661.4
    662480     22663.6
    662520     22665.8
    662560     22664.8
    662600     22670.6
    662640     22670.8
    662680       22674
    662720     22672.8
    662760     22678.7
    662800     22676.2
    662840     22676.9
    662880     22678.9
    662920     22677.7
    662960     22680.6
    663000     22684.2
    663040       22685
    663080     22682.6
    663120     22688.2
    663160     22687.8
    663200     22689.3
    663240       22689
    663280       22691
    663320     22693.1
    663360     22692.1
    663400     22698.1
    663440     22698.2
    663480     22701.5
    663520     22700.3
    663560     22706.2
    663600     22703.6
    663640     22704.5
    663680     22706.5
    663720       22705
    663760     22708.1
    663800     22711.7
    663840     22712.5
    663880     22710.2
    663920     22715.8
    663960     22715.3
    664000     22716.8
    664040     22716.5
    664080     22718.6
    664120     22720.7
    664160     22719.5
    664200     22725.6
    664240     22725.8
    664280     22729.1
    664320     22727.8
    664360     22733.6
    664400     22731.2
    664440     22731.9
    664480       22734
    664520     22732.6
    664560     22735.6
    664600     22739.3
    664640       22740
    664680     22737.6
    664720     22743.3
    664760     22742.8
    664800     22744.3
    664840       22744
    664880     22746.2
    664920     22748.3
    664960     22747.1
    665000     22753.1
    665040     22753.4
    665080     22756.5
    665120     22755.2
    665160     22761.2
    665200     22758.7
    665240     22759.5
    665280     22761.6
    665320     22760.1
    665360       22763
    665400     22766.7
    665440     22767.4
    665480     22765.1
    665520     22770.9
    665560     22770.3
    665600     22771.9
    665640     22771.6
    665680     22773.9
    665720     22775.8
    665760     22774.6
    665800     22780.6
    665840       22781
    665880       22784
    665920     22782.8
    665960     22788.7
    666000     22786.4
    666040     22787.1
    666080     22789.1
    666120     22787.7
    666160     22790.6
    666200     22794.3
    666240       22795
    666280     22792.6
    666320     22798.5
    666360     22797.9
    666400     22799.4
    666440     22799.2
    666480     22801.4
    666520     22803.3
    666560     22802.1
    666600     22808.3
    666640     22808.6
    666680     22811.6
    666720     22810.4
    666760     22816.2
    666800     22814.1
    666840     22814.7
    666880     22816.6
    666920       22815
    666960     22818.1
    667000     22821.8
    667040     22822.5
    667080     22820.2
    667120     22826.2
    667160     22825.4
    667200     22826.9
    667240     22826.8
    667280       22829
    667320     22830.8
    667360     22829.6
    667400     22835.9
    667440     22836.3
    667480     22839.2
    667520       22838
    667560       22844
    667600     22841.7
    667640     22842.3
    667680     22844.2
    667720     22842.6
    667760     22845.6
    667800     22849.4
    667840     22850.1
    667880     22847.7
    667920     22853.8
    667960       22853
    668000     22854.5
    668040     22854.3
    668080     22856.4
    668120     22858.3
    668160     22857.2
    668200     22863.4
    668240     22863.7
    668280     22866.7
    668320     22865.5
    668360     22871.5
    668400     22869.2
    668440     22869.7
    668480     22871.7
    668520     22870.2
    668560     22873.2
    668600     22876.9
    668640     22877.6
    668680     22875.3
    668720     22881.3
    668760     22880.5
    668800     22881.9
    668840     22881.7
    668880       22884
    668920     22885.9
    668960     22884.7
    669000       22891
    669040     22891.2
    669080     22894.3
    669120       22893
    669160     22898.9
    669200     22896.8
    669240     22897.2
    669280     22899.2
    669320     22897.8
    669360     22900.6
    669400     22904.3
    669440     22905.1
    669480     22902.9
    669520     22908.8
    669560     22908.1
    669600     22909.6
    669640     22909.2
    669680     22911.5
    669720     22913.4
    669760     22912.4
    669800     22918.6
    669840     22918.6
    669880     22921.8
    669920     22920.6
    669960     22926.3
    670000     22924.3
    670040     22924.7
    670080     22926.6
    670120     22925.1
    670160     22928.2
    670200     22931.9
    670240     22932.5
    670280     22930.5
    670320     22936.3
    670360     22935.7
    670400       22937
    670440     22936.7
    670480       22939
    670520     22940.9
    670560     22939.8
    670600       22946
    670640     22946.2
    670680     22949.2
    670720       22948
    670760     22953.8
    670800     22951.9
    670840     22952.4
    670880     22954.1
    670920     22952.6
    670960     22955.7
    671000     22959.2
    671040     22959.9
    671080     22957.9
    671120     22963.8
    671160     22963.1
    671200     22964.4
    671240     22964.1
    671280     22966.3
    671320     22968.3
    671360     22967.1
    671400     22973.5
    671440     22973.8
    671480     22976.7
    671520     22975.6
    671560     22981.3
    671600     22979.4
    671640       22980
    671680     22981.5
    671720       22980
    671760     22983.3
    671800     22986.7
    671840     22987.4
    671880     22985.2
    671920     22991.4
    671960     22990.5
    672000     22991.9
    672040     22991.7
    672080     22993.8
    672120     22995.8
    672160     22994.5
    672200     23001.1
    672240     23001.3
    672280     23004.1
    672320     23003.1
    672360     23008.9
    672400     23006.7
    672440     23007.3
    672480     23009.1
    672520     23007.4
    672560     23010.8
    672600     23014.2
    672640     23014.8
    672680     23012.6
    672720     23018.9
    672760     23017.9
    672800     23019.3
    672840     23019.1
    672880     23021.3
    672920     23023.5
    672960       23022
    673000     23028.5
    673040     23028.9
    673080     23031.6
    673120     23030.5
    673160     23036.5
    673200     23034.4
    673240     23034.9
    673280     23036.5
    673320     23034.7
    673360     23038.2
    673400     23041.7
    673440     23042.3
    673480       23040
    673520     23046.5
    673560     23045.4
    673600     23046.8
    673640     23046.6
    673680     23048.9
    673720       23051
    673760     23049.5
    673800       23056
    673840     23056.4
    673880       23059
    673920     23058.2
    673960       23064
    674000     23061.9
    674040     23062.3
    674080     23064.2
    674120     23062.2
    674160     23065.8
    674200     23069.1
    674240     23069.8
    674280     23067.3
    674320       23074
    674360     23072.8
    674400     23074.3
    674440     23074.1
    674480     23076.4
    674520     23078.6
    674560       23077
    674600     23083.7
    674640     23083.9
    674680     23086.4
    674720     23085.8
    674760     23091.6
    674800     23089.5
    674840     23089.8
    674880     23091.8
    674920     23089.5
    674960     23093.3
    675000     23096.6
    675040     23097.3
    675080     23094.7
    675120     23101.6
    675160     23100.3
    675200     23101.8
    675240     23101.6
    675280     23103.9
    675320     23105.9
    675360     23104.3
    675400     23111.1
    675440     23111.4
    675480       23114
    675520     23113.2
    675560       23119
    675600       23117
    675640     23117.2
    675680     23119.2
    675720       23117
    675760     23120.8
    675800     23124.1
    675840     23124.8
    675880     23122.2
    675920     23129.1
    675960     23127.8
    676000     23129.3
    676040     23129.1
    676080     23131.4
    676120     23133.3
    676160     23131.8
    676200     23138.7
    676240     23138.8
    676280     23141.4
    676320     23140.7
    676360     23146.4
    676400     23144.5
    676440     23144.6
    676480     23146.6
    676520     23144.6
    676560     23148.3
    676600     23151.6
    676640     23152.2
    676680     23149.6
    676720     23156.6
    676760     23155.4
    676800     23156.8
    676840     23156.4
    676880     23158.8
    676920     23160.7
    676960     23159.1
    677000     23166.1
    677040     23166.2
    677080       23169
    677120     23168.1
    677160     23173.8
    677200       23172
    677240     23172.1
    677280     23174.1
    677320     23172.1
    677360     23175.7
    677400       23179
    677440     23179.8
    677480     23177.3
    677520     23184.2
    677560       23183
    677600     23184.4
    677640     23183.8
    677680     23186.3
    677720     23188.2
    677760     23186.6
    677800     23193.6
    677840     23193.7
    677880     23196.4
    677920     23195.5
    677960     23201.2
    678000     23199.3
    678040     23199.7
    678080     23201.6
    678120     23199.7
    678160     23203.4
    678200     23206.4
    678240     23207.1
    678280     23204.7
    678320     23211.7
    678360     23210.5
    678400     23211.9
    678440     23211.3
    678480     23213.7
    678520     23215.8
    678560       23214
    678600     23220.9
    678640     23221.3
    678680       23224
    678720     23223.1
    678760     23228.5
    678800     23226.8
    678840     23227.3
    678880     23229.1
    678920     23227.2
    678960     23230.7
    679000     23233.8
    679040     23234.6
    679080     23232.1
    679120     23239.2
    679160     23237.8
    679200     23239.4
    679240     23238.7
    679280     23241.2
    679320     23243.2
    679360     23241.5
    679400     23248.4
    679440     23248.7
    679480     23251.5
    679520     23250.5
    679560     23255.9
    679600     23254.3
    679640     23254.5
    679680     23256.6
    679720     23254.7
    679760     23258.2
    679800     23261.3
    679840       23262
    679880     23259.6
    679920     23266.6
    679960     23265.3
    680000     23266.9
    680040     23266.2
    680080     23268.4
    680120     23270.7
    680160     23268.9
    680200     23275.6
    680240     23276.2
    680280       23279
    680320       23278
    680360     23283.4
    680400     23281.7
    680440       23282
    680480       23284
    680520       23282
    680560     23285.7
    680600     23288.7
    680640     23289.4
    680680     23286.9
    680720     23294.2
    680760     23292.7
    680800     23294.3
    680840     23293.7
    680880     23295.9
    680920     23298.1
    680960     23296.3
    681000     23303.1
    681040     23303.6
    681080     23306.5
    681120     23305.5
    681160     23310.8
    681200     23309.1
    681240     23309.5
    681280     23311.5
    681320     23309.5
    681360     23313.2
    681400     23316.2
    681440     23316.9
    681480     23314.4
    681520     23321.7
    681560     23320.3
    681600     23321.8
    681640     23321.1
    681680     23323.5
    681720     23325.6
    681760     23323.5
    681800     23330.4
    681840     23331.1
    681880     23333.8
    681920     23333.1
    681960     23338.3
    682000     23336.5
    682040     23336.8
    682080     23338.8
    682120     23336.9
    682160     23340.5
    682200     23343.6
    682240     23344.4
    682280     23341.7
    682320     23349.1
    682360     23347.7
    682400     23349.1
    682440     23348.5
    682480     23350.8
    682520       23353
    682560     23351.1
    682600     23357.7
    682640     23358.5
    682680     23361.3
    682720     23360.4
    682760     23365.6
    682800       23364
    682840     23364.1
    682880       23366
    682920     23364.3
    682960     23367.9
    683000     23371.1
    683040     23371.9
    683080     23369.1
    683120     23376.4
    683160     23375.1
    683200     23376.4
    683240     23375.8
    683280     23378.2
    683320     23380.5
    683360     23378.5
    683400     23385.1
    683440     23385.9
    683480     23388.8
    683520     23387.9
    683560     23393.1
    683600     23391.5
    683640     23391.6
    683680     23393.3
    683720     23391.7
    683760     23395.3
    683800     23398.4
    683840     23399.2
    683880     23396.5
    683920     23403.8
    683960     23402.6
    684000     23403.7
    684040     23403.1
    684080     23405.7
    684120     23407.8
    684160     23405.9
    684200     23412.5
    684240     23413.4
    684280     23416.2
    684320     23415.4
    684360     23420.6
    684400     23418.9
    684440     23419.1
    684480     23420.7
    684520     23419.1
    684560     23422.6
    684600     23425.8
    684640     23426.4
    684680     23423.8
    684720     23431.1
    684760       23430
    684800       23431
    684840     23430.5
    684880     23433.1
    684920     23435.1
    684960     23433.3
    685000     23439.8
    685040     23440.8
    685080     23443.7
    685120     23442.8
    685160     23448.1
    685200     23446.3
    685240     23446.4
    685280     23448.1
    685320     23446.4
    685360     23449.9
    685400     23453.3
    685440     23453.8
    685480     23451.3
    685520     23458.5
    685560     23457.3
    685600     23458.5
    685640     23457.9
    685680     23460.6
    685720     23462.5
    685760     23460.7
    685800     23467.2
    685840     23468.3
    685880     23471.1
    685920     23470.2
    685960     23475.6
    686000     23473.7
    686040     23473.7
    686080     23475.4
    686120     23473.8
    686160     23477.3
    686200     23480.6
    686240       23481
    686280     23478.8
    686320     23486.1
    686360     23484.7
    686400     23485.9
    686440     23485.1
    686480     23487.8
    686520     23489.8
    686560     23487.9
    686600     23494.6
    686640     23495.7
    686680     23498.4
    686720     23497.6
    686760       23503
    686800       23501
    686840     23501.1
    686880     23502.8
    686920       23501
    686960     23504.7
    687000     23507.9
    687040     23508.3
    687080     23506.1
    687120     23513.7
    687160     23512.1
    687200     23513.2
    687240     23512.4
    687280     23515.1
    687320     23517.1
    687360     23515.3
    687400     23521.9
    687440       23523
    687480     23525.7
    687520     23524.9
    687560     23530.3
    687600     23528.3
    687640     23528.4
    687680     23530.1
    687720     23528.3
    687760       23532
    687800     23535.3
    687840     23535.6
    687880     23533.3
    687920       23541
    687960     23539.5
    688000     23540.5
    688040     23539.6
    688080     23542.5
    688120     23544.4
    688160     23542.6
    688200     23549.2
    688240     23550.2
    688280     23553.1
    688320     23552.2
    688360     23557.5
    688400     23555.5
    688440     23555.7
    688480     23557.3
    688520     23555.6
    688560     23559.4
    688600     23562.7
    688640     23562.9
    688680     23560.7
    688720     23568.5
    688760     23566.8
    688800     23567.9
    688840     23566.8
    688880     23569.8
    688920     23571.6
    688960     23569.8
    689000     23576.5
    689040     23577.4
    689080     23580.4
    689120     23579.5
    689160     23584.9
    689200     23582.9
    689240     23583.1
    689280     23584.7
    689320     23582.8
    689360     23586.6
    689400     23589.9
    689440     23590.1
    689480     23588.1
    689520     23595.7
    689560     23594.1
    689600     23595.1
    689640       23594
    689680     23597.2
    689720     23598.9
    689760     23597.1
    689800     23603.9
    689840     23604.6
    689880     23607.6
    689920     23606.9
    689960     23612.2
    690000     23610.2
    690040     23610.3
    690080       23612
    690120     23610.2
    690160     23613.8
    690200     23617.2
    690240     23617.4
    690280     23615.4
    690320     23622.9
    690360     23621.4
    690400     23622.3
    690440     23621.2
    690480     23624.5
    690520     23626.2
    690560     23624.4
    690600     23631.2
    690640     23631.9
    690680     23634.8
    690720     23634.1
    690760     23639.4
    690800     23637.4
    690840     23637.6
    690880     23639.2
    690920     23637.5
    690960     23641.1
    691000     23644.4
    691040     23644.6
    691080     23642.8
    691120     23650.2
    691160     23648.6
    691200     23649.6
    691240     23648.4
    691280     23651.9
    691320     23653.5
    691360     23651.7
    691400     23658.5
    691440     23659.2
    691480     23661.9
    691520     23661.3
    691560     23666.6
    691600     23664.6
    691640     23664.8
    691680     23666.6
    691720     23664.8
    691760     23668.4
    691800     23671.6
    691840     23671.9
    691880     23670.1
    691920     23677.5
    691960     23676.1
    692000     23676.9
    692040     23675.6
    692080     23679.3
    692120       23681
    692160       23679
    692200     23685.7
    692240     23686.4
    692280     23689.3
    692320     23688.4
    692360       23694
    692400     23691.9
    692440     23692.1
    692480       23694
    692520     23692.1
    692560     23695.7
    692600     23698.8
    692640     23699.3
    692680     23697.3
    692720     23704.9
    692760     23703.4
    692800     23704.1
    692840     23702.9
    692880     23706.6
    692920     23708.3
    692960     23706.4
    693000       23713
    693040     23713.6
    693080     23716.5
    693120     23715.7
    693160     23721.2
    693200     23719.1
    693240     23719.2
    693280     23721.2
    693320     23719.2
    693360       23723
    693400     23726.1
    693440     23726.7
    693480     23724.6
    693520       23732
    693560     23730.6
    693600     23731.4
    693640     23730.2
    693680     23733.8
    693720     23735.5
    693760     23733.4
    693800     23740.2
    693840     23740.8
    693880     23743.8
    693920     23742.9
    693960     23748.4
    694000     23746.1
    694040     23746.4
[truncated: 175,928 more chars]
