# Supplementary material for: Comment on 'Valid molecular dynamics simulations of human hemoglobin require a surprisingly large box size'
Source: eLife. 2019 Jun 20;8:e44718. doi: 10.7554/eLife.44718 (PMC6586461; doi:10.7554/eLife.44718)
Supplement: Figure 2—figure supplement 1—source data 1. — The zip archive contains a README file describing which source files correspond to the different panels. [file elife-44718-fig2-figsupp1-data1.zip › figure2_SI/panel_C/box2/3/msd.xvg]

# This file was created Thu Mar 28 22:02:52 2019
# Created by:
#             :-) GROMACS - gmx msd, 2018.3-dev-20180823-5d5eb38 (-:
# 
# Executable:   /usr/local/gromacs/2018/2018.3-impi2017-fftw337-gcc640-cuda91/bin/gmx
# Data prefix:  /usr/local/gromacs/2018/2018.3-impi2017-fftw337-gcc640-cuda91
# Working dir:  /home/vgapsys/project/hemoglobin/ubq/cube/box2/eq3/diffusion
# Command line:
#   gmx msd -s ../tpr.tpr -f /netmount/projects1/vgapsys/hemoglobin/ubq/cube/box2/eq3/traj_comp.xtc -trestart 800 -n index.ndx -o msd.xvg
# gmx msd is part of G R O M A C S:
#
# Good gRace! Old Maple Actually Chews Slate
#
@    title "Mean Square Displacement"
@    xaxis  label "Time (ps)"
@    yaxis  label "MSD (nm\S2\N)"
@TYPE xy
# MSD gathered over 1e+06 ps with 1251 restarts
# Diffusion constants fitted from time 100000 to 900000 ps
# D[  SOL_&_OW] = 5.6195 (+/- 0.0022) (1e-5 cm^2/s)
         0           0
        40     1.37386
        80     2.73512
       120     4.09249
       160     5.44937
       200     6.80768
       240     8.16536
       280     9.51999
       320     10.8773
       360     12.2328
       400     13.5863
       440     14.9394
       480     16.2924
       520     17.6497
       560      19.001
       600     20.3577
       640      21.715
       680     23.0664
       720     24.4151
       760     25.7677
       800     27.1187
       840     28.4712
       880     29.8268
       920     31.1734
       960     32.5254
      1000     33.8827
      1040     35.2341
      1080     36.5908
      1120     37.9422
      1160     39.2974
      1200     40.6482
      1240     41.9981
      1280     43.3491
      1320      44.704
      1360      46.052
      1400     47.4113
      1440     48.7676
      1480     50.1164
      1520     51.4657
      1560     52.8209
      1600      54.171
      1640     55.5252
      1680     56.8826
      1720     58.2282
      1760     59.5776
      1800     60.9378
      1840     62.2885
      1880     63.6436
      1920     64.9957
      1960     66.3524
      2000     67.7025
      2040     69.0535
      2080     70.4028
      2120     71.7602
      2160     73.1068
      2200     74.4645
      2240     75.8211
      2280     77.1724
      2320     78.5186
      2360     79.8785
      2400     81.2269
      2440     82.5816
      2480     83.9389
      2520     85.2833
      2560     86.6328
      2600     87.9931
      2640     89.3444
      2680     90.6959
      2720     92.0484
      2760     93.4046
      2800     94.7552
      2840      96.105
      2880     97.4553
      2920     98.8107
      2960     100.158
      3000     101.518
      3040     102.875
      3080     104.226
      3120     105.573
      3160     106.937
      3200     108.285
      3240     109.638
      3280     110.999
      3320     112.343
      3360     113.691
      3400     115.054
      3440     116.404
      3480     117.758
      3520     119.111
      3560     120.468
      3600     121.817
      3640     123.168
      3680     124.516
      3720     125.872
      3760     127.218
      3800     128.583
      3840     129.943
      3880     131.291
      3920     132.636
      3960     134.002
      4000     135.349
      4040     136.701
      4080     138.063
      4120     139.405
      4160     140.753
      4200     142.116
      4240     143.464
      4280     144.817
      4320     146.172
      4360      147.53
      4400     148.882
      4440      150.23
      4480     151.579
      4520     152.934
      4560     154.277
      4600     155.645
      4640     157.008
      4680     158.356
      4720     159.697
      4760     161.065
      4800     162.412
      4840     163.764
      4880     165.129
      4920     166.468
      4960     167.814
      5000      169.18
      5040     170.525
      5080      171.88
      5120     173.235
      5160     174.593
      5200     175.945
      5240     177.292
      5280     178.639
      5320     179.994
      5360     181.339
      5400     182.708
      5440     184.073
      5480     185.419
      5520     186.763
      5560     188.133
      5600     189.476
      5640     190.828
      5680     192.193
      5720      193.53
      5760     194.877
      5800     196.242
      5840     197.589
      5880     198.942
      5920     200.299
      5960     201.654
      6000     203.005
      6040     204.353
      6080     205.701
      6120     207.057
      6160     208.397
      6200      209.77
      6240     211.135
      6280     212.481
      6320     213.821
      6360     215.193
      6400     216.536
      6440      217.89
      6480     219.257
      6520     220.592
      6560     221.938
      6600     223.304
      6640     224.648
      6680         226
      6720     227.358
      6760     228.713
      6800     230.063
      6840     231.413
      6880     232.756
      6920      234.11
      6960     235.452
      7000     236.825
      7040     238.188
      7080     239.534
      7120     240.873
      7160     242.246
      7200      243.59
      7240     244.943
      7280     246.313
      7320     247.646
      7360     248.994
      7400      250.36
      7440     251.706
      7480     253.056
      7520     254.415
      7560      255.77
      7600     257.121
      7640      258.47
      7680     259.816
      7720     261.167
      7760     262.512
      7800     263.884
      7840     265.248
      7880     266.596
      7920     267.934
      7960      269.31
      8000     270.653
      8040     272.006
      8080     273.376
      8120     274.707
      8160     276.055
      8200     277.423
      8240     278.766
      8280     280.117
      8320     281.474
      8360     282.826
      8400     284.178
      8440     285.528
      8480     286.872
      8520      288.22
      8560     289.566
      8600     290.935
      8640     292.298
      8680     293.646
      8720     294.982
      8760      296.36
      8800     297.703
      8840     299.055
      8880     300.423
      8920     301.752
      8960     303.101
      9000     304.469
      9040      305.81
      9080     307.162
      9120     308.519
      9160     309.872
      9200     311.224
      9240     312.574
      9280      313.92
      9320     315.267
      9360     316.617
      9400     317.989
      9440     319.352
      9480     320.699
      9520     322.033
      9560     323.413
      9600     324.753
      9640     326.105
      9680     327.475
      9720     328.802
      9760      330.15
      9800     331.523
      9840     332.864
      9880     334.213
      9920      335.57
      9960     336.925
     10000     338.277
     10040     339.624
     10080      340.97
     10120     342.316
     10160     343.668
     10200     345.041
     10240     346.404
     10280      347.75
     10320     349.081
     10360     350.467
     10400     351.802
     10440     353.156
     10480     354.529
     10520     355.854
     10560     357.206
     10600     358.579
     10640     359.921
     10680     361.269
     10720     362.628
     10760     363.981
     10800     365.333
     10840     366.678
     10880     368.023
     10920     369.372
     10960     370.723
     11000     372.097
     11040     373.461
     11080     374.802
     11120     376.132
     11160     377.521
     11200     378.856
     11240      380.21
     11280     381.587
     11320     382.906
     11360     384.258
     11400     385.635
     11440     386.974
     11480     388.325
     11520     389.685
     11560     391.041
     11600     392.392
     11640     393.736
     11680     395.083
     11720     396.434
     11760     397.786
     11800     399.162
     11840     400.524
     11880     401.865
     11920     403.191
     11960     404.581
     12000     405.915
     12040     407.268
     12080     408.646
     12120     409.961
     12160     411.314
     12200     412.692
     12240      414.03
     12280     415.378
     12320     416.742
     12360     418.095
     12400     419.444
     12440     420.788
     12480     422.134
     12520     423.484
     12560     424.836
     12600     426.212
     12640     427.576
     12680     428.916
     12720     430.237
     12760     431.629
     12800     432.964
     12840     434.313
     12880     435.692
     12920     437.007
     12960     438.359
     13000     439.739
     13040     441.078
     13080     442.427
     13120      443.79
     13160     445.144
     13200     446.494
     13240     447.834
     13280     449.183
     13320     450.531
     13360     451.884
     13400     453.262
     13440     454.625
     13480     455.962
     13520     457.282
     13560     458.677
     13600     460.009
     13640     461.359
     13680      462.74
     13720     464.052
     13760     465.406
     13800     466.788
     13840     468.127
     13880     469.473
     13920     470.839
     13960     472.195
     14000     473.546
     14040     474.886
     14080     476.237
     14120     477.585
     14160     478.939
     14200     480.317
     14240     481.678
     14280     483.014
     14320     484.333
     14360     485.728
     14400     487.061
     14440     488.412
     14480     489.797
     14520     491.106
     14560     492.462
     14600     493.843
     14640     495.182
     14680     496.527
     14720     497.894
     14760     499.249
     14800     500.601
     14840     501.943
     14880     503.292
     14920      504.64
     14960     505.992
     15000      507.37
     15040     508.731
     15080     510.065
     15120     511.384
     15160      512.78
     15200     514.112
     15240     515.462
     15280     516.847
     15320     518.154
     15360     519.509
     15400     520.894
     15440     522.232
     15480     523.575
     15520     524.942
     15560     526.301
     15600     527.652
     15640     528.991
     15680     530.343
     15720     531.688
     15760     533.038
     15800     534.418
     15840     535.779
     15880     537.112
     15920     538.426
     15960     539.828
     16000     541.156
     16040     542.507
     16080     543.889
     16120     545.193
     16160     546.545
     16200     547.932
     16240     549.267
     16280     550.612
     16320     551.978
     16360     553.335
     16400     554.684
     16440     556.022
     16480     557.379
     16520     558.723
     16560     560.077
     16600     561.457
     16640     562.817
     16680      564.15
     16720     565.462
     16760     566.864
     16800      568.19
     16840     569.539
     16880     570.923
     16920     572.223
     16960     573.577
     17000     574.963
     17040     576.298
     17080     577.644
     17120     579.009
     17160     580.371
     17200     581.719
     17240     583.056
     17280      584.41
     17320     585.752
     17360     587.103
     17400     588.485
     17440     589.848
     17480     591.178
     17520     592.485
     17560     593.892
     17600     595.219
     17640     596.568
     17680     597.952
     17720     599.249
     17760     600.602
     17800     601.991
     17840     603.328
     17880     604.673
     17920      606.04
     17960     607.405
     18000      608.75
     18040     610.084
     18080     611.437
     18120     612.778
     18160     614.132
     18200     615.513
     18240     616.876
     18280     618.206
     18320     619.512
     18360     620.921
     18400     622.244
     18440      623.59
     18480     624.979
     18520      626.27
     18560     627.623
     18600     629.017
     18640     630.351
     18680     631.694
     18720     633.058
     18760     634.425
     18800     635.772
     18840     637.105
     18880     638.458
     18920       639.8
     18960     641.153
     19000     642.537
     19040     643.899
     19080     645.228
     19120      646.53
     19160     647.943
     19200     649.263
     19240     650.609
     19280         652
     19320     653.288
     19360     654.642
     19400     656.039
     19440      657.37
     19480     658.715
     19520     660.081
     19560     661.448
     19600     662.797
     19640     664.131
     19680     665.481
     19720     666.826
     19760     668.181
     19800     669.566
     19840     670.931
     19880     672.261
     19920     673.563
     19960     674.977
     20000     676.294
     20040      677.64
     20080     679.033
     20120     680.317
     20160     681.671
     20200     683.069
     20240     684.396
     20280     685.741
     20320     687.105
     20360     688.473
     20400      689.82
     20440     691.157
     20480     692.508
     20520     693.853
     20560     695.209
     20600     696.596
     20640     697.959
     20680     699.292
     20720     700.592
     20760     702.007
     20800     703.321
     20840     704.672
     20880     706.065
     20920     707.347
     20960     708.704
     21000       710.1
     21040     711.429
     21080     712.773
     21120     714.136
     21160     715.507
     21200     716.853
     21240     718.188
     21280     719.536
     21320      720.88
     21360     722.237
     21400     723.627
     21440      724.99
     21480     726.319
     21520     727.616
     21560     729.035
     21600     730.344
     21640     731.694
     21680      733.09
     21720     734.367
     21760     735.728
     21800     737.126
     21840     738.451
     21880     739.796
     21920     741.156
     21960     742.528
     22000     743.872
     22040     745.206
     22080     746.553
     22120     747.902
     22160     749.254
     22200     750.647
     22240     752.009
     22280     753.336
     22320     754.631
     22360     756.048
     22400     757.356
     22440     758.702
     22480     760.096
     22520     761.373
     22560     762.736
     22600     764.134
     22640     765.461
     22680     766.803
     22720     768.166
     22760     769.539
     22800     770.885
     22840     772.221
     22880     773.568
     22920     774.918
     22960     776.268
     23000     777.659
     23040     779.021
     23080      780.35
     23120     781.644
     23160     783.063
     23200     784.371
     23240     785.717
     23280     787.114
     23320     788.389
     23360     789.753
     23400     791.152
     23440     792.478
     23480     793.819
     23520     795.181
     23560     796.555
     23600     797.903
     23640     799.236
     23680     800.587
     23720     801.936
     23760     803.282
     23800      804.68
     23840     806.045
     23880     807.372
     23920     808.662
     23960     810.084
     24000     811.394
     24040     812.738
     24080      814.14
     24120     815.408
     24160     816.771
     24200     818.175
     24240     819.497
     24280     820.839
     24320     822.198
     24360     823.571
     24400      824.92
     24440     826.251
     24480       827.6
     24520     828.949
     24560     830.296
     24600     831.696
     24640      833.06
     24680     834.389
     24720     835.678
     24760     837.104
     24800      838.41
     24840     839.756
     24880     841.159
     24920     842.425
     24960     843.789
     25000     845.192
     25040     846.513
     25080     847.856
     25120     849.211
     25160     850.587
     25200     851.935
     25240     853.268
     25280     854.622
     25320     855.969
     25360     857.314
     25400     858.722
     25440     860.087
     25480     861.418
     25520     862.705
     25560     864.134
     25600     865.438
     25640     866.782
     25680     868.188
     25720      869.45
     25760     870.819
     25800     872.224
     25840     873.546
     25880     874.887
     25920     876.241
     25960     877.616
     26000     878.965
     26040     880.298
     26080      881.65
     26120     882.998
     26160     884.342
     26200     885.752
     26240     887.117
     26280     888.447
     26320     889.733
     26360     891.165
     26400     892.466
     26440      893.81
     26480     895.216
     26520     896.478
     26560     897.847
     26600     899.258
     26640      900.58
     26680      901.92
     26720     903.274
     26760     904.653
     26800     906.002
     26840     907.332
     26880     908.685
     26920     910.031
     26960     911.375
     27000     912.784
     27040     914.146
     27080     915.475
     27120     916.759
     27160     918.194
     27200     919.489
     27240     920.833
     27280     922.239
     27320     923.494
     27360     924.865
     27400      926.28
     27440     927.602
     27480     928.943
     27520     930.297
     27560     931.676
     27600     933.024
     27640      934.35
     27680     935.707
     27720     937.052
     27760     938.392
     27800     939.807
     27840      941.17
     27880     942.504
     27920     943.782
     27960     945.219
     28000     946.514
     28040     947.854
     28080     949.259
     28120     950.516
     28160     951.889
     28200     953.305
     28240     954.625
     28280     955.965
     28320     957.318
     28360     958.699
     28400     960.048
     28440     961.373
     28480     962.729
     28520     964.076
     28560      965.42
     28600     966.836
     28640     968.194
     28680     969.523
     28720     970.801
     28760     972.239
     28800     973.533
     28840     974.873
     28880     976.284
     28920     977.537
     28960     978.912
     29000     980.328
     29040     981.647
     29080      982.99
     29120     984.342
     29160     985.723
     29200     987.074
     29240     988.401
     29280     989.753
     29320     991.098
     29360     992.447
     29400     993.866
     29440     995.223
     29480     996.549
     29520     997.826
     29560     999.267
     29600     1000.56
     29640      1001.9
     29680     1003.31
     29720     1004.57
     29760     1005.94
     29800     1007.36
     29840     1008.68
     29880     1010.02
     29920     1011.37
     29960     1012.75
     30000      1014.1
     30040     1015.43
     30080     1016.78
     30120     1018.13
     30160     1019.47
     30200     1020.89
     30240     1022.25
     30280     1023.58
     30320     1024.85
     30360      1026.3
     30400     1027.59
     30440     1028.93
     30480     1030.34
     30520      1031.6
     30560     1032.97
     30600     1034.39
     30640     1035.71
     30680     1037.05
     30720      1038.4
     30760     1039.78
     30800     1041.13
     30840     1042.45
     30880     1043.81
     30920     1045.16
     30960      1046.5
     31000     1047.93
     31040     1049.29
     31080     1050.61
     31120     1051.88
     31160     1053.33
     31200     1054.62
     31240     1055.96
     31280     1057.37
     31320     1058.62
     31360     1059.99
     31400     1061.41
     31440     1062.73
     31480     1064.07
     31520     1065.42
     31560      1066.8
     31600     1068.15
     31640     1069.47
     31680     1070.82
     31720     1072.17
     31760     1073.52
     31800     1074.95
     31840      1076.3
     31880     1077.63
     31920      1078.9
     31960     1080.34
     32000     1081.64
     32040     1082.97
     32080     1084.38
     32120     1085.63
     32160     1087.01
     32200     1088.43
     32240     1089.74
     32280     1091.09
     32320     1092.44
     32360     1093.82
     32400     1095.17
     32440      1096.5
     32480     1097.85
     32520     1099.19
     32560     1100.54
     32600     1101.97
     32640     1103.32
     32680     1104.65
     32720     1105.91
     32760     1107.36
     32800     1108.65
     32840     1109.99
     32880      1111.4
     32920     1112.65
     32960     1114.03
     33000     1115.45
     33040     1116.76
     33080     1118.11
     33120     1119.46
     33160     1120.84
     33200      1122.2
     33240     1123.52
     33280     1124.87
     33320     1126.22
     33360     1127.57
     33400        1129
     33440     1130.35
     33480     1131.68
     33520     1132.93
     33560     1134.39
     33600     1135.67
     33640     1137.01
     33680     1138.43
     33720     1139.67
     33760     1141.05
     33800     1142.47
     33840     1143.78
     33880     1145.14
     33920     1146.49
     33960     1147.86
     34000     1149.22
     34040     1150.54
     34080     1151.89
     34120     1153.24
     34160     1154.59
     34200     1156.02
     34240     1157.38
     34280      1158.7
     34320     1159.96
     34360     1161.41
     34400      1162.7
     34440     1164.02
     34480     1165.44
     34520     1166.69
     34560     1168.07
     34600     1169.49
     34640      1170.8
     34680     1172.15
     34720      1173.5
     34760     1174.88
     34800     1176.23
     34840     1177.55
     34880     1178.91
     34920     1180.26
     34960     1181.59
     35000     1183.03
     35040     1184.39
     35080     1185.71
     35120     1186.96
     35160     1188.42
     35200      1189.7
     35240     1191.03
     35280     1192.45
     35320     1193.69
     35360     1195.07
     35400      1196.5
     35440      1197.8
     35480     1199.16
     35520     1200.51
     35560     1201.89
     35600     1203.24
     35640     1204.56
     35680     1205.91
     35720     1207.26
     35760     1208.61
     35800     1210.04
     35840      1211.4
     35880     1212.72
     35920     1213.98
     35960     1215.44
     36000     1216.71
     36040     1218.04
     36080     1219.47
     36120      1220.7
     36160     1222.08
     36200     1223.51
     36240     1224.81
     36280     1226.18
     36320     1227.52
     36360      1228.9
     36400     1230.25
     36440     1231.58
     36480     1232.93
     36520     1234.29
     36560     1235.63
     36600     1237.06
     36640     1238.42
     36680     1239.74
     36720     1240.99
     36760     1242.46
     36800     1243.73
     36840     1245.06
     36880     1246.48
     36920     1247.72
     36960      1249.1
     37000     1250.53
     37040     1251.83
     37080      1253.2
     37120     1254.55
     37160     1255.92
     37200     1257.27
     37240     1258.59
     37280     1259.95
     37320      1261.3
     37360     1262.64
     37400     1264.08
     37440     1265.44
     37480     1266.76
     37520     1268.01
     37560     1269.48
     37600     1270.75
     37640     1272.07
     37680      1273.5
     37720     1274.74
     37760     1276.12
     37800     1277.55
     37840     1278.85
     37880     1280.21
     37920     1281.56
     37960     1282.93
     38000     1284.28
     38040      1285.6
     38080     1286.96
     38120     1288.31
     38160     1289.65
     38200     1291.09
     38240     1292.45
     38280     1293.77
     38320     1295.02
     38360     1296.49
     38400     1297.76
     38440     1299.08
     38480      1300.5
     38520     1301.74
     38560     1303.12
     38600     1304.55
     38640     1305.85
     38680     1307.22
     38720     1308.57
     38760     1309.95
     38800     1311.29
     38840     1312.61
     38880     1313.97
     38920     1315.33
     38960     1316.66
     39000     1318.11
     39040     1319.46
     39080     1320.78
     39120     1322.03
     39160      1323.5
     39200     1324.77
     39240      1326.1
     39280     1327.52
     39320     1328.75
     39360     1330.13
     39400     1331.56
     39440     1332.86
     39480     1334.23
     39520     1335.58
     39560     1336.96
     39600     1338.31
     39640     1339.62
     39680     1340.98
     39720     1342.34
     39760     1343.67
     39800     1345.12
     39840     1346.48
     39880      1347.8
     39920     1349.04
     39960     1350.51
     40000     1351.78
     40040     1353.11
     40080     1354.53
     40120     1355.76
     40160     1357.14
     40200     1358.57
     40240     1359.87
     40280     1361.24
     40320     1362.59
     40360     1363.97
     40400     1365.31
     40440     1366.63
     40480     1367.99
     40520     1369.35
     40560     1370.68
     40600     1372.13
     40640     1373.48
     40680      1374.8
     40720     1376.05
     40760     1377.52
     40800     1378.78
     40840     1380.12
     40880     1381.54
     40920     1382.77
     40960     1384.15
     41000     1385.58
     41040     1386.88
     41080     1388.26
     41120      1389.6
     41160     1390.99
     41200     1392.33
     41240     1393.64
     41280        1395
     41320     1396.36
     41360     1397.69
     41400     1399.15
     41440      1400.5
     41480     1401.82
     41520     1403.06
     41560     1404.54
     41600      1405.8
     41640     1407.13
     41680     1408.56
     41720     1409.78
     41760     1411.16
     41800      1412.6
     41840     1413.89
     41880     1415.27
     41920     1416.61
     41960        1418
     42000     1419.35
     42040     1420.65
     42080     1422.02
     42120     1423.38
     42160     1424.71
     42200     1426.16
     42240     1427.51
     42280     1428.84
     42320     1430.07
     42360     1431.55
     42400     1432.81
     42440     1434.14
     42480     1435.57
     42520     1436.79
     42560     1438.17
     42600     1439.61
     42640      1440.9
     42680     1442.29
     42720     1443.63
     42760     1445.02
     42800     1446.37
     42840     1447.68
     42880     1449.04
     42920      1450.4
     42960     1451.73
     43000     1453.18
     43040     1454.53
     43080     1455.85
     43120     1457.09
     43160     1458.57
     43200     1459.82
     43240     1461.16
     43280     1462.59
     43320     1463.81
     43360     1465.19
     43400     1466.63
     43440     1467.92
     43480      1469.3
     43520     1470.65
     43560     1472.03
     43600     1473.39
     43640     1474.69
     43680     1476.05
     43720     1477.42
     43760     1478.74
     43800     1480.21
     43840     1481.55
     43880     1482.87
     43920      1484.1
     43960     1485.58
     44000     1486.83
     44040     1488.17
     44080      1489.6
     44120     1490.82
     44160     1492.21
     44200     1493.65
     44240     1494.93
     44280     1496.31
     44320     1497.66
     44360     1499.05
     44400      1500.4
     44440     1501.71
     44480     1503.07
     44520     1504.44
     44560     1505.76
     44600     1507.22
     44640     1508.56
     44680     1509.89
     44720     1511.11
     44760     1512.59
     44800     1513.84
     44840     1515.17
     44880     1516.61
     44920     1517.83
     44960     1519.21
     45000     1520.65
     45040     1521.94
     45080     1523.32
     45120     1524.67
     45160     1526.05
     45200      1527.4
     45240     1528.71
     45280     1530.07
     45320     1531.44
     45360     1532.76
     45400     1534.23
     45440     1535.57
     45480     1536.89
     45520     1538.11
     45560      1539.6
     45600     1540.84
     45640     1542.17
     45680      1543.6
     45720     1544.82
     45760     1546.21
     45800     1547.65
     45840     1548.94
     45880     1550.31
     45920     1551.66
     45960     1553.04
     46000     1554.39
     46040      1555.7
     46080     1557.06
     46120     1558.43
     46160     1559.75
     46200     1561.22
     46240     1562.56
     46280     1563.88
     46320      1565.1
     46360     1566.58
     46400     1567.83
     46440     1569.16
     46480      1570.6
     46520     1571.81
     46560      1573.2
     46600     1574.65
     46640     1575.93
     46680      1577.3
     46720     1578.65
     46760     1580.04
     46800     1581.38
     46840     1582.69
     46880     1584.05
     46920     1585.42
     46960     1586.74
     47000     1588.21
     47040     1589.55
     47080     1590.87
     47120     1592.09
     47160     1593.57
     47200     1594.82
     47240     1596.16
     47280      1597.6
     47320     1598.81
     47360      1600.2
     47400     1601.65
     47440     1602.92
     47480      1604.3
     47520     1605.64
     47560     1607.03
     47600     1608.38
     47640     1609.68
     47680     1611.04
     47720     1612.41
     47760     1613.72
     47800     1615.21
     47840     1616.54
     47880     1617.87
     47920     1619.08
     47960     1620.57
     48000     1621.81
     48040     1623.14
     48080     1624.58
     48120     1625.79
     48160     1627.18
     48200     1628.63
     48240     1629.91
     48280     1631.29
     48320     1632.63
     48360     1634.02
     48400     1635.37
     48440     1636.67
     48480     1638.03
     48520      1639.4
     48560     1640.71
     48600     1642.19
     48640     1643.53
     48680     1644.86
     48720     1646.07
     48760     1647.56
     48800      1648.8
     48840     1650.13
     48880     1651.57
     48920     1652.78
     48960     1654.16
     49000     1655.62
     49040     1656.89
     49080     1658.27
     49120     1659.62
     49160     1661.01
     49200     1662.36
     49240     1663.66
     49280     1665.02
     49320      1666.4
     49360     1667.71
     49400     1669.19
     49440     1670.52
     49480     1671.85
     49520     1673.06
     49560     1674.55
     49600     1675.79
     49640     1677.12
     49680     1678.56
     49720     1679.77
     49760     1681.15
     49800     1682.61
     49840     1683.89
     49880     1685.26
     49920     1686.62
     49960        1688
     50000     1689.35
     50040     1690.65
     50080     1692.02
     50120     1693.39
     50160      1694.7
     50200     1696.18
     50240     1697.51
     50280     1698.84
     50320     1700.04
     50360     1701.54
     50400     1702.78
     50440     1704.11
     50480     1705.56
     50520     1706.77
     50560     1708.15
     50600     1709.61
     50640     1710.88
     50680     1712.26
     50720     1713.61
     50760        1715
     50800     1716.35
     50840     1717.66
     50880     1719.02
     50920     1720.39
     50960      1721.7
     51000     1723.18
     51040     1724.52
     51080     1725.85
     51120     1727.05
     51160     1728.54
     51200     1729.78
     51240     1731.11
     51280     1732.56
     51320     1733.77
     51360     1735.15
     51400     1736.61
     51440     1737.88
     51480     1739.26
     51520     1740.62
     51560     1742.01
     51600     1743.36
     51640     1744.66
     51680     1746.02
     51720      1747.4
     51760      1748.7
     51800     1750.19
     51840     1751.52
     51880     1752.85
     51920     1754.05
     51960     1755.55
     52000     1756.79
     52040     1758.11
     52080     1759.56
     52120     1760.77
     52160     1762.15
     52200     1763.62
     52240     1764.89
     52280     1766.27
     52320     1767.62
     52360     1769.01
     52400     1770.36
     52440     1771.66
     52480     1773.03
     52520     1774.41
     52560      1775.7
     52600      1777.2
     52640     1778.53
     52680     1779.86
     52720     1781.06
     52760     1782.56
     52800      1783.8
     52840     1785.12
     52880     1786.56
     52920     1787.78
     52960     1789.16
     53000     1790.62
     53040      1791.9
     53080     1793.28
     53120     1794.63
     53160     1796.02
     53200     1797.37
     53240     1798.67
     53280     1800.04
     53320     1801.42
     53360     1802.72
     53400      1804.2
     53440     1805.54
     53480     1806.87
     53520     1808.07
     53560     1809.57
     53600      1810.8
     53640     1812.14
     53680     1813.57
     53720     1814.79
     53760     1816.17
     53800     1817.63
     53840     1818.91
     53880     1820.29
     53920     1821.64
     53960     1823.03
     54000     1824.38
     54040     1825.68
     54080     1827.04
     54120     1828.43
     54160     1829.72
     54200     1831.22
     54240     1832.55
     54280     1833.87
     54320     1835.07
     54360     1836.58
     54400     1837.81
     54440     1839.14
     54480     1840.58
     54520     1841.78
     54560     1843.17
     54600     1844.64
     54640     1845.91
     54680      1847.3
     54720     1848.65
     54760     1850.04
     54800     1851.38
     54840     1852.68
     54880     1854.04
     54920     1855.43
     54960     1856.72
     55000     1858.22
     55040     1859.56
     55080     1860.88
     55120     1862.07
     55160     1863.58
     55200     1864.81
     55240     1866.14
     55280     1867.58
     55320     1868.78
     55360     1870.17
     55400     1871.64
     55440     1872.91
     55480      1874.3
     55520     1875.64
     55560     1877.04
     55600     1878.38
     55640     1879.67
     55680     1881.04
     55720     1882.43
     55760     1883.71
     55800     1885.21
     55840     1886.55
     55880     1887.88
     55920     1889.07
     55960     1890.58
     56000      1891.8
     56040     1893.13
     56080     1894.57
     56120     1895.78
     56160     1897.16
     56200     1898.63
     56240      1899.9
     56280     1901.29
     56320     1902.64
     56360     1904.04
     56400     1905.38
     56440     1906.66
     56480     1908.04
     56520     1909.43
     56560     1910.72
     56600     1912.22
     56640     1913.55
     56680     1914.88
     56720     1916.06
     56760     1917.58
     56800      1918.8
     56840     1920.13
     56880     1921.58
     56920     1922.78
     56960     1924.17
     57000     1925.64
     57040     1926.91
     57080      1928.3
     57120     1929.64
     57160     1931.04
     57200     1932.39
     57240     1933.67
     57280     1935.05
     57320     1936.43
     57360     1937.72
     57400     1939.22
     57440     1940.56
     57480     1941.88
     57520     1943.06
     57560     1944.58
     57600     1945.79
     57640     1947.13
     57680     1948.58
     57720     1949.78
     57760     1951.17
     57800     1952.63
     57840     1953.91
     57880      1955.3
     57920     1956.64
     57960     1958.04
     58000     1959.39
     58040     1960.66
     58080     1962.05
     58120     1963.43
     58160     1964.72
     58200     1966.22
     58240     1967.55
     58280     1968.87
     58320     1970.05
     58360     1971.58
     58400     1972.79
     58440     1974.12
     58480     1975.57
     58520     1976.78
     58560     1978.17
     58600     1979.63
     58640      1980.9
     58680     1982.29
     58720     1983.64
     58760     1985.04
     58800     1986.39
     58840     1987.66
     58880     1989.04
     58920     1990.42
     58960     1991.71
     59000     1993.22
     59040     1994.54
     59080     1995.86
     59120     1997.04
     59160     1998.56
     59200     1999.77
     59240     2001.11
     59280     2002.57
     59320     2003.76
     59360     2005.15
     59400     2006.62
     59440      2007.9
     59480     2009.28
     59520     2010.62
     59560     2012.03
     59600     2013.38
     59640     2014.65
     59680     2016.03
     59720     2017.41
     59760      2018.7
     59800     2020.22
     59840     2021.54
     59880     2022.87
     59920     2024.04
     59960     2025.56
     60000     2026.77
     60040      2028.1
     60080     2029.56
     60120     2030.76
     60160     2032.15
     60200     2033.62
     60240      2034.9
     60280     2036.28
     60320     2037.63
     60360     2039.04
     60400     2040.39
     60440     2041.65
     60480     2043.04
     60520     2044.42
     60560     2045.71
     60600     2047.22
     60640     2048.56
     60680     2049.87
     60720     2051.04
     60760     2052.57
     60800     2053.78
     60840     2055.11
     60880     2056.57
     60920     2057.77
     60960     2059.16
     61000     2060.64
     61040     2061.91
     61080     2063.28
     61120     2064.64
     61160     2066.05
     61200      2067.4
     61240     2068.67
     61280     2070.04
     61320     2071.43
     61360     2072.72
     61400     2074.23
     61440     2075.56
     61480     2076.89
     61520     2078.04
     61560     2079.58
     61600     2080.79
     61640     2082.13
     61680     2083.58
     61720     2084.78
     61760     2086.17
     61800     2087.65
     61840     2088.92
     61880      2090.3
     61920     2091.64
     61960     2093.06
     62000     2094.41
     62040     2095.67
     62080     2097.05
     62120     2098.44
     62160     2099.73
     62200     2101.25
     62240     2102.58
     62280     2103.91
     62320     2105.06
     62360     2106.61
     62400      2107.8
     62440     2109.14
     62480      2110.6
     62520     2111.79
     62560     2113.18
     62600     2114.67
     62640     2115.94
     62680     2117.31
     62720     2118.65
     62760     2120.07
     62800     2121.42
     62840     2122.68
     62880     2124.06
     62920     2125.45
     62960     2126.74
     63000     2128.26
     63040     2129.59
     63080     2130.92
     63120     2132.07
     63160     2133.61
     63200     2134.82
     63240     2136.15
     63280     2137.62
     63320      2138.8
     63360     2140.19
     63400     2141.68
     63440     2142.95
     63480     2144.32
     63520     2145.66
     63560     2147.07
     63600     2148.42
     63640     2149.69
     63680     2151.07
     63720     2152.46
     63760     2153.74
     63800     2155.27
     63840     2156.59
     63880     2157.92
     63920     2159.07
     63960     2160.61
     64000     2161.82
     64040     2163.15
     64080     2164.61
     64120      2165.8
     64160     2167.18
     64200     2168.68
     64240     2169.94
     64280     2171.31
     64320     2172.66
     64360     2174.07
     64400     2175.42
     64440     2176.69
     64480     2178.06
     64520     2179.45
     64560     2180.74
     64600     2182.27
     64640     2183.59
     64680     2184.92
     64720     2186.06
     64760     2187.61
     64800     2188.81
     64840     2190.15
     64880     2191.61
     64920      2192.8
     64960     2194.18
     65000     2195.68
     65040     2196.94
     65080     2198.32
     65120     2199.67
     65160     2201.08
     65200     2202.43
     65240     2203.69
     65280     2205.06
     65320     2206.45
     65360     2207.74
     65400     2209.28
     65440     2210.59
     65480     2211.93
     65520     2213.06
     65560     2214.61
     65600     2215.82
     65640     2217.15
     65680     2218.62
     65720      2219.8
     65760     2221.19
     65800     2222.69
     65840     2223.95
     65880     2225.32
     65920     2226.68
     65960     2228.09
     66000     2229.43
     66040      2230.7
     66080     2232.08
     66120     2233.46
     66160     2234.74
     66200     2236.29
     66240      2237.6
     66280     2238.93
     66320     2240.07
     66360     2241.62
     66400     2242.82
     66440     2244.16
     66480     2245.62
     66520     2246.81
     66560     2248.19
     66600     2249.69
     66640     2250.96
     66680     2252.33
     66720     2253.68
     66760     2255.09
     66800     2256.43
     66840      2257.7
     66880     2259.07
     66920     2260.46
     66960     2261.74
     67000     2263.29
     67040      2264.6
     67080     2265.94
     67120     2267.07
     67160     2268.62
     67200     2269.82
     67240     2271.16
     67280     2272.63
     67320     2273.81
     67360     2275.19
     67400     2276.69
     67440     2277.96
     67480     2279.34
     67520     2280.68
     67560     2282.09
     67600     2283.44
     67640     2284.69
     67680     2286.07
     67720     2287.46
     67760     2288.74
     67800     2290.28
     67840     2291.61
     67880     2292.93
     67920     2294.06
     67960     2295.62
     68000     2296.82
     68040     2298.15
     68080     2299.62
     68120     2300.81
     68160      2302.2
     68200     2303.69
     68240     2304.96
     68280     2306.33
     68320     2307.67
     68360     2309.09
     68400     2310.43
     68440     2311.69
     68480     2313.07
     68520     2314.46
     68560     2315.74
     68600     2317.28
     68640     2318.61
     68680     2319.94
     68720     2321.06
     68760     2322.62
     68800     2323.82
     68840     2325.15
     68880     2326.62
     68920     2327.81
     68960     2329.19
     69000     2330.69
     69040     2331.96
     69080     2333.34
     69120     2334.67
     69160     2336.09
     69200     2337.43
     69240     2338.69
     69280     2340.07
     69320     2341.47
     69360     2342.75
     69400     2344.29
     69440     2345.62
     69480     2346.95
     69520     2348.07
     69560     2349.63
     69600     2350.84
     69640     2352.16
     69680     2353.62
     69720     2354.81
     69760      2356.2
     69800      2357.7
     69840     2358.96
     69880     2360.34
     69920     2361.67
     69960     2363.08
     70000     2364.44
     70040      2365.7
     70080     2367.07
     70120     2368.47
     70160     2369.75
     70200      2371.3
     70240     2372.62
     70280     2373.95
     70320     2375.07
     70360     2376.63
     70400     2377.83
     70440     2379.16
     70480     2380.63
     70520     2381.81
     70560     2383.19
     70600      2384.7
     70640     2385.96
     70680     2387.34
     70720     2388.67
     70760     2390.08
     70800     2391.44
     70840     2392.69
     70880     2394.06
     70920     2395.46
     70960     2396.75
     71000      2398.3
     71040     2399.62
     71080     2400.94
     71120     2402.06
     71160     2403.63
     71200     2404.83
     71240     2406.15
     71280     2407.63
     71320     2408.81
     71360     2410.18
     71400      2411.7
     71440     2412.95
     71480     2414.33
     71520     2415.67
     71560     2417.08
     71600     2418.43
     71640     2419.69
     71680     2421.06
     71720     2422.46
     71760     2423.74
     71800      2425.3
     71840     2426.62
     71880     2427.95
     71920     2429.06
     71960     2430.63
     72000     2431.83
     72040     2433.15
     72080     2434.64
     72120     2435.81
     72160     2437.18
     72200      2438.7
     72240     2439.96
     72280     2441.34
     72320     2442.69
     72360     2444.09
     72400     2445.44
     72440     2446.69
     72480     2448.07
     72520     2449.47
     72560     2450.75
     72600     2452.32
     72640     2453.63
     72680     2454.96
     72720     2456.07
     72760     2457.64
     72800     2458.84
     72840     2460.16
     72880     2461.64
     72920     2462.82
     72960     2464.19
     73000     2465.72
     73040     2466.97
     73080     2468.35
     73120      2469.7
     73160     2471.11
     73200     2472.45
     73240     2473.71
     73280     2475.08
     73320     2476.48
     73360     2477.76
     73400     2479.34
     73440     2480.65
     73480     2481.98
     73520     2483.09
     73560     2484.67
     73600     2485.86
     73640     2487.17
     73680     2488.66
     73720     2489.83
     73760     2491.21
     73800     2492.74
     73840     2493.99
     73880     2495.38
     73920     2496.71
     73960     2498.12
     74000     2499.47
     74040     2500.73
     74080      2502.1
     74120      2503.5
     74160     2504.78
     74200     2506.36
     74240     2507.67
     74280     2509.01
     74320     2510.11
     74360     2511.69
     74400     2512.88
     74440      2514.2
     74480     2515.68
     74520     2516.86
     74560     2518.23
     74600     2519.77
     74640     2521.02
     74680     2522.41
     74720     2523.74
     74760     2525.15
     74800      2526.5
     74840     2527.76
     74880     2529.12
     74920     2530.52
     74960      2531.8
     75000     2533.39
     75040      2534.7
     75080     2536.03
     75120     2537.13
     75160     2538.71
     75200     2539.91
     75240     2541.22
     75280      2542.7
     75320     2543.88
     75360     2545.26
     75400     2546.79
     75440     2548.03
     75480     2549.43
     75520     2550.76
     75560     2552.17
     75600     2553.52
     75640     2554.78
     75680     2556.13
     75720     2557.54
     75760     2558.82
     75800      2560.4
     75840     2561.71
     75880     2563.05
     75920     2564.14
     75960     2565.73
     76000     2566.92
     76040     2568.23
     76080     2569.71
     76120     2570.89
     76160     2572.27
     76200     2573.81
     76240     2575.05
     76280     2576.44
     76320     2577.78
     76360     2579.19
     76400     2580.53
     76440     2581.79
     76480     2583.14
     76520     2584.55
     76560     2585.84
     76600     2587.43
     76640     2588.72
     76680     2590.08
     76720     2591.16
     76760     2592.76
     76800     2593.94
     76840     2595.26
     76880     2596.75
     76920     2597.92
     76960      2599.3
     77000     2600.84
     77040     2602.08
     77080     2603.47
     77120     2604.81
     77160     2606.22
     77200     2607.56
     77240     2608.82
     77280     2610.17
     77320     2611.58
     77360     2612.87
     77400     2614.46
     77440     2615.76
     77480     2617.11
     77520     2618.18
     77560      2619.8
     77600     2620.98
     77640      2622.3
     77680     2623.78
     77720     2624.96
     77760     2626.34
     77800     2627.88
     77840     2629.12
     77880     2630.51
     77920     2631.86
     77960     2633.27
     78000     2634.61
     78040     2635.86
     78080     2637.21
     78120     2638.63
     78160     2639.92
     78200     2641.51
     78240      2642.8
     78280     2644.16
     78320     2645.23
     78360     2646.84
     78400     2648.03
     78440     2649.36
     78480     2650.83
     78520     2652.01
     78560     2653.39
     78600     2654.94
     78640     2656.17
     78680     2657.56
     78720     2658.92
     78760     2660.31
     78800     2661.67
     78840     2662.91
     78880     2664.26
     78920     2665.67
     78960     2666.96
     79000     2668.55
     79040     2669.85
     79080     2671.21
     79120     2672.28
     79160     2673.89
     79200     2675.07
     79240      2676.4
     79280     2677.88
     79320     2679.05
     79360     2680.43
     79400     2681.98
     79440     2683.21
     79480      2684.6
     79520     2685.96
     79560     2687.35
     79600      2688.7
     79640     2689.95
     79680      2691.3
     79720     2692.71
     79760     2693.99
     79800     2695.59
     79840     2696.89
     79880     2698.24
     79920      2699.3
     79960     2700.92
     80000     2702.11
     80040     2703.44
     80080     2704.91
     80120     2706.08
     80160     2707.47
     80200     2709.02
     80240     2710.24
     80280     2711.63
     80320     2712.99
     80360     2714.37
     80400     2715.73
     80440     2716.99
     80480     2718.34
     80520     2719.74
     80560     2721.02
     80600     2722.62
     80640     2723.91
     80680     2725.27
     80720     2726.33
     80760     2727.95
     80800     2729.14
     80840     2730.46
     80880     2731.94
     80920     2733.11
     80960      2734.5
     81000     2736.05
     81040     2737.27
     81080     2738.66
     81120     2740.02
     81160     2741.41
     81200     2742.76
     81240     2744.01
     81280     2745.35
     81320     2746.77
     81360     2748.04
     81400     2749.66
     81440     2750.95
     81480     2752.31
     81520     2753.36
     81560     2754.98
     81600     2756.17
     81640     2757.49
     81680     2758.97
     81720     2760.14
     81760     2761.52
     81800     2763.08
     81840     2764.29
     81880     2765.69
     81920     2767.05
     81960     2768.43
     82000      2769.8
     82040     2771.05
     82080     2772.38
     82120      2773.8
     82160     2775.08
     82200     2776.69
     82240     2777.98
     82280     2779.34
     82320     2780.39
     82360     2782.02
     82400     2783.19
     82440     2784.52
     82480     2785.99
     82520     2787.16
     82560     2788.55
     82600     2790.11
     82640     2791.31
     82680     2792.71
     82720     2794.07
     82760     2795.47
     82800     2796.82
     82840     2798.08
     82880     2799.41
     82920     2800.82
     82960      2802.1
     83000     2803.71
     83040     2805.01
     83080     2806.37
     83120      2807.4
     83160     2809.04
     83200     2810.21
     83240     2811.54
     83280     2813.02
     83320     2814.18
     83360     2815.58
     83400     2817.13
     83440     2818.32
     83480     2819.73
     83520     2821.09
     83560     2822.48
     83600     2823.84
     83640      2825.1
     83680     2826.43
     83720     2827.85
     83760     2829.13
     83800     2830.73
     83840     2832.04
     83880     2833.39
     83920     2834.43
     83960     2836.07
     84000     2837.22
     84040     2838.57
     84080     2840.04
     84120     2841.21
     84160      2842.6
     84200     2844.15
     84240     2845.34
     84280     2846.75
     84320      2848.1
     84360      2849.5
     84400     2850.85
     84440     2852.11
     84480     2853.44
     84520     2854.86
     84560     2856.14
     84600     2857.75
     84640     2859.05
     84680      2860.4
     84720     2861.44
     84760     2863.07
     84800     2864.23
     84840     2865.58
     84880     2867.05
     84920     2868.22
     84960      2869.6
     85000     2871.16
     85040     2872.35
     85080     2873.75
     85120     2875.11
     85160     2876.51
     85200     2877.85
     85240     2879.11
     85280     2880.44
     85320     2881.86
     85360     2883.14
     85400     2884.75
     85440     2886.06
     85480     2887.41
     85520     2888.45
     85560     2890.08
     85600     2891.24
     85640     2892.58
     85680     2894.06
     85720     2895.22
     85760     2896.61
     85800     2898.18
     85840     2899.35
     85880     2900.76
     85920     2902.12
     85960     2903.51
     86000     2904.86
     86040     2906.12
     86080     2907.44
     86120     2908.87
     86160     2910.14
     86200     2911.76
     86240     2913.06
     86280     2914.41
     86320     2915.45
     86360     2917.09
     86400     2918.23
     86440     2919.59
     86480     2921.07
     86520     2922.22
     86560     2923.61
     86600     2925.18
     86640     2926.35
     86680     2927.77
     86720     2929.13
     86760     2930.52
     86800     2931.86
     86840     2933.12
     86880     2934.44
     86920     2935.87
     86960     2937.16
     87000     2938.76
     87040     2940.07
     87080     2941.43
     87120     2942.45
     87160      2944.1
     87200     2945.24
     87240      2946.6
     87280     2948.08
     87320     2949.23
     87360     2950.62
     87400     2952.18
     87440     2953.36
     87480     2954.79
     87520     2956.14
     87560     2957.52
     87600     2958.87
     87640     2960.13
     87680     2961.45
     87720     2962.89
     87760     2964.16
     87800     2965.77
     87840     2967.08
     87880     2968.43
     87920     2969.46
     87960     2971.11
     88000     2972.25
     88040     2973.59
     88080     2975.08
     88120     2976.23
     88160     2977.63
     88200     2979.19
     88240     2980.37
     88280     2981.78
     88320     2983.14
     88360     2984.52
     88400     2985.86
     88440     2987.12
     88480     2988.45
     88520     2989.88
     88560     2991.15
     88600     2992.77
     88640     2994.07
     88680     2995.42
     88720     2996.45
     88760      2998.1
     88800     2999.24
     88840     3000.59
     88880     3002.07
     88920     3003.22
     88960     3004.62
     89000     3006.18
     89040     3007.37
     89080     3008.79
     89120     3010.15
     89160     3011.52
     89200     3012.87
     89240     3014.13
     89280     3015.45
     89320     3016.88
     89360     3018.15
     89400     3019.77
     89440     3021.08
     89480     3022.44
     89520     3023.46
     89560     3025.12
     89600     3026.26
     89640      3027.6
     89680     3029.08
     89720     3030.23
     89760     3031.64
     89800      3033.2
     89840     3034.38
     89880      3035.8
     89920     3037.17
     89960     3038.54
     90000      3039.9
     90040     3041.14
     90080     3042.46
     90120     3043.89
     90160     3045.17
     90200     3046.79
     90240     3048.09
     90280     3049.45
     90320     3050.48
     90360     3052.14
     90400     3053.27
     90440     3054.61
     90480      3056.1
     90520     3057.24
     90560     3058.66
     90600      3060.2
     90640     3061.39
     90680     3062.81
     90720     3064.17
     90760     3065.54
     90800      3066.9
     90840     3068.14
     90880     3069.46
     90920      3070.9
     90960     3072.17
     91000      3073.8
     91040      3075.1
     91080     3076.46
     91120     3077.49
     91160     3079.14
     91200     3080.28
     91240     3081.61
     91280     3083.09
     91320     3084.24
     91360     3085.65
     91400      3087.2
     91440     3088.39
     91480     3089.81
     91520     3091.16
     91560     3092.55
     91600     3093.89
     91640     3095.13
     91680     3096.46
     91720     3097.91
     91760     3099.17
     91800      3100.8
     91840     3102.11
     91880     3103.46
     91920     3104.49
     91960     3106.14
     92000     3107.27
     92040     3108.61
     92080      3110.1
     92120     3111.24
     92160     3112.65
     92200     3114.19
     92240     3115.38
     92280      3116.8
     92320     3118.16
     92360     3119.54
     92400     3120.89
     92440     3122.14
     92480     3123.45
     92520      3124.9
     92560     3126.16
     92600     3127.79
     92640      3129.1
     92680     3130.47
     92720     3131.48
     92760     3133.14
     92800     3134.27
     92840     3135.61
     92880     3137.09
     92920     3138.24
     92960     3139.66
     93000     3141.19
     93040     3142.38
     93080      3143.8
     93120     3145.17
     93160     3146.54
     93200     3147.88
     93240     3149.12
     93280     3150.45
     93320     3151.89
     93360     3153.16
     93400      3154.8
     93440     3156.11
     93480     3157.46
     93520     3158.48
     93560     3160.14
     93600     3161.27
     93640      3162.6
     93680     3164.09
     93720     3165.23
     93760     3166.65
     93800     3168.19
     93840     3169.37
     93880     3170.81
     93920     3172.16
     93960     3173.55
     94000     3174.89
     94040     3176.14
     94080     3177.45
     94120     3178.89
     94160     3180.16
     94200      3181.8
     94240     3183.11
     94280     3184.46
     94320     3185.48
     94360     3187.13
     94400     3188.28
     94440      3189.6
     94480     3191.09
     94520     3192.23
     94560     3193.65
     94600     3195.19
     94640     3196.37
     94680      3197.8
     94720     3199.17
     94760     3200.54
     94800     3201.89
     94840     3203.12
     94880     3204.44
     94920     3205.89
     94960     3207.15
     95000     3208.78
     95040      3210.1
     95080     3211.46
     95120     3212.48
     95160     3214.13
     95200     3215.26
     95240     3216.59
     95280     3218.08
     95320     3219.21
     95360     3220.63
     95400     3222.19
     95440     3223.36
     95480     3224.79
     95520     3226.17
     95560     3227.53
     95600     3228.88
     95640     3230.12
     95680     3231.44
     95720     3232.89
     95760     3234.15
     95800     3235.78
     95840      3237.1
     95880     3238.45
     95920     3239.48
     95960     3241.13
     96000     3242.26
     96040      3243.6
     96080     3245.08
     96120     3246.22
     96160     3247.64
     96200     3249.19
     96240     3250.37
     96280     3251.79
     96320     3253.16
     96360     3254.54
     96400     3255.88
     96440     3257.13
     96480     3258.44
     96520     3259.89
     96560     3261.15
     96600     3262.78
     96640      3264.1
     96680     3265.45
     96720     3266.48
     96760     3268.13
     96800     3269.26
     96840      3270.6
     96880     3272.09
     96920     3273.22
     96960     3274.64
     97000     3276.19
     97040     3277.36
     97080     3278.78
     97120     3280.16
     97160     3281.54
     97200     3282.88
     97240     3284.12
     97280     3285.45
     97320     3286.88
     97360     3288.15
     97400     3289.79
     97440      3291.1
     97480     3292.45
     97520     3293.47
     97560     3295.12
     97600     3296.25
     97640      3297.6
     97680      3299.1
     97720     3300.23
     97760     3301.65
     97800      3303.2
     97840     3304.37
     97880     3305.79
     97920     3307.16
     97960     3308.55
     98000     3309.89
     98040     3311.12
     98080     3312.46
     98120     3313.88
     98160     3315.16
     98200      3316.8
     98240      3318.1
     98280     3319.45
     98320     3320.47
     98360     3322.13
     98400     3323.26
     98440      3324.6
     98480     3326.09
     98520     3327.23
     98560     3328.64
     98600      3330.2
     98640     3331.37
     98680      3332.8
     98720     3334.17
     98760     3335.55
     98800     3336.89
     98840     3338.12
     98880     3339.45
     98920     3340.89
     98960     3342.15
     99000      3343.8
     99040      3345.1
     99080     3346.45
     99120     3347.47
     99160     3349.13
     99200     3350.25
     99240     3351.61
     99280     3353.09
     99320     3354.22
     99360     3355.64
     99400      3357.2
     99440     3358.37
     99480      3359.8
     99520     3361.17
     99560     3362.54
     99600     3363.89
     99640     3365.11
     99680     3366.45
     99720     3367.89
     99760     3369.15
     99800      3370.8
     99840      3372.1
     99880     3373.47
     99920     3374.47
     99960     3376.13
    100000     3377.26
    100040     3378.61
    100080     3380.08
    100120     3381.22
    100160     3382.64
    100200     3384.19
    100240     3385.38
    100280     3386.79
    100320     3388.16
    100360     3389.54
    100400     3390.89
    100440      3392.1
    100480     3393.45
    100520     3394.89
    100560     3396.15
    100600     3397.79
    100640      3399.1
    100680     3400.47
    100720     3401.47
    100760     3403.13
    100800     3404.25
    100840      3405.6
    100880     3407.07
    100920     3408.22
    100960     3409.63
    101000     3411.19
    101040     3412.36
    101080     3413.78
    101120     3415.15
    101160     3416.52
    101200     3417.88
    101240     3419.09
    101280     3420.44
    101320     3421.88
    101360     3423.13
    101400     3424.79
    101440     3426.09
    101480     3427.46
    101520     3428.45
    101560     3430.11
    101600     3431.24
    101640      3432.6
    101680     3434.07
    101720     3435.21
    101760     3436.63
    101800     3438.18
    101840     3439.35
    101880     3440.77
    101920     3442.14
    101960     3443.51
    102000     3444.87
    102040     3446.08
    102080     3447.43
    102120     3448.87
    102160     3450.13
    102200     3451.79
    102240     3453.08
    102280     3454.46
    102320     3455.45
    102360     3457.12
    102400     3458.24
    102440     3459.59
    102480     3461.07
    102520      3462.2
    102560     3463.63
    102600     3465.18
    102640     3466.35
    102680     3467.76
    102720     3469.12
    102760      3470.5
    102800     3471.85
    102840     3473.07
    102880     3474.42
    102920     3475.85
    102960     3477.11
    103000     3478.77
    103040     3480.07
    103080     3481.44
    103120     3482.42
    103160     3484.09
    103200     3485.22
    103240     3486.56
    103280     3488.05
    103320     3489.18
    103360      3490.6
    103400     3492.16
    103440     3493.33
    103480     3494.73
    103520      3496.1
    103560     3497.47
    103600     3498.83
    103640     3500.04
    103680     3501.39
    103720     3502.83
    103760     3504.08
    103800     3505.75
    103840     3507.05
    103880     3508.42
    103920     3509.41
    103960     3511.06
    104000     3512.19
    104040     3513.53
    104080     3515.02
    104120     3516.15
    104160     3517.57
    104200     3519.12
    104240      3520.3
    104280      3521.7
    104320     3523.07
    104360     3524.44
    104400     3525.79
    104440     3527.01
    104480     3528.35
    104520      3529.8
    104560     3531.04
    104600     3532.71
    104640     3534.02
    104680     3535.38
    104720     3536.37
    104760     3538.03
    104800     3539.16
    104840      3540.5
    104880     3541.99
    104920     3543.11
    104960     3544.52
    105000      3546.1
    105040     3547.25
    105080     3548.65
    105120     3550.04
    105160     3551.42
    105200     3552.76
    105240     3553.97
    105280     3555.32
    105320     3556.76
    105360        3558
    105400     3559.68
    105440     3560.99
    105480     3562.35
    105520     3563.33
    105560     3564.98
    105600     3566.13
    105640     3567.46
    105680     3568.96
    105720     3570.07
    105760     3571.48
    105800     3573.07
    105840     3574.23
    105880     3575.61
    105920        3577
    105960     3578.38
    106000     3579.74
    106040     3580.94
    106080     3582.29
    106120     3583.72
    106160     3584.96
    106200     3586.64
    106240     3587.94
    106280     3589.31
    106320     3590.29
    106360     3591.95
    106400     3593.09
    106440     3594.42
    106480     3595.91
    106520     3597.04
    106560     3598.44
    106600     3600.03
    106640     3601.19
    106680     3602.57
    106720     3603.96
    106760     3605.34
    106800      3606.7
    106840      3607.9
    106880     3609.25
    106920     3610.68
    106960     3611.91
    107000      3613.6
    107040      3614.9
    107080     3616.26
    107120     3617.25
    107160     3618.92
    107200     3620.03
    107240     3621.37
    107280     3622.86
    107320     3623.99
    107360     3625.41
    107400     3626.99
    107440     3628.14
    107480     3629.53
    107520     3630.92
    107560      3632.3
    107600     3633.67
    107640     3634.86
    107680     3636.22
    107720     3637.64
    107760     3638.86
    107800     3640.55
    107840     3641.86
    107880     3643.23
    107920     3644.21
    107960     3645.87
    108000        3647
    108040     3648.34
    108080     3649.83
    108120     3650.97
    108160     3652.38
    108200     3653.97
    108240     3655.11
    108280      3656.5
    108320      3657.9
    108360     3659.27
    108400     3660.65
    108440     3661.83
    108480      3663.2
    108520     3664.62
    108560     3665.83
    108600     3667.53
    108640     3668.84
    108680     3670.19
    108720     3671.18
    108760     3672.84
    108800     3673.97
    108840     3675.32
    108880      3676.8
    108920     3677.94
    108960     3679.35
    109000     3680.94
    109040     3682.08
    109080     3683.47
    109120     3684.86
    109160     3686.24
    109200     3687.61
    109240     3688.79
    109280     3690.17
    109320     3691.59
    109360      3692.8
    109400     3694.49
    109440     3695.82
    109480     3697.16
    109520     3698.16
    109560     3699.82
    109600     3700.94
    109640     3702.29
    109680     3703.78
    109720     3704.91
    109760     3706.32
    109800     3707.91
    109840     3709.05
    109880     3710.44
    109920     3711.83
    109960     3713.22
    110000     3714.58
    110040     3715.77
    110080     3717.14
    110120     3718.56
    110160     3719.78
    110200     3721.47
    110240     3722.79
    110280     3724.14
    110320     3725.13
    110360     3726.79
    110400     3727.92
    110440     3729.26
    110480     3730.76
    110520     3731.89
    110560     3733.29
    110600     3734.89
    110640     3736.01
    110680      3737.4
    110720      3738.8
    110760     3740.19
    110800     3741.56
    110840     3742.74
    110880     3744.11
    110920     3745.52
    110960     3746.76
    111000     3748.45
    111040     3749.77
    111080     3751.11
    111120      3752.1
    111160     3753.75
    111200     3754.89
    111240     3756.24
    111280     3757.73
    111320     3758.86
    111360     3760.27
    111400     3761.87
    111440     3762.99
    111480     3764.38
    111520     3765.78
    111560     3767.17
    111600     3768.53
    111640     3769.71
    111680     3771.09
    111720     3772.51
    111760     3773.75
    111800     3775.44
    111840     3776.75
    111880      3778.1
    111920     3779.08
    111960     3780.74
    112000     3781.87
    112040     3783.22
    112080     3784.71
    112120     3785.83
    112160     3787.25
    112200     3788.86
    112240     3789.96
    112280     3791.36
    112320     3792.76
    112360     3794.16
    112400     3795.51
    112440     3796.69
    112480     3798.07
    112520     3799.49
    112560     3800.72
    112600     3802.42
    112640     3803.73
    112680     3805.08
    112720     3806.06
    112760     3807.72
    112800     3808.86
    112840     3810.21
    112880     3811.71
    112920     3812.81
    112960     3814.25
    113000     3815.84
    113040     3816.95
    113080     3818.34
    113120     3819.75
    113160     3821.14
    113200      3822.5
    113240     3823.67
    113280     3825.05
    113320     3826.48
    113360      3827.7
    113400      3829.4
    113440     3830.71
    113480     3832.06
    113520     3833.05
    113560     3834.71
    113600     3835.84
    113640     3837.19
    113680      3838.7
    113720     3839.79
    113760     3841.23
    113800     3842.82
    113840     3843.92
    113880     3845.31
    113920     3846.72
    113960     3848.13
    114000     3849.48
    114040     3850.66
    114080     3852.04
    114120     3853.46
    114160     3854.69
    114200     3856.39
    114240      3857.7
    114280     3859.05
    114320     3860.03
    114360      3861.7
    114400     3862.84
    114440     3864.17
    114480     3865.68
    114520     3866.78
    114560     3868.22
    114600     3869.81
    114640     3870.91
    114680     3872.31
    114720     3873.71
    114760     3875.12
    114800     3876.46
    114840     3877.64
    114880     3879.02
    114920     3880.44
    114960     3881.67
    115000     3883.37
    115040     3884.68
    115080     3886.02
    115120     3887.01
    115160     3888.68
    115200     3889.82
    115240     3891.14
    115280     3892.65
    115320     3893.75
    115360      3895.2
    115400     3896.78
    115440     3897.88
    115480     3899.27
    115520     3900.68
    115560     3902.09
    115600     3903.43
    115640      3904.6
    115680     3905.98
    115720      3907.4
    115760     3908.63
    115800     3910.33
    115840     3911.64
    115880        3913
    115920     3913.98
    115960     3915.66
    116000     3916.78
    116040     3918.11
    116080     3919.61
    116120     3920.71
    116160     3922.16
    116200     3923.74
    116240     3924.83
    116280     3926.23
    116320     3927.64
    116360     3929.05
    116400      3930.4
    116440     3931.55
    116480     3932.94
    116520     3934.36
    116560     3935.59
    116600     3937.29
    116640     3938.61
    116680     3939.95
    116720     3940.94
    116760     3942.62
    116800     3943.74
    116840     3945.06
    116880     3946.56
    116920     3947.67
    116960     3949.12
    117000     3950.69
    117040     3951.79
    117080      3953.2
    117120      3954.6
    117160        3956
    117200     3957.35
    117240     3958.51
    117280      3959.9
    117320     3961.32
    117360     3962.55
    117400     3964.24
    117440     3965.57
    117480     3966.92
    117520     3967.89
    117560     3969.57
    117600      3970.7
    117640     3972.01
    117680     3973.51
    117720     3974.63
    117760     3976.06
    117800     3977.65
    117840     3978.75
    117880     3980.16
    117920     3981.56
    117960     3982.96
    118000     3984.31
    118040     3985.47
    118080     3986.86
    118120     3988.28
    118160     3989.52
    118200      3991.2
    118240     3992.54
    118280     3993.89
    118320     3994.85
    118360     3996.53
    118400     3997.65
    118440     3998.98
    118480     4000.47
    118520     4001.59
    118560     4003.02
    118600     4004.61
    118640      4005.7
    118680     4007.11
    118720     4008.52
    118760     4009.91
    118800     4011.26
    118840     4012.42
    118880     4013.81
    118920     4015.24
    118960     4016.48
    119000     4018.15
    119040      4019.5
    119080     4020.84
    119120      4021.8
    119160     4023.48
    119200     4024.61
    119240     4025.94
    119280     4027.43
    119320     4028.55
    119360     4029.97
    119400     4031.58
    119440     4032.65
    119480     4034.05
    119520     4035.48
    119560     4036.86
    119600     4038.22
    119640     4039.37
    119680     4040.77
    119720     4042.19
    119760     4043.43
    119800      4045.1
    119840     4046.44
    119880      4047.8
    119920     4048.74
    119960     4050.44
    120000     4051.56
    120040     4052.88
    120080     4054.37
    120120     4055.51
    120160     4056.93
    120200     4058.52
    120240      4059.6
    120280     4061.01
    120320     4062.42
    120360     4063.81
    120400     4065.17
    120440     4066.32
    120480     4067.71
    120520     4069.15
    120560      4070.4
    120600     4072.06
    120640      4073.4
    120680     4074.76
    120720     4075.69
    120760     4077.39
    120800     4078.51
    120840     4079.83
    120880     4081.31
    120920     4082.44
    120960     4083.87
    121000     4085.47
    121040     4086.54
    121080     4087.97
    121120     4089.36
    121160     4090.75
    121200     4092.11
    121240     4093.27
    121280     4094.66
    121320     4096.09
    121360     4097.35
    121400        4099
    121440     4100.34
    121480      4101.7
    121520     4102.63
    121560     4104.34
    121600     4105.46
    121640     4106.79
    121680     4108.26
    121720     4109.39
    121760     4110.82
    121800     4112.42
    121840     4113.49
    121880     4114.92
    121920     4116.31
    121960      4117.7
    122000     4119.06
    122040     4120.22
    122080     4121.61
    122120     4123.05
    122160     4124.31
    122200     4125.96
    122240      4127.3
    122280     4128.65
    122320     4129.58
    122360      4131.3
    122400     4132.42
    122440     4133.74
    122480     4135.22
    122520     4136.34
    122560     4137.78
    122600     4139.37
    122640     4140.45
    122680     4141.88
    122720     4143.27
    122760     4144.66
    122800     4146.04
    122840     4147.18
    122880     4148.57
    122920     4150.01
    122960     4151.27
    123000     4152.92
    123040     4154.26
    123080      4155.6
    123120     4156.53
    123160     4158.26
    123200     4159.38
    123240     4160.71
    123280     4162.19
    123320     4163.31
    123360     4164.73
    123400     4166.33
    123440      4167.4
    123480     4168.84
    123520     4170.24
    123560     4171.62
    123600        4173
    123640     4174.14
    123680     4175.54
    123720     4176.97
    123760     4178.24
    123800     4179.88
    123840     4181.24
    123880     4182.56
    123920      4183.5
    123960     4185.23
    124000     4186.35
    124040     4187.67
    124080     4189.16
    124120     4190.29
    124160     4191.71
    124200      4193.3
    124240     4194.37
    124280     4195.81
    124320     4197.21
    124360      4198.6
    124400     4199.97
    124440     4201.11
    124480     4202.51
    124520     4203.94
    124560     4205.21
    124600     4206.85
    124640     4208.21
    124680     4209.53
    124720     4210.47
    124760     4212.19
    124800     4213.31
    124840     4214.64
    124880     4216.12
    124920     4217.25
    124960     4218.68
    125000     4220.27
    125040     4221.33
    125080     4222.77
    125120     4224.17
    125160     4225.56
    125200     4226.94
    125240     4228.07
    125280     4229.47
    125320     4230.91
    125360     4232.18
    125400     4233.82
    125440     4235.18
    125480     4236.51
    125520     4237.44
    125560     4239.16
    125600     4240.28
    125640     4241.61
    125680     4243.08
    125720     4244.21
    125760     4245.64
    125800     4247.24
    125840     4248.29
    125880     4249.73
    125920     4251.15
    125960     4252.51
    126000     4253.91
    126040     4255.04
    126080     4256.43
    126120     4257.88
    126160     4259.15
    126200     4260.79
    126240     4262.14
    126280     4263.47
    126320      4264.4
    126360     4266.13
    126400     4267.25
    126440     4268.58
    126480     4270.04
    126520     4271.18
    126560     4272.61
    126600     4274.21
    126640     4275.25
    126680     4276.71
    126720     4278.11
    126760     4279.49
    126800      4280.9
    126840     4282.01
    126880      4283.4
    126920     4284.86
    126960     4286.12
    127000     4287.77
    127040     4289.12
    127080     4290.44
    127120     4291.37
    127160     4293.12
    127200     4294.23
    127240     4295.56
    127280     4297.02
    127320     4298.15
    127360     4299.58
    127400     4301.19
    127440     4302.22
    127480     4303.69
    127520     4305.09
    127560     4306.46
    127600     4307.86
    127640     4308.99
    127680     4310.37
    127720     4311.84
    127760      4313.1
    127800     4314.75
    127840      4316.1
    127880     4317.42
    127920     4318.35
    127960      4320.1
    128000     4321.21
    128040     4322.53
    128080     4324.01
    128120     4325.13
    128160     4326.56
    128200     4328.16
    128240      4329.2
    128280     4330.67
    128320     4332.07
    128360     4333.44
    128400     4334.84
    128440     4335.96
    128480     4337.34
    128520     4338.83
    128560     4340.07
    128600     4341.73
    128640     4343.08
    128680     4344.39
    128720     4345.34
    128760     4347.08
    128800     4348.19
    128840     4349.51
    128880     4350.98
    128920      4352.1
    128960     4353.53
    129000     4355.14
    129040     4356.18
    129080     4357.64
    129120     4359.05
    129160     4360.43
    129200     4361.81
    129240     4362.94
    129280     4364.32
    129320      4365.8
    129360     4367.04
    129400     4368.71
    129440     4370.05
    129480     4371.37
    129520     4372.32
    129560     4374.07
    129600     4375.16
    129640     4376.49
    129680     4377.95
    129720     4379.09
    129760     4380.51
    129800     4382.13
    129840     4383.16
    129880     4384.62
    129920     4386.03
    129960     4387.41
    130000     4388.79
    130040      4389.9
    130080      4391.3
    130120     4392.78
    130160     4394.03
    130200     4395.69
    130240     4397.02
    130280     4398.35
    130320     4399.29
    130360     4401.05
    130400     4402.13
    130440     4403.47
    130480     4404.93
    130520     4406.06
    130560     4407.48
    130600      4409.1
    130640     4410.13
    130680      4411.6
    130720        4413
    130760     4414.38
    130800     4415.76
    130840     4416.86
    130880     4418.26
    130920     4419.75
    130960     4421.01
    131000     4422.68
    131040        4424
    131080     4425.32
    131120     4426.27
    131160     4428.04
    131200     4429.12
    131240     4430.45
    131280     4431.91
    131320     4433.02
    131360     4434.46
    131400     4436.08
    131440     4437.12
    131480     4438.59
    131520     4439.99
    131560     4441.37
    131600     4442.76
    131640     4443.86
    131680     4445.27
    131720     4446.75
    131760        4448
    131800     4449.68
    131840        4451
    131880     4452.31
    131920     4453.26
    131960     4455.04
    132000     4456.11
    132040     4457.44
    132080     4458.91
    132120     4460.01
    132160     4461.46
    132200     4463.08
    132240     4464.12
    132280     4465.59
    132320        4467
    132360     4468.38
    132400     4469.77
    132440     4470.86
    132480     4472.28
    132520     4473.75
    132560     4475.01
    132600     4476.68
    132640     4478.01
    132680     4479.32
    132720     4480.26
    132760     4482.04
    132800     4483.12
    132840     4484.45
    132880     4485.92
    132920     4487.01
    132960     4488.46
    133000     4490.09
    133040     4491.14
    133080      4492.6
    133120     4494.01
    133160      4495.4
    133200     4496.78
    133240     4497.86
    133280     4499.28
    133320     4500.76
    133360     4502.02
    133400     4503.69
    133440     4505.02
    133480     4506.33
    133520     4507.27
    133560     4509.05
    133600     4510.13
    133640     4511.46
    133680     4512.94
    133720     4514.02
    133760     4515.47
    133800      4517.1
    133840     4518.16
    133880     4519.62
    133920     4521.02
    133960     4522.41
    134000     4523.79
    134040     4524.86
    134080     4526.31
    134120     4527.78
    134160     4529.03
    134200     4530.71
    134240     4532.04
    134280     4533.36
    134320     4534.29
    134360     4536.09
    134400     4537.15
    134440     4538.49
    134480     4539.97
    134520     4541.04
    134560     4542.49
    134600     4544.12
    134640     4545.16
    134680     4546.64
    134720     4548.05
    134760     4549.44
    134800     4550.81
    134840     4551.88
    134880     4553.33
    134920      4554.8
    134960     4556.05
    135000     4557.74
    135040     4559.06
    135080     4560.39
    135120     4561.31
    135160     4563.12
    135200     4564.18
    135240     4565.51
    135280     4566.98
    135320     4568.05
    135360     4569.52
    135400     4571.15
    135440     4572.18
    135480     4573.67
    135520     4575.06
    135560     4576.46
    135600     4577.83
    135640     4578.89
    135680     4580.36
    135720     4581.82
    135760     4583.07
    135800     4584.76
    135840     4586.07
    135880      4587.4
    135920     4588.33
    135960     4590.14
    136000     4591.21
    136040     4592.53
    136080        4594
    136120     4595.07
    136160     4596.53
    136200     4598.17
    136240      4599.2
    136280     4600.69
    136320     4602.08
    136360     4603.48
    136400     4604.85
    136440     4605.91
    136480     4607.37
    136520     4608.85
    136560     4610.09
    136600     4611.77
    136640     4613.09
    136680     4614.42
    136720     4615.36
    136760     4617.17
    136800     4618.24
    136840     4619.54
    136880     4621.02
    136920      4622.1
    136960     4623.57
    137000     4625.19
    137040     4626.23
    137080     4627.71
    137120     4629.11
    137160     4630.51
    137200     4631.88
    137240     4632.94
    137280     4634.41
    137320     4635.89
    137360     4637.12
    137400     4638.79
    137440     4640.12
    137480     4641.44
    137520      4642.4
    137560      4644.2
    137600     4645.26
    137640     4646.57
    137680     4648.05
    137720     4649.14
    137760     4650.61
    137800     4652.24
    137840     4653.26
    137880     4654.73
    137920     4656.13
    137960     4657.55
    138000      4658.9
    138040     4659.97
    138080     4661.43
    138120     4662.93
    138160     4664.16
    138200     4665.83
    138240     4667.15
    138280     4668.47
    138320     4669.41
    138360     4671.24
    138400     4672.28
    138440      4673.6
    138480     4675.08
    138520     4676.17
    138560     4677.63
    138600     4679.28
    138640     4680.29
    138680     4681.76
    138720     4683.15
    138760     4684.57
    138800     4685.92
    138840        4687
    138880     4688.46
    138920     4689.96
    138960      4691.2
    139000     4692.86
    139040     4694.17
    139080     4695.49
    139120     4696.43
    139160     4698.27
    139200     4699.29
    139240     4700.64
    139280     4702.11
    139320     4703.21
    139360     4704.65
    139400      4706.3
    139440     4707.32
    139480     4708.79
    139520     4710.18
    139560      4711.6
    139600     4712.94
    139640     4714.03
    139680     4715.48
    139720     4716.97
    139760     4718.21
    139800     4719.89
    139840      4721.2
    139880     4722.51
    139920     4723.46
    139960      4725.3
    140000     4726.32
    140040     4727.66
    140080     4729.13
    140120     4730.22
    140160     4731.67
    140200     4733.33
    140240     4734.34
    140280     4735.83
    140320     4737.21
    140360     4738.63
    140400     4739.97
    140440     4741.06
    140480     4742.51
    140520        4744
    140560     4745.25
    140600     4746.93
    140640     4748.24
    140680     4749.54
    140720     4750.48
    140760     4752.32
    140800     4753.34
    140840     4754.69
    140880     4756.16
    140920     4757.26
    140960     4758.69
    141000     4760.36
    141040     4761.37
    141080     4762.85
    141120     4764.24
    141160     4765.66
    141200     4766.99
    141240     4768.09
    141280     4769.54
    141320     4771.04
    141360     4772.27
    141400     4773.97
    141440     4775.27
    141480     4776.58
    141520     4777.52
    141560     4779.35
    141600     4780.38
    141640     4781.72
    141680      4783.2
    141720     4784.28
    141760     4785.75
    141800     4787.39
    141840      4788.4
    141880     4789.89
    141920     4791.28
    141960     4792.69
    142000     4794.02
    142040     4795.13
    142080     4796.57
    142120     4798.07
    142160     4799.31
    142200     4801.01
    142240     4802.32
    142280     4803.63
    142320     4804.57
    142360     4806.39
    142400     4807.42
    142440     4808.77
    142480     4810.25
    142520     4811.33
    142560     4812.79
    142600     4814.44
    142640     4815.45
    142680     4816.94
    142720     4818.33
    142760     4819.75
    142800     4821.07
    142840     4822.16
    142880     4823.61
    142920     4825.13
    142960     4826.35
    143000     4828.05
    143040     4829.38
    143080     4830.67
    143120     4831.62
    143160     4833.42
    143200     4834.46
    143240      4835.8
    143280     4837.29
    143320     4838.37
    143360     4839.83
    143400     4841.48
    143440      4842.5
    143480        4844
    143520     4845.37
    143560     4846.79
    143600     4848.11
    143640      4849.2
    143680     4850.65
    143720     4852.16
    143760     4853.39
    143800     4855.09
    143840     4856.42
    143880     4857.71
    143920     4858.66
    143960     4860.48
    144000      4861.5
    144040     4862.84
    144080     4864.34
    144120     4865.42
    144160     4866.88
    144200     4868.53
    144240     4869.53
    144280     4871.04
    144320     4872.42
    144360     4873.84
    144400     4875.16
    144440     4876.24
    144480      4877.7
    144520     4879.22
    144560     4880.42
    144600     4882.13
    144640     4883.45
    144680     4884.76
    144720      4885.7
    144760     4887.51
    144800     4888.54
    144840     4889.88
    144880     4891.39
    144920     4892.46
    144960     4893.93
    145000     4895.58
    145040     4896.58
    145080     4898.09
    145120     4899.46
    145160      4900.9
    145200     4902.19
    145240     4903.29
    145280     4904.73
    145320     4906.25
    145360     4907.46
    145400     4909.17
    145440     4910.49
    145480     4911.79
    145520     4912.73
    145560     4914.55
    145600     4915.58
    145640     4916.91
    145680     4918.43
    145720     4919.49
    145760     4920.97
    145800     4922.62
    145840     4923.61
    145880     4925.13
    145920     4926.49
    145960     4927.92
    146000     4929.22
    146040     4930.33
    146080     4931.76
    146120      4933.3
    146160     4934.49
    146200     4936.21
    146240     4937.53
    146280     4938.83
    146320     4939.77
    146360     4941.59
    146400     4942.61
    146440     4943.95
    146480     4945.46
    146520     4946.51
    146560     4947.99
    146600     4949.63
    146640     4950.64
    146680     4952.15
    146720     4953.52
    146760     4954.94
    146800     4956.25
    146840     4957.35
    146880     4958.79
    146920     4960.32
    146960      4961.5
    147000     4963.23
    147040     4964.55
    147080     4965.83
    147120     4966.79
    147160      4968.6
    147200     4969.62
    147240     4970.98
    147280     4972.48
    147320     4973.53
    147360        4975
    147400     4976.64
    147440     4977.65
    147480     4979.16
    147520     4980.54
    147560     4981.95
    147600     4983.26
    147640     4984.36
    147680     4985.81
    147720     4987.33
    147760     4988.53
    147800     4990.24
    147840     4991.57
    147880     4992.87
    147920      4993.8
    147960     4995.61
    148000     4996.63
    148040        4998
    148080      4999.5
    148120     5000.54
    148160     5002.02
    148200     5003.67
    148240     5004.67
    148280     5006.17
    148320     5007.55
    148360     5008.97
    148400     5010.27
    148440     5011.37
    148480     5012.82
    148520     5014.35
    148560     5015.53
    148600     5017.26
    148640     5018.59
    148680     5019.89
    148720      5020.8
    148760     5022.64
    148800     5023.64
    148840     5025.03
    148880     5026.53
    148920     5027.56
    148960     5029.04
    149000     5030.67
    149040     5031.69
    149080      5033.2
    149120     5034.56
    149160     5035.98
    149200     5037.29
    149240      5038.4
    149280     5039.84
    149320     5041.36
    149360     5042.55
    149400     5044.29
    149440     5045.61
    149480      5046.9
    149520     5047.83
    149560     5049.67
    149600     5050.66
    149640     5052.05
    149680     5053.54
    149720     5054.58
    149760     5056.06
    149800     5057.68
    149840      5058.7
    149880     5060.21
    149920     5061.58
    149960        5063
    150000      5064.3
    150040      5065.4
    150080     5066.84
    150120     5068.36
    150160     5069.55
    150200      5071.3
    150240     5072.63
    150280     5073.91
    150320     5074.82
    150360     5076.68
    150400     5077.67
    150440     5079.06
    150480     5080.55
    150520     5081.58
    150560     5083.07
    150600      5084.7
    150640      5085.7
    150680     5087.21
    150720     5088.59
    150760     5090.01
    150800     5091.31
    150840     5092.41
    150880     5093.86
    150920     5095.38
    150960     5096.56
    151000     5098.32
    151040     5099.64
    151080     5100.92
    151120     5101.83
    151160     5103.69
    151200     5104.68
    151240     5106.06
    151280     5107.56
    151320     5108.59
    151360      5110.1
    151400     5111.72
    151440     5112.71
    151480     5114.22
    151520      5115.6
    151560     5117.03
    151600     5118.31
    151640     5119.43
    151680     5120.86
    151720     5122.39
    151760     5123.56
    151800     5125.33
    151840     5126.66
    151880     5127.94
    151920     5128.85
    151960     5130.71
    152000      5131.7
    152040     5133.09
    152080     5134.58
    152120     5135.62
    152160      5137.1
    152200     5138.73
    152240     5139.74
    152280     5141.25
    152320     5142.62
    152360     5144.04
    152400     5145.34
    152440     5146.46
    152480     5147.88
    152520      5149.4
    152560     5150.58
    152600     5152.34
    152640     5153.68
    152680     5154.95
    152720     5155.86
    152760     5157.73
    152800     5158.73
    152840      5160.1
    152880      5161.6
    152920     5162.65
    152960     5164.13
    153000     5165.76
    153040     5166.75
    153080     5168.27
    153120     5169.63
    153160     5171.06
    153200     5172.35
    153240     5173.49
    153280     5174.89
    153320     5176.42
    153360     5177.58
    153400     5179.36
    153440      5180.7
    153480     5181.98
    153520     5182.89
    153560     5184.76
    153600     5185.75
    153640      5187.1
    153680     5188.62
    153720     5189.67
    153760     5191.14
    153800     5192.78
    153840     5193.75
    153880     5195.27
    153920     5196.64
    153960     5198.06
    154000     5199.36
    154040     5200.48
    154080      5201.9
    154120     5203.42
    154160     5204.58
    154200     5206.35
    154240     5207.71
    154280     5208.97
    154320     5209.88
    154360     5211.77
    154400     5212.75
    154440      5214.1
    154480     5215.61
    154520     5216.68
    154560     5218.14
    154600     5219.78
    154640     5220.74
    154680     5222.26
    154720     5223.63
    154760     5225.06
    154800     5226.35
    154840     5227.48
    154880     5228.89
    154920     5230.42
    154960     5231.59
    155000     5233.35
    155040     5234.69
    155080     5235.98
    155120     5236.88
    155160     5238.76
    155200     5239.73
    155240      5241.1
    155280     5242.61
    155320     5243.67
    155360     5245.12
    155400     5246.77
    155440     5247.73
    155480     5249.24
    155520     5250.63
    155560     5252.05
    155600     5253.34
    155640     5254.46
    155680     5255.87
    155720     5257.39
    155760     5258.58
    155800     5260.35
    155840     5261.69
    155880     5262.96
    155920     5263.86
    155960     5265.75
    156000     5266.71
    156040     5268.09
    156080      5269.6
    156120     5270.67
    156160     5272.11
    156200     5273.77
    156240     5274.71
    156280     5276.23
    156320     5277.63
    156360     5279.05
    156400     5280.33
    156440     5281.46
    156480     5282.87
    156520     5284.39
    156560     5285.57
    156600     5287.35
    156640     5288.69
    156680     5289.96
    156720     5290.87
    156760     5292.74
    156800     5293.71
    156840     5295.08
    156880     5296.61
    156920     5297.67
    156960      5299.1
    157000     5300.77
    157040     5301.71
    157080     5303.21
    157120     5304.63
    157160     5306.05
    157200     5307.32
    157240     5308.45
    157280     5309.87
    157320      5311.4
    157360     5312.58
    157400     5314.35
    157440     5315.69
    157480     5316.97
    157520     5317.87
    157560     5319.74
    157600     5320.71
    157640     5322.09
    157680     5323.61
    157720     5324.68
    157760     5326.11
    157800     5327.77
    157840      5328.7
    157880     5330.22
    157920     5331.62
    157960     5333.04
    158000     5334.32
    158040     5335.46
    158080     5336.86
    158120     5338.41
    158160     5339.58
    158200     5341.35
    158240     5342.68
    158280     5343.96
    158320     5344.86
    158360     5346.73
    158400      5347.7
    158440     5349.08
    158480     5350.61
    158520     5351.66
    158560      5353.1
    158600     5354.77
    158640     5355.68
    158680     5357.21
    158720     5358.61
    158760     5360.03
    158800     5361.31
    158840     5362.44
    158880     5363.86
    158920      5365.4
    158960     5366.57
    159000     5368.34
    159040     5369.67
    159080     5370.96
    159120     5371.84
    159160     5373.71
    159200     5374.69
    159240     5376.06
    159280     5377.59
    159320     5378.65
    159360     5380.08
    159400     5381.76
    159440     5382.67
    159480     5384.19
    159520     5385.61
    159560     5387.02
    159600      5388.3
    159640     5389.42
    159680     5390.83
    159720     5392.38
    159760     5393.54
    159800     5395.33
    159840     5396.65
    159880     5397.93
    159920     5398.83
    159960     5400.69
    160000     5401.66
    160040     5403.03
    160080     5404.58
    160120     5405.63
    160160     5407.05
    160200     5408.74
    160240     5409.64
    160280     5411.17
    160320     5412.59
    160360     5414.01
    160400     5415.29
    160440      5416.4
    160480     5417.81
    160520     5419.37
    160560     5420.52
    160600     5422.31
    160640     5423.63
    160680     5424.92
    160720     5425.82
    160760     5427.69
    160800     5428.65
    160840     5430.03
    160880     5431.57
    160920     5432.62
    160960     5434.05
    161000     5435.73
    161040     5436.64
    161080     5438.16
    161120     5439.58
    161160     5440.99
    161200     5442.28
    161240     5443.39
    161280     5444.79
    161320     5446.34
    161360     5447.49
    161400     5449.29
    161440     5450.62
    161480      5451.9
    161520     5452.81
    161560     5454.69
    161600     5455.62
    161640     5457.01
    161680     5458.56
    161720     5459.61
    161760     5461.04
    161800     5462.71
    161840     5463.62
    161880     5465.14
    161920     5466.55
    161960     5467.97
    162000     5469.26
    162040     5470.36
    162080     5471.77
    162120     5473.32
    162160     5474.47
    162200     5476.28
    162240     5477.62
    162280     5478.89
    162320     5479.78
    162360     5481.67
    162400     5482.61
    162440     5483.98
    162480     5485.54
    162520     5486.58
    162560     5488.01
    162600     5489.68
    162640     5490.59
    162680     5492.12
    162720     5493.53
    162760     5494.95
    162800     5496.24
    162840     5497.34
    162880     5498.75
    162920      5500.3
    162960     5501.44
    163000     5503.27
    163040      5504.6
    163080     5505.86
    163120     5506.75
    163160     5508.64
    163200     5509.59
    163240     5510.97
    163280     5512.51
    163320     5513.56
    163360     5514.98
    163400     5516.67
    163440     5517.58
    163480      5519.1
    163520     5520.51
    163560     5521.93
    163600     5523.22
    163640     5524.33
    163680     5525.73
    163720     5527.28
    163760     5528.43
    163800     5530.24
    163840     5531.58
    163880     5532.85
    163920     5533.72
    163960      5535.6
    164000     5536.56
    164040     5537.96
    164080      5539.5
    164120     5540.54
    164160     5541.98
    164200     5543.65
    164240     5544.58
    164280     5546.11
    164320     5547.51
    164360     5548.92
    164400      5550.2
    164440     5551.31
    164480     5552.72
    164520     5554.27
    164560     5555.41
    164600     5557.22
    164640     5558.56
    164680     5559.82
    164720     5560.71
    164760     5562.59
    164800     5563.55
    164840     5564.94
    164880     5566.49
    164920     5567.53
    164960     5568.96
    165000     5570.64
    165040     5571.57
    165080      5573.1
    165120     5574.51
    165160     5575.92
    165200     5577.19
    165240      5578.3
    165280     5579.71
    165320     5581.25
    165360      5582.4
    165400     5584.21
    165440     5585.56
    165480     5586.83
    165520      5587.7
    165560     5589.57
    165600     5590.53
    165640     5591.92
    165680     5593.49
    165720     5594.52
    165760     5595.95
    165800     5597.63
    165840     5598.57
    165880      5600.1
    165920     5601.51
    165960     5602.91
    166000     5604.19
    166040      5605.3
    166080     5606.72
    166120     5608.23
    166160     5609.39
    166200      5611.2
    166240     5612.54
    166280     5613.82
    166320     5614.69
    166360     5616.57
    166400     5617.51
    166440     5618.92
    166480     5620.49
    166520     5621.52
    166560     5622.96
    166600     5624.63
    166640     5625.57
    166680      5627.1
    166720     5628.51
    166760     5629.91
    166800     5631.19
    166840     5632.29
    166880     5633.72
    166920     5635.22
    166960      5636.4
    167000      5638.2
    167040     5639.54
    167080     5640.82
    167120      5641.7
    167160     5643.57
    167200     5644.52
    167240     5645.93
    167280     5647.51
    167320     5648.54
    167360     5649.96
    167400     5651.66
    167440     5652.57
    167480     5654.12
    167520     5655.52
    167560     5656.91
    167600     5658.21
    167640     5659.31
    167680     5660.72
    167720     5662.23
    167760     5663.41
    167800     5665.23
    167840     5666.57
    167880     5667.84
    167920     5668.72
    167960     5670.59
    168000     5671.55
    168040     5672.95
    168080     5674.51
    168120     5675.55
    168160     5676.98
    168200     5678.67
    168240     5679.58
    168280     5681.13
    168320     5682.54
    168360     5683.92
    168400     5685.22
    168440     5686.33
    168480     5687.75
    168520     5689.25
    168560     5690.43
    168600     5692.25
    168640     5693.57
    168680     5694.85
    168720     5695.74
    168760      5697.6
    168800     5698.55
    168840     5699.96
    168880     5701.53
    168920     5702.58
    168960     5703.99
    169000      5705.7
    169040      5706.6
    169080     5708.15
    169120     5709.55
    169160     5710.94
    169200     5712.24
    169240     5713.36
    169280     5714.77
    169320     5716.27
    169360     5717.46
    169400     5719.27
    169440     5720.59
    169480     5721.88
    169520     5722.77
    169560     5724.63
    169600     5725.58
    169640     5726.98
    169680     5728.56
    169720     5729.59
    169760     5731.01
    169800     5732.73
    169840     5733.63
    169880     5735.16
    169920     5736.59
    169960     5737.97
    170000     5739.27
    170040     5740.38
    170080     5741.79
    170120     5743.31
    170160     5744.48
    170200     5746.29
    170240     5747.63
    170280     5748.91
    170320     5749.81
    170360     5751.67
    170400     5752.61
    170440     5753.99
    170480     5755.59
    170520      5756.6
    170560     5758.04
    170600     5759.76
    170640     5760.64
    170680     5762.19
    170720     5763.62
    170760     5764.98
    170800     5766.29
    170840      5767.4
    170880     5768.81
    170920     5770.35
    170960     5771.53
    171000     5773.33
    171040     5774.66
    171080     5775.93
    171120     5776.84
    171160      5778.7
    171200     5779.66
    171240     5781.01
    171280     5782.63
    171320     5783.66
    171360     5785.08
    171400     5786.79
    171440     5787.69
    171480     5789.23
    171520     5790.67
    171560     5792.03
    171600     5793.34
    171640     5794.44
    171680     5795.85
    171720     5797.38
    171760     5798.56
    171800     5800.36
    171840      5801.7
    171880     5802.99
    171920     5803.88
    171960     5805.74
    172000      5806.7
    172040     5808.06
    172080     5809.68
    172120      5810.7
    172160     5812.12
    172200     5813.84
    172240     5814.72
    172280     5816.27
    172320      5817.7
    172360     5819.07
    172400     5820.39
    172440     5821.48
    172480     5822.88
    172520     5824.42
    172560     5825.61
    172600     5827.41
    172640     5828.75
    172680     5830.05
    172720     5830.93
    172760     5832.78
    172800     5833.75
    172840      5835.1
    172880     5836.73
    172920     5837.76
    172960     5839.16
    173000     5840.89
    173040     5841.77
    173080     5843.31
    173120     5844.74
    173160     5846.11
    173200     5847.42
    173240     5848.51
    173280     5849.92
    173320     5851.43
    173360     5852.66
    173400     5854.45
    173440     5855.79
    173480      5857.1
    173520     5857.97
    173560     5859.82
    173600     5860.78
    173640     5862.15
    173680     5863.77
    173720     5864.79
    173760     5866.22
    173800     5867.93
    173840     5868.79
    173880     5870.36
    173920     5871.75
    173960     5873.13
    174000     5874.45
    174040     5875.54
    174080     5876.96
    174120     5878.46
    174160     5879.68
    174200     5881.48
    174240     5882.83
    174280      5884.1
    174320        5885
    174360     5886.85
    174400     5887.78
    174440     5889.16
    174480      5890.8
    174520     5891.82
    174560     5893.23
    174600     5894.94
    174640     5895.81
    174680     5897.39
    174720     5898.77
    174760     5900.15
    174800     5901.47
    174840     5902.57
    174880     5903.96
    174920     5905.47
    174960      5906.7
    175000      5908.5
    175040     5909.85
    175080     5911.13
    175120        5912
    175160     5913.86
    175200     5914.81
    175240     5916.19
    175280     5917.82
    175320     5918.85
    175360     5920.27
    175400     5921.95
    175440     5922.84
    175480     5924.41
    175520     5925.79
    175560     5927.18
    175600     5928.48
    175640     5929.59
    175680     5930.99
    175720     5932.48
    175760     5933.72
    175800     5935.51
    175840     5936.88
    175880     5938.15
    175920     5939.04
    175960     5940.88
    176000     5941.82
    176040     5943.21
    176080     5944.85
    176120     5945.87
    176160     5947.28
    176200     5948.98
    176240     5949.85
    176280     5951.42
    176320      5952.8
    176360     5954.19
    176400      5955.5
    176440     5956.61
    176480        5958
    176520     5959.49
    176560     5960.73
    176600     5962.53
    176640     5963.91
    176680     5965.18
    176720     5966.04
    176760     5967.89
    176800     5968.84
    176840     5970.26
    176880     5971.87
    176920      5972.9
    176960     5974.31
    177000     5976.02
    177040     5976.89
    177080     5978.48
    177120     5979.84
    177160     5981.25
    177200     5982.54
    177240     5983.65
    177280     5985.04
    177320     5986.53
    177360     5987.79
    177400     5989.57
    177440     5990.96
    177480     5992.24
    177520     5993.08
    177560     5994.93
    177600     5995.88
    177640     5997.31
    177680     5998.93
    177720     5999.95
    177760     6001.36
    177800     6003.06
    177840     6003.95
    177880     6005.54
    177920     6006.91
    177960     6008.32
    178000      6009.6
    178040      6010.7
    178080     6012.09
    178120     6013.59
    178160     6014.83
    178200     6016.64
    178240     6018.01
    178280      6019.3
    178320     6020.16
    178360     6021.99
    178400     6022.94
    178440     6024.38
    178480     6025.99
    178520     6027.01
    178560     6028.42
    178600     6030.12
    178640        6031
    178680      6032.6
    178720     6033.96
    178760     6035.38
    178800     6036.66
    178840     6037.77
    178880     6039.14
    178920     6040.65
    178960     6041.89
    179000      6043.7
    179040     6045.09
    179080     6046.35
    179120     6047.21
    179160     6049.04
    179200     6049.98
    179240     6051.45
    179280     6053.04
    179320     6054.07
    179360     6055.48
    179400     6057.17
    179440     6058.07
    179480     6059.67
    179520     6061.02
    179560     6062.44
    179600     6063.72
    179640     6064.84
    179680      6066.2
    179720     6067.71
    179760     6068.94
    179800     6070.77
    179840     6072.16
    179880      6073.4
    179920     6074.27
    179960      6076.1
    180000     6077.03
    180040      6078.5
    180080     6080.11
    180120     6081.14
    180160     6082.55
    180200     6084.23
    180240     6085.13
    180280     6086.74
    180320     6088.07
    180360      6089.5
    180400     6090.79
    180440     6091.92
    180480     6093.27
    180520     6094.78
    180560     6096.02
    180600     6097.84
    180640     6099.24
    180680     6100.48
    180720     6101.35
    180760     6103.18
    180800     6104.11
    180840     6105.58
    180880     6107.17
    180920     6108.23
    180960     6109.62
    181000     6111.31
    181040     6112.21
    181080     6113.82
    181120     6115.15
    181160     6116.58
    181200     6117.87
    181240        6119
    181280     6120.33
    181320     6121.86
    181360     6123.09
    181400     6124.93
    181440     6126.33
    181480     6127.57
    181520     6128.43
    181560     6130.26
    181600      6131.2
    181640     6132.66
    181680     6134.27
    181720     6135.31
    181760      6136.7
    181800     6138.38
    181840      6139.3
    181880      6140.9
    181920     6142.23
    181960     6143.69
    182000     6144.96
    182040     6146.09
    182080     6147.45
    182120     6148.96
    182160     6150.19
    182200     6152.04
    182240     6153.43
    182280     6154.67
    182320     6155.52
    182360     6157.36
    182400     6158.31
    182440     6159.76
    182480     6161.36
    182520     6162.42
    182560     6163.81
    182600      6165.5
    182640      6166.4
    182680     6168.02
    182720     6169.35
    182760      6170.8
    182800     6172.08
    182840      6173.2
    182880     6174.57
    182920     6176.08
    182960     6177.31
    183000     6179.16
    183040     6180.54
    183080     6181.78
    183120     6182.64
    183160     6184.46
    183200     6185.45
    183240     6186.88
    183280     6188.45
    183320     6189.52
    183360     6190.91
    183400     6192.59
    183440     6193.49
    183480     6195.11
    183520     6196.46
    183560     6197.88
    183600     6199.17
    183640     6200.28
    183680     6201.65
    183720     6203.18
    183760     6204.41
    183800     6206.26
    183840     6207.63
    183880     6208.87
    183920     6209.73
    183960     6211.57
    184000     6212.52
    184040     6213.97
    184080     6215.54
    184120     6216.63
    184160     6218.02
    184200      6219.7
    184240     6220.58
    184280     6222.22
    184320     6223.58
    184360     6224.97
    184400     6226.26
    184440     6227.38
    184480     6228.75
    184520     6230.28
    184560     6231.51
    184600     6233.37
    184640     6234.74
    184680     6235.97
    184720     6236.82
    184760     6238.67
    184800     6239.61
    184840     6241.07
    184880     6242.64
    184920     6243.74
    184960     6245.12
    185000     6246.79
    185040     6247.68
    185080     6249.32
    185120     6250.68
    185160     6252.08
    185200     6253.35
    185240     6254.49
    185280     6255.86
    185320     6257.39
    185360      6258.6
    185400     6260.47
    185440     6261.84
    185480     6263.06
    185520     6263.93
    185560     6265.77
    185600     6266.71
    185640     6268.15
    185680     6269.77
    185720     6270.85
    185760     6272.24
    185800     6273.89
    185840     6274.77
    185880     6276.42
    185920     6277.78
    185960     6279.18
    186000     6280.46
    186040     6281.59
    186080     6282.96
    186120      6284.5
    186160     6285.69
    186200     6287.57
    186240     6288.95
    186280     6290.17
    186320     6291.03
    186360     6292.87
    186400     6293.81
    186440     6295.27
    186480     6296.88
    186520     6297.97
    186560     6299.37
    186600     6301.01
    186640     6301.89
    186680     6303.53
    186720     6304.89
    186760      6306.3
    186800     6307.57
    186840     6308.71
    186880     6310.08
    186920     6311.61
    186960      6312.8
    187000     6314.69
    187040     6316.06
    187080     6317.29
    187120     6318.16
    187160     6319.99
    187200     6320.93
    187240     6322.37
    187280        6324
    187320     6325.08
    187360     6326.49
    187400     6328.13
    187440        6329
    187480     6330.66
    187520        6332
    187560     6333.41
    187600     6334.69
    187640     6335.83
    187680      6337.2
    187720     6338.73
    187760     6339.91
    187800     6341.78
    187840     6343.18
    187880      6344.4
    187920     6345.29
    187960     6347.11
    188000     6348.05
    188040      6349.5
    188080     6351.12
    188120      6352.2
    188160     6353.61
    188200     6355.24
    188240     6356.12
    188280     6357.77
    188320     6359.11
    188360     6360.52
    188400     6361.82
    188440     6362.94
    188480     6364.31
    188520     6365.83
    188560     6367.02
    188600     6368.89
    188640      6370.3
    188680      6371.5
    188720     6372.38
    188760     6374.21
    188800     6375.15
    188840      6376.6
    188880     6378.23
    188920     6379.32
    188960     6380.71
    189000     6382.37
    189040     6383.23
    189080     6384.89
    189120     6386.22
    189160     6387.64
    189200     6388.93
    189240     6390.06
    189280     6391.41
    189320     6392.94
    189360     6394.12
    189400     6396.01
    189440     6397.41
    189480     6398.63
    189520     6399.51
    189560     6401.32
    189600     6402.27
    189640      6403.7
    189680     6405.34
    189720     6406.41
    189760     6407.82
    189800     6409.47
    189840     6410.32
    189880     6411.98
    189920     6413.31
    189960     6414.75
    190000     6416.03
    190040     6417.15
    190080     6418.51
    190120     6420.02
    190160      6421.2
    190200     6423.11
    190240      6424.5
    190280      6425.7
    190320     6426.59
    190360     6428.42
    190400     6429.37
    190440      6430.8
    190480     6432.42
    190520     6433.51
    190560      6434.9
    190600     6436.55
    190640     6437.42
    190680     6439.08
    190720     6440.39
    190760     6441.86
    190800     6443.13
    190840     6444.24
    190880     6445.61
    190920     6447.11
    190960      6448.3
    191000     6450.19
    191040      6451.6
    191080      6452.8
    191120     6453.69
    191160     6455.52
    191200     6456.47
    191240      6457.9
    191280     6459.52
    191320      6460.6
    191360     6462.01
    191400     6463.66
    191440     6464.52
    191480     6466.18
    191520     6467.49
    191560     6468.96
    191600     6470.23
    191640     6471.35
    191680     6472.71
    191720     6474.22
    191760     6475.39
    191800     6477.28
    191840      6478.7
    191880     6479.91
    191920     6480.78
    191960     6482.63
    192000     6483.58
    192040     6484.99
    192080     6486.62
    192120      6487.7
    192160      6489.1
    192200     6490.75
    192240     6491.61
    192280     6493.27
    192320     6494.59
    192360     6496.07
    192400     6497.33
    192440     6498.45
    192480      6499.8
    192520     6501.32
    192560     6502.46
    192600     6504.39
    192640     6505.81
    192680     6507.02
    192720      6507.9
    192760     6509.71
    192800     6510.67
    192840     6512.08
    192880     6513.71
    192920     6514.81
    192960     6516.19
    193000     6517.85
    193040     6518.69
    193080     6520.36
    193120     6521.68
    193160     6523.16
    193200     6524.43
    193240     6525.55
    193280      6526.9
    193320      6528.4
    193360     6529.56
    193400     6531.49
    193440     6532.88
    193480     6534.13
    193520     6534.99
    193560     6536.82
    193600     6537.74
    193640     6539.17
    193680      6540.8
    193720      6541.9
    193760     6543.29
    193800     6544.95
    193840      6545.8
    193880     6547.45
    193920     6548.77
    193960     6550.24
    194000     6551.52
    194040     6552.64
    194080     6553.99
    194120      6555.5
    194160     6556.66
    194200     6558.59
    194240     6559.98
    194280     6561.22
    194320     6562.07
    194360      6563.9
    194400     6564.82
    194440     6566.29
    194480      6567.9
    194520     6568.97
    194560     6570.37
    194600     6572.04
    194640     6572.88
    194680     6574.56
    194720     6575.87
    194760     6577.33
    194800     6578.62
    194840     6579.74
    194880     6581.09
    194920     6582.59
    194960     6583.75
    195000     6585.69
    195040     6587.09
    195080     6588.32
    195120     6589.17
    195160        6591
    195200     6591.92
    195240     6593.37
    195280     6594.99
    195320     6596.04
    195360     6597.46
    195400     6599.14
    195440     6599.98
    195480     6601.67
    195520     6602.96
    195560     6604.43
    195600      6605.7
    195640     6606.83
    195680     6608.18
    195720     6609.67
    195760     6610.82
    195800     6612.79
    195840     6614.16
    195880     6615.42
    195920     6616.24
    195960     6618.09
    196000     6619.03
    196040     6620.46
    196080     6622.07
    196120     6623.14
    196160     6624.57
    196200     6626.25
    196240     6627.09
    196280     6628.75
    196320     6630.08
    196360     6631.53
    196400     6632.79
    196440     6633.89
    196480     6635.27
    196520     6636.77
    196560     6637.91
    196600     6639.88
    196640     6641.26
    196680     6642.51
    196720     6643.32
    196760     6645.18
    196800     6646.11
    196840     6647.55
    196880     6649.17
    196920     6650.22
    196960     6651.65
    197000     6653.32
    197040     6654.15
    197080     6655.84
    197120     6657.16
    197160      6658.6
    197200     6659.86
    197240     6660.95
    197280     6662.33
    197320     6663.85
    197360        6665
    197400     6666.95
    197440     6668.33
    197480     6669.57
    197520      6670.4
    197560     6672.26
    197600     6673.17
    197640     6674.62
    197680     6676.25
    197720     6677.31
    197760     6678.73
    197800     6680.39
    197840     6681.24
    197880     6682.92
    197920     6684.23
    197960     6685.67
    198000     6686.95
    198040     6688.02
    198080      6689.4
    198120     6690.94
    198160     6692.07
    198200     6694.01
    198240     6695.41
    198280     6696.65
    198320     6697.47
    198360     6699.33
    198400     6700.26
    198440      6701.7
    198480     6703.34
    198520      6704.4
    198560     6705.81
    198600     6707.48
    198640     6708.34
    198680        6710
    198720     6711.32
    198760     6712.74
    198800     6714.01
    198840     6715.11
    198880     6716.48
    198920     6718.01
    198960     6719.15
    199000     6721.08
    199040     6722.48
    199080     6723.72
    199120     6724.56
    199160     6726.42
    199200     6727.34
    199240     6728.78
    199280     6730.43
    199320     6731.48
    199360      6732.9
    199400     6734.56
    199440     6735.42
    199480     6737.08
    199520      6738.4
    199560     6739.81
    199600     6741.09
    199640     6742.18
    199680     6743.56
    199720      6745.1
    199760     6746.25
    199800     6748.17
    199840     6749.57
    199880     6750.79
    199920     6751.62
    199960     6753.51
    200000     6754.45
    200040     6755.87
    200080     6757.53
    200120     6758.57
    200160     6759.99
    200200     6761.66
    200240     6762.51
    200280     6764.19
    200320     6765.51
    200360     6766.93
    200400      6768.2
    200440     6769.27
    200480     6770.67
    200520      6772.2
    200560     6773.34
    200600     6775.26
    200640     6776.66
    200680      6777.9
    200720     6778.73
    200760      6780.6
    200800     6781.55
    200840     6782.98
    200880     6784.62
    200920     6785.69
    200960     6787.09
    201000     6788.77
    201040     6789.61
    201080     6791.29
    201120      6792.6
    201160     6794.02
    201200     6795.31
    201240     6796.39
    201280     6797.78
    201320     6799.33
    201360     6800.45
    201400     6802.38
    201440     6803.78
    201480     6804.98
    201520     6805.82
    201560      6807.7
    201600     6808.65
    201640     6810.04
    201680     6811.72
    201720     6812.77
    201760     6814.19
    201800     6815.87
    201840     6816.69
    201880     6818.39
    201920     6819.69
    201960     6821.11
    202000     6822.41
    202040     6823.48
    202080     6824.87
    202120     6826.39
    202160     6827.53
    202200     6829.46
    202240     6830.88
    202280     6832.09
    202320     6832.91
    202360     6834.81
    202400     6835.75
    202440     6837.12
    202480     6838.81
    202520     6839.86
    202560     6841.28
    202600     6842.95
    202640     6843.78
    202680     6845.46
    202720     6846.77
    202760     6848.21
    202800     6849.49
    202840     6850.59
    202880     6851.96
    202920     6853.48
    202960     6854.61
    203000     6856.53
    203040     6857.98
    203080     6859.16
    203120     6859.99
    203160     6861.91
    203200     6862.83
    203240     6864.18
    203280     6865.89
    203320     6866.94
    203360     6868.35
    203400     6870.01
    203440     6870.86
    203480     6872.55
    203520     6873.82
    203560     6875.26
    203600     6876.56
    203640     6877.66
    203680     6879.02
    203720     6880.56
    203760     6881.68
    203800      6883.6
    203840     6885.06
    203880     6886.24
    203920     6887.06
    203960     6888.96
    204000      6889.9
    204040     6891.24
    204080     6892.94
    204120     6894.01
    204160     6895.43
    204200     6897.09
    204240     6897.93
    204280      6899.6
    204320     6900.89
    204360     6902.34
    204400     6903.63
    204440     6904.72
    204480      6906.1
    204520     6907.61
    204560     6908.75
    204600     6910.66
    204640     6912.13
    204680     6913.32
    204720     6914.12
    204760     6916.02
    204800     6916.96
    204840     6918.29
    204880     6920.01
    204920     6921.07
    204960      6922.5
    205000     6924.15
    205040        6925
    205080     6926.65
    205120     6927.95
    205160     6929.39
    205200     6930.67
    205240     6931.77
    205280     6933.15
    205320     6934.65
    205360     6935.79
    205400     6937.71
    205440     6939.16
    205480     6940.37
    205520     6941.16
    205560     6943.07
    205600     6944.02
    205640     6945.34
    205680     6947.05
    205720     6948.11
    205760     6949.53
    205800     6951.19
    205840     6952.06
    205880      6953.7
    205920        6955
    205960     6956.44
    206000     6957.71
    206040     6958.81
    206080     6960.19
    206120     6961.67
    206160     6962.83
    206200     6964.75
    206240     6966.21
    206280     6967.42
    206320     6968.21
    206360     6970.11
    206400     6971.07
    206440     6972.38
    206480     6974.12
    206520     6975.16
    206560     6976.58
    206600     6978.24
    206640      6979.1
    206680     6980.77
    206720     6982.05
    206760     6983.48
    206800     6984.75
    206840     6985.86
    206880     6987.23
    206920     6988.73
    206960     6989.88
    207000      6991.8
    207040     6993.27
    207080     6994.48
    207120     6995.24
    207160     6997.17
    207200     6998.13
    207240     6999.42
    207280     7001.16
    207320     7002.22
    207360     7003.62
    207400     7005.28
    207440     7006.15
    207480     7007.81
    207520     7009.09
    207560     7010.52
    207600     7011.78
    207640     7012.92
    207680     7014.29
    207720     7015.77
    207760     7016.91
    207800     7018.82
    207840     7020.33
    207880     7021.53
    207920      7022.3
    207960     7024.22
    208000     7025.18
    208040     7026.47
    208080     7028.21
    208120     7029.26
    208160     7030.67
    208200     7032.33
    208240      7033.2
    208280     7034.86
    208320     7036.13
    208360     7037.56
    208400     7038.83
    208440     7039.94
    208480     7041.34
    208520     7042.81
    208560     7043.95
    208600     7045.87
    208640     7047.37
    208680     7048.56
    208720     7049.35
    208760     7051.27
    208800     7052.24
    208840      7053.5
    208880     7055.27
    208920     7056.31
    208960     7057.73
    209000      7059.4
    209040     7060.24
    209080      7061.9
    209120     7063.17
    209160     7064.61
    209200     7065.89
    209240     7066.98
    209280     7068.41
    209320     7069.84
    209360     7071.02
    209400     7072.94
    209440     7074.44
    209480     7075.62
    209520     7076.38
    209560      7078.3
    209600     7079.26
    209640     7080.56
    209680      7082.3
    209720     7083.36
    209760     7084.76
    209800     7086.44
    209840     7087.29
    209880     7088.95
    209920     7090.22
    209960     7091.66
    210000     7092.93
    210040     7094.03
    210080     7095.45
    210120     7096.89
    210160     7098.06
    210200        7100
    210240      7101.5
    210280     7102.69
    210320     7103.43
    210360     7105.35
    210400     7106.31
    210440      7107.6
    210480     7109.33
    210520     7110.41
    210560      7111.8
    210600     7113.49
    210640     7114.33
    210680     7115.98
    210720     7117.29
    210760     7118.71
    210800     7119.99
    210840     7121.07
    210880     7122.49
    210920     7123.94
    210960     7125.12
    211000     7127.06
    211040     7128.54
    211080     7129.74
    211120     7130.48
    211160     7132.38
    211200     7133.35
    211240     7134.65
    211280     7136.39
    211320     7137.46
    211360     7138.87
    211400     7140.52
    211440     7141.38
    211480     7143.02
    211520     7144.32
    211560     7145.75
    211600     7147.04
    211640     7148.12
    211680     7149.53
    211720     7150.98
    211760     7152.14
    211800     7154.11
    211840     7155.58
    211880     7156.78
    211920     7157.52
    211960     7159.41
    212000     7160.39
    212040     7161.69
    212080     7163.42
    212120     7164.49
    212160      7165.9
    212200     7167.59
    212240     7168.42
    212280     7170.06
    212320     7171.35
    212360     7172.78
    212400     7174.06
    212440     7175.14
    212480     7176.57
    212520     7178.01
    212560     7179.17
    212600     7181.12
    212640     7182.59
    212680      7183.8
    212720     7184.55
    212760     7186.45
    212800     7187.43
    212840     7188.72
    212880     7190.46
    212920     7191.53
    212960     7192.93
    213000     7194.62
    213040     7195.48
    213080     7197.09
    213120     7198.41
    213160     7199.84
    213200      7201.1
    213240     7202.18
    213280     7203.63
    213320     7205.03
    213360     7206.21
    213400     7208.15
    213440     7209.63
    213480     7210.83
    213520      7211.6
    213560      7213.5
    213600     7214.47
    213640     7215.74
    213680      7217.5
    213720     7218.58
    213760     7219.97
    213800     7221.66
    213840     7222.51
    213880     7224.13
    213920     7225.45
    213960     7226.87
    214000     7228.13
    214040     7229.22
    214080     7230.67
    214120     7232.05
    214160     7233.25
    214200     7235.19
    214240     7236.66
    214280     7237.88
    214320     7238.65
    214360     7240.53
    214400      7241.5
    214440     7242.76
    214480      7244.5
    214520     7245.59
    214560        7247
    214600     7248.67
    214640     7249.53
    214680     7251.16
    214720     7252.48
    214760     7253.88
    214800     7255.15
    214840     7256.26
    214880      7257.7
    214920     7259.09
    214960     7260.27
    215000     7262.23
    215040     7263.69
    215080      7264.9
    215120     7265.66
    215160     7267.56
    215200     7268.51
    215240     7269.78
    215280     7271.51
    215320      7272.6
    215360     7274.02
    215400     7275.67
    215440     7276.55
    215480     7278.15
    215520     7279.49
    215560      7280.9
    215600     7282.15
    215640     7283.25
    215680      7284.7
    215720     7286.13
    215760     7287.27
    215800     7289.25
    215840     7290.71
    215880     7291.91
    215920     7292.65
    215960     7294.56
    216000     7295.54
    216040     7296.77
    216080     7298.52
    216120     7299.59
    216160     7301.01
    216200     7302.66
    216240     7303.54
    216280     7305.15
    216320      7306.5
    216360     7307.92
    216400     7309.16
    216440     7310.25
    216480      7311.7
    216520     7313.14
    216560     7314.28
    216600     7316.24
    216640      7317.7
    216680      7318.9
    216720     7319.63
    216760     7321.55
    216800     7322.51
    216840     7323.73
    216880      7325.5
    216920     7326.57
    216960        7328
    217000     7329.65
    217040     7330.51
    217080     7332.13
    217120     7333.48
    217160      7334.9
    217200     7336.16
    217240     7337.25
    217280     7338.68
    217320     7340.11
    217360     7341.27
    217400     7343.23
    217440     7344.69
    217480      7345.9
    217520     7346.64
    217560     7348.53
    217600      7349.5
    217640     7350.73
    217680     7352.48
    217720     7353.56
    217760     7355.01
    217800     7356.62
    217840      7357.5
    217880     7359.11
    217920     7360.47
    217960     7361.88
    218000     7363.14
    218040     7364.25
    218080     7365.67
    218120     7367.08
    218160     7368.26
    218200     7370.22
    218240     7371.71
    218280      7372.9
    218320     7373.63
    218360     7375.53
    218400     7376.49
    218440     7377.75
    218480     7379.47
    218520     7380.55
    218560     7382.02
    218600     7383.62
    218640      7384.5
    218680     7386.11
    218720     7387.48
    218760     7388.89
    218800     7390.14
    218840     7391.24
    218880     7392.67
    218920     7394.08
    218960     7395.25
    219000     7397.23
    219040     7398.69
    219080     7399.89
    219120     7400.64
    219160     7402.52
    219200     7403.48
    219240     7404.74
    219280     7406.49
    219320     7407.57
    219360        7409
    219400     7410.62
    219440     7411.51
    219480     7413.12
    219520     7414.48
    219560      7415.9
    219600     7417.15
    219640     7418.26
    219680      7419.7
    219720     7421.09
    219760     7422.26
    219800     7424.26
    219840     7425.72
    219880     7426.91
    219920     7427.65
    219960     7429.54
    220000      7430.5
    220040     7431.75
    220080     7433.49
    220120     7434.59
    220160        7436
    220200     7437.64
    220240     7438.53
    220280     7440.11
    220320     7441.49
    220360     7442.93
    220400     7444.17
    220440     7445.28
    220480     7446.71
    220520     7448.09
    220560     7449.28
    220600     7451.26
    220640     7452.74
    220680     7453.92
    220720     7454.66
    220760     7456.55
    220800      7457.5
    220840     7458.76
    220880     7460.49
    220920      7461.6
    220960     7463.01
    221000     7464.64
    221040     7465.51
    221080     7467.09
    221120     7468.48
    221160     7469.91
    221200     7471.15
    221240     7472.25
    221280     7473.69
    221320     7475.08
    221360     7476.25
    221400     7478.26
    221440     7479.69
    221480     7480.91
    221520     7481.63
    221560     7483.55
    221600     7484.49
    221640     7485.73
    221680     7487.47
    221720     7488.58
    221760        7490
    221800     7491.64
    221840      7492.5
    221880     7494.06
    221920     7495.47
    221960     7496.89
    222000     7498.13
    222040     7499.25
    222080     7500.68
    222120     7502.08
    222160     7503.24
    222200     7505.24
    222240     7506.67
    222280     7507.89
    222320     7508.59
    222360     7510.53
    222400     7511.48
    222440      7512.7
    222480     7514.44
    222520     7515.57
    222560        7517
    222600     7518.62
    222640     7519.47
    222680     7521.04
    222720     7522.47
    222760     7523.86
    222800     7525.12
    222840     7526.22
    222880     7527.66
    222920     7529.07
    222960     7530.21
    223000     7532.23
    223040     7533.66
    223080     7534.84
    223120     7535.59
    223160     7537.51
    223200     7538.47
    223240      7539.7
    223280     7541.42
    223320     7542.54
    223360     7543.98
    223400     7545.61
    223440     7546.44
    223480        7548
    223520     7549.43
    223560     7550.83
    223600     7552.08
    223640     7553.19
    223680     7554.61
    223720     7556.04
    223760     7557.18
    223800     7559.22
    223840     7560.63
    223880     7561.81
    223920     7562.58
    223960     7564.48
    224000     7565.47
    224040     7566.65
    224080     7568.39
    224120     7569.51
    224160     7570.96
    224200     7572.58
    224240      7573.4
    224280     7574.98
    224320      7576.4
    224360     7577.81
    224400     7579.05
    224440     7580.15
    224480     7581.57
    224520        7583
    224560     7584.14
    224600     7586.19
    224640     7587.61
    224680     7588.77
    224720     7589.54
    224760     7591.44
    224800     7592.43
    224840     7593.64
    224880     7595.35
    224920     7596.47
    224960     7597.92
    225000     7599.56
    225040     7600.39
    225080     7601.93
    225120     7603.38
    225160     7604.77
    225200     7606.01
    225240     7607.13
    225280     7608.55
    225320     7609.95
    225360      7611.1
    225400     7613.18
    225440     7614.59
    225480     7615.74
    225520     7616.51
    225560     7618.42
    225600     7619.41
    225640     7620.64
    225680     7622.33
    225720     7623.45
    225760     7624.92
    225800     7626.54
    225840     7627.36
    225880     7628.92
    225920     7630.35
    225960     7631.77
    226000     7633.01
    226040     7634.12
    226080     7635.52
    226120     7636.93
    226160     7638.08
    226200     7640.16
    226240     7641.58
    226280     7642.71
    226320      7643.5
    226360     7645.41
    226400     7646.39
    226440     7647.61
    226480     7649.33
    226520     7650.44
    226560      7651.9
    226600     7653.51
    226640     7654.34
    226680     7655.92
    226720     7657.32
    226760     7658.75
    226800     7659.99
    226840     7661.08
    226880     7662.49
    226920     7663.88
    226960     7665.04
    227000     7667.13
    227040     7668.56
    227080     7669.71
    227120     7670.49
    227160      7672.4
    227200     7673.37
    227240     7674.58
    227280     7676.31
    227320     7677.42
    227360      7678.9
    227400     7680.51
    227440     7681.33
    227480     7682.91
    227520      7684.3
    227560     7685.73
    227600     7686.97
    227640     7688.07
    227680     7689.46
    227720     7690.87
    227760     7692.01
    227800     7694.11
    227840     7695.53
    227880     7696.68
    227920     7697.46
    227960     7699.37
    228000     7700.36
    228040     7701.55
    228080     7703.29
    228120      7704.4
    228160     7705.86
    228200     7707.47
    228240     7708.32
    228280     7709.86
    228320     7711.26
    228360     7712.72
    228400     7713.94
    228440     7715.04
    228480     7716.43
    228520     7717.82
    228560     7718.98
    228600      7721.1
    228640     7722.49
    228680     7723.64
    228720     7724.43
    228760     7726.35
    228800     7727.31
    228840     7728.51
    228880     7730.27
    228920     7731.39
    228960     7732.85
    229000     7734.45
    229040      7735.3
    229080     7736.85
    229120     7738.26
    229160      7739.7
    229200     7740.92
    229240     7742.04
    229280     7743.42
    229320      7744.8
    229360     7745.98
    229400     7748.08
    229440     7749.49
    229480     7750.62
    229520     7751.41
    229560     7753.33
    229600     7754.31
    229640     7755.48
    229680     7757.25
    229720     7758.38
    229760     7759.83
    229800     7761.42
    229840     7762.27
    229880     7763.83
    229920     7765.25
    229960     7766.68
    230000     7767.91
    230040     7769.02
    230080     7770.42
    230120     7771.79
    230160     7772.95
    230200     7775.07
    230240     7776.47
    230280     7777.61
    230320     7778.39
    230360      7780.3
    230400     7781.28
    230440     7782.48
    230480     7784.24
    230520     7785.35
    230560      7786.8
    230600     7788.39
    230640     7789.25
    230680      7790.8
    230720     7792.22
    230760     7793.67
    230800      7794.9
    230840     7795.97
    230880     7797.41
    230920     7798.76
    230960     7799.93
    231000     7802.02
    231040     7803.45
    231080     7804.57
    231120     7805.34
    231160     7807.28
    231200     7808.26
    231240     7809.45
    231280      7811.2
    231320     7812.33
    231360     7813.77
    231400     7815.39
    231440     7816.21
    231480     7817.78
    231520      7819.2
    231560     7820.66
    231600     7821.88
    231640     7822.95
    231680     7824.38
    231720     7825.76
    231760     7826.91
    231800        7829
    231840     7830.42
    231880     7831.56
    231920     7832.33
    231960     7834.27
    232000     7835.24
    232040     7836.46
    232080     7838.19
    232120     7839.33
    232160     7840.77
    232200     7842.38
    232240     7843.21
    232280     7844.79
    232320     7846.19
    232360     7847.63
    232400     7848.88
    232440     7849.94
    232480     7851.36
    232520     7852.76
    232560     7853.91
    232600     7855.99
    232640     7857.42
    232680     7858.55
    232720     7859.34
    232760     7861.25
    232800     7862.23
    232840     7863.45
    232880      7865.2
    232920     7866.31
    232960     7867.78
    233000     7869.38
    233040      7870.2
    233080     7871.79
    233120     7873.19
    233160     7874.65
    233200     7875.88
    233240     7876.92
    233280     7878.35
    233320     7879.74
    233360     7880.89
    233400     7882.97
    233440     7884.42
    233480     7885.54
    233520     7886.33
    233560     7888.25
    233600     7889.24
    233640     7890.45
    233680      7892.2
    233720     7893.28
    233760     7894.76
    233800     7896.33
    233840     7897.19
    233880     7898.77
    233920     7900.19
    233960     7901.63
    234000     7902.88
    234040     7903.94
    234080     7905.34
    234120     7906.74
    234160     7907.88
    234200     7909.97
    234240     7911.42
    234280     7912.54
    234320     7913.29
    234360     7915.26
    234400     7916.24
    234440     7917.45
    234480     7919.23
    234520     7920.28
    234560     7921.77
    234600     7923.34
    234640     7924.19
    234680     7925.79
    234720      7927.2
    234760     7928.67
    234800     7929.87
    234840     7930.96
    234880     7932.34
    234920     7933.74
    234960      7934.9
    235000     7936.99
    235040     7938.45
    235080     7939.57
    235120     7940.32
    235160     7942.28
    235200     7943.25
    235240     7944.47
    235280     7946.25
    235320     7947.33
    235360      7948.8
    235400     7950.35
    235440     7951.19
    235480      7952.8
    235520     7954.22
    235560     7955.69
    235600      7956.9
    235640     7957.97
    235680     7959.36
    235720     7960.75
    235760     7961.91
    235800     7963.99
    235840     7965.48
    235880     7966.57
    235920     7967.33
    235960     7969.29
    236000     7970.26
    236040      7971.5
    236080     7973.26
    236120     7974.37
    236160     7975.81
    236200     7977.37
    236240     7978.23
    236280     7979.84
    236320     7981.24
    236360     7982.71
    236400     7983.92
    236440        7985
    236480     7986.38
    236520     7987.78
    236560     7988.95
    236600     7991.03
    236640     7992.51
    236680     7993.58
    236720     7994.36
    236760     7996.34
    236800     7997.29
    236840     7998.52
    236880     8000.28
    236920     8001.39
    236960     8002.85
    237000     8004.42
    237040     8005.26
    237080     8006.87
    237120     8008.27
    237160     8009.74
    237200     8010.93
    237240     8012.03
    237280      8013.4
    237320      8014.8
    237360     8015.97
    237400     8018.07
    237440     8019.54
    237480      8020.6
    237520     8021.37
    237560     8023.35
    237600     8024.29
    237640     8025.55
    237680      8027.3
    237720     8028.41
    237760     8029.86
    237800     8031.43
    237840     8032.27
    237880      8033.9
    237920     8035.31
    237960     8036.76
    238000     8037.93
    238040     8039.05
    238080     8040.43
    238120     8041.82
    238160     8042.99
    238200     8045.11
    238240     8046.54
    238280     8047.62
    238320     8048.37
    238360     8050.38
    238400     8051.28
    238440     8052.58
    238480     8054.32
    238520     8055.46
    238560     8056.87
    238600     8058.48
    238640     8059.31
    238680     8060.93
    238720     8062.33
    238760      8063.8
    238800     8064.97
    238840     8066.06
    238880     8067.46
    238920     8068.84
    238960     8070.05
    239000     8072.15
    239040     8073.57
    239080     8074.65
    239120     8075.41
    239160      8077.4
    239200     8078.32
    239240      8079.6
    239280     8081.34
    239320     8082.49
    239360     8083.89
    239400      8085.5
    239440     8086.33
    239480     8087.94
    239520     8089.35
    239560     8090.81
    239600     8091.99
    239640     8093.08
    239680     8094.48
    239720     8095.87
    239760     8097.07
    239800     8099.18
    239840     8100.61
    239880     8101.68
    239920     8102.43
    239960     8104.42
    240000     8105.33
    240040     8106.63
    240080     8108.35
    240120     8109.53
    240160     8110.91
    240200     8112.52
    240240     8113.36
    240280     8114.96
    240320     8116.37
    240360     8117.83
    240400     8119.01
    240440     8120.11
    240480      8121.5
    240520     8122.88
    240560     8124.07
    240600      8126.2
    240640     8127.62
    240680      8128.7
    240720     8129.46
    240760     8131.44
    240800     8132.35
    240840     8133.64
    240880     8135.37
    240920     8136.54
    240960     8137.91
    241000     8139.53
    241040     8140.35
    241080     8141.99
    241120     8143.38
    241160     8144.84
    241200     8146.04
    241240     8147.11
    241280     8148.51
    241320     8149.89
    241360     8151.08
    241400     8153.22
    241440     8154.63
    241480     8155.72
    241520     8156.49
    241560     8158.46
    241600     8159.35
    241640     8160.65
    241680     8162.38
    241720     8163.58
    241760     8164.95
    241800     8166.56
    241840     8167.41
    241880     8169.02
    241920     8170.42
    241960     8171.87
    242000     8173.07
    242040     8174.12
    242080     8175.55
    242120     8176.94
    242160     8178.12
    242200     8180.24
    242240     8181.66
    242280     8182.76
    242320     8183.52
    242360     8185.52
    242400     8186.38
    242440     8187.67
    242480     8189.41
    242520     8190.61
    242560     8191.97
    242600     8193.57
    242640     8194.42
    242680     8196.04
    242720     8197.46
    242760     8198.88
    242800     8200.09
    242840     8201.16
    242880     8202.55
    242920     8203.97
    242960     8205.15
    243000     8207.26
    243040     8208.66
    243080     8209.78
    243120     8210.52
    243160     8212.51
    243200     8213.39
    243240     8214.66
    243280     8216.42
    243320      8217.6
    243360     8218.98
    243400     8220.59
    243440     8221.42
    243480     8223.08
    243520     8224.46
    243560     8225.92
    243600     8227.11
    243640     8228.18
    243680     8229.56
    243720        8231
    243760     8232.18
    243800     8234.27
    243840     8235.68
    243880     8236.79
    243920     8237.54
    243960     8239.51
    244000     8240.41
    244040     8241.66
    244080     8243.44
    244120     8244.61
    244160     8245.99
    244200     8247.61
    244240     8248.44
    244280      8250.1
    244320     8251.48
    244360     8252.95
    244400     8254.11
    244440      8255.2
    244480     8256.57
    244520     8258.03
    244560     8259.18
    244600     8261.29
    244640     8262.69
    244680     8263.83
    244720     8264.54
    244760     8266.55
    244800     8267.44
    244840     8268.67
    244880     8270.45
    244920     8271.63
    244960     8273.01
    245000     8274.64
    245040     8275.45
    245080     8277.13
    245120     8278.47
    245160     8279.94
    245200     8281.14
    245240     8282.23
    245280     8283.58
    245320     8285.04
    245360      8286.2
    245400     8288.31
    245440     8289.72
    245480     8290.86
    245520     8291.55
    245560     8293.56
    245600     8294.46
    245640      8295.7
    245680     8297.46
    245720     8298.65
    245760     8300.02
    245800     8301.66
    245840     8302.46
    245880     8304.11
    245920     8305.49
    245960     8306.98
    246000     8308.16
    246040     8309.24
    246080      8310.6
    246120     8312.05
    246160     8313.22
    246200     8315.32
    246240     8316.74
    246280     8317.87
    246320     8318.56
    246360     8320.58
    246400     8321.48
    246440     8322.74
    246480     8324.47
    246520     8325.65
    246560     8327.05
    246600     8328.67
    246640     8329.47
    246680     8331.12
    246720     8332.49
    246760     8333.99
    246800     8335.18
    246840     8336.24
    246880     8337.62
    246920     8339.07
    246960     8340.24
    247000     8342.34
    247040     8343.76
    247080      8344.9
    247120     8345.57
    247160     8347.61
    247200     8348.52
    247240     8349.73
    247280     8351.47
    247320     8352.65
    247360     8354.07
    247400     8355.66
    247440     8356.48
    247480     8358.15
    247520     8359.49
    247560     8361.01
    247600     8362.18
    247640     8363.28
    247680     8364.63
    247720     8366.09
    247760     8367.25
    247800     8369.35
    247840     8370.78
    247880     8371.91
    247920     8372.59
    247960     8374.63
    248000     8375.53
    248040     8376.76
    248080     8378.48
    248120     8379.69
    248160     8381.09
    248200     8382.68
    248240      8383.5
    248280     8385.17
    248320     8386.52
    248360     8388.01
    248400     8389.22
    248440      8390.3
    248480     8391.64
    248520     8393.12
    248560     8394.28
    248600     8396.37
    248640     8397.79
    248680     8398.93
    248720     8399.62
    248760     8401.65
    248800     8402.52
    248840     8403.77
    248880     8405.52
    248920      8406.7
    248960     8408.09
    249000      8409.7
    249040     8410.53
    249080     8412.18
    249120     8413.55
    249160     8415.02
    249200     8416.23
    249240     8417.33
    249280     8418.67
    249320     8420.15
    249360      8421.3
    249400     8423.37
    249440     8424.83
    249480     8425.96
    249520     8426.66
    249560     8428.66
    249600     8429.52
    249640     8430.79
    249680     8432.53
    249720     8433.71
    249760     8435.09
    249800     8436.69
    249840     8437.56
    249880     8439.21
    249920     8440.56
    249960     8442.04
    250000     8443.25
    250040     8444.34
    250080     8445.69
    250120     8447.16
    250160     8448.32
    250200      8450.4
    250240     8451.86
    250280     8452.99
    250320     8453.68
    250360     8455.68
    250400     8456.56
    250440     8457.82
    250480     8459.55
    250520     8460.72
    250560     8462.11
    250600     8463.71
    250640     8464.58
    250680     8466.24
    250720     8467.59
    250760     8469.06
    250800     8470.28
    250840     8471.36
    250880     8472.72
    250920      8474.2
    250960     8475.32
    251000     8477.44
    251040      8478.9
    251080     8480.01
    251120     8480.72
    251160     8482.71
    251200     8483.58
    251240     8484.84
    251280     8486.57
    251320     8487.75
    251360     8489.13
    251400     8490.74
    251440      8491.6
    251480     8493.26
    251520     8494.64
    251560     8496.08
    251600      8497.3
    251640     8498.41
    251680     8499.76
    251720     8501.25
    251760     8502.38
    251800     8504.48
    251840     8505.94
    251880     8507.04
    251920     8507.75
    251960     8509.74
    252000     8510.62
    252040      8511.9
    252080     8513.61
    252120      8514.8
    252160     8516.16
    252200      8517.8
    252240     8518.63
    252280     8520.29
    252320     8521.69
    252360     8523.15
    252400     8524.35
    252440     8525.45
    252480     8526.81
    252520     8528.29
    252560     8529.42
    252600     8531.51
    252640        8533
    252680     8534.05
    252720     8534.79
    252760     8536.77
    252800     8537.66
    252840     8538.94
    252880     8540.66
    252920     8541.82
    252960     8543.17
    253000     8544.83
    253040     8545.66
    253080     8547.31
    253120     8548.72
    253160     8550.18
    253200      8551.4
    253240     8552.48
    253280     8553.86
    253320     8555.32
    253360     8556.46
    253400     8558.57
    253440     8560.04
    253480     8561.09
    253520     8561.84
    253560     8563.83
    253600     8564.71
    253640     8565.98
    253680     8567.71
    253720     8568.88
    253760     8570.22
    253800     8571.88
    253840     8572.72
    253880     8574.35
    253920     8575.79
    253960     8577.24
    254000     8578.45
    254040     8579.55
    254080     8580.92
    254120     8582.38
    254160     8583.49
    254200      8585.6
    254240     8587.08
    254280     8588.14
    254320     8588.92
    254360     8590.88
    254400     8591.78
    254440     8593.03
    254480     8594.77
    254520     8595.94
    254560     8597.29
    254600     8598.94
    254640     8599.77
    254680     8601.39
    254720     8602.83
    254760     8604.28
    254800     8605.49
    254840      8606.6
    254880     8607.96
    254920     8609.42
    254960     8610.54
    255000     8612.65
    255040     8614.14
    255080     8615.19
    255120     8615.96
    255160     8617.95
    255200     8618.85
    255240     8620.08
    255280     8621.82
    255320     8622.97
    255360     8624.37
    255400     8626.02
    255440     8626.85
    255480     8628.46
    255520     8629.89
    255560     8631.34
    255600     8632.55
    255640     8633.68
    255680     8635.03
    255720     8636.48
    255760     8637.63
    255800     8639.71
    255840      8641.2
    255880     8642.27
    255920     8643.05
    255960     8645.01
    256000      8645.9
    256040     8647.16
    256080     8648.89
    256120     8650.05
    256160     8651.46
    256200      8653.1
    256240     8653.93
    256280     8655.54
    256320     8656.97
    256360     8658.42
    256400     8659.63
    256440     8660.75
    256480      8662.1
    256520     8663.54
    256560      8664.7
    256600     8666.77
    256640     8668.28
    256680     8669.33
    256720     8670.11
    256760     8672.07
    256800     8672.98
    256840     8674.24
    256880     8675.97
    256920     8677.12
    256960     8678.53
    257000     8680.15
    257040     8681.02
    257080     8682.62
    257120     8684.06
    257160     8685.53
    257200     8686.69
    257240     8687.84
    257280      8689.2
    257320     8690.62
    257360     8691.78
    257400     8693.86
    257440     8695.37
    257480     8696.42
    257520      8697.2
    257560     8699.14
    257600     8700.06
    257640      8701.3
    257680     8703.06
    257720     8704.22
    257760      8705.6
    257800     8707.22
    257840      8708.1
    257880     8709.71
    257920     8711.12
    257960     8712.62
    258000     8713.77
    258040     8714.93
    258080     8716.29
    258120     8717.68
    258160     8718.86
    258200     8720.95
    258240     8722.44
    258280     8723.47
    258320     8724.28
    258360     8726.22
    258400     8727.15
    258440     8728.38
    258480     8730.11
    258520     8731.27
    258560     8732.67
    258600     8734.29
    258640     8735.15
    258680     8736.78
    258720      8738.2
    258760     8739.66
    258800     8740.84
    258840     8741.99
    258880     8743.33
    258920     8744.77
    258960     8745.95
    259000     8748.03
    259040      8749.5
    259080     8750.55
    259120     8751.34
    259160      8753.3
    259200     8754.22
    259240     8755.44
    259280     8757.17
    259320     8758.33
    259360     8759.73
    259400     8761.37
    259440     8762.21
    259480     8763.83
    259520     8765.26
    259560     8766.74
    259600     8767.89
    259640     8769.04
    259680     8770.42
    259720     8771.84
    259760     8773.02
    259800     8775.12
    259840     8776.59
    259880     8777.61
    259920     8778.42
    259960     8780.36
    260000     8781.31
    260040     8782.51
    260080     8784.23
    260120     8785.41
    260160      8786.8
    260200     8788.45
    260240      8789.3
    260280      8790.9
    260320     8792.31
    260360     8793.82
    260400     8794.97
    260440     8796.11
    260480     8797.49
    260520     8798.92
    260560     8800.09
    260600     8802.18
    260640     8803.66
    260680     8804.66
    260720     8805.48
    260760     8807.41
    260800     8808.36
    260840     8809.59
    260880     8811.31
    260920     8812.47
    260960     8813.88
    261000     8815.52
    261040     8816.37
    261080     8817.98
    261120     8819.39
    261160     8820.86
    261200     8822.02
    261240     8823.17
    261280     8824.56
    261320     8825.98
    261360     8827.13
    261400     8829.25
    261440     8830.72
    261480     8831.73
    261520     8832.55
    261560      8834.5
    261600     8835.43
    261640     8836.66
    261680      8838.4
    261720     8839.56
    261760     8840.94
    261800     8842.59
    261840     8843.44
    261880     8845.05
    261920     8846.46
    261960     8847.96
    262000      8849.1
    262040     8850.27
    262080     8851.65
    262120     8853.06
    262160      8854.2
    262200     8856.33
    262240     8857.81
    262280      8858.8
    262320     8859.65
    262360     8861.59
    262400     8862.51
    262440     8863.74
    262480     8865.48
    262520     8866.65
    262560     8868.01
    262600     8869.68
    262640     8870.51
    262680     8872.14
    262720     8873.56
    262760     8875.03
    262800     8876.18
    262840     8877.34
    262880     8878.72
    262920     8880.13
    262960     8881.29
    263000     8883.38
    263040     8884.89
    263080     8885.88
    263120     8886.75
    263160     8888.68
    263200     8889.58
    263240      8890.8
    263280     8892.57
    263320     8893.71
    263360     8895.09
    263400     8896.75
    263440     8897.58
    263480     8899.22
    263520     8900.65
    263560     8902.12
    263600     8903.24
    263640     8904.41
    263680     8905.81
    263720     8907.21
    263760     8908.36
    263800     8910.46
    263840     8911.96
    263880     8912.97
    263920     8913.81
    263960     8915.75
    264000     8916.65
    264040     8917.89
    264080     8919.64
    264120     8920.79
    264160     8922.16
    264200     8923.86
    264240     8924.64
    264280     8926.31
    264320     8927.73
    264360     8929.19
    264400     8930.33
    264440     8931.48
    264480     8932.89
    264520     8934.28
    264560     8935.43
    264600     8937.51
    264640     8939.04
    264680     8940.02
    264720     8940.89
    264760     8942.84
    264800     8943.71
    264840     8944.97
    264880     8946.71
    264920     8947.87
    264960     8949.22
    265000     8950.95
    265040     8951.72
    265080     8953.37
    265120      8954.8
    265160     8956.27
    265200     8957.41
    265240     8958.56
    265280     8959.98
    265320     8961.38
    265360     8962.52
    265400     8964.61
    265440     8966.11
    265480     8967.09
    265520     8967.97
    265560     8969.94
    265600     8970.79
    265640     8972.03
    265680     8973.78
    265720     8974.94
    265760     8976.29
    265800     8978.03
    265840      8978.8
    265880     8980.44
    265920     8981.89
    265960     8983.36
    266000     8984.48
    266040     8985.64
    266080     8987.06
    266120     8988.44
    266160     8989.58
    266200      8991.7
    266240      8993.2
    266280     8994.17
    266320     8995.08
    266360     8997.04
    266400     8997.87
    266440     8999.07
    266480     9000.85
    266520     9002.03
    266560     9003.38
    266600      9005.1
    266640     9005.87
    266680     9007.52
    266720     9008.98
    266760     9010.44
    266800     9011.56
    266840     9012.71
    266880     9014.15
    266920     9015.53
    266960     9016.67
    267000     9018.79
    267040     9020.29
    267080     9021.22
    267120     9022.22
    267160     9024.12
    267200     9024.97
    267240     9026.16
    267280     9027.96
    267320     9029.11
    267360     9030.48
    267400     9032.17
    267440     9032.95
    267480      9034.6
    267520     9036.07
    267560      9037.5
    267600     9038.65
    267640     9039.77
    267680     9041.22
    267720      9042.6
    267760     9043.72
    267800     9045.85
    267840     9047.38
    267880     9048.33
    267920     9049.29
    267960     9051.19
    268000     9052.04
    268040     9053.25
    268080     9055.02
    268120     9056.17
    268160     9057.56
    268200     9059.25
    268240        9060
    268280     9061.66
    268320     9063.15
    268360     9064.57
    268400     9065.69
    268440     9066.87
    268480      9068.3
    268520     9069.67
    268560     9070.81
    268600     9072.91
    268640     9074.44
    268680      9075.4
    268720     9076.39
    268760     9078.29
    268800     9079.14
    268840     9080.36
    268880     9082.11
    268920     9083.25
    268960     9084.63
    269000     9086.33
    269040      9087.1
    269080     9088.76
    269120     9090.27
    269160     9091.69
    269200     9092.79
    269240     9093.96
    269280     9095.41
    269320     9096.78
    269360      9097.9
    269400     9100.03
    269440     9101.53
    269480     9102.51
    269520     9103.46
    269560     9105.39
    269600     9106.23
    269640     9107.44
    269680     9109.19
    269720     9110.33
    269760     9111.74
    269800     9113.41
    269840     9114.16
    269880     9115.85
    269920     9117.35
    269960     9118.77
    270000     9119.88
    270040     9121.03
    270080     9122.51
    270120      9123.9
    270160     9125.02
    270200     9127.14
    270240     9128.64
    270280      9129.6
    270320     9130.57
    270360     9132.47
    270400     9133.31
    270440     9134.53
    270480     9136.29
    270520     9137.47
    270560     9138.82
    270600      9140.5
    270640     9141.25
    270680     9142.93
    270720     9144.48
    270760     9145.86
    270800     9146.99
    270840     9148.14
    270880     9149.61
    270920     9151.02
    270960      9152.1
    271000     9154.21
    271040     9155.71
    271080     9156.72
    271120     9157.67
    271160     9159.56
    271200     9160.43
    271240     9161.61
    271280     9163.39
    271320     9164.55
    271360      9165.9
    271400     9167.59
    271440     9168.35
    271480     9170.01
    271520     9171.57
    271560     9172.96
    271600     9174.09
    271640     9175.23
    271680     9176.67
    271720     9178.13
    271760     9179.19
    271800     9181.29
    271840     9182.79
    271880     9183.79
    271920     9184.78
    271960     9186.66
    272000     9187.51
    272040     9188.69
    272080     9190.49
    272120     9191.64
    272160     9192.98
    272200      9194.7
    272240     9195.45
    272280      9197.1
    272320     9198.65
    272360     9200.05
    272400     9201.17
    272440     9202.31
    272480     9203.76
    272520     9205.19
    272560     9206.27
    272600     9208.41
    272640     9209.87
    272680      9210.9
    272720     9211.88
    272760     9213.73
    272800     9214.63
    272840      9215.8
    272880      9217.6
    272920     9218.73
    272960     9220.09
    273000     9221.78
    273040     9222.57
    273080     9224.22
    273120     9225.75
    273160     9227.16
    273200     9228.29
    273240     9229.42
    273280     9230.87
    273320      9232.3
    273360     9233.39
    273400     9235.52
    273440     9236.97
    273480     9238.03
    273520     9238.98
    273560     9240.85
    273600     9241.74
    273640     9242.91
    273680      9244.7
    273720     9245.85
    273760     9247.18
    273800     9248.89
    273840     9249.67
    273880      9251.3
    273920     9252.88
    273960     9254.26
    274000     9255.39
    274040     9256.51
    274080        9258
    274120     9259.43
    274160     9260.53
    274200     9262.65
    274240     9264.06
    274280     9265.13
    274320     9266.07
    274360     9267.96
    274400     9268.82
    274440     9269.99
    274480     9271.76
    274520     9272.92
    274560     9274.27
    274600     9275.99
    274640     9276.76
    274680      9278.4
    274720     9279.97
    274760     9281.36
    274800     9282.48
    274840     9283.61
    274880     9285.07
    274920     9286.51
    274960     9287.62
    275000     9289.76
    275040     9291.18
    275080     9292.22
    275120     9293.16
    275160     9295.03
    275200     9295.91
    275240     9297.09
    275280     9298.87
    275320     9300.03
    275360     9301.36
    275400     9303.07
    275440     9303.85
    275480     9305.52
    275520     9307.07
    275560     9308.44
    275600     9309.56
    275640     9310.71
    275680     9312.17
    275720      9313.6
    275760      9314.7
    275800     9316.84
    275840     9318.27
    275880      9319.3
    275920     9320.24
    275960     9322.14
    276000        9323
    276040      9324.2
    276080     9325.97
    276120     9327.15
    276160     9328.44
    276200     9330.15
    276240     9330.94
    276280     9332.63
    276320     9334.18
    276360     9335.54
    276400     9336.67
    276440     9337.83
    276480     9339.28
    276520     9340.67
    276560     9341.79
    276600     9343.95
    276640     9345.36
    276680      9346.4
    276720     9347.35
    276760      9349.2
    276800     9350.09
    276840     9351.29
    276880     9353.06
    276920     9354.22
    276960     9355.55
    277000     9357.23
    277040     9358.01
    277080     9359.71
    277120     9361.26
    277160     9362.63
    277200     9363.76
    277240     9364.89
    277280     9366.34
    277320     9367.76
    277360     9368.88
    277400     9371.02
    277440     9372.45
    277480     9373.47
    277520     9374.42
    277560     9376.27
    277600     9377.17
    277640     9378.35
    277680     9380.13
    277720      9381.3
    277760     9382.63
    277800     9384.33
    277840     9385.08
    277880     9386.79
    277920     9388.33
    277960     9389.71
    278000     9390.82
    278040     9391.95
    278080     9393.42
    278120     9394.85
    278160     9395.94
    278200     9398.14
    278240     9399.52
    278280     9400.55
    278320     9401.48
    278360     9403.36
    278400     9404.25
    278440     9405.45
    278480      9407.2
    278520     9408.41
    278560     9409.72
    278600     9411.43
    278640     9412.17
    278680     9413.88
    278720     9415.44
    278760     9416.79
    278800     9417.93
    278840     9419.06
    278880     9420.53
    278920     9421.92
    278960     9423.04
    279000     9425.22
    279040     9426.63
    279080     9427.66
    279120     9428.58
    279160     9430.45
    279200     9431.34
    279240     9432.55
    279280     9434.32
    279320     9435.49
    279360     9436.82
    279400     9438.52
    279440     9439.27
    279480     9440.97
    279520     9442.52
    279560     9443.88
    279600     9445.01
    279640     9446.19
    279680     9447.61
    279720     9448.99
    279760     9450.12
    279800     9452.31
    279840     9453.69
    279880     9454.75
    279920     9455.69
    279960     9457.55
    280000     9458.42
    280040     9459.65
    280080      9461.4
    280120     9462.58
    280160     9463.89
    280200     9465.61
    280240     9466.39
    280280     9468.06
    280320     9469.63
    280360     9470.97
    280400     9472.12
    280440     9473.28
    280480      9474.7
    280520     9476.08
    280560     9477.22
    280600     9479.41
    280640     9480.75
    280680     9481.83
    280720     9482.76
    280760     9484.63
    280800     9485.53
    280840     9486.73
    280880     9488.52
    280920     9489.67
    280960     9490.99
    281000     9492.71
    281040      9493.5
    281080     9495.16
    281120     9496.75
    281160     9498.05
    281200     9499.22
    281240     9500.38
    281280     9501.79
    281320     9503.15
    281360     9504.29
    281400     9506.51
    281440     9507.86
    281480     9508.94
    281520     9509.85
    281560     9511.71
    281600     9512.64
    281640     9513.81
    281680     9515.63
    281720     9516.75
    281760     9518.09
    281800     9519.82
    281840     9520.59
    281880     9522.26
    281920     9523.83
    281960     9525.14
    282000     9526.32
    282040     9527.44
    282080     9528.89
    282120     9530.23
    282160     9531.35
    282200     9533.62
    282240     9534.98
    282280     9536.05
    282320     9536.95
    282360     9538.81
    282400     9539.73
    282440     9540.91
    282480     9542.74
    282520     9543.84
    282560     9545.21
    282600     9546.94
    282640     9547.69
    282680     9549.36
    282720     9550.93
    282760     9552.21
    282800     9553.44
    282840     9554.52
    282880     9555.97
    282920     9557.33
    282960     9558.47
    283000     9560.72
    283040     9562.09
    283080     9563.17
    283120     9564.06
    283160     9565.93
    283200     9566.83
    283240     9568.01
    283280     9569.85
    283320     9570.97
    283360     9572.32
    283400     9574.07
    283440      9574.8
    283480     9576.48
    283520     9578.04
    283560     9579.31
    283600     9580.55
    283640     9581.61
    283680     9583.08
    283720     9584.43
    283760      9585.6
    283800     9587.85
    283840      9589.2
    283880     9590.28
    283920     9591.16
    283960     9593.06
    284000     9593.92
    284040     9595.11
    284080     9596.95
    284120     9598.08
    284160     9599.45
    284200     9601.18
    284240     9601.89
    284280     9603.58
    284320     9605.15
    284360     9606.43
    284400     9607.67
    284440     9608.73
    284480      9610.2
    284520     9611.55
    284560     9612.74
    284600     9614.97
    284640     9616.31
    284680     9617.39
    284720      9618.3
    284760     9620.17
    284800     9621.03
    284840     9622.24
    284880     9624.08
    284920     9625.22
    284960     9626.57
    285000     9628.32
    285040     9629.03
    285080     9630.73
    285120     9632.26
    285160     9633.55
    285200     9634.77
    285240     9635.87
    285280     9637.34
    285320     9638.67
    285360     9639.88
    285400     9642.09
    285440     9643.45
    285480     9644.52
    285520     9645.45
    285560     9647.29
    285600     9648.18
    285640     9649.37
    285680      9651.2
    285720     9652.34
    285760     9653.68
    285800     9655.43
    285840     9656.15
    285880     9657.83
    285920     9659.37
    285960     9660.67
    286000      9661.9
    286040     9663.02
    286080     9664.45
    286120     9665.79
    286160     9667.03
    286200     9669.21
    286240     9670.55
    286280     9671.67
    286320     9672.56
    286360     9674.44
    286400     9675.29
    286440      9676.5
    286480     9678.33
    286520     9679.46
    286560     9680.81
    286600     9682.55
    286640     9683.27
    286680     9684.96
    286720     9686.49
    286760     9687.78
    286800     9689.01
    286840     9690.14
    286880      9691.6
    286920     9692.93
    286960     9694.15
    287000     9696.34
    287040     9697.67
    287080      9698.8
    287120      9699.7
    287160     9701.58
    287200     9702.42
    287240     9703.61
    287280     9705.44
    287320     9706.57
    287360     9707.91
    287400     9709.67
    287440     9710.38
    287480     9712.09
    287520      9713.6
    287560      9714.9
    287600     9716.15
    287640     9717.27
    287680     9718.74
    287720     9720.05
    287760     9721.29
    287800     9723.47
    287840      9724.8
    287880     9725.92
    287920     9726.84
    287960     9728.72
    288000     9729.56
    288040     9730.75
    288080     9732.61
    288120      9733.7
    288160     9735.06
    288200     9736.82
    288240     9737.54
    288280      9739.2
    288320     9740.72
    288360     9742.04
    288400     9743.26
    288440     9744.38
    288480      9745.9
    288520     9747.21
    288560     9748.43
    288600     9750.62
    288640     9751.94
    288680     9753.04
    288720     9753.96
    288760     9755.86
    288800     9756.71
    288840     9757.88
    288880     9759.73
    288920     9760.82
    288960     9762.19
    289000     9763.93
    289040     9764.66
    289080     9766.35
    289120     9767.85
    289160     9769.17
    289200     9770.41
    289240     9771.52
    289280     9773.05
    289320     9774.35
    289360     9775.56
    289400     9777.76
    289440     9779.09
    289480     9780.18
    289520     9781.12
    289560     9783.03
    289600     9783.87
    289640     9785.03
    289680     9786.84
    289720     9787.95
    289760     9789.36
    289800     9791.08
    289840     9791.79
    289880      9793.5
    289920     9794.98
    289960     9796.32
    290000     9797.52
    290040     9798.66
    290080     9800.21
    290120      9801.5
    290160     9802.69
    290200      9804.9
    290240     9806.22
    290280     9807.33
    290320     9808.28
    290360     9810.18
    290400     9811.02
    290440     9812.19
    290480     9813.96
    290520     9815.13
    290560     9816.52
    290600     9818.25
    290640     9818.93
    290680     9820.64
    290720     9822.15
    290760     9823.46
    290800     9824.69
    290840     9825.81
    290880     9827.32
    290920     9828.66
    290960     9829.82
    291000     9832.04
    291040     9833.35
    291080     9834.46
    291120     9835.42
    291160     9837.33
    291200      9838.2
    291240     9839.31
    291280     9841.12
    291320     9842.22
    291360     9843.65
    291400     9845.37
    291440     9846.03
    291480     9847.78
    291520     9849.28
    291560      9850.6
    291600     9851.85
    291640     9852.94
    291680     9854.46
    291720     9855.79
    291760     9856.95
    291800     9859.18
    291840     9860.46
    291880     9861.61
    291920     9862.55
    291960     9864.45
    292000     9865.31
    292040     9866.43
    292080     9868.25
    292120     9869.37
    292160     9870.77
    292200      9872.5
    292240     9873.14
    292280     9874.93
    292320     9876.42
    292360     9877.71
    292400     9878.99
    292440     9880.07
    292480     9881.58
    292520     9882.94
    292560     9884.08
    292600     9886.29
    292640     9887.57
    292680     9888.72
    292720     9889.67
    292760     9891.59
    292800     9892.43
    292840     9893.54
    292880     9895.37
    292920      9896.5
    292960      9897.9
    293000     9899.59
    293040     9900.25
    293080     9902.03
    293120     9903.51
    293160     9904.83
    293200     9906.11
    293240     9907.16
    293280     9908.69
    293320     9910.05
    293360      9911.2
    293400     9913.39
    293440     9914.65
    293480     9915.84
    293520     9916.77
    293560      9918.7
    293600     9919.52
    293640     9920.65
    293680     9922.49
    293720     9923.61
    293760     9925.03
    293800     9926.71
    293840     9927.38
    293880     9929.16
    293920     9930.63
    293960     9931.98
    294000     9933.23
    294040      9934.3
    294080     9935.81
    294120     9937.18
    294160     9938.32
    294200     9940.51
    294240     9941.77
    294280     9942.94
    294320     9943.87
    294360     9945.83
    294400     9946.66
    294440     9947.72
    294480     9949.62
    294520     9950.74
    294560     9952.12
    294600     9953.83
    294640     9954.47
    294680     9956.25
    294720     9957.75
    294760     9959.09
    294800     9960.39
    294840     9961.41
    294880     9962.92
    294920     9964.29
    294960     9965.43
    295000     9967.63
    295040     9968.88
    295080     9970.05
    295120     9970.97
    295160     9972.92
    295200     9973.78
    295240     9974.84
    295280     9976.72
    295320     9977.84
    295360     9979.23
    295400     9980.93
    295440     9981.58
    295480     9983.35
    295520     9984.86
    295560     9986.23
    295600     9987.48
    295640     9988.52
    295680     9990.04
    295720     9991.39
    295760     9992.53
    295800     9994.72
    295840        9996
    295880     9997.16
    295920     9998.07
    295960       10000
    296000     10000.9
    296040       10002
    296080     10003.8
    296120       10005
    296160     10006.3
    296200       10008
    296240     10008.7
    296280     10010.5
    296320       10012
    296360     10013.3
    296400     10014.6
    296440     10015.7
    296480     10017.2
    296520     10018.5
    296560     10019.7
    296600     10021.9
    296640     10023.1
    296680     10024.3
    296720     10025.2
    296760     10027.2
    296800       10028
    296840       10029
    296880       10031
    296920     10032.1
    296960     10033.5
    297000     10035.2
    297040     10035.8
    297080     10037.6
    297120     10039.1
    297160     10040.4
    297200     10041.8
    297240     10042.8
    297280     10044.3
    297320     10045.6
    297360     10046.8
    297400       10049
    297440     10050.3
    297480     10051.4
    297520     10052.3
    297560     10054.3
    297600     10055.1
    297640     10056.2
    297680     10058.1
    297720     10059.2
    297760     10060.6
    297800     10062.3
    297840     10062.9
    297880     10064.7
    297920     10066.2
    297960     10067.6
    298000     10068.9
    298040     10069.9
    298080     10071.4
    298120     10072.7
    298160     10073.9
    298200     10076.1
    298240     10077.4
    298280     10078.6
    298320     10079.4
    298360     10081.4
    298400     10082.2
    298440     10083.3
    298480     10085.2
    298520     10086.4
    298560     10087.7
    298600     10089.4
    298640       10090
    298680     10091.9
    298720     10093.3
    298760     10094.7
    298800       10096
    298840       10097
    298880     10098.5
    298920     10099.9
    298960       10101
    299000     10103.3
    299040     10104.5
    299080     10105.7
    299120     10106.6
    299160     10108.5
    299200     10109.3
    299240     10110.4
    299280     10112.3
    299320     10113.5
    299360     10114.8
    299400     10116.5
    299440     10117.2
    299480       10119
    299520     10120.4
    299560     10121.8
    299600     10123.1
    299640     10124.1
    299680     10125.6
    299720       10127
    299760     10128.2
    299800     10130.4
    299840     10131.7
    299880     10132.8
    299920     10133.7
    299960     10135.7
    300000     10136.5
    300040     10137.5
    300080     10139.4
    300120     10140.6
    300160       10142
    300200     10143.7
    300240     10144.3
    300280     10146.1
    300320     10147.5
    300360     10148.9
    300400     10150.3
    300440     10151.2
    300480     10152.8
    300520     10154.1
    300560     10155.3
    300600     10157.5
    300640     10158.8
    300680     10159.9
    300720     10160.8
    300760     10162.8
    300800     10163.6
    300840     10164.6
    300880     10166.6
    300920     10167.7
    300960     10169.1
    301000     10170.8
    301040     10171.4
    301080     10173.2
    301120     10174.6
    301160     10176.1
    301200     10177.4
    301240     10178.3
    301280     10179.9
    301320     10181.2
    301360     10182.4
    301400     10184.6
    301440     10185.9
    301480       10187
    301520     10187.9
    301560     10189.9
    301600     10190.7
    301640     10191.7
    301680     10193.7
    301720     10194.9
    301760     10196.2
    301800     10197.9
    301840     10198.5
    301880     10200.3
    301920     10201.7
    301960     10203.2
    302000     10204.5
    302040     10205.4
    302080       10207
    302120     10208.4
    302160     10209.4
    302200     10211.7
    302240       10213
    302280     10214.1
    302320       10215
    302360       10217
    302400     10217.8
    302440     10218.8
    302480     10220.8
    302520       10222
    302560     10223.3
    302600       10225
    302640     10225.6
    302680     10227.4
    302720     10228.8
    302760     10230.3
    302800     10231.6
    302840     10232.5
    302880     10234.1
    302920     10235.4
    302960     10236.6
    303000     10238.8
    303040     10240.1
    303080     10241.2
    303120     10242.1
    303160     10244.1
    303200     10244.9
    303240     10245.9
    303280     10247.9
    303320     10249.1
    303360     10250.4
    303400     10252.1
    303440     10252.7
    303480     10254.5
    303520     10255.9
    303560     10257.4
    303600     10258.7
    303640     10259.6
    303680     10261.2
    303720     10262.5
    303760     10263.6
    303800     10265.9
    303840     10267.2
    303880     10268.3
    303920     10269.2
    303960     10271.2
    304000       10272
    304040       10273
    304080     10274.9
    304120     10276.2
    304160     10277.5
    304200     10279.2
    304240     10279.8
    304280     10281.6
    304320       10283
    304360     10284.5
    304400     10285.8
    304440     10286.7
    304480     10288.2
    304520     10289.6
    304560     10290.7
    304600       10293
    304640     10294.3
    304680     10295.4
    304720     10296.3
    304760     10298.3
    304800       10299
    304840     10300.1
    304880       10302
    304920     10303.2
    304960     10304.6
    305000     10306.3
    305040     10306.9
    305080     10308.6
    305120     10310.1
    305160     10311.6
    305200     10312.8
    305240     10313.8
    305280     10315.3
    305320     10316.7
    305360     10317.8
    305400     10320.1
    305440     10321.4
    305480     10322.5
    305520     10323.4
    305560     10325.4
    305600     10326.1
    305640     10327.2
    305680     10329.1
    305720     10330.3
    305760     10331.7
    305800     10333.3
    305840       10334
    305880     10335.7
    305920     10337.2
    305960     10338.7
    306000     10339.9
    306040     10340.8
    306080     10342.4
    306120     10343.8
    306160     10344.9
    306200     10347.2
    306240     10348.5
    306280     10349.5
    306320     10350.5
    306360     10352.5
    306400     10353.2
    306440     10354.2
    306480     10356.2
    306520     10357.4
    306560     10358.7
    306600     10360.4
    306640       10361
    306680     10362.8
    306720     10364.2
    306760     10365.7
    306800       10367
    306840     10367.9
    306880     10369.5
    306920     10370.9
    306960       10372
    307000     10374.2
    307040     10375.5
    307080     10376.6
    307120     10377.5
    307160     10379.5
    307200     10380.2
    307240     10381.3
    307280     10383.2
    307320     10384.5
    307360     10385.8
    307400     10387.5
    307440     10388.1
    307480     10389.9
    307520     10391.3
    307560     10392.8
    307600     10394.1
    307640     10394.9
    307680     10396.5
    307720     10397.9
    307760     10399.1
    307800     10401.3
    307840     10402.6
    307880     10403.7
    307920     10404.6
    307960     10406.6
    308000     10407.3
    308040     10408.3
    308080     10410.3
    308120     10411.5
    308160     10412.9
    308200     10414.5
    308240     10415.1
    308280     10416.9
    308320     10418.3
    308360     10419.9
    308400     10421.2
    308440       10422
    308480     10423.6
    308520       10425
    308560     10426.1
    308600     10428.4
    308640     10429.6
    308680     10430.8
    308720     10431.6
    308760     10433.6
    308800     10434.3
    308840     10435.4
    308880     10437.3
    308920     10438.5
    308960     10439.9
    309000     10441.5
    309040     10442.2
    309080     10443.9
    309120     10445.3
    309160     10446.9
    309200     10448.2
    309240       10449
    309280     10450.6
    309320       10452
    309360     10453.1
    309400     10455.4
    309440     10456.7
    309480     10457.8
    309520     10458.7
    309560     10460.6
    309600     10461.3
    309640     10462.4
    309680     10464.4
    309720     10465.6
    309760     10466.9
    309800     10468.5
    309840     10469.2
    309880     10470.9
    309920     10472.4
    309960     10473.9
    310000     10475.2
    310040       10476
    310080     10477.7
    310120     10479.1
    310160     10480.1
    310200     10482.5
    310240     10483.7
    310280     10484.8
    310320     10485.7
    310360     10487.6
    310400     10488.3
    310440     10489.4
    310480     10491.4
    310520     10492.6
    310560     10493.9
    310600     10495.6
    310640     10496.2
    310680     10497.9
    310720     10499.4
    310760       10501
    310800     10502.2
    310840       10503
    310880     10504.6
    310920     10506.1
    310960     10507.2
    311000     10509.5
    311040     10510.7
    311080     10511.8
    311120     10512.7
    311160     10514.7
    311200     10515.4
    311240     10516.4
    311280     10518.4
    311320     10519.6
    311360       10521
    311400     10522.6
    311440     10523.2
    311480       10525
    311520     10526.4
    311560       10528
    311600     10529.2
    311640       10530
    311680     10531.6
    311720     10533.1
    311760     10534.2
    311800     10536.5
    311840     10537.8
    311880     10538.8
    311920     10539.7
    311960     10541.7
    312000     10542.4
    312040     10543.4
    312080     10545.4
    312120     10546.6
    312160       10548
    312200     10549.6
    312240     10550.2
    312280       10552
    312320     10553.4
    312360       10555
    312400     10556.2
    312440     10557.1
    312480     10558.7
    312520     10560.1
    312560     10561.2
    312600     10563.5
    312640     10564.8
    312680     10565.8
    312720     10566.7
    312760     10568.7
    312800     10569.4
    312840     10570.4
    312880     10572.4
    312920     10573.6
    312960       10575
    313000     10576.6
    313040     10577.2
    313080       10579
    313120     10580.4
    313160       10582
    313200     10583.2
    313240       10584
    313280     10585.7
    313320     10587.1
    313360     10588.2
    313400     10590.5
    313440     10591.8
    313480     10592.8
    313520     10593.7
    313560     10595.7
    313600     10596.3
    313640     10597.4
    313680     10599.4
    313720     10600.6
    313760       10602
    313800     10603.5
    313840     10604.2
    313880     10605.9
    313920     10607.4
    313960       10609
    314000     10610.2
    314040       10611
    314080     10612.6
    314120       10614
    314160     10615.2
    314200     10617.5
    314240     10618.8
    314280     10619.8
    314320     10620.7
    314360     10622.7
    314400     10623.3
    314440     10624.4
    314480     10626.4
    314520     10627.6
    314560       10629
    314600     10630.5
    314640     10631.2
    314680     10632.9
    314720     10634.3
    314760       10636
    314800     10637.2
    314840       10638
    314880     10639.6
    314920       10641
    314960     10642.2
    315000     10644.5
    315040     10645.8
    315080     10646.8
    315120     10647.7
    315160     10649.6
    315200     10650.3
    315240     10651.3
    315280     10653.4
    315320     10654.6
    315360     10655.9
    315400     10657.5
    315440     10658.2
    315480     10659.9
    315520     10661.3
    315560       10663
    315600     10664.2
    315640       10665
    315680     10666.6
    315720       10668
    315760     10669.2
    315800     10671.4
    315840     10672.8
    315880     10673.8
    315920     10674.7
    315960     10676.6
    316000     10677.3
    316040     10678.4
    316080     10680.4
    316120     10681.5
    316160     10682.9
    316200     10684.5
    316240     10685.2
    316280     10686.9
    316320     10688.3
    316360       10690
    316400     10691.2
    316440       10692
    316480     10693.6
    316520       10695
    316560     10696.2
    316600     10698.4
    316640     10699.8
    316680     10700.8
    316720     10701.7
    316760     10703.6
    316800     10704.3
    316840     10705.3
    316880     10707.3
    316920     10708.5
    316960       10710
    317000     10711.5
    317040     10712.1
    317080     10713.9
    317120     10715.3
    317160       10717
    317200     10718.2
    317240     10718.9
    317280     10720.6
    317320       10722
    317360     10723.2
    317400     10725.4
    317440     10726.8
    317480     10727.7
    317520     10728.7
    317560     10730.6
    317600     10731.3
    317640     10732.3
    317680     10734.3
    317720     10735.5
    317760     10736.9
    317800     10738.5
    317840     10739.1
    317880     10740.8
    317920     10742.2
    317960     10743.9
    318000     10745.1
    318040     10745.9
    318080     10747.5
    318120       10749
    318160     10750.2
    318200     10752.4
    318240     10753.8
    318280     10754.7
    318320     10755.6
    318360     10757.6
    318400     10758.2
    318440     10759.3
    318480     10761.3
    318520     10762.5
    318560     10763.9
    318600     10765.5
    318640     10766.1
    318680     10767.8
    318720     10769.2
    318760       10771
    318800     10772.2
    318840     10772.9
    318880     10774.5
    318920       10776
    318960     10777.2
    319000     10779.4
    319040     10780.7
    319080     10781.7
    319120     10782.7
    319160     10784.6
    319200     10785.2
    319240     10786.3
    319280     10788.3
    319320     10789.5
    319360     10790.9
    319400     10792.4
    319440       10793
    319480     10794.8
    319520     10796.2
    319560     10797.9
    319600     10799.1
    319640     10799.9
    319680     10801.5
    319720       10803
    319760     10804.2
    319800     10806.4
    319840     10807.7
    319880     10808.7
    319920     10809.7
    319960     10811.5
    320000     10812.2
    320040     10813.2
    320080     10815.3
    320120     10816.5
    320160     10817.9
    320200     10819.4
    320240       10820
    320280     10821.8
    320320     10823.1
    320360     10824.9
    320400     10826.2
    320440     10826.8
    320480     10828.5
    320520       10830
    320560     10831.1
    320600     10833.4
    320640     10834.7
    320680     10835.7
    320720     10836.6
    320760     10838.5
    320800     10839.2
    320840     10840.2
    320880     10842.3
    320920     10843.5
    320960     10844.8
    321000     10846.4
    321040       10847
    321080     10848.7
    321120     10850.1
    321160     10851.9
    321200     10853.1
    321240     10853.8
    321280     10855.4
    321320     10856.9
    321360     10858.1
    321400     10860.3
    321440     10861.7
    321480     10862.6
    321520     10863.6
    321560     10865.5
    321600     10866.2
    321640     10867.2
    321680     10869.3
    321720     10870.5
    321760     10871.8
    321800     10873.4
    321840       10874
    321880     10875.7
    321920     10877.1
    321960     10878.8
    322000     10880.1
    322040     10880.7
    322080     10882.4
    322120     10883.9
    322160     10885.1
    322200     10887.3
    322240     10888.6
    322280     10889.6
    322320     10890.6
    322360     10892.4
    322400     10893.2
    322440     10894.1
    322480     10896.3
    322520     10897.4
    322560     10898.8
    322600     10900.4
    322640     10900.9
    322680     10902.7
    322720     10904.1
    322760     10905.8
    322800       10907
    322840     10907.7
    322880     10909.3
    322920     10910.9
    322960       10912
    323000     10914.2
    323040     10915.6
    323080     10916.6
    323120     10917.5
    323160     10919.4
    323200     10920.1
    323240     10921.1
    323280     10923.2
    323320     10924.4
    323360     10925.7
    323400     10927.3
    323440     10927.9
    323480     10929.6
    323520     10931.1
    323560     10932.7
    323600       10934
    323640     10934.7
    323680     10936.3
    323720     10937.9
    323760       10939
    323800     10941.2
    323840     10942.6
    323880     10943.6
    323920     10944.5
    323960     10946.3
    324000     10947.1
    324040     10948.1
    324080     10950.2
    324120     10951.4
    324160     10952.7
    324200     10954.3
    324240     10954.9
    324280     10956.6
    324320       10958
    324360     10959.7
    324400       10961
    324440     10961.6
    324480     10963.3
    324520     10964.8
    324560       10966
    324600     10968.2
    324640     10969.5
    324680     10970.5
    324720     10971.5
    324760     10973.3
    324800     10974.1
    324840       10975
    324880     10977.1
    324920     10978.4
    324960     10979.6
    325000     10981.2
    325040     10981.9
    325080     10983.6
    325120       10985
    325160     10986.7
    325200     10987.9
    325240     10988.6
    325280     10990.3
    325320     10991.8
    325360     10992.9
    325400     10995.2
    325440     10996.5
    325480     10997.5
    325520     10998.5
    325560     11000.3
    325600       11001
    325640       11002
    325680     11004.1
    325720     11005.3
    325760     11006.6
    325800     11008.2
    325840     11008.8
    325880     11010.5
    325920       11012
    325960     11013.7
    326000     11014.9
    326040     11015.5
    326080     11017.3
    326120     11018.7
    326160     11019.9
    326200     11022.1
    326240     11023.5
    326280     11024.4
    326320     11025.4
    326360     11027.2
    326400       11028
    326440     11028.9
    326480     11031.1
    326520     11032.3
    326560     11033.5
    326600     11035.1
    326640     11035.8
    326680     11037.5
    326720     11038.9
    326760     11040.6
    326800     11041.9
    326840     11042.5
    326880     11044.2
    326920     11045.7
    326960     11046.9
    327000     11049.1
    327040     11050.4
    327080     11051.4
    327120     11052.3
    327160     11054.2
    327200       11055
    327240     11055.9
    327280       11058
    327320     11059.3
    327360     11060.5
    327400     11062.1
    327440     11062.7
    327480     11064.5
    327520     11065.9
    327560     11067.6
    327600     11068.8
    327640     11069.5
    327680     11071.1
    327720     11072.6
    327760     11073.8
    327800     11076.1
    327840     11077.4
    327880     11078.3
    327920     11079.3
    327960     11081.1
    328000     11081.9
    328040     11082.8
    328080       11085
    328120     11086.2
    328160     11087.4
    328200       11089
    328240     11089.7
    328280     11091.4
    328320     11092.8
    328360     11094.5
    328400     11095.8
    328440     11096.4
    328480     11098.1
    328520     11099.5
    328560     11100.8
    328600       11103
    328640     11104.3
    328680     11105.2
    328720     11106.2
    328760       11108
    328800     11108.9
    328840     11109.8
    328880     11111.9
    328920     11113.1
    328960     11114.4
    329000     11115.9
    329040     11116.6
    329080     11118.3
    329120     11119.7
    329160     11121.4
    329200     11122.7
    329240     11123.3
    329280       11125
    329320     11126.5
    329360     11127.7
    329400     11129.9
    329440     11131.2
    329480     11132.2
    329520     11133.1
    329560     11134.9
    329600     11135.8
    329640     11136.7
    329680     11138.8
    329720       11140
    329760     11141.3
    329800     11142.8
    329840     11143.5
    329880     11145.2
    329920     11146.6
    329960     11148.3
    330000     11149.7
    330040     11150.3
    330080     11151.9
    330120     11153.4
    330160     11154.6
    330200     11156.9
    330240     11158.1
    330280     11159.1
    330320       11160
    330360     11161.8
    330400     11162.7
    330440     11163.6
    330480     11165.7
    330520     11166.9
    330560     11168.2
    330600     11169.8
    330640     11170.4
    330680     11172.2
    330720     11173.5
    330760     11175.2
    330800     11176.6
    330840     11177.2
    330880     11178.9
    330920     11180.3
    330960     11181.5
    331000     11183.8
    331040       11185
    331080       11186
    331120       11187
    331160     11188.8
    331200     11189.7
    331240     11190.5
    331280     11192.6
    331320     11193.9
    331360     11195.1
    331400     11196.7
    331440     11197.4
    331480     11199.1
    331520     11200.4
    331560     11202.1
    331600     11203.5
    331640     11204.1
    331680     11205.8
    331720     11207.2
    331760     11208.4
    331800     11210.7
    331840       11212
    331880     11212.9
    331920     11213.9
    331960     11215.7
    332000     11216.6
    332040     11217.4
    332080     11219.5
    332120     11220.8
    332160     11222.1
    332200     11223.6
    332240     11224.3
    332280       11226
    332320     11227.4
    332360       11229
    332400     11230.4
    332440       11231
    332480     11232.7
    332520     11234.2
    332560     11235.3
    332600     11237.7
    332640     11238.9
    332680     11239.8
    332720     11240.8
    332760     11242.6
    332800     11243.5
    332840     11244.4
    332880     11246.5
    332920     11247.8
    332960       11249
    333000     11250.6
    333040     11251.2
    333080     11252.9
    333120     11254.3
    333160       11256
    333200     11257.4
    333240       11258
    333280     11259.6
    333320     11261.1
    333360     11262.3
    333400     11264.6
    333440     11265.8
    333480     11266.8
    333520     11267.8
    333560     11269.6
    333600     11270.5
    333640     11271.3
    333680     11273.4
    333720     11274.7
    333760       11276
    333800     11277.5
    333840     11278.1
    333880     11279.9
    333920     11281.3
    333960     11282.9
    334000     11284.3
    334040     11284.9
    334080     11286.6
    334120     11288.1
    334160     11289.2
    334200     11291.6
    334240     11292.8
    334280     11293.7
    334320     11294.7
    334360     11296.6
    334400     11297.4
    334440     11298.2
    334480     11300.4
    334520     11301.7
    334560     11302.9
    334600     11304.5
    334640     11305.1
    334680     11306.9
    334720     11308.2
    334760     11309.9
    334800     11311.3
    334840     11311.9
    334880     11313.5
    334920       11315
    334960     11316.2
    335000     11318.5
    335040     11319.7
    335080     11320.7
    335120     11321.7
    335160     11323.5
    335200     11324.3
    335240     11325.2
    335280     11327.3
    335320     11328.6
    335360     11329.9
    335400     11331.4
    335440       11332
    335480     11333.8
    335520     11335.2
    335560     11336.8
    335600     11338.2
    335640     11338.8
    335680     11340.5
    335720       11342
    335760     11343.2
    335800     11345.4
    335840     11346.7
    335880     11347.6
    335920     11348.6
    335960     11350.5
    336000     11351.3
    336040     11352.1
    336080     11354.3
    336120     11355.6
    336160     11356.8
    336200     11358.4
    336240       11359
    336280     11360.8
    336320     11362.2
    336360     11363.8
    336400     11365.2
    336440     11365.8
    336480     11367.4
    336520     11368.9
    336560     11370.1
    336600     11372.4
    336640     11373.6
    336680     11374.6
    336720     11375.6
    336760     11377.4
    336800     11378.2
    336840     11379.1
    336880     11381.2
    336920     11382.5
    336960     11383.7
    337000     11385.3
    337040     11385.9
    337080     11387.7
    337120     11389.1
    337160     11390.7
    337200     11392.1
    337240     11392.7
    337280     11394.4
    337320     11395.8
    337360       11397
    337400     11399.3
    337440     11400.6
    337480     11401.5
    337520     11402.5
    337560     11404.4
    337600     11405.1
    337640       11406
    337680     11408.2
    337720     11409.5
    337760     11410.7
    337800     11412.3
    337840     11412.9
    337880     11414.6
    337920     11416.1
    337960     11417.7
    338000     11419.1
    338040     11419.7
    338080     11421.3
    338120     11422.8
    338160       11424
    338200     11426.3
    338240     11427.5
    338280     11428.5
    338320     11429.4
    338360     11431.3
    338400     11432.1
    338440     11432.9
    338480     11435.1
    338520     11436.4
    338560     11437.6
    338600     11439.3
    338640     11439.8
    338680     11441.6
    338720       11443
    338760     11444.6
    338800       11446
    338840     11446.6
    338880     11448.2
    338920     11449.8
    338960     11450.9
    339000     11453.2
    339040     11454.5
    339080     11455.5
    339120     11456.4
    339160     11458.3
    339200       11459
    339240     11459.9
    339280     11462.1
    339320     11463.4
    339360     11464.6
    339400     11466.2
    339440     11466.8
    339480     11468.5
    339520       11470
    339560     11471.6
    339600       11473
    339640     11473.5
    339680     11475.2
    339720     11476.7
    339760     11477.9
    339800     11480.2
    339840     11481.5
    339880     11482.5
    339920     11483.4
    339960     11485.2
    340000       11486
    340040     11486.8
    340080     11489.1
    340120     11490.4
    340160     11491.5
    340200     11493.1
    340240     11493.7
    340280     11495.5
    340320     11496.9
    340360     11498.5
    340400     11499.9
    340440     11500.5
    340480     11502.1
    340520     11503.6
    340560     11504.8
    340600     11507.2
    340640     11508.4
    340680     11509.4
    340720     11510.3
    340760     11512.1
    340800     11512.9
    340840     11513.7
    340880       11516
    340920     11517.3
    340960     11518.5
    341000     11520.1
    341040     11520.6
    341080     11522.4
    341120     11523.9
    341160     11525.4
    341200     11526.9
    341240     11527.4
    341280     11529.1
    341320     11530.6
    341360     11531.8
    341400     11534.1
    341440     11535.3
    341480     11536.3
    341520     11537.3
    341560     11539.1
    341600     11539.9
    341640     11540.7
    341680       11543
    341720     11544.3
    341760     11545.5
    341800     11547.1
    341840     11547.6
    341880     11549.4
    341920     11550.8
    341960     11552.4
    342000     11553.8
    342040     11554.4
    342080       11556
    342120     11557.6
    342160     11558.7
    342200       11561
    342240     11562.3
    342280     11563.3
    342320     11564.2
    342360     11566.1
    342400     11566.8
    342440     11567.7
    342480     11569.9
    342520     11571.2
    342560     11572.4
    342600       11574
    342640     11574.6
    342680     11576.3
    342720     11577.8
    342760     11579.3
    342800     11580.8
    342840     11581.3
    342880     11582.9
    342920     11584.6
    342960     11585.6
    343000       11588
    343040     11589.3
    343080     11590.2
    343120     11591.2
    343160       11593
    343200     11593.8
    343240     11594.6
    343280     11596.9
    343320     11598.2
    343360     11599.3
    343400       11601
    343440     11601.5
    343480     11603.3
    343520     11604.7
    343560     11606.3
    343600     11607.8
    343640     11608.3
    343680     11609.9
    343720     11611.5
    343760     11612.6
    343800     11614.9
    343840     11616.2
    343880     11617.1
    343920     11618.2
    343960       11620
    344000     11620.8
    344040     11621.6
    344080     11623.9
    344120     11625.2
    344160     11626.3
    344200       11628
    344240     11628.5
    344280     11630.2
    344320     11631.7
    344360     11633.3
    344400     11634.7
    344440     11635.3
    344480     11636.8
    344520     11638.5
    344560     11639.5
    344600     11641.9
    344640     11643.2
    344680     11644.1
    344720     11645.1
    344760       11647
    344800     11647.7
    344840     11648.5
    344880     11650.8
    344920     11652.1
    344960     11653.2
    345000       11655
    345040     11655.5
    345080     11657.3
    345120     11658.7
    345160     11660.2
    345200     11661.6
    345240     11662.2
    345280     11663.8
    345320     11665.5
    345360     11666.6
    345400     11668.8
    345440     11670.2
    345480     11671.1
    345520     11672.1
    345560       11674
    345600     11674.7
    345640     11675.5
    345680     11677.8
    345720     11679.1
    345760     11680.2
    345800     11681.9
    345840     11682.5
    345880     11684.2
    345920     11685.6
    345960     11687.2
    346000     11688.6
    346040     11689.2
    346080     11690.8
    346120     11692.4
    346160     11693.5
    346200     11695.8
    346240     11697.2
    346280     11698.1
    346320       11699
    346360     11700.9
    346400     11701.7
    346440     11702.5
    346480     11704.7
    346520     11706.1
    346560     11707.2
    346600     11708.9
    346640     11709.5
    346680     11711.2
    346720     11712.6
    346760     11714.2
    346800     11715.6
    346840     11716.2
    346880     11717.8
    346920     11719.4
    346960     11720.5
    347000     11722.8
    347040     11724.1
    347080       11725
    347120       11726
    347160     11727.9
    347200     11728.7
    347240     11729.4
    347280     11731.7
    347320     11733.1
    347360     11734.2
    347400     11735.9
    347440     11736.5
    347480     11738.2
    347520     11739.5
    347560     11741.1
    347600     11742.6
    347640     11743.1
    347680     11744.7
    347720     11746.4
    347760     11747.4
    347800     11749.8
    347840     11751.1
    347880       11752
    347920       11753
    347960     11754.9
    348000     11755.7
    348040     11756.4
    348080     11758.6
    348120     11760.1
    348160     11761.2
    348200     11762.9
    348240     11763.4
    348280     11765.2
    348320     11766.5
    348360     11768.1
    348400     11769.5
    348440       11770
    348480     11771.7
    348520     11773.3
    348560     11774.4
    348600     11776.7
    348640     11778.1
    348680     11778.9
    348720       11780
    348760     11781.8
    348800     11782.6
    348840     11783.4
    348880     11785.6
    348920       11787
    348960     11788.2
    349000     11789.8
    349040     11790.4
    349080     11792.1
    349120     11793.4
    349160       11795
    349200     11796.4
    349240       11797
    349280     11798.7
    349320     11800.3
    349360     11801.4
    349400     11803.7
    349440       11805
    349480     11805.9
    349520     11806.9
    349560     11808.8
    349600     11809.6
    349640     11810.3
    349680     11812.5
    349720       11814
    349760     11815.1
    349800     11816.8
    349840     11817.3
    349880       11819
    349920     11820.4
    349960       11822
    350000     11823.4
    350040       11824
    350080     11825.6
    350120     11827.2
    350160     11828.3
    350200     11830.6
    350240       11832
    350280     11832.8
    350320     11833.9
    350360     11835.7
    350400     11836.5
    350440     11837.2
    350480     11839.5
    350520     11840.9
    350560     11842.1
    350600     11843.7
    350640     11844.3
    350680       11846
    350720     11847.4
    350760     11848.9
    350800     11850.3
    350840       11851
    350880     11852.5
    350920     11854.2
    350960     11855.3
    351000     11857.5
    351040     11858.9
    351080     11859.8
    351120     11860.8
    351160     11862.7
    351200     11863.4
    351240     11864.2
    351280     11866.4
    351320     11867.8
    351360       11869
    351400     11870.6
    351440     11871.2
    351480     11872.9
    351520     11874.3
    351560     11875.9
    351600     11877.3
    351640     11877.9
    351680     11879.5
    351720     11881.1
    351760     11882.2
    351800     11884.5
    351840     11885.9
    351880     11886.7
    351920     11887.7
    351960     11889.6
    352000     11890.3
    352040     11891.1
    352080     11893.3
    352120     11894.7
    352160       11896
    352200     11897.6
    352240     11898.1
    352280     11899.9
    352320     11901.2
    352360     11902.8
    352400     11904.2
    352440     11904.8
    352480     11906.4
    352520       11908
    352560     11909.1
    352600     11911.4
    352640     11912.8
    352680     11913.7
    352720     11914.7
    352760     11916.5
    352800     11917.3
    352840       11918
    352880     11920.2
    352920     11921.7
    352960     11922.9
    353000     11924.5
    353040       11925
    353080     11926.8
    353120     11928.2
    353160     11929.7
    353200     11931.1
    353240     11931.7
    353280     11933.3
    353320     11934.9
    353360       11936
    353400     11938.3
    353440     11939.7
    353480     11940.6
    353520     11941.6
    353560     11943.4
    353600     11944.2
    353640     11944.9
    353680     11947.1
    353720     11948.6
    353760     11949.8
    353800     11951.4
    353840     11951.9
    353880     11953.7
    353920     11955.1
    353960     11956.7
    354000     11958.1
    354040     11958.6
    354080     11960.2
    354120     11961.8
    354160     11962.9
    354200     11965.2
    354240     11966.6
    354280     11967.5
    354320     11968.5
    354360     11970.3
    354400     11971.1
    354440     11971.9
    354480     11974.1
    354520     11975.6
    354560     11976.7
    354600     11978.3
    354640     11978.8
    354680     11980.6
    354720       11982
    354760     11983.6
    354800     11984.9
    354840     11985.5
    354880     11987.2
    354920     11988.8
    354960     11989.8
    355000     11992.1
    355040     11993.5
    355080     11994.4
    355120     11995.4
    355160     11997.3
    355200       11998
    355240     11998.8
    355280       12001
    355320     12002.4
    355360     12003.6
    355400     12005.2
    355440     12005.8
    355480     12007.6
    355520       12009
    355560     12010.5
    355600     12011.9
    355640     12012.5
    355680     12014.1
    355720     12015.7
    355760     12016.7
    355800       12019
    355840     12020.5
    355880     12021.3
    355920     12022.3
    355960     12024.2
    356000     12024.9
    356040     12025.7
    356080     12027.9
    356120     12029.4
    356160     12030.6
    356200     12032.1
    356240     12032.7
    356280     12034.5
    356320     12035.8
    356360     12037.4
    356400     12038.8
    356440     12039.4
    356480       12041
    356520     12042.6
    356560     12043.6
    356600       12046
    356640     12047.4
    356680     12048.2
    356720     12049.2
    356760     12051.1
    356800     12051.9
    356840     12052.6
    356880     12054.8
    356920     12056.3
    356960     12057.5
    357000       12059
    357040     12059.7
    357080     12061.5
    357120     12062.8
    357160     12064.4
    357200     12065.7
    357240     12066.3
    357280     12067.9
    357320     12069.5
    357360     12070.6
    357400     12072.9
    357440     12074.3
    357480     12075.1
    357520     12076.2
    357560     12078.1
    357600     12078.8
    357640     12079.5
    357680     12081.8
    357720     12083.3
    357760     12084.4
    357800       12086
    357840     12086.6
    357880     12088.4
    357920     12089.8
    357960     12091.3
    358000     12092.7
    358040     12093.3
    358080     12094.9
    358120     12096.5
    358160     12097.5
    358200     12099.8
    358240     12101.3
    358280       12102
    358320     12103.1
    358360       12105
    358400     12105.8
    358440     12106.4
    358480     12108.7
    358520     12110.2
    358560     12111.4
    358600     12112.9
    358640     12113.5
    358680     12115.3
    358720     12116.7
    358760     12118.2
    358800     12119.7
    358840     12120.2
    358880     12121.8
    358920     12123.4
    358960     12124.4
    359000     12126.8
    359040     12128.2
    359080       12129
    359120       12130
    359160     12131.9
    359200     12132.7
    359240     12133.4
    359280     12135.6
    359320     12137.1
    359360     12138.3
    359400     12139.8
    359440     12140.4
    359480     12142.2
    359520     12143.6
    359560     12145.2
    359600     12146.6
    359640     12147.2
    359680     12148.8
    359720     12150.3
    359760     12151.3
    359800     12153.7
    359840     12155.1
    359880     12155.9
    359920     12156.9
    359960     12158.9
    360000     12159.6
    360040     12160.3
    360080     12162.6
    360120     12164.1
    360160     12165.2
    360200     12166.7
    360240     12167.3
    360280     12169.2
    360320     12170.6
    360360     12172.1
    360400     12173.5
    360440     12174.1
    360480     12175.7
    360520     12177.3
    360560     12178.2
    360600     12180.7
    360640       12182
    360680     12182.8
    360720     12183.8
    360760     12185.8
    360800     12186.5
    360840     12187.3
    360880     12189.5
    360920       12191
    360960     12192.1
    361000     12193.7
    361040     12194.3
    361080     12196.1
    361120     12197.5
    361160     12199.1
    361200     12200.5
    361240     12201.1
    361280     12202.6
    361320     12204.2
    361360     12205.2
    361400     12207.6
    361440       12209
    361480     12209.7
    361520     12210.8
    361560     12212.8
    361600     12213.5
    361640     12214.2
    361680     12216.5
    361720     12217.9
    361760     12219.1
    361800     12220.6
    361840     12221.2
    361880     12223.1
    361920     12224.5
    361960       12226
    362000     12227.4
    362040       12228
    362080     12229.6
    362120     12231.2
    362160     12232.1
    362200     12234.5
    362240     12235.9
    362280     12236.7
    362320     12237.7
    362360     12239.7
    362400     12240.4
    362440     12241.1
    362480     12243.4
    362520     12244.9
    362560     12246.1
    362600     12247.5
    362640     12248.1
    362680     12250.1
    362720     12251.4
    362760       12253
    362800     12254.4
    362840     12254.9
    362880     12256.5
    362920     12258.1
    362960     12259.1
    363000     12261.4
    363040     12262.8
    363080     12263.6
    363120     12264.7
    363160     12266.7
    363200     12267.4
    363240     12268.1
    363280     12270.4
    363320     12271.8
    363360       12273
    363400     12274.5
    363440     12275.1
    363480       12277
    363520     12278.4
    363560     12279.9
    363600     12281.3
    363640     12281.9
    363680     12283.5
    363720     12285.1
    363760       12286
    363800     12288.3
    363840     12289.8
    363880     12290.6
    363920     12291.7
    363960     12293.6
    364000     12294.3
    364040       12295
    364080     12297.3
    364120     12298.8
    364160       12300
    364200     12301.5
    364240       12302
    364280     12303.9
    364320     12305.4
    364360     12306.9
    364400     12308.3
    364440     12308.8
    364480     12310.4
    364520     12312.1
    364560       12313
    364600     12315.3
    364640     12316.7
    364680     12317.5
    364720     12318.6
    364760     12320.6
    364800     12321.3
    364840       12322
    364880     12324.3
    364920     12325.7
    364960       12327
    365000     12328.4
    365040     12328.9
    365080     12330.9
    365120     12332.3
    365160     12333.9
    365200     12335.3
    365240     12335.8
    365280     12337.4
    365320       12339
    365360     12339.9
    365400     12342.3
    365440     12343.6
    365480     12344.5
    365520     12345.5
    365560     12347.5
    365600     12348.2
    365640     12348.9
    365680     12351.2
    365720     12352.6
    365760     12353.9
    365800     12355.4
    365840     12355.9
    365880     12357.8
    365920     12359.3
    365960     12360.8
    366000     12362.2
    366040     12362.8
    366080     12364.3
    366120     12365.9
    366160     12366.9
    366200     12369.2
    366240     12370.6
    366280     12371.4
    366320     12372.5
    366360     12374.5
    366400     12375.2
    366440     12375.8
    366480     12378.2
    366520     12379.6
    366560     12380.8
    366600     12382.3
    366640     12382.8
    366680     12384.8
    366720     12386.2
    366760     12387.7
    366800     12389.2
    366840     12389.7
    366880     12391.3
    366920     12392.8
    366960     12393.8
    367000     12396.1
    367040     12397.6
    367080     12398.4
    367120     12399.4
    367160     12401.5
    367200     12402.2
    367240     12402.8
    367280     12405.1
    367320     12406.6
    367360     12407.7
    367400     12409.3
    367440     12409.8
    367480     12411.7
    367520     12413.1
    367560     12414.7
    367600     12416.1
    367640     12416.7
    367680     12418.2
    367720     12419.8
    367760     12420.7
    367800     12423.1
    367840     12424.5
    367880     12425.3
    367920     12426.4
    367960     12428.4
    368000       12429
    368040     12429.7
    368080     12432.1
    368120     12433.5
    368160     12434.7
    368200     12436.2
    368240     12436.7
    368280     12438.7
    368320     12440.1
    368360     12441.6
    368400     12443.1
    368440     12443.6
    368480     12445.2
    368520     12446.7
    368560     12447.7
    368600       12450
    368640     12451.4
    368680     12452.3
    368720     12453.3
    368760     12455.3
    368800       12456
    368840     12456.6
    368880       12459
    368920     12460.5
    368960     12461.7
    369000     12463.2
    369040     12463.6
    369080     12465.6
    369120       12467
    369160     12468.6
    369200       12470
    369240     12470.5
    369280     12472.1
    369320     12473.7
    369360     12474.6
    369400     12476.9
    369440     12478.3
    369480     12479.2
    369520     12480.3
    369560     12482.2
    369600     12482.9
    369640     12483.6
    369680     12485.9
    369720     12487.4
    369760     12488.5
    369800     12490.1
    369840     12490.6
    369880     12492.5
    369920       12494
    369960     12495.5
    370000     12496.9
    370040     12497.5
    370080       12499
    370120     12500.6
    370160     12501.5
    370200     12503.8
    370240     12505.2
    370280     12506.1
    370320     12507.2
    370360     12509.1
    370400     12509.8
    370440     12510.5
    370480     12512.9
    370520     12514.3
    370560     12515.5
    370600       12517
    370640     12517.5
    370680     12519.5
    370720     12520.9
    370760     12522.4
    370800     12523.9
    370840     12524.4
    370880       12526
    370920     12527.5
    370960     12528.5
    371000     12530.8
    371040     12532.1
    371080       12533
    371120     12534.1
    371160     12536.1
    371200     12536.8
    371240     12537.4
    371280     12539.8
    371320     12541.3
    371360     12542.4
    371400     12543.9
    371440     12544.4
    371480     12546.4
    371520     12547.9
    371560     12549.3
    371600     12550.7
    371640     12551.3
    371680     12552.9
    371720     12554.4
    371760     12555.4
    371800     12557.7
    371840     12559.1
    371880     12559.9
    371920       12561
    371960       12563
    372000     12563.7
    372040     12564.3
    372080     12566.7
    372120     12568.2
    372160     12569.4
    372200     12570.9
    372240     12571.4
    372280     12573.3
    372320     12574.8
    372360     12576.2
    372400     12577.7
    372440     12578.2
    372480     12579.8
    372520     12581.3
    372560     12582.3
    372600     12584.6
    372640       12586
    372680     12586.8
    372720       12588
    372760     12589.9
    372800     12590.6
    372840     12591.2
    372880     12593.7
    372920     12595.1
    372960     12596.3
    373000     12597.8
    373040     12598.3
    373080     12600.2
    373120     12601.7
    373160     12603.1
    373200     12604.6
    373240     12605.2
    373280     12606.8
    373320     12608.2
    373360     12609.2
    373400     12611.5
    373440     12612.9
    373480     12613.8
    373520     12614.9
    373560     12616.9
    373600     12617.6
    373640     12618.1
    373680     12620.6
    373720       12622
    373760     12623.2
    373800     12624.7
    373840     12625.2
    373880     12627.2
    373920     12628.7
    373960     12630.1
    374000     12631.5
    374040     12632.1
    374080     12633.7
    374120     12635.2
    374160     12636.2
    374200     12638.5
    374240     12639.9
    374280     12640.7
    374320     12641.9
    374360     12643.8
    374400     12644.5
    374440     12645.1
    374480     12647.5
    374520       12649
    374560     12650.2
    374600     12651.6
    374640     12652.1
    374680     12654.1
    374720     12655.6
    374760     12657.1
    374800     12658.5
    374840     12659.1
    374880     12660.7
    374920     12662.1
    374960     12663.1
    375000     12665.4
    375040     12666.8
    375080     12667.7
    375120     12668.8
    375160     12670.8
    375200     12671.5
    375240       12672
    375280     12674.5
    375320     12675.9
    375360     12677.1
    375400     12678.6
    375440     12679.1
    375480     12681.1
    375520     12682.6
    375560       12684
    375600     12685.4
    375640       12686
    375680     12687.6
    375720     12689.1
    375760     12690.1
    375800     12692.4
    375840     12693.7
    375880     12694.6
    375920     12695.7
    375960     12697.7
    376000     12698.4
    376040     12698.9
    376080     12701.5
    376120     12702.8
    376160     12704.1
    376200     12705.5
    376240       12706
    376280       12708
    376320     12709.5
    376360     12710.9
    376400     12712.4
    376440     12712.9
    376480     12714.5
    376520       12716
    376560       12717
    376600     12719.3
    376640     12720.6
    376680     12721.5
    376720     12722.6
    376760     12724.7
    376800     12725.3
    376840     12725.8
    376880     12728.4
    376920     12729.7
    376960       12731
    377000     12732.4
    377040       12733
    377080     12734.9
    377120     12736.5
    377160     12737.9
    377200     12739.3
    377240     12739.8
    377280     12741.5
    377320     12742.9
    377360     12743.9
    377400     12746.2
    377440     12747.5
    377480     12748.5
    377520     12749.5
    377560     12751.6
    377600     12752.3
    377640     12752.8
    377680     12755.3
    377720     12756.7
    377760     12757.9
    377800     12759.4
    377840     12759.9
    377880     12761.9
    377920     12763.4
    377960     12764.9
    378000     12766.3
    378040     12766.8
    378080     12768.4
    378120     12769.9
    378160     12770.9
    378200     12773.2
    378240     12774.4
    378280     12775.4
    378320     12776.5
    378360     12778.6
    378400     12779.3
    378440     12779.7
    378480     12782.2
    378520     12783.6
    378560     12784.9
    378600     12786.4
    378640     12786.9
    378680     12788.8
    378720     12790.3
    378760     12791.8
    378800     12793.2
    378840     12793.7
    378880     12795.4
    378920     12796.9
    378960     12797.8
    379000     12800.1
    379040     12801.4
    379080     12802.3
    379120     12803.4
    379160     12805.5
    379200     12806.2
    379240     12806.6
    379280     12809.2
    379320     12810.6
    379360     12811.8
    379400     12813.3
    379440     12813.8
    379480     12815.7
    379520     12817.3
    379560     12818.7
    379600     12820.2
    379640     12820.6
    379680     12822.3
    379720     12823.8
    379760     12824.7
    379800       12827
    379840     12828.3
    379880     12829.2
    379920     12830.4
    379960     12832.4
    380000     12833.1
    380040     12833.6
    380080     12836.1
    380120     12837.5
    380160     12838.7
    380200     12840.2
    380240     12840.7
    380280     12842.7
    380320     12844.2
    380360     12845.7
    380400     12847.1
    380440     12847.5
    380480     12849.2
    380520     12850.7
    380560     12851.7
    380600       12854
    380640     12855.2
    380680     12856.2
    380720     12857.3
    380760     12859.4
    380800       12860
    380840     12860.5
    380880       12863
    380920     12864.4
    380960     12865.7
    381000     12867.1
    381040     12867.7
    381080     12869.6
    381120     12871.1
    381160     12872.6
    381200     12874.1
    381240     12874.5
    381280     12876.2
    381320     12877.7
    381360     12878.6
    381400     12880.9
    381440     12882.2
    381480     12883.1
    381520     12884.3
    381560     12886.3
    381600     12887.1
    381640     12887.5
    381680       12890
    381720     12891.4
    381760     12892.7
    381800     12894.1
    381840     12894.7
    381880     12896.6
    381920     12898.1
    381960     12899.5
    382000       12901
    382040     12901.5
    382080     12903.1
    382120     12904.6
    382160     12905.6
    382200     12907.9
    382240     12909.1
    382280     12910.1
    382320     12911.3
    382360     12913.3
    382400     12914.1
    382440     12914.4
    382480       12917
    382520     12918.4
    382560     12919.7
    382600     12921.1
    382640     12921.6
    382680     12923.5
    382720       12925
    382760     12926.5
    382800       12928
    382840     12928.4
    382880     12930.1
    382920     12931.6
    382960     12932.6
    383000     12934.8
    383040     12936.1
    383080       12937
    383120     12938.2
    383160     12940.3
    383200     12941.1
    383240     12941.3
    383280     12943.9
    383320     12945.3
    383360     12946.7
    383400     12948.1
    383440     12948.5
    383480     12950.5
    383520       12952
    383560     12953.4
    383600       12955
    383640     12955.4
    383680     12957.1
    383720     12958.5
    383760     12959.6
    383800     12961.9
    383840     12963.2
    383880       12964
    383920     12965.2
    383960     12967.3
    384000       12968
    384040     12968.3
    384080     12970.9
    384120     12972.3
    384160     12973.7
    384200       12975
    384240     12975.5
    384280     12977.4
    384320       12979
    384360     12980.4
    384400       12982
    384440     12982.3
    384480     12984.1
    384520     12985.5
    384560     12986.6
    384600     12988.8
    384640     12990.1
    384680       12991
    384720     12992.2
    384760     12994.3
    384800       12995
    384840     12995.2
    384880     12997.9
    384920     12999.3
    384960     13000.7
    385000       13002
    385040     13002.5
    385080     13004.4
    385120       13006
    385160     13007.4
    385200     13008.9
    385240     13009.3
    385280     13011.1
    385320     13012.5
    385360     13013.6
    385400     13015.7
    385440     13017.1
    385480       13018
    385520     13019.2
    385560     13021.3
    385600     13021.9
    385640     13022.2
    385680     13024.8
    385720     13026.3
    385760     13027.7
    385800       13029
    385840     13029.5
    385880     13031.4
    385920       13033
    385960     13034.4
    386000     13035.9
    386040     13036.3
    386080       13038
    386120     13039.5
    386160     13040.6
    386200     13042.7
    386240     13044.1
    386280       13045
    386320     13046.2
    386360     13048.3
    386400     13048.9
    386440     13049.2
    386480     13051.8
    386520     13053.3
    386560     13054.7
    386600     13055.9
    386640     13056.4
    386680     13058.4
    386720     13060.1
    386760     13061.4
    386800     13062.8
    386840     13063.3
    386880       13065
    386920     13066.5
    386960     13067.6
    387000     13069.8
    387040     13071.1
    387080     13071.9
    387120     13073.1
    387160     13075.3
    387200     13075.9
    387240     13076.2
    387280     13078.8
    387320     13080.2
    387360     13081.7
    387400     13082.9
    387440     13083.5
    387480     13085.4
    387520     13087.1
    387560     13088.4
    387600     13089.9
    387640     13090.3
    387680       13092
    387720     13093.5
    387760     13094.5
    387800     13096.8
    387840     13098.1
    387880     13098.9
    387920     13100.1
    387960     13102.2
    388000     13102.9
    388040     13103.2
    388080     13105.8
    388120     13107.2
    388160     13108.7
    388200     13109.9
    388240     13110.4
    388280     13112.4
    388320       13114
    388360     13115.4
    388400     13116.8
    388440     13117.3
    388480       13119
    388520     13120.5
    388560     13121.5
    388600     13123.7
    388640     13125.1
    388680     13125.9
    388720     13127.1
    388760     13129.2
    388800     13129.9
    388840     13130.2
    388880     13132.8
    388920     13134.2
    388960     13135.7
    389000     13136.9
    389040     13137.4
    389080     13139.3
    389120       13141
    389160     13142.4
    389200     13143.8
    389240     13144.3
    389280       13146
    389320     13147.4
    389360     13148.4
    389400     13150.7
    389440     13152.1
    389480     13152.8
    389520     13154.1
    389560     13156.2
    389600     13156.9
    389640     13157.1
    389680     13159.7
    389720     13161.1
    389760     13162.6
    389800     13163.9
    389840     13164.3
    389880     13166.3
    389920       13168
    389960     13169.3
    390000     13170.8
    390040     13171.3
    390080     13172.9
    390120     13174.3
    390160     13175.4
    390200     13177.7
    390240     13179.1
    390280     13179.8
    390320     13181.1
    390360     13183.2
    390400     13183.8
    390440     13184.1
    390480     13186.7
    390520     13188.1
    390560     13189.6
    390600     13190.9
    390640     13191.3
    390680     13193.3
    390720       13195
    390760     13196.4
    390800     13197.8
    390840     13198.2
    390880     13199.9
    390920     13201.4
    390960     13202.4
    391000     13204.7
    391040     13206.1
    391080     13206.9
    391120     13208.1
    391160     13210.2
    391200     13210.8
    391240     13211.1
    391280     13213.7
    391320     13215.1
    391360     13216.6
    391400     13217.9
    391440     13218.3
    391480     13220.3
    391520       13222
    391560     13223.3
    391600     13224.7
    391640     13225.2
    391680     13226.8
    391720     13228.3
    391760     13229.4
    391800     13231.7
    391840     13233.1
    391880     13233.9
    391920       13235
    391960     13237.2
    392000     13237.8
    392040     13238.1
    392080     13240.7
    392120     13242.1
    392160     13243.6
    392200     13244.8
    392240     13245.3
    392280     13247.3
    392320     13248.9
    392360     13250.3
    392400     13251.7
    392440     13252.2
    392480     13253.8
    392520     13255.4
    392560     13256.4
    392600     13258.7
    392640     13260.1
    392680     13260.9
    392720       13262
    392760     13264.2
    392800     13264.8
    392840     13265.1
    392880     13267.6
    392920     13269.1
    392960     13270.6
    393000     13271.8
    393040     13272.3
    393080     13274.3
    393120     13275.9
    393160     13277.3
    393200     13278.7
    393240     13279.2
    393280     13280.8
    393320     13282.4
    393360     13283.4
    393400     13285.7
    393440       13287
    393480     13287.9
    393520       13289
    393560     13291.2
    393600     13291.9
    393640       13292
    393680     13294.6
    393720       13296
    393760     13297.5
    393800     13298.8
    393840     13299.3
    393880     13301.2
    393920     13302.9
    393960     13304.3
    394000     13305.7
    394040     13306.2
    394080     13307.8
    394120     13309.3
    394160     13310.3
    394200     13312.7
    394240       13314
    394280     13314.9
    394320     13315.9
    394360     13318.1
    394400     13318.8
    394440       13319
    394480     13321.6
    394520       13323
    394560     13324.5
    394600     13325.8
    394640     13326.2
    394680     13328.2
    394720     13329.8
    394760     13331.2
    394800     13332.6
    394840     13333.2
    394880     13334.8
    394920     13336.3
    394960     13337.3
    395000     13339.7
    395040       13341
    395080     13341.8
    395120     13342.9
    395160     13345.1
    395200     13345.8
    395240       13346
    395280     13348.6
    395320       13350
    395360     13351.5
    395400     13352.7
    395440     13353.1
    395480     13355.2
    395520     13356.8
    395560     13358.2
    395600     13359.6
    395640     13360.1
    395680     13361.7
    395720     13363.3
    395760     13364.2
    395800     13366.7
    395840       13368
    395880     13368.9
    395920     13369.9
    395960       13372
    396000     13372.7
    396040       13373
    396080     13375.6
    396120     13376.9
    396160     13378.4
    396200     13379.7
    396240     13380.1
    396280     13382.1
    396320     13383.8
    396360     13385.2
    396400     13386.6
    396440     13387.1
    396480     13388.7
    396520     13390.3
    396560     13391.2
    396600     13393.7
    396640       13395
    396680     13395.8
    396720     13396.9
    396760       13399
    396800     13399.7
    396840     13399.9
    396880     13402.5
    396920     13403.9
    396960     13405.4
    397000     13406.7
    397040     13407.1
    397080     13409.1
    397120     13410.8
    397160     13412.2
    397200     13413.6
    397240     13414.1
    397280     13415.6
    397320     13417.2
    397360     13418.2
    397400     13420.6
    397440       13422
    397480     13422.8
    397520     13423.9
    397560       13426
    397600     13426.7
    397640     13426.9
    397680     13429.5
    397720     13430.9
    397760     13432.4
    397800     13433.7
    397840       13434
    397880     13436.1
    397920     13437.7
    397960     13439.2
    398000     13440.6
    398040     13441.1
    398080     13442.6
    398120     13444.2
    398160     13445.1
    398200     13447.6
    398240     13448.9
    398280     13449.8
    398320     13450.9
    398360       13453
    398400     13453.7
    398440     13453.8
    398480     13456.4
    398520     13457.9
    398560     13459.3
    398600     13460.7
    398640       13461
    398680       13463
    398720     13464.7
    398760     13466.2
    398800     13467.5
    398840     13468.1
    398880     13469.6
    398920     13471.1
    398960     13472.1
    399000     13474.6
    399040     13475.9
    399080     13476.7
    399120     13477.8
    399160     13479.9
    399200     13480.6
    399240     13480.8
    399280     13483.4
    399320     13484.8
    399360     13486.3
    399400     13487.7
    399440       13488
    399480       13490
    399520     13491.7
    399560     13493.2
    399600     13494.5
    399640       13495
    399680     13496.6
    399720     13498.1
    399760     13499.1
    399800     13501.6
    399840     13502.9
    399880     13503.8
    399920     13504.8
    399960     13506.9
    400000     13507.6
    400040     13507.8
    400080     13510.3
    400120     13511.8
    400160     13513.3
    400200     13514.6
    400240     13514.9
    400280       13517
    400320     13518.7
    400360     13520.3
    400400     13521.5
    400440       13522
    400480     13523.6
    400520     13525.1
    400560     13526.1
    400600     13528.5
    400640     13529.9
    400680     13530.7
    400720     13531.8
    400760     13533.9
    400800     13534.6
    400840     13534.8
    400880     13537.3
    400920     13538.8
    400960     13540.2
    401000     13541.6
    401040     13541.9
    401080       13544
    401120     13545.7
    401160     13547.2
    401200     13548.4
    401240       13549
    401280     13550.6
    401320       13552
    401360       13553
    401400     13555.5
    401440     13556.8
    401480     13557.6
    401520     13558.7
    401560     13560.8
    401600     13561.5
    401640     13561.7
    401680     13564.2
    401720     13565.7
    401760     13567.2
    401800     13568.5
    401840     13568.8
    401880     13570.9
    401920     13572.6
    401960     13574.1
    402000     13575.4
    402040     13575.9
    402080     13577.5
    402120       13579
    402160       13580
    402200     13582.4
    402240     13583.7
    402280     13584.6
    402320     13585.7
    402360     13587.7
    402400     13588.4
    402440     13588.7
    402480     13591.2
    402520     13592.7
    402560     13594.1
    402600     13595.5
    402640     13595.8
    402680     13597.8
    402720     13599.6
    402760     13601.1
    402800     13602.3
    402840     13602.8
    402880     13604.5
    402920     13605.9
    402960       13607
    403000     13609.3
    403040     13610.7
    403080     13611.5
    403120     13612.6
    403160     13614.7
    403200     13615.4
    403240     13615.6
    403280     13618.1
    403320     13619.7
    403360     13621.1
    403400     13622.4
    403440     13622.8
    403480     13624.8
    403520     13626.6
    403560       13628
    403600     13629.3
    403640     13629.8
    403680     13631.4
    403720     13632.9
    403760     13633.9
    403800     13636.3
    403840     13637.6
    403880     13638.5
    403920     13639.6
    403960     13641.7
    404000     13642.3
    404040     13642.6
    404080     13645.1
    404120     13646.6
    404160       13648
    404200     13649.4
    404240     13649.7
    404280     13651.7
    404320     13653.5
    404360       13655
    404400     13656.2
    404440     13656.7
    404480     13658.4
    404520     13659.8
    404560     13660.9
    404600     13663.2
    404640     13664.6
    404680     13665.4
    404720     13666.5
    404760     13668.6
    404800     13669.3
    404840     13669.6
    404880     13672.1
    404920     13673.5
    404960       13675
    405000     13676.4
    405040     13676.7
    405080     13678.7
    405120     13680.5
    405160     13681.9
    405200     13683.2
    405240     13683.8
    405280     13685.3
    405320     13686.8
    405360     13687.9
    405400     13690.2
    405440     13691.5
    405480     13692.4
    405520     13693.5
    405560     13695.6
    405600     13696.3
    405640     13696.6
    405680       13699
    405720     13700.6
    405760       13702
    405800     13703.4
    405840     13703.7
    405880     13705.8
    405920     13707.5
    405960       13709
    406000     13710.2
    406040     13710.8
    406080     13712.3
    406120     13713.8
    406160     13714.9
    406200     13717.2
    406240     13718.5
    406280     13719.4
    406320     13720.5
    406360     13722.6
    406400     13723.2
    406440     13723.6
    406480       13726
    406520     13727.5
    406560       13729
    406600     13730.4
    406640     13730.7
    406680     13732.8
    406720     13734.5
    406760       13736
    406800     13737.2
    406840     13737.7
    406880     13739.3
    406920     13740.8
    406960     13741.9
    407000     13744.3
    407040     13745.5
    407080     13746.4
    407120     13747.4
    407160     13749.6
    407200     13750.2
    407240     13750.6
    407280       13753
    407320     13754.5
    407360       13756
    407400     13757.4
    407440     13757.7
    407480     13759.8
    407520     13761.5
    407560       13763
    407600     13764.2
    407640     13764.8
    407680     13766.3
    407720     13767.8
    407760     13768.8
    407800     13771.3
    407840     13772.5
    407880     13773.5
    407920     13774.4
    407960     13776.7
    408000     13777.2
    408040     13777.6
    408080       13780
    408120     13781.5
    408160       13783
    408200     13784.4
    408240     13784.7
    408280     13786.8
    408320     13788.5
    408360       13790
    408400     13791.2
    408440     13791.8
    408480     13793.2
    408520     13794.8
    408560     13795.8
    408600     13798.3
    408640     13799.5
    408680     13800.5
    408720     13801.4
    408760     13803.7
    408800     13804.2
    408840     13804.5
    408880     13806.9
    408920     13808.5
    408960       13810
    409000     13811.4
    409040     13811.7
    409080     13813.8
    409120     13815.5
    409160       13817
    409200     13818.1
    409240     13818.8
    409280     13820.2
    409320     13821.8
    409360     13822.8
    409400     13825.2
    409440     13826.5
    409480     13827.5
    409520     13828.4
    409560     13830.7
    409600     13831.1
    409640     13831.5
    409680     13833.9
    409720     13835.5
    409760       13837
    409800     13838.4
    409840     13838.7
    409880     13840.8
    409920     13842.4
    409960     13843.9
    410000     13845.2
    410040     13845.8
    410080     13847.2
    410120     13848.8
    410160     13849.8
    410200     13852.1
    410240     13853.5
    410280     13854.5
    410320     13855.4
    410360     13857.6
    410400     13858.1
    410440     13858.5
    410480     13860.9
    410520     13862.4
    410560     13864.1
    410600     13865.3
    410640     13865.6
    410680     13867.8
    410720     13869.4
    410760     13870.9
    410800     13872.1
    410840     13872.7
    410880     13874.2
    410920     13875.8
    410960     13876.8
    411000     13879.1
    411040     13880.5
    411080     13881.4
    411120     13882.4
    411160     13884.6
    411200     13885.1
    411240     13885.5
    411280     13887.8
    411320     13889.4
    411360       13891
    411400     13892.3
    411440     13892.6
    411480     13894.7
    411520     13896.4
    411560     13897.9
    411600     13899.1
    411640     13899.7
    411680     13901.2
    411720     13902.7
    411760     13903.8
    411800     13906.1
    411840     13907.5
    411880     13908.4
    411920     13909.4
    411960     13911.6
    412000     13912.1
    412040     13912.5
    412080     13914.8
    412120     13916.4
    412160       13918
    412200     13919.3
    412240     13919.6
    412280     13921.7
    412320     13923.4
    412360     13924.9
    412400     13926.1
    412440     13926.7
    412480     13928.2
    412520     13929.7
    412560     13930.8
    412600     13933.1
    412640     13934.5
    412680     13935.5
    412720     13936.3
    412760     13938.6
    412800     13939.1
    412840     13939.4
    412880     13941.7
    412920     13943.4
    412960       13945
    413000     13946.3
    413040     13946.6
    413080     13948.7
    413120     13950.4
    413160     13951.9
    413200     13953.1
    413240     13953.7
    413280     13955.2
    413320     13956.7
    413360     13957.8
    413400     13960.1
    413440     13961.5
    413480     13962.4
    413520     13963.4
    413560     13965.6
    413600     13966.1
    413640     13966.4
    413680     13968.7
    413720     13970.4
    413760       13972
    413800     13973.3
    413840     13973.6
    413880     13975.7
    413920     13977.4
    413960     13978.9
    414000     13980.2
    414040     13980.7
    414080     13982.2
    414120     13983.6
    414160     13984.8
    414200       13987
    414240     13988.5
    414280     13989.5
    414320     13990.4
    414360     13992.6
    414400     13993.1
    414440     13993.5
    414480     13995.8
    414520     13997.4
    414560       13999
    414600     14000.3
    414640     14000.6
    414680     14002.7
    414720     14004.4
    414760     14005.9
    414800     14007.2
    414840     14007.7
    414880     14009.2
    414920     14010.6
    414960     14011.8
    415000       14014
    415040     14015.6
    415080     14016.5
    415120     14017.5
    415160     14019.7
    415200     14020.1
    415240     14020.5
    415280     14022.8
    415320     14024.4
    415360       14026
    415400     14027.3
    415440     14027.6
    415480     14029.7
    415520     14031.4
    415560       14033
    415600     14034.1
    415640     14034.8
    415680     14036.2
    415720     14037.7
    415760     14038.8
    415800     14041.1
    415840     14042.5
    415880     14043.6
    415920     14044.5
    415960     14046.7
    416000     14047.1
    416040     14047.5
    416080     14049.8
    416120     14051.4
    416160       14053
    416200     14054.3
    416240     14054.6
    416280     14056.7
    416320     14058.4
    416360     14059.9
    416400     14061.1
    416440     14061.8
    416480     14063.2
    416520     14064.7
    416560     14065.8
    416600     14068.1
    416640     14069.5
    416680     14070.6
    416720     14071.5
    416760     14073.7
    416800     14074.2
    416840     14074.4
    416880     14076.8
    416920     14078.4
    416960     14079.9
    417000     14081.3
    417040     14081.6
    417080     14083.7
    417120     14085.4
    417160     14086.9
    417200     14088.1
    417240     14088.8
    417280     14090.2
    417320     14091.6
    417360     14092.8
    417400       14095
    417440     14096.5
    417480     14097.6
    417520     14098.5
    417560     14100.7
    417600     14101.2
    417640     14101.4
    417680     14103.8
    417720     14105.4
    417760       14107
    417800     14108.3
    417840     14108.6
    417880     14110.7
    417920     14112.5
    417960       14114
    418000     14115.2
    418040     14115.8
    418080     14117.2
    418120     14118.6
    418160     14119.7
    418200       14122
    418240     14123.5
    418280     14124.6
    418320     14125.5
    418360     14127.6
    418400     14128.2
    418440     14128.4
    418480     14130.8
    418520     14132.4
    418560       14134
    418600     14135.3
    418640     14135.6
    418680     14137.7
    418720     14139.5
    418760       14141
    418800     14142.1
    418840     14142.8
    418880     14144.2
    418920     14145.6
    418960     14146.7
    419000       14149
    419040     14150.5
    419080     14151.6
    419120     14152.5
    419160     14154.6
    419200     14155.2
    419240     14155.4
    419280     14157.8
    419320     14159.4
    419360     14160.9
    419400     14162.3
    419440     14162.5
    419480     14164.7
    419520     14166.5
    419560     14167.9
    419600     14169.2
    419640     14169.8
    419680     14171.2
    419720     14172.6
    419760     14173.8
    419800       14176
    419840     14177.5
    419880     14178.5
    419920     14179.4
    419960     14181.6
    420000     14182.2
    420040     14182.4
    420080     14184.8
    420120     14186.4
    420160     14187.9
    420200     14189.4
    420240     14189.6
    420280     14191.7
    420320     14193.6
    420360       14195
    420400     14196.2
    420440     14196.7
    420480     14198.2
    420520     14199.6
    420560     14200.8
    420600     14203.1
    420640     14204.5
    420680     14205.6
    420720     14206.4
    420760     14208.7
    420800     14209.2
    420840     14209.4
    420880     14211.9
    420920     14213.5
    420960     14214.9
    421000     14216.4
    421040     14216.6
    421080     14218.7
    421120     14220.6
    421160       14222
    421200     14223.2
    421240     14223.7
    421280     14225.2
    421320     14226.6
    421360     14227.7
    421400     14230.1
    421440     14231.5
    421480     14232.6
    421520     14233.5
    421560     14235.6
    421600     14236.2
    421640     14236.4
    421680     14238.8
    421720     14240.5
    421760     14241.9
    421800     14243.4
    421840     14243.6
    421880     14245.7
    421920     14247.6
    421960       14249
    422000     14250.3
    422040     14250.7
    422080     14252.2
    422120     14253.6
    422160     14254.7
    422200     14257.1
    422240     14258.6
    422280     14259.6
    422320     14260.5
    422360     14262.6
    422400     14263.2
    422440     14263.4
    422480     14265.9
    422520     14267.5
    422560     14268.9
    422600     14270.4
    422640     14270.7
    422680     14272.8
    422720     14274.6
    422760     14275.9
    422800     14277.3
    422840     14277.7
    422880     14279.2
    422920     14280.6
    422960     14281.7
    423000     14284.2
    423040     14285.6
    423080     14286.6
    423120     14287.5
    423160     14289.6
    423200     14290.3
    423240     14290.5
    423280     14292.9
    423320     14294.5
    423360       14296
    423400     14297.4
    423440     14297.7
    423480     14299.8
    423520     14301.6
    423560       14303
    423600     14304.3
    423640     14304.7
    423680     14306.2
    423720     14307.7
    423760     14308.8
    423800     14311.1
    423840     14312.6
    423880     14313.6
    423920     14314.6
    423960     14316.6
    424000     14317.3
    424040     14317.5
    424080     14319.8
    424120     14321.5
    424160       14323
    424200     14324.4
    424240     14324.7
    424280     14326.8
    424320     14328.6
    424360     14329.9
    424400     14331.3
    424440     14331.7
    424480     14333.2
    424520     14334.7
    424560     14335.8
    424600     14338.1
    424640     14339.6
    424680     14340.6
    424720     14341.6
    424760     14343.6
    424800     14344.2
    424840     14344.4
    424880     14346.8
    424920     14348.5
    424960       14350
    425000     14351.4
    425040     14351.7
    425080     14353.8
    425120     14355.5
    425160     14356.9
    425200     14358.3
    425240     14358.7
    425280     14360.1
    425320     14361.6
    425360     14362.8
    425400     14365.1
    425440     14366.6
    425480     14367.6
    425520     14368.6
    425560     14370.5
    425600     14371.2
    425640     14371.5
    425680     14373.8
    425720     14375.5
    425760     14376.9
    425800     14378.4
    425840     14378.6
    425880     14380.8
    425920     14382.5
    425960     14383.9
    426000     14385.4
    426040     14385.7
    426080     14387.1
    426120     14388.6
    426160     14389.8
    426200     14392.1
    426240     14393.6
    426280     14394.5
    426320     14395.6
    426360     14397.6
    426400     14398.2
    426440     14398.5
    426480     14400.8
    426520     14402.6
    426560     14403.9
    426600     14405.3
    426640     14405.6
    426680     14407.8
    426720     14409.5
    426760     14410.9
    426800     14412.3
    426840     14412.7
    426880     14414.2
    426920     14415.7
    426960     14416.8
    427000     14419.1
    427040     14420.6
    427080     14421.6
    427120     14422.6
    427160     14424.5
    427200     14425.2
    427240     14425.5
    427280     14427.8
    427320     14429.6
    427360     14430.9
    427400     14432.3
    427440     14432.6
    427480     14434.8
    427520     14436.5
    427560     14437.9
    427600     14439.3
    427640     14439.7
    427680     14441.2
    427720     14442.7
    427760     14443.8
    427800     14446.1
    427840     14447.6
    427880     14448.6
    427920     14449.6
    427960     14451.5
    428000     14452.2
    428040     14452.4
    428080     14454.8
    428120     14456.5
    428160     14457.9
    428200     14459.4
    428240     14459.7
    428280     14461.8
    428320     14463.5
    428360       14465
    428400     14466.3
    428440     14466.7
    428480     14468.2
    428520     14469.7
    428560     14470.8
    428600     14473.2
    428640     14474.6
    428680     14475.6
    428720     14476.5
    428760     14478.5
    428800     14479.1
    428840     14479.5
    428880     14481.8
    428920     14483.6
    428960     14484.9
    429000     14486.4
    429040     14486.6
    429080     14488.8
    429120     14490.5
    429160     14491.9
    429200     14493.3
    429240     14493.7
    429280     14495.2
    429320     14496.7
    429360     14497.7
    429400     14500.1
    429440     14501.7
    429480     14502.6
    429520     14503.5
    429560     14505.5
    429600     14506.2
    429640     14506.5
    429680     14508.8
    429720     14510.6
    429760     14511.8
    429800     14513.4
    429840     14513.6
    429880     14515.7
    429920     14517.5
    429960     14518.9
    430000     14520.3
    430040     14520.7
    430080     14522.2
    430120     14523.7
    430160     14524.7
    430200     14527.1
    430240     14528.7
    430280     14529.5
    430320     14530.5
    430360     14532.5
    430400     14533.2
    430440     14533.4
    430480     14535.8
    430520     14537.5
    430560     14538.8
    430600     14540.4
    430640     14540.6
    430680     14542.7
    430720     14544.4
    430760     14545.9
    430800     14547.3
    430840     14547.7
    430880     14549.2
    430920     14550.7
    430960     14551.7
    431000     14554.1
    431040     14555.7
    431080     14556.5
    431120     14557.5
    431160     14559.5
    431200     14560.2
    431240     14560.4
    431280     14562.8
    431320     14564.6
    431360     14565.8
    431400     14567.4
    431440     14567.6
    431480     14569.7
    431520     14571.5
    431560     14572.9
    431600     14574.4
    431640     14574.7
    431680     14576.3
    431720     14577.8
    431760     14578.7
    431800       14581
    431840     14582.6
    431880     14583.6
    431920     14584.4
    431960     14586.5
    432000     14587.2
    432040     14587.4
    432080     14589.8
    432120     14591.5
    432160     14592.8
    432200     14594.5
    432240     14594.6
    432280     14596.7
    432320     14598.5
    432360     14599.9
    432400     14601.4
    432440     14601.7
    432480     14603.3
    432520     14604.8
    432560     14605.7
    432600       14608
    432640     14609.7
    432680     14610.5
    432720     14611.4
    432760     14613.5
    432800     14614.2
    432840     14614.4
    432880     14616.9
    432920     14618.5
    432960     14619.8
    433000     14621.5
    433040     14621.7
    433080     14623.7
    433120     14625.5
    433160     14626.9
    433200     14628.4
    433240     14628.7
    433280     14630.3
    433320     14631.9
    433360     14632.7
    433400     14635.1
    433440     14636.7
    433480     14637.5
    433520     14638.5
    433560     14640.5
    433600     14641.3
    433640     14641.3
    433680       14644
    433720     14645.5
    433760     14646.9
    433800     14648.6
    433840     14648.8
    433880     14650.8
    433920     14652.5
    433960     14653.9
    434000     14655.4
    434040     14655.8
    434080     14657.4
    434120     14658.9
    434160     14659.8
    434200     14662.2
    434240     14663.8
    434280     14664.6
    434320     14665.5
    434360     14667.5
    434400     14668.3
    434440     14668.4
    434480     14671.1
    434520     14672.6
    434560     14673.9
    434600     14675.6
    434640     14675.9
    434680     14677.8
    434720     14679.6
    434760       14681
    434800     14682.4
    434840     14682.8
    434880     14684.4
    434920     14685.9
    434960     14686.8
    435000     14689.2
    435040     14690.8
    435080     14691.6
    435120     14692.6
    435160     14694.6
    435200     14695.4
    435240     14695.5
    435280     14698.1
    435320     14699.6
    435360       14701
    435400     14702.7
    435440     14702.9
    435480     14704.9
    435520     14706.7
    435560     14708.1
    435600     14709.5
    435640     14709.9
    435680     14711.4
    435720       14713
    435760     14713.9
    435800     14716.2
    435840     14717.8
    435880     14718.7
    435920     14719.6
    435960     14721.6
    436000     14722.4
    436040     14722.5
    436080     14725.2
    436120     14726.7
    436160       14728
    436200     14729.7
    436240     14729.9
    436280     14731.9
    436320     14733.7
    436360     14735.1
    436400     14736.5
    436440     14736.9
    436480     14738.5
    436520     14740.1
    436560     14740.9
    436600     14743.2
    436640     14744.8
    436680     14745.7
    436720     14746.7
    436760     14748.7
    436800     14749.5
    436840     14749.6
    436880     14752.2
    436920     14753.7
    436960     14755.1
    437000     14756.8
    437040       14757
    437080     14758.8
    437120     14760.7
    437160     14762.1
    437200     14763.5
    437240     14763.9
    437280     14765.5
    437320     14767.1
    437360     14767.9
    437400     14770.2
    437440     14771.8
    437480     14772.7
    437520     14773.7
    437560     14775.7
    437600     14776.5
    437640     14776.5
    437680     14779.2
    437720     14780.7
    437760       14782
    437800     14783.8
    437840       14784
    437880     14785.9
    437920     14787.8
    437960     14789.1
    438000     14790.5
    438040       14791
    438080     14792.5
    438120     14794.1
    438160     14794.9
    438200     14797.2
    438240     14798.8
    438280     14799.7
    438320     14800.7
    438360     14802.7
    438400     14803.5
    438440     14803.6
    438480     14806.3
    438520     14807.7
    438560     14809.1
    438600     14810.9
    438640       14811
    438680     14812.9
    438720     14814.8
    438760     14816.1
    438800     14817.5
    438840       14818
    438880     14819.5
    438920     14821.1
    438960     14821.9
    439000     14824.2
    439040     14825.9
    439080     14826.8
    439120     14827.7
    439160     14829.7
    439200     14830.5
    439240     14830.6
    439280     14833.3
    439320     14834.7
    439360     14836.1
    439400     14837.9
    439440       14838
    439480       14840
    439520     14841.8
    439560     14843.1
    439600     14844.6
    439640       14845
    439680     14846.5
    439720     14848.1
    439760       14849
    439800     14851.2
    439840     14852.9
    439880     14853.8
    439920     14854.8
    439960     14856.7
    440000     14857.5
    440040     14857.7
    440080     14860.3
    440120     14861.8
    440160     14863.1
    440200     14864.9
    440240       14865
    440280       14867
    440320     14868.8
    440360     14870.2
    440400     14871.6
    440440     14872.1
    440480     14873.5
    440520     14875.2
    440560       14876
    440600     14878.3
    440640       14880
    440680     14880.8
    440720     14881.8
    440760     14883.7
    440800     14884.5
    440840     14884.8
    440880     14887.4
    440920     14888.8
    440960     14890.2
    441000       14892
    441040       14892
    441080     14894.1
    441120     14895.8
    441160     14897.2
    441200     14898.7
    441240     14899.1
    441280     14900.5
    441320     14902.2
    441360       14903
    441400     14905.3
    441440       14907
    441480     14907.9
    441520     14908.8
    441560     14910.7
    441600     14911.5
    441640     14911.8
    441680     14914.4
    441720     14915.9
    441760     14917.2
    441800       14919
    441840     14919.1
    441880     14921.1
    441920     14922.8
    441960     14924.2
    442000     14925.7
    442040     14926.2
    442080     14927.6
    442120     14929.2
    442160     14930.1
    442200     14932.4
    442240       14934
    442280     14934.9
    442320     14935.8
    442360     14937.7
    442400     14938.6
    442440     14938.8
    442480     14941.4
    442520       14943
    442560     14944.3
    442600     14946.1
    442640     14946.1
    442680     14948.2
    442720     14949.9
    442760     14951.3
    442800     14952.7
    442840     14953.2
    442880     14954.7
    442920     14956.3
    442960       14957
    443000     14959.4
    443040     14961.1
    443080       14962
    443120     14962.8
    443160     14964.8
    443200     14965.6
    443240     14965.8
    443280     14968.4
    443320     14969.9
    443360     14971.3
    443400     14973.1
    443440     14973.1
    443480     14975.2
    443520     14976.9
    443560     14978.3
    443600     14979.8
    443640     14980.2
    443680     14981.6
    443720     14983.3
    443760       14984
    443800     14986.4
    443840     14988.1
    443880       14989
    443920     14989.8
    443960     14991.8
    444000     14992.6
    444040     14992.8
    444080     14995.4
    444120       14997
    444160     14998.3
    444200     15000.1
    444240     15000.1
    444280     15002.2
    444320     15003.9
    444360     15005.2
    444400     15006.8
    444440     15007.2
    444480     15008.7
    444520     15010.3
    444560       15011
    444600     15013.4
    444640       15015
    444680     15015.9
    444720     15016.8
    444760     15018.7
    444800     15019.6
    444840     15019.8
    444880     15022.4
    444920       15024
    444960     15025.4
    445000       15027
    445040     15027.1
    445080     15029.2
    445120     15030.9
    445160     15032.2
    445200     15033.8
    445240     15034.2
    445280     15035.7
    445320     15037.3
    445360       15038
    445400     15040.4
    445440       15042
    445480       15043
    445520     15043.8
    445560     15045.7
    445600     15046.6
    445640     15046.7
    445680     15049.5
    445720       15051
    445760     15052.3
    445800       15054
    445840       15054
    445880     15056.1
    445920     15057.9
    445960     15059.2
    446000     15060.8
    446040     15061.1
    446080     15062.6
    446120     15064.2
    446160       15065
    446200     15067.3
    446240       15069
    446280     15069.9
    446320     15070.8
    446360     15072.8
    446400     15073.5
    446440     15073.7
    446480     15076.5
    446520       15078
    446560     15079.3
    446600       15081
    446640       15081
    446680     15083.1
    446720     15084.9
    446760     15086.2
    446800     15087.7
    446840     15088.1
    446880     15089.6
    446920     15091.2
    446960       15092
    447000     15094.3
    447040       15096
    447080     15096.9
    447120     15097.8
    447160     15099.7
    447200     15100.6
    447240     15100.7
    447280     15103.4
    447320     15104.9
    447360     15106.3
    447400       15108
    447440       15108
    447480     15110.1
    447520     15111.9
    447560     15113.2
    447600     15114.7
    447640     15115.1
    447680     15116.6
    447720     15118.2
    447760     15118.9
    447800     15121.3
    447840       15123
    447880     15123.9
    447920     15124.7
    447960     15126.7
    448000     15127.5
    448040     15127.7
    448080     15130.4
    448120     15131.9
    448160     15133.3
    448200       15135
    448240       15135
    448280     15137.1
    448320     15138.9
    448360     15140.2
    448400     15141.7
    448440       15142
    448480     15143.6
    448520     15145.3
    448560     15145.9
    448600     15148.3
    448640     15150.1
    448680     15150.9
    448720     15151.7
    448760     15153.6
    448800     15154.5
    448840     15154.7
    448880     15157.4
    448920     15158.9
    448960     15160.2
    449000       15162
    449040     15161.9
    449080     15164.1
    449120     15165.9
    449160     15167.2
    449200     15168.7
    449240       15169
    449280     15170.6
    449320     15172.3
    449360       15173
    449400     15175.2
    449440     15177.1
    449480     15177.8
    449520     15178.7
    449560     15180.6
    449600     15181.5
    449640     15181.7
    449680     15184.3
    449720     15185.8
    449760     15187.2
    449800       15189
    449840     15188.9
    449880     15191.1
    449920     15192.8
    449960     15194.1
    450000     15195.7
    450040       15196
    450080     15197.6
    450120     15199.2
    450160     15199.9
    450200     15202.2
    450240     15204.1
    450280     15204.8
    450320     15205.6
    450360     15207.5
    450400     15208.5
    450440     15208.6
    450480     15211.3
    450520     15212.8
    450560     15214.2
    450600     15215.9
    450640     15215.8
    450680       15218
    450720     15219.7
    450760       15221
    450800     15222.7
    450840     15222.9
    450880     15224.5
    450920     15226.2
    450960     15226.9
    451000     15229.2
    451040       15231
    451080     15231.7
    451120     15232.6
    451160     15234.5
    451200     15235.4
    451240     15235.5
    451280     15238.3
    451320     15239.8
    451360     15241.2
    451400     15242.9
    451440     15242.7
    451480       15245
    451520     15246.7
    451560       15248
    451600     15249.6
    451640     15249.9
    451680     15251.5
    451720     15253.2
    451760     15253.8
    451800     15256.2
    451840     15257.9
    451880     15258.7
    451920     15259.5
    451960     15261.5
    452000     15262.3
    452040     15262.5
    452080     15265.2
    452120     15266.7
    452160     15268.1
    452200     15269.8
    452240     15269.7
    452280     15271.9
    452320     15273.6
    452360       15275
    452400     15276.6
    452440     15276.8
    452480     15278.4
    452520     15280.2
    452560     15280.7
    452600     15283.1
    452640     15284.9
    452680     15285.6
    452720     15286.5
    452760     15288.4
    452800     15289.3
    452840     15289.4
    452880     15292.1
    452920     15293.7
    452960     15295.1
    453000     15296.8
    453040     15296.6
    453080     15298.9
    453120     15300.6
    453160     15301.9
    453200     15303.5
    453240     15303.7
    453280     15305.3
    453320     15307.1
    453360     15307.6
    453400     15310.1
    453440     15311.9
    453480     15312.5
    453520     15313.5
    453560     15315.4
    453600     15316.2
    453640     15316.3
    453680       15319
    453720     15320.6
    453760       15322
    453800     15323.8
    453840     15323.5
    453880     15325.8
    453920     15327.4
    453960     15328.8
    454000     15330.4
    454040     15330.7
    454080     15332.2
    454120       15334
    454160     15334.6
    454200       15337
    454240     15338.7
    454280     15339.5
    454320     15340.4
    454360     15342.3
    454400     15343.1
    454440     15343.2
    454480       15346
    454520     15347.5
    454560       15349
    454600     15350.6
    454640     15350.4
    454680     15352.7
    454720     15354.3
    454760     15355.7
    454800     15357.4
    454840     15357.5
    454880     15359.1
    454920       15361
    454960     15361.5
    455000     15363.9
    455040     15365.7
    455080     15366.4
    455120     15367.3
    455160     15369.2
    455200     15370.1
    455240     15370.1
    455280     15372.9
    455320     15374.5
    455360     15375.9
    455400     15377.6
    455440     15377.4
    455480     15379.7
    455520     15381.3
    455560     15382.6
    455600     15384.3
    455640     15384.5
    455680       15386
    455720     15387.9
    455760     15388.4
    455800     15390.8
    455840     15392.6
    455880     15393.3
    455920     15394.2
    455960     15396.1
    456000     15397.1
    456040     15397.1
    456080     15399.9
    456120     15401.4
    456160     15402.9
    456200     15404.5
    456240     15404.4
    456280     15406.6
    456320     15408.2
    456360     15409.5
    456400     15411.3
    456440     15411.4
    456480     15412.9
    456520     15414.9
    456560     15415.3
    456600     15417.8
    456640     15419.6
    456680     15420.3
    456720     15421.1
    456760     15423.1
    456800     15423.9
    456840     15423.9
    456880     15426.8
    456920     15428.4
    456960     15429.8
    457000     15431.3
    457040     15431.2
    457080     15433.6
    457120     15435.1
    457160     15436.4
    457200     15438.2
    457240     15438.3
    457280     15439.9
    457320     15441.8
    457360     15442.2
    457400     15444.7
    457440     15446.4
    457480     15447.2
    457520     15448.1
    457560       15450
    457600     15450.9
    457640     15450.8
    457680     15453.7
    457720     15455.2
    457760     15456.7
    457800     15458.3
    457840     15458.1
    457880     15460.5
    457920       15462
    457960     15463.3
    458000     15465.1
    458040     15465.2
    458080     15466.7
    458120     15468.7
    458160     15469.1
    458200     15471.6
    458240     15473.3
    458280     15474.2
    458320     15474.9
    458360     15476.8
    458400     15477.7
    458440     15477.7
    458480     15480.7
    458520     15482.1
    458560     15483.6
    458600     15485.2
    458640     15485.1
    458680     15487.4
    458720     15488.9
    458760     15490.2
    458800       15492
    458840     15492.1
    458880     15493.7
    458920     15495.7
    458960       15496
    459000     15498.5
    459040     15500.2
    459080     15501.1
    459120     15501.8
    459160     15503.8
    459200     15504.7
    459240     15504.6
    459280     15507.6
    459320       15509
    459360     15510.5
    459400     15512.1
    459440       15512
    459480     15514.3
    459520     15515.8
    459560     15517.1
    459600       15519
    459640       15519
    459680     15520.5
    459720     15522.6
    459760     15522.9
    459800     15525.4
    459840     15527.1
    459880       15528
    459920     15528.7
    459960     15530.6
    460000     15531.5
    460040     15531.5
    460080     15534.4
    460120     15535.9
    460160     15537.4
    460200       15539
    460240     15538.8
    460280     15541.3
    460320     15542.8
    460360       15544
    460400     15545.9
    460440     15545.9
    460480     15547.4
    460520     15549.5
    460560     15549.8
    460600     15552.2
    460640       15554
    460680     15554.9
    460720     15555.6
    460760     15557.5
    460800     15558.5
    460840     15558.4
    460880     15561.3
    460920     15562.8
    460960     15564.3
    461000     15565.9
    461040     15565.7
    461080     15568.2
    461120     15569.7
    461160     15570.9
    461200     15572.7
    461240     15572.8
    461280     15574.3
    461320     15576.4
    461360     15576.7
    461400     15579.1
    461440     15580.9
    461480     15581.7
    461520     15582.5
    461560     15584.4
    461600     15585.3
    461640     15585.2
    461680     15588.2
    461720     15589.6
    461760     15591.1
    461800     15592.8
    461840     15592.6
    461880     15595.1
    461920     15596.6
    461960     15597.7
    462000     15599.6
    462040     15599.7
    462080     15601.2
    462120     15603.3
    462160     15603.5
    462200     15605.9
    462240     15607.7
    462280     15608.6
    462320     15609.4
    462360     15611.3
    462400     15612.2
    462440     15612.1
    462480     15615.1
    462520     15616.5
    462560       15618
    462600     15619.7
    462640     15619.5
    462680     15622.1
    462720     15623.5
    462760     15624.6
    462800     15626.5
    462840     15626.6
    462880     15628.1
    462920     15630.2
    462960     15630.4
    463000     15632.8
    463040     15634.6
    463080     15635.6
    463120     15636.2
    463160     15638.2
    463200       15639
    463240       15639
    463280     15642.1
    463320     15643.4
    463360     15644.9
    463400     15646.6
    463440     15646.4
    463480       15649
    463520     15650.4
    463560     15651.5
    463600     15653.4
    463640     15653.5
    463680       15655
    463720     15657.1
    463760     15657.3
    463800     15659.7
    463840     15661.5
    463880     15662.4
    463920     15663.1
    463960     15665.1
    464000       15666
    464040     15665.8
    464080       15669
    464120     15670.3
    464160     15671.7
    464200     15673.4
    464240     15673.3
    464280     15675.9
    464320     15677.3
    464360     15678.4
    464400     15680.3
    464440     15680.4
    464480     15681.9
    464520       15684
    464560     15684.2
    464600     15686.6
    464640     15688.4
    464680     15689.4
    464720     15689.9
    464760       15692
    464800     15692.9
    464840     15692.7
    464880     15695.8
    464920     15697.2
    464960     15698.6
    465000     15700.3
    465040     15700.2
    465080     15702.8
    465120     15704.2
    465160     15705.2
    465200     15707.2
    465240     15707.3
    465280     15708.8
    465320     15710.8
    465360     15711.1
    465400     15713.5
    465440     15715.2
    465480     15716.2
    465520     15716.8
    465560     15718.9
    465600     15719.8
    465640     15719.6
    465680     15722.7
    465720     15724.1
    465760     15725.5
    465800     15727.1
    465840       15727
    465880     15729.7
    465920       15731
    465960     15732.1
    466000     15734.1
    466040     15734.2
    466080     15735.6
    466120     15737.7
    466160       15738
    466200     15740.4
    466240     15742.1
    466280     15743.1
    466320     15743.7
    466360     15745.8
    466400     15746.7
    466440     15746.4
    466480     15749.6
    466520       15751
    466560     15752.4
    466600     15754.1
    466640     15753.9
    466680     15756.5
    466720     15757.9
    466760     15758.9
    466800       15761
    466840       15761
    466880     15762.5
    466920     15764.6
    466960     15764.9
    467000     15767.2
    467040     15768.9
    467080     15769.9
    467120     15770.5
    467160     15772.7
    467200     15773.5
    467240     15773.3
    467280     15776.4
    467320     15777.8
    467360     15779.3
    467400     15780.9
    467440     15780.8
    467480     15783.5
    467520     15784.8
    467560     15785.8
    467600     15787.8
    467640     15787.9
    467680     15789.3
    467720     15791.4
    467760     15791.7
    467800     15794.1
    467840     15795.8
    467880     15796.8
    467920     15797.4
    467960     15799.6
    468000     15800.4
    468040     15800.2
    468080     15803.2
    468120     15804.7
    468160     15806.2
    468200     15807.8
    468240     15807.7
    468280     15810.3
    468320     15811.6
    468360     15812.7
    468400     15814.7
    468440     15814.8
    468480     15816.2
    468520     15818.3
    468560     15818.6
    468600       15821
    468640     15822.7
    468680     15823.7
    468720     15824.3
    468760     15826.4
    468800     15827.3
    468840       15827
    468880     15830.1
    468920     15831.6
    468960       15833
    469000     15834.7
    469040     15834.6
    469080     15837.2
    469120     15838.5
    469160     15839.5
    469200     15841.6
    469240     15841.7
    469280     15843.1
    469320     15845.2
    469360     15845.4
    469400     15847.8
    469440     15849.5
    469480     15850.5
    469520     15851.1
    469560     15853.3
    469600     15854.2
    469640     15853.9
    469680       15857
    469720     15858.5
    469760     15859.9
    469800     15861.6
    469840     15861.4
    469880     15863.9
    469920     15865.3
    469960     15866.3
    470000     15868.4
    470040     15868.6
    470080       15870
    470120       15872
    470160     15872.2
    470200     15874.6
    470240     15876.3
    470280     15877.4
    470320     15877.9
    470360     15880.1
    470400       15881
    470440     15880.7
    470480     15883.9
    470520     15885.3
    470560     15886.7
    470600     15888.4
    470640     15888.3
    470680     15890.8
    470720     15892.2
    470760     15893.1
    470800     15895.3
    470840     15895.4
    470880     15896.8
    470920     15898.8
    470960     15899.1
    471000     15901.5
    471040     15903.2
    471080     15904.2
    471120     15904.7
    471160     15906.9
    471200     15907.9
    471240     15907.5
    471280     15910.7
    471320     15912.2
    471360     15913.5
    471400     15915.2
    471440       15915
    471480     15917.6
    471520     15918.9
    471560     15919.9
    471600     15922.1
    471640     15922.2
    471680     15923.7
    471720     15925.7
    471760     15925.9
    471800     15928.3
    471840       15930
    471880       15931
    471920     15931.6
    471960     15933.8
    472000     15934.7
    472040     15934.4
    472080     15937.6
    472120     15939.1
    472160     15940.4
    472200     15942.1
    472240     15941.9
    472280     15944.4
    472320     15945.8
    472360     15946.8
    472400       15949
    472440       15949
    472480     15950.5
    472520     15952.5
    472560     15952.7
    472600     15955.1
    472640     15956.9
    472680     15957.7
    472720     15958.5
    472760     15960.6
    472800     15961.4
    472840     15961.2
    472880     15964.4
    472920     15965.9
    472960     15967.2
    473000     15968.9
    473040     15968.7
    473080     15971.2
    473120     15972.7
    473160     15973.6
    473200     15975.8
    473240     15975.9
    473280     15977.4
    473320     15979.3
    473360     15979.6
    473400       15982
    473440     15983.7
    473480     15984.6
    473520     15985.3
    473560     15987.5
    473600     15988.3
    473640     15988.1
    473680     15991.2
    473720     15992.7
    473760       15994
    473800     15995.8
    473840     15995.5
    473880     15998.1
    473920     15999.5
    473960     16000.4
    474000     16002.6
    474040     16002.7
    474080     16004.2
    474120     16006.2
    474160     16006.4
    474200     16008.9
    474240     16010.6
    474280     16011.4
    474320     16012.2
    474360     16014.3
    474400     16015.1
    474440     16014.9
    474480       16018
    474520     16019.6
    474560     16020.8
    474600     16022.6
    474640     16022.3
    474680       16025
    474720     16026.3
    474760     16027.3
    474800     16029.4
    474840     16029.5
    474880       16031
    474920     16033.1
    474960     16033.2
    475000     16035.7
    475040     16037.4
    475080     16038.2
    475120       16039
    475160     16041.1
    475200     16041.9
    475240     16041.8
    475280     16044.8
    475320     16046.4
    475360     16047.7
    475400     16049.5
    475440     16049.1
    475480     16051.8
    475520     16053.1
    475560     16054.1
    475600     16056.2
    475640     16056.3
    475680     16057.8
    475720     16059.9
    475760       16060
    475800     16062.4
    475840     16064.2
    475880     16064.9
    475920     16065.8
    475960     16067.9
    476000     16068.7
    476040     16068.5
    476080     16071.7
    476120     16073.3
    476160     16074.5
    476200     16076.2
    476240     16075.9
    476280     16078.6
    476320     16079.9
    476360     16080.9
    476400     16083.1
    476440     16083.1
    476480     16084.7
    476520     16086.7
    476560     16086.9
    476600     16089.3
    476640       16091
    476680     16091.8
    476720     16092.6
    476760     16094.8
    476800     16095.5
    476840     16095.4
    476880     16098.5
    476920     16100.1
    476960     16101.4
    477000     16103.1
    477040     16102.8
    477080     16105.4
    477120     16106.8
    477160     16107.8
    477200     16109.9
    477240       16110
    477280     16111.5
    477320     16113.6
    477360     16113.7
    477400     16116.1
    477440     16117.8
    477480     16118.6
    477520     16119.6
    477560     16121.6
    477600     16122.3
    477640     16122.2
    477680     16125.3
    477720     16126.9
    477760     16128.2
    477800       16130
    477840     16129.6
    477880     16132.3
    477920     16133.6
    477960     16134.6
    478000     16136.7
    478040     16136.9
    478080     16138.3
    478120     16140.4
    478160     16140.5
    478200     16142.9
    478240     16144.7
    478280     16145.4
    478320     16146.4
    478360     16148.4
    478400     16149.1
    478440       16149
    478480     16152.1
    478520     16153.7
    478560       16155
    478600     16156.7
    478640     16156.5
    478680     16159.1
    478720     16160.4
    478760     16161.4
    478800     16163.5
    478840     16163.7
    478880       16165
    478920     16167.2
    478960     16167.3
    479000     16169.7
    479040     16171.5
    479080     16172.2
    479120     16173.2
    479160     16175.2
    479200     16175.9
    479240     16175.8
    479280       16179
    479320     16180.6
    479360     16181.8
    479400     16183.5
    479440     16183.3
    479480     16185.8
    479520     16187.2
    479560     16188.2
    479600     16190.4
    479640     16190.5
    479680     16191.9
    479720       16194
    479760     16194.1
    479800     16196.6
    479840     16198.3
    479880       16199
    479920       16200
    479960       16202
    480000     16202.7
    480040     16202.6
    480080     16205.8
    480120     16207.4
    480160     16208.7
    480200     16210.3
    480240     16210.1
    480280     16212.7
    480320     16214.1
    480360       16215
    480400     16217.2
    480440     16217.3
    480480     16218.7
    480520     16220.9
    480560     16220.9
    480600     16223.4
    480640     16225.1
    480680     16225.8
    480720     16226.8
    480760     16228.8
    480800     16229.6
    480840     16229.5
    480880     16232.6
    480920     16234.2
    480960     16235.5
    481000     16237.1
    481040       16237
    481080     16239.6
    481120     16240.9
    481160     16241.9
    481200     16244.1
    481240     16244.1
    481280     16245.6
    481320     16247.7
    481360     16247.9
    481400     16250.3
    481440       16252
    481480     16252.7
    481520     16253.7
    481560     16255.7
    481600     16256.5
    481640     16256.4
    481680     16259.5
    481720       16261
    481760     16262.4
    481800     16263.9
    481840     16263.8
    481880     16266.5
    481920     16267.8
    481960     16268.7
    482000     16270.8
    482040       16271
    482080     16272.4
    482120     16274.6
    482160     16274.8
    482200       16277
    482240     16278.8
    482280     16279.5
    482320     16280.6
    482360     16282.5
    482400     16283.3
    482440     16283.2
    482480     16286.3
    482520     16287.9
    482560     16289.2
    482600     16290.8
    482640     16290.6
    482680     16293.3
    482720     16294.5
    482760     16295.6
    482800     16297.7
    482840     16297.8
    482880     16299.2
    482920     16301.4
    482960     16301.6
    483000     16303.9
    483040     16305.6
    483080     16306.4
    483120     16307.4
    483160     16309.3
    483200     16310.1
    483240       16310
    483280     16313.1
    483320     16314.8
    483360       16316
    483400     16317.7
    483440     16317.4
    483480     16320.2
    483520     16321.3
    483560     16322.5
    483600     16324.6
    483640     16324.6
    483680       16326
    483720     16328.3
    483760     16328.4
    483800     16330.8
    483840     16332.5
    483880     16333.2
    483920     16334.3
    483960     16336.2
    484000       16337
    484040     16336.9
    484080       16340
    484120     16341.6
    484160     16342.8
    484200     16344.5
    484240     16344.3
    484280     16347.1
    484320     16348.1
    484360     16349.3
    484400     16351.4
    484440     16351.5
    484480     16352.8
    484520     16355.1
    484560     16355.2
    484600     16357.6
    484640     16359.3
    484680     16360.1
    484720     16361.1
    484760       16363
    484800     16363.8
    484840     16363.8
    484880     16366.9
    484920     16368.5
    484960     16369.6
    485000     16371.4
    485040     16371.1
    485080     16373.9
    485120       16375
    485160     16376.1
    485200     16378.3
    485240     16378.4
    485280     16379.7
    485320     16381.9
    485360       16382
    485400     16384.5
    485440     16386.1
    485480     16386.9
    485520     16387.9
    485560       16390
    485600     16390.6
    485640     16390.6
    485680     16393.7
    485720     16395.3
    485760     16396.4
    485800     16398.2
    485840       16398
    485880     16400.8
    485920     16401.8
    485960     16402.9
    486000     16405.1
    486040     16405.2
    486080     16406.5
    486120     16408.8
    486160     16408.9
    486200     16411.3
    486240       16413
    486280     16413.7
    486320     16414.8
    486360     16416.8
    486400     16417.5
    486440     16417.4
    486480     16420.6
    486520     16422.2
    486560     16423.3
    486600     16425.1
    486640     16424.8
    486680     16427.7
    486720     16428.7
    486760     16429.8
    486800       16432
    486840       16432
    486880     16433.3
    486920     16435.6
    486960     16435.7
    487000     16438.2
    487040     16439.8
    487080     16440.5
    487120     16441.7
    487160     16443.7
    487200     16444.4
    487240     16444.3
    487280     16447.4
    487320       16449
    487360     16450.1
    487400     16451.9
    487440     16451.6
    487480     16454.6
    487520     16455.5
    487560     16456.6
    487600     16458.8
    487640     16458.8
    487680     16460.2
    487720     16462.5
    487760     16462.6
    487800     16465.1
    487840     16466.6
    487880     16467.4
    487920     16468.5
    487960     16470.4
    488000     16471.1
    488040     16471.2
    488080     16474.2
    488120     16475.8
    488160     16476.9
    488200     16478.7
    488240     16478.4
    488280     16481.4
    488320     16482.2
    488360     16483.4
    488400     16485.6
    488440     16485.7
    488480     16487.1
    488520     16489.3
    488560     16489.5
    488600     16491.9
    488640     16493.5
    488680     16494.2
    488720     16495.3
    488760     16497.3
    488800       16498
    488840       16498
    488880       16501
    488920     16502.6
    488960     16503.8
    489000     16505.6
    489040     16505.2
    489080     16508.3
    489120       16509
    489160     16510.2
    489200     16512.5
    489240     16512.5
    489280     16513.9
    489320     16516.1
    489360     16516.3
    489400     16518.7
    489440     16520.2
    489480       16521
    489520     16522.1
    489560     16524.2
    489600     16524.8
    489640     16524.8
    489680     16527.8
    489720     16529.4
    489760     16530.6
    489800     16532.4
    489840       16532
    489880     16535.1
    489920     16535.9
    489960       16537
    490000     16539.3
    490040     16539.3
    490080     16540.7
    490120       16543
    490160     16543.1
    490200     16545.5
    490240       16547
    490280     16547.8
    490320     16548.9
    490360     16550.9
    490400     16551.6
    490440     16551.6
    490480     16554.6
    490520     16556.2
    490560     16557.4
    490600     16559.2
    490640     16558.9
    490680     16561.9
    490720     16562.7
    490760     16563.8
    490800       16566
    490840     16566.1
    490880     16567.5
    490920     16569.8
    490960     16569.9
    491000     16572.3
    491040     16573.9
    491080     16574.6
    491120     16575.7
    491160     16577.8
    491200     16578.4
    491240     16578.4
    491280     16581.5
    491320       16583
    491360     16584.2
    491400       16586
    491440     16585.7
    491480     16588.8
    491520     16589.5
    491560     16590.6
    491600     16592.9
    491640     16592.9
    491680     16594.3
    491720     16596.6
    491760     16596.7
    491800     16599.1
    491840     16600.7
    491880     16601.4
    491920     16602.6
    491960     16604.5
    492000     16605.3
    492040     16605.2
    492080     16608.3
    492120     16609.9
    492160     16611.1
    492200     16612.9
    492240     16612.6
    492280     16615.6
    492320     16616.4
    492360     16617.4
    492400     16619.7
    492440     16619.8
    492480     16621.2
    492520     16623.5
    492560     16623.5
    492600       16626
    492640     16627.6
    492680     16628.2
    492720     16629.4
    492760     16631.4
    492800     16632.1
    492840       16632
    492880     16635.2
    492920     16636.8
    492960     16637.9
    493000     16639.7
    493040     16639.4
    493080     16642.5
    493120     16643.3
    493160     16644.2
    493200     16646.6
    493240     16646.7
    493280       16648
    493320     16650.4
    493360     16650.3
    493400     16652.8
    493440     16654.4
    493480       16655
    493520     16656.2
    493560     16658.2
    493600     16658.8
    493640     16658.9
    493680     16662.1
    493720     16663.6
    493760     16664.8
    493800     16666.5
    493840     16666.3
    493880     16669.3
    493920     16670.1
    493960     16671.1
    494000     16673.4
    494040     16673.5
    494080     16674.8
    494120     16677.2
    494160     16677.2
    494200     16679.7
    494240     16681.3
    494280     16681.9
    494320     16683.1
    494360     16685.1
    494400     16685.7
    494440     16685.7
    494480       16689
    494520     16690.5
    494560     16691.6
    494600     16693.4
    494640     16693.1
    494680     16696.2
    494720     16696.9
    494760       16698
    494800     16700.3
    494840     16700.4
    494880     16701.7
    494920     16704.1
    494960       16704
    495000     16706.5
    495040     16708.2
    495080     16708.8
    495120     16709.9
    495160       16712
    495200     16712.5
    495240     16712.6
    495280     16715.9
    495320     16717.3
    495360     16718.5
    495400     16720.2
    495440     16719.9
    495480       16723
    495520     16723.8
    495560     16724.9
    495600     16727.2
    495640     16727.3
    495680     16728.5
    495720     16730.8
    495760     16730.9
    495800     16733.3
    495840       16735
    495880     16735.7
    495920     16736.7
    495960     16738.8
    496000     16739.4
    496040     16739.4
    496080     16742.6
    496120     16744.1
    496160     16745.3
    496200       16747
    496240     16746.8
    496280     16749.9
    496320     16750.7
    496360     16751.7
    496400       16754
    496440     16754.2
    496480     16755.4
    496520     16757.7
    496560     16757.8
    496600     16760.2
    496640     16761.9
    496680     16762.5
    496720     16763.6
    496760     16765.7
    496800     16766.2
    496840     16766.2
    496880     16769.5
    496920     16770.9
    496960     16772.1
    497000     16773.8
    497040     16773.5
    497080     16776.7
    497120     16777.4
    497160     16778.6
    497200     16780.8
    497240       16781
    497280     16782.3
    497320     16784.5
    497360     16784.6
    497400     16787.1
    497440     16788.7
    497480     16789.3
    497520     16790.3
    497560     16792.5
    497600       16793
    497640     16793.1
    497680     16796.3
    497720     16797.7
    497760       16799
    497800     16800.6
    497840     16800.3
    497880     16803.5
    497920     16804.2
    497960     16805.4
    498000     16807.6
    498040     16807.8
    498080     16809.1
    498120     16811.4
    498160     16811.5
    498200     16813.9
    498240     16815.5
    498280     16816.1
    498320     16817.2
    498360     16819.3
    498400     16819.9
    498440     16819.9
    498480     16823.2
    498520     16824.6
    498560     16825.9
    498600     16827.5
    498640     16827.2
    498680     16830.3
    498720       16831
    498760     16832.3
    498800     16834.4
    498840     16834.7
    498880     16835.9
    498920     16838.2
    498960     16838.3
    499000     16840.7
    499040     16842.3
    499080     16842.9
    499120       16844
    499160     16846.1
    499200     16846.7
    499240     16846.8
    499280       16850
    499320     16851.4
    499360     16852.7
    499400     16854.3
    499440       16854
    499480     16857.2
    499520     16857.9
    499560     16859.1
    499600     16861.2
    499640     16861.5
    499680     16862.8
    499720     16865.2
    499760     16865.2
    499800     16867.5
    499840     16869.2
    499880     16869.7
    499920     16870.9
    499960     16872.9
    500000     16873.6
    500040     16873.6
    500080     16876.8
    500120     16878.2
    500160     16879.6
    500200       16881
    500240     16880.9
    500280       16884
    500320     16884.7
    500360       16886
    500400       16888
    500440     16888.3
    500480     16889.6
    500520     16892.1
    500560       16892
    500600     16894.4
    500640       16896
    500680     16896.5
    500720     16897.8
    500760     16899.8
    500800     16900.4
    500840     16900.4
    500880     16903.6
    500920       16905
    500960     16906.4
    501000     16907.9
    501040     16907.7
    501080     16910.7
    501120     16911.5
    501160     16912.8
    501200     16914.9
    501240     16915.2
    501280     16916.5
    501320     16918.9
    501360     16918.9
    501400     16921.2
    501440     16922.9
    501480     16923.4
    501520     16924.6
    501560     16926.6
    501600     16927.2
    501640     16927.3
    501680     16930.4
    501720     16931.9
    501760     16933.2
    501800     16934.8
    501840     16934.5
    501880     16937.6
    501920     16938.3
    501960     16939.6
    502000     16941.8
    502040       16942
    502080     16943.3
    502120     16945.8
    502160     16945.7
    502200       16948
    502240     16949.7
    502280     16950.2
    502320     16951.5
    502360     16953.4
    502400       16954
    502440     16954.1
    502480     16957.2
    502520     16958.7
    502560     16960.1
    502600     16961.6
    502640     16961.3
    502680     16964.5
    502720     16965.1
    502760     16966.4
    502800     16968.6
    502840     16968.9
    502880     16970.2
    502920     16972.7
    502960     16972.5
    503000     16974.8
    503040     16976.5
    503080     16977.1
    503120     16978.3
    503160     16980.2
    503200     16980.8
    503240       16981
    503280       16984
    503320     16985.5
    503360     16986.8
    503400     16988.5
    503440     16988.2
    503480     16991.3
    503520       16992
    503560     16993.3
    503600     16995.4
    503640     16995.7
    503680       16997
    503720     16999.5
    503760     16999.3
    503800     17001.6
    503840     17003.3
    503880     17003.9
    503920     17005.2
    503960       17007
    504000     17007.7
    504040     17007.9
    504080     17010.9
    504120     17012.4
    504160     17013.6
    504200     17015.4
    504240     17015.1
    504280     17018.1
    504320     17018.8
    504360     17020.1
    504400     17022.2
    504440     17022.6
    504480     17023.8
    504520     17026.4
    504560     17026.2
    504600     17028.5
    504640     17030.2
    504680     17030.8
    504720       17032
    504760     17033.9
    504800     17034.5
    504840     17034.7
    504880     17037.8
    504920     17039.2
    504960     17040.4
    505000     17042.2
    505040     17041.9
    505080       17045
    505120     17045.7
    505160       17047
    505200       17049
    505240     17049.5
    505280     17050.6
    505320     17053.2
    505360       17053
    505400     17055.3
    505440     17057.1
    505480     17057.6
    505520     17058.9
    505560     17060.7
    505600     17061.4
    505640     17061.6
    505680     17064.7
    505720     17066.1
    505760     17067.2
    505800     17069.1
    505840     17068.7
    505880     17071.9
    505920     17072.5
    505960     17073.8
    506000     17075.9
    506040     17076.3
    506080     17077.5
    506120     17080.1
    506160     17079.9
    506200     17082.2
    506240     17083.9
    506280     17084.5
    506320     17085.7
    506360     17087.6
    506400     17088.2
    506440     17088.5
    506480     17091.5
    506520     17092.9
    506560     17094.1
    506600       17096
    506640     17095.6
    506680     17098.7
    506720     17099.3
    506760     17100.7
    506800     17102.7
    506840     17103.2
    506880     17104.3
    506920       17107
    506960     17106.7
    507000     17109.1
    507040     17110.8
    507080     17111.3
    507120     17112.5
    507160     17114.5
    507200       17115
    507240     17115.3
    507280     17118.4
    507320     17119.7
    507360     17120.9
    507400     17122.9
    507440     17122.5
    507480     17125.5
    507520     17126.2
    507560     17127.4
    507600     17129.6
    507640     17130.1
    507680     17131.1
    507720     17133.8
    507760     17133.5
    507800     17135.9
    507840     17137.6
    507880     17138.2
    507920     17139.3
    507960     17141.3
    508000     17141.9
    508040     17142.1
    508080     17145.2
    508120     17146.6
    508160     17147.7
    508200     17149.8
    508240     17149.3
    508280     17152.4
    508320       17153
    508360     17154.3
    508400     17156.4
    508440     17156.9
    508480     17157.9
    508520     17160.7
    508560     17160.4
    508600     17162.7
    508640     17164.5
    508680       17165
    508720     17166.2
    508760     17168.1
    508800     17168.7
    508840     17168.9
    508880     17171.9
    508920     17173.3
    508960     17174.5
    509000     17176.6
    509040     17176.1
    509080     17179.1
    509120     17179.8
    509160       17181
    509200     17183.1
    509240     17183.7
    509280     17184.7
    509320     17187.5
    509360     17187.2
    509400     17189.4
    509440     17191.3
    509480     17191.8
    509520       17193
    509560       17195
    509600     17195.5
    509640     17195.7
    509680     17198.7
    509720     17200.2
    509760     17201.3
    509800     17203.4
    509840     17202.8
    509880     17205.9
    509920     17206.6
    509960     17207.8
    510000     17209.9
    510040     17210.6
    510080     17211.5
    510120     17214.2
    510160     17213.9
    510200     17216.1
    510240       17218
    510280     17218.6
    510320     17219.8
    510360     17221.7
    510400     17222.3
    510440     17222.4
    510480     17225.5
    510520     17226.9
    510560     17228.1
    510600     17230.2
    510640     17229.7
    510680     17232.6
    510720     17233.3
    510760     17234.7
    510800     17236.6
    510840     17237.5
    510880     17238.2
    510920       17241
    510960     17240.7
    511000     17242.9
    511040     17244.8
    511080     17245.5
    511120     17246.6
    511160     17248.4
    511200       17249
    511240     17249.2
    511280     17252.2
    511320     17253.8
    511360     17254.9
    511400       17257
    511440     17256.4
    511480     17259.4
    511520       17260
    511560     17261.4
    511600     17263.4
    511640     17264.2
    511680       17265
    511720     17267.8
    511760     17267.5
    511800     17269.6
    511840     17271.6
    511880     17272.2
    511920     17273.4
    511960     17275.2
    512000     17275.7
    512040       17276
    512080       17279
    512120     17280.5
    512160     17281.7
    512200     17283.8
    512240     17283.2
    512280     17286.2
    512320     17286.8
    512360     17288.2
    512400     17290.2
    512440       17291
    512480     17291.8
    512520     17294.5
    512560     17294.3
    512600     17296.4
    512640     17298.3
    512680       17299
    512720     17300.2
    512760       17302
    512800     17302.5
    512840     17302.8
    512880     17305.8
    512920     17307.3
    512960     17308.5
    513000     17310.6
    513040       17310
    513080       17313
    513120     17313.6
    513160     17315.1
    513200       17317
    513240     17317.8
    513280     17318.6
    513320     17321.3
    513360     17321.1
    513400     17323.2
    513440     17325.1
    513480       17326
    513520     17326.9
    513560     17328.7
    513600     17329.3
    513640     17329.5
    513680     17332.5
    513720       17334
    513760     17335.2
    513800     17337.4
    513840     17336.8
    513880     17339.8
    513920     17340.3
    513960     17341.8
    514000     17343.7
    514040     17344.5
    514080     17345.4
    514120     17348.1
    514160     17347.9
    514200       17350
    514240     17351.8
    514280     17352.7
    514320     17353.6
    514360     17355.5
    514400     17356.1
    514440     17356.2
    514480     17359.3
    514520     17360.8
    514560       17362
    514600     17364.2
    514640     17363.6
    514680     17366.6
    514720     17367.1
    514760     17368.6
    514800     17370.6
    514840     17371.3
    514880     17372.2
    514920     17374.9
    514960     17374.7
    515000     17376.8
    515040     17378.7
    515080     17379.5
    515120     17380.4
    515160     17382.3
    515200     17382.9
    515240       17383
    515280       17386
    515320     17387.7
    515360     17388.9
    515400     17390.9
    515440     17390.4
    515480     17393.4
    515520     17393.9
    515560     17395.4
    515600     17397.3
    515640     17398.1
    515680     17398.9
    515720     17401.7
    515760     17401.5
    515800     17403.5
    515840     17405.4
    515880     17406.3
    515920     17407.3
    515960     17409.1
    516000     17409.6
    516040     17409.8
    516080     17412.8
    516120     17414.4
    516160     17415.6
    516200     17417.7
    516240     17417.2
    516280     17420.1
    516320     17420.7
    516360     17422.2
    516400     17424.1
    516440     17424.9
    516480     17425.7
    516520     17428.3
    516560     17428.3
    516600     17430.3
    516640     17432.1
    516680     17433.1
    516720     17433.9
    516760     17435.9
    516800     17436.4
    516840     17436.5
    516880     17439.6
    516920     17441.2
    516960     17442.4
    517000     17444.5
    517040     17443.9
    517080     17446.9
    517120     17447.5
    517160     17448.9
    517200     17450.9
    517240     17451.7
    517280     17452.4
    517320     17455.1
    517360     17455.1
    517400       17457
    517440       17459
    517480     17459.8
    517520     17460.8
    517560     17462.7
    517600     17463.2
    517640     17463.2
    517680     17466.3
    517720       17468
    517760     17469.2
    517800     17471.3
    517840     17470.7
    517880     17473.6
    517920     17474.2
    517960     17475.7
    518000     17477.6
    518040     17478.5
    518080     17479.1
    518120     17481.9
    518160     17481.8
    518200     17483.9
    518240     17485.8
    518280     17486.6
    518320     17487.6
    518360     17489.4
    518400       17490
    518440       17490
    518480     17493.1
    518520     17494.7
    518560       17496
    518600       17498
    518640     17497.5
    518680     17500.4
    518720       17501
    518760     17502.5
    518800     17504.4
    518840     17505.3
    518880     17505.9
    518920     17508.7
    518960     17508.6
    519000     17510.6
    519040     17512.6
    519080     17513.4
    519120     17514.4
    519160     17516.1
    519200     17516.8
    519240     17516.8
    519280     17519.8
    519320     17521.6
    519360     17522.8
    519400     17524.8
    519440     17524.2
    519480     17527.2
    519520     17527.8
    519560     17529.3
    519600     17531.2
    519640     17532.2
    519680     17532.7
    519720     17535.5
    519760     17535.4
    519800     17537.3
    519840     17539.4
    519880     17540.2
    519920     17541.2
    519960     17542.9
    520000     17543.5
    520040     17543.6
    520080     17546.6
    520120     17548.4
    520160     17549.6
    520200     17551.7
    520240       17551
    520280       17554
    520320     17554.6
    520360     17556.1
    520400       17558
    520440       17559
    520480     17559.5
    520520     17562.4
    520560     17562.2
    520600     17564.2
    520640     17566.2
    520680       17567
    520720       17568
    520760     17569.8
    520800     17570.3
    520840     17570.4
    520880     17573.5
    520920     17575.3
    520960     17576.5
    521000     17578.5
    521040     17577.9
    521080     17580.9
    521120     17581.4
    521160     17582.9
    521200     17584.7
    521240     17585.9
    521280     17586.2
    521320     17589.2
    521360       17589
    521400       17591
    521440       17593
    521480     17593.8
    521520     17594.8
    521560     17596.6
    521600     17597.1
    521640     17597.2
    521680     17600.3
    521720     17602.1
    521760     17603.3
    521800     17605.3
    521840     17604.7
    521880     17607.7
    521920     17608.1
    521960     17609.7
    522000     17611.5
    522040     17612.6
    522080     17613.1
    522120       17616
    522160     17615.8
    522200     17617.8
    522240     17619.8
    522280     17620.6
    522320     17621.6
    522360     17623.4
    522400     17623.8
    522440       17624
    522480       17627
    522520     17628.8
    522560     17630.1
    522600       17632
    522640     17631.6
    522680     17634.4
    522720     17634.9
    522760     17636.5
    522800     17638.2
    522840     17639.4
    522880     17639.8
    522920     17642.8
    522960     17642.6
    523000     17644.6
    523040     17646.5
    523080     17647.3
    523120     17648.4
    523160     17650.2
    523200     17650.6
    523240     17650.8
    523280     17653.8
    523320     17655.7
    523360     17656.9
    523400     17658.8
    523440     17658.4
    523480     17661.2
    523520     17661.7
    523560     17663.3
    523600     17665.1
    523640     17666.2
    523680     17666.7
    523720     17669.6
    523760     17669.4
    523800     17671.4
    523840     17673.3
    523880     17674.1
    523920     17675.2
    523960     17676.9
    524000     17677.5
    524040     17677.5
    524080     17680.6
    524120     17682.5
    524160     17683.7
    524200     17685.5
    524240     17685.1
    524280     17687.9
    524320     17688.5
    524360     17690.1
    524400     17691.9
    524440       17693
    524480     17693.5
    524520     17696.4
    524560     17696.2
    524600     17698.1
    524640     17700.1
    524680     17700.8
    524720       17702
    524760     17703.7
    524800     17704.2
    524840     17704.2
    524880     17707.4
    524920     17709.3
    524960     17710.5
    525000     17712.3
    525040     17711.9
    525080     17714.7
    525120     17715.2
    525160     17716.9
    525200     17718.7
    525240     17719.7
    525280     17720.2
    525320     17723.1
    525360       17723
    525400     17724.9
    525440     17726.9
    525480     17727.6
    525520     17728.8
    525560     17730.5
    525600       17731
    525640       17731
    525680     17734.1
    525720       17736
    525760     17737.1
    525800       17739
    525840     17738.7
    525880     17741.4
    525920     17741.9
    525960     17743.6
    526000     17745.4
    526040     17746.4
    526080     17746.8
    526120     17749.9
    526160     17749.7
    526200     17751.6
    526240     17753.6
    526280     17754.3
    526320     17755.5
    526360     17757.2
    526400     17757.7
    526440     17757.8
    526480     17760.8
    526520     17762.7
    526560     17763.9
    526600     17765.7
    526640     17765.3
    526680     17768.1
    526720     17768.6
    526760     17770.3
    526800     17772.1
    526840     17773.1
    526880     17773.6
    526920     17776.6
    526960     17776.5
    527000     17778.2
    527040     17780.3
    527080     17781.1
    527120     17782.2
    527160     17783.9
    527200     17784.4
    527240     17784.5
    527280     17787.6
    527320     17789.4
    527360     17790.6
    527400     17792.4
    527440       17792
    527480     17794.8
    527520     17795.3
    527560       17797
    527600     17798.9
    527640     17799.9
    527680     17800.3
    527720     17803.4
    527760     17803.2
    527800     17804.9
    527840     17807.1
    527880     17807.8
    527920       17809
    527960     17810.7
    528000     17811.1
    528040     17811.2
    528080     17814.4
    528120     17816.3
    528160     17817.4
    528200     17819.3
    528240     17818.8
    528280     17821.5
    528320     17822.1
    528360     17823.8
    528400     17825.6
    528440     17826.7
    528480       17827
    528520     17830.2
    528560       17830
    528600     17831.7
    528640     17833.9
    528680     17834.6
    528720     17835.6
    528760     17837.5
    528800     17837.9
    528840       17838
    528880     17841.2
    528920       17843
    528960     17844.2
    529000       17846
    529040     17845.6
    529080     17848.3
    529120     17848.7
    529160     17850.6
    529200     17852.5
    529240     17853.5
    529280     17853.8
    529320     17856.9
    529360     17856.8
    529400     17858.5
    529440     17860.6
    529480     17861.3
    529520     17862.5
    529560     17864.3
    529600     17864.7
    529640     17864.8
    529680     17867.9
    529720     17869.9
    529760       17871
    529800     17872.8
    529840     17872.4
    529880     17875.1
    529920     17875.6
    529960     17877.4
    530000     17879.3
    530040     17880.3
    530080     17880.5
    530120     17883.8
    530160     17883.6
    530200     17885.3
    530240     17887.4
    530280     17888.1
    530320     17889.3
    530360       17891
    530400     17891.5
    530440     17891.6
    530480     17894.7
    530520     17896.6
    530560     17897.8
    530600     17899.5
    530640     17899.1
    530680     17901.8
    530720     17902.3
    530760     17904.1
    530800       17906
    530840     17907.1
    530880     17907.2
    530920     17910.5
    530960     17910.4
    531000     17912.1
    531040     17914.2
    531080     17914.9
    531120     17916.1
    531160     17917.8
    531200     17918.3
    531240     17918.3
    531280     17921.4
    531320     17923.4
    531360     17924.6
    531400     17926.3
    531440     17925.8
    531480     17928.6
    531520       17929
    531560     17930.9
    531600     17932.7
    531640     17933.9
    531680     17933.9
    531720     17937.2
    531760     17937.2
    531800     17938.8
    531840     17940.9
    531880     17941.7
    531920     17942.8
    531960     17944.6
    532000       17945
    532040       17945
    532080     17948.1
    532120     17950.2
    532160     17951.4
    532200     17953.1
    532240     17952.6
    532280     17955.4
    532320     17955.9
    532360     17957.7
    532400     17959.5
    532440     17960.7
    532480     17960.7
    532520       17964
    532560       17964
    532600     17965.6
    532640     17967.7
    532680     17968.4
    532720     17969.6
    532760     17971.4
    532800     17971.8
    532840     17971.8
    532880     17974.9
    532920       17977
    532960     17978.3
    533000     17979.8
    533040     17979.5
    533080     17982.2
    533120     17982.7
    533160     17984.4
    533200     17986.3
    533240     17987.5
    533280     17987.5
    533320     17990.8
    533360     17990.7
    533400     17992.5
    533440     17994.5
    533480     17995.2
    533520     17996.5
    533560     17998.2
    533600     17998.6
    533640     17998.6
    533680     18001.7
    533720     18003.7
    533760     18005.1
    533800     18006.7
    533840     18006.2
    533880       18009
    533920     18009.5
    533960     18011.2
    534000       18013
    534040     18014.3
    534080     18014.3
    534120     18017.6
    534160     18017.5
    534200     18019.3
    534240     18021.2
    534280     18021.9
    534320     18023.2
    534360     18024.9
    534400     18025.4
    534440     18025.4
    534480     18028.5
    534520     18030.5
    534560     18031.8
    534600     18033.4
    534640     18033.1
    534680     18035.8
    534720     18036.3
    534760       18038
    534800     18039.9
    534840       18041
    534880     18041.2
    534920     18044.4
    534960     18044.2
    535000     18046.1
    535040     18048.1
    535080     18048.7
    535120       18050
    535160     18051.8
    535200     18052.2
    535240     18052.1
    535280     18055.3
    535320     18057.3
    535360     18058.6
    535400     18060.2
    535440       18060
    535480     18062.6
    535520     18063.1
    535560     18064.8
    535600     18066.8
    535640     18067.8
    535680     18067.9
    535720     18071.2
    535760     18070.9
    535800     18072.9
    535840     18074.9
    535880     18075.6
    535920     18076.8
    535960     18078.6
    536000     18079.1
    536040       18079
    536080     18082.1
    536120     18084.2
    536160     18085.5
    536200       18087
    536240     18086.8
    536280     18089.4
    536320     18089.9
    536360     18091.6
    536400     18093.6
    536440     18094.7
    536480     18094.8
    536520       18098
    536560     18097.8
    536600     18099.7
    536640     18101.7
    536680     18102.4
    536720     18103.6
    536760     18105.4
    536800       18106
    536840     18105.8
    536880     18108.9
    536920       18111
    536960     18112.3
    537000     18113.9
    537040     18113.7
    537080     18116.3
    537120     18116.8
    537160     18118.4
    537200     18120.5
    537240     18121.6
    537280     18121.6
    537320     18124.9
    537360     18124.7
    537400     18126.5
    537440     18128.6
    537480     18129.2
    537520     18130.5
    537560     18132.2
    537600     18132.8
    537640     18132.6
    537680     18135.9
    537720     18137.9
    537760     18139.2
    537800     18140.8
    537840     18140.5
    537880     18143.3
    537920     18143.6
    537960     18145.3
    538000     18147.3
    538040     18148.5
    538080     18148.5
    538120     18151.8
    538160     18151.6
    538200     18153.4
    538240     18155.4
    538280     18156.2
    538320     18157.4
    538360       18159
    538400     18159.7
    538440     18159.4
    538480     18162.8
    538520     18164.7
    538560     18166.1
    538600     18167.6
    538640     18167.4
    538680     18170.1
    538720     18170.6
    538760     18172.1
    538800     18174.2
    538840     18175.3
    538880     18175.3
    538920     18178.6
    538960     18178.5
    539000     18180.3
    539040     18182.3
    539080       18183
    539120     18184.2
    539160     18185.9
    539200     18186.6
    539240     18186.2
    539280     18189.7
    539320     18191.5
    539360       18193
    539400     18194.6
    539440     18194.3
    539480     18196.9
    539520     18197.5
    539560       18199
    539600     18201.1
    539640     18202.1
    539680     18202.1
    539720     18205.5
    539760     18205.3
    539800     18207.2
    539840     18209.3
    539880     18209.8
    539920     18211.1
    539960     18212.8
    540000     18213.5
    540040     18213.1
    540080     18216.5
    540120     18218.4
    540160     18219.9
    540200     18221.5
    540240     18221.1
    540280     18223.8
    540320     18224.3
    540360     18225.8
    540400       18228
    540440       18229
    540480     18229.1
    540520     18232.4
    540560     18232.2
    540600     18234.1
    540640     18236.1
    540680     18236.7
    540720     18237.9
    540760     18239.7
    540800     18240.4
    540840       18240
    540880     18243.4
    540920     18245.3
    540960     18246.9
    541000     18248.3
    541040       18248
    541080     18250.8
    541120     18251.2
    541160     18252.7
    541200     18254.9
    541240     18255.9
    541280     18256.1
    541320     18259.4
    541360     18259.1
    541400       18261
    541440       18263
    541480     18263.7
    541520     18264.8
    541560     18266.7
    541600     18267.2
    541640     18266.9
    541680     18270.3
    541720     18272.2
    541760     18273.8
    541800     18275.3
    541840     18274.9
    541880     18277.6
    541920     18278.1
    541960     18279.6
    542000     18281.8
    542040     18282.8
    542080       18283
    542120     18286.2
    542160       18286
    542200     18287.8
    542240     18289.9
    542280     18290.6
    542320     18291.7
    542360     18293.5
    542400     18294.1
    542440     18293.8
    542480     18297.2
    542520       18299
    542560     18300.7
    542600     18302.2
    542640     18301.8
    542680     18304.5
    542720       18305
    542760     18306.5
    542800     18308.7
    542840     18309.8
    542880     18309.8
    542920     18313.1
    542960     18312.8
    543000     18314.7
    543040     18316.7
    543080     18317.5
    543120     18318.5
    543160     18320.3
    543200       18321
    543240     18320.7
    543280       18324
    543320     18325.9
    543360     18327.6
    543400     18329.1
    543440     18328.7
    543480     18331.4
    543520     18331.8
    543560     18333.4
    543600     18335.6
    543640     18336.7
    543680     18336.7
    543720     18340.1
    543760     18339.7
    543800     18341.6
    543840     18343.6
    543880     18344.3
    543920     18345.4
    543960     18347.3
    544000     18347.8
    544040     18347.6
    544080     18350.9
    544120     18352.7
    544160     18354.5
    544200       18356
    544240     18355.6
    544280     18358.2
    544320     18358.7
    544360     18360.3
    544400     18362.6
    544440     18363.6
    544480     18363.7
    544520     18366.9
    544560     18366.6
    544600     18368.5
    544640     18370.4
    544680     18371.2
    544720     18372.3
    544760     18374.2
    544800     18374.7
    544840     18374.5
    544880     18377.9
    544920     18379.5
    544960     18381.5
    545000     18382.9
    545040     18382.5
    545080     18385.1
    545120     18385.6
    545160     18387.2
    545200     18389.6
    545240     18390.4
    545280     18390.7
    545320     18393.9
    545360     18393.5
    545400     18395.4
    545440     18397.4
    545480       18398
    545520     18399.1
    545560     18401.1
    545600     18401.6
    545640     18401.3
    545680     18404.7
    545720     18406.4
    545760     18408.3
    545800     18409.8
    545840     18409.4
    545880     18412.1
    545920     18412.5
    545960       18414
    546000     18416.4
    546040     18417.3
    546080     18417.5
    546120     18420.8
    546160     18420.4
    546200     18422.3
    546240     18424.2
    546280     18424.9
    546320     18426.1
    546360     18427.9
    546400     18428.5
    546440     18428.2
    546480     18431.6
    546520     18433.2
    546560     18435.2
    546600     18436.7
    546640     18436.3
    546680       18439
    546720     18439.3
    546760     18440.9
    546800     18443.4
    546840     18444.2
    546880     18444.5
    546920     18447.7
    546960     18447.3
    547000     18449.2
    547040     18451.1
    547080     18451.8
    547120     18452.9
    547160     18454.8
    547200     18455.4
    547240     18455.1
    547280     18458.5
    547320     18460.1
    547360     18462.1
    547400     18463.6
    547440     18463.2
    547480     18465.8
    547520     18466.2
    547560     18467.8
    547600     18470.2
    547640       18471
    547680     18471.4
    547720     18474.6
    547760     18474.2
    547800       18476
    547840       18478
    547880     18478.7
    547920     18479.9
    547960     18481.8
    548000     18482.3
    548040     18482.1
    548080     18485.4
    548120       18487
    548160       18489
    548200     18490.5
    548240     18490.2
    548280     18492.7
    548320     18493.2
    548360     18494.7
    548400       18497
    548440     18497.9
    548480     18498.4
    548520     18501.5
    548560     18501.1
    548600       18503
    548640     18504.8
    548680     18505.7
    548720     18506.8
    548760     18508.7
    548800     18509.2
    548840       18509
    548880     18512.3
    548920       18514
    548960       18516
    549000     18517.4
    549040     18517.1
    549080     18519.7
    549120     18520.2
    549160     18521.6
    549200       18524
    549240       18525
    549280     18525.3
    549320     18528.5
    549360       18528
    549400     18529.9
    549440     18531.8
    549480     18532.6
    549520     18533.8
    549560     18535.7
    549600     18536.2
    549640     18535.9
    549680     18539.2
    549720     18540.9
    549760     18542.8
    549800     18544.3
    549840       18544
    549880     18546.7
    549920     18547.2
    549960     18548.5
    550000     18550.9
    550040     18551.9
    550080     18552.2
    550120     18555.4
    550160       18555
    550200     18556.8
    550240     18558.7
    550280     18559.5
    550320     18560.7
    550360     18562.6
    550400     18563.1
    550440     18562.9
    550480     18566.2
    550520     18567.8
    550560     18569.8
    550600     18571.2
    550640     18570.9
    550680     18573.6
    550720     18574.2
    550760     18575.4
    550800     18577.8
    550840     18578.9
    550880     18579.1
    550920     18582.2
    550960     18581.9
    551000     18583.7
    551040     18585.6
    551080     18586.5
    551120     18587.6
    551160     18589.5
    551200       18590
    551240     18589.9
    551280     18593.1
    551320     18594.8
    551360     18596.8
    551400     18598.2
    551440     18597.8
    551480     18600.5
    551520     18601.1
    551560     18602.4
    551600     18604.7
    551640     18605.8
    551680     18606.1
    551720     18609.1
    551760     18608.8
    551800     18610.6
    551840     18612.6
    551880     18613.3
    551920     18614.6
    551960     18616.4
    552000       18617
    552040     18616.8
    552080       18620
    552120     18621.9
    552160     18623.8
    552200       18625
    552240     18624.8
    552280     18627.5
    552320     18628.1
    552360     18629.3
    552400     18631.8
    552440     18632.8
    552480       18633
    552520     18636.1
    552560     18635.7
    552600     18637.6
    552640     18639.5
    552680     18640.3
    552720     18641.6
    552760     18643.5
    552800     18643.9
    552840     18643.7
    552880     18646.9
    552920     18648.8
    552960     18650.6
    553000       18652
    553040     18651.7
    553080     18654.4
    553120       18655
    553160     18656.2
    553200     18658.7
    553240     18659.7
    553280     18659.9
    553320     18663.1
    553360     18662.7
    553400     18664.5
    553440     18666.5
    553480     18667.2
    553520     18668.4
    553560     18670.4
    553600     18670.8
    553640     18670.7
    553680     18673.9
    553720     18675.7
    553760     18677.6
    553800     18678.9
    553840     18678.6
    553880     18681.4
    553920     18681.9
    553960     18683.1
    554000     18685.7
    554040     18686.6
    554080     18686.8
    554120       18690
    554160     18689.5
    554200     18691.5
    554240     18693.5
    554280     18694.2
    554320     18695.4
    554360     18697.4
    554400     18697.8
    554440     18697.6
    554480     18700.8
    554520     18702.6
    554560     18704.6
    554600     18705.8
    554640     18705.5
    554680     18708.3
    554720     18708.9
    554760       18710
    554800     18712.5
    554840     18713.6
    554880     18713.8
    554920     18716.9
    554960     18716.5
    555000     18718.5
    555040     18720.4
    555080     18721.1
    555120     18722.4
    555160     18724.3
    555200     18724.7
    555240     18724.5
    555280     18727.7
    555320     18729.7
    555360     18731.6
    555400     18732.8
    555440     18732.5
    555480     18735.3
    555520     18735.9
    555560       18737
    555600     18739.5
    555640     18740.6
    555680     18740.7
    555720     18743.9
    555760     18743.5
    555800     18745.5
    555840     18747.3
    555880     18748.1
    555920     18749.4
    555960     18751.2
    556000     18751.7
    556040     18751.5
    556080     18754.7
    556120     18756.6
    556160     18758.5
    556200     18759.8
    556240     18759.5
    556280     18762.2
    556320     18762.8
    556360       18764
    556400     18766.5
    556440     18767.5
    556480     18767.7
    556520     18770.9
    556560     18770.4
    556600     18772.4
    556640     18774.3
    556680     18775.2
    556720     18776.4
    556760     18778.1
    556800     18778.7
    556840     18778.5
    556880     18781.7
    556920     18783.6
    556960     18785.5
    557000     18786.8
    557040     18786.5
    557080     18789.2
    557120     18789.8
    557160       18791
    557200     18793.6
    557240     18794.5
    557280     18794.7
    557320     18797.9
    557360     18797.4
    557400     18799.5
    557440     18801.4
    557480     18802.2
    557520     18803.5
    557560     18805.1
    557600     18805.7
    557640     18805.5
    557680     18808.8
    557720     18810.6
    557760     18812.4
    557800     18813.8
    557840     18813.5
    557880     18816.2
    557920     18816.8
    557960     18818.1
    558000     18820.6
    558040     18821.5
    558080     18821.8
    558120     18824.9
    558160     18824.3
    558200     18826.5
    558240     18828.5
    558280     18829.2
    558320     18830.6
    558360     18832.1
    558400     18832.8
    558440     18832.5
    558480     18835.8
    558520     18837.6
    558560     18839.4
    558600     18840.9
    558640     18840.6
    558680     18843.2
    558720     18843.8
    558760       18845
    558800     18847.6
    558840     18848.4
    558880     18848.7
    558920     18851.8
    558960     18851.4
    559000     18853.6
    559040     18855.4
    559080     18856.2
    559120     18857.6
    559160     18859.2
    559200     18859.7
    559240     18859.6
    559280     18862.8
    559320     18864.6
    559360     18866.5
    559400     18867.9
    559440     18867.5
    559480     18870.2
    559520     18870.8
    559560       18872
    559600     18874.6
    559640     18875.5
    559680     18875.8
    559720     18878.8
    559760     18878.4
    559800     18880.6
    559840     18882.3
    559880     18883.2
    559920     18884.6
    559960     18886.2
    560000     18886.7
    560040     18886.5
    560080     18889.8
    560120     18891.6
    560160     18893.4
    560200     18894.9
    560240     18894.4
    560280     18897.1
    560320     18897.8
    560360     18899.1
    560400     18901.6
    560440     18902.5
    560480     18902.7
    560520     18905.9
    560560     18905.4
    560600     18907.6
    560640     18909.3
    560680     18910.1
    560720     18911.6
    560760     18913.2
    560800     18913.7
    560840     18913.5
    560880     18916.8
    560920     18918.7
    560960     18920.4
    561000     18921.8
    561040     18921.3
    561080     18924.1
    561120     18924.8
    561160     18926.1
    561200     18928.7
    561240     18929.6
    561280     18929.7
    561320     18932.9
    561360     18932.4
    561400     18934.6
    561440     18936.2
    561480     18937.1
    561520     18938.6
    561560     18940.2
    561600     18940.8
    561640     18940.5
    561680     18943.8
    561720     18945.7
    561760     18947.4
    561800     18948.9
    561840     18948.3
    561880     18951.1
    561920     18951.8
    561960     18953.1
    562000     18955.7
    562040     18956.6
    562080     18956.7
    562120       18960
    562160     18959.4
    562200     18961.5
    562240     18963.2
    562280     18964.1
    562320     18965.6
    562360     18967.3
    562400     18967.8
    562440     18967.5
    562480     18970.8
    562520     18972.7
    562560     18974.4
    562600     18975.8
    562640     18975.3
    562680       18978
    562720     18978.7
    562760     18980.1
    562800     18982.7
    562840     18983.4
    562880     18983.6
    562920       18987
    562960     18986.4
    563000     18988.5
    563040     18990.3
    563080     18991.1
    563120     18992.6
    563160     18994.3
    563200     18994.7
    563240     18994.4
    563280     18997.8
    563320     18999.7
    563360     19001.4
    563400     19002.8
    563440     19002.3
    563480       19005
    563520     19005.7
    563560       19007
    563600     19009.8
    563640     19010.4
    563680     19010.6
    563720     19013.9
    563760     19013.3
    563800     19015.5
    563840     19017.2
    563880     19018.1
    563920     19019.5
    563960     19021.3
    564000     19021.8
    564040     19021.4
    564080     19024.7
    564120     19026.7
    564160     19028.4
    564200     19029.8
    564240     19029.2
    564280       19032
    564320     19032.7
    564360       19034
    564400     19036.9
    564440     19037.4
    564480     19037.6
    564520     19040.9
    564560     19040.3
    564600     19042.4
    564640     19044.1
    564680     19045.1
    564720     19046.4
    564760     19048.3
    564800     19048.7
    564840     19048.5
    564880     19051.7
    564920     19053.6
    564960     19055.3
    565000     19056.7
    565040     19056.2
    565080       19059
    565120     19059.7
    565160       19061
    565200     19063.9
    565240     19064.3
    565280     19064.6
    565320     19067.9
    565360     19067.3
    565400     19069.4
    565440     19071.1
    565480     19072.1
    565520     19073.4
    565560     19075.3
    565600     19075.7
    565640     19075.5
    565680     19078.7
    565720     19080.4
    565760     19082.2
    565800     19083.6
    565840       19083
    565880     19086.1
    565920     19086.6
    565960     19087.9
    566000     19090.8
    566040     19091.3
    566080     19091.5
    566120     19094.9
    566160     19094.3
    566200     19096.3
    566240     19098.1
    566280       19099
    566320     19100.3
    566360     19102.3
    566400     19102.6
    566440     19102.5
    566480     19105.6
    566520     19107.5
    566560     19109.2
    566600     19110.5
    566640     19110.1
    566680       19113
    566720     19113.5
    566760     19114.9
    566800     19117.9
    566840     19118.3
    566880     19118.5
    566920     19121.9
    566960     19121.3
    567000     19123.3
    567040     19125.2
    567080       19126
    567120     19127.2
    567160     19129.3
    567200     19129.6
    567240     19129.5
    567280     19132.6
    567320     19134.5
    567360     19136.2
    567400     19137.6
    567440       19137
    567480       19140
    567520     19140.5
    567560     19141.9
    567600     19144.9
    567640     19145.3
    567680     19145.4
    567720     19148.8
    567760     19148.2
    567800     19150.3
    567840     19152.1
    567880       19153
    567920     19154.2
    567960     19156.2
    568000     19156.5
    568040     19156.4
    568080     19159.5
    568120     19161.5
    568160     19163.1
    568200     19164.5
    568240       19164
    568280     19166.9
    568320     19167.3
    568360     19168.8
    568400     19171.8
    568440     19172.2
    568480     19172.3
    568520     19175.8
    568560     19175.2
    568600     19177.2
    568640     19179.1
    568680       19180
    568720       19181
    568760     19183.2
    568800     19183.6
    568840     19183.4
    568880     19186.6
    568920     19188.5
    568960     19190.1
    569000     19191.5
    569040       19191
    569080     19193.8
    569120     19194.2
    569160     19195.7
    569200     19198.8
    569240     19199.2
    569280     19199.3
    569320     19202.7
    569360     19202.1
    569400       19204
    569440     19206.2
    569480     19206.8
    569520     19207.9
    569560     19210.2
    569600     19210.5
    569640     19210.4
    569680     19213.6
    569720     19215.4
    569760       19217
    569800     19218.4
    569840       19218
    569880     19220.9
    569920     19221.2
    569960     19222.7
    570000     19225.8
    570040     19226.3
    570080     19226.3
    570120     19229.7
    570160     19229.1
    570200       19231
    570240     19233.1
    570280     19233.8
    570320     19234.9
    570360     19237.2
    570400     19237.5
    570440     19237.3
    570480     19240.5
    570520     19242.4
    570560     19243.9
    570600     19245.3
    570640       19245
    570680     19247.9
    570720     19248.2
    570760     19249.7
    570800     19252.8
    570840     19253.3
    570880     19253.2
    570920     19256.7
    570960     19256.1
    571000       19258
    571040     19260.1
    571080     19260.7
    571120     19261.9
    571160     19264.1
    571200     19264.5
    571240     19264.3
    571280     19267.5
    571320     19269.4
    571360     19270.9
    571400     19272.3
    571440     19271.9
    571480     19274.8
    571520     19275.1
    571560     19276.5
    571600     19279.8
    571640     19280.3
    571680     19280.1
    571720     19283.6
    571760     19283.1
    571800     19284.9
    571840     19287.1
    571880     19287.5
    571920     19288.8
    571960       19291
    572000     19291.4
    572040     19291.1
    572080     19294.3
    572120     19296.4
    572160     19297.8
    572200     19299.2
    572240     19298.8
    572280     19301.7
    572320       19302
    572360     19303.4
    572400     19306.6
    572440     19307.3
    572480       19307
    572520     19310.6
    572560     19309.9
    572600     19311.8
    572640     19314.1
    572680     19314.3
    572720     19315.6
    572760     19317.9
    572800     19318.2
    572840     19318.1
    572880     19321.2
    572920     19323.3
    572960     19324.7
    573000       19326
    573040     19325.6
    573080     19328.6
    573120     19328.9
    573160     19330.3
    573200     19333.4
    573240     19334.1
    573280     19333.8
    573320     19337.5
    573360     19336.8
    573400     19338.7
    573440       19341
    573480     19341.2
    573520     19342.4
    573560     19344.8
    573600     19345.1
    573640     19344.8
    573680     19348.1
    573720     19350.2
    573760     19351.5
    573800     19352.8
    573840     19352.5
    573880     19355.5
    573920     19355.7
    573960       19357
    574000     19360.3
    574040       19361
    574080     19360.7
    574120     19364.4
    574160     19363.7
    574200     19365.5
    574240     19367.9
    574280     19368.1
    574320     19369.3
    574360     19371.7
    574400       19372
    574440     19371.6
    574480       19375
    574520     19377.1
    574560     19378.4
    574600     19379.8
    574640     19379.4
    574680     19382.4
    574720     19382.5
    574760     19383.9
    574800     19387.1
    574840       19388
    574880     19387.6
    574920     19391.2
    574960     19390.6
    575000     19392.4
    575040     19394.8
    575080       19395
    575120     19396.1
    575160     19398.5
    575200     19398.9
    575240     19398.5
    575280       19402
    575320       19404
    575360     19405.3
    575400     19406.6
    575440     19406.4
    575480     19409.3
    575520     19409.4
    575560     19410.9
    575600       19414
    575640     19414.9
    575680     19414.4
    575720     19418.2
    575760     19417.5
    575800     19419.2
    575840     19421.7
    575880       19422
    575920       19423
    575960     19425.5
    576000     19425.8
    576040     19425.3
    576080     19428.8
    576120     19430.9
    576160     19432.2
    576200     19433.5
    576240     19433.2
    576280     19436.2
    576320     19436.3
    576360     19437.8
    576400       19441
    576440     19441.7
    576480     19441.4
    576520     19445.1
    576560     19444.4
    576600     19446.2
    576640     19448.5
    576680     19448.9
    576720     19449.9
    576760     19452.3
    576800     19452.8
    576840     19452.2
    576880     19455.8
    576920     19457.8
    576960     19459.2
    577000     19460.5
    577040       19460
    577080       19463
    577120       19463
    577160     19464.8
    577200     19467.9
    577240     19468.6
    577280     19468.2
    577320     19471.9
    577360     19471.3
    577400     19473.1
    577440     19475.4
    577480     19475.7
    577520     19476.7
    577560     19479.2
    577600     19479.6
    577640       19479
    577680     19482.6
    577720     19484.6
    577760       19486
    577800     19487.3
    577840     19486.9
    577880     19489.9
    577920     19489.9
    577960     19491.7
    578000     19494.7
    578040     19495.4
    578080     19495.2
    578120     19498.8
    578160     19498.2
    578200       19500
    578240     19502.2
    578280     19502.7
    578320     19503.6
    578360       19506
    578400     19506.5
    578440     19505.9
    578480     19509.5
    578520     19511.5
    578560     19512.9
    578600     19514.2
    578640     19513.7
    578680     19516.8
    578720     19516.7
    578760     19518.6
    578800     19521.4
    578840     19522.3
    578880       19522
    578920     19525.8
    578960     19525.1
    579000     19526.8
    579040     19529.1
    579080     19529.5
    579120     19530.4
    579160       19533
    579200     19533.3
    579240     19532.7
    579280     19536.4
    579320     19538.4
    579360     19539.7
    579400     19541.1
    579440     19540.5
    579480     19543.6
    579520     19543.5
    579560     19545.4
    579600     19548.3
    579640     19549.1
    579680     19548.9
    579720     19552.5
    579760     19551.9
    579800     19553.7
    579840     19555.9
    579880     19556.4
    579920     19557.3
    579960     19559.7
    580000     19560.1
    580040     19559.4
    580080     19563.2
    580120     19565.3
    580160     19566.6
    580200     19567.9
    580240     19567.3
    580280     19570.4
    580320     19570.4
    580360     19572.2
    580400     19575.2
    580440       19576
    580480     19575.7
    580520     19579.4
    580560     19578.7
    580600     19580.6
    580640     19582.8
    580680     19583.1
    580720     19584.1
    580760     19586.6
    580800     19587.1
    580840     19586.2
    580880       19590
    580920     19592.1
    580960     19593.3
    581000     19594.7
    581040     19594.2
    581080     19597.3
    581120     19597.2
    581160       19599
    581200       19602
    581240     19602.8
    581280     19602.4
    581320     19606.2
    581360     19605.6
    581400     19607.5
    581440     19609.5
    581480     19609.9
    581520     19610.9
    581560     19613.4
    581600     19613.9
    581640       19613
    581680     19616.8
    581720     19618.8
    581760     19620.3
    581800     19621.5
    581840       19621
    581880     19624.1
    581920       19624
    581960     19625.7
    582000     19628.8
    582040     19629.6
    582080     19629.3
    582120       19633
    582160     19632.3
    582200     19634.3
    582240     19636.3
    582280     19636.7
    582320     19637.7
    582360     19640.3
    582400     19640.7
    582440     19639.7
    582480     19643.6
    582520     19645.6
    582560     19647.2
    582600     19648.3
    582640     19647.9
    582680     19650.9
    582720     19650.8
    582760     19652.6
    582800     19655.6
    582840     19656.4
    582880     19656.1
    582920     19659.9
    582960     19659.1
    583000     19661.2
    583040     19663.2
    583080     19663.5
    583120     19664.5
    583160     19667.1
    583200     19667.5
    583240     19666.6
    583280     19670.5
    583320     19672.4
    583360     19673.9
    583400     19675.1
    583440     19674.7
    583480     19677.8
    583520     19677.6
    583560     19679.4
    583600     19682.4
    583640     19683.3
    583680     19682.9
    583720     19686.8
    583760     19685.9
    583800       19688
    583840       19690
    583880     19690.4
    583920     19691.3
    583960     19693.9
    584000     19694.4
    584040     19693.4
    584080     19697.3
    584120     19699.2
    584160     19700.8
    584200     19701.9
    584240     19701.5
    584280     19704.5
    584320     19704.5
    584360     19706.1
    584400     19709.3
    584440     19710.1
    584480     19709.5
    584520     19713.6
    584560     19712.7
    584600     19714.7
    584640     19716.7
    584680     19717.2
    584720     19718.2
    584760     19720.7
    584800     19721.2
    584840     19720.2
    584880     19724.2
    584920       19726
    584960     19727.5
    585000     19728.6
    585040     19728.2
    585080     19731.2
    585120     19731.3
    585160     19732.9
    585200     19736.2
    585240     19736.9
    585280     19736.3
    585320     19740.4
    585360     19739.5
    585400     19741.5
    585440     19743.5
    585480     19743.9
    585520     19744.9
    585560     19747.5
    585600       19748
    585640     19746.9
    585680       19751
    585720     19752.8
    585760     19754.3
    585800     19755.3
    585840       19755
    585880     19757.9
    585920       19758
    585960     19759.7
    586000       19763
    586040     19763.6
    586080     19763.1
    586120     19767.1
    586160     19766.3
    586200     19768.4
    586240     19770.3
    586280     19770.6
    586320     19771.7
    586360     19774.3
    586400     19774.8
    586440     19773.6
    586480     19777.8
    586520     19779.5
    586560       19781
    586600       19782
    586640     19781.8
    586680     19784.7
    586720     19784.8
    586760     19786.4
    586800     19789.7
    586840     19790.5
    586880     19789.8
    586920       19794
    586960     19793.2
    587000     19795.2
    587040     19797.1
    587080     19797.3
    587120     19798.5
    587160     19801.1
    587200     19801.6
    587240     19800.5
    587280     19804.5
    587320     19806.3
    587360     19807.8
    587400     19808.8
    587440     19808.7
    587480     19811.5
    587520     19811.5
    587560       19813
    587600     19816.4
    587640     19817.2
    587680     19816.6
    587720     19820.7
    587760       19820
    587800     19821.9
    587840     19823.9
    587880       19824
    587920     19825.3
    587960     19827.8
    588000     19828.3
    588040     19827.2
    588080     19831.4
    588120       19833
    588160     19834.6
    588200     19835.6
    588240     19835.5
    588280     19838.3
    588320     19838.3
    588360     19839.8
    588400     19843.3
    588440       19844
    588480     19843.4
    588520     19847.5
    588560     19846.7
    588600     19848.7
    588640     19850.7
    588680     19850.7
    588720     19852.1
    588760     19854.6
    588800       19855
    588840     19854.1
    588880     19858.1
    588920     19859.8
    588960     19861.5
    589000     19862.4
    589040     19862.3
    589080     19865.1
    589120     19865.1
    589160     19866.6
    589200     19870.1
    589240     19870.8
    589280     19870.3
    589320     19874.4
    589360     19873.5
    589400     19875.5
    589440     19877.6
    589480     19877.5
    589520     19878.9
    589560     19881.4
    589600     19881.7
    589640     19880.8
    589680     19884.9
    589720     19886.6
    589760     19888.3
    589800     19889.2
    589840     19889.2
    589880       19892
    589920       19892
    589960     19893.4
    590000     19896.9
    590040     19897.7
    590080     19897.1
    590120     19901.3
    590160     19900.3
    590200     19902.3
    590240     19904.3
    590280     19904.3
    590320     19905.7
    590360     19908.2
    590400     19908.5
    590440     19907.7
    590480     19911.7
    590520     19913.5
    590560     19915.1
    590600     19916.1
    590640     19916.1
    590680     19918.9
    590720     19918.8
    590760     19920.2
    590800     19923.7
    590840     19924.5
    590880       19924
    590920     19928.2
    590960     19927.2
    591000     19929.2
    591040     19931.2
    591080     19931.2
    591120     19932.5
    591160       19935
    591200     19935.4
    591240     19934.5
    591280     19938.5
    591320     19940.3
    591360     19941.9
    591400       19943
    591440     19942.9
    591480     19945.8
    591520     19945.6
    591560     19947.1
    591600     19950.6
    591640     19951.5
    591680     19950.8
    591720     19954.9
    591760     19953.9
    591800       19956
    591840       19958
    591880       19958
    591920     19959.3
    591960     19961.9
    592000     19962.3
    592040     19961.3
    592080     19965.4
    592120     19967.2
    592160     19968.8
    592200     19969.8
    592240     19969.7
    592280     19972.6
    592320     19972.5
    592360     19973.9
    592400     19977.5
    592440     19978.4
    592480     19977.8
    592520     19981.8
    592560     19980.8
    592600       19983
    592640     19984.8
    592680     19984.9
    592720     19986.1
    592760     19988.8
    592800     19989.1
    592840     19988.2
    592880     19992.2
    592920       19994
    592960     19995.7
    593000     19996.7
    593040     19996.6
    593080     19999.5
    593120     19999.4
    593160     20000.8
    593200     20004.4
    593240     20005.2
    593280     20004.6
    593320     20008.6
    593360     20007.6
    593400     20009.8
    593440     20011.6
    593480     20011.7
    593520       20013
    593560     20015.8
    593600       20016
    593640     20015.1
    593680       20019
    593720       20021
    593760     20022.5
    593800     20023.6
    593840     20023.4
    593880     20026.3
    593920     20026.2
    593960     20027.7
    594000     20031.2
    594040     20032.1
    594080     20031.5
    594120     20035.5
    594160     20034.4
    594200     20036.7
    594240     20038.5
    594280     20038.6
    594320     20039.8
    594360     20042.6
    594400     20042.8
    594440       20042
    594480     20045.9
    594520     20047.8
    594560     20049.4
    594600     20050.5
    594640     20050.3
    594680     20053.2
    594720     20053.1
    594760     20054.5
    594800     20058.1
    594840     20058.9
    594880     20058.3
    594920     20062.3
    594960     20061.3
    595000     20063.5
    595040     20065.4
    595080     20065.4
    595120     20066.6
    595160     20069.5
    595200     20069.6
    595240     20068.8
    595280     20072.8
    595320     20074.7
    595360     20076.3
    595400     20077.5
    595440     20077.2
    595480       20080
    595520     20079.9
    595560     20081.5
    595600       20085
    595640     20085.8
    595680     20085.3
    595720     20089.3
    595760     20088.2
    595800     20090.4
    595840     20092.3
    595880     20092.3
    595920     20093.5
    595960     20096.4
    596000     20096.5
    596040     20095.8
    596080     20099.7
    596120     20101.6
    596160     20103.2
    596200     20104.3
    596240     20104.1
    596280       20107
    596320     20106.7
    596360     20108.4
    596400     20111.9
    596440     20112.8
    596480     20112.2
    596520     20116.1
    596560     20115.1
    596600     20117.2
    596640     20119.3
    596680     20119.2
    596720     20120.4
    596760     20123.2
    596800     20123.3
    596840     20122.7
    596880     20126.6
    596920     20128.5
    596960     20130.2
    597000     20131.2
    597040       20131
    597080     20133.9
    597120     20133.6
    597160     20135.3
    597200     20138.8
    597240     20139.6
    597280     20139.1
    597320     20143.1
    597360       20142
    597400     20144.1
    597440     20146.2
    597480     20146.1
    597520     20147.4
    597560     20150.1
    597600     20150.2
    597640     20149.6
    597680     20153.5
    597720     20155.4
    597760       20157
    597800     20158.2
    597840     20157.9
    597880     20160.9
    597920     20160.5
    597960     20162.2
    598000     20165.7
    598040     20166.6
    598080     20166.1
    598120     20170.2
    598160     20168.9
    598200       20171
    598240     20173.1
    598280       20173
    598320     20174.3
    598360     20176.9
    598400     20177.1
    598440     20176.5
    598480     20180.5
    598520     20182.3
    598560     20183.9
    598600     20185.1
    598640     20184.7
    598680     20187.8
    598720     20187.5
    598760     20189.1
    598800     20192.6
    598840     20193.5
    598880       20193
    598920     20197.1
    598960     20195.8
    599000       20198
    599040       20200
    599080       20200
    599120     20201.3
    599160     20203.9
    599200     20203.9
    599240     20203.5
    599280     20207.4
    599320     20209.2
    599360     20210.9
    599400     20212.1
    599440     20211.6
    599480     20214.8
    599520     20214.4
    599560     20215.9
    599600     20219.6
    599640     20220.4
    599680     20219.9
    599720       20224
    599760     20222.8
    599800       20225
    599840       20227
    599880       20227
    599920     20228.3
    599960     20230.9
    600000     20230.8
    600040     20230.4
    600080     20234.4
    600120     20236.3
    600160     20237.9
    600200       20239
    600240     20238.5
    600280     20241.8
    600320     20241.4
    600360     20242.9
    600400     20246.5
    600440     20247.4
    600480     20246.8
    600520     20250.9
    600560     20249.6
    600600       20252
    600640       20254
    600680     20253.9
    600720     20255.3
    600760     20257.8
    600800     20257.7
    600840     20257.4
    600880     20261.4
    600920     20263.3
    600960     20264.8
    601000       20266
    601040     20265.6
    601080     20268.8
    601120     20268.3
    601160     20269.9
    601200     20273.5
    601240     20274.5
    601280     20273.8
    601320       20278
    601360     20276.5
    601400     20279.1
    601440     20281.1
    601480     20280.8
    601520     20282.3
    601560     20284.8
    601600     20284.8
    601640     20284.5
    601680     20288.3
    601720     20290.3
    601760     20291.8
    601800     20292.9
    601840     20292.4
    601880     20295.7
    601920     20295.2
    601960     20296.9
    602000     20300.4
    602040     20301.5
    602080     20300.7
    602120       20305
    602160     20303.6
    602200       20306
    602240       20308
    602280     20307.8
    602320     20309.2
    602360     20311.7
    602400     20311.8
    602440     20311.5
    602480     20315.3
    602520     20317.2
    602560     20318.8
    602600     20319.8
    602640     20319.4
    602680     20322.7
    602720     20322.1
    602760       20324
    602800     20327.4
    602840     20328.5
    602880     20327.7
    602920     20331.8
    602960     20330.6
    603000     20332.9
    603040     20334.8
    603080     20334.8
    603120     20336.1
    603160     20338.5
    603200     20338.7
    603240     20338.4
    603280     20342.3
    603320     20344.1
    603360     20345.7
    603400     20346.7
    603440     20346.3
    603480     20349.6
    603520       20349
    603560     20350.9
    603600     20354.3
    603640     20355.5
    603680     20354.7
    603720     20358.7
    603760     20357.5
    603800     20359.9
    603840     20361.7
    603880     20361.8
    603920       20363
    603960     20365.5
    604000     20365.7
    604040     20365.3
    604080     20369.2
    604120     20371.1
    604160     20372.6
    604200     20373.6
    604240     20373.2
    604280     20376.5
    604320       20376
    604360     20377.9
    604400     20381.2
    604440     20382.4
    604480     20381.7
    604520     20385.6
    604560     20384.5
    604600     20386.9
    604640     20388.7
    604680     20388.7
    604720       20390
    604760     20392.5
    604800     20392.7
    604840     20392.2
    604880     20396.3
    604920     20398.1
    604960     20399.6
    605000     20400.7
    605040     20400.2
    605080     20403.3
    605120       20403
    605160     20404.9
    605200     20408.2
    605240     20409.4
    605280     20408.6
    605320     20412.6
    605360     20411.4
    605400     20413.7
    605440     20415.7
    605480     20415.7
    605520     20416.9
    605560     20419.4
    605600     20419.7
    605640     20419.1
    605680     20423.2
    605720       20425
    605760     20426.5
    605800     20427.7
    605840     20427.1
    605880     20430.2
    605920     20429.9
    605960       20432
    606000     20435.2
    606040     20436.4
    606080     20435.6
    606120     20439.6
    606160     20438.5
    606200     20440.7
    606240     20442.6
    606280     20442.8
    606320     20443.9
    606360     20446.5
    606400     20446.6
    606440     20446.1
    606480     20450.1
    606520       20452
    606560     20453.6
    606600     20454.8
    606640       20454
    606680     20457.2
    606720     20456.9
    606760       20459
    606800     20462.2
    606840     20463.3
    606880     20462.5
    606920     20466.5
    606960     20465.5
    607000     20467.7
    607040     20469.6
    607080     20469.8
    607120     20470.8
    607160     20473.5
    607200     20473.6
    607240       20473
    607280     20477.1
    607320       20479
    607360     20480.5
    607400     20481.8
    607440     20481.1
    607480     20484.3
    607520     20483.8
    607560       20486
    607600     20489.3
    607640     20490.3
    607680     20489.6
    607720     20493.6
    607760     20492.4
    607800     20494.7
    607840     20496.6
    607880     20496.6
    607920     20497.8
    607960     20500.5
    608000     20500.6
    608040     20500.1
    608080     20504.1
    608120     20506.1
    608160     20507.5
    608200     20508.8
    608240       20508
    608280     20511.2
    608320     20510.7
    608360       20513
    608400     20516.2
    608440     20517.2
    608480     20516.6
    608520     20520.4
    608560     20519.5
    608600     20521.7
    608640     20523.6
    608680     20523.6
    608720     20524.7
    608760     20527.4
    608800     20527.5
    608840       20527
    608880       20531
    608920     20533.1
    608960     20534.5
    609000     20535.8
    609040       20535
    609080     20538.2
    609120     20537.8
    609160     20539.9
    609200     20543.2
    609240     20544.1
    609280     20543.5
    609320     20547.3
    609360     20546.4
    609400     20548.6
    609440     20550.6
    609480     20550.6
    609520     20551.7
    609560     20554.4
    609600     20554.5
    609640     20554.1
    609680       20558
    609720     20560.1
    609760     20561.5
    609800     20562.9
    609840     20561.9
    609880     20565.2
    609920     20564.9
    609960       20567
    610000     20570.3
    610040     20571.1
    610080     20570.4
    610120     20574.4
    610160     20573.3
    610200     20575.6
    610240     20577.6
    610280     20577.7
    610320     20578.8
    610360     20581.6
    610400     20581.4
    610440     20581.2
    610480       20585
    610520     20587.1
    610560     20588.5
    610600     20589.9
    610640     20588.9
    610680     20592.3
    610720     20591.7
    610760       20594
    610800     20597.2
    610840     20598.1
    610880     20597.5
    610920     20601.4
    610960     20600.3
    611000     20602.7
    611040     20604.6
    611080     20604.7
    611120     20605.7
    611160     20608.6
    611200     20608.4
    611240     20608.1
    611280     20611.9
    611320     20614.2
    611360     20615.4
    611400       20617
    611440       20616
    611480     20619.3
    611520     20618.7
    611560       20621
    611600     20624.1
    611640     20625.1
    611680     20624.5
    611720     20628.3
    611760     20627.3
    611800     20629.6
    611840     20631.6
    611880     20631.6
    611920     20632.7
    611960     20635.6
    612000     20635.4
    612040       20635
    612080       20639
    612120     20641.1
    612160     20642.3
    612200     20643.9
    612240     20642.9
    612280     20646.3
    612320     20645.6
    612360     20647.9
    612400     20651.1
    612440       20652
    612480     20651.5
    612520     20655.3
    612560     20654.2
    612600     20656.6
    612640     20658.6
    612680     20658.6
    612720     20659.6
    612760     20662.6
    612800     20662.3
    612840     20662.1
    612880       20666
    612920     20668.2
    612960     20669.4
    613000     20670.8
    613040     20669.8
    613080     20673.4
    613120     20672.5
    613160     20674.9
    613200       20678
    613240     20678.9
    613280     20678.5
    613320     20682.2
    613360     20681.2
    613400     20683.5
    613440     20685.6
    613480     20685.6
    613520     20686.6
    613560     20689.6
    613600     20689.2
    613640     20689.1
    613680       20693
    613720     20695.2
    613760     20696.5
    613800     20697.8
    613840     20696.8
    613880     20700.4
    613920     20699.5
    613960     20701.8
    614000     20705.1
    614040     20705.9
    614080     20705.6
    614120     20709.1
    614160     20708.2
    614200     20710.4
    614240     20712.6
    614280     20712.7
    614320     20713.6
    614360     20716.6
    614400     20716.3
    614440       20716
    614480     20720.1
    614520     20722.2
    614560     20723.5
    614600     20724.9
    614640     20723.7
    614680     20727.4
    614720     20726.5
    614760     20728.9
    614800     20732.1
    614840     20732.9
    614880     20732.5
    614920     20736.1
    614960     20735.1
    615000     20737.4
    615040     20739.7
    615080     20739.6
    615120     20740.7
    615160     20743.6
    615200     20743.4
    615240     20743.1
    615280     20747.1
    615320     20749.2
    615360     20750.5
    615400     20751.8
    615440     20750.6
    615480     20754.4
    615520     20753.4
    615560     20755.8
    615600     20758.9
    615640       20760
    615680     20759.4
    615720     20763.2
    615760     20762.1
    615800     20764.3
    615840     20766.7
    615880     20766.5
    615920     20767.6
    615960     20770.6
    616000     20770.3
    616040     20770.1
    616080       20774
    616120     20776.4
    616160     20777.4
    616200     20778.9
    616240     20777.7
    616280     20781.5
    616320     20780.3
    616360       20783
    616400     20786.1
    616440       20787
    616480     20786.4
    616520     20790.1
    616560     20789.1
    616600     20791.5
    616640     20793.8
    616680     20793.6
    616720     20794.6
    616760     20797.6
    616800     20797.3
    616840     20797.2
    616880       20801
    616920     20803.4
    616960     20804.4
    617000     20805.9
    617040     20804.7
    617080     20808.5
    617120     20807.4
    617160     20810.1
    617200     20813.2
    617240     20813.9
    617280     20813.4
    617320     20817.1
    617360     20816.1
    617400     20818.4
    617440     20820.8
    617480     20820.8
    617520     20821.6
    617560     20824.7
    617600     20824.3
    617640     20824.2
    617680       20828
    617720     20830.5
    617760     20831.3
    617800       20833
    617840     20831.7
    617880     20835.5
    617920     20834.4
    617960     20837.2
    618000     20840.3
    618040     20840.9
    618080     20840.4
    618120     20844.1
    618160     20843.1
    618200     20845.4
    618240     20847.8
    618280     20847.7
    618320     20848.5
    618360     20851.6
    618400     20851.2
    618440     20851.3
    618480     20854.9
    618520     20857.5
    618560     20858.4
    618600       20860
    618640     20858.8
    618680     20862.6
    618720     20861.5
    618760     20864.4
    618800     20867.4
    618840     20867.8
    618880     20867.5
    618920     20871.1
    618960     20870.2
    619000     20872.4
    619040     20874.9
    619080     20874.9
    619120     20875.6
    619160     20878.6
    619200     20878.3
    619240     20878.4
    619280     20882.2
    619320     20884.7
    619360     20885.4
    619400     20887.1
    619440     20885.8
    619480     20889.7
    619520     20888.6
    619560     20891.5
    619600     20894.4
    619640     20894.9
    619680     20894.5
    619720     20898.3
    619760     20897.3
    619800     20899.5
    619840     20902.1
    619880     20902.1
    619920     20902.6
    619960     20905.7
    620000     20905.3
    620040     20905.5
    620080     20909.3
    620120     20911.8
    620160     20912.5
    620200     20914.2
    620240     20912.9
    620280     20916.8
    620320     20915.7
    620360     20918.6
    620400     20921.7
    620440     20922.1
    620480     20921.6
    620520     20925.4
    620560     20924.4
    620600     20926.6
    620640     20929.1
    620680     20929.1
    620720     20929.7
    620760     20932.7
    620800     20932.5
    620840     20932.6
    620880     20936.5
    620920     20938.8
    620960     20939.6
    621000     20941.3
    621040       20940
    621080     20943.9
    621120     20942.8
    621160     20945.8
    621200     20948.8
    621240     20949.2
    621280     20948.7
    621320     20952.5
    621360     20951.5
    621400     20953.6
    621440     20956.2
    621480     20956.2
    621520     20956.8
    621560     20959.9
    621600     20959.6
    621640     20959.8
    621680     20963.7
    621720     20965.9
    621760     20966.8
    621800     20968.4
    621840     20967.1
    621880     20971.1
    621920     20969.9
    621960     20972.9
    622000     20975.9
    622040     20976.2
    622080     20975.9
    622120     20979.6
    622160     20978.5
    622200     20980.8
    622240     20983.4
    622280     20983.2
    622320     20983.9
    622360       20987
    622400     20986.7
    622440     20986.8
    622480     20990.8
    622520       20993
    622560     20993.9
    622600     20995.5
    622640     20994.1
    622680     20998.2
    622720     20997.1
    622760     21000.1
    622800       21003
    622840     21003.3
    622880     21002.9
    622920     21006.6
    622960     21005.6
    623000     21007.9
    623040     21010.6
    623080     21010.4
    623120       21011
    623160     21014.1
    623200     21013.8
    623240     21013.9
    623280     21017.8
    623320     21020.3
    623360       21021
    623400     21022.7
    623440     21021.2
    623480     21025.4
    623520     21024.2
    623560     21027.2
    623600     21030.1
    623640     21030.4
    623680       21030
    623720     21033.8
    623760     21032.8
    623800       21035
    623840     21037.7
    623880     21037.5
    623920     21038.1
    623960     21041.2
    624000     21040.9
    624040       21041
    624080       21045
    624120     21047.4
    624160     21048.1
    624200     21049.7
    624240     21048.3
    624280     21052.5
    624320     21051.3
    624360     21054.3
    624400     21057.2
    624440     21057.6
    624480     21057.2
    624520       21061
    624560     21059.8
    624600       21062
    624640     21064.8
    624680     21064.6
    624720     21065.2
    624760     21068.1
    624800     21067.9
    624840       21068
    624880       21072
    624920     21074.5
    624960     21075.1
    625000     21076.8
    625040     21075.4
    625080     21079.6
    625120     21078.4
    625160     21081.5
    625200     21084.2
    625240     21084.7
    625280     21084.2
    625320       21088
    625360     21086.9
    625400     21089.1
    625440     21091.9
    625480     21091.7
    625520     21092.3
    625560     21095.3
    625600       21095
    625640       21095
    625680       21099
    625720     21101.6
    625760     21102.2
    625800     21103.8
    625840     21102.3
    625880     21106.6
    625920     21105.5
    625960     21108.5
    626000     21111.3
    626040     21111.8
    626080     21111.2
    626120       21115
    626160     21113.9
    626200     21116.2
    626240     21118.9
    626280     21118.7
    626320     21119.4
    626360     21122.2
    626400     21122.1
    626440       21122
    626480     21125.9
    626520     21128.5
    626560     21129.3
    626600     21130.8
    626640     21129.4
    626680     21133.5
    626720     21132.4
    626760     21135.5
    626800     21138.3
    626840     21138.8
    626880     21138.3
    626920     21142.1
    626960     21140.9
    627000     21143.2
    627040     21145.9
    627080     21145.7
    627120     21146.4
    627160     21149.3
    627200     21149.2
    627240       21149
    627280     21152.9
    627320     21155.7
    627360     21156.5
    627400     21157.7
    627440     21156.4
    627480     21160.6
    627520     21159.3
    627560     21162.5
    627600     21165.4
    627640     21165.8
    627680     21165.2
    627720       21169
    627760     21168.1
    627800     21170.2
    627840       21173
    627880     21172.6
    627920     21173.4
    627960     21176.2
    628000     21176.2
    628040     21176.1
    628080       21180
    628120     21182.6
    628160     21183.6
    628200     21184.8
    628240     21183.5
    628280     21187.7
    628320     21186.4
    628360     21189.5
    628400     21192.4
    628440     21192.9
    628480     21192.3
    628520     21196.1
    628560     21195.1
    628600     21197.2
    628640       21200
    628680     21199.7
    628720     21200.4
    628760     21203.2
    628800     21203.1
    628840       21203
    628880     21206.9
    628920     21209.5
    628960     21210.6
    629000     21211.8
    629040     21210.5
    629080     21214.7
    629120     21213.4
    629160     21216.5
    629200     21219.5
    629240     21219.8
    629280     21219.3
    629320     21223.1
    629360     21222.2
    629400     21224.3
    629440     21227.1
    629480     21226.7
    629520     21227.5
    629560     21230.3
    629600     21230.2
    629640     21230.1
    629680       21234
    629720     21236.6
    629760     21237.7
    629800     21238.9
    629840     21237.6
    629880     21241.8
    629920     21240.5
    629960     21243.6
    630000     21246.5
    630040     21246.9
    630080     21246.2
    630120     21250.3
    630160     21249.3
    630200     21251.4
    630240     21254.2
    630280     21253.8
    630320     21254.5
    630360     21257.3
    630400     21257.2
    630440     21257.2
    630480       21261
    630520     21263.8
    630560     21264.7
    630600     21266.1
    630640     21264.7
    630680     21268.8
    630720     21267.6
    630760     21270.7
    630800     21273.6
    630840     21274.1
    630880     21273.4
    630920     21277.4
    630960     21276.3
    631000     21278.5
    631040     21281.3
    631080       21281
    631120     21281.6
    631160     21284.5
    631200     21284.3
    631240     21284.2
    631280     21288.1
    631320       21291
    631360     21291.9
    631400     21293.1
    631440     21291.8
    631480       21296
    631520     21294.7
    631560     21297.8
    631600     21300.7
    631640     21301.2
    631680     21300.6
    631720     21304.4
    631760     21303.4
    631800     21305.6
    631840     21308.3
    631880     21308.1
    631920     21308.7
    631960     21311.7
    632000     21311.4
    632040     21311.3
    632080     21315.2
    632120     21318.1
    632160     21319.1
    632200     21320.1
    632240     21318.9
    632280       21323
    632320     21321.8
    632360       21325
    632400     21327.9
    632440     21328.4
    632480     21327.8
    632520     21331.6
    632560     21330.6
    632600     21332.7
    632640     21335.4
    632680     21335.3
    632720     21335.7
    632760     21338.8
    632800     21338.7
    632840     21338.5
    632880     21342.2
    632920     21345.3
    632960     21346.2
    633000     21347.2
    633040     21345.9
    633080     21350.3
    633120     21348.9
    633160     21352.2
    633200       21355
    633240     21355.6
    633280     21354.9
    633320     21358.8
    633360     21357.6
    633400     21359.7
    633440     21362.5
    633480     21362.4
    633520     21362.8
    633560     21366.1
    633600     21365.9
    633640     21365.6
    633680     21369.2
    633720     21372.4
    633760     21373.3
    633800     21374.3
    633840     21373.1
    633880     21377.4
    633920       21376
    633960     21379.2
    634000       21382
    634040     21382.6
    634080       21382
    634120     21385.9
    634160     21384.7
    634200     21386.9
    634240     21389.6
    634280     21389.6
    634320     21389.9
    634360     21393.2
    634400     21392.9
    634440     21392.8
    634480     21396.2
    634520     21399.5
    634560     21400.2
    634600     21401.4
    634640     21400.1
    634680     21404.4
    634720     21402.9
    634760     21406.2
    634800     21409.1
    634840     21409.7
    634880     21409.1
    634920       21413
    634960     21411.7
    635000       21414
    635040     21416.6
    635080     21416.7
    635120       21417
    635160     21420.3
    635200     21420.1
    635240     21419.8
    635280     21423.4
    635320     21426.7
    635360     21427.4
    635400     21428.4
    635440     21427.2
    635480     21431.5
    635520     21430.1
    635560     21433.3
    635600     21436.2
    635640     21436.8
    635680     21436.2
    635720       21440
    635760     21438.7
    635800     21441.2
    635840     21443.6
    635880     21443.8
    635920     21444.1
    635960     21447.4
    636000     21447.2
    636040     21446.9
    636080     21450.5
    636120     21453.6
    636160     21454.6
    636200     21455.4
    636240     21454.3
    636280     21458.5
    636320     21457.2
    636360     21460.4
    636400     21463.3
    636440     21463.9
    636480     21463.3
    636520     21467.1
    636560     21465.9
    636600     21468.1
    636640     21470.8
    636680     21470.9
    636720     21471.2
    636760     21474.4
    636800     21474.2
    636840       21474
    636880     21477.6
    636920     21480.8
    636960     21481.6
    637000     21482.5
    637040     21481.4
    637080     21485.6
    637120     21484.4
    637160     21487.5
    637200     21490.4
    637240     21490.9
    637280     21490.4
    637320     21494.2
    637360     21492.9
    637400     21495.2
    637440     21497.8
    637480     21497.9
    637520     21498.3
    637560     21501.4
    637600     21501.2
    637640     21501.2
    637680     21504.5
    637720     21507.9
    637760     21508.7
    637800     21509.5
    637840     21508.5
    637880     21512.6
    637920     21511.4
    637960     21514.7
    638000     21517.4
    638040     21517.9
    638080     21517.5
    638120     21521.2
    638160     21519.8
    638200     21522.2
    638240     21524.9
    638280       21525
    638320     21525.4
    638360     21528.4
    638400     21528.3
    638440     21528.2
    638480     21531.5
    638520     21534.9
    638560     21535.7
    638600     21536.6
    638640     21535.5
    638680     21539.7
    638720     21538.4
    638760     21541.7
    638800     21544.4
    638840       21545
    638880     21544.4
    638920     21548.2
    638960     21546.8
    639000     21549.2
    639040     21551.9
    639080     21551.9
    639120     21552.4
    639160     21555.4
    639200     21555.4
    639240     21555.2
    639280     21558.4
    639320       21562
    639360     21562.8
    639400     21563.6
    639440     21562.5
    639480     21566.8
    639520     21565.4
    639560     21568.8
    639600     21571.5
    639640     21572.1
    639680     21571.4
    639720     21575.2
    639760     21573.8
    639800     21576.3
    639840     21578.9
    639880       21579
    639920     21579.4
    639960     21582.5
    640000     21582.3
    640040     21582.1
    640080     21585.5
    640120     21588.9
    640160     21589.8
    640200     21590.6
    640240     21589.5
    640280     21593.8
    640320     21592.4
    640360     21595.8
    640400     21598.4
    640440       21599
    640480     21598.4
    640520     21602.3
    640560     21600.8
    640600     21603.3
    640640     21605.9
    640680       21606
    640720     21606.4
    640760     21609.4
    640800     21609.3
    640840     21609.2
    640880     21612.4
    640920       21616
    640960     21616.8
    641000     21617.7
    641040     21616.5
    641080     21620.8
    641120     21619.5
    641160     21622.8
    641200     21625.4
    641240       21626
    641280     21625.4
    641320     21629.3
    641360     21627.8
    641400     21630.3
    641440       21633
    641480     21632.9
    641520     21633.5
    641560     21636.7
    641600     21636.3
    641640     21636.2
    641680     21639.5
    641720       21643
    641760     21643.9
    641800     21644.8
    641840     21643.5
    641880     21647.8
    641920     21646.5
    641960     21649.8
    642000     21652.5
    642040       21653
    642080     21652.4
    642120     21656.3
    642160     21654.8
    642200     21657.2
    642240       21660
    642280     21659.8
    642320     21660.4
    642360     21663.6
    642400     21663.3
    642440     21663.1
    642480     21666.4
    642520       21670
    642560     21670.9
    642600     21671.8
    642640     21670.5
    642680     21674.9
    642720     21673.4
    642760     21676.8
    642800     21679.5
    642840     21680.1
    642880     21679.4
    642920     21683.3
    642960     21681.8
    643000     21684.2
    643040       21687
    643080     21686.8
    643120     21687.5
    643160     21690.6
    643200     21690.3
    643240     21690.2
    643280     21693.5
    643320     21697.1
    643360       21698
    643400     21698.9
    643440     21697.5
    643480       21702
    643520     21700.4
    643560     21703.9
    643600     21706.6
    643640     21707.2
    643680     21706.5
    643720     21710.4
    643760     21708.8
    643800     21711.2
    643840       21714
    643880     21713.8
    643920     21714.6
    643960     21717.6
    644000     21717.3
    644040     21717.3
    644080     21720.5
    644120     21724.1
    644160       21725
    644200       21726
    644240     21724.5
    644280       21729
    644320     21727.4
    644360     21730.9
    644400     21733.6
    644440     21734.3
    644480     21733.7
    644520     21737.5
    644560     21735.9
    644600     21738.4
    644640     21741.1
    644680     21740.8
    644720     21741.6
    644760     21744.6
    644800     21744.5
    644840     21744.3
    644880     21747.6
    644920     21751.1
    644960       21752
    645000     21753.1
    645040     21751.6
    645080     21756.1
    645120     21754.5
    645160     21758.1
    645200     21760.6
    645240     21761.3
    645280     21760.7
    645320     21764.6
    645360     21762.8
    645400     21765.5
    645440     21768.3
    645480       21768
    645520     21768.7
    645560     21771.7
    645600     21771.6
    645640     21771.4
    645680     21774.6
    645720     21778.1
    645760     21779.1
    645800     21780.2
    645840     21778.6
    645880     21783.2
    645920     21781.6
    645960     21785.2
    646000     21787.8
    646040     21788.3
    646080     21787.8
    646120     21791.7
    646160     21789.9
    646200     21792.5
    646240     21795.3
    646280       21795
    646320     21795.7
    646360     21798.7
    646400     21798.7
    646440     21798.5
    646480     21801.7
    646520     21805.2
    646560     21806.3
    646600     21807.4
    646640     21805.7
    646680     21810.2
    646720     21808.8
    646760     21812.2
    646800     21814.9
    646840     21815.4
    646880     21814.9
    646920     21818.8
    646960       21817
    647000     21819.5
    647040     21822.5
    647080     21822.1
    647120     21822.8
    647160     21825.8
    647200     21825.7
    647240     21825.5
    647280     21828.8
    647320     21832.3
    647360     21833.3
    647400     21834.5
    647440     21832.7
    647480     21837.4
    647520     21835.9
    647560     21839.3
    647600     21841.9
    647640     21842.5
    647680       21842
    647720       21846
    647760     21844.2
    647800     21846.6
    647840     21849.6
    647880     21849.2
    647920     21849.9
    647960     21852.9
    648000     21852.7
    648040     21852.7
    648080       21856
    648120     21859.3
    648160     21860.5
    648200     21861.7
    648240     21859.8
    648280     21864.5
    648320     21862.9
    648360     21866.3
    648400       21869
    648440     21869.6
    648480     21869.1
    648520     21873.1
    648560     21871.3
    648600     21873.7
    648640     21876.7
    648680     21876.3
    648720       21877
    648760       21880
    648800     21879.7
    648840     21879.7
    648880     21883.1
    648920     21886.4
    648960     21887.6
    649000     21888.8
    649040     21886.8
    649080     21891.5
    649120       21890
    649160     21893.4
    649200     21896.1
    649240     21896.7
    649280     21896.1
    649320     21900.2
    649360     21898.5
    649400     21900.7
    649440     21903.5
    649480     21903.4
    649520     21904.2
    649560     21907.1
    649600     21906.8
    649640     21906.8
    649680     21910.2
    649720     21913.4
    649760     21914.7
    649800     21915.9
    649840     21913.8
    649880     21918.5
    649920     21917.2
    649960     21920.5
    650000     21923.2
    650040     21923.9
    650080     21923.1
    650120     21927.1
    650160     21925.6
    650200     21927.9
    650240     21930.5
    650280     21930.5
    650320     21931.1
    650360     21934.2
    650400     21933.9
    650440     21933.9
    650480     21937.3
    650520     21940.5
    650560     21941.9
    650600     21942.9
    650640       21941
    650680     21945.5
    650720     21944.3
    650760     21947.4
    650800     21950.3
    650840     21950.9
    650880     21950.2
    650920     21954.1
    650960     21952.6
    651000       21955
    651040     21957.6
    651080     21957.6
    651120     21958.2
    651160     21961.2
    651200       21961
    651240       21961
    651280     21964.2
    651320     21967.5
    651360       21969
    651400     21969.8
    651440     21968.1
    651480     21972.5
    651520     21971.1
    651560     21974.6
    651600     21977.3
    651640       21978
    651680     21977.3
    651720     21981.3
    651760     21979.7
    651800       21982
    651840     21984.7
    651880     21984.7
    651920     21985.4
    651960     21988.1
    652000       21988
    652040     21988.1
    652080     21991.3
    652120     21994.5
    652160     21996.1
    652200     21996.8
    652240     21995.2
    652280     21999.5
    652320     21998.1
    652360     22001.6
    652400     22004.2
    652440     22005.1
    652480     22004.4
    652520     22008.4
    652560     22006.8
    652600     22009.1
    652640     22011.8
    652680     22011.8
    652720     22012.4
    652760     22015.2
    652800       22015
    652840       22015
    652880     22018.4
    652920     22021.5
    652960       22023
    653000     22023.9
    653040     22022.2
    653080     22026.5
    653120       22025
    653160     22028.7
    653200     22031.3
    653240     22032.1
    653280     22031.4
    653320     22035.4
    653360     22033.8
    653400     22036.2
    653440     22038.8
    653480     22038.7
    653520     22039.3
    653560     22042.3
    653600       22042
    653640     22042.1
    653680     22045.4
    653720     22048.5
    653760     22049.9
    653800     22050.9
    653840     22049.2
    653880     22053.4
    653920       22052
    653960     22055.6
    654000     22058.3
    654040     22059.2
    654080     22058.5
    654120     22062.3
    654160     22060.7
    654200     22063.2
    654240     22065.8
    654280     22065.7
    654320     22066.5
    654360     22069.4
    654400     22069.1
    654440     22069.1
    654480     22072.4
    654520     22075.4
    654560       22077
    654600     22077.8
    654640     22076.3
    654680     22080.3
    654720     22078.9
    654760     22082.7
    654800     22085.2
    654840     22086.2
    654880     22085.4
    654920     22089.3
    654960     22087.7
    655000     22090.3
    655040     22092.9
    655080     22092.8
    655120     22093.5
    655160     22096.5
    655200     22096.1
    655240       22096
    655280     22099.3
    655320     22102.4
    655360     22103.9
    655400     22104.9
    655440     22103.3
    655480     22107.3
    655520       22106
    655560     22109.6
    655600     22112.2
    655640     22113.2
    655680     22112.3
    655720     22116.3
    655760     22114.7
    655800     22117.3
    655840     22119.9
    655880     22119.7
    655920     22120.5
    655960     22123.5
    656000     22123.2
    656040     22123.1
    656080     22126.3
    656120     22129.4
    656160     22130.9
    656200       22132
    656240     22130.2
    656280     22134.2
    656320       22133
    656360     22136.7
    656400     22139.2
    656440     22140.3
    656480     22139.3
    656520     22143.2
    656560     22141.6
    656600     22144.5
    656640     22146.8
    656680     22146.7
    656720     22147.5
    656760     22150.3
    656800     22150.2
    656840       22150
    656880     22153.3
    656920     22156.3
    656960     22157.8
    657000     22158.8
    657040     22157.2
    657080     22161.1
    657120     22160.1
    657160     22163.7
    657200     22166.1
    657240     22167.3
    657280     22166.3
    657320     22170.2
    657360     22168.5
    657400     22171.4
    657440     22173.7
    657480     22173.5
    657520     22174.3
    657560     22177.3
    657600     22177.1
    657640     22176.9
    657680     22180.3
    657720     22183.3
    657760     22184.7
    657800     22185.9
    657840       22184
    657880     22188.1
    657920     22187.1
    657960     22190.6
    658000     22193.1
    658040     22194.2
    658080     22193.3
    658120     22197.2
    658160     22195.5
    658200     22198.3
    658240     22200.7
    658280     22200.4
    658320     22201.3
    658360     22204.3
    658400     22204.1
    658440     22203.9
    658480     22207.3
    658520     22210.3
    658560     22211.6
    658600     22212.9
    658640     22211.1
    658680     22215.2
    658720     22214.2
    658760     22217.7
    658800     22220.2
    658840     22221.1
    658880     22220.4
    658920     22224.2
    658960     22222.3
    659000     22225.4
    659040     22227.7
    659080     22227.4
    659120     22228.2
    659160     22231.4
    659200     22231.2
    659240       22231
    659280     22234.1
    659320     22237.3
    659360     22238.4
    659400       22240
    659440     22238.1
    659480     22242.1
    659520     22241.2
    659560     22244.8
    659600     22247.2
    659640     22248.2
    659680     22247.5
    659720     22251.3
    659760     22249.3
    659800     22252.4
    659840     22254.9
    659880     22254.4
    659920     22255.3
    659960     22258.4
    660000     22258.2
    660040       22258
    660080     22261.1
    660120     22264.3
    660160     22265.3
    660200     22266.9
    660240     22265.1
    660280     22269.1
    660320     22268.2
    660360     22271.9
    660400     22274.3
    660440     22275.1
    660480     22274.5
    660520     22278.3
    660560     22276.4
    660600     22279.4
    660640     22281.9
    660680     22281.4
    660720     22282.2
    660760     22285.6
    660800     22285.3
    660840       22285
    660880     22288.1
    660920     22291.3
    660960     22292.3
    661000     22293.8
    661040     22292.1
    661080     22296.1
    661120     22295.2
    661160     22298.9
    661200     22301.3
    661240     22302.2
    661280     22301.5
    661320     22305.3
    661360     22303.3
    661400     22306.3
    661440     22308.9
    661480     22308.5
    661520     22309.3
    661560     22312.5
    661600     22312.2
    661640     22312.1
    661680     22315.1
    661720     22318.2
    661760     22319.4
    661800     22320.9
    661840     22319.1
    661880     22323.1
    661920     22322.2
    661960       22326
    662000     22328.3
    662040     22329.2
    662080     22328.4
    662120     22332.5
    662160     22330.4
    662200     22333.4
    662240       22336
    662280     22335.5
    662320     22336.3
    662360     22339.6
    662400     22339.2
    662440     22339.1
    662480     22342.1
    662520     22345.3
    662560     22346.4
    662600       22348
    662640     22346.2
    662680     22350.1
    662720     22349.2
    662760     22353.1
    662800     22355.4
    662840     22356.2
    662880     22355.4
    662920     22359.4
    662960     22357.4
    663000     22360.5
    663040     22362.9
    663080     22362.5
    663120     22363.3
    663160     22366.6
    663200     22366.1
    663240       22366
    663280       22369
    663320     22372.3
    663360     22373.5
    663400       22375
    663440       22373
    663480     22377.2
    663520     22376.1
    663560     22380.1
    663600     22382.5
    663640     22383.2
    663680     22382.6
    663720     22386.5
    663760     22384.4
    663800     22387.5
    663840       22390
    663880     22389.5
    663920     22390.2
    663960     22393.6
    664000     22393.2
    664040     22392.9
    664080       22396
    664120     22399.3
    664160     22400.6
    664200     22401.9
    664240     22400.1
    664280     22404.1
    664320     22403.1
    664360     22407.1
    664400     22409.3
    664440     22410.2
    664480     22409.6
    664520     22413.4
    664560     22411.4
    664600     22414.4
    664640     22416.9
    664680     22416.4
    664720     22417.2
    664760     22420.6
    664800     22420.2
    664840     22419.9
    664880       22423
    664920     22426.4
    664960     22427.5
    665000     22428.9
    665040     22427.1
    665080     22431.1
    665120     22430.1
    665160     22434.1
    665200     22436.3
    665240     22437.2
    665280     22436.6
    665320     22440.3
    665360     22438.4
    665400     22441.3
    665440     22443.8
    665480     22443.2
    665520       22444
    665560     22447.5
    665600     22447.2
    665640     22446.8
    665680       22450
    665720     22453.4
    665760     22454.5
    665800     22455.9
    665840       22454
    665880     22458.1
    665920     22456.9
    665960       22461
    666000     22463.3
    666040     22464.2
    666080     22463.6
    666120     22467.2
    666160     22465.4
    666200     22468.2
    666240     22470.8
    666280     22470.1
    666320     22470.9
    666360     22474.4
    666400     22474.1
    666440     22473.6
    666480       22477
    666520     22480.4
    666560     22481.3
    666600     22482.9
    666640     22480.9
    666680     22485.1
    666720     22483.8
    666760     22487.9
    666800     22490.2
    666840     22491.1
    666880     22490.5
    666920     22494.1
    666960     22492.3
    667000     22495.1
    667040     22497.7
    667080       22497
    667120     22497.9
    667160     22501.3
    667200       22501
    667240     22500.5
    667280     22503.9
    667320     22507.3
    667360     22508.5
    667400     22509.9
    667440     22507.8
    667480     22512.2
    667520     22510.8
    667560       22515
    667600     22517.2
    667640       22518
    667680     22517.6
    667720     22521.1
    667760     22519.2
    667800       22522
    667840     22524.8
    667880       22524
    667920     22524.9
    667960     22528.3
    668000       22528
    668040     22527.5
    668080     22530.9
    668120     22534.2
    668160     22535.5
    668200     22536.8
    668240     22534.7
    668280     22539.2
    668320     22537.8
    668360       22542
    668400     22544.3
    668440       22545
    668480     22544.6
    668520       22548
    668560     22546.2
    668600       22549
    668640     22551.7
    668680       22551
    668720     22551.8
    668760     22555.3
    668800       22555
    668840     22554.4
    668880     22557.8
    668920     22561.2
    668960     22562.4
    669000     22563.8
    669040     22561.7
    669080     22566.1
    669120     22564.7
    669160     22568.8
    669200     22571.4
    669240       22572
    669280     22571.5
    669320     22574.9
    669360     22573.1
    669400       22576
    669440     22578.8
    669480     22577.9
    669520     22578.8
    669560     22582.2
    669600     22581.8
    669640     22581.4
    669680     22584.9
    669720     22588.1
    669760     22589.3
    669800     22590.7
    669840     22588.7
    669880     22593.1
    669920     22591.7
    669960     22595.9
    670000     22598.4
    670040       22599
    670080     22598.4
    670120     22601.8
    670160     22600.1
    670200     22602.9
    670240     22605.6
    670280     22604.8
    670320     22605.7
    670360     22609.2
    670400     22608.8
    670440     22608.2
    670480     22611.8
    670520       22615
    670560     22616.2
    670600     22617.7
    670640     22615.6
    670680       22620
    670720     22618.6
    670760     22622.8
    670800     22625.4
    670840     22625.9
    670880     22625.4
    670920     22628.6
    670960     22627.1
    671000     22629.8
    671040     22632.7
    671080     22631.7
    671120     22632.8
    671160     22636.2
    671200     22635.8
    671240     22635.2
    671280     22638.7
    671320       22642
    671360     22643.3
    671400     22644.6
    671440     22642.4
    671480     22646.9
    671520     22645.5
    671560     22649.8
    671600     22652.4
    671640       22653
    671680     22652.4
    671720     22655.6
    671760     22654.1
    671800       22657
    671840     22659.7
    671880     22658.7
    671920     22659.8
    671960     22663.1
    672000     22662.6
    672040     22662.2
    672080     22665.8
    672120     22668.9
    672160     22670.3
    672200     22671.6
    672240     22669.5
    672280       22674
    672320     22672.5
    672360     22676.8
    672400     22679.4
    672440       22680
    672480     22679.4
    672520     22682.6
    672560     22680.9
    672600     22683.9
    672640     22686.6
    672680     22685.7
    672720     22686.8
    672760     22690.2
    672800     22689.4
    672840       22689
    672880     22692.7
    672920     22695.9
    672960     22697.3
    673000     22698.6
    673040     22696.4
    673080     22700.9
    673120     22699.3
    673160     22703.8
    673200     22706.3
    673240     22706.8
    673280     22706.4
    673320     22709.5
    673360     22707.8
    673400     22710.9
    673440     22713.4
    673480     22712.6
    673520     22713.7
    673560     22717.2
    673600     22716.4
    673640     22715.8
    673680     22719.5
    673720     22722.8
    673760     22724.2
    673800     22725.4
    673840     22723.4
    673880     22727.9
    673920     22726.3
    673960     22730.8
    674000     22733.3
    674040     22733.8
    674080     22733.3
    674120     22736.4
    674160     22734.8
    674200     22737.9
    674240     22740.4
    674280     22739.6
    674320     22740.7
    674360     22744.2
    674400     22743.4
    674440     22742.8
    674480     22746.4
    674520     22749.8
    674560     22751.1
    674600     22752.5
    674640     22750.5
    674680       22755
    674720     22753.2
    674760     22757.6
    674800     22760.2
    674840     22760.6
    674880     22760.3
    674920     22763.3
    674960     22761.7
    675000     22764.8
    675040     22767.2
    675080     22766.4
    675120     22767.6
    675160     22771.1
    675200     22770.3
    675240     22769.7
    675280     22773.3
    675320     22776.8
    675360       22778
    675400     22779.4
    675440     22777.5
    675480       22782
    675520     22780.3
    675560     22784.6
    675600     22787.2
    675640     22787.6
    675680     22787.2
    675720     22790.2
    675760     22788.7
    675800     22791.7
    675840     22794.1
    675880     22793.4
    675920     22794.6
    675960     22798.2
    676000     22797.3
    676040     22796.9
    676080     22800.2
    676120     22803.8
    676160     22804.9
    676200     22806.5
    676240     22804.6
    676280       22809
    676320     22807.4
    676360     22811.7
    676400     22814.2
    676440     22814.6
    676480     22814.2
    676520     22817.2
    676560     22815.7
    676600     22818.7
    676640     22821.2
    676680     22820.3
    676720     22821.6
    676760     22825.1
    676800     22824.3
    676840       22824
    676880     22827.1
    676920     22830.8
    676960     22832.1
    677000     22833.4
    677040     22831.5
    677080     22835.9
    677120     22834.3
    677160     22838.7
    677200     22841.2
    677240     22841.5
    677280     22841.2
    677320     22844.1
    677360     22842.7
    677400     22845.7
    677440     22848.1
    677480     22847.3
    677520     22848.4
    677560     22852.1
    677600     22851.3
    677640     22850.8
    677680     22854.2
    677720       22858
    677760     22859.1
    677800     22860.5
    677840     22858.5
    677880       22863
    677920     22861.4
    677960     22865.6
    678000     22868.3
    678040     22868.5
    678080     22868.1
    678120     22871.1
    678160     22869.6
    678200     22872.8
    678240       22875
    678280     22874.2
    678320     22875.5
    678360       22879
    678400     22878.3
    678440     22877.8
    678480     22881.1
    678520       22885
    678560     22886.2
    678600     22887.6
    678640     22885.5
    678680       22890
    678720     22888.4
    678760     22892.6
    678800     22895.3
    678840     22895.6
    678880     22895.1
    678920       22898
    678960     22896.6
    679000     22899.8
    679040     22902.1
    679080     22901.2
    679120     22902.5
    679160     22906.2
    679200     22905.4
    679240     22904.8
    679280       22908
    679320     22911.9
    679360     22913.1
    679400     22914.6
    679440     22912.6
    679480     22916.9
    679520     22915.4
    679560     22919.6
    679600     22922.5
    679640     22922.5
    679680     22922.2
    679720       22925
    679760     22923.7
    679800     22926.9
    679840     22929.2
    679880     22928.3
    679920     22929.5
    679960     22933.3
    680000     22932.4
    680040     22931.9
    680080     22934.9
    680120     22938.8
    680160     22940.1
    680200     22941.5
    680240     22939.5
    680280     22943.9
    680320     22942.4
    680360     22946.5
    680400     22949.4
    680440     22949.5
    680480     22949.4
    680520     22952.1
    680560     22950.7
    680600     22953.9
    680640     22956.2
    680680     22955.3
    680720     22956.5
    680760     22960.3
    680800     22959.4
    680840       22959
    680880       22962
    680920     22965.8
    680960     22967.3
    681000     22968.7
    681040     22966.6
    681080     22971.1
    681120     22969.4
    681160     22973.5
    681200     22976.7
    681240     22976.4
    681280     22976.5
    681320     22979.2
    681360     22977.8
    681400     22980.9
    681440     22983.3
    681480     22982.4
    681520     22983.4
    681560     22987.3
    681600     22986.4
    681640     22986.1
    681680     22989.1
    681720     22992.9
    681760     22994.4
    681800     22995.7
    681840     22993.6
    681880     22998.1
    681920     22996.5
    681960     23000.6
    682000     23003.8
    682040     23003.5
    682080     23003.6
    682120     23006.3
    682160     23004.8
    682200       23008
    682240     23010.3
    682280     23009.6
    682320     23010.4
    682360     23014.4
    682400     23013.6
    682440     23013.2
    682480     23016.1
    682520     23020.2
    682560     23021.3
    682600     23022.8
    682640     23020.6
    682680     23025.3
    682720     23023.6
    682760     23027.6
    682800     23030.9
    682840     23030.4
    682880     23030.6
    682920     23033.4
    682960     23031.9
    683000     23035.2
    683040     23037.3
    683080     23036.7
    683120     23037.5
    683160     23041.6
    683200     23040.7
    683240     23040.3
    683280     23043.1
    683320     23047.3
    683360     23048.4
    683400       23050
    683440     23047.7
    683480     23052.4
    683520     23050.7
    683560     23054.7
    683600       23058
    683640     23057.4
    683680     23057.6
    683720     23060.5
    683760     23058.9
    683800     23062.3
    683840     23064.4
    683880     23063.8
    683920     23064.7
    683960     23068.7
    684000     23067.8
    684040     23067.2
    684080     23070.1
    684120     23074.3
    684160     23075.6
    684200       23077
    684240     23074.8
    684280     23079.3
    684320     23077.7
    684360     23081.9
    684400       23085
    684440     23084.5
    684480     23084.7
    684520     23087.6
    684560       23086
    684600     23089.4
    684640     23091.4
    684680     23090.8
    684720     23091.8
    684760     23095.7
    684800     23094.8
    684840     23094.4
    684880     23097.1
    684920     23101.3
    684960     23102.6
    685000     23104.1
    685040     23101.8
    685080     23106.3
    685120     23104.7
    685160     23108.8
    685200       23112
    685240     23111.5
    685280     23111.7
    685320     23114.7
    685360     23113.1
    685400     23116.5
    685440     23118.6
    685480     23117.8
    685520     23118.9
    685560     23122.7
    685600     23121.9
    685640     23121.3
    685680     23124.3
    685720     23128.4
    685760     23129.8
    685800       23131
    685840     23128.8
    685880     23133.3
    685920     23131.8
    685960     23135.9
    686000     23139.1
    686040     23138.5
    686080     23138.7
    686120     23141.7
    686160     23140.3
    686200     23143.5
    686240     23145.6
    686280     23144.9
    686320       23146
    686360       23150
    686400     23148.9
    686440     23148.4
    686480     23151.2
    686520     23155.4
    686560     23156.6
    686600     23158.1
    686640     23155.8
    686680     23160.3
    686720     23158.9
    686760     23162.9
    686800     23166.1
    686840     23165.5
    686880     23165.8
    686920     23168.9
    686960     23167.4
    687000     23170.6
    687040     23172.7
    687080     23172.1
    687120     23173.1
    687160     23177.1
    687200     23175.9
    687240     23175.5
    687280     23178.3
    687320     23182.3
    687360     23183.7
    687400     23185.1
    687440     23182.9
    687480     23187.2
    687520     23185.9
    687560     23189.9
    687600     23193.2
    687640     23192.6
    687680     23192.8
    687720     23195.9
    687760     23194.5
    687800     23197.7
    687840     23199.7
    687880     23199.1
    687920     23200.2
    687960     23204.3
    688000     23202.9
    688040     23202.6
    688080     23205.5
    688120     23209.4
    688160     23210.8
    688200     23212.1
    688240     23209.9
    688280     23214.4
    688320       23213
    688360     23217.1
    688400     23220.4
    688440     23219.6
    688480     23219.8
    688520       23223
    688560     23221.5
    688600     23224.8
    688640     23226.7
    688680     23226.2
    688720     23227.3
    688760     23231.4
    688800       23230
    688840     23229.7
    688880     23232.5
    688920     23236.5
    688960     23237.8
    689000     23239.2
    689040     23237.2
    689080     23241.5
    689120       23240
    689160       23244
    689200     23247.5
    689240     23246.7
    689280       23247
    689320     23250.1
    689360     23248.5
    689400     23251.9
    689440     23253.7
    689480     23253.3
    689520     23254.3
    689560     23258.5
    689600     23257.2
    689640     23256.9
    689680     23259.7
    689720     23263.6
    689760     23264.9
    689800     23266.3
    689840     23264.3
    689880     23268.6
    689920     23267.1
    689960       23271
    690000     23274.5
    690040     23273.8
    690080       23274
    690120     23277.2
    690160     23275.5
    690200     23278.9
    690240     23280.9
    690280     23280.3
    690320     23281.4
    690360     23285.6
    690400     23284.2
    690440     23283.9
    690480     23286.8
    690520     23290.8
    690560       23292
    690600     23293.4
    690640     23291.3
    690680     23295.8
    690720     23294.2
    690760     23298.1
    690800     23301.6
    690840     23300.8
    690880     23301.2
    690920     23304.2
    690960     23302.5
    691000     23305.9
    691040       23308
    691080     23307.4
    691120     23308.5
    691160     23312.8
    691200     23311.3
    691240     23310.9
    691280     23313.8
    691320     23317.8
    691360       23319
    691400     23320.4
    691440     23318.4
    691480     23322.9
    691520     23321.2
    691560     23325.1
    691600     23328.8
    691640     23327.8
    691680     23328.3
    691720     23331.3
    691760     23329.7
    691800     23333.2
    691840       23335
    691880     23334.4
    691920     23335.6
    691960     23339.9
    692000     23338.3
    692040     23338.1
    692080       23341
    692120     23344.9
    692160     23346.2
    692200     23347.6
    692240     23345.5
    692280     23350.1
    692320     23348.2
    692360     23352.3
    692400     23355.9
    692440     23354.9
    692480     23355.5
    692520     23358.5
    692560     23356.7
    692600     23360.3
    692640       23362
    692680     23361.4
    692720     23362.6
    692760       23367
    692800     23365.5
    692840     23365.3
    692880     23368.1
    692920     23372.1
    692960     23373.3
    693000     23374.5
    693040     23372.5
    693080     23377.1
    693120     23375.5
    693160     23379.3
    693200     23382.9
    693240       23382
    693280     23382.6
    693320     23385.6
    693360     23383.6
    693400     23387.4
    693440     23389.2
    693480     23388.5
    693520     23389.7
    693560     23394.1
    693600     23392.6
    693640     23392.5
    693680     23395.2
    693720     23399.2
    693760     23400.4
    693800     23401.7
    693840     23399.6
    693880     23404.3
    693920     23402.5
    693960     23406.5
    694000       23410
    694040       23409
[truncated: 175,928 more chars]
