# Supplementary material for: Comment on 'Valid molecular dynamics simulations of human hemoglobin require a surprisingly large box size'
Source: eLife. 2019 Jun 20;8:e44718. doi: 10.7554/eLife.44718 (PMC6586461; doi:10.7554/eLife.44718)
Supplement: Figure 2—figure supplement 1—source data 1. — The zip archive contains a README file describing which source files correspond to the different panels. [file elife-44718-fig2-figsupp1-data1.zip › figure2_SI/panel_C/box2/4/msd.xvg]

# This file was created Thu Mar 28 22:30:28 2019
# Created by:
#             :-) GROMACS - gmx msd, 2018.3-dev-20180823-5d5eb38 (-:
# 
# Executable:   /usr/local/gromacs/2018/2018.3-impi2017-fftw337-gcc640-cuda91/bin/gmx
# Data prefix:  /usr/local/gromacs/2018/2018.3-impi2017-fftw337-gcc640-cuda91
# Working dir:  /home/vgapsys/project/hemoglobin/ubq/cube/box2/eq4/diffusion
# Command line:
#   gmx msd -s ../tpr.tpr -f /netmount/projects1/vgapsys/hemoglobin/ubq/cube/box2/eq4/traj_comp.xtc -trestart 800 -n index.ndx -o msd.xvg
# gmx msd is part of G R O M A C S:
#
# S  C  A  M  O  R  G
#
@    title "Mean Square Displacement"
@    xaxis  label "Time (ps)"
@    yaxis  label "MSD (nm\S2\N)"
@TYPE xy
# MSD gathered over 1e+06 ps with 1251 restarts
# Diffusion constants fitted from time 100000 to 900000 ps
# D[  SOL_&_OW] = 5.6423 (+/- 0.0167) (1e-5 cm^2/s)
         0           0
        40     1.37341
        80     2.73345
       120     4.09433
       160      5.4515
       200     6.80729
       240     8.16224
       280     9.51445
       320     10.8683
       360     12.2256
       400     13.5785
       440      14.934
       480     16.2869
       520     17.6397
       560     18.9919
       600      20.348
       640     21.6989
       680     23.0528
       720     24.4034
       760      25.761
       800     27.1132
       840     28.4641
       880     29.8166
       920     31.1681
       960      32.517
      1000     33.8709
      1040      35.225
      1080     36.5736
      1120     37.9215
      1160     39.2802
      1200     40.6308
      1240     41.9884
      1280     43.3382
      1320     44.6885
      1360     46.0373
      1400     47.3929
      1440     48.7401
      1480     50.0977
      1520     51.4449
      1560     52.8034
      1600     54.1578
      1640     55.5092
      1680     56.8612
      1720     58.2135
      1760     59.5599
      1800     60.9145
      1840     62.2716
      1880     63.6196
      1920     64.9638
      1960     66.3266
      2000     67.6747
      2040     69.0361
      2080     70.3877
      2120     71.7371
      2160     73.0869
      2200     74.4445
      2240     75.7918
      2280     77.1462
      2320     78.4917
      2360     79.8512
      2400      81.205
      2440     82.5568
      2480     83.9105
      2520     85.2627
      2560     86.6042
      2600     87.9561
      2640     89.3157
      2680     90.6652
      2720     92.0062
      2760     93.3731
      2800     94.7189
      2840     96.0817
      2880     97.4334
      2920     98.7851
      2960     100.133
      3000     101.491
      3040     102.838
      3080     104.192
      3120     105.534
      3160     106.895
      3200     108.248
      3240     109.601
      3280     110.959
      3320     112.309
      3360     113.646
      3400     115.001
      3440     116.363
      3480      117.71
      3520      119.05
      3560     120.423
      3600     121.764
      3640     123.129
      3680      124.48
      3720     125.829
      3760     127.177
      3800     128.538
      3840     129.884
      3880      131.24
      3920     132.581
      3960     133.939
      4000     135.295
      4040     136.649
      4080     138.009
      4120      139.36
      4160     140.693
      4200     142.051
      4240     143.417
      4280     144.764
      4320     146.097
      4360     147.475
      4400     148.818
      4440     150.186
      4480     151.534
      4520     152.885
      4560     154.235
      4600     155.598
      4640     156.943
      4680       158.3
      4720     159.635
      4760     160.998
      4800     162.354
      4840     163.708
      4880     165.068
      4920      166.42
      4960     167.751
      5000     169.109
      5040     170.479
      5080     171.825
      5120     173.155
      5160     174.538
      5200     175.881
      5240     177.248
      5280     178.596
      5320     179.948
      5360     181.296
      5400      182.66
      5440         184
      5480     185.355
      5520     186.689
      5560     188.051
      5600     189.408
      5640     190.762
      5680     192.122
      5720     193.473
      5760     194.798
      5800     196.159
      5840     197.531
      5880     198.875
      5920     200.204
      5960     201.587
      6000     202.929
      6040       204.3
      6080     205.648
      6120     206.998
      6160     208.346
      6200     209.715
      6240     211.052
      6280     212.412
      6320     213.741
      6360     215.103
      6400     216.463
      6440     217.817
      6480     219.177
      6520     220.526
      6560     221.849
      6600      223.21
      6640     224.581
      6680     225.925
      6720     227.247
      6760     228.636
      6800     229.972
      6840     231.345
      6880     232.694
      6920     234.044
      6960     235.389
      7000     236.762
      7040     238.098
      7080      239.46
      7120     240.787
      7160     242.153
      7200     243.513
      7240     244.865
      7280     246.225
      7320     247.572
      7360     248.893
      7400     250.254
      7440     251.628
      7480      252.97
      7520     254.287
      7560     255.677
      7600     257.013
      7640     258.387
      7680     259.733
      7720     261.084
      7760      262.43
      7800     263.805
      7840      265.14
      7880     266.501
      7920     267.827
      7960     269.192
      8000      270.55
      8040     271.904
      8080     273.266
      8120      274.61
      8160     275.931
      8200     277.291
      8240     278.668
      8280     280.012
      8320     281.325
      8360     282.719
      8400     284.053
      8440     285.429
      8480     286.776
      8520     288.128
      8560     289.473
      8600     290.851
      8640     292.182
      8680     293.544
      8720     294.867
      8760     296.235
      8800     297.594
      8840     298.953
      8880     300.313
      8920     301.656
      8960     302.976
      9000     304.338
      9040     305.719
      9080     307.059
      9120     308.369
      9160     309.765
      9200     311.097
      9240     312.472
      9280     313.823
      9320     315.178
      9360     316.522
      9400     317.904
      9440     319.234
      9480     320.595
      9520     321.914
      9560     323.287
      9600     324.647
      9640     326.006
      9680     327.367
      9720      328.71
      9760     330.029
      9800     331.392
      9840     332.778
      9880     334.115
      9920     335.422
      9960     336.819
     10000     338.148
     10040     339.527
     10080     340.877
     10120     342.233
     10160     343.578
     10200     344.963
     10240     346.289
     10280      347.65
     10320     348.967
     10360     350.341
     10400     351.701
     10440     353.063
     10480     354.423
     10520     355.766
     10560     357.081
     10600     358.446
     10640     359.834
     10680     361.173
     10720     362.477
     10760     363.879
     10800     365.207
     10840     366.585
     10880     367.937
     10920     369.292
     10960     370.634
     11000      372.02
     11040     373.346
     11080     374.711
     11120     376.023
     11160     377.398
     11200      378.76
     11240     380.122
     11280     381.481
     11320     382.823
     11360     384.135
     11400     385.502
     11440     386.892
     11480     388.229
     11520     389.528
     11560     390.933
     11600     392.261
     11640     393.641
     11680     394.994
     11720     396.347
     11760     397.688
     11800     399.074
     11840     400.397
     11880     401.763
     11920     403.071
     11960      404.45
     12000     405.814
     12040     407.174
     12080     408.536
     12120     409.878
     12160     411.187
     12200     412.551
     12240     413.945
     12280     415.281
     12320      416.58
     12360     417.985
     12400     419.312
     12440     420.693
     12480     422.045
     12520     423.399
     12560     424.741
     12600     426.127
     12640      427.45
     12680     428.814
     12720     430.119
     12760     431.499
     12800     432.863
     12840     434.223
     12880     435.584
     12920     436.923
     12960     438.231
     13000     439.596
     13040      440.99
     13080     442.326
     13120      443.62
     13160     445.031
     13200     446.357
     13240     447.741
     13280      449.09
     13320     450.443
     13360     451.781
     13400      453.17
     13440     454.495
     13480     455.859
     13520     457.165
     13560     458.547
     13600     459.909
     13640     461.269
     13680     462.631
     13720      463.97
     13760     465.273
     13800      466.64
     13840     468.036
     13880     469.372
     13920     470.661
     13960     472.075
     14000     473.398
     14040     474.781
     14080     476.131
     14120     477.484
     14160     478.822
     14200     480.214
     14240      481.54
     14280     482.905
     14320     484.206
     14360     485.587
     14400      486.95
     14440     488.307
     14480     489.669
     14520     491.004
     14560     492.302
     14600      493.67
     14640      495.07
     14680     496.401
     14720     497.687
     14760     499.103
     14800     500.424
     14840      501.81
     14880     503.164
     14920     504.516
     14960     505.852
     15000     507.243
     15040     508.569
     15080     509.934
     15120      511.23
     15160     512.612
     15200     513.977
     15240     515.337
     15280     516.697
     15320     518.031
     15360     519.326
     15400     520.696
     15440     522.096
     15480     523.429
     15520      524.71
     15560     526.134
     15600     527.452
     15640     528.839
     15680     530.191
     15720     531.544
     15760      532.88
     15800     534.273
     15840     535.599
     15880     536.964
     15920     538.258
     15960     539.642
     16000     541.007
     16040     542.368
     16080     543.727
     16120     545.061
     16160     546.356
     16200     547.728
     16240     549.129
     16280     550.459
     16320     551.737
     16360     553.165
     16400     554.481
     16440     555.871
     16480     557.221
     16520     558.577
     16560     559.912
     16600     561.306
     16640     562.633
     16680     563.997
     16720     565.288
     16760     566.671
     16800     568.037
     16840     569.395
     16880     570.756
     16920     572.089
     16960     573.381
     17000     574.754
     17040     576.158
     17080     577.486
     17120     578.758
     17160      580.19
     17200     581.503
     17240     582.894
     17280     584.245
     17320     585.602
     17360     586.936
     17400     588.329
     17440     589.657
     17480     591.023
     17520      592.31
     17560     593.693
     17600     595.056
     17640     596.414
     17680     597.775
     17720     599.108
     17760     600.396
     17800     601.771
     17840     603.177
     17880     604.501
     17920     605.771
     17960     607.205
     18000     608.515
     18040     609.905
     18080      611.26
     18120     612.619
     18160     613.948
     18200     615.343
     18240     616.668
     18280     618.038
     18320     619.322
     18360     620.711
     18400     622.073
     18440      623.43
     18480     624.795
     18520     626.125
     18560     627.411
     18600     628.786
     18640     630.196
     18680     631.519
     18720     632.782
     18760     634.223
     18800      635.53
     18840     636.922
     18880     638.275
     18920     639.637
     18960     640.968
     19000     642.364
     19040     643.686
     19080      645.06
     19120     646.341
     19160     647.732
     19200     649.098
     19240     650.454
     19280     651.822
     19320     653.146
     19360     654.433
     19400     655.808
     19440     657.221
     19480     658.543
     19520     659.801
     19560     661.244
     19600     662.548
     19640     663.941
     19680     665.294
     19720      666.66
     19760      667.99
     19800     669.387
     19840      670.71
     19880     672.086
     19920     673.362
     19960     674.754
     20000     676.122
     20040     677.477
     20080     678.844
     20120     680.168
     20160     681.451
     20200     682.833
     20240     684.248
     20280     685.569
     20320     686.819
     20360     688.264
     20400     689.567
     20440     690.959
     20480     692.314
     20520     693.678
     20560     695.009
     20600     696.406
     20640     697.726
     20680     699.102
     20720     700.378
     20760     701.769
     20800     703.138
     20840     704.488
     20880     705.856
     20920      707.18
     20960     708.459
     21000     709.844
     21040     711.259
     21080     712.579
     21120     713.826
     21160     715.275
     21200     716.573
     21240     717.971
     21280     719.323
     21320     720.689
     21360     722.022
     21400     723.415
     21440     724.736
     21480     726.109
     21520     727.382
     21560     728.777
     21600     730.147
     21640     731.494
     21680     732.865
     21720     734.184
     21760      735.46
     21800     736.846
     21840     738.263
     21880     739.579
     21920     740.823
     21960     742.278
     22000     743.571
     22040     744.965
     22080     746.318
     22120     747.686
     22160     749.019
     22200     750.414
     22240     751.734
     22280      753.11
     22320     754.377
     22360     755.774
     22400     757.146
     22440     758.495
     22480     759.864
     22520     761.186
     22560     762.457
     22600     763.847
     22640     765.266
     22680     766.585
     22720     767.822
     22760      769.28
     22800     770.574
     22840     771.969
     22880     773.324
     22920     774.695
     22960      776.03
     23000     777.424
     23040     778.744
     23080     780.121
     23120     781.383
     23160     782.785
     23200     784.156
     23240     785.506
     23280     786.875
     23320     788.199
     23360     789.467
     23400     790.857
     23440     792.279
     23480     793.597
     23520      794.83
     23560      796.29
     23600     797.581
     23640     798.976
     23680     800.331
     23720     801.703
     23760     803.039
     23800     804.433
     23840     805.755
     23880     807.129
     23920     808.388
     23960     809.791
     24000     811.167
     24040     812.518
     24080     813.888
     24120     815.211
     24160     816.475
     24200      817.87
     24240     819.294
     24280     820.607
     24320     821.838
     24360     823.301
     24400     824.589
     24440     825.983
     24480     827.342
     24520     828.713
     24560     830.048
     24600     831.449
     24640     832.768
     24680     834.142
     24720     835.398
     24760     836.799
     24800     838.176
     24840     839.531
     24880       840.9
     24920     842.224
     24960     843.485
     25000     844.879
     25040      846.31
     25080     847.622
     25120     848.848
     25160     850.311
     25200     851.598
     25240     852.993
     25280     854.352
     25320     855.722
     25360     857.055
     25400      858.46
     25440     859.775
     25480      861.15
     25520     862.403
     25560     863.807
     25600     865.186
     25640     866.541
     25680     867.909
     25720     869.231
     25760     870.491
     25800     871.885
     25840     873.317
     25880     874.629
     25920     875.852
     25960      877.32
     26000     878.606
     26040     880.002
     26080     881.361
     26120      882.73
     26160     884.065
     26200     885.472
     26240     886.783
     26280     888.159
     26320     889.406
     26360     890.812
     26400     892.191
     26440     893.545
     26480     894.911
     26520     896.233
     26560     897.492
     26600     898.891
     26640     900.324
     26680     901.633
     26720     902.852
     26760     904.324
     26800     905.609
     26840     907.006
     26880     908.366
     26920     909.735
     26960      911.07
     27000     912.478
     27040     913.786
     27080     915.165
     27120     916.407
     27160     917.815
     27200     919.194
     27240     920.546
     27280     921.913
     27320     923.238
     27360     924.492
     27400     925.891
     27440     927.328
     27480     928.638
     27520     929.849
     27560     931.326
     27600     932.609
     27640     934.009
     27680      935.37
     27720     936.742
     27760     938.075
     27800     939.484
     27840     940.793
     27880      942.17
     27920      943.41
     27960     944.817
     28000     946.195
     28040      947.55
     28080     948.919
     28120     950.241
     28160      951.49
     28200      952.89
     28240      954.33
     28280     955.637
     28320     956.842
     28360     958.324
     28400     959.604
     28440     961.006
     28480     962.369
     28520      963.74
     28560     965.074
     28600     966.484
     28640     967.792
     28680     969.173
     28720     970.408
     28760     971.811
     28800     973.191
     28840     974.545
     28880     975.916
     28920     977.236
     28960     978.485
     29000     979.886
     29040     981.328
     29080     982.635
     29120     983.832
     29160     985.319
     29200     986.596
     29240     988.002
     29280     989.367
     29320     990.738
     29360     992.075
     29400      993.49
     29440     994.796
     29480     996.176
     29520      997.41
     29560     998.813
     29600     1000.19
     29640     1001.55
     29680     1002.92
     29720     1004.24
     29760     1005.49
     29800     1006.89
     29840     1008.33
     29880     1009.64
     29920     1010.84
     29960     1012.33
     30000      1013.6
     30040     1015.01
     30080     1016.37
     30120     1017.74
     30160     1019.08
     30200     1020.49
     30240      1021.8
     30280     1023.18
     30320     1024.41
     30360     1025.82
     30400      1027.2
     30440     1028.55
     30480     1029.92
     30520     1031.25
     30560     1032.49
     30600     1033.89
     30640     1035.34
     30680     1036.65
     30720     1037.84
     30760     1039.33
     30800     1040.61
     30840     1042.01
     30880     1043.38
     30920     1044.75
     30960     1046.09
     31000      1047.5
     31040     1048.81
     31080     1050.19
     31120     1051.41
     31160     1052.82
     31200      1054.2
     31240     1055.55
     31280     1056.92
     31320     1058.25
     31360     1059.49
     31400      1060.9
     31440     1062.34
     31480     1063.65
     31520     1064.84
     31560     1066.34
     31600     1067.61
     31640     1069.02
     31680     1070.38
     31720     1071.76
     31760     1073.09
     31800     1074.51
     31840     1075.81
     31880     1077.19
     31920     1078.41
     31960     1079.82
     32000      1081.2
     32040     1082.56
     32080     1083.93
     32120     1085.25
     32160     1086.49
     32200      1087.9
     32240     1089.35
     32280     1090.66
     32320     1091.84
     32360     1093.34
     32400     1094.61
     32440     1096.02
     32480     1097.38
     32520     1098.76
     32560     1100.09
     32600      1101.5
     32640     1102.81
     32680     1104.19
     32720      1105.4
     32760     1106.81
     32800      1108.2
     32840     1109.55
     32880     1110.92
     32920     1112.24
     32960     1113.48
     33000     1114.89
     33040     1116.35
     33080     1117.66
     33120     1118.83
     33160     1120.34
     33200      1121.6
     33240     1123.01
     33280     1124.37
     33320     1125.75
     33360     1127.08
     33400      1128.5
     33440     1129.81
     33480     1131.19
     33520      1132.4
     33560     1133.81
     33600     1135.19
     33640     1136.56
     33680     1137.93
     33720     1139.25
     33760     1140.49
     33800     1141.89
     33840     1143.35
     33880     1144.66
     33920     1145.83
     33960     1147.34
     34000      1148.6
     34040     1150.01
     34080     1151.37
     34120     1152.75
     34160     1154.08
     34200      1155.5
     34240     1156.81
     34280     1158.19
     34320      1159.4
     34360     1160.81
     34400     1162.19
     34440     1163.56
     34480     1164.93
     34520     1166.25
     34560     1167.49
     34600      1168.9
     34640     1170.36
     34680     1171.66
     34720     1172.84
     34760     1174.35
     34800     1175.62
     34840     1177.03
     34880     1178.39
     34920     1179.76
     34960     1181.09
     35000     1182.51
     35040     1183.82
     35080      1185.2
     35120     1186.41
     35160     1187.82
     35200      1189.2
     35240     1190.56
     35280     1191.94
     35320     1193.26
     35360     1194.49
     35400      1195.9
     35440     1197.37
     35480     1198.67
     35520     1199.84
     35560     1201.36
     35600     1202.62
     35640     1204.03
     35680      1205.4
     35720     1206.77
     35760      1208.1
     35800     1209.52
     35840     1210.83
     35880     1212.21
     35920     1213.41
     35960     1214.83
     36000     1216.21
     36040     1217.57
     36080     1218.95
     36120     1220.27
     36160     1221.49
     36200     1222.91
     36240     1224.38
     36280     1225.68
     36320     1226.85
     36360     1228.37
     36400     1229.63
     36440     1231.05
     36480     1232.41
     36520     1233.78
     36560     1235.11
     36600     1236.54
     36640     1237.84
     36680     1239.23
     36720     1240.43
     36760     1241.84
     36800     1243.23
     36840     1244.58
     36880     1245.95
     36920     1247.28
     36960      1248.5
     37000     1249.92
     37040     1251.39
     37080     1252.68
     37120     1253.85
     37160     1255.38
     37200     1256.63
     37240     1258.05
     37280     1259.42
     37320     1260.79
     37360     1262.12
     37400     1263.55
     37440     1264.85
     37480     1266.23
     37520     1267.43
     37560     1268.85
     37600     1270.23
     37640     1271.58
     37680     1272.96
     37720     1274.29
     37760     1275.51
     37800     1276.92
     37840      1278.4
     37880     1279.69
     37920     1280.85
     37960     1282.38
     38000     1283.63
     38040     1285.05
     38080     1286.41
     38120     1287.79
     38160     1289.12
     38200     1290.55
     38240     1291.85
     38280     1293.23
     38320     1294.43
     38360     1295.85
     38400     1297.24
     38440     1298.59
     38480     1299.97
     38520     1301.29
     38560     1302.51
     38600     1303.93
     38640      1305.4
     38680      1306.7
     38720     1307.85
     38760     1309.39
     38800     1310.63
     38840     1312.05
     38880     1313.42
     38920      1314.8
     38960     1316.13
     39000     1317.56
     39040     1318.86
     39080     1320.24
     39120     1321.43
     39160     1322.86
     39200     1324.24
     39240     1325.59
     39280     1326.96
     39320     1328.29
     39360     1329.51
     39400     1330.93
     39440     1332.41
     39480      1333.7
     39520     1334.85
     39560      1336.4
     39600     1337.63
     39640     1339.06
     39680     1340.43
     39720      1341.8
     39760     1343.13
     39800     1344.57
     39840     1345.86
     39880     1347.24
     39920     1348.43
     39960     1349.86
     40000     1351.24
     40040     1352.59
     40080     1353.97
     40120      1355.3
     40160     1356.51
     40200     1357.94
     40240     1359.42
     40280     1360.71
     40320     1361.85
     40360      1363.4
     40400     1364.64
     40440     1366.07
     40480     1367.43
     40520     1368.81
     40560     1370.14
     40600     1371.57
     40640     1372.87
     40680     1374.25
     40720     1375.44
     40760     1376.87
     40800     1378.25
     40840     1379.61
     40880     1380.99
     40920     1382.32
     40960     1383.53
     41000     1384.96
     41040     1386.44
     41080     1387.73
     41120     1388.87
     41160     1390.42
     41200     1391.66
     41240     1393.08
     41280     1394.45
     41320     1395.83
     41360     1397.16
     41400     1398.59
     41440     1399.89
     41480     1401.27
     41520     1402.45
     41560     1403.88
     41600     1405.27
     41640     1406.63
     41680     1408.01
     41720     1409.33
     41760     1410.55
     41800     1411.98
     41840     1413.46
     41880     1414.75
     41920     1415.88
     41960     1417.44
     42000     1418.67
     42040      1420.1
     42080     1421.47
     42120     1422.85
     42160     1424.17
     42200     1425.61
     42240     1426.91
     42280     1428.29
     42320     1429.47
     42360     1430.91
     42400      1432.3
     42440     1433.65
     42480     1435.04
     42520     1436.37
     42560     1437.57
     42600        1439
     42640     1440.49
     42680     1441.78
     42720      1442.9
     42760     1444.46
     42800     1445.69
     42840     1447.13
     42880     1448.49
     42920     1449.88
     42960     1451.19
     43000     1452.63
     43040     1453.93
     43080     1455.31
     43120     1456.49
     43160     1457.93
     43200     1459.32
     43240     1460.68
     43280     1462.06
     43320     1463.38
     43360     1464.59
     43400     1466.01
     43440     1467.51
     43480     1468.79
     43520     1469.92
     43560     1471.48
     43600      1472.7
     43640     1474.14
     43680     1475.51
     43720     1476.89
     43760     1478.21
     43800     1479.65
     43840     1480.94
     43880     1482.32
     43920     1483.51
     43960     1484.95
     44000     1486.33
     44040      1487.7
     44080     1489.07
     44120      1490.4
     44160     1491.61
     44200     1493.03
     44240     1494.53
     44280     1495.81
     44320     1496.93
     44360      1498.5
     44400     1499.72
     44440     1501.16
     44480     1502.53
     44520     1503.91
     44560     1505.23
     44600     1506.67
     44640     1507.96
     44680     1509.35
     44720     1510.52
     44760     1511.96
     44800     1513.35
     44840     1514.72
     44880      1516.1
     44920     1517.43
     44960     1518.63
     45000     1520.06
     45040     1521.55
     45080     1522.84
     45120     1523.96
     45160     1525.53
     45200     1526.75
     45240     1528.19
     45280     1529.56
     45320     1530.94
     45360     1532.26
     45400      1533.7
     45440     1534.99
     45480     1536.38
     45520     1537.55
     45560     1538.99
     45600     1540.39
     45640     1541.75
     45680     1543.13
     45720     1544.47
     45760     1545.66
     45800     1547.09
     45840     1548.59
     45880     1549.87
     45920     1550.99
     45960     1552.56
     46000     1553.78
     46040     1555.22
     46080     1556.59
     46120     1557.97
     46160      1559.3
     46200     1560.74
     46240     1562.03
     46280     1563.42
     46320     1564.59
     46360     1566.03
     46400     1567.42
     46440     1568.78
     46480     1570.17
     46520      1571.5
     46560     1572.69
     46600     1574.13
     46640     1575.62
     46680     1576.91
     46720     1578.03
     46760      1579.6
     46800     1580.82
     46840     1582.26
     46880     1583.63
     46920     1585.01
     46960     1586.33
     47000     1587.78
     47040     1589.06
     47080     1590.46
     47120     1591.62
     47160     1593.06
     47200     1594.46
     47240     1595.82
     47280      1597.2
     47320     1598.54
     47360     1599.72
     47400     1601.16
     47440     1602.66
     47480     1603.94
     47520     1605.05
     47560     1606.63
     47600     1607.85
     47640      1609.3
     47680     1610.66
     47720     1612.04
     47760     1613.36
     47800     1614.82
     47840     1616.09
     47880     1617.49
     47920     1618.65
     47960     1620.08
     48000     1621.49
     48040     1622.86
     48080     1624.23
     48120     1625.57
     48160     1626.75
     48200     1628.19
     48240      1629.7
     48280     1630.97
     48320     1632.08
     48360     1633.66
     48400     1634.88
     48440     1636.33
     48480     1637.69
     48520     1639.07
     48560      1640.4
     48600     1641.85
     48640     1643.12
     48680     1644.52
     48720     1645.68
     48760     1647.11
     48800     1648.52
     48840     1649.89
     48880     1651.27
     48920     1652.61
     48960     1653.79
     49000     1655.23
     49040     1656.74
     49080     1658.01
     49120     1659.12
     49160     1660.71
     49200     1661.92
     49240     1663.37
     49280     1664.73
     49320     1666.11
     49360     1667.43
     49400     1668.88
     49440     1670.15
     49480     1671.55
     49520     1672.72
     49560     1674.15
     49600     1675.55
     49640     1676.92
     49680      1678.3
     49720     1679.64
     49760     1680.82
     49800     1682.26
     49840     1683.77
     49880     1685.04
     49920     1686.15
     49960     1687.74
     50000     1688.95
     50040      1690.4
     50080     1691.76
     50120     1693.14
     50160     1694.46
     50200     1695.92
     50240     1697.18
     50280     1698.59
     50320     1699.75
     50360     1701.18
     50400     1702.58
     50440     1703.96
     50480     1705.34
     50520     1706.68
     50560     1707.86
     50600      1709.3
     50640     1710.81
     50680     1712.08
     50720     1713.18
     50760     1714.77
     50800     1715.98
     50840     1717.43
     50880     1718.79
     50920     1720.17
     50960      1721.5
     51000     1722.95
     51040     1724.21
     51080     1725.62
     51120     1726.77
     51160     1728.21
     51200     1729.61
     51240     1730.99
     51280     1732.38
     51320     1733.71
     51360     1734.89
     51400     1736.33
     51440     1737.84
     51480     1739.11
     51520     1740.21
     51560      1741.8
     51600     1743.01
     51640     1744.46
     51680     1745.82
     51720      1747.2
     51760     1748.53
     51800     1749.99
     51840     1751.25
     51880     1752.65
     51920     1753.81
     51960     1755.24
     52000     1756.65
     52040     1758.03
     52080     1759.41
     52120     1760.75
     52160     1761.92
     52200     1763.37
     52240     1764.88
     52280     1766.15
     52320     1767.25
     52360     1768.84
     52400     1770.04
     52440      1771.5
     52480     1772.86
     52520     1774.24
     52560     1775.57
     52600     1777.03
     52640     1778.28
     52680     1779.69
     52720     1780.84
     52760     1782.28
     52800     1783.68
     52840     1785.07
     52880     1786.45
     52920     1787.79
     52960     1788.97
     53000     1790.41
     53040     1791.92
     53080     1793.19
     53120     1794.28
     53160     1795.88
     53200     1797.08
     53240     1798.54
     53280     1799.89
     53320     1801.28
     53360     1802.61
     53400     1804.07
     53440     1805.33
     53480     1806.73
     53520     1807.88
     53560     1809.32
     53600     1810.73
     53640     1812.12
     53680      1813.5
     53720     1814.83
     53760     1816.01
     53800     1817.45
     53840     1818.96
     53880     1820.23
     53920     1821.32
     53960     1822.92
     54000     1824.12
     54040     1825.57
     54080     1826.94
     54120     1828.32
     54160     1829.65
     54200     1831.11
     54240     1832.37
     54280     1833.77
     54320     1834.92
     54360     1836.36
     54400     1837.76
     54440     1839.15
     54480     1840.53
     54520     1841.87
     54560     1843.05
     54600     1844.49
     54640        1846
     54680     1847.27
     54720     1848.36
     54760     1849.96
     54800     1851.16
     54840     1852.62
     54880     1853.98
     54920     1855.37
     54960      1856.7
     55000     1858.16
     55040     1859.41
     55080     1860.82
     55120     1861.97
     55160      1863.4
     55200      1864.8
     55240      1866.2
     55280     1867.58
     55320     1868.91
     55360      1870.1
     55400     1871.54
     55440     1873.05
     55480     1874.32
     55520      1875.4
     55560     1877.01
     55600     1878.21
     55640     1879.67
     55680     1881.04
     55720     1882.42
     55760     1883.75
     55800     1885.21
     55840     1886.47
     55880     1887.87
     55920     1889.01
     55960     1890.46
     56000     1891.86
     56040     1893.25
     56080     1894.63
     56120     1895.97
     56160     1897.15
     56200      1898.6
     56240     1900.11
     56280     1901.38
     56320     1902.45
     56360     1904.07
     56400     1905.26
     56440     1906.72
     56480     1908.09
     56520     1909.48
     56560     1910.81
     56600     1912.27
     56640     1913.53
     56680     1914.93
     56720     1916.07
     56760     1917.52
     56800     1918.91
     56840     1920.31
     56880     1921.69
     56920     1923.03
     56960      1924.2
     57000     1925.65
     57040     1927.18
     57080     1928.44
     57120     1929.51
     57160     1931.13
     57200     1932.32
     57240     1933.78
     57280     1935.15
     57320     1936.53
     57360     1937.87
     57400     1939.33
     57440     1940.59
     57480     1941.99
     57520     1943.13
     57560     1944.58
     57600     1945.97
     57640     1947.37
     57680     1948.75
     57720     1950.08
     57760     1951.25
     57800     1952.71
     57840     1954.23
     57880     1955.49
     57920     1956.57
     57960     1958.18
     58000     1959.37
     58040     1960.83
     58080      1962.2
     58120     1963.59
     58160     1964.92
     58200     1966.39
     58240     1967.63
     58280     1969.04
     58320     1970.18
     58360     1971.63
     58400     1973.03
     58440     1974.42
     58480      1975.8
     58520     1977.14
     58560      1978.3
     58600     1979.76
     58640     1981.29
     58680     1982.54
     58720     1983.62
     58760     1985.23
     58800     1986.42
     58840     1987.88
     58880     1989.26
     58920     1990.65
     58960     1991.97
     59000     1993.44
     59040     1994.69
     59080      1996.1
     59120     1997.24
     59160     1998.68
     59200     2000.08
     59240     2001.47
     59280     2002.84
     59320     2004.19
     59360     2005.35
     59400     2006.81
     59440     2008.33
     59480     2009.59
     59520     2010.67
     59560     2012.28
     59600     2013.47
     59640     2014.94
     59680     2016.31
     59720      2017.7
     59760     2019.03
     59800      2020.5
     59840     2021.75
     59880     2023.16
     59920     2024.29
     59960     2025.74
     60000     2027.14
     60040     2028.52
     60080      2029.9
     60120     2031.24
     60160     2032.39
     60200     2033.86
     60240     2035.38
     60280     2036.64
     60320     2037.71
     60360     2039.33
     60400     2040.51
     60440     2041.99
     60480     2043.35
     60520     2044.75
     60560     2046.07
     60600     2047.55
     60640     2048.79
     60680      2050.2
     60720     2051.34
     60760     2052.79
     60800     2054.18
     60840     2055.58
     60880     2056.96
     60920     2058.29
     60960     2059.45
     61000     2060.92
     61040     2062.44
     61080     2063.69
     61120     2064.76
     61160     2066.39
     61200     2067.57
     61240     2069.05
     61280     2070.41
     61320      2071.8
     61360     2073.12
     61400     2074.61
     61440     2075.86
     61480     2077.27
     61520      2078.4
     61560     2079.85
     61600     2081.24
     61640     2082.63
     61680     2084.01
     61720     2085.35
     61760     2086.51
     61800     2087.98
     61840      2089.5
     61880     2090.76
     61920     2091.82
     61960     2093.45
     62000     2094.63
     62040     2096.11
     62080     2097.47
     62120     2098.86
     62160     2100.18
     62200     2101.67
     62240     2102.92
     62280     2104.32
     62320     2105.45
     62360      2106.9
     62400      2108.3
     62440     2109.69
     62480     2111.07
     62520     2112.41
     62560     2113.56
     62600     2115.03
     62640     2116.56
     62680     2117.81
     62720     2118.88
     62760      2120.5
     62800     2121.68
     62840     2123.17
     62880     2124.52
     62920     2125.92
     62960     2127.23
     63000     2128.73
     63040     2129.97
     63080     2131.38
     63120      2132.5
     63160     2133.95
     63200     2135.36
     63240     2136.74
     63280     2138.12
     63320     2139.46
     63360     2140.61
     63400     2142.08
     63440     2143.61
     63480     2144.86
     63520     2145.92
     63560     2147.56
     63600     2148.73
     63640     2150.23
     63680     2151.58
     63720     2152.97
     63760     2154.28
     63800     2155.79
     63840     2157.03
     63880     2158.44
     63920     2159.56
     63960     2161.01
     64000     2162.42
     64040      2163.8
     64080     2165.18
     64120     2166.53
     64160     2167.68
     64200     2169.14
     64240     2170.68
     64280     2171.93
     64320     2172.99
     64360     2174.62
     64400     2175.79
     64440     2177.29
     64480     2178.64
     64520     2180.04
     64560     2181.35
     64600     2182.86
     64640     2184.09
     64680     2185.51
     64720     2186.62
     64760     2188.08
     64800     2189.48
     64840     2190.86
     64880     2192.24
     64920     2193.59
     64960     2194.74
     65000     2196.19
     65040     2197.74
     65080     2198.99
     65120     2200.04
     65160     2201.68
     65200     2202.84
     65240     2204.34
     65280     2205.69
     65320      2207.1
     65360     2208.41
     65400     2209.91
     65440     2211.15
     65480     2212.56
     65520     2213.67
     65560     2215.12
     65600     2216.54
     65640     2217.91
     65680      2219.3
     65720     2220.64
     65760     2221.79
     65800     2223.24
     65840     2224.79
     65880     2226.04
     65920     2227.09
     65960     2228.74
     66000     2229.89
     66040      2231.4
     66080     2232.75
     66120     2234.16
     66160     2235.46
     66200     2236.96
     66240      2238.2
     66280     2239.62
     66320     2240.72
     66360     2242.18
     66400     2243.59
     66440     2244.97
     66480     2246.35
     66520     2247.69
     66560     2248.84
     66600     2250.29
     66640     2251.84
     66680      2253.1
     66720     2254.14
     66760     2255.79
     66800     2256.94
     66840     2258.44
     66880      2259.8
     66920     2261.21
     66960     2262.51
     67000     2264.02
     67040     2265.25
     67080     2266.67
     67120     2267.78
     67160     2269.23
     67200     2270.64
     67240     2272.02
     67280     2273.41
     67320     2274.74
     67360     2275.89
     67400     2277.34
     67440     2278.89
     67480     2280.15
     67520     2281.18
     67560     2282.84
     67600     2283.99
     67640      2285.5
     67680     2286.86
     67720     2288.27
     67760     2289.56
     67800     2291.07
     67840      2292.3
     67880     2293.72
     67920     2294.83
     67960     2296.28
     68000     2297.68
     68040     2299.07
     68080     2300.46
     68120      2301.8
     68160     2302.94
     68200      2304.4
     68240     2305.95
     68280      2307.2
     68320     2308.23
     68360      2309.9
     68400     2311.04
     68440     2312.55
     68480     2313.91
     68520     2315.31
     68560     2316.61
     68600     2318.13
     68640     2319.35
     68680     2320.78
     68720     2321.89
     68760     2323.33
     68800     2324.74
     68840     2326.12
     68880     2327.52
     68920     2328.85
     68960        2330
     69000     2331.45
     69040        2333
     69080     2334.26
     69120     2335.29
     69160     2336.96
     69200      2338.1
     69240     2339.61
     69280     2340.96
     69320     2342.38
     69360     2343.66
     69400     2345.19
     69440     2346.41
     69480     2347.84
     69520     2348.94
     69560     2350.38
     69600     2351.79
     69640     2353.18
     69680     2354.58
     69720      2355.9
     69760     2357.05
     69800     2358.51
     69840     2360.05
     69880     2361.32
     69920     2362.34
     69960     2364.02
     70000     2365.16
     70040     2366.66
     70080     2368.01
     70120     2369.43
     70160     2370.73
     70200     2372.24
     70240     2373.47
     70280     2374.89
     70320     2375.99
     70360     2377.43
     70400     2378.84
     70440     2380.23
     70480     2381.63
     70520     2382.95
     70560      2384.1
     70600     2385.55
     70640      2387.1
     70680     2388.37
     70720     2389.38
     70760     2391.06
     70800     2392.21
     70840      2393.7
     70880     2395.07
     70920     2396.48
     70960     2397.78
     71000      2399.3
     71040     2400.52
     71080     2401.94
     71120     2403.04
     71160     2404.48
     71200     2405.89
     71240     2407.27
     71280     2408.68
     71320     2409.99
     71360     2411.15
     71400     2412.59
     71440     2414.14
     71480     2415.41
     71520     2416.43
     71560     2418.11
     71600     2419.25
     71640     2420.75
     71680      2422.1
     71720     2423.53
     71760     2424.82
     71800     2426.34
     71840     2427.56
     71880     2428.99
     71920     2430.08
     71960     2431.53
     72000     2432.93
     72040     2434.31
     72080     2435.72
     72120     2437.04
     72160     2438.19
     72200     2439.64
     72240     2441.19
     72280     2442.46
     72320     2443.47
     72360     2445.16
     72400      2446.3
     72440      2447.8
     72480     2449.15
     72520     2450.58
     72560     2451.87
     72600     2453.39
     72640     2454.61
     72680     2456.03
     72720     2457.13
     72760     2458.57
     72800     2459.98
     72840     2461.35
     72880     2462.76
     72920     2464.08
     72960     2465.23
     73000     2466.68
     73040     2468.24
     73080      2469.5
     73120     2470.51
     73160     2472.21
     73200     2473.34
     73240     2474.84
     73280      2476.2
     73320     2477.62
     73360     2478.91
     73400     2480.43
     73440     2481.65
     73480     2483.07
     73520     2484.17
     73560     2485.61
     73600     2487.02
     73640     2488.39
     73680     2489.81
     73720     2491.12
     73760     2492.27
     73800     2493.72
     73840     2495.28
     73880     2496.54
     73920     2497.55
     73960     2499.25
     74000     2500.38
     74040     2501.87
     74080     2503.24
     74120     2504.67
     74160     2505.96
     74200     2507.48
     74240      2508.7
     74280     2510.12
     74320     2511.21
     74360     2512.65
     74400     2514.06
     74440     2515.43
     74480     2516.85
     74520     2518.16
     74560     2519.31
     74600     2520.76
     74640     2522.31
     74680     2523.57
     74720     2524.58
     74760     2526.29
     74800     2527.42
     74840     2528.91
     74880     2530.28
     74920      2531.7
     74960        2533
     75000     2534.52
     75040     2535.73
     75080     2537.15
     75120     2538.24
     75160     2539.68
     75200      2541.1
     75240     2542.46
     75280     2543.88
     75320     2545.19
     75360     2546.33
     75400      2547.8
     75440     2549.35
     75480     2550.61
     75520     2551.61
     75560     2553.33
     75600     2554.46
     75640     2555.95
     75680     2557.31
     75720     2558.74
     75760     2560.03
     75800     2561.56
     75840     2562.76
     75880     2564.19
     75920     2565.27
     75960     2566.71
     76000     2568.13
     76040     2569.49
     76080     2570.92
     76120     2572.24
     76160     2573.36
     76200     2574.83
     76240     2576.39
     76280     2577.65
     76320     2578.65
     76360     2580.37
     76400     2581.49
     76440     2582.98
     76480     2584.35
     76520     2585.78
     76560     2587.07
     76600      2588.6
     76640     2589.82
     76680     2591.22
     76720      2592.3
     76760     2593.76
     76800     2595.17
     76840     2596.53
     76880     2597.96
     76920     2599.27
     76960      2600.4
     77000     2601.87
     77040     2603.42
     77080     2604.68
     77120     2605.67
     77160     2607.41
     77200     2608.52
     77240     2610.01
     77280     2611.37
     77320      2612.8
     77360      2614.1
     77400     2615.62
     77440     2616.84
     77480     2618.25
     77520     2619.33
     77560     2620.79
     77600     2622.21
     77640     2623.56
     77680        2625
     77720     2626.31
     77760     2627.44
     77800     2628.89
     77840     2630.45
     77880     2631.72
     77920      2632.7
     77960     2634.43
     78000     2635.55
     78040     2637.03
     78080      2638.4
     78120     2639.83
     78160     2641.13
     78200     2642.66
     78240     2643.87
     78280     2645.28
     78320     2646.36
     78360     2647.81
     78400     2649.24
     78440     2650.59
     78480     2652.03
     78520     2653.33
     78560     2654.46
     78600     2655.92
     78640     2657.47
     78680     2658.75
     78720     2659.73
     78760     2661.47
     78800     2662.58
     78840     2664.06
     78880     2665.43
     78920     2666.85
     78960     2668.15
     79000     2669.69
     79040     2670.89
     79080     2672.31
     79120     2673.38
     79160     2674.84
     79200     2676.27
     79240     2677.62
     79280     2679.06
     79320     2680.36
     79360     2681.49
     79400     2682.95
     79440      2684.5
     79480     2685.78
     79520     2686.76
     79560     2688.49
     79600     2689.61
     79640     2691.09
     79680     2692.45
     79720     2693.87
     79760     2695.17
     79800     2696.72
     79840     2697.92
     79880     2699.33
     79920     2700.41
     79960     2701.86
     80000     2703.29
     80040     2704.65
     80080     2706.08
     80120     2707.39
     80160     2708.51
     80200     2709.97
     80240     2711.53
     80280      2712.8
     80320     2713.78
     80360     2715.51
     80400     2716.61
     80440     2718.11
     80480     2719.47
     80520      2720.9
     80560      2722.2
     80600     2723.73
     80640     2724.93
     80680     2726.35
     80720     2727.42
     80760     2728.87
     80800     2730.31
     80840     2731.67
     80880      2733.1
     80920     2734.41
     80960     2735.52
     81000     2736.99
     81040     2738.55
     81080     2739.82
     81120     2740.79
     81160     2742.53
     81200     2743.63
     81240     2745.13
     81280     2746.49
     81320     2747.92
     81360     2749.21
     81400     2750.75
     81440     2751.95
     81480     2753.37
     81520     2754.43
     81560     2755.89
     81600     2757.33
     81640     2758.69
     81680     2760.12
     81720     2761.42
     81760     2762.54
     81800     2764.01
     81840     2765.57
     81880     2766.84
     81920     2767.81
     81960     2769.55
     82000     2770.66
     82040     2772.15
     82080     2773.52
     82120     2774.95
     82160     2776.23
     82200     2777.77
     82240     2778.97
     82280     2780.39
     82320     2781.45
     82360     2782.92
     82400     2784.36
     82440     2785.71
     82480     2787.13
     82520     2788.44
     82560     2789.56
     82600     2791.03
     82640     2792.58
     82680     2793.86
     82720     2794.83
     82760     2796.57
     82800     2797.67
     82840     2799.17
     82880     2800.54
     82920     2801.97
     82960     2803.26
     83000      2804.8
     83040     2805.99
     83080     2807.42
     83120     2808.48
     83160     2809.93
     83200     2811.38
     83240     2812.75
     83280     2814.16
     83320     2815.46
     83360     2816.59
     83400     2818.06
     83440     2819.61
     83480     2820.89
     83520     2821.85
     83560      2823.6
     83600      2824.7
     83640     2826.21
     83680     2827.56
     83720     2828.99
     83760     2830.28
     83800     2831.84
     83840     2833.01
     83880     2834.45
     83920     2835.51
     83960     2836.96
     84000      2838.4
     84040     2839.77
     84080     2841.19
     84120     2842.48
     84160     2843.61
     84200     2845.08
     84240     2846.63
     84280     2847.91
     84320     2848.87
     84360     2850.62
     84400     2851.72
     84440     2853.22
     84480     2854.58
     84520     2856.01
     84560      2857.3
     84600     2858.86
     84640     2860.02
     84680     2861.46
     84720     2862.52
     84760     2863.97
     84800     2865.42
     84840     2866.78
     84880     2868.21
     84920      2869.5
     84960     2870.62
     85000      2872.1
     85040     2873.65
     85080     2874.93
     85120     2875.88
     85160     2877.64
     85200     2878.73
     85240     2880.24
     85280      2881.6
     85320     2883.03
     85360     2884.31
     85400     2885.88
     85440     2887.05
     85480     2888.48
     85520     2889.53
     85560     2890.98
     85600     2892.44
     85640     2893.79
     85680     2895.22
     85720     2896.52
     85760     2897.64
     85800     2899.11
     85840     2900.67
     85880     2901.95
     85920      2902.9
     85960     2904.65
     86000     2905.75
     86040     2907.26
     86080     2908.62
     86120     2910.05
     86160     2911.33
     86200      2912.9
     86240     2914.07
     86280      2915.5
     86320     2916.55
     86360     2917.99
     86400     2919.45
     86440     2920.82
     86480     2922.25
     86520     2923.54
     86560     2924.66
     86600     2926.14
     86640      2927.7
     86680     2928.97
     86720     2929.92
     86760     2931.69
     86800     2932.77
     86840     2934.29
     86880     2935.65
     86920     2937.08
     86960     2938.35
     87000     2939.93
     87040     2941.09
     87080     2942.53
     87120     2943.58
     87160     2945.02
     87200     2946.48
     87240     2947.85
     87280     2949.28
     87320     2950.57
     87360     2951.69
     87400     2953.17
     87440     2954.73
     87480        2956
     87520     2956.94
     87560     2958.71
     87600      2959.8
     87640     2961.31
     87680     2962.68
     87720      2964.1
     87760     2965.39
     87800     2966.96
     87840     2968.12
     87880     2969.56
     87920     2970.61
     87960     2972.05
     88000     2973.52
     88040     2974.88
     88080     2976.31
     88120     2977.61
     88160     2978.72
     88200      2980.2
     88240     2981.76
     88280     2983.04
     88320     2983.97
     88360     2985.74
     88400     2986.83
     88440     2988.33
     88480     2989.71
     88520     2991.14
     88560     2992.42
     88600        2994
     88640     2995.16
     88680      2996.6
     88720     2997.64
     88760     2999.08
     88800     3000.55
     88840     3001.92
     88880     3003.35
     88920     3004.65
     88960     3005.76
     89000     3007.23
     89040     3008.79
     89080     3010.08
     89120        3011
     89160     3012.78
     89200     3013.86
     89240     3015.37
     89280     3016.74
     89320     3018.18
     89360     3019.46
     89400     3021.03
     89440     3022.19
     89480     3023.63
     89520     3024.68
     89560     3026.11
     89600     3027.58
     89640     3028.95
     89680     3030.38
     89720     3031.69
     89760     3032.79
     89800     3034.26
     89840     3035.82
     89880     3037.11
     89920     3038.03
     89960     3039.81
     90000      3040.9
     90040      3042.4
     90080     3043.78
     90120      3045.2
     90160     3046.49
     90200     3048.07
     90240     3049.21
     90280     3050.66
     90320      3051.7
     90360     3053.13
     90400      3054.6
     90440     3055.97
     90480     3057.41
     90520     3058.71
     90560     3059.81
     90600     3061.29
     90640     3062.84
     90680     3064.13
     90720     3065.05
     90760     3066.83
     90800     3067.91
     90840     3069.41
     90880     3070.79
     90920     3072.22
     90960      3073.5
     91000     3075.08
     91040     3076.22
     91080     3077.68
     91120      3078.7
     91160     3080.15
     91200     3081.61
     91240     3082.98
     91280     3084.43
     91320     3085.72
     91360     3086.82
     91400      3088.3
     91440     3089.86
     91480     3091.14
     91520     3092.06
     91560     3093.83
     91600     3094.92
     91640     3096.42
     91680      3097.8
     91720     3099.23
     91760      3100.5
     91800     3102.09
     91840     3103.23
     91880     3104.68
     91920     3105.72
     91960     3107.15
     92000     3108.62
     92040     3109.99
     92080     3111.44
     92120     3112.73
     92160     3113.82
     92200     3115.31
     92240     3116.86
     92280     3118.14
     92320     3119.05
     92360     3120.84
     92400     3121.93
     92440     3123.42
     92480     3124.81
     92520     3126.23
     92560      3127.5
     92600      3129.1
     92640     3130.23
     92680     3131.68
     92720     3132.71
     92760     3134.14
     92800     3135.62
     92840     3136.98
     92880     3138.43
     92920     3139.73
     92960     3140.82
     93000     3142.32
     93040     3143.87
     93080     3145.15
     93120     3146.06
     93160     3147.85
     93200     3148.93
     93240     3150.44
     93280     3151.83
     93320     3153.24
     93360     3154.52
     93400     3156.12
     93440     3157.24
     93480     3158.69
     93520     3159.72
     93560     3161.16
     93600     3162.62
     93640     3163.99
     93680     3165.45
     93720     3166.74
     93760     3167.83
     93800     3169.33
     93840     3170.88
     93880     3172.17
     93920     3173.08
     93960     3174.85
     94000     3175.95
     94040     3177.46
     94080     3178.84
     94120     3180.25
     94160     3181.54
     94200     3183.13
     94240     3184.25
     94280      3185.7
     94320     3186.72
     94360     3188.16
     94400     3189.62
     94440        3191
     94480     3192.45
     94520     3193.74
     94560     3194.84
     94600     3196.33
     94640     3197.89
     94680     3199.17
     94720     3200.08
     94760     3201.86
     94800     3202.96
     94840     3204.47
     94880     3205.85
     94920     3207.26
     94960     3208.56
     95000     3210.14
     95040     3211.26
     95080     3212.72
     95120     3213.74
     95160     3215.17
     95200     3216.63
     95240     3218.01
     95280     3219.46
     95320     3220.76
     95360     3221.85
     95400     3223.35
     95440      3224.9
     95480     3226.19
     95520     3227.09
     95560     3228.88
     95600     3229.96
     95640     3231.47
     95680     3232.86
     95720     3234.27
     95760     3235.57
     95800     3237.15
     95840     3238.27
     95880     3239.73
     95920     3240.75
     95960     3242.19
     96000     3243.65
     96040     3245.03
     96080     3246.48
     96120     3247.77
     96160     3248.86
     96200     3250.36
     96240     3251.92
     96280      3253.2
     96320      3254.1
     96360     3255.89
     96400     3256.99
     96440     3258.49
     96480     3259.87
     96520      3261.3
     96560     3262.59
     96600     3264.17
     96640      3265.3
     96680     3266.75
     96720     3267.76
     96760     3269.21
     96800     3270.66
     96840     3272.04
     96880     3273.49
     96920     3274.79
     96960     3275.87
     97000     3277.38
     97040     3278.93
     97080     3280.21
     97120     3281.12
     97160     3282.91
     97200     3284.01
     97240     3285.52
     97280     3286.89
     97320     3288.31
     97360     3289.61
     97400     3291.19
     97440     3292.32
     97480     3293.78
     97520     3294.78
     97560     3296.22
     97600     3297.67
     97640     3299.05
     97680      3300.5
     97720     3301.81
     97760     3302.88
     97800     3304.38
     97840     3305.93
     97880     3307.23
     97920     3308.13
     97960     3309.93
     98000     3311.01
     98040     3312.53
     98080      3313.9
     98120     3315.32
     98160     3316.62
     98200      3318.2
     98240     3319.33
     98280     3320.79
     98320     3321.78
     98360     3323.23
     98400     3324.69
     98440     3326.06
     98480     3327.52
     98520     3328.83
     98560     3329.89
     98600     3331.41
     98640     3332.95
     98680     3334.25
     98720     3335.15
     98760     3336.95
     98800     3338.04
     98840     3339.54
     98880     3340.92
     98920     3342.33
     98960     3343.64
     99000     3345.23
     99040     3346.35
     99080     3347.82
     99120      3348.8
     99160     3350.25
     99200     3351.71
     99240     3353.08
     99280     3354.55
     99320     3355.86
     99360     3356.93
     99400     3358.44
     99440     3359.98
     99480     3361.28
     99520     3362.17
     99560     3363.97
     99600     3365.06
     99640     3366.57
     99680     3367.95
     99720     3369.36
     99760     3370.67
     99800     3372.26
     99840     3373.38
     99880     3374.84
     99920     3375.83
     99960     3377.26
    100000     3378.73
    100040     3380.11
    100080     3381.58
    100120     3382.89
    100160     3383.95
    100200     3385.46
    100240        3387
    100280     3388.29
    100320     3389.19
    100360     3390.99
    100400     3392.07
    100440     3393.58
    100480     3394.96
    100520     3396.37
    100560     3397.68
    100600     3399.27
    100640     3400.39
    100680     3401.86
    100720     3402.84
    100760     3404.28
    100800     3405.76
    100840     3407.12
    100880      3408.6
    100920     3409.91
    100960     3410.97
    101000     3412.49
    101040     3414.03
    101080     3415.32
    101120     3416.21
    101160     3418.01
    101200     3419.08
    101240      3420.6
    101280     3421.98
    101320     3423.39
    101360     3424.69
    101400     3426.29
    101440     3427.41
    101480     3428.88
    101520     3429.85
    101560      3431.3
    101600     3432.78
    101640     3434.15
    101680     3435.63
    101720     3436.95
    101760        3438
    101800     3439.51
    101840     3441.06
    101880     3442.36
    101920     3443.23
    101960     3445.04
    102000     3446.11
    102040     3447.63
    102080        3449
    102120     3450.41
    102160     3451.72
    102200     3453.32
    102240     3454.42
    102280      3455.9
    102320     3456.88
    102360     3458.32
    102400     3459.82
    102440     3461.17
    102480     3462.66
    102520     3463.98
    102560     3465.03
    102600     3466.54
    102640     3468.09
    102680     3469.38
    102720     3470.26
    102760     3472.06
    102800     3473.13
    102840     3474.65
    102880     3476.02
    102920     3477.43
    102960     3478.74
    103000     3480.35
    103040     3481.44
    103080     3482.93
    103120      3483.9
    103160     3485.34
    103200     3486.83
    103240      3488.2
    103280     3489.67
    103320        3491
    103360     3492.04
    103400     3493.56
    103440     3495.12
    103480     3496.41
    103520     3497.27
    103560     3499.09
    103600     3500.17
    103640     3501.68
    103680     3503.04
    103720     3504.46
    103760     3505.77
    103800     3507.37
    103840     3508.47
    103880     3509.96
    103920     3510.94
    103960     3512.36
    104000     3513.86
    104040     3515.23
    104080     3516.71
    104120     3518.02
    104160     3519.08
    104200      3520.6
    104240     3522.15
    104280     3523.45
    104320      3524.3
    104360     3526.11
    104400     3527.19
    104440      3528.7
    104480     3530.08
    104520     3531.49
    104560     3532.81
    104600      3534.4
    104640     3535.51
    104680     3536.98
    104720     3537.96
    104760     3539.38
    104800     3540.88
    104840     3542.25
    104880     3543.73
    104920     3545.04
    104960     3546.09
    105000     3547.62
    105040     3549.17
    105080     3550.47
    105120     3551.32
    105160     3553.14
    105200      3554.2
    105240     3555.72
    105280      3557.1
    105320     3558.51
    105360     3559.82
    105400     3561.42
    105440     3562.52
    105480        3564
    105520     3564.97
    105560      3566.4
    105600      3567.9
    105640     3569.28
    105680     3570.76
    105720     3572.06
    105760      3573.1
    105800     3574.64
    105840     3576.19
    105880      3577.5
    105920     3578.33
    105960     3580.16
    106000     3581.21
    106040     3582.74
    106080     3584.11
    106120     3585.52
    106160     3586.83
    106200     3588.43
    106240     3589.53
    106280     3591.03
    106320     3591.99
    106360     3593.41
    106400     3594.92
    106440     3596.29
    106480     3597.77
    106520     3599.09
    106560     3600.12
    106600     3601.66
    106640     3603.22
    106680     3604.51
    106720     3605.34
    106760     3607.18
    106800     3608.22
    106840     3609.75
    106880     3611.12
    106920     3612.53
    106960     3613.84
    107000     3615.45
    107040     3616.55
    107080     3618.04
    107120     3619.01
    107160     3620.43
    107200     3621.93
    107240      3623.3
    107280     3624.79
    107320      3626.1
    107360     3627.15
    107400     3628.68
    107440     3630.23
    107480     3631.54
    107520     3632.36
    107560     3634.21
    107600     3635.24
    107640     3636.77
    107680     3638.16
    107720     3639.55
    107760     3640.86
    107800     3642.47
    107840     3643.58
    107880     3645.05
    107920     3646.03
    107960     3647.45
    108000     3648.95
    108040     3650.33
    108080     3651.81
    108120     3653.11
    108160     3654.17
    108200      3655.7
    108240     3657.26
    108280     3658.56
    108320     3659.39
    108360     3661.23
    108400     3662.27
    108440     3663.79
    108480     3665.18
    108520     3666.58
    108560     3667.89
    108600      3669.5
    108640      3670.6
    108680     3672.08
    108720     3673.05
    108760     3674.47
    108800     3675.97
    108840     3677.34
    108880     3678.82
    108920     3680.13
    108960      3681.2
    109000     3682.73
    109040     3684.28
    109080     3685.59
    109120     3686.41
    109160     3688.26
    109200     3689.28
    109240     3690.81
    109280     3692.19
    109320      3693.6
    109360      3694.9
    109400     3696.53
    109440     3697.62
    109480     3699.11
    109520     3700.07
    109560     3701.49
    109600     3702.99
    109640     3704.35
    109680     3705.85
    109720     3707.16
    109760     3708.21
    109800     3709.75
    109840     3711.31
    109880     3712.61
    109920     3713.43
    109960     3715.28
    110000      3716.3
    110040     3717.82
    110080     3719.22
    110120     3720.63
    110160     3721.91
    110200     3723.55
    110240     3724.64
    110280     3726.13
    110320     3727.09
    110360     3728.52
    110400     3730.02
    110440     3731.37
    110480     3732.85
    110520     3734.18
    110560     3735.24
    110600     3736.77
    110640     3738.33
    110680     3739.63
    110720     3740.45
    110760      3742.3
    110800     3743.32
    110840     3744.85
    110880     3746.24
    110920     3747.66
    110960     3748.95
    111000     3750.58
    111040     3751.67
    111080     3753.17
    111120     3754.12
    111160     3755.54
    111200     3757.04
    111240     3758.41
    111280     3759.89
    111320     3761.21
    111360     3762.27
    111400      3763.8
    111440     3765.36
    111480     3766.66
    111520     3767.47
    111560     3769.32
    111600     3770.34
    111640     3771.88
    111680     3773.27
    111720     3774.69
    111760     3775.98
    111800     3777.62
    111840     3778.71
    111880      3780.2
    111920     3781.16
    111960     3782.58
    112000     3784.08
    112040     3785.44
    112080     3786.92
    112120     3788.25
    112160     3789.29
    112200     3790.83
    112240      3792.4
    112280     3793.69
    112320     3794.51
    112360     3796.36
    112400     3797.37
    112440     3798.91
    112480     3800.32
    112520     3801.73
    112560     3803.02
    112600     3804.67
    112640     3805.75
    112680     3807.23
    112720     3808.21
    112760     3809.61
    112800     3811.12
    112840     3812.48
    112880     3813.97
    112920     3815.29
    112960     3816.34
    113000     3817.87
    113040     3819.45
    113080     3820.74
    113120     3821.56
    113160     3823.41
    113200     3824.42
    113240     3825.95
    113280     3827.37
    113320     3828.78
    113360     3830.08
    113400     3831.71
    113440      3832.8
    113480     3834.28
    113520     3835.25
    113560     3836.65
    113600     3838.18
    113640     3839.53
    113680     3841.01
    113720     3842.34
    113760     3843.38
    113800     3844.93
    113840     3846.49
    113880     3847.79
    113920     3848.61
    113960     3850.46
    114000     3851.47
    114040        3853
    114080     3854.41
    114120     3855.81
    114160     3857.13
    114200     3858.76
    114240     3859.85
    114280     3861.33
    114320      3862.3
    114360      3863.7
    114400     3865.23
    114440     3866.59
    114480     3868.06
    114520     3869.39
    114560     3870.43
    114600     3871.98
    114640     3873.54
    114680     3874.84
    114720     3875.65
    114760     3877.52
    114800     3878.53
    114840     3880.06
    114880     3881.46
    114920     3882.86
    114960     3884.19
    115000     3885.82
    115040     3886.91
    115080     3888.38
    115120     3889.35
    115160     3890.76
    115200     3892.29
    115240     3893.64
    115280     3895.13
    115320     3896.46
    115360     3897.48
    115400     3899.04
    115440      3900.6
    115480     3901.88
    115520     3902.71
    115560     3904.58
    115600     3905.58
    115640      3907.1
    115680     3908.51
    115720     3909.91
    115760     3911.23
    115800     3912.87
    115840     3913.96
    115880     3915.43
    115920      3916.4
    115960      3917.8
    116000     3919.34
    116040     3920.69
    116080     3922.18
    116120     3923.51
    116160     3924.53
    116200     3926.08
    116240     3927.66
    116280     3928.94
    116320     3929.75
    116360     3931.62
    116400     3932.63
    116440     3934.15
    116480     3935.56
    116520     3936.96
    116560     3938.28
    116600     3939.92
    116640     3941.01
    116680     3942.49
    116720     3943.44
    116760     3944.85
    116800      3946.4
    116840     3947.75
    116880     3949.24
    116920     3950.57
    116960     3951.59
    117000     3953.13
    117040     3954.71
    117080        3956
    117120     3956.81
    117160     3958.69
    117200     3959.69
    117240     3961.21
    117280     3962.62
    117320     3964.02
    117360     3965.35
    117400     3966.99
    117440     3968.07
    117480     3969.55
    117520      3970.5
    117560     3971.92
    117600     3973.45
    117640     3974.81
    117680      3976.3
    117720     3977.62
    117760     3978.65
    117800     3980.19
    117840     3981.77
    117880     3983.06
    117920     3983.86
    117960     3985.75
    118000     3986.76
    118040     3988.27
    118080     3989.68
    118120      3991.1
    118160     3992.41
    118200     3994.06
    118240     3995.15
    118280     3996.63
    118320     3997.57
    118360     3998.98
    118400     4000.52
    118440     4001.88
    118480     4003.36
    118520      4004.7
    118560     4005.72
    118600     4007.25
    118640     4008.84
    118680     4010.14
    118720     4010.94
    118760     4012.83
    118800     4013.83
    118840     4015.34
    118880     4016.74
    118920     4018.16
    118960      4019.5
    119000     4021.13
    119040     4022.21
    119080     4023.71
    119120     4024.65
    119160     4026.05
    119200     4027.61
    119240     4028.95
    119280     4030.45
    119320     4031.77
    119360     4032.79
    119400     4034.33
    119440     4035.92
    119480     4037.21
    119520        4038
    119560      4039.9
    119600     4040.91
    119640     4042.42
    119680      4043.8
    119720     4045.23
    119760     4046.56
    119800      4048.2
    119840     4049.29
    119880     4050.78
    119920      4051.7
    119960     4053.11
    120000     4054.67
    120040     4056.03
    120080     4057.53
    120120     4058.84
    120160     4059.87
    120200      4061.4
    120240     4062.99
    120280     4064.29
    120320     4065.07
    120360     4066.96
    120400     4067.97
    120440     4069.48
    120480     4070.88
    120520      4072.3
    120560     4073.63
    120600     4075.28
    120640     4076.36
    120680     4077.85
    120720     4078.77
    120760     4080.17
    120800     4081.73
    120840     4083.08
    120880     4084.59
    120920      4085.9
    120960     4086.94
    121000     4088.45
    121040     4090.05
    121080     4091.34
    121120     4092.12
    121160     4094.01
    121200     4095.03
    121240     4096.53
    121280     4097.93
    121320     4099.36
    121360     4100.68
    121400     4102.34
    121440     4103.41
    121480      4104.9
    121520     4105.82
    121560     4107.23
    121600     4108.79
    121640     4110.14
    121680     4111.64
    121720     4112.96
    121760     4113.99
    121800      4115.5
    121840      4117.1
    121880      4118.4
    121920     4119.17
    121960     4121.06
    122000     4122.08
    122040     4123.58
    122080     4124.99
    122120      4126.4
    122160     4127.72
    122200     4129.38
    122240     4130.46
    122280     4131.94
    122320     4132.86
    122360     4134.28
    122400     4135.83
    122440     4137.18
    122480     4138.68
    122520     4140.01
    122560     4141.04
    122600     4142.55
    122640     4144.15
    122680     4145.45
    122720     4146.21
    122760     4148.11
    122800     4149.12
    122840     4150.62
    122880     4152.04
    122920     4153.44
    122960     4154.77
    123000     4156.43
    123040      4157.5
    123080        4159
    123120     4159.91
    123160     4161.33
    123200     4162.89
    123240     4164.23
    123280     4165.73
    123320     4167.06
    123360     4168.08
    123400      4169.6
    123440      4171.2
    123480     4172.51
    123520     4173.26
    123560     4175.17
    123600     4176.17
    123640     4177.69
    123680     4179.09
    123720      4180.5
    123760     4181.83
    123800      4183.5
    123840     4184.56
    123880     4186.06
    123920     4186.96
    123960     4188.39
    124000     4189.95
    124040     4191.29
    124080     4192.79
    124120     4194.12
    124160     4195.12
    124200     4196.67
    124240     4198.26
    124280     4199.56
    124320     4200.33
    124360     4202.23
    124400     4203.24
    124440     4204.74
    124480     4206.15
    124520     4207.56
    124560     4208.89
    124600     4210.55
    124640     4211.61
    124680     4213.12
    124720     4214.02
    124760     4215.46
    124800     4217.01
    124840     4218.35
    124880     4219.85
    124920     4221.18
    124960     4222.18
    125000     4223.73
    125040     4225.33
    125080     4226.61
    125120     4227.39
    125160     4229.29
    125200     4230.29
    125240      4231.8
    125280      4233.2
    125320     4234.62
    125360     4235.94
    125400     4237.61
    125440     4238.67
    125480     4240.18
    125520     4241.07
    125560     4242.51
    125600     4244.07
    125640     4245.41
    125680     4246.91
    125720     4248.23
    125760     4249.24
    125800     4250.79
    125840     4252.39
    125880     4253.68
    125920     4254.45
    125960     4256.36
    126000     4257.35
    126040     4258.85
    126080     4260.27
    126120     4261.68
    126160     4263.01
    126200     4264.66
    126240     4265.74
    126280     4267.25
    126320     4268.13
    126360     4269.57
    126400     4271.12
    126440     4272.48
    126480     4273.96
    126520     4275.28
    126560     4276.29
    126600     4277.84
    126640     4279.45
    126680     4280.73
    126720      4281.5
    126760      4283.4
    126800      4284.4
    126840      4285.9
    126880     4287.31
    126920     4288.71
    126960     4290.06
    127000     4291.71
    127040     4292.79
    127080     4294.29
    127120     4295.17
    127160     4296.63
    127200     4298.18
    127240     4299.52
    127280     4301.01
    127320     4302.35
    127360     4303.34
    127400     4304.89
    127440     4306.51
    127480     4307.78
    127520     4308.55
    127560     4310.45
    127600     4311.45
    127640     4312.96
    127680     4314.36
    127720     4315.78
    127760     4317.12
    127800     4318.77
    127840     4319.86
    127880     4321.35
    127920     4322.23
    127960     4323.69
    128000     4325.25
    128040     4326.57
    128080     4328.07
    128120      4329.4
    128160     4330.38
    128200     4331.95
    128240     4333.56
    128280     4334.84
    128320      4335.6
    128360      4337.5
    128400      4338.5
    128440     4340.01
    128480     4341.42
    128520     4342.82
    128560     4344.17
    128600     4345.81
    128640      4346.9
    128680     4348.41
    128720     4349.27
    128760     4350.73
    128800      4352.3
    128840     4353.63
    128880     4355.14
    128920     4356.45
    128960     4357.44
    129000        4359
    129040     4360.62
    129080     4361.91
    129120     4362.66
    129160     4364.57
    129200     4365.55
    129240     4367.07
    129280     4368.47
    129320     4369.88
    129360     4371.23
    129400     4372.87
    129440     4373.98
    129480     4375.46
    129520     4376.33
    129560     4377.78
    129600     4379.36
    129640     4380.68
    129680      4382.2
    129720     4383.52
    129760     4384.49
    129800     4386.06
    129840     4387.68
    129880     4388.96
    129920     4389.73
    129960     4391.64
    130000     4392.62
    130040     4394.12
    130080     4395.53
    130120     4396.95
    130160      4398.3
    130200     4399.94
    130240     4401.05
    130280     4402.53
    130320      4403.4
    130360     4404.85
    130400     4406.43
    130440     4407.75
    130480     4409.27
    130520     4410.58
    130560     4411.56
    130600     4413.13
    130640     4414.76
    130680     4416.03
    130720      4416.8
    130760     4418.72
    130800     4419.69
    130840      4421.2
    130880      4422.6
    130920     4424.02
    130960     4425.37
    131000     4427.03
    131040     4428.12
    131080     4429.61
    131120     4430.48
    131160     4431.92
    131200     4433.51
    131240     4434.82
    131280     4436.34
    131320     4437.66
    131360     4438.64
    131400      4440.2
    131440     4441.83
    131480     4443.11
    131520     4443.88
    131560     4445.78
    131600     4446.76
    131640     4448.26
    131680     4449.68
    131720      4451.1
    131760     4452.44
    131800     4454.09
    131840     4455.21
    131880     4456.68
    131920     4457.55
    131960     4458.98
    132000     4460.58
    132040     4461.88
    132080     4463.41
    132120     4464.72
    132160     4465.69
    132200     4467.27
    132240      4468.9
    132280     4470.19
    132320     4470.93
    132360     4472.85
    132400     4473.83
    132440     4475.32
    132480     4476.75
    132520     4478.16
    132560     4479.51
    132600     4481.17
    132640     4482.28
    132680     4483.74
    132720     4484.62
    132760     4486.05
    132800     4487.65
    132840     4488.95
    132880     4490.49
    132920      4491.8
    132960     4492.76
    133000     4494.35
    133040     4495.98
    133080     4497.26
    133120     4497.99
    133160     4499.93
    133200      4500.9
    133240      4502.4
    133280     4503.83
    133320     4505.24
    133360     4506.58
    133400     4508.25
    133440     4509.36
    133480     4510.83
    133520     4511.69
    133560     4513.13
    133600     4514.73
    133640     4516.02
    133680     4517.56
    133720     4518.87
    133760     4519.83
    133800     4521.43
    133840     4523.05
    133880     4524.34
    133920     4525.07
    133960        4527
    134000     4527.98
    134040     4529.48
    134080     4530.91
    134120     4532.32
    134160     4533.65
    134200     4535.33
    134240     4536.43
    134280      4537.9
    134320     4538.77
    134360      4540.2
    134400     4541.81
    134440     4543.11
    134480     4544.64
    134520     4545.96
    134560     4546.91
    134600     4548.51
    134640     4550.12
    134680     4551.43
    134720     4552.14
    134760     4554.08
    134800     4555.05
    134840     4556.55
    134880     4557.99
    134920     4559.39
    134960     4560.71
    135000     4562.41
    135040      4563.5
    135080     4564.98
    135120     4565.83
    135160     4567.27
    135200     4568.88
    135240     4570.17
    135280     4571.72
    135320     4573.03
    135360     4573.99
    135400     4575.58
    135440      4577.2
    135480      4578.5
    135520      4579.2
    135560     4581.16
    135600     4582.11
    135640     4583.62
    135680     4585.04
    135720     4586.46
    135760     4587.79
    135800     4589.47
    135840     4590.58
    135880     4592.06
    135920     4592.89
    135960     4594.35
    136000     4595.96
    136040     4597.23
    136080     4598.79
    136120     4600.09
    136160     4601.05
    136200     4602.66
    136240     4604.27
    136280     4605.57
    136320     4606.26
    136360     4608.24
    136400     4609.18
    136440      4610.7
    136480     4612.12
    136520     4613.54
    136560     4614.87
    136600     4616.57
    136640     4617.64
    136680     4619.15
    136720     4619.96
    136760     4621.43
    136800     4623.04
    136840     4624.31
    136880     4625.87
    136920     4627.18
    136960     4628.12
    137000     4629.73
    137040     4631.36
    137080     4632.64
    137120     4633.36
    137160     4635.32
    137200     4636.26
    137240     4637.79
    137280     4639.21
    137320     4640.63
    137360     4641.96
    137400     4643.66
    137440     4644.73
    137480     4646.25
    137520     4647.06
    137560     4648.53
    137600     4650.14
    137640     4651.41
    137680     4652.97
    137720     4654.27
    137760      4655.2
    137800     4656.84
    137840     4658.47
    137880     4659.74
    137920     4660.45
    137960     4662.42
    138000     4663.36
    138040     4664.89
    138080     4666.31
    138120     4667.72
    138160     4669.07
    138200     4670.76
    138240     4671.83
    138280     4673.34
    138320     4674.15
    138360     4675.62
    138400     4677.25
    138440      4678.5
    138480     4680.07
    138520     4681.36
    138560      4682.3
    138600     4683.93
    138640     4685.57
    138680     4686.84
    138720     4687.53
    138760     4689.52
    138800     4690.46
    138840     4691.97
    138880     4693.41
    138920     4694.82
    138960     4696.17
    139000     4697.87
    139040     4698.94
    139080     4700.46
    139120     4701.26
    139160     4702.73
    139200     4704.36
    139240     4705.59
    139280     4707.16
    139320     4708.45
    139360      4709.4
    139400     4711.04
    139440     4712.69
    139480     4713.95
    139520     4714.62
    139560     4716.63
    139600     4717.57
    139640     4719.08
    139680     4720.51
    139720     4721.94
    139760     4723.28
    139800     4724.99
    139840     4726.07
    139880     4727.57
    139920     4728.38
    139960     4729.85
    140000     4731.47
    140040     4732.69
    140080     4734.27
    140120     4735.56
    140160     4736.51
    140200     4738.15
    140240     4739.81
    140280     4741.04
    140320     4741.72
    140360     4743.72
    140400     4744.67
    140440     4746.18
    140480     4747.61
    140520     4749.03
    140560     4750.38
    140600     4752.09
    140640     4753.18
    140680     4754.68
    140720     4755.48
    140760     4756.96
    140800     4758.57
    140840     4759.78
    140880     4761.37
    140920     4762.65
    140960      4763.6
    141000     4765.23
    141040     4766.89
    141080     4768.14
    141120     4768.82
    141160     4770.83
    141200     4771.76
    141240     4773.27
    141280      4774.7
    141320     4776.13
    141360     4777.49
    141400      4779.2
    141440     4780.27
    141480     4781.78
    141520     4782.57
    141560     4784.05
    141600     4785.67
    141640     4786.87
    141680     4788.45
    141720     4789.74
    141760      4790.7
    141800     4792.33
    141840     4793.99
    141880     4795.23
    141920     4795.92
    141960     4797.92
    142000     4798.86
    142040     4800.36
    142080     4801.79
    142120     4803.24
    142160     4804.59
    142200     4806.29
    142240     4807.37
    142280     4808.88
    142320     4809.66
    142360     4811.14
    142400     4812.78
    142440     4813.97
    142480     4815.55
    142520     4816.84
    142560     4817.82
    142600     4819.44
    142640     4821.11
    142680     4822.33
    142720     4823.01
    142760     4825.03
    142800     4825.95
    142840     4827.46
    142880      4828.9
    142920     4830.33
    142960      4831.7
    143000     4833.39
    143040     4834.46
    143080     4835.98
    143120     4836.75
    143160     4838.23
    143200     4839.87
    143240     4841.06
    143280     4842.63
    143320     4843.91
    143360     4844.89
    143400     4846.53
    143440     4848.19
    143480     4849.42
    143520     4850.11
    143560     4852.12
    143600     4853.04
    143640     4854.54
    143680     4855.98
    143720     4857.41
    143760     4858.78
    143800     4860.48
    143840     4861.55
    143880     4863.08
    143920     4863.83
    143960     4865.31
    144000     4866.96
    144040     4868.14
    144080     4869.71
    144120        4871
    144160     4871.99
    144200     4873.61
    144240     4875.29
    144280     4876.51
    144320     4877.18
    144360     4879.23
    144400     4880.14
    144440     4881.64
    144480     4883.06
    144520     4884.51
    144560     4885.87
    144600     4887.58
    144640     4888.64
    144680     4890.17
    144720     4890.93
    144760     4892.41
    144800     4894.06
    144840     4895.23
    144880     4896.81
    144920      4898.1
    144960     4899.08
    145000      4900.7
    145040     4902.39
    145080     4903.61
    145120     4904.28
    145160     4906.32
    145200     4907.23
    145240     4908.72
    145280     4910.14
    145320     4911.61
    145360     4912.96
    145400     4914.67
    145440     4915.74
    145480     4917.26
    145520        4918
    145560     4919.51
    145600     4921.15
    145640     4922.33
    145680     4923.91
    145720     4925.19
    145760     4926.19
    145800      4927.8
    145840     4929.49
    145880     4930.71
    145920     4931.38
    145960     4933.43
    146000     4934.33
    146040     4935.83
    146080     4937.25
    146120      4938.7
    146160     4940.06
    146200     4941.78
    146240     4942.84
    146280     4944.35
    146320      4945.1
    146360     4946.61
    146400     4948.27
    146440     4949.44
    146480     4951.02
    146520      4952.3
    146560      4953.3
    146600     4954.92
    146640     4956.61
    146680     4957.83
    146720     4958.49
    146760     4960.55
    146800     4961.45
    146840     4962.95
    146880     4964.35
    146920     4965.81
    146960     4967.17
    147000      4968.9
    147040     4969.96
    147080     4971.47
    147120     4972.21
    147160     4973.72
    147200     4975.37
    147240     4976.55
    147280     4978.13
    147320     4979.41
    147360      4980.4
    147400     4982.02
    147440     4983.72
    147480     4984.94
    147520      4985.6
    147560     4987.66
    147600     4988.57
    147640     4990.08
    147680     4991.47
    147720     4992.93
    147760     4994.29
    147800     4996.01
    147840     4997.08
    147880      4998.6
    147920     4999.33
    147960     5000.86
    148000     5002.49
    148040     5003.66
    148080     5005.26
    148120     5006.53
    148160     5007.52
    148200     5009.15
    148240     5010.85
    148280     5012.07
    148320     5012.71
    148360     5014.78
    148400     5015.67
    148440      5017.2
    148480      5018.6
    148520     5020.05
    148560     5021.41
    148600     5023.12
    148640      5024.2
    148680     5025.72
    148720     5026.46
    148760     5027.98
    148800     5029.61
    148840     5030.79
    148880     5032.39
    148920     5033.66
    148960     5034.65
    149000     5036.27
    149040     5037.97
    149080     5039.19
    149120     5039.83
    149160     5041.91
    149200     5042.79
    149240     5044.32
    149280     5045.72
    149320     5047.18
    149360     5048.53
    149400     5050.24
    149440     5051.33
    149480     5052.84
    149520     5053.57
    149560     5055.12
    149600     5056.73
    149640     5057.91
    149680      5059.5
    149720     5060.79
    149760     5061.77
    149800      5063.4
    149840      5065.1
    149880     5066.31
    149920     5066.94
    149960     5069.03
    150000      5069.9
    150040     5071.43
    150080     5072.83
    150120     5074.28
    150160     5075.65
    150200     5077.36
    150240     5078.46
    150280     5079.95
    150320     5080.69
    150360     5082.23
    150400     5083.83
    150440     5085.02
    150480      5086.6
    150520     5087.88
    150560     5088.87
    150600      5090.5
    150640     5092.21
    150680      5093.4
    150720     5094.05
    150760     5096.14
    150800     5097.02
    150840     5098.53
    150880     5099.95
    150920      5101.4
    150960     5102.76
    151000     5104.46
    151040     5105.59
    151080     5107.08
    151120     5107.81
    151160     5109.35
    151200     5110.94
    151240     5112.14
    151280     5113.72
    151320     5115.01
    151360     5115.98
    151400     5117.62
    151440     5119.34
    151480     5120.54
    151520     5121.18
    151560     5123.27
    151600     5124.15
    151640     5125.66
    151680     5127.05
    151720     5128.53
    151760     5129.89
    151800     5131.57
    151840     5132.71
    151880     5134.21
    151920     5134.91
    151960     5136.48
    152000     5138.06
    152040     5139.26
    152080     5140.85
    152120     5142.12
    152160     5143.09
    152200     5144.73
    152240     5146.45
    152280     5147.65
    152320     5148.31
    152360      5150.4
    152400     5151.26
    152440     5152.78
    152480     5154.19
    152520     5155.65
    152560     5157.02
    152600      5158.7
    152640     5159.84
    152680     5161.33
    152720     5162.02
    152760      5163.6
    152800     5165.19
    152840     5166.38
    152880     5167.97
    152920     5169.25
    152960     5170.22
    153000     5171.86
    153040      5173.6
    153080     5174.79
    153120     5175.42
    153160     5177.52
    153200     5178.38
    153240      5179.9
    153280     5181.31
    153320     5182.78
    153360     5184.16
    153400     5185.84
    153440     5186.96
    153480     5188.47
    153520     5189.16
    153560     5190.73
    153600      5192.3
    153640     5193.51
    153680     5195.09
    153720     5196.39
    153760     5197.35
    153800     5198.97
    153840     5200.72
    153880     5201.91
    153920     5202.54
    153960     5204.63
    154000     5205.51
    154040     5207.02
    154080     5208.44
    154120     5209.91
    154160     5211.28
    154200     5212.96
    154240      5214.1
    154280     5215.59
    154320     5216.28
    154360     5217.84
    154400     5219.43
    154440     5220.65
    154480     5222.22
    154520     5223.52
    154560     5224.49
    154600     5226.11
    154640     5227.86
    154680     5229.05
    154720     5229.67
    154760     5231.76
    154800     5232.65
    154840     5234.16
    154880     5235.58
    154920     5237.04
    154960     5238.43
    155000     5240.13
    155040     5241.25
    155080     5242.73
    155120     5243.44
    155160     5244.99
    155200     5246.57
    155240     5247.78
    155280     5249.35
    155320     5250.66
    155360     5251.63
    155400     5253.24
    155440        5255
    155480     5256.18
    155520     5256.81
    155560     5258.91
    155600      5259.8
    155640     5261.32
    155680     5262.73
    155720     5264.19
    155760     5265.59
    155800     5267.27
    155840     5268.39
    155880     5269.87
    155920     5270.57
    155960     5272.12
    156000     5273.71
    156040     5274.92
    156080     5276.49
    156120     5277.81
    156160     5278.77
    156200     5280.38
    156240     5282.15
    156280     5283.33
    156320     5283.96
    156360     5286.06
    156400     5286.94
    156440     5288.46
    156480     5289.88
    156520     5291.35
    156560     5292.72
    156600     5294.41
    156640     5295.54
    156680     5297.02
    156720     5297.71
    156760     5299.25
    156800     5300.84
    156840     5302.05
    156880     5303.62
    156920     5304.93
    156960      5305.9
    157000      5307.5
    157040     5309.27
    157080     5310.45
    157120     5311.08
    157160     5313.19
    157200     5314.06
    157240     5315.58
    157280     5317.01
    157320     5318.48
    157360     5319.86
    157400     5321.55
    157440     5322.67
    157480     5324.17
    157520     5324.85
    157560     5326.39
    157600     5327.97
    157640      5329.2
    157680     5330.77
    157720     5332.07
    157760     5333.04
    157800     5334.64
    157840     5336.42
    157880     5337.59
    157920     5338.21
    157960     5340.33
    158000     5341.21
    158040     5342.72
    158080     5344.14
    158120     5345.61
    158160     5347.01
    158200     5348.67
    158240     5349.81
    158280     5351.29
    158320     5351.98
    158360     5353.52
    158400     5355.12
    158440     5356.35
    158480     5357.91
    158520      5359.2
    158560     5360.17
    158600     5361.78
    158640     5363.56
    158680     5364.74
    158720     5365.35
    158760     5367.46
    158800     5368.35
    158840     5369.86
    158880     5371.26
    158920     5372.74
    158960     5374.13
    159000      5375.8
    159040     5376.95
    159080     5378.41
    159120     5379.12
    159160     5380.65
    159200     5382.25
    159240     5383.46
    159280     5385.03
    159320     5386.33
    159360     5387.31
    159400      5388.9
    159440     5390.68
    159480     5391.87
    159520     5392.47
    159560     5394.59
    159600     5395.46
    159640     5396.98
    159680     5398.39
    159720     5399.86
    159760     5401.25
    159800     5402.92
    159840     5404.06
    159880     5405.54
    159920     5406.22
    159960     5407.76
    160000     5409.37
    160040     5410.57
    160080     5412.13
    160120     5413.45
    160160     5414.42
    160200     5416.02
    160240     5417.79
    160280     5418.98
    160320     5419.58
    160360     5421.71
    160400     5422.58
    160440     5424.09
    160480     5425.49
    160520     5426.95
    160560     5428.35
    160600     5430.04
    160640     5431.18
    160680     5432.65
    160720     5433.32
    160760     5434.86
    160800     5436.48
    160840     5437.67
    160880     5439.24
    160920     5440.56
    160960     5441.52
    161000     5443.14
    161040     5444.89
    161080     5446.11
    161120      5446.7
    161160     5448.83
    161200     5449.68
    161240      5451.2
    161280      5452.6
    161320     5454.06
    161360     5455.46
    161400     5457.13
    161440     5458.29
    161480     5459.77
    161520     5460.43
    161560     5461.98
    161600     5463.61
    161640      5464.8
    161680     5466.36
    161720     5467.69
    161760     5468.64
    161800     5470.25
    161840     5472.02
    161880     5473.24
    161920     5473.81
    161960     5475.95
    162000      5476.8
    162040     5478.32
    162080     5479.73
    162120     5481.16
    162160     5482.59
    162200     5484.25
    162240     5485.41
    162280      5486.9
    162320     5487.54
    162360      5489.1
    162400     5490.71
    162440     5491.92
    162480     5493.51
    162520     5494.81
    162560     5495.75
    162600     5497.38
    162640     5499.15
    162680     5500.36
    162720     5500.92
    162760     5503.07
    162800     5503.93
    162840     5505.45
    162880     5506.85
    162920     5508.27
    162960     5509.71
    163000     5511.39
    163040     5512.54
    163080     5514.04
    163120     5514.66
    163160     5516.21
    163200     5517.83
    163240     5519.05
    163280     5520.64
    163320     5521.93
    163360     5522.87
    163400      5524.5
    163440     5526.27
    163480     5527.48
    163520     5528.04
    163560     5530.19
    163600     5531.06
    163640     5532.57
    163680     5533.99
    163720      5535.4
    163760     5536.84
    163800     5538.52
    163840     5539.67
    163880     5541.17
    163920     5541.78
    163960     5543.33
    164000     5544.95
    164040     5546.18
    164080     5547.78
    164120     5549.06
    164160     5549.99
    164200     5551.64
    164240      5553.4
    164280     5554.62
    164320     5555.18
    164360     5557.32
    164400      5558.2
    164440      5559.7
    164480     5561.11
    164520     5562.53
    164560     5563.96
    164600     5565.66
    164640      5566.8
    164680     5568.29
    164720      5568.9
    164760     5570.46
    164800     5572.08
    164840     5573.31
    164880     5574.89
    164920     5576.19
    164960     5577.13
    165000     5578.77
    165040     5580.52
    165080     5581.75
    165120     5582.31
    165160     5584.46
    165200     5585.34
    165240     5586.85
    165280     5588.26
    165320     5589.68
    165360      5591.1
    165400     5592.78
    165440     5593.94
    165480     5595.45
    165520     5596.03
    165560     5597.59
    165600     5599.22
    165640     5600.45
    165680     5602.02
    165720     5603.33
    165760     5604.27
    165800     5605.91
    165840     5607.66
    165880     5608.89
    165920     5609.46
    165960      5611.6
    166000     5612.48
    166040     5613.98
    166080     5615.41
    166120      5616.8
    166160     5618.24
    166200     5619.93
    166240     5621.08
    166280     5622.59
    166320     5623.17
    166360     5624.74
    166400     5626.36
    166440      5627.6
    166480     5629.17
    166520     5630.48
    166560     5631.41
    166600     5633.03
    166640     5634.82
    166680     5636.04
    166720      5636.6
    166760     5638.76
    166800     5639.63
    166840     5641.12
    166880     5642.55
    166920     5643.95
    166960     5645.39
    167000     5647.07
    167040     5648.22
    167080     5649.72
    167120     5650.32
    167160     5651.89
    167200      5653.5
    167240     5654.75
    167280     5656.32
    167320     5657.64
    167360     5658.56
    167400     5660.19
    167440     5661.97
    167480     5663.19
    167520     5663.75
    167560     5665.91
    167600     5666.78
    167640     5668.28
    167680     5669.71
    167720      5671.1
    167760     5672.54
    167800     5674.23
    167840     5675.38
    167880     5676.89
    167920     5677.45
    167960     5679.03
    168000     5680.65
    168040     5681.91
    168080     5683.46
    168120     5684.79
    168160     5685.71
    168200     5687.33
    168240     5689.11
    168280     5690.35
    168320      5690.9
    168360     5693.07
    168400     5693.94
    168440     5695.42
    168480     5696.85
    168520     5698.26
    168560     5699.71
    168600     5701.39
    168640     5702.53
    168680     5704.05
    168720      5704.6
    168760     5706.19
    168800      5707.8
    168840     5709.06
    168880     5710.64
    168920     5711.97
    168960     5712.87
    169000     5714.51
    169040     5716.28
    169080      5717.5
    169120     5718.06
    169160     5720.23
    169200     5721.11
    169240      5722.6
    169280     5724.03
    169320     5725.43
    169360     5726.86
    169400     5728.57
    169440      5729.7
    169480     5731.22
    169520     5731.77
    169560     5733.36
    169600     5734.96
    169640     5736.24
    169680     5737.81
    169720     5739.15
    169760     5740.04
    169800     5741.68
    169840     5743.46
    169880     5744.67
    169920     5745.22
    169960     5747.41
    170000     5748.28
    170040     5749.77
    170080      5751.2
    170120     5752.62
    170160     5754.04
    170200     5755.76
    170240      5756.9
    170280      5758.4
    170320     5758.94
    170360     5760.55
    170400     5762.14
    170440     5763.42
    170480        5765
    170520     5766.33
    170560     5767.21
    170600     5768.86
    170640     5770.65
    170680     5771.85
    170720     5772.39
    170760     5774.59
    170800     5775.46
    170840     5776.95
    170880     5778.38
    170920     5779.81
    170960     5781.22
    171000     5782.96
    171040     5784.07
    171080     5785.58
    171120     5786.11
    171160     5787.71
    171200     5789.31
    171240     5790.61
    171280     5792.17
    171320     5793.51
    171360     5794.39
    171400     5796.02
    171440     5797.82
    171480     5799.02
    171520     5799.55
    171560     5801.77
    171600     5802.62
    171640     5804.13
    171680     5805.55
    171720     5806.98
    171760     5808.39
    171800     5810.11
    171840     5811.24
    171880     5812.74
    171920     5813.26
    171960     5814.88
    172000     5816.48
    172040     5817.78
    172080     5819.34
    172120     5820.68
    172160     5821.54
    172200     5823.19
    172240     5824.99
    172280     5826.18
    172320     5826.71
    172360     5828.93
    172400     5829.78
    172440     5831.27
    172480      5832.7
    172520     5834.14
    172560     5835.55
    172600     5837.28
    172640      5838.4
    172680     5839.89
    172720     5840.42
    172760     5842.03
    172800     5843.63
    172840     5844.94
    172880      5846.5
    172920     5847.84
    172960     5848.69
    173000     5850.35
    173040     5852.16
    173080     5853.34
    173120     5853.87
    173160     5856.09
    173200     5856.95
    173240     5858.43
    173280     5859.85
    173320     5861.29
    173360     5862.71
    173400     5864.44
    173440     5865.55
    173480     5867.04
    173520     5867.58
    173560     5869.18
    173600     5870.79
    173640     5872.09
    173680     5873.63
    173720     5874.99
    173760     5875.82
    173800      5877.5
    173840      5879.3
    173880     5880.49
    173920     5881.02
    173960     5883.22
    174000     5884.09
    174040     5885.58
    174080     5886.99
    174120     5888.44
    174160     5889.86
    174200     5891.58
    174240     5892.71
    174280     5894.19
    174320     5894.71
    174360     5896.33
    174400     5897.94
    174440     5899.25
    174480     5900.79
    174520     5902.14
    174560     5902.98
    174600     5904.66
    174640     5906.45
    174680     5907.64
    174720     5908.17
    174760     5910.39
    174800     5911.23
    174840     5912.73
    174880     5914.14
    174920     5915.59
    174960        5917
    175000     5918.74
    175040     5919.85
    175080     5921.33
    175120     5921.87
    175160     5923.49
    175200      5925.1
    175240     5926.42
    175280     5927.95
    175320     5929.33
    175360     5930.15
    175400     5931.82
    175440     5933.61
    175480      5934.8
    175520     5935.33
    175560     5937.56
    175600      5938.4
    175640      5939.9
    175680      5941.3
    175720     5942.77
    175760     5944.16
    175800      5945.9
    175840     5947.01
    175880     5948.49
    175920     5949.04
    175960     5950.66
    176000     5952.26
    176040     5953.58
    176080     5955.12
    176120     5956.49
    176160     5957.33
    176200        5959
    176240      5960.8
    176280     5961.97
    176320     5962.51
    176360     5964.74
    176400     5965.59
    176440     5967.07
    176480     5968.48
    176520     5969.95
    176560     5971.33
    176600     5973.08
    176640     5974.18
    176680     5975.68
    176720     5976.23
    176760     5977.82
    176800     5979.45
    176840     5980.76
    176880     5982.32
    176920     5983.67
    176960      5984.5
    177000     5986.19
    177040     5987.99
    177080     5989.15
    177120     5989.69
    177160     5991.91
    177200     5992.77
    177240     5994.24
    177280     5995.65
    177320     5997.11
    177360     5998.48
    177400     6000.26
    177440     6001.35
    177480     6002.87
    177520      6003.4
    177560        6005
    177600     6006.64
    177640     6007.94
    177680      6009.5
    177720     6010.84
    177760     6011.67
    177800     6013.36
    177840     6015.16
    177880     6016.33
    177920     6016.87
    177960     6019.09
    178000     6019.96
    178040     6021.41
    178080     6022.82
    178120      6024.3
    178160     6025.66
    178200     6027.43
    178240     6028.52
    178280     6030.04
    178320     6030.58
    178360     6032.19
    178400     6033.79
    178440      6035.1
    178480     6036.69
    178520     6038.02
    178560     6038.85
    178600     6040.54
    178640     6042.34
    178680      6043.5
    178720     6044.04
    178760     6046.28
    178800     6047.13
    178840     6048.59
    178880        6050
    178920     6051.47
    178960     6052.82
    179000     6054.62
    179040     6055.69
    179080     6057.23
    179120     6057.75
    179160     6059.36
    179200     6060.98
    179240     6062.28
    179280     6063.88
    179320     6065.19
    179360     6066.03
    179400     6067.73
    179440     6069.53
    179480     6070.67
    179520     6071.21
    179560     6073.45
    179600      6074.3
    179640     6075.76
    179680     6077.16
    179720     6078.63
    179760     6079.99
    179800     6081.79
    179840     6082.87
    179880     6084.41
    179920     6084.92
    179960     6086.52
    180000     6088.16
    180040     6089.45
    180080     6091.06
    180120     6092.37
    180160      6093.2
    180200     6094.89
    180240      6096.7
    180280     6097.85
    180320     6098.38
    180360     6100.64
    180400     6101.48
    180440     6102.92
    180480     6104.33
    180520      6105.8
    180560     6107.17
    180600     6108.96
    180640     6110.03
    180680     6111.58
    180720     6112.08
    180760     6113.69
    180800     6115.33
    180840     6116.61
    180880      6118.2
    180920     6119.53
    180960     6120.37
    181000     6122.07
    181040     6123.87
    181080     6125.02
    181120     6125.54
    181160     6127.81
    181200     6128.65
    181240     6130.09
    181280     6131.49
    181320     6132.96
    181360     6134.32
    181400     6136.13
    181440     6137.19
    181480     6138.74
    181520     6139.25
    181560     6140.86
    181600      6142.5
    181640     6143.79
    181680     6145.36
    181720     6146.68
    181760     6147.54
    181800     6149.23
    181840     6151.03
    181880     6152.18
    181920     6152.69
    181960     6154.97
    182000     6155.81
    182040     6157.25
    182080     6158.65
    182120     6160.13
    182160     6161.49
    182200     6163.29
    182240     6164.35
    182280     6165.88
    182320      6166.4
    182360     6168.02
    182400     6169.66
    182440     6170.93
    182480     6172.52
    182520     6173.86
    182560     6174.69
    182600     6176.39
    182640     6178.17
    182680     6179.35
    182720     6179.86
    182760     6182.15
    182800     6182.97
    182840     6184.42
    182880      6185.8
    182920     6187.28
    182960     6188.65
    183000     6190.47
    183040     6191.52
    183080     6193.05
    183120     6193.57
    183160     6195.19
    183200     6196.82
    183240     6198.12
    183280     6199.68
    183320     6201.01
    183360     6201.86
    183400     6203.56
    183440     6205.35
    183480     6206.52
    183520     6207.04
    183560      6209.3
    183600     6210.15
    183640     6211.58
    183680     6212.96
    183720     6214.45
    183760     6215.82
    183800     6217.63
    183840     6218.68
    183880     6220.21
    183920     6220.73
    183960     6222.33
    184000     6223.98
    184040     6225.25
    184080     6226.84
    184120     6228.19
    184160     6229.01
    184200     6230.71
    184240     6232.52
    184280     6233.69
    184320     6234.19
    184360     6236.47
    184400     6237.31
    184440     6238.76
    184480     6240.11
    184520     6241.61
    184560     6242.98
    184600     6244.79
    184640     6245.85
    184680     6247.37
    184720     6247.89
    184760     6249.47
    184800     6251.13
    184840     6252.39
    184880     6254.02
    184920     6255.35
    184960     6256.16
    185000     6257.86
    185040     6259.68
    185080     6260.85
    185120     6261.35
    185160     6263.62
    185200     6264.46
    185240     6265.91
    185280     6267.27
    185320     6268.75
    185360     6270.12
    185400     6271.95
    185440        6273
    185480     6274.51
    185520     6275.03
    185560     6276.61
    185600     6278.28
    185640     6279.52
    185680     6281.15
    185720      6282.5
    185760      6283.3
    185800        6285
    185840     6286.83
    185880     6287.99
    185920     6288.49
    185960     6290.75
    186000     6291.58
    186040     6293.06
    186080     6294.42
    186120     6295.89
    186160     6297.27
    186200     6299.09
    186240     6300.17
    186280     6301.66
    186320     6302.18
    186360     6303.77
    186400     6305.42
    186440     6306.68
    186480      6308.3
    186520     6309.63
    186560     6310.47
    186600     6312.15
    186640     6313.98
    186680     6315.13
    186720     6315.62
    186760     6317.92
    186800     6318.73
    186840      6320.2
    186880     6321.57
    186920     6323.03
    186960     6324.42
    187000     6326.24
    187040     6327.31
    187080     6328.81
    187120     6329.32
    187160     6330.92
    187200     6332.58
    187240     6333.83
    187280     6335.47
    187320     6336.77
    187360     6337.62
    187400      6339.3
    187440     6341.15
    187480     6342.27
    187520     6342.77
    187560     6345.07
    187600     6345.89
    187640     6347.37
    187680     6348.71
    187720     6350.22
    187760     6351.58
    187800     6353.39
    187840     6354.45
    187880     6355.98
    187920     6356.48
    187960     6358.07
    188000     6359.74
    188040     6360.98
    188080     6362.62
    188120     6363.95
    188160     6364.78
    188200     6366.46
    188240     6368.31
    188280     6369.46
    188320     6369.95
    188360     6372.23
    188400     6373.03
    188440     6374.53
    188480     6375.88
    188520     6377.38
    188560     6378.75
    188600     6380.57
    188640     6381.63
    188680     6383.15
    188720     6383.64
    188760     6385.23
    188800      6386.9
    188840     6388.15
    188880     6389.79
    188920     6391.11
    188960     6391.95
    189000     6393.64
    189040     6395.48
    189080     6396.61
    189120     6397.11
    189160     6399.39
    189200      6400.2
    189240      6401.7
    189280     6403.04
    189320     6404.55
    189360     6405.91
    189400     6407.73
    189440      6408.8
    189480     6410.31
    189520      6410.8
    189560     6412.41
    189600     6414.06
    189640     6415.33
    189680     6416.95
    189720     6418.29
    189760     6419.11
    189800      6420.8
    189840     6422.64
    189880     6423.78
    189920     6424.26
    189960     6426.58
    190000     6427.37
    190040     6428.86
    190080     6430.19
    190120     6431.71
    190160     6433.07
    190200     6434.89
    190240     6435.95
    190280     6437.46
    190320     6437.96
    190360     6439.56
    190400     6441.22
    190440     6442.51
    190480     6444.11
    190520     6445.45
    190560     6446.28
    190600     6447.97
    190640     6449.82
    190680     6450.93
    190720     6451.41
    190760     6453.74
    190800     6454.52
    190840     6456.03
    190880     6457.34
    190920     6458.88
    190960     6460.23
    191000     6462.04
    191040     6463.11
    191080     6464.61
    191120     6465.13
    191160     6466.72
    191200     6468.37
    191240     6469.65
    191280     6471.25
    191320     6472.61
    191360     6473.44
    191400     6475.13
    191440     6476.97
    191480      6478.1
    191520     6478.57
    191560     6480.89
    191600     6481.66
    191640     6483.18
    191680     6484.48
    191720     6486.02
    191760     6487.37
    191800     6489.19
    191840     6490.26
    191880     6491.76
    191920     6492.29
    191960     6493.86
    192000     6495.52
    192040     6496.79
    192080      6498.4
    192120     6499.76
    192160     6500.58
    192200     6502.27
    192240     6504.12
    192280     6505.24
    192320     6505.71
    192360     6508.02
    192400      6508.8
    192440     6510.31
    192480     6511.61
    192520     6513.17
    192560      6514.5
    192600     6516.33
    192640     6517.42
    192680     6518.89
    192720     6519.42
    192760     6520.99
    192800     6522.67
    192840     6523.94
    192880     6525.54
    192920      6526.9
    192960     6527.74
    193000      6529.4
    193040     6531.25
    193080     6532.37
    193120     6532.84
    193160     6535.17
    193200     6535.95
    193240     6537.46
    193280     6538.76
    193320     6540.31
    193360     6541.66
    193400     6543.47
    193440     6544.55
    193480     6546.04
    193520     6546.56
    193560     6548.13
    193600      6549.8
    193640     6551.08
    193680      6552.7
    193720     6554.03
    193760     6554.89
    193800     6556.54
    193840      6558.4
    193880     6559.52
    193920     6559.99
    193960     6562.32
    194000     6563.12
    194040     6564.62
    194080     6565.92
    194120     6567.47
    194160      6568.8
    194200     6570.64
    194240     6571.71
    194280     6573.19
    194320      6573.7
    194360     6575.28
    194400     6576.96
    194440     6578.23
    194480     6579.86
    194520      6581.2
    194560     6582.04
    194600     6583.69
    194640     6585.57
    194680     6586.68
    194720     6587.13
    194760     6589.49
    194800     6590.28
    194840     6591.78
    194880     6593.06
    194920     6594.63
    194960     6595.97
    195000     6597.79
    195040     6598.86
    195080     6600.33
    195120     6600.84
    195160     6602.44
    195200     6604.13
    195240      6605.4
    195280     6607.02
    195320     6608.35
    195360     6609.19
    195400     6610.85
    195440     6612.74
    195480     6613.82
    195520      6614.3
    195560     6616.66
    195600     6617.43
    195640     6618.95
    195680     6620.22
    195720     6621.79
    195760      6623.1
    195800     6624.97
    195840     6626.03
    195880      6627.5
    195920     6628.01
    195960     6629.61
    196000      6631.3
    196040     6632.55
    196080     6634.17
    196120     6635.53
    196160     6636.37
    196200        6638
    196240      6639.9
    196280        6641
    196320     6641.46
    196360     6643.82
    196400     6644.59
    196440     6646.11
    196480     6647.38
    196520     6648.96
    196560     6650.28
    196600     6652.13
    196640     6653.19
    196680     6654.64
    196720     6655.15
    196760     6656.76
    196800     6658.46
    196840      6659.7
    196880     6661.31
    196920     6662.68
    196960      6663.5
    197000     6665.16
    197040     6667.04
    197080     6668.15
    197120     6668.61
    197160     6670.96
    197200     6671.74
    197240     6673.25
    197280     6674.56
    197320     6676.12
    197360     6677.44
    197400     6679.28
    197440     6680.35
    197480      6681.8
    197520     6682.31
    197560     6683.92
    197600     6685.61
    197640     6686.86
    197680     6688.46
    197720     6689.83
    197760     6690.65
    197800     6692.32
    197840      6694.2
    197880     6695.31
    197920     6695.76
    197960     6698.12
    198000     6698.88
    198040     6700.41
    198080      6701.7
    198120     6703.28
    198160     6704.58
    198200     6706.42
    198240     6707.51
    198280     6708.95
    198320     6709.44
    198360     6711.08
    198400     6712.76
    198440     6714.02
    198480     6715.61
    198520     6716.99
    198560      6717.8
    198600     6719.48
    198640     6721.37
    198680     6722.47
    198720     6722.91
    198760     6725.27
    198800     6726.03
    198840     6727.58
    198880     6728.85
    198920     6730.43
    198960     6731.75
    199000     6733.58
    199040     6734.67
    199080     6736.11
    199120      6736.6
    199160     6738.23
    199200     6739.92
    199240     6741.18
    199280     6742.76
    199320     6744.15
    199360     6744.94
    199400     6746.64
    199440     6748.52
    199480      6749.6
    199520     6750.06
    199560     6752.41
    199600     6753.19
    199640     6754.74
    199680     6755.98
    199720     6757.57
    199760     6758.88
    199800     6760.73
    199840      6761.8
    199880     6763.26
    199920     6763.75
    199960     6765.38
    200000     6767.08
    200040     6768.32
    200080     6769.92
    200120      6771.3
    200160     6772.09
    200200     6773.79
    200240     6775.68
    200280     6776.76
    200320      6777.2
    200360     6779.59
    200400     6780.33
    200440     6781.88
    200480     6783.14
    200520     6784.71
    200560     6786.01
    200600     6787.87
    200640     6788.95
    200680     6790.43
    200720      6790.9
    200760     6792.52
    200800     6794.22
    200840     6795.48
    200880     6797.05
    200920     6798.44
    200960     6799.24
    201000     6800.94
    201040     6802.82
    201080     6803.91
    201120     6804.34
    201160     6806.72
    201200     6807.47
    201240        6809
    201280     6810.26
    201320     6811.85
    201360     6813.14
    201400     6814.99
    201440     6816.08
    201480     6817.55
    201520     6818.02
    201560     6819.66
    201600     6821.35
    201640     6822.61
    201680     6824.18
    201720     6825.58
    201760     6826.37
    201800     6828.07
    201840     6829.95
    201880     6831.03
    201920     6831.46
    201960     6833.85
    202000      6834.6
    202040     6836.12
    202080     6837.37
    202120     6838.98
    202160     6840.27
    202200     6842.12
    202240     6843.24
    202280     6844.66
    202320     6845.13
    202360     6846.78
    202400     6848.48
    202440     6849.74
    202480     6851.31
    202520     6852.72
    202560      6853.5
    202600     6855.18
    202640      6857.1
    202680     6858.17
    202720      6858.6
    202760     6860.98
    202800     6861.74
    202840     6863.24
    202880     6864.49
    202920     6866.08
    202960     6867.38
    203000     6869.24
    203040     6870.37
    203080     6871.78
    203120     6872.24
    203160     6873.91
    203200     6875.61
    203240     6876.86
    203280     6878.44
    203320     6879.84
    203360     6880.61
    203400     6882.31
    203440     6884.23
    203480     6885.32
    203520     6885.72
    203560     6888.13
    203600     6888.87
    203640     6890.36
    203680     6891.62
    203720     6893.23
    203760     6894.52
    203800     6896.38
    203840     6897.52
    203880     6898.92
    203920      6899.4
    203960     6901.06
    204000     6902.75
    204040     6904.03
    204080     6905.59
    204120     6906.99
    204160     6907.75
    204200     6909.44
    204240      6911.4
    204280     6912.48
    204320     6912.87
    204360     6915.28
    204400     6916.02
    204440     6917.54
    204480     6918.78
    204520     6920.39
    204560     6921.68
    204600     6923.55
    204640     6924.68
    204680     6926.08
    204720     6926.57
    204760     6928.22
    204800      6929.9
    204840      6931.2
    204880     6932.75
    204920     6934.16
    204960     6934.91
    205000     6936.61
    205040     6938.57
    205080     6939.64
    205120     6940.04
    205160     6942.44
    205200     6943.18
    205240     6944.69
    205280     6945.92
    205320     6947.55
    205360     6948.85
    205400      6950.7
    205440     6951.84
    205480     6953.22
    205520     6953.72
    205560     6955.38
    205600     6957.06
    205640     6958.36
    205680     6959.91
    205720     6961.31
    205760     6962.08
    205800     6963.78
    205840     6965.75
    205880     6966.81
    205920     6967.21
    205960      6969.6
    206000     6970.34
    206040     6971.84
    206080     6973.08
    206120     6974.69
    206160     6976.01
    206200     6977.87
    206240        6979
    206280     6980.36
    206320     6980.89
    206360     6982.55
    206400     6984.21
    206440     6985.52
    206480     6987.06
    206520     6988.47
    206560     6989.24
    206600     6990.95
    206640     6992.92
    206680     6993.98
    206720     6994.37
    206760     6996.78
    206800      6997.5
    206840     6999.01
    206880     7000.25
    206920     7001.84
    206960     7003.17
    207000     7005.04
    207040     7006.17
    207080     7007.54
    207120     7008.05
    207160     7009.73
    207200     7011.37
    207240     7012.69
    207280     7014.22
    207320     7015.63
    207360     7016.41
    207400      7018.1
    207440      7020.1
    207480     7021.13
    207520     7021.54
    207560     7023.93
    207600     7024.66
    207640     7026.17
    207680     7027.42
    207720     7028.99
    207760     7030.33
    207800     7032.19
    207840     7033.33
    207880      7034.7
    207920      7035.2
    207960     7036.88
    208000     7038.52
    208040     7039.86
    208080     7041.39
    208120     7042.78
    208160     7043.57
    208200     7045.26
    208240     7047.27
    208280     7048.32
    208320     7048.69
    208360      7051.1
    208400     7051.81
    208440     7053.33
    208480     7054.56
    208520     7056.16
    208560     7057.51
    208600     7059.36
    208640     7060.48
    208680     7061.87
    208720     7062.37
    208760     7064.07
    208800     7065.69
    208840     7067.01
    208880     7068.57
    208920     7069.95
    208960     7070.71
    209000     7072.41
    209040      7074.4
    209080     7075.45
    209120     7075.84
    209160     7078.26
    209200     7078.97
    209240     7080.46
    209280     7081.72
    209320      7083.3
    209360     7084.65
    209400      7086.5
    209440      7087.6
    209480        7089
    209520     7089.51
    209560      7091.2
    209600     7092.83
    209640     7094.14
    209680     7095.69
    209720     7097.08
    209760     7097.82
    209800     7099.55
    209840     7101.52
    209880     7102.57
    209920     7102.96
    209960     7105.39
    210000     7106.08
    210040      7107.6
    210080     7108.83
    210120     7110.42
    210160     7111.78
    210200     7113.62
    210240     7114.75
    210280     7116.13
    210320     7116.62
    210360     7118.32
    210400     7119.93
    210440     7121.26
    210480     7122.82
    210520      7124.2
    210560     7124.95
    210600     7126.67
    210640     7128.64
    210680     7129.71
    210720      7130.1
    210760     7132.52
    210800     7133.21
    210840     7134.73
    210880     7135.97
    210920     7137.56
    210960     7138.89
    211000     7140.75
    211040     7141.88
    211080     7143.26
    211120     7143.73
    211160     7145.44
    211200     7147.08
    211240      7148.4
    211280     7149.92
    211320     7151.33
    211360     7152.07
    211400      7153.8
    211440     7155.76
    211480     7156.83
    211520      7157.2
    211560     7159.62
    211600     7160.32
    211640     7161.84
    211680     7163.08
    211720     7164.66
    211760     7166.02
    211800     7167.87
    211840     7168.98
    211880     7170.36
    211920     7170.83
    211960     7172.55
    212000     7174.19
    212040     7175.51
    212080     7177.04
    212120     7178.45
    212160     7179.18
    212200      7180.9
    212240     7182.87
    212280     7183.96
    212320     7184.28
    212360     7186.74
    212400     7187.44
    212440     7188.96
    212480     7190.19
    212520     7191.77
    212560     7193.15
    212600     7194.98
    212640     7196.09
    212680     7197.48
    212720     7197.94
    212760      7199.7
    212800     7201.32
    212840     7202.62
    212880     7204.17
    212920     7205.57
    212960     7206.31
    213000     7208.04
    213040     7209.99
    213080     7211.08
    213120     7211.38
    213160     7213.85
    213200     7214.56
    213240     7216.08
    213280     7217.33
    213320      7218.9
    213360     7220.29
    213400     7222.11
    213440     7223.22
    213480     7224.61
    213520     7225.07
    213560     7226.84
    213600     7228.45
    213640     7229.76
    213680      7231.3
    213720     7232.69
    213760     7233.45
    213800     7235.16
    213840     7237.12
    213880     7238.21
    213920     7238.49
    213960        7241
    214000     7241.69
    214040     7243.23
    214080     7244.47
    214120     7246.04
    214160     7247.42
    214200     7249.25
    214240     7250.37
    214280     7251.74
    214320      7252.2
    214360     7253.96
    214400     7255.57
    214440      7256.9
    214480     7258.42
    214520     7259.85
    214560     7260.59
    214600      7262.3
    214640     7264.26
    214680     7265.36
    214720     7265.63
    214760     7268.15
    214800     7268.81
    214840     7270.37
    214880      7271.6
    214920     7273.16
    214960     7274.55
    215000      7276.4
    215040     7277.49
    215080     7278.85
    215120     7279.34
    215160     7281.08
    215200     7282.71
    215240     7284.04
    215280     7285.55
    215320     7286.98
    215360     7287.71
    215400     7289.41
    215440      7291.4
    215480     7292.49
    215520     7292.75
    215560     7295.28
    215600     7295.93
    215640      7297.5
    215680     7298.75
    215720     7300.29
    215760     7301.65
    215800     7303.53
    215840     7304.62
    215880     7305.97
    215920     7306.44
    215960     7308.22
    216000     7309.86
    216040     7311.16
    216080     7312.68
    216120     7314.09
    216160     7314.82
    216200     7316.54
    216240     7318.52
    216280     7319.62
    216320     7319.89
    216360      7322.4
    216400     7323.06
    216440     7324.63
    216480     7325.85
    216520     7327.38
    216560     7328.78
    216600     7330.65
    216640     7331.75
    216680      7333.1
    216720     7333.56
    216760     7335.32
    216800     7336.97
    216840     7338.29
    216880     7339.79
    216920     7341.21
    216960     7341.93
    217000     7343.67
    217040     7345.63
    217080     7346.73
    217120     7346.99
    217160     7349.52
    217200     7350.17
    217240     7351.74
    217280     7352.98
    217320     7354.51
    217360      7355.9
    217400     7357.79
    217440     7358.87
    217480     7360.25
    217520     7360.68
    217560     7362.44
    217600     7364.08
    217640     7365.41
    217680     7366.89
    217720     7368.32
    217760     7369.06
    217800     7370.78
    217840     7372.76
    217880     7373.84
    217920      7374.1
    217960     7376.64
    218000     7377.29
    218040     7378.87
    218080     7380.12
    218120     7381.63
    218160        7383
    218200     7384.93
    218240        7386
    218280     7387.37
    218320     7387.82
    218360     7389.56
    218400     7391.19
    218440     7392.52
    218480     7394.01
    218520     7395.44
    218560      7396.2
    218600      7397.9
    218640     7399.87
    218680     7400.97
    218720     7401.23
    218760     7403.77
    218800     7404.41
    218840     7406.01
    218880     7407.27
    218920     7408.76
    218960     7410.12
    219000     7412.06
    219040     7413.12
    219080      7414.5
    219120     7414.93
    219160     7416.68
    219200     7418.32
    219240     7419.64
    219280     7421.13
    219320     7422.56
    219360     7423.32
    219400     7425.03
    219440     7427.01
    219480     7428.11
    219520     7428.37
    219560      7430.9
    219600     7431.55
    219640     7433.14
    219680     7434.41
    219720      7435.9
    219760     7437.27
    219800     7439.21
    219840     7440.27
    219880     7441.63
    219920     7442.09
    219960     7443.83
    220000     7445.46
    220040     7446.78
    220080     7448.27
    220120     7449.69
    220160     7450.46
    220200     7452.17
    220240     7454.16
    220280     7455.27
    220320     7455.52
    220360     7458.06
    220400     7458.69
    220440     7460.28
    220480     7461.57
    220520     7463.06
    220560     7464.42
    220600     7466.38
    220640     7467.43
    220680     7468.81
    220720     7469.25
    220760     7470.97
    220800     7472.63
    220840     7473.94
    220880     7475.46
    220920     7476.84
    220960     7477.62
    221000     7479.34
    221040     7481.33
    221080     7482.43
    221120     7482.67
    221160     7485.24
    221200     7485.88
    221240     7487.45
    221280     7488.74
    221320     7490.24
    221360     7491.59
    221400     7493.55
    221440     7494.61
    221480     7495.98
    221520     7496.42
    221560     7498.14
    221600     7499.78
    221640     7501.11
    221680     7502.62
    221720     7504.01
    221760     7504.77
    221800     7506.49
    221840     7508.48
    221880     7509.58
    221920     7509.82
    221960     7512.41
    222000     7513.03
    222040      7514.6
    222080      7515.9
    222120     7517.41
    222160     7518.73
    222200     7520.71
    222240     7521.78
    222280     7523.15
    222320      7523.6
    222360     7525.31
    222400     7526.95
    222440     7528.27
    222480     7529.77
    222520     7531.17
    222560     7531.94
    222600     7533.65
    222640     7535.66
    222680     7536.76
    222720     7536.99
    222760     7539.58
    222800     7540.19
    222840     7541.77
    222880     7543.06
    222920     7544.59
    222960     7545.91
    223000     7547.88
    223040     7548.95
    223080     7550.33
    223120     7550.75
    223160     7552.47
    223200     7554.14
    223240     7555.44
    223280     7556.94
    223320     7558.32
    223360      7559.1
    223400     7560.81
    223440     7562.82
    223480     7563.93
    223520     7564.17
    223560     7566.75
    223600     7567.36
    223640     7568.94
    223680     7570.24
    223720     7571.74
    223760     7573.07
    223800     7575.04
    223840     7576.12
    223880     7577.51
    223920     7577.94
    223960     7579.65
    224000     7581.31
    224040     7582.61
    224080     7584.11
    224120     7585.47
    224160     7586.25
    224200     7587.98
    224240        7590
    224280     7591.09
    224320     7591.32
    224360     7593.92
    224400     7594.52
    224440      7596.1
    224480     7597.39
    224520     7598.89
    224560     7600.24
    224600     7602.18
    224640     7603.28
    224680     7604.69
    224720     7605.11
    224760      7606.8
    224800     7608.48
    224840     7609.81
    224880      7611.3
    224920     7612.63
    224960     7613.44
    225000     7615.14
    225040     7617.19
    225080     7618.25
    225120     7618.48
    225160     7621.09
    225200     7621.69
    225240     7623.27
    225280     7624.58
    225320     7626.07
    225360     7627.44
    225400     7629.36
    225440     7630.45
    225480     7631.87
    225520      7632.3
    225560     7633.99
    225600     7635.67
    225640     7636.98
    225680      7638.5
    225720     7639.81
    225760     7640.64
    225800     7642.33
    225840     7644.37
    225880     7645.43
    225920     7645.67
    225960     7648.27
    226000     7648.88
    226040     7650.47
    226080     7651.75
    226120     7653.28
    226160     7654.64
    226200     7656.56
    226240     7657.65
    226280     7659.06
    226320     7659.49
    226360     7661.18
    226400     7662.86
    226440     7664.18
    226480      7665.7
    226520     7666.99
    226560     7667.83
    226600     7669.54
    226640     7671.57
    226680     7672.62
    226720     7672.86
    226760     7675.48
    226800     7676.05
    226840     7677.68
    226880     7678.93
    226920     7680.48
    226960     7681.83
    227000     7683.76
    227040     7684.83
    227080     7686.24
    227120     7686.66
    227160     7688.36
    227200     7690.02
    227240     7691.36
    227280     7692.87
    227320     7694.17
    227360     7695.02
    227400     7696.72
    227440     7698.78
    227480     7699.81
    227520     7700.05
    227560     7702.68
    227600     7703.25
    227640     7704.88
    227680     7706.11
    227720     7707.65
    227760     7709.03
    227800     7710.96
    227840     7712.02
    227880     7713.44
    227920     7713.85
    227960     7715.57
    228000     7717.23
    228040     7718.57
    228080     7720.05
    228120     7721.39
    228160     7722.21
    228200     7723.94
    228240     7725.98
    228280        7727
    228320     7727.23
    228360     7729.87
    228400     7730.45
    228440     7732.08
    228480     7733.29
    228520     7734.84
    228560     7736.23
    228600     7738.16
    228640     7739.22
    228680     7740.65
    228720     7741.04
    228760     7742.76
    228800     7744.45
    228840     7745.76
    228880     7747.26
    228920      7748.6
    228960      7749.4
    229000     7751.14
    229040     7753.18
    229080      7754.2
    229120     7754.44
    229160     7757.06
    229200     7757.64
    229240     7759.28
    229280     7760.48
    229320     7762.05
    229360     7763.41
    229400     7765.36
    229440     7766.43
    229480     7767.83
    229520     7768.24
    229560     7769.98
    229600     7771.65
    229640     7772.94
    229680     7774.47
    229720     7775.81
    229760     7776.58
    229800     7778.34
    229840     7780.35
    229880      7781.4
    229920     7781.62
    229960     7784.24
    230000     7784.82
    230040     7786.44
    230080     7787.65
    230120     7789.27
    230160     7790.62
    230200     7792.55
    230240     7793.62
    230280     7795.04
    230320     7795.43
    230360     7797.18
    230400     7798.85
    230440     7800.15
    230480     7801.66
    230520        7803
    230560     7803.78
    230600     7805.54
    230640     7807.54
    230680     7808.58
    230720     7808.81
    230760     7811.45
    230800     7812.01
    230840     7813.64
    230880     7814.85
    230920     7816.45
    230960     7817.79
    231000     7819.74
    231040     7820.81
    231080     7822.24
    231120     7822.63
    231160     7824.36
    231200     7826.07
    231240     7827.34
    231280     7828.85
    231320      7830.2
    231360        7831
    231400     7832.74
    231440     7834.76
    231480      7835.8
    231520        7836
    231560     7838.66
    231600     7839.21
    231640     7840.83
    231680     7842.04
    231720     7843.67
    231760     7844.99
    231800     7846.95
    231840     7848.02
    231880     7849.44
    231920     7849.85
    231960     7851.59
    232000     7853.26
    232040     7854.55
    232080     7856.04
    232120      7857.4
    232160      7858.2
    232200     7859.94
    232240     7861.99
    232280     7862.99
    232320      7863.2
    232360     7865.85
    232400     7866.38
    232440     7868.02
    232480     7869.21
    232520     7870.85
    232560      7872.2
    232600     7874.14
    232640     7875.19
    232680     7876.64
    232720     7877.03
    232760     7878.77
    232800     7880.45
    232840     7881.73
    232880     7883.23
    232920     7884.56
    232960      7885.4
    233000     7887.14
    233040     7889.18
    233080     7890.17
    233120     7890.36
    233160     7893.03
    233200     7893.56
    233240     7895.21
    233280     7896.38
    233320     7898.03
    233360     7899.37
    233400     7901.34
    233440     7902.39
    233480     7903.84
    233520     7904.22
    233560     7905.94
    233600     7907.64
    233640      7908.9
    233680     7910.42
    233720     7911.76
    233760     7912.58
    233800     7914.32
    233840     7916.35
    233880     7917.37
    233920     7917.52
    233960     7920.22
    234000     7920.74
    234040      7922.4
    234080     7923.55
    234120     7925.21
    234160     7926.56
    234200     7928.53
    234240     7929.56
    234280        7931
    234320      7931.4
    234360     7933.14
    234400     7934.81
    234440      7936.1
    234480     7937.63
    234520     7938.95
    234560     7939.76
    234600     7941.52
    234640     7943.52
    234680     7944.55
    234720     7944.69
    234760     7947.38
    234800     7947.91
    234840     7949.57
    234880     7950.73
    234920     7952.38
    234960     7953.72
    235000      7955.7
    235040     7956.73
    235080     7958.18
    235120     7958.58
    235160      7960.3
    235200     7961.99
    235240     7963.24
    235280     7964.77
    235320     7966.11
    235360      7966.9
    235400     7968.67
    235440     7970.71
    235480     7971.71
    235520     7971.86
    235560     7974.54
    235600     7975.08
    235640     7976.72
    235680     7977.88
    235720     7979.55
    235760     7980.88
    235800     7982.85
    235840     7983.91
    235880     7985.32
    235920     7985.75
    235960     7987.45
    236000     7989.15
    236040     7990.39
    236080     7991.94
    236120     7993.26
    236160     7994.06
    236200     7995.83
    236240     7997.85
    236280     7998.87
    236320        7999
    236360     8001.69
    236400     8002.24
    236440     8003.88
    236480     8005.03
    236520     8006.72
    236560     8008.04
    236600     8010.01
    236640     8011.07
    236680     8012.48
    236720     8012.93
    236760     8014.63
    236800     8016.32
    236840     8017.56
    236880      8019.1
    236920     8020.42
    236960     8021.23
    237000     8022.98
    237040     8025.04
    237080     8026.04
    237120     8026.16
    237160     8028.86
    237200      8029.4
    237240     8031.03
    237280     8032.21
    237320     8033.88
    237360     8035.22
    237400     8037.17
    237440     8038.22
    237480     8039.64
    237520      8040.1
    237560      8041.8
    237600     8043.48
    237640     8044.73
    237680     8046.27
    237720     8047.58
    237760     8048.37
    237800     8050.13
    237840      8052.2
    237880     8053.21
    237920     8053.34
    237960     8056.01
    238000     8056.57
    238040     8058.22
    238080     8059.37
    238120     8061.06
    238160      8062.4
    238200     8064.31
    238240     8065.39
    238280     8066.81
    238320     8067.25
    238360     8068.96
    238400     8070.65
    238440     8071.91
    238480     8073.46
    238520     8074.75
    238560     8075.53
    238600      8077.3
    238640     8079.38
    238680     8080.39
    238720     8080.49
    238760     8083.18
    238800     8083.73
    238840     8085.37
    238880     8086.52
    238920     8088.22
    238960     8089.55
    239000     8091.47
    239040     8092.57
    239080     8093.98
    239120     8094.43
    239160     8096.12
    239200      8097.8
    239240     8099.08
    239280     8100.62
    239320     8101.95
    239360     8102.71
    239400     8104.49
    239440     8106.54
    239480     8107.54
    239520     8107.66
    239560     8110.33
    239600     8110.91
    239640     8112.56
    239680     8113.68
    239720     8115.37
    239760     8116.71
    239800     8118.65
    239840     8119.73
    239880     8121.16
    239920     8121.58
    239960     8123.28
    240000     8124.95
    240040     8126.24
    240080     8127.78
    240120     8129.12
    240160     8129.89
    240200     8131.66
    240240     8133.71
    240280     8134.72
    240320     8134.82
    240360     8137.51
    240400     8138.05
    240440      8139.7
    240480     8140.82
    240520     8142.53
    240560     8143.86
    240600     8145.81
    240640     8146.89
    240680     8148.33
    240720     8148.75
    240760     8150.44
    240800     8152.11
    240840      8153.4
    240880     8154.92
    240920     8156.28
    240960     8157.03
    241000      8158.8
    241040     8160.89
    241080     8161.89
    241120     8161.99
    241160     8164.67
    241200     8165.22
    241240     8166.85
    241280     8167.98
    241320      8169.7
    241360     8171.02
    241400     8172.99
    241440     8174.07
    241480      8175.5
    241520     8175.91
    241560      8177.6
    241600     8179.27
    241640     8180.57
    241680     8182.05
    241720     8183.45
    241760     8184.18
    241800     8185.95
    241840     8188.05
    241880     8189.04
    241920     8189.14
    241960     8191.83
    242000     8192.36
    242040        8194
    242080     8195.14
    242120     8196.83
    242160     8198.17
    242200     8200.14
    242240     8201.22
    242280     8202.67
    242320     8203.06
    242360     8204.74
    242400     8206.42
    242440     8207.74
    242480     8209.21
    242520      8210.6
    242560     8211.34
    242600     8213.11
    242640     8215.22
    242680     8216.17
    242720     8216.29
    242760     8218.98
    242800     8219.51
    242840     8221.15
    242880     8222.28
    242920        8224
    242960     8225.36
    243000     8227.31
    243040     8228.39
    243080     8229.83
    243120     8230.19
    243160      8231.9
    243200      8233.6
    243240     8234.91
    243280     8236.38
    243320     8237.77
    243360      8238.5
    243400     8240.26
    243440     8242.37
    243480     8243.33
    243520     8243.47
    243560     8246.14
    243600     8246.66
    243640     8248.34
    243680     8249.44
    243720     8251.14
    243760     8252.51
    243800     8254.47
    243840     8255.56
    243880     8257.01
    243920     8257.37
    243960     8259.07
    244000     8260.79
    244040     8262.08
    244080     8263.54
    244120     8264.93
    244160     8265.65
    244200     8267.41
    244240     8269.54
    244280      8270.5
    244320     8270.64
    244360     8273.32
    244400     8273.83
    244440      8275.5
    244480     8276.59
    244520     8278.32
    244560      8279.7
    244600     8281.64
    244640     8282.73
    244680     8284.21
    244720     8284.54
    244760     8286.24
    244800     8287.96
    244840     8289.26
    244880     8290.73
    244920      8292.1
    244960     8292.83
    245000      8294.6
    245040     8296.73
    245080     8297.69
    245120     8297.82
    245160     8300.48
    245200     8301.01
    245240     8302.68
    245280      8303.8
    245320      8305.5
    245360     8306.86
    245400     8308.82
    245440     8309.94
    245480     8311.38
    245520     8311.72
    245560     8313.42
    245600     8315.15
    245640     8316.43
    245680      8317.9
    245720      8319.3
    245760     8320.02
    245800     8321.78
    245840     8323.92
    245880     8324.87
    245920        8325
    245960      8327.7
    246000     8328.18
    246040     8329.86
    246080     8330.98
    246120     8332.67
    246160     8334.05
    246200     8336.02
    246240     8337.14
    246280      8338.6
    246320     8338.92
    246360     8340.65
    246400     8342.34
    246440     8343.63
    246480     8345.14
    246520     8346.55
    246560     8347.23
    246600        8349
    246640     8351.12
    246680     8352.07
    246720     8352.21
    246760     8354.91
    246800      8355.4
    246840     8357.07
    246880     8358.15
    246920     8359.89
    246960     8361.26
    247000     8363.21
    247040     8364.35
    247080     8365.81
    247120     8366.13
    247160     8367.88
    247200     8369.55
    247240     8370.84
    247280     8372.35
    247320     8373.76
    247360     8374.46
    247400      8376.2
    247440     8378.33
    247480     8379.29
    247520     8379.43
    247560     8382.11
    247600     8382.59
    247640     8384.29
    247680     8385.37
    247720     8387.07
    247760     8388.48
    247800     8390.42
    247840     8391.55
    247880     8392.99
    247920     8393.33
    247960      8395.1
    248000     8396.75
    248040     8398.04
    248080     8399.54
    248120     8400.95
    248160     8401.65
    248200     8403.39
    248240     8405.52
    248280     8406.47
    248320     8406.61
    248360     8409.28
    248400     8409.79
    248440     8411.49
    248480     8412.56
    248520     8414.29
    248560     8415.67
    248600     8417.62
    248640     8418.74
    248680     8420.17
    248720      8420.5
    248760     8422.28
    248800     8423.95
    248840     8425.23
    248880     8426.75
    248920     8428.13
    248960     8428.85
    249000     8430.58
    249040     8432.71
    249080     8433.66
    249120     8433.79
    249160      8436.5
    249200     8436.99
    249240     8438.68
    249280     8439.74
    249320     8441.49
    249360     8442.87
    249400      8444.8
    249440     8445.93
    249480     8447.39
    249520      8447.7
    249560     8449.45
    249600     8451.12
    249640     8452.44
    249680     8453.95
    249720     8455.33
    249760     8456.04
    249800     8457.81
    249840     8459.91
    249880     8460.85
    249920     8460.99
    249960     8463.71
    250000      8464.2
    250040      8465.9
    250080     8466.94
    250120     8468.68
    250160     8470.09
    250200     8472.02
    250240     8473.13
    250280     8474.58
    250320     8474.89
    250360     8476.68
    250400     8478.34
    250440     8479.63
    250480     8481.17
    250520     8482.53
    250560     8483.23
    250600     8485.01
    250640     8487.12
    250680     8488.04
    250720     8488.19
    250760     8490.92
    250800     8491.43
    250840     8493.11
    250880     8494.16
    250920      8495.9
    250960     8497.28
    251000     8499.24
    251040     8500.32
    251080     8501.78
    251120     8502.08
    251160     8503.88
    251200     8505.52
    251240     8506.81
    251280     8508.37
    251320     8509.72
    251360     8510.42
    251400     8512.19
    251440     8514.31
    251480     8515.21
    251520     8515.38
    251560     8518.12
    251600     8518.64
    251640      8520.3
    251680     8521.35
    251720     8523.08
    251760     8524.48
    251800     8526.44
    251840     8527.51
    251880     8528.98
    251920     8529.29
    251960     8531.06
    252000     8532.73
    252040        8534
    252080     8535.58
    252120     8536.92
    252160      8537.6
    252200     8539.37
    252240     8541.49
    252280      8542.4
    252320     8542.57
    252360      8545.3
    252400     8545.83
    252440     8547.44
    252480     8548.53
    252520     8550.28
    252560     8551.65
    252600     8553.62
    252640      8554.7
    252680     8556.15
    252720     8556.47
    252760     8558.25
    252800     8559.92
    252840     8561.17
    252880     8562.78
    252920      8564.1
    252960     8564.76
    253000     8566.55
    253040     8568.66
    253080     8569.59
    253120     8569.73
    253160     8572.47
    253200     8572.98
    253240     8574.61
    253280     8575.71
    253320     8577.44
    253360     8578.81
    253400     8580.79
    253440     8581.85
    253480     8583.33
    253520     8583.66
    253560     8585.42
    253600      8587.1
    253640     8588.37
    253680     8589.96
    253720     8591.27
    253760     8591.94
    253800     8593.73
    253840     8595.84
    253880     8596.75
    253920     8596.89
    253960     8599.65
    254000     8600.16
    254040     8601.77
    254080      8602.9
    254120     8604.63
    254160     8605.97
    254200     8607.96
    254240        8609
    254280     8610.52
    254320     8610.81
    254360     8612.55
    254400     8614.25
    254440     8615.51
    254480     8617.13
    254520     8618.44
    254560     8619.13
    254600     8620.91
    254640     8623.02
    254680     8623.93
    254720     8624.08
    254760     8626.83
    254800     8627.31
    254840     8628.98
    254880     8630.09
    254920     8631.81
    254960     8633.17
    255000     8635.12
    255040     8636.18
    255080     8637.71
    255120     8637.98
    255160     8639.75
    255200     8641.42
    255240     8642.71
    255280     8644.31
    255320     8645.58
    255360     8646.29
    255400     8648.08
    255440     8650.19
    255480     8651.11
    255520     8651.26
    255560     8654.01
    255600     8654.49
    255640     8656.17
    255680     8657.28
    255720     8659.01
    255760     8660.33
    255800     8662.29
    255840     8663.37
    255880     8664.91
    255920     8665.15
    255960     8666.93
    256000      8668.6
    256040     8669.91
    256080     8671.48
    256120     8672.78
    256160     8673.47
    256200     8675.26
    256240     8677.38
    256280      8678.3
    256320     8678.43
    256360     8681.15
    256400     8681.68
    256440     8683.36
    256480     8684.47
    256520     8686.19
    256560     8687.51
    256600     8689.46
    256640     8690.58
    256680      8692.1
    256720     8692.37
    256760     8694.12
    256800     8695.77
    256840     8697.09
    256880     8698.62
    256920     8699.95
    256960     8700.64
    257000     8702.42
    257040     8704.54
    257080     8705.46
    257120     8705.58
    257160     8708.33
    257200     8708.85
    257240     8710.55
    257280     8711.64
    257320     8713.36
    257360     8714.69
    257400     8716.65
    257440     8717.75
    257480     8719.26
    257520     8719.52
    257560     8721.29
    257600     8722.95
    257640     8724.26
    257680     8725.78
    257720     8727.09
    257760      8727.8
    257800     8729.57
    257840     8731.69
    257880     8732.63
    257920     8732.74
    257960     8735.48
    258000     8736.01
    258040     8737.71
    258080     8738.81
    258120     8740.52
    258160     8741.86
    258200     8743.81
    258240     8744.89
    258280     8746.41
    258320     8746.66
    258360     8748.48
    258400     8750.11
    258440     8751.42
    258480     8752.93
    258520     8754.25
    258560     8754.95
    258600     8756.74
    258640     8758.88
    258680     8759.79
    258720      8759.9
    258760     8762.65
    258800     8763.16
    258840     8764.84
    258880     8765.95
    258920     8767.66
    258960     8768.99
    259000     8770.96
    259040     8772.03
    259080     8773.55
    259120     8773.81
    259160     8775.62
    259200     8777.24
    259240     8778.57
    259280     8780.08
    259320     8781.41
    259360      8782.1
    259400     8783.89
    259440     8786.02
    259480     8786.95
    259520     8787.07
    259560     8789.83
    259600      8790.3
    259640        8792
    259680     8793.12
    259720     8794.83
    259760     8796.15
    259800     8798.11
    259840     8799.18
    259880     8800.72
    259920     8800.93
    259960     8802.79
    260000     8804.38
    260040     8805.73
    260080     8807.22
    260120     8808.55
    260160     8809.26
    260200     8811.04
    260240     8813.18
    260280     8814.09
    260320     8814.22
    260360     8816.97
    260400     8817.46
    260440     8819.14
    260480     8820.28
    260520        8822
    260560      8823.3
    260600     8825.26
    260640     8826.36
    260680     8827.87
    260720     8828.06
    260760     8829.93
    260800     8831.51
    260840     8832.86
    260880     8834.34
    260920     8835.68
    260960     8836.42
    261000      8838.2
    261040     8840.33
    261080     8841.25
    261120     8841.37
    261160     8844.14
    261200      8844.6
    261240     8846.28
    261280     8847.43
    261320     8849.12
    261360     8850.46
    261400      8852.4
    261440     8853.49
    261480     8855.03
    261520     8855.19
    261560     8857.08
    261600     8858.67
    261640     8859.99
    261680     8861.49
    261720     8862.82
    261760     8863.59
    261800     8865.33
    261840     8867.46
    261880     8868.38
    261920     8868.51
    261960      8871.3
    262000     8871.74
    262040     8873.42
    262080     8874.58
    262120     8876.26
    262160     8877.61
    262200     8879.56
    262240     8880.64
    262280     8882.16
    262320     8882.33
    262360     8884.23
    262400     8885.82
    262440     8887.14
    262480     8888.64
    262520     8889.93
    262560     8890.72
    262600     8892.43
    262640     8894.59
    262680     8895.52
    262720     8895.65
    262760     8898.44
    262800     8898.88
    262840     8900.56
    262880      8901.7
    262920     8903.39
    262960     8904.78
    263000     8906.69
    263040     8907.78
    263080      8909.3
    263120     8909.48
    263160     8911.34
    263200     8912.96
    263240     8914.25
    263280     8915.76
    263320     8917.03
    263360     8917.86
    263400     8919.54
    263440     8921.72
    263480     8922.65
    263520     8922.76
    263560     8925.57
    263600        8926
    263640     8927.68
    263680     8928.82
    263720     8930.49
    263760     8931.89
    263800     8933.83
    263840     8934.92
    263880     8936.43
    263920     8936.61
    263960     8938.48
    264000     8940.08
    264040     8941.38
    264080     8942.88
    264120     8944.14
    264160     8944.97
    264200     8946.66
    264240     8948.88
    264280     8949.78
    264320     8949.85
    264360     8952.71
    264400     8953.12
    264440     8954.81
    264480     8955.93
    264520      8957.6
    264560     8959.01
    264600     8960.94
    264640     8962.03
    264680     8963.54
    264720     8963.74
    264760     8965.59
    264800      8967.2
    264840     8968.51
    264880        8970
    264920     8971.27
    264960     8972.08
    265000     8973.79
    265040     8976.03
    265080     8976.91
    265120     8976.96
    265160     8979.84
    265200     8980.24
    265240     8981.89
    265280     8983.02
    265320     8984.72
    265360     8986.13
    265400     8988.08
    265440     8989.15
    265480     8990.67
    265520     8990.88
    265560     8992.73
    265600     8994.33
    265640     8995.62
    265680      8997.1
    265720     8998.39
    265760      8999.2
    265800     9000.93
    265840     9003.15
    265880     9004.02
    265920     9004.07
    265960     9006.97
    266000     9007.34
    266040     9009.02
    266080     9010.14
    266120     9011.85
    266160     9013.28
    266200     9015.23
    266240     9016.28
    266280      9017.8
    266320     9017.99
    266360     9019.86
    266400     9021.45
    266440     9022.76
    266480     9024.22
    266520     9025.51
    266560     9026.33
    266600     9028.04
    266640     9030.29
    266680     9031.17
    266720      9031.2
    266760     9034.07
    266800     9034.48
    266840     9036.14
    266880     9037.28
    266920     9038.99
    266960      9040.4
    267000     9042.36
    267040     9043.44
    267080     9044.95
    267120     9045.15
    267160        9047
    267200     9048.59
    267240     9049.88
    267280     9051.34
    267320     9052.65
    267360     9053.44
    267400     9055.16
    267440     9057.44
    267480     9058.28
    267520     9058.34
    267560     9061.22
    267600     9061.61
    267640     9063.27
    267680     9064.39
    267720     9066.12
    267760     9067.53
    267800     9069.49
    267840     9070.56
    267880     9072.09
    267920      9072.3
    267960     9074.13
    268000     9075.73
    268040        9077
    268080     9078.49
    268120     9079.78
    268160     9080.57
    268200     9082.29
    268240     9084.57
    268280      9085.4
    268320     9085.47
    268360     9088.36
    268400     9088.76
    268440     9090.43
    268480     9091.54
    268520     9093.25
    268560     9094.67
    268600     9096.61
    268640     9097.67
    268680     9099.23
    268720     9099.43
    268760     9101.26
    268800     9102.87
    268840     9104.12
    268880     9105.61
    268920     9106.89
    268960      9107.7
    269000      9109.4
    269040     9111.71
    269080     9112.55
    269120     9112.59
    269160      9115.5
    269200     9115.89
    269240     9117.54
    269280     9118.67
    269320     9120.38
    269360     9121.79
    269400     9123.73
    269440      9124.8
    269480     9126.32
    269520     9126.55
    269560     9128.41
    269600     9129.97
    269640     9131.26
    269680     9132.73
    269720     9134.02
    269760      9134.8
    269800     9136.53
    269840     9138.87
    269880     9139.69
    269920     9139.72
    269960     9142.62
    270000     9142.98
    270040     9144.66
    270080     9145.82
    270120     9147.51
    270160     9148.91
    270200     9150.84
    270240     9151.92
    270280     9153.44
    270320     9153.68
    270360     9155.56
    270400     9157.09
    270440     9158.42
    270480     9159.86
    270520     9161.13
    270560     9161.93
    270600     9163.65
    270640        9166
    270680     9166.82
    270720     9166.83
    270760     9169.74
    270800     9170.11
    270840     9171.79
    270880     9172.95
    270920     9174.63
    270960     9176.03
    271000     9177.98
    271040     9179.04
    271080     9180.55
    271120      9180.8
    271160     9182.68
    271200     9184.21
    271240     9185.56
    271280     9186.97
    271320     9188.25
    271360     9189.05
    271400     9190.78
    271440     9193.14
    271480     9193.93
    271520     9193.95
    271560     9196.86
    271600     9197.22
    271640      9198.9
    271680     9200.07
    271720     9201.74
    271760     9203.13
    271800     9205.12
    271840     9206.14
    271880     9207.65
    271920     9207.93
    271960     9209.77
    272000     9211.33
    272040     9212.67
    272080     9214.11
    272120     9215.37
    272160     9216.16
    272200     9217.87
    272240     9220.25
    272280     9221.04
    272320     9221.06
    272360     9223.97
    272400     9224.32
    272440     9225.99
    272480     9227.17
    272520     9228.85
    272560     9230.26
    272600     9232.25
    272640     9233.26
    272680     9234.76
    272720     9235.02
    272760     9236.89
    272800     9238.44
    272840     9239.78
    272880      9241.2
    272920     9242.47
    272960     9243.27
    273000     9244.96
    273040     9247.33
    273080     9248.14
    273120     9248.17
    273160     9251.06
    273200     9251.39
    273240      9253.1
    273280     9254.26
    273320     9255.95
    273360     9257.34
    273400     9259.33
    273440     9260.35
    273480     9261.86
    273520     9262.09
    273560     9263.96
    273600     9265.53
    273640     9266.87
    273680      9268.3
    273720     9269.58
    273760     9270.33
    273800     9272.06
    273840     9274.46
    273880     9275.23
    273920     9275.27
    273960     9278.16
    274000     9278.46
    274040      9280.2
    274080     9281.34
    274120     9283.04
    274160     9284.43
    274200      9286.4
    274240     9287.44
    274280     9288.96
    274320     9289.22
    274360     9291.04
    274400     9292.65
    274440     9293.99
    274480     9295.42
    274520     9296.68
    274560     9297.45
    274600     9299.15
    274640     9301.55
    274680     9302.35
    274720     9302.37
    274760     9305.26
    274800     9305.58
    274840     9307.31
    274880     9308.45
    274920     9310.15
    274960     9311.54
    275000     9313.51
    275040     9314.53
    275080     9316.06
    275120     9316.33
    275160     9318.15
    275200     9319.77
    275240     9321.11
    275280     9322.52
    275320     9323.79
    275360     9324.54
    275400     9326.25
    275440     9328.67
    275480     9329.46
    275520      9329.5
    275560     9332.35
    275600     9332.69
    275640      9334.4
    275680     9335.58
    275720     9337.26
    275760     9338.64
    275800     9340.61
    275840     9341.67
    275880     9343.16
    275920     9343.41
    275960     9345.24
    276000     9346.88
    276040     9348.24
    276080     9349.64
    276120      9350.9
    276160     9351.67
    276200     9353.36
    276240     9355.77
    276280     9356.57
    276320     9356.62
    276360     9359.45
    276400     9359.79
    276440     9361.52
    276480     9362.68
    276520     9364.38
    276560     9365.75
    276600     9367.74
    276640     9368.77
    276680     9370.28
    276720     9370.54
    276760     9372.33
    276800     9373.96
    276840     9375.37
    276880     9376.74
    276920     9378.01
    276960     9378.78
    277000     9380.47
    277040      9382.9
    277080     9383.71
    277120     9383.74
    277160     9386.57
    277200     9386.91
    277240     9388.61
    277280      9389.8
    277320      9391.5
    277360     9392.87
    277400     9394.86
    277440     9395.88
    277480     9397.38
    277520     9397.62
    277560     9399.44
    277600     9401.08
    277640      9402.5
    277680     9403.86
    277720     9405.12
    277760     9405.89
    277800     9407.58
    277840     9410.01
    277880     9410.82
    277920     9410.86
    277960     9413.71
    278000     9414.02
    278040     9415.73
    278080     9416.91
    278120     9418.66
    278160     9419.97
    278200     9422.01
    278240     9423.02
    278280     9424.51
    278320     9424.73
    278360     9426.56
    278400      9428.2
    278440     9429.64
    278480     9430.99
    278520     9432.26
    278560     9433.03
    278600     9434.68
    278640     9437.12
    278680     9437.96
    278720     9437.99
    278760     9440.83
    278800     9441.14
    278840     9442.86
    278880     9444.06
    278920     9445.79
    278960      9447.1
    279000     9449.15
    279040     9450.13
    279080     9451.63
    279120     9451.87
    279160      9453.7
    279200     9455.34
    279240     9456.76
    279280     9458.12
    279320      9459.4
    279360     9460.18
    279400     9461.82
    279440     9464.24
    279480      9465.1
    279520     9465.12
    279560     9467.98
    279600     9468.27
    279640     9469.95
    279680      9471.2
    279720     9472.91
    279760     9474.21
    279800     9476.24
    279840     9477.27
    279880     9478.75
    279920     9478.99
    279960     9480.83
    280000     9482.48
    280040     9483.87
    280080     9485.22
    280120     9486.51
    280160     9487.28
    280200     9488.95
    280240     9491.34
    280280     9492.21
    280320     9492.24
    280360      9495.1
    280400     9495.37
    280440     9497.05
    280480     9498.29
    280520     9500.03
    280560     9501.31
    280600     9503.36
    280640     9504.37
    280680     9505.84
    280720     9506.11
    280760     9507.93
    280800     9509.59
    280840     9510.97
    280880     9512.34
    280920     9513.64
    280960      9514.4
    281000     9516.04
    281040     9518.47
    281080     9519.32
    281120     9519.33
    281160     9522.21
    281200     9522.47
    281240     9524.14
    281280     9525.37
    281320     9527.12
    281360     9528.39
    281400     9530.46
    281440     9531.52
    281480     9532.93
    281520     9533.23
    281560     9535.03
    281600     9536.69
    281640     9538.08
    281680     9539.44
    281720      9540.7
    281760     9541.51
    281800     9543.13
    281840     9545.56
    281880     9546.39
    281920     9546.41
    281960      9549.3
    282000     9549.57
    282040     9551.21
    282080     9552.48
    282120      9554.2
    282160     9555.47
    282200     9557.55
    282240     9558.64
    282280     9560.03
    282320     9560.33
    282360     9562.11
    282400     9563.76
    282440     9565.19
    282480     9566.53
    282520     9567.81
    282560      9568.6
    282600      9570.2
    282640     9572.63
    282680     9573.48
    282720     9573.51
    282760      9576.4
    282800     9576.67
    282840      9578.3
    282880     9579.58
    282920     9581.32
    282960     9582.56
    283000     9584.64
    283040     9585.71
    283080     9587.12
    283120     9587.42
    283160      9589.2
    283200     9590.86
    283240     9592.28
    283280     9593.63
    283320     9594.93
    283360     9595.68
    283400     9597.31
    283440     9599.74
    283480     9600.59
    283520     9600.59
    283560     9603.49
    283600     9603.77
    283640     9605.38
    283680     9606.65
    283720     9608.41
    283760     9609.65
    283800     9611.74
    283840     9612.81
    283880     9614.25
    283920     9614.51
    283960      9616.3
    284000     9617.95
    284040     9619.38
    284080     9620.74
    284120     9622.04
    284160     9622.77
    284200     9624.42
    284240     9626.82
    284280     9627.69
    284320      9627.7
    284360     9630.59
    284400     9630.86
    284440     9632.48
    284480     9633.75
    284520     9635.54
    284560      9636.7
    284600     9638.85
    284640     9639.92
    284680     9641.33
    284720     9641.59
    284760     9643.42
    284800     9645.05
    284840     9646.46
    284880      9647.8
    284920     9649.11
    284960     9649.87
    285000     9651.52
    285040     9653.93
    285080     9654.78
    285120      9654.8
    285160     9657.69
    285200     9657.97
    285240     9659.57
    285280     9660.87
    285320     9662.66
    285360     9663.79
    285400     9665.96
    285440     9667.06
    285480     9668.44
    285520     9668.71
    285560     9670.54
    285600     9672.15
    285640     9673.58
    285680     9674.93
    285720     9676.23
    285760     9676.98
    285800     9678.62
    285840     9681.08
    285880      9681.9
    285920     9681.92
    285960     9684.85
    286000     9685.12
    286040     9686.69
    286080     9687.98
    286120     9689.76
    286160     9690.88
    286200     9693.07
    286240     9694.19
    286280     9695.59
    286320     9695.82
    286360     9697.69
    286400     9699.25
    286440     9700.73
    286480     9702.09
    286520     9703.38
    286560     9704.15
    286600     9705.74
    286640     9708.21
    286680        9709
    286720     9709.07
    286760        9712
    286800     9712.23
    286840     9713.81
    286880     9715.14
    286920      9716.9
    286960     9718.04
    287000     9720.23
    287040     9721.33
    287080      9722.7
    287120     9722.94
    287160     9724.82
    287200     9726.42
    287240     9727.87
    287280     9729.23
    287320     9730.51
    287360     9731.29
    287400     9732.87
    287440     9735.39
    287480     9736.15
    287520     9736.23
    287560     9739.15
    287600     9739.38
    287640     9740.96
    287680     9742.29
    287720     9744.04
    287760     9745.18
    287800      9747.4
    287840     9748.46
    287880     9749.85
    287920     9750.09
    287960     9751.98
    288000     9753.57
    288040     9754.98
    288080     9756.37
    288120     9757.65
    288160     9758.43
    288200     9760.02
    288240     9762.51
    288280     9763.31
    288320      9763.4
    288360     9766.33
    288400     9766.52
    288440      9768.1
    288480     9769.44
    288520     9771.18
    288560     9772.32
    288600     9774.53
    288640     9775.59
    288680        9777
    288720     9777.21
    288760     9779.13
    288800     9780.73
    288840      9782.1
    288880     9783.54
    288920     9784.81
    288960     9785.57
    289000     9787.19
    289040      9789.7
    289080     9790.46
    289120     9790.55
    289160     9793.49
    289200     9793.67
    289240     9795.22
    289280     9796.59
    289320     9798.32
    289360     9799.47
    289400     9801.65
    289440     9802.74
    289480     9804.15
    289520     9804.36
    289560     9806.28
    289600      9807.9
    289640     9809.28
    289680     9810.69
    289720     9811.99
    289760     9812.72
    289800     9814.34
    289840     9816.86
    289880     9817.59
    289920      9817.7
    289960     9820.61
    290000     9820.83
    290040     9822.36
    290080     9823.75
    290120     9825.47
    290160     9826.59
    290200     9828.81
    290240     9829.91
    290280     9831.29
    290320     9831.54
    290360     9833.42
    290400     9835.05
    290440     9836.46
    290480     9837.84
    290520     9839.14
    290560     9839.88
    290600     9841.49
    290640     9844.03
    290680     9844.78
    290720     9844.87
    290760     9847.75
    290800     9848.02
    290840     9849.53
    290880     9850.91
    290920     9852.63
    290960     9853.78
    291000     9855.97
    291040     9857.06
    291080     9858.46
    291120     9858.72
    291160     9860.59
    291200     9862.21
    291240     9863.63
    291280     9864.98
    291320      9866.3
    291360     9867.03
    291400     9868.66
    291440     9871.19
    291480     9871.94
    291520     9872.04
    291560     9874.92
    291600     9875.23
    291640     9876.69
    291680     9878.08
    291720     9879.83
    291760     9880.97
    291800     9883.15
    291840     9884.26
    291880     9885.63
    291920     9885.87
    291960     9887.79
    292000      9889.4
    292040     9890.79
    292080     9892.15
    292120     9893.47
    292160      9894.2
    292200     9895.83
    292240     9898.37
    292280      9899.1
    292320     9899.19
    292360     9902.09
    292400     9902.37
    292440     9903.85
    292480     9905.24
    292520     9906.99
    292560     9908.12
    292600      9910.3
    292640     9911.41
    292680     9912.79
    292720     9913.03
    292760     9914.93
    292800     9916.52
    292840     9917.93
    292880     9919.32
    292920     9920.63
    292960     9921.37
    293000        9923
    293040     9925.52
    293080     9926.25
    293120     9926.35
    293160     9929.25
    293200     9929.51
    293240     9931.03
    293280     9932.37
    293320     9934.19
    293360     9935.28
    293400     9937.44
    293440     9938.56
    293480        9940
    293520     9940.17
    293560     9942.12
    293600     9943.73
    293640     9945.11
    293680     9946.52
    293720     9947.79
    293760     9948.54
    293800     9950.17
    293840     9952.71
    293880     9953.45
    293920     9953.52
    293960     9956.42
    294000     9956.68
    294040     9958.22
    294080     9959.53
    294120     9961.36
    294160     9962.45
    294200      9964.6
    294240     9965.72
    294280     9967.18
    294320     9967.33
    294360     9969.29
    294400     9970.88
    294440     9972.27
    294480     9973.69
    294520     9974.96
    294560      9975.7
    294600     9977.33
    294640     9979.89
    294680     9980.63
    294720     9980.69
    294760     9983.58
    294800     9983.84
    294840     9985.36
    294880     9986.68
    294920     9988.54
    294960     9989.65
    295000     9991.77
    295040     9992.88
    295080     9994.33
    295120      9994.5
    295160     9996.45
    295200     9998.04
    295240     9999.46
    295280     10000.8
    295320     10002.1
    295360     10002.9
    295400     10004.5
    295440       10007
    295480     10007.8
    295520     10007.9
    295560     10010.8
    295600       10011
    295640     10012.5
    295680     10013.9
    295720     10015.7
    295760     10016.8
    295800     10018.9
    295840     10020.1
    295880     10021.5
    295920     10021.7
    295960     10023.6
    296000     10025.2
    296040     10026.7
    296080       10028
    296120     10029.3
    296160       10030
    296200     10031.7
    296240     10034.2
    296280     10034.9
    296320     10035.1
    296360     10037.9
    296400     10038.2
    296440     10039.7
    296480       10041
    296520     10042.9
    296560       10044
    296600     10046.1
    296640     10047.3
    296680     10048.7
    296720     10048.8
    296760     10050.8
    296800     10052.4
    296840     10053.8
    296880     10055.2
    296920     10056.4
    296960     10057.2
    297000     10058.9
    297040     10061.4
    297080     10062.1
    297120     10062.2
    297160     10065.1
    297200     10065.3
    297240     10066.9
    297280     10068.2
    297320       10070
    297360     10071.2
    297400     10073.2
    297440     10074.4
    297480     10075.9
    297520       10076
    297560       10078
    297600     10079.6
    297640       10081
    297680     10082.4
    297720     10083.6
    297760     10084.3
    297800       10086
    297840     10088.5
    297880     10089.3
    297920     10089.4
    297960     10092.2
    298000     10092.5
    298040       10094
    298080     10095.4
    298120     10097.2
    298160     10098.3
    298200     10100.4
    298240     10101.6
    298280       10103
    298320     10103.1
    298360     10105.1
    298400     10106.8
    298440     10108.2
    298480     10109.5
    298520     10110.7
    298560     10111.5
    298600     10113.2
    298640     10115.7
    298680     10116.4
    298720     10116.5
    298760     10119.4
    298800     10119.6
    298840     10121.1
    298880     10122.5
    298920     10124.3
    298960     10125.5
    299000     10127.6
    299040     10128.7
    299080     10130.2
    299120     10130.3
    299160     10132.3
    299200     10133.9
    299240     10135.3
    299280     10136.7
    299320     10137.9
    299360     10138.6
    299400     10140.3
    299440     10142.8
    299480     10143.5
    299520     10143.7
    299560     10146.5
    299600     10146.8
    299640     10148.3
    299680     10149.7
    299720     10151.5
    299760     10152.6
    299800     10154.7
    299840     10155.9
    299880     10157.3
    299920     10157.4
    299960     10159.4
    300000     10161.1
    300040     10162.5
    300080     10163.8
    300120       10165
    300160     10165.8
    300200     10167.5
    300240       10170
    300280     10170.7
    300320     10170.8
    300360     10173.7
    300400     10173.9
    300440     10175.4
    300480     10176.8
    300520     10178.6
    300560     10179.7
    300600     10181.9
    300640     10183.1
    300680     10184.5
    300720     10184.6
    300760     10186.6
    300800     10188.2
    300840     10189.6
    300880     10190.9
    300920     10192.2
    300960     10192.9
    301000     10194.6
    301040     10197.1
    301080     10197.8
    301120     10197.9
    301160     10200.8
    301200       10201
    301240     10202.5
    301280     10203.9
    301320     10205.7
    301360     10206.9
    301400       10209
    301440     10210.2
    301480     10211.6
    301520     10211.7
    301560     10213.7
    301600     10215.4
    301640     10216.7
    301680     10218.1
    301720     10219.3
    301760       10220
    301800     10221.8
    301840     10224.2
    301880       10225
    301920     10225.1
    301960     10227.9
    302000     10228.2
    302040     10229.7
    302080     10231.1
    302120     10232.9
    302160       10234
    302200     10236.1
    302240     10237.4
    302280     10238.7
    302320     10238.8
    302360     10240.9
    302400     10242.5
    302440     10243.9
    302480     10245.2
    302520     10246.4
    302560     10247.2
    302600     10248.9
    302640     10251.4
    302680     10252.1
    302720     10252.2
    302760     10255.1
    302800     10255.3
    302840     10256.8
    302880     10258.3
    302920       10260
    302960     10261.2
    303000     10263.3
    303040     10264.5
    303080     10265.9
    303120       10266
    303160       10268
    303200     10269.7
    303240       10271
    303280     10272.3
    303320     10273.5
    303360     10274.3
    303400       10276
    303440     10278.5
    303480     10279.2
    303520     10279.4
    303560     10282.2
    303600     10282.4
    303640     10283.9
    303680     10285.4
    303720     10287.2
    303760     10288.3
    303800     10290.4
    303840     10291.6
    303880       10293
    303920     10293.1
    303960     10295.1
    304000     10296.8
    304040     10298.1
    304080     10299.4
    304120     10300.7
    304160     10301.5
    304200     10303.2
    304240     10305.6
    304280     10306.4
    304320     10306.5
    304360     10309.3
    304400     10309.6
    304440     10311.1
    304480     10312.5
    304520     10314.3
    304560     10315.4
    304600     10317.5
    304640     10318.8
    304680     10320.1
    304720     10320.3
    304760     10322.3
    304800     10323.9
    304840     10325.2
    304880     10326.6
    304920     10327.8
    304960     10328.6
    305000     10330.3
    305040     10332.7
    305080     10333.5
    305120     10333.6
    305160     10336.5
    305200     10336.7
    305240     10338.2
    305280     10339.6
    305320     10341.4
    305360     10342.6
    305400     10344.6
    305440     10345.9
    305480     10347.2
    305520     10347.4
    305560     10349.4
    305600       10351
    305640     10352.3
    305680     10353.7
    305720     10354.9
    305760     10355.7
    305800     10357.5
    305840     10359.9
    305880     10360.6
    305920     10360.8
    305960     10363.6
    306000     10363.9
    306040     10365.3
    306080     10366.8
    306120     10368.5
    306160     10369.7
    306200     10371.8
    306240     10373.1
    306280     10374.4
    306320     10374.5
    306360     10376.5
    306400     10378.2
    306440     10379.5
    306480     10380.8
    306520       10382
    306560     10382.9
    306600     10384.6
    306640       10387
    306680     10387.7
    306720     10387.9
    306760     10390.8
    306800       10391
    306840     10392.5
    306880     10393.9
    306920     10395.7
    306960     10396.8
    307000     10398.9
    307040     10400.2
    307080     10401.5
    307120     10401.6
    307160     10403.7
    307200     10405.3
    307240     10406.6
    307280       10408
    307320     10409.2
    307360       10410
    307400     10411.7
    307440     10414.1
    307480     10414.9
    307520       10415
    307560     10417.9
    307600     10418.1
    307640     10419.6
    307680       10421
    307720     10422.8
    307760       10424
    307800     10426.1
    307840     10427.3
    307880     10428.7
    307920     10428.7
    307960     10430.8
    308000     10432.4
    308040     10433.7
    308080     10435.1
    308120     10436.3
    308160     10437.1
    308200     10438.9
    308240     10441.3
    308280       10442
    308320     10442.2
    308360       10445
    308400     10445.3
    308440     10446.7
    308480     10448.1
    308520     10449.9
    308560     10451.1
    308600     10453.2
    308640     10454.5
    308680     10455.8
    308720     10455.9
    308760     10457.9
    308800     10459.5
    308840     10460.9
    308880     10462.2
    308920     10463.4
    308960     10464.2
    309000       10466
    309040     10468.4
    309080     10469.1
    309120     10469.3
    309160     10472.1
    309200     10472.4
    309240     10473.9
    309280     10475.2
    309320     10477.1
    309360     10478.2
    309400     10480.4
    309440     10481.6
    309480     10482.9
    309520       10483
    309560     10485.1
    309600     10486.6
    309640       10488
    309680     10489.4
    309720     10490.6
    309760     10491.3
    309800     10493.1
    309840     10495.5
    309880     10496.3
    309920     10496.4
    309960     10499.2
    310000     10499.6
    310040       10501
    310080     10502.3
    310120     10504.2
    310160     10505.3
    310200     10507.5
    310240     10508.7
    310280     10510.1
    310320     10510.1
    310360     10512.2
    310400     10513.7
    310440     10515.1
    310480     10516.5
    310520     10517.7
    310560     10518.4
    310600     10520.3
    310640     10522.6
    310680     10523.4
    310720     10523.5
    310760     10526.3
    310800     10526.7
    310840     10528.1
    310880     10529.5
    310920     10531.3
    310960     10532.4
    311000     10534.6
    311040     10535.8
    311080     10537.2
    311120     10537.2
    311160     10539.3
    311200     10540.9
    311240     10542.2
    311280     10543.6
    311320     10544.8
    311360     10545.6
    311400     10547.4
    311440     10549.8
    311480     10550.5
    311520     10550.6
    311560     10553.5
    311600     10553.8
    311640     10555.2
    311680     10556.6
    311720     10558.4
    311760     10559.6
    311800     10561.8
    311840     10562.9
    311880     10564.3
    311920     10564.4
    311960     10566.5
    312000       10568
    312040     10569.3
    312080     10570.7
    312120     10571.9
    312160     10572.7
    312200     10574.5
    312240     10576.9
    312280     10577.6
    312320     10577.7
    312360     10580.6
    312400     10580.9
    312440     10582.3
    312480     10583.8
    312520     10585.6
    312560     10586.6
    312600     10588.9
    312640       10590
    312680     10591.4
    312720     10591.4
    312760     10593.6
    312800     10595.1
    312840     10596.5
    312880     10597.9
    312920       10599
    312960     10599.8
    313000     10601.6
    313040       10604
    313080     10604.8
    313120     10604.9
    313160     10607.7
    313200       10608
    313240     10609.5
    313280     10610.9
    313320     10612.7
    313360     10613.8
    313400       10616
    313440     10617.2
    313480     10618.5
    313520     10618.6
    313560     10620.7
    313600     10622.3
    313640     10623.6
    313680       10625
    313720     10626.2
    313760     10626.9
    313800     10628.8
    313840     10631.2
    313880     10631.9
    313920       10632
    313960     10634.8
    314000     10635.1
    314040     10636.6
    314080       10638
    314120     10639.8
    314160     10640.9
    314200     10643.2
    314240     10644.3
    314280     10645.7
    314320     10645.7
    314360     10647.9
    314400     10649.4
    314440     10650.8
    314480     10652.1
    314520     10653.4
    314560     10654.1
    314600       10656
    314640     10658.3
    314680       10659
    314720     10659.1
    314760       10662
    314800     10662.3
    314840     10663.7
    314880     10665.2
    314920       10667
    314960     10668.1
    315000     10670.3
    315040     10671.5
    315080     10672.8
    315120     10672.9
    315160       10675
    315200     10676.6
    315240     10677.9
    315280     10679.3
    315320     10680.5
    315360     10681.2
    315400     10683.1
    315440     10685.5
    315480     10686.2
    315520     10686.3
    315560     10689.2
    315600     10689.4
    315640     10690.9
    315680     10692.3
    315720     10694.2
    315760     10695.2
    315800     10697.5
    315840     10698.7
    315880       10700
    315920       10700
    315960     10702.2
    316000     10703.7
    316040     10705.1
    316080     10706.5
    316120     10707.7
    316160     10708.4
    316200     10710.3
    316240     10712.7
    316280     10713.3
    316320     10713.5
    316360     10716.3
    316400     10716.6
    316440     10718.1
    316480     10719.4
    316520     10721.3
    316560     10722.4
    316600     10724.7
    316640     10725.8
    316680     10727.2
    316720     10727.2
    316760     10729.4
    316800     10730.9
    316840     10732.3
    316880     10733.6
    316920     10734.9
    316960     10735.5
    317000     10737.4
    317040     10739.9
    317080     10740.5
    317120     10740.6
    317160     10743.5
    317200     10743.8
    317240     10745.3
    317280     10746.6
    317320     10748.5
    317360     10749.6
    317400     10751.8
    317440       10753
    317480     10754.4
    317520     10754.4
    317560     10756.5
    317600       10758
    317640     10759.4
    317680     10760.8
    317720     10762.1
    317760     10762.7
    317800     10764.6
    317840       10767
    317880     10767.7
    317920     10767.8
    317960     10770.7
    318000     10770.9
    318040     10772.4
    318080     10773.8
    318120     10775.7
    318160     10776.7
    318200       10779
    318240     10780.2
    318280     10781.5
    318320     10781.5
    318360     10783.7
    318400     10785.2
    318440     10786.6
    318480       10788
    318520     10789.2
    318560     10789.8
    318600     10791.8
    318640     10794.2
    318680     10794.9
    318720       10795
    318760     10797.9
    318800     10798.1
    318840     10799.6
    318880       10801
    318920     10802.9
    318960     10803.9
    319000     10806.2
    319040     10807.4
    319080     10808.7
    319120     10808.7
    319160     10810.8
    319200     10812.4
    319240     10813.7
    319280     10815.1
    319320     10816.4
    319360       10817
    319400       10819
    319440     10821.3
    319480       10822
    319520     10822.2
    319560       10825
    319600     10825.3
    319640     10826.8
    319680     10828.1
    319720     10830.1
    319760     10831.1
    319800     10833.4
    319840     10834.6
    319880     10835.9
    319920     10835.9
    319960       10838
    320000     10839.6
    320040     10840.9
    320080     10842.3
    320120     10843.6
    320160     10844.2
    320200     10846.1
    320240     10848.5
    320280     10849.2
    320320     10849.4
    320360     10852.2
    320400     10852.5
    320440     10853.9
    320480     10855.3
    320520     10857.3
    320560     10858.2
    320600     10860.5
    320640     10861.7
    320680     10863.1
    320720       10863
    320760     10865.2
    320800     10866.8
    320840       10868
    320880     10869.5
    320920     10870.7
    320960     10871.3
    321000     10873.3
    321040     10875.6
    321080     10876.3
    321120     10876.5
    321160     10879.3
    321200     10879.7
    321240     10881.1
    321280     10882.4
    321320     10884.4
    321360     10885.4
    321400     10887.7
    321440     10888.9
    321480     10890.2
    321520     10890.2
    321560     10892.3
    321600     10893.9
    321640     10895.2
    321680     10896.6
    321720     10897.9
    321760     10898.5
    321800     10900.4
    321840     10902.8
    321880     10903.5
    321920     10903.7
    321960     10906.5
    322000     10906.8
    322040     10908.2
    322080     10909.6
    322120     10911.6
    322160     10912.5
    322200     10914.8
    322240       10916
    322280     10917.4
    322320     10917.4
    322360     10919.5
    322400     10921.1
    322440     10922.3
    322480     10923.8
    322520       10925
    322560     10925.6
    322600     10927.6
    322640     10929.9
    322680     10930.6
    322720     10930.8
    322760     10933.6
    322800       10934
    322840     10935.3
    322880     10936.7
    322920     10938.7
    322960     10939.7
    323000       10942
    323040     10943.2
    323080     10944.5
    323120     10944.5
    323160     10946.6
    323200     10948.2
    323240     10949.5
    323280       10951
    323320     10952.2
    323360     10952.7
    323400     10954.8
    323440     10957.1
    323480     10957.8
    323520       10958
    323560     10960.7
    323600     10961.1
    323640     10962.5
    323680     10963.9
    323720     10965.9
    323760     10966.8
    323800     10969.2
    323840     10970.3
    323880     10971.7
    323920     10971.7
    323960     10973.8
    324000     10975.3
    324040     10976.7
    324080     10978.1
    324120     10979.3
    324160     10979.9
    324200     10981.9
    324240     10984.3
    324280       10985
    324320     10985.2
    324360     10987.9
    324400     10988.2
    324440     10989.7
    324480     10991.1
    324520     10993.1
    324560     10993.9
    324600     10996.3
    324640     10997.5
    324680     10998.9
    324720     10998.8
    324760     11000.9
    324800     11002.5
    324840     11003.8
    324880     11005.3
    324920     11006.5
    324960     11007.1
    325000     11009.1
    325040     11011.4
    325080     11012.1
    325120     11012.4
    325160     11015.1
    325200     11015.4
    325240     11016.8
    325280     11018.2
    325320     11020.2
    325360     11021.1
    325400     11023.5
    325440     11024.7
    325480     11026.1
    325520       11026
    325560     11028.1
    325600     11029.7
    325640       11031
    325680     11032.5
    325720     11033.6
    325760     11034.2
    325800     11036.2
    325840     11038.6
    325880     11039.3
    325920     11039.5
    325960     11042.2
    326000     11042.5
    326040       11044
    326080     11045.4
    326120     11047.4
    326160     11048.3
    326200     11050.7
    326240     11051.8
    326280     11053.2
    326320     11053.2
    326360     11055.3
    326400     11056.8
    326440     11058.1
    326480     11059.6
    326520     11060.8
    326560     11061.3
    326600     11063.4
    326640     11065.8
    326680     11066.5
    326720     11066.7
    326760     11069.4
    326800     11069.7
    326840     11071.1
    326880     11072.5
    326920     11074.5
    326960     11075.4
    327000     11077.8
    327040     11079.1
    327080     11080.4
    327120     11080.4
    327160     11082.4
    327200       11084
    327240     11085.3
    327280     11086.8
    327320     11087.9
    327360     11088.5
    327400     11090.5
    327440     11092.9
    327480     11093.6
    327520     11093.9
    327560     11096.6
    327600     11096.9
    327640     11098.3
    327680     11099.7
    327720     11101.7
    327760     11102.5
    327800       11105
    327840     11106.2
    327880     11107.5
    327920     11107.6
    327960     11109.6
    328000     11111.1
    328040     11112.5
    328080       11114
    328120     11115.1
    328160     11115.6
    328200     11117.7
    328240     11120.1
    328280     11120.8
    328320       11121
    328360     11123.7
    328400       11124
    328440     11125.5
    328480     11126.9
    328520     11128.8
    328560     11129.7
    328600     11132.2
    328640     11133.4
    328680     11134.6
    328720     11134.7
    328760     11136.8
    328800     11138.3
    328840     11139.6
    328880     11141.1
    328920     11142.3
    328960     11142.8
    329000     11144.9
    329040     11147.3
    329080       11148
    329120     11148.2
    329160     11150.9
    329200     11151.2
    329240     11152.7
    329280     11154.1
    329320       11156
    329360     11156.9
    329400     11159.4
    329440     11160.6
    329480     11161.8
    329520     11161.9
    329560     11163.9
    329600     11165.4
    329640     11166.8
    329680     11168.3
    329720     11169.5
    329760       11170
    329800       11172
    329840     11174.5
    329880     11175.2
    329920     11175.4
    329960       11178
    330000     11178.3
    330040     11179.8
    330080     11181.2
    330120     11183.1
    330160     11184.1
    330200     11186.5
    330240     11187.7
    330280       11189
    330320     11189.1
    330360     11191.1
    330400     11192.6
    330440       11194
    330480     11195.5
    330520     11196.7
    330560     11197.2
    330600     11199.2
    330640     11201.7
    330680     11202.4
    330720     11202.5
    330760     11205.2
    330800     11205.5
    330840       11207
    330880     11208.4
    330920     11210.4
    330960     11211.3
    331000     11213.7
    331040     11214.9
    331080     11216.2
    331120     11216.2
    331160     11218.3
    331200     11219.8
    331240     11221.1
    331280     11222.7
    331320     11223.8
    331360     11224.3
    331400     11226.4
    331440     11228.9
    331480     11229.6
    331520     11229.8
    331560     11232.4
    331600     11232.7
    331640     11234.1
    331680     11235.6
    331720     11237.5
    331760     11238.4
    331800     11240.9
    331840       11242
    331880     11243.4
    331920     11243.4
    331960     11245.5
    332000       11247
    332040     11248.3
    332080     11249.9
    332120       11251
    332160     11251.5
    332200     11253.6
    332240       11256
    332280     11256.7
    332320     11256.9
    332360     11259.5
    332400     11259.8
    332440     11261.3
    332480     11262.7
    332520     11264.6
    332560     11265.6
    332600       11268
    332640     11269.1
    332680     11270.5
    332720     11270.6
    332760     11272.7
    332800     11274.1
    332840     11275.4
    332880     11277.1
    332920     11278.1
    332960     11278.6
    333000     11280.8
    333040     11283.2
    333080     11283.9
    333120     11284.1
    333160     11286.7
    333200       11287
    333240     11288.5
    333280     11289.9
    333320     11291.8
    333360     11292.8
    333400     11295.2
    333440     11296.3
    333480     11297.7
    333520     11297.7
    333560     11299.8
    333600     11301.3
    333640     11302.6
    333680     11304.2
    333720     11305.3
    333760     11305.8
    333800     11307.9
    333840     11310.4
    333880       11311
    333920     11311.2
    333960     11313.9
    334000     11314.2
    334040     11315.6
    334080       11317
    334120       11319
    334160       11320
    334200     11322.3
    334240     11323.5
    334280     11324.9
    334320     11324.9
    334360     11326.9
    334400     11328.5
    334440     11329.8
    334480     11331.4
    334520     11332.5
    334560     11332.9
    334600     11335.1
    334640     11337.6
    334680     11338.2
    334720     11338.4
    334760     11341.1
    334800     11341.3
    334840     11342.8
    334880     11344.1
    334920     11346.1
    334960     11347.1
    335000     11349.5
    335040     11350.6
    335080     11352.1
    335120       11352
    335160     11354.1
    335200     11355.7
    335240       11357
    335280     11358.6
    335320     11359.6
    335360     11360.1
    335400     11362.2
    335440     11364.7
    335480     11365.4
    335520     11365.6
    335560     11368.2
    335600     11368.5
    335640     11369.9
    335680     11371.3
    335720     11373.3
    335760     11374.3
    335800     11376.7
    335840     11377.8
    335880     11379.3
    335920     11379.2
    335960     11381.2
    336000     11382.9
    336040     11384.2
    336080     11385.7
    336120     11386.8
    336160     11387.2
    336200     11389.4
    336240     11391.9
    336280     11392.6
    336320     11392.7
    336360     11395.4
    336400     11395.7
    336440     11397.1
    336480     11398.5
    336520     11400.5
    336560     11401.5
    336600     11403.8
    336640     11404.9
    336680     11406.4
    336720     11406.4
    336760     11408.4
    336800     11410.1
    336840     11411.3
    336880     11412.9
    336920       11414
    336960     11414.4
    337000     11416.6
    337040     11419.1
    337080     11419.7
    337120     11419.9
    337160     11422.6
    337200     11422.9
    337240     11424.3
    337280     11425.7
    337320     11427.7
    337360     11428.6
    337400       11431
    337440     11432.1
    337480     11433.6
    337520     11433.5
    337560     11435.6
    337600     11437.2
    337640     11438.5
    337680     11440.1
    337720     11441.1
    337760     11441.5
    337800     11443.8
    337840     11446.3
    337880     11446.9
    337920     11447.1
    337960     11449.7
    338000       11450
    338040     11451.5
    338080     11452.8
    338120     11454.9
    338160     11455.8
    338200     11458.2
    338240     11459.3
    338280     11460.8
    338320     11460.7
    338360     11462.7
    338400     11464.4
    338440     11465.6
    338480     11467.2
    338520     11468.2
    338560     11468.7
    338600     11470.9
    338640     11473.5
    338680     11474.1
    338720     11474.3
    338760     11476.9
    338800     11477.2
    338840     11478.6
    338880       11480
    338920       11482
    338960       11483
    339000     11485.4
    339040     11486.4
    339080     11487.9
    339120     11487.9
    339160     11489.9
    339200     11491.6
    339240     11492.8
    339280     11494.4
    339320     11495.4
    339360     11495.9
    339400     11498.1
    339440     11500.6
    339480     11501.3
    339520     11501.5
    339560     11504.1
    339600     11504.4
    339640     11505.8
    339680     11507.2
    339720     11509.2
    339760     11510.2
    339800     11512.6
    339840     11513.6
    339880     11515.1
    339920     11515.1
    339960     11517.1
    340000     11518.7
    340040       11520
    340080     11521.5
    340120     11522.6
    340160     11523.1
    340200     11525.3
    340240     11527.8
    340280     11528.4
    340320     11528.6
    340360     11531.2
    340400     11531.6
    340440       11533
    340480     11534.4
    340520     11536.4
    340560     11537.4
    340600     11539.7
    340640     11540.7
    340680     11542.3
    340720     11542.3
    340760     11544.3
    340800     11545.9
    340840     11547.2
    340880     11548.7
    340920     11549.8
    340960     11550.3
    341000     11552.6
    341040       11555
    341080     11555.6
    341120     11555.9
    341160     11558.4
    341200     11558.7
    341240     11560.2
    341280     11561.6
    341320     11563.6
    341360     11564.6
    341400     11566.9
    341440     11567.9
    341480     11569.5
    341520     11569.5
    341560     11571.5
    341600     11573.1
    341640     11574.3
    341680     11575.9
    341720       11577
    341760     11577.5
    341800     11579.7
    341840     11582.2
    341880     11582.8
    341920       11583
    341960     11585.6
    342000     11585.9
    342040     11587.4
    342080     11588.8
    342120     11590.7
    342160     11591.8
    342200     11594.1
    342240     11595.1
    342280     11596.6
    342320     11596.6
    342360     11598.6
    342400     11600.3
    342440     11601.5
    342480       11603
    342520     11604.2
    342560     11604.6
    342600     11606.9
    342640     11609.3
    342680       11610
    342720     11610.2
    342760     11612.7
    342800       11613
    342840     11614.6
    342880     11615.9
    342920     11617.9
    342960       11619
    343000     11621.3
    343040     11622.3
    343080     11623.8
    343120     11623.8
    343160     11625.8
    343200     11627.4
    343240     11628.7
    343280     11630.2
    343320     11631.3
    343360     11631.8
    343400       11634
    343440     11636.5
    343480     11637.1
    343520     11637.4
    343560     11639.9
    343600     11640.2
    343640     11641.7
    343680     11643.1
    343720       11645
    343760     11646.1
    343800     11648.5
    343840     11649.5
    343880       11651
    343920       11651
    343960       11653
    344000     11654.6
    344040     11655.9
    344080     11657.4
    344120     11658.5
    344160       11659
    344200     11661.2
    344240     11663.7
    344280     11664.4
    344320     11664.6
    344360     11667.1
    344400     11667.4
    344440     11668.9
    344480     11670.3
    344520     11672.2
    344560     11673.3
    344600     11675.7
    344640     11676.7
    344680     11678.2
    344720     11678.1
    344760     11680.2
    344800     11681.8
    344840     11683.1
    344880     11684.6
    344920     11685.7
    344960     11686.2
    345000     11688.4
    345040       11691
    345080     11691.5
    345120     11691.7
    345160     11694.2
    345200     11694.6
    345240     11696.1
    345280     11697.5
    345320     11699.4
    345360     11700.5
    345400     11702.9
    345440     11703.8
    345480     11705.4
    345520     11705.4
    345560     11707.4
    345600     11708.9
    345640     11710.3
    345680     11711.7
    345720     11712.9
    345760     11713.4
    345800     11715.6
    345840     11718.2
    345880     11718.7
    345920     11718.9
    345960     11721.4
    346000     11721.7
    346040     11723.3
    346080     11724.7
    346120     11726.6
    346160     11727.7
    346200     11730.1
    346240       11731
    346280     11732.6
    346320     11732.5
    346360     11734.5
    346400     11736.1
    346440     11737.5
    346480     11738.9
    346520       11740
    346560     11740.5
    346600     11742.8
    346640     11745.3
    346680     11745.9
    346720     11746.1
    346760     11748.6
    346800     11748.9
    346840     11750.5
    346880     11751.8
    346920     11753.8
    346960     11754.8
    347000     11757.3
    347040     11758.2
    347080     11759.8
    347120     11759.7
    347160     11761.7
    347200     11763.2
    347240     11764.6
    347280     11766.1
    347320     11767.2
    347360     11767.7
    347400       11770
    347440     11772.5
    347480     11773.1
    347520     11773.3
    347560     11775.8
    347600     11776.1
    347640     11777.6
    347680       11779
    347720       11781
    347760       11782
    347800     11784.5
    347840     11785.4
    347880       11787
    347920     11786.8
    347960     11788.9
    348000     11790.4
    348040     11791.8
    348080     11793.2
    348120     11794.4
    348160     11794.9
    348200     11797.2
    348240     11799.8
    348280     11800.3
    348320     11800.5
    348360       11803
    348400     11803.3
    348440     11804.8
    348480     11806.2
    348520     11808.2
    348560     11809.2
    348600     11811.7
    348640     11812.5
    348680     11814.2
    348720       11814
    348760     11816.1
    348800     11817.6
    348840     11819.1
    348880     11820.5
    348920     11821.6
    348960     11822.1
    349000     11824.4
    349040       11827
    349080     11827.5
    349120     11827.7
    349160     11830.2
    349200     11830.5
    349240       11832
    349280     11833.4
    349320     11835.3
    349360     11836.4
    349400     11838.8
    349440     11839.7
    349480     11841.4
    349520     11841.2
    349560     11843.2
    349600     11844.8
    349640     11846.2
    349680     11847.6
    349720     11848.7
    349760     11849.3
    349800     11851.5
    349840     11854.1
    349880     11854.7
    349920     11854.8
    349960     11857.3
    350000     11857.7
    350040     11859.2
    350080     11860.6
    350120     11862.5
    350160     11863.5
    350200       11866
    350240     11866.9
    350280     11868.5
    350320     11868.4
    350360     11870.4
    350400       11872
    350440     11873.4
    350480     11874.8
    350520     11875.9
    350560     11876.5
    350600     11878.7
    350640     11881.3
    350680     11881.9
    350720       11882
    350760     11884.5
    350800     11884.8
    350840     11886.4
    350880     11887.8
    350920     11889.7
    350960     11890.7
    351000     11893.1
    351040     11894.1
    351080     11895.7
    351120     11895.6
    351160     11897.6
    351200     11899.2
    351240     11900.6
    351280       11902
    351320     11903.1
    351360     11903.7
    351400     11905.9
    351440     11908.5
    351480       11909
    351520     11909.2
    351560     11911.7
    351600       11912
    351640     11913.5
    351680       11915
    351720     11916.9
    351760     11917.9
    351800     11920.3
    351840     11921.2
    351880     11922.9
    351920     11922.7
    351960     11924.8
    352000     11926.4
    352040     11927.8
    352080     11929.2
    352120     11930.3
    352160     11930.8
    352200     11933.1
    352240     11935.7
    352280     11936.2
    352320     11936.4
    352360     11938.9
    352400     11939.2
    352440     11940.7
    352480     11942.1
    352520       11944
    352560     11945.1
    352600     11947.4
    352640     11948.4
    352680       11950
    352720     11949.9
    352760     11951.9
    352800     11953.5
    352840       11955
    352880     11956.4
    352920     11957.4
    352960     11957.9
    353000     11960.3
    353040     11962.8
    353080     11963.4
    353120     11963.5
    353160     11966.1
    353200     11966.4
    353240     11967.9
    353280     11969.3
    353320     11971.2
    353360     11972.2
    353400     11974.6
    353440     11975.6
    353480     11977.2
    353520       11977
    353560     11979.1
    353600     11980.7
    353640     11982.2
    353680     11983.5
    353720     11984.6
    353760     11985.1
    353800     11987.4
    353840       11990
    353880     11990.6
    353920     11990.7
    353960     11993.3
    354000     11993.6
    354040       11995
    354080     11996.5
    354120     11998.4
    354160     11999.4
    354200     12001.8
    354240     12002.7
    354280     12004.4
    354320     12004.2
    354360     12006.2
    354400     12007.9
    354440     12009.3
    354480     12010.7
    354520     12011.8
    354560     12012.3
    354600     12014.6
    354640     12017.2
    354680     12017.7
    354720     12017.9
    354760     12020.4
    354800     12020.7
    354840     12022.2
    354880     12023.7
    354920     12025.5
    354960     12026.5
    355000       12029
    355040     12029.9
    355080     12031.5
    355120     12031.4
    355160     12033.4
    355200       12035
    355240     12036.5
    355280     12037.9
    355320       12039
    355360     12039.4
    355400     12041.8
    355440     12044.4
    355480     12044.9
    355520       12045
    355560     12047.6
    355600     12047.9
    355640     12049.4
    355680     12050.9
    355720     12052.7
    355760     12053.7
    355800     12056.1
    355840       12057
    355880     12058.7
    355920     12058.6
    355960     12060.6
    356000     12062.1
    356040     12063.6
    356080     12065.1
    356120     12066.1
    356160     12066.6
    356200       12069
    356240     12071.6
    356280     12072.1
    356320     12072.2
    356360     12074.8
    356400     12075.1
    356440     12076.5
    356480       12078
    356520     12079.9
    356560     12080.9
    356600     12083.3
    356640     12084.3
    356680     12085.9
    356720     12085.8
    356760     12087.8
    356800     12089.3
    356840     12090.8
    356880     12092.3
    356920     12093.3
    356960     12093.8
    357000     12096.2
    357040     12098.8
    357080     12099.3
    357120     12099.4
    357160     12101.9
    357200     12102.3
    357240     12103.7
    357280     12105.2
    357320     12107.1
    357360       12108
    357400     12110.5
    357440     12111.4
    357480       12113
    357520       12113
    357560       12115
    357600     12116.5
    357640       12118
    357680     12119.5
    357720     12120.5
    357760       12121
    357800     12123.3
    357840       12126
    357880     12126.5
    357920     12126.6
    357960     12129.1
    358000     12129.5
    358040     12130.8
    358080     12132.4
    358120     12134.2
    358160     12135.2
    358200     12137.8
    358240     12138.6
    358280     12140.3
    358320     12140.1
    358360     12142.2
    358400     12143.6
    358440     12145.2
    358480     12146.7
    358520     12147.7
    358560     12148.1
    358600     12150.5
    358640     12153.2
    358680     12153.7
    358720     12153.8
    358760     12156.3
    358800     12156.7
    358840       12158
    358880     12159.6
    358920     12161.4
    358960     12162.4
    359000       12165
    359040     12165.8
    359080     12167.5
    359120     12167.3
    359160     12169.4
    359200     12170.8
    359240     12172.4
    359280     12173.9
    359320     12174.9
    359360     12175.3
    359400     12177.8
    359440     12180.4
    359480     12180.9
    359520       12181
    359560     12183.5
    359600     12183.9
    359640     12185.2
    359680     12186.8
    359720     12188.6
    359760     12189.6
    359800     12192.2
    359840       12193
    359880     12194.7
    359920     12194.6
    359960     12196.6
    360000       12198
    360040     12199.6
    360080     12201.1
    360120     12202.1
    360160     12202.5
    360200       12205
    360240     12207.6
    360280     12208.1
    360320     12208.2
    360360     12210.7
    360400     12211.1
    360440     12212.4
    360480       12214
    360520     12215.8
    360560     12216.8
    360600     12219.4
    360640     12220.2
    360680       12222
    360720     12221.7
    360760     12223.8
    360800     12225.2
    360840     12226.8
    360880     12228.3
    360920     12229.3
    360960     12229.7
    361000     12232.2
    361040     12234.8
    361080     12235.3
    361120     12235.5
    361160       12238
    361200     12238.3
    361240     12239.6
    361280     12241.1
    361320       12243
    361360       12244
    361400     12246.6
    361440     12247.4
    361480     12249.2
    361520     12248.9
    361560       12251
    361600     12252.4
    361640       12254
    361680     12255.5
    361720     12256.5
    361760     12256.9
    361800     12259.4
    361840       12262
    361880     12262.5
    361920     12262.6
    361960     12265.2
    362000     12265.4
    362040     12266.8
    362080     12268.3
    362120     12270.2
    362160     12271.2
    362200     12273.8
    362240     12274.6
    362280     12276.3
    362320     12276.1
    362360     12278.2
    362400     12279.5
    362440     12281.2
    362480     12282.7
    362520     12283.6
    362560     12284.1
    362600     12286.6
    362640     12289.2
    362680     12289.7
    362720     12289.8
    362760     12292.4
    362800     12292.6
    362840     12293.9
    362880     12295.5
    362920     12297.3
    362960     12298.4
    363000     12300.9
    363040     12301.7
    363080     12303.5
    363120     12303.3
    363160     12305.4
    363200     12306.8
    363240     12308.4
    363280     12309.8
    363320     12310.8
    363360     12311.3
    363400     12313.8
    363440     12316.4
    363480     12316.8
    363520       12317
    363560     12319.5
    363600     12319.9
    363640     12321.1
    363680     12322.7
    363720     12324.5
    363760     12325.6
    363800     12328.1
    363840     12328.9
    363880     12330.7
    363920     12330.5
    363960     12332.5
    364000       12334
    364040     12335.6
    364080       12337
    364120       12338
    364160     12338.5
    364200     12340.9
    364240     12343.5
    364280       12344
    364320     12344.1
    364360     12346.7
    364400       12347
    364440     12348.3
    364480     12349.9
    364520     12351.7
    364560     12352.7
    364600     12355.4
    364640     12356.1
    364680     12357.9
    364720     12357.6
    364760     12359.7
    364800     12361.1
    364840     12362.7
    364880     12364.1
    364920     12365.1
    364960     12365.7
    365000     12368.1
    365040     12370.7
    365080     12371.2
    365120     12371.3
    365160     12373.8
    365200     12374.2
    365240     12375.4
    365280       12377
    365320     12378.8
    365360     12379.8
    365400     12382.5
    365440     12383.3
    365480       12385
    365520     12384.8
    365560     12386.9
    365600     12388.2
    365640     12389.9
    365680     12391.3
    365720     12392.3
    365760     12392.8
    365800     12395.2
    365840     12397.8
    365880     12398.3
    365920     12398.5
    365960       12401
    366000     12401.3
    366040     12402.7
    366080     12404.2
    366120       12406
    366160       12407
    366200     12409.7
    366240     12410.4
    366280     12412.2
    366320       12412
    366360     12414.1
    366400     12415.4
    366440     12417.1
    366480     12418.5
    366520     12419.5
    366560       12420
    366600     12422.4
    366640       12425
    366680     12425.5
    366720     12425.6
    366760     12428.1
    366800     12428.5
    366840     12429.9
    366880     12431.3
    366920     12433.1
    366960     12434.2
    367000     12436.8
    367040     12437.5
    367080     12439.4
    367120     12439.1
    367160     12441.2
    367200     12442.5
    367240     12444.2
    367280     12445.7
    367320     12446.7
    367360     12447.1
    367400     12449.6
    367440     12452.2
    367480     12452.7
    367520     12452.8
    367560     12455.3
    367600     12455.7
    367640       12457
    367680     12458.5
    367720     12460.3
    367760     12461.3
    367800       12464
    367840     12464.7
    367880     12466.5
    367920     12466.3
    367960     12468.3
    368000     12469.7
    368040     12471.3
    368080     12472.8
    368120     12473.8
    368160     12474.3
    368200     12476.7
    368240     12479.3
    368280     12479.8
    368320     12479.9
    368360     12482.5
    368400     12482.8
    368440     12484.1
    368480     12485.7
    368520     12487.4
    368560     12488.4
    368600     12491.1
    368640     12491.8
    368680     12493.7
    368720     12493.4
    368760     12495.5
    368800     12496.8
    368840     12498.5
    368880       12500
    368920       12501
    368960     12501.5
    369000     12503.8
    369040     12506.5
    369080       12507
    369120       12507
    369160     12509.6
    369200     12509.9
    369240     12511.3
    369280     12512.8
    369320     12514.5
    369360     12515.6
    369400     12518.2
    369440       12519
    369480     12520.9
    369520     12520.6
    369560     12522.6
    369600     12523.9
    369640     12525.6
    369680     12527.1
    369720     12528.1
    369760     12528.6
    369800       12531
    369840     12533.6
    369880     12534.1
    369920     12534.2
    369960     12536.8
    370000     12537.1
    370040     12538.4
    370080     12539.9
    370120     12541.7
    370160     12542.7
    370200     12545.4
    370240     12546.1
    370280       12548
    370320     12547.7
    370360     12549.8
    370400     12551.1
    370440     12552.8
    370480     12554.3
    370520     12555.3
    370560     12555.7
    370600     12558.1
    370640     12560.8
    370680     12561.3
    370720     12561.4
    370760     12563.9
    370800     12564.2
    370840     12565.6
    370880       12567
    370920     12568.8
    370960     12569.9
    371000     12572.5
    371040     12573.3
    371080     12575.2
    371120     12574.8
    371160     12576.9
    371200     12578.2
    371240     12579.9
    371280     12581.5
    371320     12582.4
    371360     12582.9
    371400     12585.3
    371440     12587.9
    371480     12588.4
    371520     12588.5
    371560     12591.1
    371600     12591.3
    371640     12592.7
    371680     12594.2
    371720       12596
    371760     12597.1
    371800     12599.6
    371840     12600.5
    371880     12602.3
    371920       12602
    371960     12604.1
    372000     12605.4
    372040     12607.1
    372080     12608.5
    372120     12609.5
    372160     12610.1
    372200     12612.5
    372240     12615.1
    372280     12615.6
    372320     12615.7
    372360     12618.3
    372400     12618.5
    372440     12619.9
    372480     12621.3
    372520     12623.1
    372560     12624.2
    372600     12626.8
    372640     12627.6
    372680     12629.4
    372720     12629.1
    372760     12631.2
    372800     12632.5
    372840     12634.3
    372880     12635.7
    372920     12636.7
    372960     12637.2
    373000     12639.6
    373040     12642.2
    373080     12642.7
    373120     12642.8
    373160     12645.4
    373200     12645.6
    373240       12647
    373280     12648.4
    373320     12650.3
    373360     12651.4
    373400       12654
    373440     12654.7
    373480     12656.6
    373520     12656.2
    373560     12658.4
    373600     12659.6
    373640     12661.4
    373680     12662.8
    373720     12663.8
    373760     12664.3
    373800     12666.7
    373840     12669.4
    373880     12669.8
    373920       12670
    373960     12672.5
    374000     12672.7
    374040     12674.2
    374080     12675.6
    374120     12677.4
    374160     12678.5
    374200     12681.1
    374240     12681.8
    374280     12683.7
    374320     12683.4
    374360     12685.5
    374400     12686.8
    374440     12688.5
    374480     12689.9
    374520     12690.9
    374560     12691.4
    374600     12693.8
    374640     12696.4
    374680       12697
    374720     12697.1
    374760     12699.6
    374800     12699.8
    374840     12701.3
    374880     12702.7
    374920     12704.5
    374960     12705.7
    375000     12708.3
    375040       12709
    375080     12710.9
    375120     12710.5
    375160     12712.7
    375200     12713.8
    375240     12715.6
    375280       12717
    375320     12718.1
    375360     12718.5
    375400       12721
    375440     12723.6
    375480     12724.1
    375520     12724.2
    375560     12726.7
    375600     12726.9
    375640     12728.4
    375680     12729.7
    375720     12731.6
    375760     12732.8
    375800     12735.4
    375840       12736
    375880       12738
    375920     12737.6
    375960     12739.8
    376000     12740.9
    376040     12742.7
    376080     12744.1
    376120     12745.2
    376160     12745.6
    376200     12748.1
    376240     12750.7
    376280     12751.3
    376320     12751.3
    376360     12753.8
    376400       12754
    376440     12755.5
    376480     12756.8
    376520     12758.7
    376560     12759.9
    376600     12762.5
    376640     12763.1
    376680     12765.1
    376720     12764.7
    376760     12766.9
    376800     12768.1
    376840     12769.8
    376880     12771.2
    376920     12772.3
    376960     12772.7
    377000     12775.1
    377040     12777.9
    377080     12778.3
    377120     12778.4
    377160     12780.9
    377200     12781.1
    377240     12782.6
    377280     12783.9
    377320     12785.9
    377360       12787
    377400     12789.6
    377440     12790.2
    377480     12792.2
    377520     12791.8
    377560       12794
    377600     12795.2
    377640     12796.9
    377680     12798.3
    377720     12799.4
    377760     12799.8
    377800     12802.3
    377840       12805
    377880     12805.4
    377920     12805.6
    377960       12808
    378000     12808.2
    378040     12809.7
    378080       12811
    378120       12813
    378160     12814.1
    378200     12816.8
    378240     12817.3
    378280     12819.3
    378320     12818.9
    378360       12821
    378400     12822.3
    378440       12824
    378480     12825.4
    378520     12826.5
    378560     12826.9
    378600     12829.4
    378640     12832.1
    378680     12832.6
    378720     12832.6
    378760     12835.2
    378800     12835.3
    378840     12836.8
    378880     12838.1
    378920     12840.1
    378960     12841.2
    379000     12843.9
    379040     12844.4
    379080     12846.4
    379120       12846
    379160     12848.1
    379200     12849.4
    379240     12851.1
    379280     12852.5
    379320     12853.6
    379360       12854
    379400     12856.5
    379440     12859.2
    379480     12859.6
    379520     12859.7
    379560     12862.3
    379600     12862.4
    379640     12863.9
    379680     12865.2
    379720     12867.1
    379760     12868.3
    379800       12871
    379840     12871.5
    379880     12873.5
    379920     12873.2
    379960     12875.2
    380000     12876.5
    380040     12878.2
    380080     12879.6
    380120     12880.7
    380160     12881.1
    380200     12883.6
    380240     12886.3
    380280     12886.7
    380320     12886.8
    380360     12889.3
    380400     12889.5
    380440       12891
    380480     12892.3
    380520     12894.3
    380560     12895.4
    380600     12898.1
    380640     12898.6
    380680     12900.6
    380720     12900.3
    380760     12902.3
    380800     12903.6
    380840     12905.3
    380880     12906.7
    380920     12907.8
    380960     12908.2
    381000     12910.7
    381040     12913.4
    381080     12913.8
    381120       12914
    381160     12916.4
    381200     12916.7
    381240       12918
    381280     12919.4
    381320     12921.3
    381360     12922.5
    381400     12925.2
    381440     12925.7
    381480     12927.7
    381520     12927.4
    381560     12929.4
    381600     12930.7
    381640     12932.4
    381680     12933.8
    381720     12934.8
    381760     12935.3
    381800     12937.8
    381840     12940.5
    381880     12940.9
    381920     12941.1
    381960     12943.5
    382000     12943.8
    382040     12945.1
    382080     12946.5
    382120     12948.5
    382160     12949.6
    382200     12952.4
    382240     12952.8
    382280     12954.8
    382320     12954.4
    382360     12956.5
    382400     12957.8
    382440     12959.4
    382480     12960.9
    382520     12961.9
    382560     12962.4
    382600     12964.9
    382640     12967.6
    382680       12968
    382720     12968.2
    382760     12970.6
    382800     12970.9
    382840     12972.2
    382880     12973.6
    382920     12975.6
    382960     12976.7
    383000     12979.5
    383040     12979.9
    383080     12981.9
    383120     12981.5
    383160     12983.6
    383200     12984.9
    383240     12986.6
    383280       12988
    383320       12989
    383360     12989.5
    383400       12992
    383440     12994.7
    383480     12995.1
    383520     12995.3
    383560     12997.7
    383600     12998.1
    383640     12999.4
    383680     13000.7
    383720     13002.7
    383760     13003.8
    383800     13006.6
    383840     13006.9
    383880       13009
    383920     13008.6
    383960     13010.7
    384000     13011.9
    384040     13013.7
    384080     13015.1
    384120     13016.1
    384160     13016.6
    384200     13019.1
    384240     13021.8
    384280     13022.1
    384320     13022.4
    384360     13024.9
    384400     13025.1
    384440     13026.5
    384480     13027.8
    384520     13029.8
    384560     13030.9
    384600     13033.6
    384640       13034
    384680     13036.2
    384720     13035.7
    384760     13037.8
    384800     13039.1
    384840     13040.8
    384880     13042.2
    384920     13043.2
    384960     13043.7
    385000     13046.1
    385040     13048.9
    385080     13049.2
    385120     13049.5
    385160       13052
    385200     13052.3
    385240     13053.6
    385280       13055
    385320     13056.9
    385360       13058
    385400     13060.7
    385440     13061.2
    385480     13063.3
    385520     13062.8
    385560       13065
    385600     13066.2
    385640     13067.9
    385680     13069.3
    385720     13070.3
    385760     13070.8
    385800     13073.3
    385840       13076
    385880     13076.4
    385920     13076.6
    385960     13079.1
    386000     13079.4
    386040     13080.7
    386080     13082.1
    386120       13084
    386160     13085.2
    386200     13087.9
    386240     13088.3
    386280     13090.4
    386320       13090
    386360     13092.1
    386400     13093.3
    386440       13095
    386480     13096.4
    386520     13097.4
    386560     13097.9
    386600     13100.4
    386640     13103.2
    386680     13103.5
    386720     13103.8
    386760     13106.2
    386800     13106.5
    386840     13107.8
    386880     13109.2
    386920     13111.1
    386960     13112.3
    387000       13115
    387040     13115.4
    387080     13117.5
    387120     13117.1
    387160     13119.2
    387200     13120.4
    387240     13122.1
    387280     13123.5
    387320     13124.5
    387360       13125
    387400     13127.5
    387440     13130.2
    387480     13130.6
    387520     13130.9
    387560     13133.3
    387600     13133.6
    387640     13134.9
    387680     13136.3
    387720     13138.2
    387760     13139.4
    387800     13142.1
    387840     13142.6
    387880     13144.6
    387920     13144.1
    387960     13146.4
    388000     13147.5
    388040     13149.2
    388080     13150.6
    388120     13151.6
    388160     13152.1
    388200     13154.6
    388240     13157.4
    388280     13157.7
    388320       13158
    388360     13160.4
    388400     13160.7
    388440       13162
    388480     13163.4
    388520     13165.3
    388560     13166.6
    388600     13169.2
    388640     13169.6
    388680     13171.7
    388720     13171.2
    388760     13173.4
    388800     13174.5
    388840     13176.3
    388880     13177.8
    388920     13178.7
    388960     13179.2
    389000     13181.8
    389040     13184.5
    389080     13184.9
    389120     13185.1
    389160     13187.5
    389200     13187.8
    389240     13189.1
    389280     13190.5
    389320     13192.4
    389360     13193.7
    389400     13196.3
    389440     13196.7
    389480     13198.8
    389520     13198.3
    389560     13200.5
    389600     13201.7
    389640     13203.4
    389680     13204.9
    389720     13205.8
    389760     13206.2
    389800     13208.8
    389840     13211.6
    389880     13211.9
    389920     13212.1
    389960     13214.6
    390000     13214.9
    390040     13216.2
    390080     13217.6
    390120     13219.5
    390160     13220.7
    390200     13223.4
    390240     13223.8
    390280     13225.9
    390320     13225.4
    390360     13227.6
    390400     13228.7
    390440     13230.5
    390480       13232
    390520     13232.9
    390560     13233.3
    390600     13235.9
    390640     13238.7
    390680       13239
    390720     13239.2
    390760     13241.7
    390800       13242
    390840     13243.3
    390880     13244.7
    390920     13246.7
    390960     13247.8
    391000     13250.5
    391040     13250.9
    391080       13253
    391120     13252.5
    391160     13254.7
    391200     13255.8
    391240     13257.6
    391280     13259.1
    391320       13260
    391360     13260.4
    391400     13263.1
    391440     13265.9
    391480     13266.2
    391520     13266.3
    391560     13268.8
    391600     13269.1
    391640     13270.5
    391680     13271.8
    391720     13273.8
    391760       13275
    391800     13277.6
    391840       13278
    391880     13280.1
    391920     13279.7
    391960     13281.8
    392000       13283
    392040     13284.8
    392080     13286.2
    392120     13287.1
    392160     13287.5
    392200     13290.2
    392240       13293
    392280     13293.3
    392320     13293.4
    392360     13295.9
    392400     13296.2
    392440     13297.6
    392480       13299
    392520     13300.9
    392560     13302.1
    392600     13304.7
    392640     13305.2
    392680     13307.3
    392720     13306.8
    392760     13308.9
    392800     13310.1
    392840     13311.9
    392880     13313.2
    392920     13314.2
    392960     13314.7
    393000     13317.3
    393040       13320
    393080     13320.4
    393120     13320.6
    393160       13323
    393200     13323.3
    393240     13324.7
    393280     13326.1
    393320       13328
    393360     13329.1
    393400     13331.8
    393440     13332.3
    393480     13334.4
    393520     13333.9
    393560       13336
    393600     13337.3
    393640       13339
    393680     13340.4
    393720     13341.4
    393760     13341.8
    393800     13344.5
    393840     13347.2
    393880     13347.6
    393920     13347.7
    393960     13350.1
    394000     13350.5
    394040     13351.8
    394080     13353.3
    394120     13355.1
    394160     13356.2
    394200       13359
    394240     13359.4
    394280     13361.5
    394320     13361.1
    394360     13363.2
    394400     13364.4
    394440     13366.2
    394480     13367.5
    394520     13368.5
    394560     13368.9
    394600     13371.6
    394640     13374.3
    394680     13374.7
    394720     13374.8
    394760     13377.3
    394800     13377.6
    394840     13378.9
    394880     13380.4
    394920     13382.3
    394960     13383.4
    395000     13386.1
    395040     13386.5
    395080     13388.6
    395120     13388.2
    395160     13390.3
    395200     13391.6
    395240     13393.4
    395280     13394.7
    395320     13395.7
    395360     13396.1
    395400     13398.7
    395440     13401.5
    395480     13401.8
    395520     13401.9
    395560     13404.4
    395600     13404.7
    395640     13406.1
    395680     13407.5
    395720     13409.4
    395760     13410.5
    395800     13413.2
    395840     13413.7
    395880     13415.7
    395920     13415.3
    395960     13417.4
    396000     13418.7
    396040     13420.5
    396080     13421.8
    396120     13422.8
    396160     13423.2
    396200     13425.8
    396240     13428.6
    396280     13428.9
    396320       13429
    396360     13431.5
    396400     13431.8
    396440     13433.2
    396480     13434.6
    396520     13436.5
    396560     13437.6
    396600     13440.3
    396640     13440.8
    396680     13442.8
    396720     13442.4
    396760     13444.5
    396800     13445.8
    396840     13447.7
    396880     13448.9
    396920     13449.9
    396960     13450.3
    397000       13453
    397040     13455.7
    397080     13456.1
    397120     13456.1
    397160     13458.6
    397200     13458.9
    397240     13460.3
    397280     13461.7
    397320     13463.6
    397360     13464.7
    397400     13467.4
    397440     13467.9
    397480     13469.9
    397520     13469.5
    397560     13471.6
    397600     13472.9
    397640     13474.8
    397680       13476
    397720       13477
    397760     13477.4
    397800     13480.1
    397840     13482.8
    397880     13483.2
    397920     13483.2
    397960     13485.7
    398000       13486
    398040     13487.4
    398080     13488.8
    398120     13490.6
    398160     13491.8
    398200     13494.5
    398240       13495
    398280       13497
    398320     13496.6
    398360     13498.7
    398400       13500
    398440     13501.9
    398480       13503
    398520     13504.1
    398560     13504.5
    398600     13507.2
    398640     13509.9
    398680     13510.2
    398720     13510.3
    398760     13512.8
    398800       13513
    398840     13514.6
    398880     13515.9
    398920     13517.7
    398960     13518.9
    399000     13521.6
    399040     13522.1
    399080     13524.1
    399120     13523.7
    399160     13525.8
    399200     13527.1
    399240     13528.9
    399280     13530.2
    399320     13531.2
    399360     13531.5
    399400     13534.3
    399440       13537
    399480     13537.4
    399520     13537.4
    399560     13539.9
    399600     13540.1
    399640     13541.6
    399680     13543.1
    399720     13544.8
    399760     13545.9
    399800     13548.7
    399840     13549.2
    399880     13551.1
    399920     13550.8
    399960     13552.9
    400000     13554.2
    400040     13556.1
    400080     13557.3
    400120     13558.2
    400160     13558.6
    400200     13561.4
    400240     13564.1
    400280     13564.4
    400320     13564.5
    400360       13567
    400400     13567.2
    400440     13568.7
    400480     13570.1
    400520     13571.8
    400560     13572.9
    400600     13575.8
    400640     13576.2
    400680     13578.3
    400720     13577.9
    400760       13580
    400800     13581.2
    400840     13583.1
    400880     13584.3
    400920     13585.3
    400960     13585.7
    401000     13588.4
    401040     13591.2
    401080     13591.5
    401120     13591.5
    401160     13594.1
    401200     13594.3
    401240     13595.7
    401280     13597.2
    401320     13598.9
    401360     13600.1
    401400     13602.9
    401440     13603.3
    401480     13605.4
    401520       13605
    401560       13607
    401600     13608.4
    401640     13610.3
    401680     13611.4
    401720     13612.5
    401760     13612.8
    401800     13615.5
    401840     13618.3
    401880     13618.6
    401920     13618.6
    401960     13621.2
    402000     13621.4
    402040     13622.8
    402080     13624.3
    402120     13626.1
    402160     13627.2
    402200     13630.1
    402240     13630.4
    402280     13632.5
    402320     13632.1
    402360     13634.1
    402400     13635.5
    402440     13637.4
    402480     13638.6
    402520     13639.6
    402560     13639.9
    402600     13642.6
    402640     13645.4
    402680     13645.7
    402720     13645.7
    402760     13648.2
    402800     13648.5
    402840     13649.9
    402880     13651.4
    402920     13653.1
    402960     13654.3
    403000     13657.2
    403040     13657.6
    403080     13659.6
    403120     13659.2
    403160     13661.3
    403200     13662.6
    403240     13664.5
    403280     13665.7
    403320     13666.7
    403360       13667
    403400     13669.7
    403440     13672.5
    403480     13672.8
    403520     13672.8
    403560     13675.3
    403600     13675.6
    403640       13677
    403680     13678.5
    403720     13680.2
    403760     13681.4
    403800     13684.2
    403840     13684.7
    403880     13686.7
    403920     13686.3
    403960     13688.4
    404000     13689.7
    404040     13691.5
    404080     13692.7
    404120     13693.7
    404160     13694.2
    404200     13696.8
    404240     13699.6
    404280     13699.9
    404320     13699.9
    404360     13702.4
    404400     13702.7
    404440     13704.1
    404480     13705.6
    404520     13707.3
    404560     13708.5
    404600     13711.4
    404640     13711.8
    404680     13713.7
    404720     13713.4
    404760     13715.5
    404800     13716.7
    404840     13718.6
    404880     13719.9
    404920     13720.8
    404960     13721.2
    405000     13723.9
    405040     13726.7
    405080     13726.9
    405120       13727
    405160     13729.5
    405200     13729.8
    405240     13731.2
    405280     13732.7
    405320     13734.5
    405360     13735.6
    405400     13738.4
    405440     13738.9
    405480     13740.8
    405520     13740.4
    405560     13742.6
    405600     13743.9
    405640     13745.8
    405680       13747
    405720     13747.9
    405760     13748.4
    405800       13751
    405840     13753.8
    405880       13754
    405920     13754.1
    405960     13756.6
    406000     13756.9
    406040     13758.4
    406080     13759.8
    406120     13761.6
    406160     13762.7
    406200     13765.5
    406240       13766
    406280     13767.9
    406320     13767.5
    406360     13769.7
    406400       13771
    406440     13772.9
    406480       13774
    406520       13775
    406560     13775.5
    406600     13778.2
    406640     13780.9
    406680     13781.1
    406720     13781.3
    406760     13783.7
    406800       13784
    406840     13785.5
    406880     13786.9
    406920     13788.7
    406960     13789.8
    407000     13792.6
    407040     13793.1
    407080     13795.1
    407120     13794.6
    407160     13796.8
    407200     13798.1
    407240       13800
    407280     13801.1
    407320     13802.1
    407360     13802.5
    407400     13805.3
    407440       13808
    407480     13808.2
    407520     13808.3
    407560     13810.8
    407600     13811.1
    407640     13812.6
    407680       13814
    407720     13815.7
    407760     13816.8
    407800     13819.7
    407840     13820.1
    407880     13822.2
    407920     13821.7
    407960     13823.9
    408000     13825.2
    408040     13827.1
    408080     13828.2
    408120     13829.2
    408160     13829.7
    408200     13832.3
    408240     13835.1
    408280     13835.4
    408320     13835.4
    408360     13837.9
    408400     13838.3
    408440     13839.7
    408480     13841.1
    408520     13842.8
    408560     13843.9
    408600     13846.8
    408640     13847.2
    408680     13849.2
    408720     13848.8
    408760       13851
    408800     13852.2
    408840     13854.1
    408880     13855.3
    408920     13856.3
    408960     13856.8
    409000     13859.4
    409040     13862.2
    409080     13862.5
    409120     13862.5
    409160       13865
    409200     13865.4
    409240     13866.8
    409280     13868.2
    409320     13869.9
    409360       13871
    409400       13874
    409440     13874.3
    409480     13876.3
    409520     13875.9
    409560     13878.1
    409600     13879.3
    409640     13881.2
    409680     13882.4
    409720     13883.4
    409760     13883.9
    409800     13886.6
    409840     13889.3
    409880     13889.6
    409920     13889.6
    409960     13892.2
    410000     13892.5
    410040     13893.9
    410080     13895.3
    410120       13897
    410160     13898.1
    410200     13901.1
    410240     13901.4
    410280     13903.4
    410320       13903
    410360     13905.2
    410400     13906.4
    410440     13908.4
    410480     13909.5
    410520     13910.5
    410560       13911
    410600     13913.6
    410640     13916.4
    410680     13916.7
    410720     13916.7
    410760     13919.2
    410800     13919.6
    410840       13921
    410880     13922.4
    410920     13924.1
    410960     13925.2
    411000     13928.2
    411040     13928.5
    411080     13930.5
    411120     13930.1
    411160     13932.3
    411200     13933.5
    411240     13935.5
    411280     13936.6
    411320     13937.6
    411360     13938.1
    411400     13940.8
    411440     13943.5
    411480     13943.8
    411520     13943.8
    411560     13946.3
    411600     13946.6
    411640     13948.1
    411680     13949.5
    411720     13951.2
    411760     13952.2
    411800     13955.3
    411840     13955.6
    411880     13957.6
    411920     13957.2
    411960     13959.4
    412000     13960.6
    412040     13962.6
    412080     13963.7
    412120     13964.6
    412160     13965.2
    412200     13967.9
    412240     13970.7
    412280     13970.9
    412320     13970.8
    412360     13973.4
    412400     13973.7
    412440     13975.2
    412480     13976.6
    412520     13978.3
    412560     13979.4
    412600     13982.4
    412640     13982.7
    412680     13984.8
    412720     13984.3
    412760     13986.5
    412800     13987.7
    412840     13989.7
    412880     13990.8
    412920     13991.7
    412960     13992.3
    413000       13995
    413040     13997.8
    413080       13998
    413120     13997.9
    413160     14000.6
    413200     14000.9
    413240     14002.3
    413280     14003.7
    413320     14005.4
    413360     14006.5
    413400     14009.5
    413440     14009.9
    413480     14011.9
    413520     14011.5
    413560     14013.6
    413600     14014.8
    413640     14016.8
    413680     14017.9
    413720     14018.8
    413760     14019.5
    413800     14022.1
    413840     14024.8
    413880       14025
    413920       14025
    413960     14027.6
    414000     14027.9
    414040     14029.4
    414080     14030.8
    414120     14032.5
    414160     14033.6
    414200     14036.6
    414240     14036.9
    414280       14039
    414320     14038.5
    414360     14040.7
    414400     14041.9
    414440     14043.9
    414480       14045
    414520     14045.8
    414560     14046.6
    414600     14049.1
    414640     14051.9
    414680     14052.1
    414720     14052.1
    414760     14054.7
    414800       14055
    414840     14056.6
    414880     14057.9
    414920     14059.6
    414960     14060.7
    415000     14063.7
    415040       14064
    415080     14066.1
    415120     14065.6
    415160     14067.8
    415200       14069
    415240       14071
    415280     14072.1
    415320     14072.9
    415360     14073.7
    415400     14076.2
    415440       14079
    415480     14079.2
    415520     14079.2
    415560     14081.8
    415600     14082.1
    415640     14083.7
    415680       14085
    415720     14086.7
    415760     14087.7
    415800     14090.8
    415840     14091.2
    415880     14093.2
    415920     14092.7
    415960     14094.9
    416000     14096.1
    416040     14098.1
    416080     14099.2
    416120       14100
    416160     14100.8
    416200     14103.3
    416240     14106.1
    416280     14106.3
    416320     14106.3
    416360     14108.9
    416400     14109.2
    416440     14110.8
    416480     14112.1
    416520     14113.8
    416560     14114.8
    416600     14117.9
    416640     14118.3
    416680     14120.3
    416720     14119.8
    416760       14122
    416800     14123.2
    416840     14125.2
    416880     14126.3
    416920     14127.1
    416960     14127.9
    417000     14130.4
    417040     14133.2
    417080     14133.4
    417120     14133.4
    417160     14136.1
    417200     14136.4
    417240     14137.9
    417280     14139.2
    417320     14140.9
    417360       14142
    417400       14145
    417440     14145.3
    417480     14147.4
    417520     14146.9
    417560     14149.1
    417600     14150.3
    417640     14152.3
    417680     14153.5
    417720     14154.2
    417760       14155
    417800     14157.6
    417840     14160.3
    417880     14160.6
    417920     14160.5
    417960     14163.2
    418000     14163.5
    418040     14165.1
    418080     14166.4
    418120       14168
    418160     14169.1
    418200     14172.2
    418240     14172.4
    418280     14174.5
    418320     14174.1
    418360     14176.3
    418400     14177.4
    418440     14179.4
    418480     14180.6
    418520     14181.4
    418560     14182.1
    418600     14184.7
    418640     14187.4
    418680     14187.8
    418720     14187.7
    418760     14190.4
    418800     14190.6
    418840     14192.2
    418880     14193.5
    418920     14195.2
    418960     14196.3
    419000     14199.3
    419040     14199.6
    419080     14201.7
    419120     14201.2
    419160     14203.5
    419200     14204.5
    419240     14206.5
    419280     14207.8
    419320     14208.5
    419360     14209.3
    419400     14211.8
    419440     14214.6
    419480     14214.9
    419520     14214.8
    419560     14217.5
    419600     14217.7
    419640     14219.3
    419680     14220.6
    419720     14222.3
    419760     14223.4
    419800     14226.4
    419840     14226.8
    419880     14228.8
    419920     14228.3
    419960     14230.6
    420000     14231.7
    420040     14233.6
    420080     14234.9
    420120     14235.7
    420160     14236.4
    420200       14239
    420240     14241.7
    420280       14242
    420320     14241.9
    420360     14244.6
    420400     14244.9
    420440     14246.4
    420480     14247.8
    420520     14249.4
    420560     14250.5
    420600     14253.6
    420640     14253.9
    420680     14255.9
    420720     14255.5
    420760     14257.8
    420800     14258.8
    420840     14260.8
    420880     14262.1
    420920     14262.9
    420960     14263.6
    421000     14266.1
    421040     14268.9
    421080     14269.2
    421120       14269
    421160     14271.8
    421200     14272.1
    421240     14273.6
    421280     14274.9
    421320     14276.6
    421360     14277.7
    421400     14280.8
    421440       14281
    421480       14283
    421520     14282.7
    421560     14284.9
    421600       14286
    421640     14287.9
    421680     14289.3
    421720       14290
    421760     14290.8
    421800     14293.3
    421840     14296.1
    421880     14296.3
    421920     14296.2
    421960       14299
    422000     14299.2
    422040     14300.7
    422080     14302.1
    422120     14303.8
    422160     14304.8
    422200     14307.9
    422240     14308.2
    422280     14310.2
    422320     14309.8
    422360     14312.1
    422400     14313.2
    422440     14315.1
    422480     14316.5
    422520     14317.2
    422560       14318
    422600     14320.4
    422640     14323.4
    422680     14323.5
    422720     14323.4
    422760     14326.2
    422800     14326.5
    422840     14327.9
    422880     14329.2
    422920       14331
    422960       14332
    423000     14335.1
    423040     14335.4
    423080     14337.4
    423120       14337
    423160     14339.3
    423200     14340.3
    423240     14342.3
    423280     14343.7
    423320     14344.4
    423360     14345.2
    423400     14347.6
    423440     14350.5
    423480     14350.7
    423520     14350.6
    423560     14353.4
    423600     14353.7
    423640     14355.1
    423680     14356.4
    423720     14358.2
    423760     14359.1
    423800     14362.3
    423840     14362.6
    423880     14364.6
    423920     14364.1
    423960     14366.5
    424000     14367.5
    424040     14369.6
    424080     14370.9
    424120     14371.6
    424160     14372.4
    424200     14374.8
    424240     14377.8
    424280     14377.9
    424320     14377.8
    424360     14380.5
    424400     14380.9
    424440     14382.3
    424480     14383.6
    424520     14385.4
    424560     14386.4
    424600     14389.5
    424640     14389.8
    424680     14391.8
    424720     14391.3
    424760     14393.6
    424800     14394.6
    424840     14396.8
    424880     14398.1
    424920     14398.8
    424960     14399.6
    425000       14402
    425040       14405
    425080     14405.1
    425120     14404.9
    425160     14407.8
    425200       14408
    425240     14409.4
    425280     14410.8
    425320     14412.6
    425360     14413.5
    425400     14416.7
    425440       14417
    425480       14419
    425520     14418.5
    425560     14420.8
    425600     14421.8
    425640     14423.9
    425680     14425.2
    425720     14425.9
    425760     14426.8
    425800     14429.1
    425840     14432.2
    425880     14432.2
    425920     14432.1
    425960     14434.9
    426000     14435.2
    426040     14436.6
    426080       14438
    426120     14439.7
    426160     14440.7
    426200     14443.8
    426240     14444.2
    426280     14446.1
    426320     14445.6
    426360       14448
    426400     14448.9
    426440     14451.1
    426480     14452.4
    426520       14453
    426560     14453.9
    426600     14456.3
    426640     14459.3
    426680     14459.3
    426720     14459.2
    426760     14462.1
    426800     14462.3
    426840     14463.7
    426880     14465.1
    426920     14466.9
    426960     14467.8
    427000       14471
    427040     14471.4
    427080     14473.3
    427120     14472.7
    427160     14475.1
    427200     14476.1
    427240     14478.2
    427280     14479.4
    427320     14480.1
    427360       14481
    427400     14483.4
    427440     14486.4
    427480     14486.5
    427520     14486.3
    427560     14489.2
    427600     14489.5
    427640     14490.8
    427680     14492.2
    427720       14494
    427760     14494.9
    427800       14498
    427840     14498.5
    427880     14500.4
    427920     14499.8
    427960     14502.3
    428000     14503.2
    428040     14505.3
    428080     14506.5
    428120     14507.3
    428160     14508.1
    428200     14510.5
    428240     14513.5
    428280     14513.5
    428320     14513.4
    428360     14516.3
    428400     14516.6
    428440     14517.9
    428480     14519.3
    428520     14521.1
    428560       14522
    428600     14525.1
    428640     14525.6
    428680     14527.5
    428720     14526.9
    428760     14529.4
    428800     14530.3
    428840     14532.4
    428880     14533.6
    428920     14534.4
    428960     14535.2
    429000     14537.6
    429040     14540.6
    429080     14540.7
    429120     14540.5
    429160     14543.5
    429200     14543.7
    429240       14545
    429280     14546.4
    429320     14548.2
    429360     14549.2
    429400     14552.3
    429440     14552.7
    429480     14554.6
    429520       14554
    429560     14556.5
    429600     14557.4
    429640     14559.6
    429680     14560.8
    429720     14561.5
    429760     14562.4
    429800     14564.7
    429840     14567.8
    429880     14567.9
    429920     14567.7
    429960     14570.6
    430000     14570.8
    430040     14572.1
    430080     14573.5
    430120     14575.4
    430160     14576.3
    430200     14579.5
    430240     14579.8
    430280     14581.8
    430320     14581.2
    430360     14583.7
    430400     14584.6
    430440     14586.7
    430480       14588
    430520     14588.6
    430560     14589.5
    430600     14591.8
    430640       14595
    430680     14595.1
    430720     14594.8
    430760     14597.8
    430800       14598
    430840     14599.3
    430880     14600.6
    430920     14602.6
    430960     14603.5
    431000     14606.7
    431040       14607
    431080       14609
    431120     14608.3
    431160     14610.9
    431200     14611.8
    431240     14613.8
    431280     14615.1
    431320     14615.8
    431360     14616.6
    431400       14619
    431440     14622.1
    431480     14622.2
    431520     14621.9
    431560       14625
    431600     14625.1
    431640     14626.5
    431680     14627.8
    431720     14629.8
    431760     14630.7
    431800     14633.8
    431840     14634.1
    431880     14636.2
    431920     14635.4
    431960     14638.1
    432000     14638.9
    432040       14641
    432080     14642.3
    432120       14643
    432160     14643.9
    432200     14646.2
    432240     14649.3
    432280     14649.3
    432320     14649.1
    432360     14652.1
    432400     14652.2
    432440     14653.6
    432480       14655
    432520     14656.9
    432560     14657.8
    432600       14661
    432640     14661.3
    432680     14663.4
    432720     14662.6
    432760     14665.2
    432800     14666.1
    432840     14668.2
    432880     14669.5
    432920       14670
    432960       14671
    433000     14673.4
    433040     14676.4
    433080     14676.5
    433120     14676.3
    433160     14679.3
    433200     14679.4
    433240     14680.8
    433280     14682.1
    433320     14684.1
    433360       14685
    433400     14688.1
    433440     14688.5
    433480     14690.5
    433520     14689.7
    433560     14692.4
    433600     14693.2
    433640     14695.3
    433680     14696.6
    433720     14697.2
    433760     14698.1
    433800     14700.5
    433840     14703.5
    433880     14703.6
    433920     14703.4
    433960     14706.4
    434000     14706.6
    434040     14707.9
    434080     14709.2
    434120     14711.2
    434160     14712.1
    434200     14715.2
    434240     14715.6
    434280     14717.6
    434320     14716.9
    434360     14719.6
    434400     14720.4
    434440     14722.4
    434480     14723.7
    434520     14724.3
    434560     14725.3
    434600     14727.7
    434640     14730.7
    434680     14730.8
    434720     14730.5
    434760     14733.6
    434800     14733.7
    434840       14735
    434880     14736.3
    434920     14738.3
    434960     14739.2
    435000     14742.3
    435040     14742.7
    435080     14744.8
    435120     14743.9
    435160     14746.6
    435200     14747.5
    435240     14749.5
    435280     14750.8
    435320     14751.5
    435360     14752.4
    435400     14754.8
    435440     14757.8
    435480     14757.9
    435520     14757.6
    435560     14760.7
    435600     14760.8
    435640     14762.1
    435680     14763.4
    435720     14765.4
    435760     14766.3
    435800     14769.4
    435840     14769.8
    435880     14771.9
    435920     14771.1
    435960     14773.8
    436000     14774.6
    436040     14776.7
    436080       14778
    436120     14778.7
    436160     14779.5
    436200     14781.9
    436240     14784.9
    436280     14785.1
    436320     14784.8
    436360     14787.9
    436400     14787.9
    436440     14789.3
    436480     14790.5
    436520     14792.6
    436560     14793.5
    436600     14796.5
    436640       14797
    436680       14799
    436720     14798.1
    436760       14801
    436800     14801.7
    436840     14803.8
    436880     14805.1
    436920     14805.8
    436960     14806.7
    437000     14809.1
    437040     14812.1
    437080     14812.2
    437120     14811.9
    437160       14815
    437200     14815.1
    437240     14816.4
    437280     14817.7
    437320     14819.7
    437360     14820.6
    437400     14823.7
    437440     14824.1
    437480     14826.2
    437520     14825.3
    437560     14828.1
    437600     14828.8
    437640     14830.9
    437680     14832.3
    437720     14832.9
    437760     14833.9
    437800     14836.2
    437840     14839.2
    437880     14839.3
    437920       14839
    437960     14842.2
    438000     14842.2
    438040     14843.5
    438080     14844.8
    438120     14846.7
    438160     14847.7
    438200     14850.7
    438240     14851.2
    438280     14853.2
    438320     14852.4
    438360     14855.2
    438400     14855.9
    438440       14858
    438480     14859.4
    438520       14860
    438560       14861
    438600     14863.3
    438640     14866.3
    438680     14866.4
    438720     14866.1
    438760     14869.3
    438800     14869.3
    438840     14870.6
    438880     14871.8
    438920     14873.9
    438960     14874.8
    439000     14877.8
    439040     14878.3
    439080     14880.4
    439120     14879.5
    439160     14882.3
    439200       14883
    439240     14885.1
    439280     14886.5
    439320     14887.1
    439360     14888.1
    439400     14890.4
    439440     14893.3
    439480     14893.5
    439520     14893.2
    439560     14896.4
    439600     14896.3
    439640     14897.7
    439680     14898.9
    439720       14901
    439760     14901.9
    439800     14904.9
    439840     14905.4
    439880     14907.5
    439920     14906.6
    439960     14909.3
    440000     14910.1
    440040     14912.2
    440080     14913.6
    440120     14914.2
    440160     14915.1
    440200     14917.5
    440240     14920.5
    440280     14920.6
    440320     14920.3
    440360     14923.5
    440400     14923.5
    440440     14924.8
    440480       14926
    440520     14928.1
    440560       14929
    440600       14932
    440640     14932.5
    440680     14934.6
    440720     14933.7
    440760     14936.4
    440800     14937.2
    440840     14939.4
    440880     14940.6
    440920     14941.3
    440960     14942.3
    441000     14944.6
    441040     14947.6
    441080     14947.7
    441120     14947.4
    441160     14950.6
    441200     14950.5
    441240       14952
    441280     14953.1
    441320     14955.2
    441360     14956.1
    441400     14959.2
    441440     14959.6
    441480     14961.7
    441520     14960.8
    441560     14963.6
    441600     14964.4
    441640     14966.5
    441680     14967.8
    441720     14968.5
    441760     14969.4
    441800     14971.8
    441840     14974.8
    441880     14974.9
    441920     14974.6
    441960     14977.8
    442000     14977.7
    442040     14979.1
    442080     14980.3
    442120     14982.3
    442160     14983.3
    442200     14986.3
    442240     14986.8
    442280     14988.9
    442320       14988
    442360     14990.7
    442400     14991.6
    442440     14993.6
    442480       14995
    442520     14995.6
    442560     14996.5
    442600     14998.9
    442640     15001.9
    442680       15002
    442720     15001.8
    442760     15004.9
    442800     15004.9
    442840     15006.3
    442880     15007.4
    442920     15009.4
    442960     15010.4
    443000     15013.4
    443040     15013.9
    443080       15016
    443120       15015
    443160     15017.8
    443200     15018.7
    443240     15020.8
    443280     15022.1
    443320     15022.7
    443360     15023.6
    443400       15026
    443440     15029.1
    443480     15029.1
    443520     15028.9
    443560       15032
    443600       15032
    443640     15033.4
    443680     15034.5
    443720     15036.5
    443760     15037.5
    443800     15040.6
    443840     15041.1
    443880     15043.1
    443920     15042.1
    443960       15045
    444000     15045.9
    444040     15047.9
    444080     15049.3
    444120     15049.8
    444160     15050.8
    444200     15053.1
    444240     15056.2
    444280     15056.2
    444320     15056.1
    444360     15059.1
    444400     15059.1
    444440     15060.6
    444480     15061.6
    444520     15063.7
    444560     15064.6
    444600     15067.7
    444640     15068.2
    444680     15070.3
    444720     15069.3
    444760     15072.2
    444800       15073
    444840     15075.1
    444880     15076.5
    444920       15077
    444960     15077.9
    445000     15080.2
    445040     15083.3
    445080     15083.3
    445120     15083.2
    445160     15086.3
    445200     15086.2
    445240     15087.7
    445280     15088.8
    445320     15090.8
    445360     15091.7
    445400     15094.9
    445440     15095.4
    445480     15097.5
    445520     15096.4
    445560     15099.3
    445600     15100.1
    445640     15102.2
    445680     15103.6
    445720     15104.1
    445760       15105
    445800     15107.4
    445840     15110.5
    445880     15110.5
    445920     15110.4
    445960     15113.4
    446000     15113.4
    446040     15114.8
    446080     15115.9
    446120     15117.9
    446160     15118.9
    446200     15122.1
    446240     15122.5
    446280     15124.6
    446320     15123.6
    446360     15126.5
    446400     15127.3
    446440     15129.4
    446480     15130.7
    446520     15131.2
    446560     15132.1
    446600     15134.6
    446640     15137.7
    446680     15137.7
    446720     15137.5
    446760     15140.6
    446800     15140.6
    446840       15142
    446880     15143.1
    446920     15145.1
    446960     15146.1
    447000     15149.3
    447040     15149.6
    447080     15151.8
    447120     15150.7
    447160     15153.7
    447200     15154.5
    447240     15156.5
    447280     15157.9
    447320     15158.4
    447360     15159.2
    447400     15161.7
    447440     15164.8
    447480     15164.9
    447520     15164.7
    447560     15167.8
    447600     15167.7
    447640     15169.2
    447680     15170.2
    447720     15172.3
    447760     15173.3
    447800     15176.5
    447840     15176.8
    447880       15179
    447920     15177.9
    447960     15180.8
    448000     15181.6
    448040     15183.6
    448080       15185
    448120     15185.5
    448160     15186.4
    448200     15188.8
    448240     15191.9
    448280       15192
    448320     15191.8
    448360     15194.9
    448400     15194.9
    448440     15196.3
    448480     15197.3
    448520     15199.4
    448560     15200.4
    448600     15203.6
    448640     15203.9
    448680     15206.1
    448720       15205
    448760       15208
    448800     15208.8
    448840     15210.8
    448880     15212.2
    448920     15212.7
    448960     15213.6
    449000     15215.9
    449040     15219.1
    449080     15219.2
    449120     15218.9
    449160     15222.1
    449200     15222.1
    449240     15223.4
    449280     15224.5
    449320     15226.6
    449360     15227.5
    449400     15230.7
    449440     15231.1
    449480     15233.3
    449520     15232.2
    449560     15235.1
    449600     15235.9
    449640       15238
    449680     15239.4
    449720     15239.8
    449760     15240.7
    449800     15243.1
    449840     15246.3
    449880     15246.4
    449920     15246.1
    449960     15249.2
    450000     15249.2
    450040     15250.5
    450080     15251.7
    450120     15253.7
    450160     15254.6
    450200     15257.8
    450240     15258.2
    450280     15260.4
    450320     15259.3
    450360     15262.2
    450400     15263.1
    450440     15265.1
    450480     15266.5
    450520     15266.9
    450560     15267.8
    450600     15270.2
    450640     15273.4
    450680     15273.5
    450720     15273.2
    450760     15276.3
    450800     15276.4
    450840     15277.7
    450880     15278.8
    450920     15280.9
    450960     15281.8
    451000       15285
    451040     15285.3
    451080     15287.6
    451120     15286.4
    451160     15289.3
    451200     15290.2
    451240     15292.3
    451280     15293.7
    451320     15294.1
    451360       15295
    451400     15297.3
    451440     15300.5
    451480     15300.6
    451520     15300.3
    451560     15303.5
    451600     15303.5
    451640     15304.8
    451680       15306
    451720       15308
    451760     15308.9
    451800     15312.1
    451840     15312.4
    451880     15314.7
    451920     15313.5
    451960     15316.4
    452000     15317.4
    452040     15319.4
    452080     15320.8
    452120     15321.1
    452160       15322
    452200     15324.4
    452240     15327.6
    452280     15327.8
    452320     15327.5
    452360     15330.6
    452400     15330.6
    452440     15331.9
    452480     15333.1
    452520     15335.1
    452560       15336
    452600     15339.3
    452640     15339.6
    452680     15341.8
    452720     15340.6
    452760     15343.5
    452800     15344.5
    452840     15346.6
    452880       15348
    452920     15348.3
    452960     15349.1
    453000     15351.6
    453040     15354.8
    453080     15354.9
    453120     15354.6
    453160     15357.7
    453200     15357.8
    453240       15359
    453280     15360.2
    453320     15362.2
    453360     15363.1
    453400     15366.5
    453440     15366.7
    453480       15369
    453520     15367.8
    453560     15370.7
    453600     15371.7
    453640     15373.7
    453680     15375.1
    453720     15375.4
    453760     15376.3
    453800     15378.8
    453840     15381.9
    453880       15382
    453920     15381.7
    453960     15384.8
    454000     15384.8
    454040     15386.2
    454080     15387.4
    454120     15389.3
    454160     15390.2
    454200     15393.5
    454240     15393.8
    454280     15396.1
    454320     15394.9
    454360     15397.7
    454400     15398.8
    454440     15400.8
    454480     15402.2
    454520     15402.5
    454560     15403.5
    454600     15405.9
    454640       15409
    454680     15409.1
    454720     15408.8
    454760     15411.9
    454800     15411.9
    454840     15413.2
    454880     15414.5
    454920     15416.4
    454960     15417.3
    455000     15420.7
    455040       15421
    455080     15423.2
    455120       15422
    455160     15424.9
    455200     15425.8
    455240     15427.9
    455280     15429.3
    455320     15429.5
    455360     15430.5
    455400       15433
    455440     15436.1
    455480     15436.2
    455520     15435.9
    455560       15439
    455600       15439
    455640     15440.3
    455680     15441.6
    455720     15443.5
    455760     15444.4
    455800     15447.8
    455840       15448
    455880     15450.2
    455920     15449.1
    455960       15452
    456000     15452.9
    456040       15455
    456080     15456.3
    456120     15456.6
    456160     15457.6
    456200       15460
    456240     15463.2
    456280     15463.2
    456320       15463
    456360     15466.1
    456400     15466.1
    456440     15467.5
    456480     15468.7
    456520     15470.6
    456560     15471.5
    456600     15474.9
    456640     15475.2
    456680     15477.3
    456720     15476.2
    456760       15479
    456800       15480
    456840       15482
    456880     15483.4
    456920     15483.7
    456960     15484.7
    457000     15487.1
    457040     15490.3
    457080     15490.3
    457120     15490.1
    457160     15493.2
    457200     15493.2
    457240     15494.6
    457280     15495.8
    457320     15497.8
    457360     15498.6
    457400       15502
    457440     15502.3
    457480     15504.4
    457520     15503.3
    457560     15506.2
    457600     15507.1
    457640     15509.1
    457680     15510.5
    457720     15510.8
    457760     15511.8
    457800     15514.2
    457840     15517.5
    457880     15517.5
    457920     15517.2
    457960     15520.3
    458000     15520.3
    458040     15521.7
    458080     15522.9
    458120     15524.9
    458160     15525.7
    458200     15529.1
    458240     15529.4
    458280     15531.5
    458320     15530.4
    458360     15533.3
    458400     15534.2
    458440     15536.2
    458480     15537.5
    458520     15537.9
    458560     15538.9
    458600     15541.3
    458640     15544.5
    458680     15544.6
    458720     15544.4
    458760     15547.4
    458800     15547.4
    458840     15548.8
    458880     15550.1
    458920       15552
    458960     15552.8
    459000     15556.2
    459040     15556.5
    459080     15558.6
    459120     15557.5
    459160     15560.4
    459200     15561.3
    459240     15563.4
    459280     15564.6
    459320       15565
    459360       15566
    459400     15568.4
    459440     15571.6
    459480     15571.7
    459520     15571.4
    459560     15574.6
    459600     15574.5
    459640     15575.9
    459680     15577.2
    459720     15579.1
    459760     15579.8
    459800     15583.4
    459840     15583.6
    459880     15585.7
    459920     15584.5
    459960     15587.5
    460000     15588.4
    460040     15590.5
    460080     15591.7
    460120     15592.1
    460160     15593.1
    460200     15595.4
    460240     15598.8
    460280     15598.9
    460320     15598.5
    460360     15601.7
    460400     15601.6
    460440     15603.1
    460480     15604.3
    460520     15606.2
    460560     15606.9
    460600     15610.4
    460640     15610.7
    460680     15612.7
    460720     15611.7
    460760     15614.6
    460800     15615.5
    460840     15617.5
    460880     15618.8
    460920     15619.2
    460960     15620.2
    461000     15622.5
    461040     15625.9
    461080     15625.9
    461120     15625.5
    461160     15628.8
    461200     15628.6
    461240     15630.2
    461280     15631.4
    461320     15633.3
    461360       15634
    461400     15637.5
    461440     15637.8
    461480     15639.8
    461520     15638.7
    461560     15641.7
    461600     15642.5
    461640     15644.6
    461680     15645.9
    461720     15646.3
    461760     15647.3
    461800     15649.6
    461840       15653
    461880       15653
    461920     15652.6
    461960     15655.9
    462000     15655.7
    462040     15657.2
    462080     15658.5
    462120     15660.3
    462160       15661
    462200     15664.6
    462240     15664.9
    462280     15666.9
    462320     15665.8
    462360     15668.8
    462400     15669.6
    462440     15671.7
    462480       15673
    462520     15673.4
    462560     15674.3
    462600     15676.7
    462640       15680
    462680     15680.1
    462720     15679.6
    462760       15683
    462800     15682.7
    462840     15684.3
    462880     15685.6
    462920     15687.4
    462960     15688.1
    463000     15691.6
    463040     15691.9
    463080       15694
    463120     15692.8
    463160     15695.9
    463200     15696.7
    463240     15698.8
    463280       15700
    463320     15700.5
    463360     15701.4
    463400     15703.7
    463440     15707.1
    463480     15707.1
    463520     15706.7
    463560       15710
    463600     15709.8
    463640     15711.4
    463680     15712.7
    463720     15714.4
    463760     15715.1
    463800     15718.7
    463840       15719
    463880       15721
    463920     15719.9
    463960     15722.9
    464000     15723.7
    464040     15725.9
    464080     15727.1
    464120     15727.5
    464160     15728.5
    464200     15730.7
    464240     15734.1
    464280     15734.2
    464320     15733.7
    464360     15737.2
    464400     15736.8
    464440     15738.5
    464480     15739.7
    464520     15741.5
    464560     15742.1
    464600     15745.8
    464640       15746
    464680       15748
    464720       15747
    464760     15749.9
    464800     15750.7
    464840     15752.9
    464880     15754.1
    464920     15754.5
    464960     15755.5
    465000     15757.7
    465040     15761.1
    465080     15761.3
    465120     15760.7
    465160     15764.1
    465200     15763.9
    465240     15765.6
    465280     15766.7
    465320     15768.5
    465360     15769.2
    465400     15772.8
    465440     15773.1
    465480       15775
    465520       15774
    465560     15776.9
    465600     15777.8
    465640     15779.9
    465680     15781.2
    465720     15781.6
    465760     15782.6
    465800     15784.8
    465840     15788.2
    465880     15788.3
    465920     15787.8
    465960     15791.1
    466000       15791
    466040     15792.6
    466080     15793.8
    466120     15795.5
    466160     15796.2
    466200     15799.9
    466240     15800.1
    466280       15802
    466320     15800.9
    466360     15803.9
    466400     15804.9
    466440     15806.9
    466480     15808.2
    466520     15808.6
    466560     15809.6
    466600     15811.7
    466640     15815.2
    466680     15815.3
    466720     15814.8
    466760     15818.1
    466800     15817.9
    466840     15819.6
    466880     15820.8
    466920     15822.6
    466960     15823.2
    467000     15826.9
    467040     15827.2
    467080     15829.1
    467120       15828
    467160     15830.8
    467200     15831.8
    467240     15833.9
    467280     15835.2
    467320     15835.6
    467360     15836.6
    467400     15838.7
    467440     15842.2
    467480     15842.4
    467520     15841.8
    467560     15845.1
    467600       15845
    467640     15846.6
    467680     15847.7
    467720     15849.6
    467760     15850.2
    467800       15854
    467840     15854.2
    467880     15856.1
    467920       15855
    467960     15857.8
    468000     15858.8
    468040       15861
    468080     15862.2
    468120     15862.6
    468160     15863.7
    468200     15865.7
    468240     15869.2
    468280     15869.4
    468320     15868.8
    468360     15872.2
    468400       15872
    468440     15873.6
    468480     15874.7
    468520     15876.6
    468560     15877.3
    468600       15881
    468640     15881.2
    468680     15883.2
    468720       15882
    468760     15884.9
    468800     15885.8
    468840       15888
    468880     15889.2
    468920     15889.6
    468960     15890.7
    469000     15892.7
    469040     15896.2
    469080     15896.4
    469120     15895.8
    469160     15899.2
    469200       15899
    469240     15900.7
    469280     15901.7
    469320     15903.6
    469360     15904.2
    469400     15908.1
    469440     15908.2
    469480     15910.2
    469520       15909
    469560     15911.9
    469600     15912.8
    469640       15915
    469680     15916.3
    469720     15916.7
    469760     15917.7
    469800     15919.8
    469840     15923.3
    469880     15923.4
    469920     15922.9
    469960     15926.2
    470000     15926.1
    470040     15927.7
    470080     15928.8
    470120     15930.7
    470160     15931.3
    470200     15935.1
    470240     15935.2
    470280     15937.2
    470320       15936
    470360     15938.9
    470400     15939.9
    470440     15942.1
    470480     15943.3
    470520     15943.7
    470560     15944.6
    470600     15946.8
    470640     15950.4
    470680     15950.4
    470720     15949.9
    470760     15953.2
    470800     15953.1
    470840     15954.8
    470880     15955.8
    470920     15957.7
    470960     15958.3
    471000     15962.1
    471040     15962.3
    471080     15964.3
    471120       15963
    471160       15966
    471200     15966.9
    471240     15969.1
    471280     15970.3
    471320     15970.8
    471360     15971.7
    471400     15973.8
    471440     15977.3
    471480     15977.4
    471520     15976.9
    471560     15980.2
    471600     15980.1
    471640     15981.8
    471680     15982.8
    471720     15984.7
    471760     15985.3
    471800     15989.1
    471840     15989.3
    471880     15991.3
    471920       15990
    471960       15993
    472000     15993.9
    472040     15996.1
    472080     15997.3
    472120     15997.8
    472160     15998.7
    472200     16000.8
    472240     16004.3
    472280     16004.5
    472320     16003.9
    472360     16007.3
    472400     16007.1
    472440     16008.8
    472480     16009.8
    472520     16011.8
    472560     16012.3
    472600     16016.2
    472640     16016.4
    472680     16018.4
    472720       16017
    472760       16020
    472800     16020.9
    472840     16023.1
    472880     16024.3
    472920     16024.8
    472960     16025.8
    473000     16027.8
    473040     16031.3
    473080     16031.5
    473120     16030.9
    473160     16034.3
    473200     16034.1
    473240     16035.8
    473280     16036.8
    473320     16038.8
    473360     16039.3
    473400     16043.2
    473440     16043.4
    473480     16045.4
    473520     16044.1
    473560     16047.1
    473600     16047.9
    473640     16050.1
    473680     16051.4
    473720     16051.9
    473760     16052.8
    473800     16054.9
    473840     16058.4
    473880     16058.5
    473920     16057.9
    473960     16061.3
    474000     16061.1
    474040     16062.8
    474080     16063.9
    474120     16065.8
    474160     16066.4
    474200     16070.3
    474240     16070.5
    474280     16072.5
    474320     16071.1
    474360     16074.1
    474400       16075
    474440     16077.2
    474480     16078.5
    474520     16078.9
    474560     16079.8
    474600       16082
    474640     16085.5
    474680     16085.5
    474720       16085
    474760     16088.4
    474800     16088.2
    474840     16089.9
    474880     16090.9
    474920     16092.9
    474960     16093.4
    475000     16097.4
    475040     16097.5
    475080     16099.6
    475120     16098.2
    475160     16101.2
    475200       16102
    475240     16104.2
    475280     16105.5
    475320       16106
    475360     16106.8
    475400       16109
    475440     16112.6
    475480     16112.5
    475520       16112
    475560     16115.5
    475600     16115.2
    475640     16116.9
    475680     16117.9
    475720     16119.9
    475760     16120.5
    475800     16124.4
    475840     16124.6
    475880     16126.7
    475920     16125.3
    475960     16128.2
    476000       16129
    476040     16131.2
    476080     16132.5
    476120       16133
    476160     16133.8
    476200     16136.1
    476240     16139.6
    476280     16139.5
    476320       16139
    476360     16142.6
    476400     16142.3
    476440     16143.9
    476480     16144.9
    476520     16146.9
    476560     16147.5
    476600     16151.4
    476640     16151.6
    476680     16153.7
    476720     16152.2
    476760     16155.2
    476800       16156
    476840     16158.2
    476880     16159.5
    476920       16160
    476960     16160.9
    477000     16163.1
    477040     16166.6
    477080     16166.6
    477120       16166
    477160     16169.6
    477200     16169.2
    477240     16170.9
    477280     16171.9
    477320     16173.9
    477360     16174.6
    477400     16178.5
    477440     16178.6
    477480     16180.7
    477520     16179.3
    477560     16182.2
    477600     16183.1
    477640     16185.2
    477680     16186.5
    477720       16187
    477760     16187.9
    477800     16190.1
    477840     16193.7
    477880     16193.6
    477920       16193
    477960     16196.7
    478000     16196.2
    478040     16197.9
    478080     16198.9
    478120     16200.9
    478160     16201.6
    478200     16205.4
    478240     16205.6
    478280     16207.7
    478320     16206.3
    478360     16209.2
    478400       16210
    478440     16212.3
    478480     16213.5
    478520       16214
    478560     16214.9
    478600     16217.1
    478640     16220.7
    478680     16220.6
    478720       16220
    478760     16223.6
    478800     16223.2
    478840     16224.9
    478880     16225.9
    478920     16227.9
    478960     16228.6
    479000     16232.5
    479040     16232.6
    479080     16234.6
    479120     16233.2
    479160     16236.2
    479200       16237
    479240     16239.3
    479280     16240.5
    479320       16241
    479360     16241.9
    479400       16244
    479440     16247.6
    479480     16247.6
    479520       16247
    479560     16250.6
    479600     16250.2
    479640     16251.8
    479680     16252.8
    479720     16254.9
    479760     16255.6
    479800     16259.4
    479840     16259.6
    479880     16261.7
    479920     16260.2
    479960     16263.2
    480000       16264
    480040     16266.3
    480080     16267.5
    480120     16268.1
    480160     16268.9
    480200       16271
    480240     16274.6
    480280     16274.6
    480320       16274
    480360     16277.7
    480400     16277.2
    480440     16278.8
    480480     16279.9
    480520     16281.9
    480560     16282.6
    480600     16286.5
    480640     16286.6
    480680     16288.7
    480720     16287.3
    480760     16290.3
    480800       16291
    480840     16293.3
    480880     16294.6
    480920       16295
    480960     16295.9
    481000       16298
    481040     16301.6
    481080     16301.7
    481120       16301
    481160     16304.8
    481200     16304.2
    481240     16305.9
    481280       16307
    481320     16308.9
    481360     16309.6
    481400     16313.4
    481440     16313.7
    481480     16315.7
    481520     16314.4
    481560     16317.3
    481600     16318.1
    481640     16320.3
    481680     16321.6
    481720       16322
    481760     16322.9
    481800     16325.1
    481840     16328.6
    481880     16328.7
    481920     16328.1
    481960     16331.8
    482000     16331.3
    482040       16333
    482080     16333.9
    482120     16335.9
    482160     16336.6
    482200     16340.4
    482240     16340.7
    482280     16342.7
    482320     16341.4
    482360     16344.2
    482400     16345.1
    482440     16347.2
    482480     16348.6
    482520     16349.1
    482560     16349.8
    482600     16352.2
    482640     16355.6
    482680     16355.7
    482720     16355.1
    482760     16358.9
    482800     16358.3
    482840     16359.9
    482880     16360.9
    482920     16362.9
    482960     16363.7
    483000     16367.4
    483040     16367.6
    483080     16369.7
    483120     16368.4
    483160     16371.3
    483200     16372.1
    483240     16374.3
    483280     16375.6
    483320     16376.1
    483360     16376.8
    483400     16379.2
    483440     16382.7
    483480     16382.8
    483520     16382.2
    483560     16385.9
    483600     16385.3
    483640       16387
    483680     16387.9
    483720     16389.9
    483760     16390.8
    483800     16394.4
    483840     16394.7
    483880     16396.8
    483920     16395.5
    483960     16398.3
    484000     16399.2
    484040     16401.4
    484080     16402.6
    484120     16403.1
    484160     16403.9
    484200     16406.2
    484240     16409.7
    484280     16409.8
    484320     16409.2
    484360       16413
    484400     16412.3
    484440       16414
    484480       16415
    484520     16416.9
    484560     16417.8
    484600     16421.5
    484640     16421.7
    484680     16423.8
    484720     16422.5
    484760     16425.3
    484800     16426.2
    484840     16428.5
    484880     16429.6
    484920     16430.2
    484960     16430.9
    485000     16433.3
    485040     16436.8
    485080     16436.8
    485120     16436.3
    485160     16440.1
    485200     16439.3
    485240     16441.1
    485280       16442
    485320       16444
    485360     16444.8
    485400     16448.6
    485440     16448.7
    485480     16450.8
    485520     16449.6
    485560     16452.3
    485600     16453.2
    485640     16455.5
    485680     16456.6
    485720     16457.2
    485760     16457.9
    485800     16460.4
    485840     16463.8
    485880     16463.8
    485920     16463.3
    485960     16467.1
    486000     16466.3
    486040     16468.1
    486080       16469
    486120       16471
    486160     16471.8
    486200     16475.5
    486240     16475.7
    486280     16477.8
    486320     16476.5
    486360     16479.3
    486400     16480.2
    486440     16482.5
    486480     16483.6
    486520     16484.2
    486560     16484.9
    486600     16487.4
    486640     16490.7
    486680     16490.7
    486720     16490.2
    486760     16494.1
    486800     16493.3
    486840     16495.1
    486880       16496
    486920       16498
    486960     16498.8
    487000     16502.6
    487040     16502.7
    487080     16504.8
    487120     16503.5
    487160     16506.3
    487200     16507.2
    487240     16509.5
    487280     16510.6
    487320     16511.2
    487360     16511.9
    487400     16514.4
    487440     16517.7
    487480     16517.7
    487520     16517.2
    487560       16521
    487600     16520.2
    487640     16521.9
    487680       16523
    487720       16525
    487760     16525.8
    487800     16529.6
    487840     16529.8
    487880     16531.8
    487920     16530.5
    487960     16533.3
    488000     16534.2
    488040     16536.5
    488080     16537.5
    488120     16538.1
    488160     16538.9
    488200     16541.4
    488240     16544.7
    488280     16544.7
    488320     16544.2
    488360       16548
    488400     16547.2
    488440     16548.9
    488480       16550
    488520       16552
    488560     16552.8
    488600     16556.6
    488640     16556.8
    488680     16558.9
    488720     16557.5
    488760     16560.3
    488800     16561.2
    488840     16563.5
    488880     16564.5
    488920     16565.1
    488960     16565.9
    489000     16568.4
    489040     16571.7
    489080     16571.7
    489120     16571.2
    489160     16575.1
    489200     16574.2
    489240     16575.9
    489280       16577
    489320       16579
    489360     16579.8
    489400     16583.6
    489440     16583.8
    489480     16585.9
    489520     16584.5
    489560     16587.3
    489600     16588.2
    489640     16590.5
    489680     16591.5
    489720     16592.1
    489760     16592.9
    489800     16595.4
    489840     16598.8
    489880     16598.8
    489920     16598.2
    489960     16602.1
    490000     16601.3
    490040       16603
    490080     16604.1
    490120       16606
    490160     16606.7
    490200     16610.5
    490240     16610.9
    490280     16612.9
    490320     16611.5
    490360     16614.4
    490400     16615.2
    490440     16617.5
    490480     16618.5
    490520     16619.1
    490560     16619.9
    490600     16622.4
    490640     16625.9
    490680     16625.8
    490720     16625.3
    490760     16629.1
    490800     16628.3
    490840       16630
    490880     16631.1
    490920     16633.1
    490960     16633.8
    491000     16637.7
    491040     16637.9
    491080       16640
    491120     16638.6
    491160     16641.4
    491200     16642.2
    491240     16644.6
    491280     16645.5
    491320     16646.2
    491360     16646.9
    491400     16649.5
    491440     16652.9
    491480     16652.9
    491520     16652.3
    491560     16656.2
    491600     16655.4
    491640     16657.1
    491680     16658.2
    491720     16660.1
    491760     16660.9
    491800     16664.7
    491840     16664.9
    491880     16667.1
    491920     16665.7
    491960     16668.5
    492000     16669.3
    492040     16671.6
    492080     16672.6
    492120     16673.3
    492160     16673.9
    492200     16676.5
    492240     16679.9
    492280     16679.9
    492320     16679.4
    492360     16683.3
    492400     16682.5
    492440     16684.1
    492480     16685.2
    492520     16687.2
    492560       16688
    492600     16691.7
    492640       16692
    492680     16694.1
    492720     16692.7
    492760     16695.6
    492800     16696.3
    492840     16698.6
    492880     16699.5
    492920     16700.3
    492960     16700.9
    493000     16703.6
    493040       16707
    493080     16706.9
    493120     16706.4
    493160     16710.3
    493200     16709.6
    493240     16711.2
    493280     16712.3
    493320     16714.2
    493360     16715.1
    493400     16718.8
    493440       16719
    493480     16721.2
    493520     16719.8
    493560     16722.7
    493600     16723.4
    493640     16725.7
    493680     16726.6
    493720     16727.4
    493760       16728
    493800     16730.6
    493840     16734.1
    493880       16734
    493920     16733.5
    493960     16737.4
    494000     16736.7
    494040     16738.3
    494080     16739.4
    494120     16741.2
    494160     16742.1
    494200     16745.9
    494240     16746.1
    494280     16748.3
    494320     16746.9
    494360     16749.7
    494400     16750.5
    494440     16752.8
    494480     16753.7
    494520     16754.4
    494560       16755
    494600     16757.6
    494640     16761.2
    494680     16761.1
    494720     16760.6
    494760     16764.5
    494800     16763.7
    494840     16765.3
    494880     16766.5
    494920     16768.3
    494960     16769.2
    495000       16773
    495040     16773.2
    495080     16775.3
    495120       16774
    495160     16776.7
    495200     16777.5
    495240     16779.8
    495280     16780.8
    495320     16781.5
    495360     16782.1
    495400     16784.6
    495440     16788.2
    495480     16788.1
    495520     16787.6
    495560     16791.5
    495600     16790.8
    495640     16792.4
    495680     16793.5
    495720     16795.3
    495760     16796.3
    495800     16800.1
    495840     16800.2
    495880     16802.4
    495920       16801
    495960     16803.8
    496000     16804.6
    496040     16806.9
    496080     16807.9
    496120     16808.5
    496160     16809.1
    496200     16811.7
    496240     16815.4
    496280     16815.1
    496320     16814.7
    496360     16818.6
    496400     16817.8
    496440     16819.4
    496480     16820.6
    496520     16822.4
    496560     16823.3
    496600     16827.1
    496640     16827.2
    496680     16829.4
    496720       16828
    496760     16830.9
    496800     16831.7
    496840       16834
    496880     16834.9
    496920     16835.6
    496960     16836.2
    497000     16838.8
    497040     16842.4
    497080     16842.1
    497120     16841.8
    497160     16845.7
    497200     16844.9
    497240     16846.6
    497280     16847.6
    497320     16849.5
    497360     16850.3
    497400     16854.1
    497440     16854.3
    497480     16856.5
    497520     16855.1
    497560       16858
    497600     16858.8
    497640       16861
    497680     16861.9
    497720     16862.7
    497760     16863.2
    497800     16865.8
    497840     16869.5
    497880     16869.1
    497920     16868.8
    497960     16872.7
    498000     16871.9
    498040     16873.6
    498080     16874.6
    498120     16876.5
    498160     16877.4
    498200     16881.1
    498240     16881.3
    498280     16883.5
    498320     16882.1
    498360     16885.1
    498400     16885.8
    498440     16888.1
    498480     16888.9
    498520     16889.8
    498560     16890.3
    498600     16892.9
    498640     16896.5
    498680     16896.1
    498720     16895.9
    498760     16899.8
    498800     16898.9
    498840     16900.5
    498880     16901.6
    498920     16903.6
    498960     16904.4
    499000     16908.1
    499040     16908.3
    499080     16910.6
    499120     16909.1
    499160     16912.1
    499200     16912.8
    499240     16915.1
    499280     16915.9
    499320     16916.8
    499360     16917.3
    499400     16919.9
    499440     16923.4
    499480     16923.2
    499520     16922.8
    499560     16926.9
    499600     16925.9
    499640     16927.5
    499680     16928.7
    499720     16930.7
    499760     16931.5
    499800     16935.2
    499840     16935.3
    499880     16937.7
    499920     16936.2
    499960       16939
    500000     16939.8
    500040     16942.1
    500080       16943
    500120     16943.8
    500160     16944.3
    500200     16946.8
    500240     16950.5
    500280     16950.2
    500320     16949.9
    500360       16954
    500400       16953
    500440     16954.6
    500480     16955.7
    500520     16957.8
    500560     16958.6
    500600     16962.2
    500640     16962.3
    500680     16964.7
    500720     16963.2
    500760     16966.1
    500800     16966.8
    500840     16969.1
    500880       16970
    500920     16970.8
    500960     16971.4
    501000     16973.9
    501040     16977.6
    501080     16977.2
    501120       16977
    501160     16980.9
    501200     16980.1
    501240     16981.7
    501280     16982.7
    501320     16984.8
    501360     16985.6
    501400     16989.2
    501440     16989.3
    501480     16991.7
    501520     16990.2
    501560     16993.1
    501600     16993.8
    501640     16996.2
    501680     16997.1
    501720     16997.9
    501760     16998.4
    501800     17000.9
    501840     17004.6
    501880     17004.2
    501920       17004
    501960     17007.9
    502000       17007
    502040     17008.7
    502080     17009.7
    502120     17011.8
    502160     17012.6
    502200     17016.2
    502240     17016.3
    502280     17018.7
    502320     17017.2
    502360     17020.1
    502400     17020.8
    502440     17023.2
    502480     17024.1
    502520       17025
    502560     17025.4
    502600     17027.9
    502640     17031.6
    502680     17031.2
    502720       17031
    502760     17034.9
    502800     17034.1
    502840     17035.7
    502880     17036.8
    502920     17038.8
    502960     17039.7
    503000     17043.2
    503040     17043.4
    503080     17045.7
    503120     17044.2
    503160     17047.1
    503200     17047.8
    503240     17050.2
    503280     17051.1
    503320     17051.9
    503360     17052.4
    503400     17054.9
    503440     17058.6
    503480     17058.2
    503520     17058.1
    503560     17061.9
    503600     17061.1
    503640     17062.7
    503680     17063.8
    503720     17065.8
    503760     17066.7
    503800     17070.3
    503840     17070.4
    503880     17072.7
    503920     17071.2
    503960     17074.2
    504000     17074.8
    504040     17077.2
    504080     17078.1
    504120     17078.9
    504160     17079.4
    504200     17081.9
    504240     17085.6
    504280     17085.2
    504320       17085
    504360     17088.9
    504400     17088.1
    504440     17089.8
    504480     17090.7
    504520     17092.8
    504560     17093.7
    504600     17097.3
    504640     17097.4
    504680     17099.7
    504720     17098.3
    504760     17101.2
    504800     17101.8
    504840     17104.2
    504880     17105.1
    504920     17105.9
    504960     17106.5
    505000     17108.9
    505040     17112.6
    505080     17112.3
    505120       17112
    505160       17116
    505200     17115.1
    505240     17116.8
    505280     17117.7
    505320     17119.8
    505360     17120.7
    505400     17124.2
    505440     17124.4
    505480     17126.7
    505520     17125.3
    505560     17128.1
    505600     17128.8
    505640     17131.2
    505680     17132.1
    505720     17132.9
    505760     17133.5
    505800       17136
    505840     17139.6
    505880     17139.2
    505920       17139
    505960     17142.9
    506000       17142
    506040     17143.8
    506080     17144.7
    506120     17146.7
    506160     17147.8
    506200     17151.3
    506240     17151.4
    506280     17153.7
    506320     17152.2
    506360     17155.1
    506400     17155.8
    506440     17158.2
    506480     17159.1
    506520     17159.9
    506560     17160.5
    506600       17163
    506640     17166.6
    506680     17166.2
    506720     17165.9
    506760     17169.9
    506800     17169.1
    506840     17170.8
    506880     17171.7
    506920     17173.7
    506960     17174.8
    507000     17178.3
    507040     17178.4
    507080     17180.7
    507120     17179.3
    507160     17182.1
    507200     17182.8
    507240     17185.2
    507280     17186.1
    507320     17186.9
    507360     17187.5
    507400       17190
    507440     17193.6
    507480     17193.2
    507520     17192.9
    507560     17196.9
    507600     17196.1
    507640     17197.8
    507680     17198.7
    507720     17200.6
    507760     17201.8
    507800     17205.3
    507840     17205.3
    507880     17207.8
    507920     17206.3
    507960     17209.1
    508000     17209.8
    508040     17212.2
    508080     17213.2
    508120     17213.8
    508160     17214.5
    508200     17217.1
    508240     17220.6
    508280     17220.2
    508320     17219.9
    508360     17223.9
    508400     17223.1
    508440     17224.8
    508480     17225.7
    508520     17227.6
    508560     17228.8
    508600     17232.3
    508640     17232.3
    508680     17234.8
    508720     17233.3
    508760     17236.1
    508800     17236.8
    508840     17239.2
    508880     17240.2
    508920     17240.8
    508960     17241.5
    509000       17244
    509040     17247.6
    509080     17247.2
    509120     17246.9
    509160     17250.9
    509200     17250.1
    509240     17251.9
    509280     17252.6
    509320     17254.6
    509360     17255.8
    509400     17259.4
    509440     17259.3
    509480     17261.8
    509520     17260.3
    509560       17263
    509600     17263.8
    509640     17266.3
    509680     17267.2
    509720     17267.8
    509760     17268.5
    509800       17271
    509840     17274.6
    509880     17274.2
    509920       17274
    509960     17277.9
    510000     17277.2
    510040     17278.9
    510080     17279.6
    510120     17281.7
    510160     17282.8
    510200     17286.4
    510240     17286.4
    510280     17288.8
    510320     17287.3
    510360       17290
    510400     17290.8
    510440     17293.3
    510480     17294.2
    510520     17294.8
    510560     17295.5
    510600       17298
    510640     17301.7
    510680     17301.3
    510720       17301
    510760       17305
    510800     17304.3
    510840     17305.9
    510880     17306.7
    510920     17308.7
    510960     17309.8
    511000     17313.5
    511040     17313.5
    511080     17315.9
    511120     17314.4
    511160     17317.1
    511200     17317.8
    511240     17320.4
    511280     17321.2
    511320     17321.9
    511360     17322.5
    511400       17325
    511440     17328.7
    511480     17328.3
    511520       17328
    511560       17332
    511600     17331.3
    511640     17332.9
    511680     17333.7
    511720     17335.7
    511760     17336.8
    511800     17340.6
    511840     17340.5
    511880     17342.8
    511920     17341.4
    511960       17344
    512000     17344.8
    512040     17347.4
    512080     17348.3
    512120       17349
    512160     17349.4
    512200     17351.9
    512240     17355.7
    512280     17355.3
    512320       17355
    512360       17359
    512400     17358.3
    512440       17360
    512480     17360.6
    512520     17362.6
    512560     17363.8
    512600     17367.6
    512640     17367.5
    512680     17369.8
    512720     17368.4
    512760     17371.1
    512800     17371.8
    512840     17374.4
    512880     17375.3
    512920     17375.9
    512960     17376.4
    513000       17379
    513040     17382.7
    513080     17382.3
    513120       17382
    513160       17386
    513200     17385.4
    513240       17387
    513280     17387.6
    513320     17389.7
    513360     17390.8
    513400     17394.6
    513440     17394.6
    513480     17396.8
    513520     17395.3
    513560     17398.1
    513600     17398.8
    513640     17401.5
    513680     17402.4
    513720       17403
    513760     17403.4
    513800       17406
    513840     17409.7
    513880     17409.2
    513920       17409
    513960       17413
    514000     17412.4
    514040       17414
    514080     17414.7
    514120     17416.7
    514160     17417.8
    514200     17421.6
    514240     17421.6
    514280     17423.9
    514320     17422.4
    514360       17425
    514400     17425.8
    514440     17428.5
    514480     17429.4
    514520       17430
    514560     17430.5
    514600       17433
    514640     17436.7
    514680     17436.2
    514720       17436
    514760     17440.1
    514800     17439.3
    514840       17441
    514880     17441.7
    514920     17443.7
    514960     17444.9
    515000     17448.6
    515040     17448.6
    515080     17450.8
    515120     17449.4
    515160     17452.1
    515200     17452.8
    515240     17455.5
    515280     17456.4
    515320       17457
    515360     17457.5
    515400       17460
    515440     17463.8
    515480     17463.3
    515520       17463
    515560     17467.1
    515600     17466.3
    515640       17468
    515680     17468.7
    515720     17470.8
    515760     17471.9
    515800     17475.7
    515840     17475.6
    515880     17477.9
    515920     17476.5
    515960     17479.1
    516000     17479.8
    516040     17482.5
    516080     17483.4
    516120     17484.1
    516160     17484.5
    516200       17487
    516240     17490.8
    516280     17490.3
    516320       17490
    516360     17494.2
    516400     17493.3
    516440       17495
    516480     17495.7
    516520     17497.8
    516560     17498.9
    516600     17502.7
    516640     17502.6
    516680       17505
    516720     17503.5
    516760     17506.2
    516800     17506.8
    516840     17509.6
    516880     17510.4
    516920     17511.1
    516960     17511.4
    517000       17514
    517040     17517.9
    517080     17517.4
    517120     17517.1
    517160     17521.2
    517200     17520.3
    517240     17522.1
    517280     17522.7
    517320     17524.8
    517360     17525.9
    517400     17529.7
    517440     17529.6
    517480     17531.9
    517520     17530.5
    517560     17533.1
    517600     17533.9
    517640     17536.5
    517680     17537.4
    517720     17538.1
    517760     17538.4
    517800     17541.1
    517840     17544.9
    517880     17544.4
    517920       17544
    517960     17548.2
    518000     17547.3
    518040       17549
    518080     17549.7
    518120     17551.8
    518160     17552.8
    518200     17556.7
    518240     17556.5
    518280       17559
    518320     17557.5
    518360     17560.1
    518400     17560.8
    518440     17563.5
    518480     17564.5
    518520     17565.1
    518560     17565.3
    518600       17568
    518640     17571.8
    518680     17571.4
    518720       17571
    518760     17575.1
    518800     17574.2
    518840       17576
    518880     17576.8
    518920     17578.7
    518960     17579.8
    519000     17583.7
    519040     17583.5
    519080     17585.9
    519120     17584.4
    519160     17587.1
    519200     17587.8
    519240     17590.4
    519280     17591.6
    519320       17592
    519360     17592.3
    519400       17595
    519440     17598.8
    519480     17598.4
    519520       17598
    519560       17602
    519600     17601.2
    519640     17602.9
    519680     17603.7
    519720     17605.7
    519760     17606.8
    519800     17610.7
    519840     17610.4
    519880     17612.9
    519920     17611.3
    519960       17614
    520000     17614.8
    520040     17617.4
    520080     17618.6
    520120       17619
    520160     17619.2
    520200     17621.9
    520240     17625.7
    520280     17625.4
    520320       17625
    520360     17629.1
    520400     17628.2
    520440     17629.8
    520480     17630.6
    520520     17632.6
    520560     17633.7
    520600     17637.7
    520640     17637.3
    520680     17639.9
    520720     17638.3
    520760     17640.9
    520800     17641.7
    520840     17644.4
    520880     17645.5
    520920     17645.8
    520960     17646.2
    521000     17648.8
    521040     17652.7
    521080     17652.4
    521120     17651.9
    521160     17655.9
    521200     17655.2
    521240     17656.7
    521280     17657.5
    521320     17659.6
    521360     17660.7
    521400     17664.7
    521440     17664.2
    521480     17666.9
    521520     17665.3
    521560     17667.9
    521600     17668.7
    521640     17671.3
    521680     17672.4
    521720     17672.7
    521760     17673.1
    521800     17675.8
    521840     17679.5
    521880     17679.3
    521920     17678.8
    521960     17682.8
    522000     17682.2
    522040     17683.6
    522080     17684.4
    522120     17686.5
    522160     17687.6
    522200     17691.6
    522240     17691.1
    522280     17693.8
    522320     17692.2
    522360     17694.8
    522400     17695.6
    522440     17698.2
    522480     17699.3
    522520     17699.7
    522560       17700
    522600     17702.8
    522640     17706.5
    522680     17706.2
    522720     17705.7
    522760     17709.7
    522800     17709.1
    522840     17710.5
    522880     17711.4
    522920     17713.5
    522960     17714.4
    523000     17718.5
    523040       17718
    523080     17720.7
    523120     17719.1
    523160     17721.8
    523200     17722.6
    523240     17725.1
    523280     17726.2
    523320     17726.6
    523360     17726.9
    523400     17729.7
    523440     17733.4
    523480     17733.1
    523520     17732.5
    523560     17736.6
    523600     17735.9
    523640     17737.4
    523680     17738.3
    523720     17740.5
    523760     17741.3
    523800     17745.4
    523840       17745
    523880     17747.7
    523920       17746
    523960     17748.7
    524000     17749.4
    524040       17752
    524080     17753.1
    524120     17753.5
    524160     17753.8
    524200     17756.6
    524240     17760.3
    524280       17760
    524320     17759.4
    524360     17763.6
    524400     17762.8
    524440     17764.3
    524480     17765.2
    524520     17767.4
    524560     17768.2
    524600     17772.3
    524640     17771.8
    524680     17774.6
    524720       17773
    524760     17775.6
    524800     17776.3
    524840     17778.9
    524880       17780
    524920     17780.4
    524960     17780.7
    525000     17783.5
    525040     17787.2
    525080       17787
    525120     17786.4
    525160     17790.5
    525200     17789.7
    525240     17791.1
    525280     17792.1
    525320     17794.2
    525360       17795
    525400     17799.1
    525440     17798.7
    525480     17801.5
    525520       17800
    525560     17802.4
    525600     17803.2
    525640     17805.9
    525680     17806.9
    525720     17807.3
    525760     17807.5
    525800     17810.4
    525840     17814.1
    525880     17813.8
    525920     17813.3
    525960     17817.4
    526000     17816.6
    526040       17818
    526080       17819
    526120     17821.1
    526160     17821.8
    526200       17826
    526240     17825.6
    526280     17828.4
    526320     17826.9
    526360     17829.3
    526400       17830
    526440     17832.7
    526480     17833.9
    526520     17834.2
    526560     17834.4
    526600     17837.4
    526640       17841
    526680     17840.8
    526720     17840.1
    526760     17844.4
    526800     17843.5
    526840     17844.9
    526880     17845.9
    526920       17848
    526960     17848.7
    527000     17852.9
    527040     17852.5
    527080     17855.3
    527120     17853.9
    527160     17856.3
    527200       17857
    527240     17859.8
    527280     17860.9
    527320     17861.1
    527360     17861.4
    527400     17864.2
    527440       17868
    527480     17867.7
    527520     17867.1
    527560     17871.2
    527600     17870.4
    527640     17871.9
    527680     17872.9
    527720       17875
    527760     17875.5
    527800     17879.8
    527840     17879.5
    527880     17882.3
    527920     17880.8
    527960     17883.2
    528000     17883.9
    528040     17886.7
    528080     17887.8
    528120     17888.1
    528160     17888.3
    528200     17891.1
    528240     17894.9
    528280     17894.7
    528320       17894
    528360     17898.1
    528400     17897.4
    528440     17898.8
    528480     17899.8
    528520     17901.9
    528560     17902.4
    528600     17906.7
    528640     17906.4
    528680     17909.2
    528720     17907.8
    528760     17910.1
    528800     17910.8
    528840     17913.6
    528880     17914.7
    528920       17915
    528960     17915.2
    529000       17918
    529040     17921.8
    529080     17921.6
    529120     17920.9
    529160     17925.1
    529200     17924.3
    529240     17925.7
    529280     17926.8
    529320     17928.8
    529360     17929.3
    529400     17933.5
    529440     17933.4
    529480     17936.1
    529520     17934.7
    529560       17937
    529600     17937.6
    529640     17940.5
    529680     17941.6
    529720     17942.1
    529760     17942.2
    529800     17944.9
    529840     17948.7
    529880     17948.5
    529920     17947.8
    529960     17952.1
    530000     17951.2
    530040     17952.6
    530080     17953.7
    530120     17955.7
    530160     17956.3
    530200     17960.5
    530240     17960.2
    530280       17963
    530320     17961.7
    530360     17963.9
    530400     17964.6
    530440     17967.5
    530480     17968.6
    530520     17968.9
    530560     17969.1
    530600     17971.9
    530640     17975.6
    530680     17975.4
    530720     17974.8
    530760     17979.1
    530800     17978.1
    530840     17979.6
    530880     17980.5
    530920     17982.6
    530960     17983.3
    531000     17987.4
    531040     17987.1
    531080       17990
    531120     17988.7
    531160     17990.8
    531200     17991.6
    531240     17994.4
    531280     17995.6
    531320     17995.9
    531360       17996
    531400     17998.8
    531440     18002.5
    531480     18002.4
    531520     18001.7
    531560       18006
    531600       18005
    531640     18006.6
    531680     18007.5
    531720     18009.5
    531760     18010.2
    531800     18014.3
    531840     18014.1
    531880       18017
    531920     18015.7
    531960     18017.8
    532000     18018.5
    532040     18021.4
    532080     18022.6
    532120     18022.9
    532160       18023
    532200     18025.7
    532240     18029.5
    532280     18029.4
    532320     18028.7
    532360     18032.9
    532400       18032
    532440     18033.6
    532480     18034.4
    532520     18036.5
    532560     18037.1
    532600     18041.2
    532640     18041.1
    532680       18044
    532720     18042.6
    532760     18044.6
    532800     18045.5
    532840     18048.4
    532880     18049.5
    532920     18049.8
    532960       18050
    533000     18052.7
    533040     18056.4
    533080     18056.4
    533120     18055.7
    533160     18059.8
    533200     18058.9
    533240     18060.5
    533280     18061.4
    533320     18063.4
    533360     18064.1
    533400     18068.2
    533440       18068
    533480     18070.9
    533520     18069.6
    533560     18071.5
    533600     18072.4
    533640     18075.3
    533680     18076.4
    533720     18076.7
    533760     18076.9
    533800     18079.6
    533840     18083.4
    533880     18083.3
    533920     18082.5
    533960     18086.8
    534000     18085.9
    534040     18087.4
    534080     18088.2
    534120     18090.3
    534160     18091.1
    534200     18095.1
    534240       18095
    534280     18097.9
    534320     18096.5
    534360     18098.5
    534400     18099.3
    534440     18102.2
    534480     18103.4
    534520     18103.6
    534560     18103.9
    534600     18106.6
    534640     18110.3
    534680     18110.2
    534720     18109.5
    534760     18113.7
    534800     18112.7
    534840     18114.3
    534880     18115.2
    534920     18117.3
    534960     18117.9
    535000       18122
    535040     18121.9
    535080     18124.9
    535120     18123.4
    535160     18125.3
    535200     18126.3
    535240     18129.1
    535280     18130.3
    535320     18130.6
    535360     18130.9
    535400     18133.5
    535440     18137.2
    535480     18137.2
    535520     18136.4
    535560     18140.7
    535600     18139.7
    535640     18141.3
    535680     18142.1
    535720     18144.2
    535760     18144.9
    535800       18149
    535840     18148.8
    535880     18151.8
    535920     18150.2
    535960     18152.3
    536000     18153.1
    536040     18156.1
    536080     18157.3
    536120     18157.5
    536160     18157.7
    536200     18160.5
    536240     18164.1
    536280       18164
    536320     18163.3
    536360     18167.7
    536400     18166.6
    536440     18168.2
    536480     18169.1
    536520     18171.1
    536560     18171.9
    536600     18175.9
    536640     18175.9
    536680     18178.8
    536720     18177.1
    536760     18179.3
    536800     18180.1
    536840       18183
    536880     18184.2
    536920     18184.4
    536960     18184.6
    537000     18187.5
    537040     18191.1
    537080       18191
    537120     18190.2
    537160     18194.7
    537200     18193.6
    537240     18195.2
    537280     18195.9
    537320     18198.2
    537360     18198.8
    537400     18202.8
    537440     18202.7
    537480     18205.8
    537520     18204.1
    537560     18206.2
    537600     18207.1
    537640       18210
    537680     18211.2
    537720     18211.3
    537760     18211.5
    537800     18214.5
    537840     18218.1
    537880     18218.1
    537920     18217.2
    537960     18221.6
    538000     18220.5
    538040     18222.1
    538080     18222.9
    538120     18225.1
    538160     18225.8
    538200     18229.7
    538240     18229.6
    538280     18232.7
    538320     18231.1
    538360     18233.2
    538400     18234.1
    538440     18236.9
    538480     18238.1
    538520     18238.1
    538560     18238.4
    538600     18241.4
    538640       18245
    538680     18244.9
    538720     18244.1
    538760     18248.5
    538800     18247.4
    538840       18249
    538880     18249.8
    538920       18252
    538960     18252.6
    539000     18256.7
    539040     18256.6
    539080     18259.6
    539120       18258
    539160     18260.1
    539200       18261
    539240     18263.9
    539280     18265.1
    539320     18265.2
    539360     18265.3
    539400     18268.4
    539440       18272
    539480     18271.9
    539520     18271.1
    539560     18275.5
    539600     18274.4
    539640       18276
    539680     18276.8
    539720       18279
    539760     18279.6
    539800     18283.7
    539840     18283.5
    539880     18286.6
    539920       18285
    539960     18287.1
    540000     18287.9
    540040     18290.8
    540080       18292
    540120     18292.1
    540160     18292.3
    540200     18295.3
    540240       18299
    540280     18298.8
    540320       18298
    540360     18302.3
    540400     18301.3
    540440       18303
    540480     18303.7
    540520     18305.9
    540560     18306.5
    540600     18310.6
    540640     18310.5
    540680     18313.5
    540720       18312
    540760     18313.9
    540800     18314.9
    540840     18317.7
    540880     18318.9
    540920       18319
    540960     18319.1
    541000     18322.2
    541040     18325.9
    541080     18325.7
    541120     18324.9
    541160     18329.3
    541200     18328.2
    541240     18329.9
    541280     18330.7
    541320     18332.8
    541360     18333.5
    541400     18337.6
    541440     18337.4
    541480     18340.5
    541520       18339
    541560     18340.9
    541600     18341.8
    541640     18344.6
    541680     18345.9
    541720     18345.9
    541760       18346
    541800       18349
    541840     18352.8
    541880     18352.6
    541920     18351.8
    541960     18356.2
    542000     18355.1
    542040     18356.8
    542080     18357.6
    542120     18359.7
    542160     18360.4
    542200     18364.4
    542240     18364.3
    542280     18367.4
    542320     18365.9
    542360     18367.7
    542400     18368.7
    542440     18371.5
    542480     18372.7
    542520     18372.8
    542560     18372.9
    542600     18375.9
    542640     18379.7
    542680     18379.4
    542720     18378.7
    542760     18383.1
    542800       18382
    542840     18383.7
    542880     18384.5
    542920     18386.7
    542960     18387.2
    543000     18391.3
    543040     18391.2
    543080     18394.2
    543120     18392.8
    543160     18394.6
    543200     18395.6
    543240     18398.4
    543280     18399.6
    543320     18399.7
    543360     18399.7
    543400     18402.8
    543440     18406.5
    543480     18406.3
    543520     18405.5
    543560     18409.9
    543600     18408.8
    543640     18410.6
    543680     18411.4
    543720     18413.5
    543760     18414.1
    543800     18418.2
    543840       18418
    543880     18421.1
    543920     18419.7
    543960     18421.5
    544000     18422.4
    544040     18425.3
    544080     18426.5
    544120     18426.6
    544160     18426.5
    544200     18429.7
    544240     18433.4
    544280     18433.1
    544320     18432.4
    544360     18436.8
    544400     18435.7
    544440     18437.4
    544480     18438.3
    544520     18440.5
    544560       18441
    544600     18445.2
    544640     18444.8
    544680     18448.1
    544720     18446.5
    544760     18448.4
    544800     18449.3
    544840     18452.1
    544880     18453.3
    544920     18453.5
    544960     18453.5
    545000     18456.6
    545040     18460.3
    545080       18460
    545120     18459.4
    545160     18463.7
    545200     18462.6
    545240     18464.3
    545280     18465.2
    545320     18467.4
    545360     18467.8
    545400     18472.1
    545440     18471.8
    545480       18475
    545520     18473.5
    545560     18475.3
    545600     18476.1
    545640       18479
    545680     18480.2
    545720     18480.4
    545760     18480.3
    545800     18483.5
    545840     18487.2
    545880       18487
    545920     18486.2
    545960     18490.6
    546000     18489.5
    546040     18491.2
    546080     18492.1
    546120     18494.2
    546160     18494.7
    546200       18499
    546240     18498.7
    546280     18501.9
    546320     18500.4
    546360     18502.3
    546400       18503
    546440     18505.7
    546480     18507.2
    546520     18507.3
    546560     18507.1
    546600     18510.4
    546640       18514
    546680     18513.8
    546720     18513.1
    546760     18517.5
    546800     18516.4
    546840     18518.1
    546880       18519
    546920     18521.1
    546960     18521.7
    547000     18525.8
    547040     18525.5
    547080     18528.9
    547120     18527.2
    547160     18529.2
    547200     18529.9
    547240     18532.5
    547280       18534
    547320     18534.1
    547360       18534
    547400     18537.2
    547440     18540.9
    547480     18540.6
    547520     18539.9
    547560     18544.3
    547600     18543.3
    547640     18544.9
    547680     18545.8
    547720       18548
    547760     18548.6
    547800     18552.7
    547840     18552.4
    547880     18555.8
    547920     18554.1
    547960     18556.1
    548000     18556.8
    548040     18559.4
    548080     18560.8
    548120       18561
    548160     18560.8
    548200     18564.2
    548240     18567.8
    548280     18567.5
    548320     18566.8
    548360     18571.2
    548400     18570.1
    548440     18571.8
    548480     18572.7
    548520     18574.8
    548560     18575.4
    548600     18579.5
    548640     18579.2
    548680     18582.6
    548720       18581
    548760     18582.9
    548800     18583.6
    548840     18586.2
    548880     18587.7
    548920     18587.8
    548960     18587.6
    549000       18591
    549040     18594.6
    549080     18594.4
    549120     18593.6
    549160       18598
    549200       18597
    549240     18598.7
    549280     18599.5
    549320     18601.6
    549360     18602.3
    549400     18606.3
    549440     18606.1
    549480     18609.4
    549520     18607.8
    549560     18609.8
    549600     18610.4
    549640     18613.1
    549680     18614.5
    549720     18614.6
    549760     18614.5
    549800     18617.8
    549840     18621.4
    549880     18621.2
    549920     18620.4
    549960     18624.9
    550000     18623.9
    550040     18625.5
    550080     18626.3
    550120     18628.4
    550160     18629.1
    550200     18633.2
    550240     18632.9
    550280     18636.2
    550320     18634.7
    550360     18636.7
    550400     18637.2
    550440       18640
    550480     18641.4
    550520     18641.5
    550560     18641.4
    550600     18644.7
    550640     18648.3
    550680       18648
    550720     18647.4
    550760     18651.8
    550800     18650.7
    550840     18652.4
    550880     18653.3
    550920     18655.4
    550960       18656
    551000       18660
    551040     18659.7
    551080     18663.2
    551120     18661.5
    551160     18663.6
    551200       18664
    551240     18666.8
    551280     18668.2
    551320     18668.3
    551360     18668.3
    551400     18671.5
    551440     18675.2
    551480     18674.9
    551520     18674.2
    551560     18678.7
    551600     18677.6
    551640     18679.2
    551680     18680.2
    551720     18682.2
    551760     18682.9
    551800     18686.9
    551840     18686.6
    551880       18690
    551920     18688.4
    551960     18690.4
    552000     18690.9
    552040     18693.6
    552080       18695
    552120     18695.1
    552160     18695.1
    552200     18698.4
    552240     18701.9
    552280     18701.8
    552320     18701.1
    552360     18705.5
    552400     18704.4
    552440       18706
    552480       18707
    552520     18709.1
    552560     18709.7
    552600     18713.8
    552640     18713.5
    552680     18716.8
    552720     18715.3
    552760     18717.2
    552800     18717.7
    552840     18720.5
    552880     18721.9
    552920       18722
    552960     18721.9
    553000     18725.2
    553040     18728.8
    553080     18728.6
    553120       18728
    553160     18732.4
    553200     18731.4
    553240     18732.9
    553280     18733.9
    553320     18735.9
    553360     18736.6
    553400     18740.6
    553440     18740.3
    553480     18743.7
    553520     18742.1
    553560     18744.1
    553600     18744.5
    553640     18747.3
    553680     18748.7
    553720     18748.9
    553760     18748.7
    553800     18752.1
    553840     18755.6
    553880     18755.4
    553920     18754.8
    553960     18759.3
    554000     18758.2
    554040     18759.8
    554080     18760.6
    554120     18762.8
    554160     18763.4
    554200     18767.4
    554240       18767
    554280     18770.6
    554320       18769
    554360     18770.9
    554400     18771.3
    554440     18774.1
    554480     18775.5
    554520     18775.7
    554560     18775.6
    554600       18779
    554640     18782.5
    554680     18782.3
    554720     18781.6
    554760     18786.1
    554800     18785.1
    554840     18786.7
    554880     18787.4
    554920     18789.7
    554960     18790.3
    555000     18794.2
    555040     18793.8
    555080     18797.4
    555120     18795.8
    555160     18797.7
    555200     18798.2
    555240       18801
    555280     18802.3
    555320     18802.4
    555360     18802.4
    555400     18805.8
    555440     18809.3
    555480     18809.1
    555520     18808.4
    555560       18813
    555600       18812
    555640     18813.5
    555680     18814.2
    555720     18816.5
    555760     18817.1
    555800       18821
    555840     18820.6
    555880     18824.2
    555920     18822.6
    555960     18824.5
    556000       18825
    556040     18827.9
    556080       18829
    556120     18829.2
    556160     18829.2
    556200     18832.5
    556240     18836.2
    556280     18835.9
    556320     18835.2
    556360     18839.9
    556400     18838.9
    556440     18840.3
    556480     18840.9
    556520     18843.3
    556560     18843.9
    556600     18847.8
    556640     18847.4
    556680       18851
    556720     18849.4
    556760     18851.3
    556800     18851.8
    556840     18854.6
    556880     18855.9
    556920       18856
    556960     18856.1
    557000     18859.3
    557040       18863
    557080     18862.7
    557120       18862
    557160     18866.7
    557200     18865.7
    557240     18867.2
    557280     18867.7
    557320     18870.2
    557360     18870.6
    557400     18874.6
    557440     18874.4
    557480     18877.8
    557520     18876.2
    557560     18878.1
    557600     18878.6
    557640     18881.4
    557680     18882.7
    557720     18882.8
    557760     18882.9
    557800     18886.1
    557840     18889.8
    557880     18889.5
    557920     18888.7
    557960     18893.5
    558000     18892.6
    558040       18894
    558080     18894.5
    558120     18896.9
    558160     18897.4
    558200     18901.5
    558240     18901.2
    558280     18904.6
    558320       18903
    558360     18904.9
    558400     18905.5
    558440     18908.2
    558480     18909.5
    558520     18909.6
    558560     18909.7
    558600     18912.9
    558640     18916.6
    558680     18916.3
    558720     18915.5
    558760     18920.4
    558800     18919.4
    558840     18920.9
    558880     18921.3
    558920     18923.7
    558960     18924.3
    559000     18928.3
    559040     18928.1
    559080     18931.5
    559120     18929.8
    559160     18931.7
    559200     18932.3
    559240       18935
    559280     18936.3
    559320     18936.5
    559360     18936.4
    559400     18939.7
    559440     18943.5
    559480     18943.1
    559520     18942.3
    559560     18947.2
    559600     18946.2
    559640     18947.7
    559680     18948.1
    559720     18950.6
    559760     18951.2
    559800     18955.1
    559840     18954.9
    559880     18958.3
    559920     18956.7
    559960     18958.6
    560000     18959.2
    560040     18961.8
    560080     18963.1
    560120     18963.3
    560160     18963.2
    560200     18966.6
    560240     18970.3
    560280     18970.1
    560320     18969.2
    560360     18974.1
    560400     18973.1
    560440     18974.6
    560480     18974.9
    560520     18977.5
    560560       18978
    560600     18981.9
    560640     18981.8
    560680     18985.1
    560720     18983.5
    560760     18985.3
    560800     18986.1
    560840     18988.7
    560880     18989.9
    560920     18990.2
    560960     18990.1
    561000     18993.4
    561040     18997.2
    561080       18997
    561120       18996
    561160     19000.9
    561200     18999.9
    561240     19001.5
    561280     19001.7
    561320     19004.4
    561360     19004.8
    561400     19008.8
    561440     19008.7
    561480     19011.9
    561520     19010.4
    561560     19012.2
    561600     19012.9
    561640     19015.6
    561680     19016.6
    561720     19017.1
    561760       19017
    561800     19020.2
    561840     19024.1
    561880     19023.8
    561920     19022.9
    561960     19027.8
    562000     19026.8
    562040     19028.2
    562080     19028.6
    562120     19031.1
    562160     19031.7
    562200     19035.7
    562240     19035.6
    562280     19038.7
    562320     19037.2
    562360     19039.1
    562400     19039.8
    562440     19042.5
    562480     19043.5
    562520     19043.9
    562560     19043.7
    562600     19047.1
    562640       19051
    562680     19050.6
    562720     19049.7
    562760     19054.6
    562800     19053.6
    562840     19055.2
    562880     19055.5
    562920       19058
    562960     19058.5
    563000     19062.6
    563040     19062.4
    563080     19065.6
    563120     19064.1
    563160       19066
    563200     19066.7
    563240     19069.2
    563280     19070.4
    563320     19070.8
    563360     19070.5
    563400       19074
    563440       19078
    563480     19077.5
    563520     19076.5
    563560     19081.5
    563600     19080.5
    563640       19082
    563680     19082.3
    563720     19084.9
    563760     19085.4
    563800     19089.5
    563840     19089.2
    563880     19092.4
    563920       19091
    563960     19092.8
    564000     19093.5
    564040     19096.1
    564080     19097.2
    564120     19097.6
    564160     19097.4
    564200       19101
    564240     19104.9
    564280     19104.3
    564320     19103.4
    564360     19108.4
    564400     19107.4
    564440     19108.8
    564480     19109.2
    564520     19111.7
    564560     19112.3
    564600     19116.3
    564640     19116.1
    564680     19119.3
    564720     19117.7
    564760     19119.7
    564800     19120.4
    564840       19123
    564880       19124
    564920     19124.5
    564960     19124.3
    565000     19127.8
    565040     19131.7
    565080     19131.1
    565120     19130.2
    565160     19135.2
    565200     19134.2
    565240     19135.7
    565280     19136.1
    565320     19138.6
    565360     19139.2
    565400     19143.1
    565440     19142.9
    565480     19146.1
    565520     19144.6
    565560     19146.6
    565600     19147.3
    565640     19149.9
    565680     19150.9
    565720     19151.4
    565760     19151.1
    565800     19154.7
    565840     19158.5
    565880       19158
    565920     19157.1
    565960     19162.1
    566000     19161.1
    566040     19162.6
    566080       19163
    566120     19165.5
    566160     19166.1
    566200     19170.1
    566240     19169.7
    566280       19173
    566320     19171.5
    566360     19173.5
    566400     19174.1
    566440     19176.7
    566480     19177.8
    566520     19178.3
    566560     19177.9
    566600     19181.5
    566640     19185.4
    566680     19184.9
    566720       19184
    566760     19188.9
    566800       19188
    566840     19189.5
    566880     19189.8
    566920     19192.3
    566960       19193
    567000     19196.9
    567040     19196.6
    567080     19199.9
    567120     19198.4
    567160     19200.4
    567200       19201
    567240     19203.6
    567280     19204.6
    567320     19205.2
    567360     19204.9
    567400     19208.3
    567440     19212.3
    567480     19211.7
    567520     19210.9
    567560     19215.8
    567600     19214.8
    567640     19216.4
    567680     19216.7
    567720     19219.2
    567760     19219.9
    567800     19223.8
    567840     19223.5
    567880     19226.8
    567920     19225.3
    567960     19227.3
    568000     19227.9
    568040     19230.5
    568080     19231.5
    568120     19232.1
    568160     19231.7
    568200     19235.2
    568240     19239.2
    568280     19238.5
    568320     19237.7
    568360     19242.7
    568400     19241.7
    568440     19243.2
    568480     19243.5
    568520     19246.1
    568560     19246.8
    568600     19250.7
    568640     19250.3
    568680     19253.7
    568720     19252.2
    568760     19254.1
    568800     19254.8
    568840     19257.4
    568880     19258.3
    568920     19258.8
    568960     19258.5
    569000     19262.1
    569040     19266.1
    569080     19265.5
    569120     19264.5
    569160     19269.5
    569200     19268.5
    569240     19270.1
    569280     19270.5
    569320       19273
    569360     19273.6
    569400     19277.6
    569440     19277.2
    569480     19280.6
    569520     19279.2
    569560     19281.1
    569600     19281.7
    569640     19284.2
    569680     19285.3
    569720     19285.7
    569760     19285.5
    569800       19289
    569840     19292.9
    569880     19292.3
    569920     19291.4
    569960     19296.3
    570000     19295.4
    570040       19297
    570080     19297.3
    570120     19299.9
    570160     19300.5
    570200     19304.5
    570240     19304.1
    570280     19307.6
    570320       19306
    570360       19308
    570400     19308.6
    570440       19311
    570480     19312.2
    570520     19312.6
    570560     19312.4
    570600     19315.9
    570640     19319.8
    570680     19319.3
    570720     19318.4
    570760     19323.1
    570800     19322.3
    570840     19323.8
    570880     19324.2
    570920     19326.8
    570960     19327.4
    571000     19331.3
    571040       19331
    571080     19334.5
    571120     19332.9
    571160       19335
    571200     19335.5
    571240     19337.9
    571280     19339.1
    571320     19339.5
    571360     19339.3
    571400     19342.9
    571440     19346.7
    571480     19346.2
    571520     19345.3
    571560     19350.1
    571600     19349.3
    571640     19350.7
    571680     19351.1
    571720     19353.7
    571760     19354.3
    571800     19358.3
    571840       19358
    571880     19361.4
    571920     19359.8
    571960     19361.9
    572000     19362.5
    572040     19364.9
    572080     19366.1
    572120     19366.4
    572160     19366.3
    572200     19369.8
    572240     19373.7
    572280       19373
    572320     19372.2
    572360       19377
    572400     19376.3
    572440     19377.6
    572480     19377.9
    572520     19380.7
    572560     19381.4
    572600     19385.2
    572640       19385
    572680     19388.4
    572720     19386.8
    572760     19388.8
    572800     19389.5
    572840     19391.9
    572880       19393
    572920     19393.4
    572960     19393.2
    573000     19396.8
    573040     19400.6
    573080       19400
    573120     19399.2
    573160     19403.9
    573200     19403.3
    573240     19404.5
    573280     19404.9
    573320     19407.7
    573360     19408.3
    573400     19412.3
    573440     19411.9
    573480     19415.3
    573520     19413.8
    573560     19415.7
    573600     19416.4
    573640     19418.8
    573680       19420
    573720     19420.3
    573760     19420.1
    573800     19423.7
    573840     19427.5
    573880     19426.9
    573920     19426.1
    573960     19430.9
    574000     19430.2
    574040     19431.5
    574080     19431.9
    574120     19434.7
    574160     19435.4
    574200     19439.3
    574240     19438.8
    574280     19442.3
    574320     19440.9
    574360     19442.8
    574400     19443.4
    574440     19445.7
    574480       19447
    574520     19447.3
    574560     19447.1
    574600     19450.7
    574640     19454.5
    574680     19453.9
    574720       19453
    574760     19457.9
    574800     19457.2
    574840     19458.3
    574880     19458.9
    574920     19461.7
    574960     19462.2
    575000     19466.2
    575040     19465.8
    575080     19469.3
    575120     19467.9
    575160     19469.7
    575200     19470.3
    575240     19472.7
    575280       19474
    575320     19474.3
    575360     19474.1
    575400     19477.6
    575440     19481.5
    575480       19481
    575520       19480
    575560       19485
    575600     19484.2
    575640     19485.2
    575680     19485.8
    575720     19488.6
    575760     19489.2
    575800     19493.2
    575840     19492.8
    575880     19496.2
    575920     19494.8
    575960     19496.6
    576000     19497.2
    576040     19499.7
    576080     19500.9
    576120     19501.2
    576160     19501.2
    576200     19504.5
    576240     19508.4
    576280     19507.9
    576320     19506.9
    576360     19511.9
    576400     19511.2
    576440     19512.1
    576480     19512.7
    576520     19515.6
    576560     19516.2
    576600     19520.2
    576640     19519.8
    576680     19523.2
    576720     19521.8
    576760     19523.6
    576800     19524.3
    576840     19526.6
    576880     19527.9
    576920     19528.1
    576960     19528.1
    577000     19531.4
    577040     19535.4
    577080     19534.9
    577120     19533.9
    577160     19538.9
    577200     19538.2
    577240       19539
    577280     19539.7
    577320     19542.5
    577360     19543.2
    577400     19547.1
    577440     19546.6
    577480     19550.1
    577520     19548.7
    577560     19550.5
    577600     19551.2
    577640     19553.6
    577680     19554.9
    577720     19555.1
    577760     19555.1
    577800     19558.4
    577840     19562.4
    577880     19561.8
    577920     19560.9
    577960     19565.8
    578000     19565.1
    578040     19565.9
    578080     19566.7
    578120     19569.5
    578160     19570.1
    578200       19574
    578240     19573.5
    578280       19577
    578320     19575.7
    578360     19577.4
    578400     19578.2
    578440     19580.5
    578480     19581.8
    578520     19582.1
    578560       19582
    578600     19585.3
    578640     19589.4
    578680     19588.7
    578720     19587.8
    578760     19592.8
    578800       19592
    578840       19593
    578880     19593.6
    578920     19596.4
    578960       19597
    579000     19600.9
    579040     19600.5
    579080     19603.9
    579120     19602.6
    579160     19604.3
    579200     19605.1
    579240     19607.4
    579280     19608.8
    579320       19609
    579360     19608.9
    579400     19612.4
    579440     19616.4
    579480     19615.7
    579520     19614.7
    579560     19619.8
    579600     19618.9
    579640     19619.9
    579680     19620.7
    579720     19623.4
    579760       19624
    579800     19627.8
    579840     19627.4
    579880     19630.8
    579920     19629.5
    579960     19631.3
    580000     19632.1
    580040     19634.4
    580080     19635.7
    580120     19635.9
    580160     19635.8
    580200     19639.3
    580240     19643.3
    580280     19642.6
    580320     19641.7
    580360     19646.7
    580400     19645.7
    580440     19646.8
    580480     19647.6
    580520     19650.3
    580560     19650.9
    580600     19654.9
    580640     19654.3
    580680     19657.6
    580720     19656.3
    580760     19658.2
    580800       19659
    580840     19661.3
    580880     19662.7
    580920       19663
    580960     19662.8
    581000     19666.2
    581040     19670.2
    581080     19669.6
    581120     19668.6
    581160     19673.6
    581200     19672.7
    581240     19673.7
    581280     19674.5
    581320     19677.3
    581360     19677.9
    581400     19681.8
    581440     19681.3
    581480     19684.6
    581520     19683.3
    581560     19685.1
    581600     19685.9
    581640     19688.1
    581680     19689.6
    581720       19690
    581760     19689.6
    581800       19693
    581840     19697.1
    581880     19696.5
    581920     19695.4
    581960     19700.6
    582000     19699.6
    582040     19700.5
    582080     19701.5
    582120     19704.2
    582160     19704.8
    582200     19708.6
    582240     19708.2
    582280     19711.5
    582320     19710.1
    582360     19711.9
    582400     19712.9
    582440       19715
    582480     19716.5
    582520     19716.9
    582560     19716.5
    582600     19719.9
    582640     19723.9
    582680     19723.5
    582720     19722.3
    582760     19727.4
    582800     19726.4
    582840     19727.5
    582880     19728.4
    582920       19731
    582960     19731.7
    583000     19735.5
    583040       19735
    583080     19738.4
    583120     19737.1
    583160     19738.8
    583200     19739.7
    583240       19742
    583280     19743.4
    583320     19743.8
    583360     19743.4
    583400     19746.8
    583440     19750.9
    583480     19750.4
    583520     19749.1
    583560     19754.3
    583600     19753.4
    583640     19754.4
    583680     19755.3
    583720       19758
    583760     19758.8
    583800     19762.4
    583840     19761.9
    583880     19765.3
    583920     19763.9
    583960     19765.9
    584000     19766.8
    584040       19769
    584080     19770.4
    584120     19770.8
    584160     19770.4
    584200     19773.8
    584240     19777.9
    584280     19777.4
    584320       19776
    584360     19781.3
    584400     19780.3
    584440     19781.4
    584480     19782.2
    584520       19785
    584560     19785.7
    584600     19789.3
    584640     19788.8
    584680     19792.3
    584720     19790.8
    584760     19792.8
    584800     19793.7
    584840     19796.1
    584880     19797.3
    584920     19797.7
    584960     19797.4
    585000     19800.7
    585040     19804.8
    585080     19804.4
    585120     19802.9
    585160     19808.2
    585200     19807.3
    585240     19808.3
    585280     19809.2
    585320       19812
    585360     19812.6
    585400     19816.3
    585440     19815.8
    585480     19819.2
    585520     19817.8
    585560     19819.8
    585600     19820.6
    585640       19823
    585680     19824.3
    585720     19824.6
    585760     19824.3
    585800     19827.6
    585840     19831.8
    585880     19831.4
    585920     19829.8
    585960     19835.2
    586000     19834.3
    586040     19835.2
    586080     19836.1
    586120       19839
    586160     19839.5
    586200     19843.3
    586240     19842.7
    586280     19846.1
    586320     19844.7
    586360     19846.7
    586400     19847.7
    586440     19850.1
    586480     19851.3
    586520     19851.6
    586560     19851.3
    586600     19854.7
    586640     19858.8
    586680     19858.4
    586720     19856.8
    586760     19862.1
    586800     19861.3
    586840     19862.2
    586880     19863.1
    586920     19865.9
    586960     19866.6
    587000     19870.3
    587040     19869.7
    587080     19873.1
    587120     19871.7
    587160     19873.7
    587200     19874.7
    587240       19877
    587280     19878.3
    587320     19878.6
    587360     19878.2
    587400     19881.7
    587440     19885.8
    587480     19885.2
    587520     19883.7
    587560     19889.1
    587600     19888.4
    587640     19889.2
    587680     19890.1
    587720     19892.9
    587760     19893.6
    587800     19897.4
    587840     19896.7
    587880     19900.1
    587920     19898.7
    587960     19900.7
    588000     19901.6
    588040       19904
    588080     19905.3
    588120     19905.7
    588160     19905.2
    588200     19908.6
    588240     19912.7
    588280     19912.2
    588320     19910.7
    588360     19916.2
    588400     19915.3
    588440     19916.2
    588480     19917.1
    588520     19919.9
    588560     19920.7
    588600     19924.3
    588640     19923.7
    588680       19927
    588720     19925.7
    588760     19927.6
    588800     19928.5
    588840       19931
    588880     19932.2
    588920     19932.6
    588960     19932.2
    589000     19935.6
    589040     19939.7
    589080     19939.2
    589120     19937.6
    589160     19943.1
    589200     19942.3
    589240     19943.2
    589280     19944.1
    589320       19947
    589360     19947.6
    589400     19951.3
    589440     19950.6
    589480     19954.2
    589520     19952.8
    589560     19954.5
    589600     19955.5
    589640       19958
    589680     19959.2
    589720     19959.6
    589760     19959.2
    589800     19962.6
    589840     19966.7
    589880     19966.1
    589920     19964.6
    589960     19970.1
    590000     19969.2
    590040     19970.2
    590080     19971.2
    590120     19973.9
    590160     19974.7
    590200     19978.3
    590240     19977.6
    590280     19981.2
    590320     19979.7
    590360     19981.5
    590400     19982.4
    590440     19984.9
    590480     19986.2
    590520     19986.5
    590560     19986.1
    590600     19989.5
    590640     19993.6
    590680     19993.1
    590720     19991.6
    590760     19997.1
    590800     19996.3
    590840     19997.1
    590880     19998.1
    590920       20001
    590960     20001.6
    591000     20005.3
    591040     20004.6
    591080       20008
    591120     20006.7
    591160     20008.4
    591200     20009.5
    591240     20011.8
    591280     20013.2
    591320     20013.5
    591360     20013.2
    591400     20016.5
    591440     20020.6
    591480     20020.1
    591520     20018.6
    591560       20024
    591600     20023.3
    591640     20024.1
    591680     20025.1
    591720       20028
    591760     20028.7
    591800     20032.3
    591840     20031.7
    591880       20035
    591920     20033.8
    591960     20035.4
    592000     20036.5
    592040     20038.9
    592080     20040.2
    592120     20040.5
    592160     20040.3
    592200     20043.6
    592240     20047.6
    592280     20047.2
    592320     20045.6
    592360       20051
    592400     20050.3
    592440     20051.2
    592480     20052.2
    592520       20055
    592560     20055.8
    592600     20059.3
    592640     20058.7
    592680       20062
    592720     20060.8
    592760     20062.5
    592800     20063.6
    592840       20066
    592880     20067.2
    592920     20067.5
    592960     20067.4
    593000     20070.6
    593040     20074.7
    593080     20074.4
    593120     20072.7
    593160     20078.1
    593200     20077.4
    593240     20078.2
    593280     20079.3
    593320       20082
    593360     20082.8
    593400     20086.3
    593440     20085.8
    593480       20089
    593520     20087.9
    593560     20089.5
    593600     20090.7
    593640       20093
    593680     20094.3
    593720     20094.5
    593760     20094.4
    593800     20097.6
    593840     20101.9
    593880     20101.4
    593920     20099.8
    593960     20105.1
    594000     20104.5
    594040     20105.3
    594080     20106.4
    594120     20109.1
    594160     20109.8
    594200     20113.4
    594240     20112.9
    594280       20116
    594320       20115
    594360     20116.7
    594400     20117.7
    594440     20120.1
    594480     20121.4
    594520     20121.7
    594560     20121.5
    594600     20124.8
    594640       20129
    594680     20128.6
    594720     20126.9
    594760     20132.2
    594800     20131.7
    594840     20132.4
    594880     20133.5
    594920     20136.3
    594960     20136.9
    595000     20140.6
    595040       20140
    595080     20143.1
    595120     20142.2
    595160       20144
    595200     20144.8
    595240     20147.3
    595280     20148.5
    595320     20148.8
    595360     20148.6
    595400       20152
    595440     20156.2
    595480     20155.7
    595520     20154.2
    595560     20159.3
    595600     20158.8
    595640     20159.5
    595680     20160.6
    595720     20163.4
    595760     20164.1
    595800     20167.8
    595840     20167.1
    595880     20170.2
    595920     20169.4
    595960     20171.2
    596000       20172
    596040     20174.4
    596080     20175.5
    596120       20176
    596160     20175.7
    596200       20179
    596240     20183.4
    596280     20182.9
    596320     20181.3
    596360     20186.5
    596400     20185.9
    596440     20186.6
    596480     20187.7
    596520     20190.6
    596560     20191.2
    596600       20195
    596640     20194.3
    596680     20197.4
    596720     20196.5
    596760     20198.3
    596800     20199.1
    596840     20201.5
    596880     20202.8
    596920     20203.1
    596960     20202.8
    597000     20206.1
    597040     20210.6
    597080       20210
    597120     20208.5
    597160     20213.6
    597200     20213.2
    597240     20213.7
    597280     20214.8
    597320     20217.8
    597360     20218.4
    597400     20222.2
    597440     20221.5
    597480     20224.6
    597520     20223.6
    597560     20225.5
    597600     20226.2
    597640     20228.7
    597680     20229.9
    597720     20230.3
    597760       20230
    597800     20233.2
    597840     20237.8
    597880     20237.1
    597920     20235.7
    597960     20240.7
    598000     20240.3
    598040     20240.9
    598080     20241.9
    598120     20244.9
    598160     20245.5
    598200     20249.5
    598240     20248.5
    598280     20251.8
    598320     20250.9
    598360     20252.7
    598400     20253.3
    598440     20255.9
    598480     20257.1
    598520     20257.5
    598560     20257.2
    598600     20260.4
    598640     20264.9
    598680     20264.3
    598720     20262.9
    598760     20267.9
    598800     20267.5
    598840       20268
    598880     20269.1
    598920       20272
    598960     20272.7
    599000     20276.7
    599040     20275.7
    599080     20278.9
    599120     20278.1
    599160     20279.9
    599200     20280.6
    599240     20283.1
    599280     20284.2
    599320     20284.7
    599360     20284.4
    599400     20287.6
    599440       20292
    599480     20291.5
    599520       20290
    599560     20295.1
    599600     20294.8
    599640     20295.2
    599680     20296.2
    599720     20299.2
    599760     20299.8
    599800     20303.7
    599840     20302.9
    599880     20306.1
    599920     20305.3
    599960     20307.1
    600000     20307.8
    600040     20310.2
    600080     20311.4
    600120     20311.9
    600160     20311.5
    600200     20314.7
    600240     20319.3
    600280     20318.7
    600320     20317.2
    600360     20322.3
    600400       20322
    600440     20322.4
    600480     20323.4
    600520     20326.2
    600560       20327
    600600     20330.9
    600640     20330.1
    600680     20333.2
    600720     20332.3
    600760     20334.3
    600800     20335.1
    600840     20337.3
    600880     20338.6
    600920     20339.1
    600960     20338.7
    601000     20341.9
    601040     20346.5
    601080     20345.9
    601120     20344.4
    601160     20349.5
    601200     20349.2
    601240     20349.7
    601280     20350.6
    601320     20353.5
    601360     20354.3
    601400     20358.1
    601440     20357.3
    601480     20360.4
    601520     20359.5
    601560     20361.5
    601600     20362.3
    601640     20364.5
    601680     20365.8
    601720     20366.3
    601760     20365.9
    601800     20369.2
    601840     20373.7
    601880     20373.2
    601920     20371.6
    601960     20376.8
    602000     20376.4
    602040       20377
    602080     20377.8
    602120     20380.7
    602160     20381.5
    602200     20385.4
    602240     20384.5
    602280     20387.6
    602320     20386.7
    602360     20388.7
    602400     20389.6
    602440     20391.7
    602480       20393
    602520     20393.5
    602560       20393
    602600     20396.4
    602640     20400.9
    602680     20400.5
    602720     20398.7
    602760       20404
    602800     20403.6
    602840     20404.3
    602880     20404.9
    602920     20407.9
    602960     20408.8
    603000     20412.6
    603040     20411.7
    603080     20414.8
    603120     20413.9
    603160       20416
    603200     20416.8
    603240       20419
    603280     20420.2
    603320     20420.8
    603360     20420.2
    603400     20423.6
    603440     20428.1
    603480     20427.7
    603520       20426
    603560     20431.3
    603600     20430.9
    603640     20431.6
    603680     20432.2
    603720     20435.3
    603760       20436
    603800     20439.8
    603840       20439
    603880     20442.2
    603920     20441.1
    603960     20443.2
    604000     20443.9
    604040     20446.2
    604080     20447.5
    604120       20448
    604160     20447.4
    604200     20450.9
    604240     20455.3
    604280     20454.9
    604320     20453.3
    604360     20458.5
    604400     20458.2
    604440     20458.9
    604480     20459.5
    604520     20462.5
    604560     20463.2
    604600     20467.1
    604640     20466.3
    604680     20469.4
    604720     20468.3
    604760     20470.5
    604800     20471.2
    604840     20473.4
    604880     20474.7
    604920     20475.1
    604960     20474.7
    605000     20478.1
    605040     20482.6
    605080       20482
    605120     20480.5
    605160     20485.7
    605200     20485.3
    605240     20486.1
    605280     20486.7
    605320     20489.7
    605360     20490.4
    605400     20494.3
    605440     20493.4
    605480     20496.6
    605520     20495.5
    605560     20497.7
    605600     20498.4
    605640     20500.6
    605680     20501.9
    605720     20502.2
    605760     20501.9
    605800     20505.4
    605840     20509.8
    605880     20509.3
    605920     20507.7
    605960     20512.9
    606000     20512.6
    606040     20513.3
    606080     20513.9
    606120     20516.9
    606160     20517.5
    606200     20521.5
    606240     20520.8
    606280     20523.7
    606320     20522.7
    606360     20524.9
    606400     20525.6
    606440     20527.8
    606480       20529
    606520     20529.4
    606560     20529.1
    606600     20532.6
    606640     20537.1
    606680     20536.4
    606720     20534.9
    606760     20540.1
    606800     20539.9
    606840     20540.5
    606880     20541.2
    606920     20544.2
    606960     20544.8
    607000     20548.7
    607040     20548.1
    607080     20550.8
    607120     20549.8
    607160     20552.1
    607200     20552.8
    607240     20555.1
    607280     20556.3
    607320     20556.7
    607360     20556.4
    607400     20559.7
    607440     20564.4
    607480     20563.7
    607520     20562.1
    607560     20567.4
    607600     20567.2
    607640     20567.8
    607680     20568.4
    607720     20571.3
    607760       20572
    607800     20575.9
    607840     20575.3
    607880     20578.1
    607920     20577.1
    607960     20579.3
    608000       20580
    608040     20582.3
    608080     20583.5
    608120     20583.9
    608160     20583.6
    608200     20586.9
    608240     20591.6
    608280     20590.9
    608320     20589.4
    608360     20594.8
    608400     20594.4
    608440     20595.1
    608480     20595.6
    608520     20598.5
    608560     20599.2
    608600     20603.2
    608640     20602.4
    608680     20605.2
    608720     20604.4
    608760     20606.5
    608800     20607.1
    608840     20609.5
    608880     20610.8
    608920     20611.1
    608960     20610.8
    609000     20613.9
    609040     20618.9
    609080       20618
    609120     20616.6
    609160       20622
    609200     20621.6
    609240     20622.1
    609280     20622.8
    609320     20625.7
    609360     20626.5
    609400     20630.3
    609440     20629.5
    609480     20632.4
    609520     20631.6
    609560     20633.6
    609600     20634.3
    609640     20636.6
    609680     20637.9
    609720     20638.3
    609760       20638
    609800       20641
    609840       20646
    609880     20645.2
    609920     20643.7
    609960     20649.2
    610000     20648.8
    610040     20649.3
    610080       20650
    610120     20652.8
    610160     20653.6
    610200     20657.5
    610240     20656.6
    610280     20659.5
    610320     20658.7
    610360     20660.8
    610400     20661.4
    610440     20663.8
    610480       20665
    610520     20665.4
    610560     20665.3
    610600     20668.1
    610640     20673.2
    610680     20672.4
    610720     20670.9
    610760     20676.3
    610800     20675.9
    610840     20676.5
    610880     20677.1
    610920       20680
    610960     20680.8
    611000     20684.6
    611040     20683.8
    611080     20686.6
    611120     20685.8
    611160     20687.9
    611200     20688.6
    611240     20690.9
    611280     20692.1
    611320     20692.5
    611360     20692.3
    611400     20695.2
    611440     20700.4
    611480     20699.6
    611520       20698
    611560     20703.4
    611600       20703
    611640     20703.5
    611680     20704.2
    611720     20707.1
    611760     20707.9
    611800     20711.8
    611840     20710.8
    611880     20713.8
    611920     20712.9
    611960     20715.1
    612000     20715.7
    612040     20718.1
    612080     20719.2
    612120     20719.6
    612160     20719.4
    612200     20722.3
    612240     20727.5
    612280     20726.9
    612320       20725
    612360     20730.5
    612400     20730.1
    612440     20730.6
    612480     20731.3
    612520     20734.1
    612560       20735
    612600     20738.9
    612640     20737.9
    612680     20740.9
    612720     20740.1
    612760     20742.3
    612800     20742.8
    612840     20745.1
    612880     20746.2
    612920     20746.8
    612960     20746.6
    613000     20749.3
    613040     20754.5
    613080       20754
    613120       20752
    613160     20757.6
    613200     20757.3
    613240     20757.7
    613280     20758.5
    613320     20761.3
    613360     20762.2
    613400     20766.1
    613440     20765.1
    613480     20768.2
    613520     20767.2
    613560     20769.4
    613600     20769.9
    613640     20772.2
    613680     20773.4
    613720       20774
    613760     20773.7
    613800     20776.4
    613840     20781.6
    613880     20781.2
    613920     20779.2
    613960     20784.7
    614000     20784.5
    614040       20785
    614080     20785.5
    614120     20788.5
    614160     20789.4
    614200     20793.4
    614240     20792.1
    614280     20795.4
    614320     20794.3
    614360     20796.5
    614400     20797.1
    614440     20799.4
    614480     20800.5
    614520     20801.1
    614560     20800.8
    614600     20803.6
    614640     20808.7
    614680     20808.4
    614720     20806.3
    614760     20811.8
    614800     20811.6
    614840     20812.1
    614880     20812.6
    614920     20815.7
    614960     20816.6
    615000     20820.5
    615040     20819.2
    615080     20822.7
    615120     20821.4
    615160     20823.7
    615200     20824.2
    615240     20826.7
    615280     20827.6
    615320     20828.4
    615360     20827.9
    615400     20830.7
    615440       20836
    615480     20835.5
    615520     20833.4
    615560       20839
    615600     20838.7
    615640     20839.2
    615680     20839.7
    615720     20842.8
    615760     20843.8
    615800     20847.6
    615840     20846.5
    615880     20849.8
    615920     20848.5
    615960     20850.8
    616000     20851.4
    616040     20853.8
    616080     20854.6
    616120     20855.4
    616160     20855.1
    616200     20857.8
    616240     20863.1
    616280     20862.6
    616320     20860.5
    616360     20866.2
    616400     20865.8
    616440     20866.4
    616480     20866.8
    616520       20870
    616560     20870.9
    616600     20874.7
    616640     20873.6
    616680       20877
    616720     20875.6
    616760     20877.9
    616800     20878.6
    616840       20881
    616880     20881.8
    616920     20882.5
    616960       20882
    617000     20884.8
    617040     20890.2
    617080     20889.7
    617120     20887.6
    617160     20893.3
    617200       20893
    617240     20893.6
    617280       20894
    617320     20897.1
    617360       20898
    617400     20901.9
    617440     20900.7
    617480     20904.1
    617520     20902.7
    617560     20905.1
    617600     20905.8
    617640     20908.2
    617680     20908.9
    617720     20909.5
    617760     20909.1
    617800       20912
    617840     20917.3
    617880     20916.6
    617920     20914.6
    617960     20920.4
    618000     20920.1
    618040     20920.7
    618080     20921.1
    618120     20924.2
    618160     20925.1
    618200     20928.9
    618240     20927.9
    618280     20931.3
    618320     20929.7
    618360     20932.3
    618400     20932.9
    618440     20935.4
    618480     20935.9
    618520     20936.6
    618560     20936.2
    618600     20939.2
    618640     20944.4
    618680     20943.7
    618720     20941.7
    618760     20947.5
    618800     20947.4
    618840     20947.9
    618880     20948.3
    618920     20951.3
    618960     20952.2
    619000     20956.1
    619040       20955
    619080     20958.4
    619120     20956.8
    619160     20959.4
    619200       20960
    619240     20962.4
    619280       20963
    619320     20963.8
    619360     20963.3
    619400     20966.3
    619440     20971.5
    619480     20970.9
    619520     20968.8
    619560     20974.6
    619600     20974.5
    619640     20974.9
    619680     20975.4
    619720     20978.4
    619760     20979.4
    619800     20983.2
    619840     20982.1
    619880     20985.6
    619920       20984
    619960     20986.5
    620000     20987.1
    620040     20989.5
    620080     20990.1
    620120     20990.8
    620160     20990.4
    620200     20993.3
    620240     20998.6
    620280     20997.8
    620320     20995.9
    620360     21001.6
    620400     21001.6
    620440       21002
    620480     21002.5
    620520     21005.4
    620560     21006.5
    620600     21010.2
    620640     21009.2
    620680     21012.6
    620720       21011
    620760     21013.5
    620800     21014.1
    620840     21016.5
    620880     21017.3
    620920     21017.9
    620960     21017.4
    621000     21020.4
    621040     21025.7
    621080     21024.9
    621120       21023
    621160     21028.7
    621200     21028.7
    621240       21029
    621280     21029.6
    621320     21032.5
    621360     21033.5
    621400     21037.3
    621440     21036.1
    621480     21039.6
    621520       21038
    621560     21040.6
    621600     21041.2
    621640     21043.5
    621680     21044.3
    621720     21044.9
    621760     21044.4
    621800     21047.6
    621840     21052.8
    621880     21051.9
    621920     21050.1
    621960     21055.8
    622000     21055.7
    622040     21055.9
    622080     21056.6
    622120     21059.5
    622160     21060.6
    622200     21064.5
    622240     21063.1
    622280     21066.6
    622320       21065
    622360     21067.6
    622400     21068.3
    622440     21070.5
    622480     21071.4
    622520     21071.8
    622560     21071.4
    622600     21074.5
    622640     21079.8
    622680     21078.8
    622720     21077.1
    622760     21082.9
    622800     21082.8
    622840       21083
    622880     21083.6
    622920     21086.5
    622960     21087.6
    623000     21091.4
    623040       21090
    623080     21093.7
    623120       21092
    623160     21094.6
    623200     21095.3
    623240     21097.6
    623280     21098.4
    623320     21098.8
    623360     21098.4
    623400     21101.6
    623440     21106.9
    623480     21105.9
    623520     21104.2
    623560       21110
    623600     21109.7
    623640       21110
    623680     21110.7
    623720     21113.6
    623760     21114.7
    623800     21118.4
    623840       21117
    623880     21120.6
    623920       21119
    623960     21121.6
    624000     21122.3
    624040     21124.7
    624080     21125.4
    624120     21125.8
    624160     21125.4
    624200     21128.6
    624240     21133.9
    624280     21132.8
    624320     21131.2
    624360       21137
    624400     21136.8
    624440     21137.1
    624480     21137.8
    624520     21140.6
    624560     21141.8
    624600     21145.4
    624640       21144
    624680     21147.7
    624720       21146
    624760     21148.6
    624800     21149.4
    624840     21151.7
    624880     21152.5
    624920     21152.7
    624960     21152.5
    625000     21155.7
    625040     21160.9
    625080     21159.8
    625120     21158.3
    625160       21164
    625200     21163.9
    625240     21164.1
    625280     21164.8
    625320     21167.7
    625360     21168.9
    625400     21172.5
    625440       21171
    625480     21174.8
    625520       21173
    625560     21175.7
    625600     21176.5
    625640     21178.8
    625680     21179.6
    625720     21179.8
    625760     21179.5
    625800     21182.7
    625840       21188
    625880     21186.9
    625920     21185.3
    625960     21191.1
    626000       21191
    626040     21191.2
    626080       21192
    626120     21194.8
    626160       21196
    626200     21199.6
    626240     21198.2
    626280     21201.9
    626320     21200.1
    626360     21202.7
    626400     21203.6
    626440     21205.7
    626480     21206.7
    626520     21206.8
    626560     21206.6
    626600     21209.6
    626640     21215.1
    626680       21214
    626720     21212.4
    626760     21218.2
    626800     21217.9
    626840     21218.2
    626880     21219.1
    626920     21221.8
    626960     21223.1
    627000     21226.6
    627040     21225.3
    627080     21228.9
    627120     21227.1
    627160     21229.7
    627200     21230.8
    627240     21232.8
    627280     21233.7
    627320     21233.8
    627360     21233.6
    627400     21236.6
    627440       21242
    627480     21241.2
    627520     21239.5
    627560     21245.2
    627600       21245
    627640     21245.3
    627680       21246
    627720     21248.9
    627760     21250.1
    627800     21253.6
    627840     21252.3
    627880       21256
    627920     21254.2
    627960     21256.9
    628000     21257.9
    628040       21260
    628080     21260.7
    628120     21260.9
    628160     21260.7
    628200     21263.6
    628240     21269.1
    628280     21268.2
    628320     21266.6
    628360     21272.1
    628400       21272
    628440     21272.3
    628480       21273
    628520       21276
    628560     21277.2
    628600     21280.7
    628640     21279.3
    628680     21283.1
    628720     21281.3
    628760       21284
    628800     21284.8
    628840       21287
    628880     21287.7
    628920     21287.9
    628960     21287.7
    629000     21290.6
    629040     21296.1
    629080     21295.1
    629120     21293.5
    629160     21299.1
    629200       21299
    629240     21299.4
    629280       21300
    629320     21302.9
    629360     21304.1
    629400     21307.7
    629440     21306.4
    629480     21310.1
    629520     21308.2
    629560     21310.8
    629600       21312
    629640     21313.9
    629680     21314.7
    629720     21314.9
    629760     21314.8
    629800     21317.8
    629840     21323.1
    629880     21322.2
    629920     21320.5
    629960     21326.2
    630000       21326
    630040     21326.4
    630080     21326.9
    630120     21329.9
    630160     21331.1
    630200     21334.7
    630240     21333.3
    630280       21337
    630320     21335.3
    630360     21337.9
    630400       21339
    630440     21340.9
    630480     21341.7
    630520     21341.8
    630560     21341.8
    630600     21344.8
    630640     21350.1
    630680     21349.1
    630720     21347.4
    630760     21353.1
    630800     21352.9
    630840     21353.4
    630880       21354
    630920     21356.9
    630960     21358.1
    631000     21361.7
    631040     21360.4
    631080     21364.1
    631120     21362.2
    631160     21364.9
    631200     21366.1
    631240     21367.9
    631280     21368.6
    631320     21368.7
    631360     21368.8
    631400     21371.8
    631440     21377.1
    631480     21376.1
    631520     21374.4
    631560     21380.1
    631600     21379.9
    631640     21380.4
    631680       21381
    631720       21384
    631760     21385.1
    631800     21388.7
    631840     21387.4
    631880       21391
    631920     21389.2
    631960     21391.9
    632000     21393.2
    632040     21394.9
    632080     21395.6
    632120     21395.7
    632160     21395.8
    632200     21398.7
    632240     21404.2
    632280     21403.2
    632320     21401.4
    632360     21407.1
    632400     21406.9
    632440     21407.4
    632480       21408
    632520     21410.9
    632560       21412
    632600     21415.6
    632640     21414.4
    632680     21417.9
    632720     21416.2
    632760     21418.9
    632800     21420.2
    632840     21421.9
    632880     21422.6
    632920     21422.7
    632960     21422.8
    633000     21425.7
    633040     21431.2
    633080     21430.2
    633120     21428.4
    633160     21434.1
    633200     21433.9
    633240     21434.4
    633280       21435
    633320     21437.8
    633360       21439
    633400     21442.5
    633440     21441.4
    633480     21444.8
    633520     21443.2
    633560     21445.8
    633600     21447.2
    633640     21448.8
    633680     21449.6
    633720     21449.7
    633760     21449.8
    633800     21452.7
    633840     21458.4
    633880     21457.2
    633920     21455.3
    633960     21461.2
    634000     21460.9
    634040     21461.3
    634080       21462
    634120     21464.9
    634160       21466
    634200     21469.6
    634240     21468.4
    634280     21471.8
    634320     21470.1
    634360     21472.8
    634400     21474.2
    634440     21475.8
    634480     21476.7
    634520     21476.7
    634560     21476.8
    634600     21479.7
    634640     21485.4
    634680     21484.1
    634720     21482.4
    634760     21488.2
    634800     21487.8
    634840     21488.3
    634880       21489
    634920     21491.8
    634960     21492.9
    635000     21496.6
    635040     21495.3
    635080     21498.7
    635120       21497
    635160     21499.7
    635200     21501.1
    635240     21502.8
    635280     21503.6
    635320     21503.7
    635360     21503.7
    635400     21506.8
    635440     21512.4
    635480     21511.1
    635520     21509.4
    635560     21515.2
    635600     21514.9
    635640     21515.2
    635680     21516.1
    635720     21518.8
    635760     21519.9
    635800     21523.5
    635840     21522.3
    635880     21525.7
    635920       21524
    635960     21526.7
    636000     21528.2
    636040     21529.7
    636080     21530.6
    636120     21530.6
    636160     21530.6
    636200     21533.8
    636240     21539.3
    636280     21538.1
    636320     21536.3
    636360     21542.2
    636400     21541.9
    636440     21542.2
    636480       21543
    636520     21545.7
    636560     21546.8
    636600     21550.5
    636640     21549.4
    636680     21552.7
    636720     21550.9
    636760     21553.6
    636800     21555.1
    636840     21556.8
    636880     21557.6
    636920     21557.6
    636960     21557.7
    637000     21560.8
    637040     21566.4
    637080     21565.1
    637120     21563.3
    637160     21569.2
    637200     21568.9
    637240     21569.3
    637280       21570
    637320     21572.6
    637360     21573.9
    637400     21577.4
    637440     21576.3
    637480     21579.7
    637520       21578
    637560     21580.6
    637600     21582.1
    637640     21583.8
    637680     21584.6
    637720     21584.6
    637760     21584.7
    637800     21587.7
    637840     21593.3
    637880       21592
    637920     21590.3
    637960     21596.1
    638000     21595.9
    638040     21596.3
    638080       21597
    638120     21599.6
    638160     21600.9
    638200     21604.5
    638240     21603.2
    638280     21606.6
    638320       21605
    638360     21607.6
    638400       21609
    638440     21610.7
    638480     21611.6
    638520     21611.5
    638560     21611.6
    638600     21614.7
    638640     21620.3
    638680       21619
    638720     21617.2
    638760       21623
    638800     21622.8
    638840     21623.3
    638880     21623.9
    638920     21626.5
    638960     21627.9
    639000     21631.4
    639040     21630.1
    639080     21633.6
    639120       21632
    639160     21634.7
    639200       21636
    639240     21637.8
    639280     21638.6
    639320     21638.4
    639360     21638.6
    639400     21641.6
    639440     21647.3
    639480     21645.9
    639520     21644.2
    639560       21650
    639600     21649.8
    639640     21650.3
    639680     21650.9
    639720     21653.5
    639760     21654.8
    639800     21658.4
    639840     21657.1
    639880     21660.5
    639920     21658.9
    639960     21661.7
    640000       21663
    640040     21664.7
    640080     21665.5
    640120     21665.3
    640160     21665.5
    640200     21668.6
    640240     21674.4
    640280     21672.8
    640320     21671.2
    640360       21677
    640400     21676.7
    640440     21677.2
    640480     21677.8
    640520     21680.5
    640560     21681.9
    640600     21685.2
    640640       21684
    640680     21687.6
    640720     21685.9
    640760     21688.6
    640800     21689.9
    640840     21691.6
    640880     21692.6
    640920     21692.2
    640960     21692.5
    641000     21695.6
    641040     21701.4
    641080     21699.7
    641120     21698.3
    641160       21704
    641200     21703.8
    641240     21704.2
    641280     21704.9
    641320     21707.4
    641360     21708.8
    641400     21712.2
    641440     21711.1
    641480     21714.6
    641520     21712.9
    641560     21715.7
    641600     21716.9
    641640     21718.7
    641680     21719.5
    641720     21719.3
    641760     21719.5
    641800     21722.6
    641840     21728.5
    641880     21726.8
    641920     21725.2
    641960       21731
    642000     21730.7
    642040     21731.2
    642080     21731.9
    642120     21734.4
    642160     21735.8
    642200     21739.2
    642240       21738
    642280     21741.7
    642320     21739.8
    642360     21742.7
    642400     21744.1
    642440     21745.7
    642480     21746.5
    642520     21746.3
    642560     21746.3
    642600     21749.6
    642640     21755.5
    642680     21753.8
    642720     21752.2
    642760     21757.9
    642800     21757.7
    642840     21758.3
    642880     21758.9
    642920     21761.4
    642960     21762.7
    643000     21766.2
    643040       21765
    643080     21768.6
    643120     21766.8
    643160     21769.7
    643200       21771
    643240     21772.7
    643280     21773.5
    643320     21773.2
    643360     21773.4
    643400     21776.5
    643440     21782.4
    643480     21780.8
    643520     21779.2
    643560     21784.9
    643600     21784.7
    643640     21785.1
    643680     21785.8
    643720     21788.3
    643760     21789.7
    643800     21793.2
    643840     21791.9
    643880     21795.5
    643920     21793.8
    643960     21796.5
    644000     21797.9
    644040     21799.7
    644080     21800.5
    644120     21800.3
    644160     21800.3
    644200     21803.5
    644240     21809.4
    644280     21807.7
    644320     21806.1
    644360     21811.8
    644400     21811.7
    644440       21812
    644480     21812.8
    644520     21815.1
    644560     21816.7
    644600     21820.2
    644640       21819
    644680     21822.5
    644720     21820.8
    644760     21823.5
    644800     21824.9
    644840     21826.6
    644880     21827.4
    644920     21827.3
    644960     21827.2
    645000     21830.5
    645040     21836.3
    645080     21834.6
    645120     21833.1
    645160     21838.7
    645200     21838.6
    645240     21838.8
    645280     21839.7
    645320     21842.1
    645360     21843.7
    645400     21847.1
    645440     21845.9
    645480     21849.4
    645520     21847.6
    645560     21850.5
    645600     21851.9
    645640     21853.5
    645680     21854.4
    645720     21854.1
    645760     21854.1
    645800     21857.4
    645840     21863.2
    645880     21861.5
    645920     21859.9
    645960     21865.7
    646000     21865.5
    646040     21865.7
    646080     21866.7
    646120       21869
    646160     21870.7
    646200       21874
    646240     21872.8
    646280     21876.4
    646320     21874.6
    646360     21877.5
    646400     21878.9
    646440     21880.4
    646480     21881.3
    646520     21881.1
    646560       21881
    646600     21884.3
    646640     21890.3
    646680     21888.4
    646720     21886.8
    646760     21892.7
    646800     21892.6
    646840     21892.8
    646880     21893.8
    646920     21895.9
    646960     21897.6
    647000     21900.9
    647040     21899.8
    647080     21903.3
    647120     21901.6
    647160     21904.4
    647200     21905.9
    647240     21907.4
    647280     21908.3
    647320     21908.1
    647360     21907.9
    647400     21911.3
    647440     21917.4
    647480     21915.4
    647520     21913.8
    647560     21919.7
    647600     21919.6
    647640     21919.8
    647680     21920.9
    647720     21922.8
    647760     21924.7
    647800     21927.8
    647840     21926.7
    647880     21930.3
    647920     21928.5
    647960     21931.4
    648000     21932.9
    648040     21934.4
    648080     21935.4
    648120     21935.1
    648160     21934.9
    648200     21938.4
    648240     21944.5
    648280     21942.4
    648320     21940.8
    648360     21946.5
    648400     21946.5
    648440     21946.9
    648480     21947.9
    648520     21949.7
    648560     21951.7
    648600     21954.8
    648640     21953.8
    648680     21957.3
    648720     21955.6
    648760     21958.3
    648800       21960
    648840     21961.4
    648880     21962.4
    648920     21962.2
    648960     21961.8
    649000     21965.5
    649040     21971.5
    649080     21969.5
    649120     21967.8
    649160     21973.5
    649200     21973.5
    649240     21973.9
    649280     21974.9
    649320     21976.8
    649360     21978.6
    649400     21981.8
    649440     21980.7
    649480     21984.3
    649520     21982.5
    649560     21985.4
    649600     21986.9
    649640     21988.4
    649680     21989.4
    649720     21989.1
    649760     21988.9
    649800     21992.5
    649840     21998.6
    649880     21996.5
    649920     21994.8
    649960     22000.4
    650000     22000.6
    650040     22000.8
    650080     22001.8
    650120     22003.7
    650160     22005.7
    650200     22008.8
    650240     22007.6
    650280     22011.3
    650320     22009.5
    650360     22012.3
    650400     22013.9
    650440     22015.5
    650480     22016.3
    650520     22016.1
    650560     22015.9
    650600     22019.6
    650640     22025.6
    650680     22023.5
    650720     22021.8
    650760     22027.5
    650800     22027.6
    650840     22027.9
    650880     22028.8
    650920     22030.8
    650960     22032.8
    651000     22035.8
    651040     22034.7
    651080     22038.3
    651120     22036.4
    651160     22039.4
    651200     22040.9
    651240     22042.4
    651280     22043.3
    651320     22043.1
    651360     22042.9
    651400     22046.7
    651440     22052.6
    651480     22050.5
    651520     22048.8
    651560     22054.5
    651600     22054.7
    651640     22054.9
    651680     22055.9
    651720     22057.9
    651760     22059.7
    651800       22063
    651840     22061.7
    651880     22065.4
    651920     22063.4
    651960     22066.3
    652000       22068
    652040     22069.5
    652080     22070.4
    652120     22070.1
    652160       22070
    652200     22073.7
    652240     22079.6
    652280     22077.5
    652320     22075.7
    652360     22081.5
    652400     22081.7
    652440     22081.9
    652480     22082.9
    652520     22084.9
    652560     22086.7
    652600       22090
    652640     22088.8
    652680     22092.5
    652720     22090.5
    652760     22093.2
    652800     22095.2
    652840     22096.5
    652880     22097.3
    652920     22097.1
    652960       22097
    653000     22100.8
    653040     22106.6
    653080     22104.5
    653120     22102.8
    653160     22108.6
    653200     22108.7
    653240       22109
    653280     22109.9
    653320     22111.9
    653360     22113.9
    653400       22117
    653440     22115.9
    653480     22119.4
    653520     22117.5
    653560     22120.3
    653600     22122.3
    653640     22123.5
    653680     22124.3
    653720     22124.1
    653760     22123.9
    653800     22127.9
    653840     22133.7
    653880     22131.5
    653920     22129.8
    653960     22135.6
    654000     22135.6
    654040       22136
    654080       22137
    654120     22138.9
    654160       22141
    654200     22144.1
    654240     22142.9
    654280     22146.4
    654320     22144.6
    654360     22147.3
    654400     22149.3
    654440     22150.6
    654480     22151.3
    654520     22151.1
    654560       22151
    654600       22155
    654640     22160.6
    654680     22158.5
    654720     22156.9
    654760     22162.7
    654800     22162.7
    654840     22163.1
    654880       22164
    654920       22166
    654960     22168.2
    655000     22171.2
    655040       22170
    655080     22173.5
    655120     22171.6
    655160     22174.5
    655200     22176.3
    655240     22177.6
    655280     22178.4
    655320     22178.2
    655360     22178.1
    655400     22182.1
    655440     22187.7
    655480     22185.7
    655520     22183.9
    655560     22189.9
    655600     22189.8
    655640     22190.1
    655680     22191.1
    655720       22193
    655760     22195.2
    655800     22198.3
    655840     22197.1
    655880     22200.5
    655920     22198.7
    655960     22201.6
    656000     22203.5
    656040     22204.7
    656080     22205.5
    656120     22205.3
    656160     22205.2
    656200     22209.2
    656240     22214.9
    656280     22212.9
    656320       22211
    656360     22216.9
    656400     22216.8
    656440     22217.2
    656480     22218.2
    656520     22220.1
    656560     22222.2
    656600     22225.3
    656640     22224.1
    656680     22227.5
    656720     22225.7
    656760     22228.7
    656800     22230.6
    656840     22231.8
    656880     22232.6
    656920     22232.2
    656960     22232.5
    657000     22236.4
    657040     22241.9
    657080       22240
    657120       22238
    657160     22244.1
    657200       22244
    657240     22244.3
    657280     22245.3
    657320     22247.1
    657360     22249.3
    657400     22252.5
    657440       22251
    657480     22254.6
    657520     22252.9
    657560     22255.8
    657600     22257.8
    657640     22258.9
    657680     22259.8
    657720     22259.4
    657760     22259.6
    657800     22263.4
    657840     22269.1
    657880     22267.1
    657920     22265.1
    657960     22271.3
    658000     22271.1
    658040     22271.3
    658080     22272.4
    658120     22274.2
    658160     22276.4
    658200     22279.5
    658240     22278.1
    658280     22281.8
    658320       22280
    658360     22282.9
    658400       22285
    658440     22286.1
    658480     22286.8
    658520     22286.5
    658560     22286.8
    658600     22290.6
    658640       22296
    658680     22294.2
    658720     22292.2
    658760     22298.5
    658800     22298.2
    658840     22298.4
    658880     22299.6
    658920     22301.4
    658960     22303.3
    659000     22306.8
    659040     22305.2
    659080     22308.7
    659120       22307
    659160     22310.1
    659200     22312.1
    659240     22313.2
    659280       22314
    659320     22313.7
    659360     22313.8
    659400     22317.7
    659440       22323
    659480     22321.5
    659520     22319.4
    659560     22325.6
    659600     22325.4
    659640     22325.6
    659680     22326.8
    659720     22328.5
    659760     22330.5
    659800     22333.9
    659840     22332.5
    659880     22335.9
    659920     22334.2
    659960     22337.3
    660000     22339.2
    660040     22340.3
    660080     22341.2
    660120     22340.9
    660160       22341
    660200     22344.8
    660240     22350.1
    660280     22348.7
    660320     22346.5
    660360     22352.8
    660400     22352.5
    660440     22352.7
    660480     22353.9
    660520     22355.7
    660560     22357.6
    660600     22361.1
    660640     22359.5
    660680     22363.1
    660720     22361.4
    660760     22364.5
    660800     22366.6
    660840     22367.4
    660880     22368.5
    660920       22368
    660960     22368.2
    661000       22372
    661040     22377.3
    661080     22375.8
    661120     22373.7
    661160       22380
    661200     22379.6
    661240     22379.9
    661280     22381.1
    661320     22382.8
    661360     22384.7
    661400     22388.2
    661440     22386.5
    661480     22390.2
    661520     22388.5
    661560     22391.6
    661600     22393.7
    661640     22394.5
    661680     22395.6
    661720     22395.1
    661760     22395.3
    661800     22399.1
    661840     22404.5
    661880     22402.9
    661920     22400.8
    661960     22407.2
    662000     22406.7
    662040     22406.9
    662080     22408.3
    662120     22409.9
    662160     22411.9
    662200     22415.4
    662240     22413.7
    662280     22417.4
    662320     22415.6
    662360     22418.7
    662400     22420.8
    662440     22421.7
    662480     22422.8
    662520     22422.3
    662560     22422.5
    662600     22426.3
    662640     22431.7
    662680       22430
    662720     22428.1
    662760     22434.4
    662800     22433.9
    662840     22434.1
    662880     22435.6
    662920     22437.1
    662960     22439.1
    663000     22442.5
    663040     22440.9
    663080     22444.4
    663120     22442.8
    663160       22446
    663200     22447.9
    663240     22448.9
    663280       22450
    663320     22449.5
    663360     22449.7
    663400     22453.5
    663440     22458.9
    663480     22457.2
    663520     22455.2
    663560     22461.5
    663600     22461.1
    663640     22461.3
    663680     22462.7
    663720     22464.3
    663760     22466.3
    663800     22469.7
    663840       22468
    663880     22471.6
    663920       22470
    663960     22473.2
    664000       22475
    664040     22476.1
    664080     22477.2
    664120     22476.7
    664160     22476.9
    664200     22480.7
    664240     22486.1
    664280     22484.4
    664320     22482.4
    664360     22488.7
    664400     22488.1
    664440     22488.5
    664480       22490
    664520     22491.5
    664560     22493.4
    664600     22496.9
    664640     22495.2
    664680     22498.8
    664720     22497.2
    664760     22500.4
    664800     22502.2
    664840     22503.4
    664880     22504.4
    664920     22503.9
    664960     22504.2
    665000     22507.9
    665040     22513.1
    665080     22511.4
    665120     22509.7
    665160     22515.9
    665200     22515.3
    665240     22515.7
    665280     22517.1
    665320     22518.7
    665360     22520.8
    665400       22524
    665440     22522.2
    665480     22526.1
    665520     22524.4
    665560     22527.6
    665600     22529.4
    665640     22530.6
    665680     22531.6
    665720     22531.1
    665760     22531.4
    665800     22534.9
    665840     22540.2
    665880     22538.6
    665920     22536.9
    665960     22543.2
    666000     22542.7
    666040     22542.9
    666080     22544.3
    666120     22545.8
    666160       22548
    666200     22551.2
    666240     22549.4
    666280     22553.4
    666320     22551.6
    666360     22554.8
    666400     22556.7
    666440     22557.8
    666480     22558.9
    666520     22558.5
    666560     22558.6
    666600     22562.2
    666640     22567.4
    666680     22565.8
    666720     22564.2
    666760     22570.4
    666800     22569.8
    666840     22570.1
    666880     22571.6
    666920     22573.1
    666960     22575.3
    667000     22578.4
    667040     22576.8
    667080     22580.8
    667120     22578.9
    667160     22582.1
    667200     22584.1
    667240       22585
    667280     22586.2
    667320     22585.8
    667360       22586
    667400     22589.4
    667440     22594.9
    667480       22593
    667520     22591.7
    667560     22597.7
    667600     22597.1
    667640     22597.4
    667680     22598.7
    667720     22600.4
    667760     22602.5
    667800     22605.7
    667840     22604.1
    667880     22608.1
    667920     22606.2
    667960     22609.4
    668000     22611.4
    668040     22612.4
    668080     22613.4
    668120       22613
    668160     22613.4
    668200     22616.7
    668240     22622.2
    668280     22620.3
    668320     22618.9
    668360       22625
    668400     22624.4
    668440     22624.6
    668480     22626.1
    668520     22627.7
    668560     22629.8
    668600       22633
    668640     22631.4
    668680     22635.4
    668720     22633.5
    668760     22636.7
    668800     22638.5
    668840     22639.7
    668880     22640.7
    668920     22640.2
    668960     22640.6
    669000       22644
    669040     22649.4
    669080     22647.5
    669120     22646.2
    669160     22652.3
    669200     22651.8
    669240     22651.9
    669280     22653.3
    669320       22655
    669360     22657.1
    669400     22660.3
    669440     22658.7
    669480     22662.7
    669520     22660.8
    669560       22664
    669600     22665.8
    669640       22667
    669680       22668
    669720     22667.5
    669760     22667.9
    669800     22671.2
    669840     22676.7
    669880     22674.7
    669920     22673.4
    669960     22679.5
    670000       22679
    670040     22679.2
    670080     22680.4
    670120     22682.4
    670160     22684.5
    670200     22687.6
    670240     22685.9
    670280       22690
    670320       22688
    670360     22691.2
    670400     22693.2
    670440     22694.3
    670480     22695.3
    670520     22694.7
    670560     22695.3
    670600     22698.5
    670640       22704
    670680       22702
    670720     22700.8
    670760     22706.7
    670800     22706.4
    670840     22706.6
    670880     22707.8
    670920     22709.8
    670960     22711.7
    671000       22715
    671040     22713.3
    671080     22717.2
    671120     22715.3
    671160     22718.6
    671200     22720.5
    671240     22721.7
    671280     22722.6
    671320       22722
    671360     22722.6
    671400     22725.8
    671440     22731.4
    671480     22729.4
    671520     22728.2
    671560       22734
    671600     22733.7
    671640       22734
    671680     22735.1
    671720       22737
    671760     22739.1
    671800     22742.5
    671840     22740.4
    671880     22744.6
    671920     22742.6
    671960     22745.8
    672000     22747.8
    672040       22749
    672080     22749.9
    672120     22749.3
    672160     22749.9
    672200     22753.1
    672240     22758.7
    672280     22756.7
    672320     22755.6
    672360     22761.3
    672400     22760.9
    672440     22761.3
    672480     22762.4
    672520     22764.3
    672560     22766.2
    672600     22769.9
    672640     22767.8
    672680     22771.8
    672720     22770.1
    672760     22773.2
    672800     22775.2
    672840     22776.3
    672880     22777.2
    672920     22776.5
    672960     22777.2
    673000     22780.5
    673040     22785.9
    673080     22784.1
    673120     22782.8
    673160     22788.6
    673200     22788.2
    673240     22788.7
    673280     22789.8
    673320     22791.5
    673360     22793.5
    673400       22797
    673440       22795
    673480     22799.1
    673520     22797.3
    673560     22800.5
    673600     22802.5
    673640     22803.5
    673680     22804.5
    673720     22803.9
    673760     22804.6
    673800     22807.8
    673840     22813.2
    673880     22811.4
    673920     22810.2
    673960     22815.8
    674000     22815.5
    674040     22816.1
    674080     22817.1
    674120     22818.8
    674160     22820.9
    674200     22824.3
    674240     22822.2
    674280     22826.4
    674320     22824.7
    674360     22827.8
    674400     22829.8
    674440     22830.9
    674480     22831.7
    674520     22831.1
    674560       22832
    674600     22835.2
    674640     22840.5
    674680     22838.6
    674720     22837.4
    674760     22843.3
    674800     22842.7
    674840     22843.3
    674880     22844.4
    674920       22846
    674960     22848.2
    675000     22851.7
    675040     22849.4
    675080     22853.8
    675120     22851.9
    675160     22855.2
    675200     22857.1
    675240     22858.2
    675280       22859
    675320     22858.5
    675360     22859.3
    675400     22862.5
    675440     22867.8
    675480     22865.9
    675520     22864.8
    675560     22870.7
    675600     22870.1
    675640     22870.7
    675680     22871.6
    675720     22873.3
    675760     22875.5
    675800       22879
    675840     22876.7
    675880       22881
    675920     22879.3
    675960     22882.5
    676000     22884.6
    676040     22885.6
    676080     22886.1
    676120     22885.8
    676160     22886.5
    676200     22889.9
    676240     22895.1
    676280     22893.1
    676320       22892
    676360       22898
    676400     22897.5
    676440       22898
    676480     22898.8
    676520     22900.6
    676560     22902.8
    676600     22906.4
    676640     22904.1
    676680     22908.3
    676720     22906.7
    676760     22909.7
    676800     22911.9
    676840     22912.8
    676880     22913.4
    676920     22913.1
    676960     22913.9
    677000     22917.3
    677040     22922.5
    677080     22920.5
    677120     22919.4
    677160     22925.3
    677200     22924.7
    677240     22925.3
    677280       22926
    677320     22927.7
    677360       22930
    677400     22933.7
    677440     22931.4
    677480     22935.5
    677520     22933.8
    677560     22936.9
    677600     22939.1
    677640       22940
    677680     22940.7
    677720     22940.3
    677760     22941.1
    677800     22944.6
    677840     22949.8
    677880       22948
    677920     22946.8
    677960     22952.6
    678000     22952.1
    678040     22952.7
    678080     22953.3
    678120     22954.9
    678160     22957.4
    678200     22960.9
    678240     22958.7
    678280     22962.9
    678320     22961.1
    678360     22964.3
    678400     22966.5
    678440     22967.3
    678480       22968
    678520     22967.6
    678560     22968.3
    678600       22972
    678640     22977.2
    678680     22975.2
    678720     22974.1
    678760       22980
    678800     22979.4
    678840       22980
    678880     22980.6
    678920     22982.1
    678960     22984.6
    679000     22988.1
    679040       22986
    679080     22990.1
    679120     22988.4
    679160     22991.6
    679200     22993.9
    679240     22994.5
    679280     22995.4
    679320     22994.8
    679360     22995.6
    679400     22999.4
    679440     23004.5
    679480     23002.4
    679520     23001.3
    679560     23007.2
    679600     23006.8
    679640     23007.3
    679680     23007.9
    679720     23009.3
    679760       23012
    679800     23015.7
    679840     23013.4
    679880     23017.4
    679920     23015.7
    679960     23019.1
    680000     23021.2
    680040     23021.8
    680080     23022.6
    680120       23022
    680160     23023.1
    680200     23026.7
    680240     23031.8
    680280     23029.7
    680320     23028.5
    680360     23034.5
    680400     23034.2
    680440     23034.5
    680480     23035.2
    680520     23036.5
    680560     23039.4
    680600     23042.9
    680640     23040.7
    680680     23044.7
    680720     23042.7
    680760     23046.2
    680800     23048.4
    680840     23049.1
    680880     23049.9
    680920     23049.1
    680960     23050.3
    681000     23053.8
    681040       23059
    681080     23057.1
    681120     23055.8
    681160     23061.8
    681200     23061.3
    681240     23061.8
    681280     23062.3
    681320     23063.8
    681360     23066.6
    681400     23070.2
    681440     23067.8
    681480     23071.9
    681520       23070
    681560     23073.5
    681600     23075.8
    681640     23076.4
    681680     23077.1
    681720     23076.3
    681760     23077.6
    681800       23081
    681840     23086.3
    681880     23084.3
    681920     23083.2
    681960     23089.1
    682000     23088.7
    682040     23089.1
    682080     23089.7
    682120     23091.1
    682160     23093.9
    682200     23097.4
    682240       23095
    682280     23099.1
    682320     23097.2
    682360     23100.8
    682400       23103
    682440     23103.7
    682480     23104.4
    682520     23103.4
    682560     23104.8
    682600     23108.3
    682640     23113.6
    682680     23111.7
    682720     23110.4
    682760     23116.4
    682800       23116
    682840     23116.3
    682880     23117.1
    682920     23118.3
    682960     23121.2
    683000     23124.6
    683040     23122.2
    683080     23126.4
    683120     23124.6
    683160       23128
    683200     23130.2
    683240     23130.9
    683280     23131.7
    683320     23130.7
    683360       23132
    683400     23135.5
    683440     23140.8
    683480     23138.9
    683520     23137.6
    683560     23143.7
    683600     23143.3
    683640     23143.6
    683680     23144.3
    683720     23145.6
    683760     23148.5
    683800     23151.9
    683840     23149.5
    683880     23153.6
    683920     23151.8
    683960     23155.3
    684000     23157.3
    684040     23158.1
    684080     23158.9
    684120       23158
    684160     23159.3
    684200     23162.8
    684240     23168.2
    684280     23166.2
    684320     23164.9
    684360       23171
    684400     23170.5
    684440       23171
    684480     23171.6
    684520     23172.8
    684560     23175.9
    684600     23179.2
    684640     23176.9
    684680     23180.8
    684720     23179.1
    684760     23182.5
    684800     23184.7
    684840     23185.5
    684880     23186.2
    684920     23185.2
    684960     23186.5
    685000     23190.1
    685040     23195.4
    685080     23193.5
    685120     23192.1
    685160     23198.2
    685200     23197.9
    685240     23198.4
    685280     23198.9
    685320     23200.1
    685360     23203.3
    685400     23206.6
    685440     23204.2
    685480     23208.1
    685520     23206.4
    685560     23209.8
    685600     23212.1
    685640     23212.9
    685680     23213.4
    685720     23212.6
    685760       23214
    685800     23217.4
    685840     23222.8
    685880     23220.9
    685920     23219.5
    685960     23225.6
    686000     23225.2
    686040     23225.6
    686080     23226.3
    686120     23227.4
    686160     23230.5
    686200       23234
    686240     23231.5
    686280     23235.5
    686320     23233.6
    686360     23237.1
    686400     23239.4
    686440     23240.4
    686480     23240.7
    686520     23239.9
    686560     23241.4
    686600     23244.8
    686640     23250.2
    686680     23248.1
    686720     23246.7
    686760       23253
    686800     23252.3
    686840     23253.1
    686880     23253.6
    686920     23254.8
    686960     23257.8
    687000     23261.3
    687040     23258.8
    687080       23263
    687120     23260.8
    687160     23264.6
    687200     23266.8
    687240     23267.8
    687280     23268.1
    687320     23267.3
    687360     23268.9
    687400     23272.1
    687440     23277.6
    687480     23275.4
    687520     23273.9
    687560     23280.2
    687600     23279.4
    687640     23280.3
    687680     23280.7
    687720     23282.1
    687760       23285
    687800     23288.5
    687840     23286.1
    687880     23290.1
    687920       23288
    687960     23291.8
    688000     23294.1
    688040       23295
    688080     23295.4
    688120     23294.6
    688160     23296.3
    688200     23299.3
    688240     23304.9
    688280     23302.7
    688320     23301.2
    688360     23307.5
    688400     23306.8
    688440     23307.6
    688480       23308
    688520     23309.4
    688560     23312.5
    688600     23315.8
    688640     23313.4
    688680     23317.5
    688720     23315.3
    688760     23319.1
    688800     23321.3
    688840     23322.3
    688880     23322.6
    688920     23321.8
    688960     23323.5
    689000     23326.6
    689040     23332.2
    689080     23329.9
    689120     23328.5
    689160     23334.8
    689200     23334.2
    689240     23334.8
    689280     23335.3
    689320     23336.8
    689360     23339.7
    689400     23343.2
    689440     23340.6
    689480     23344.6
    689520     23342.6
    689560     23346.4
    689600     23348.7
    689640     23349.6
    689680     23349.9
    689720     23349.1
    689760     23350.8
    689800     23353.9
    689840     23359.5
    689880     23357.1
    689920       23356
    689960       23362
    690000     23361.5
    690040     23362.2
    690080     23362.6
    690120       23364
    690160     23366.9
    690200     23370.5
    690240       23368
    690280       23372
    690320     23369.9
    690360     23373.5
    690400     23376.1
    690440     23376.9
    690480     23377.3
    690520     23376.3
    690560     23378.1
    690600     23381.1
    690640     23386.7
    690680     23384.5
    690720     23383.1
    690760     23389.3
    690800     23388.7
    690840     23389.5
    690880     23389.8
    690920     23391.3
    690960     23394.1
    691000     23397.8
    691040     23395.3
    691080     23399.3
    691120     23397.1
    691160     23400.9
    691200     23403.2
    691240       23404
    691280     23404.6
    691320     23403.6
    691360     23405.4
    691400     23408.3
    691440     23413.8
    691480     23411.9
    691520     23410.5
    691560     23416.6
    691600     23415.9
    691640     23416.7
    691680       23417
    691720     23418.6
    691760     23421.2
    691800     23424.9
    691840     23422.5
    691880     23426.6
    691920     23424.2
    691960       23428
    692000     23430.4
    692040     23431.2
    692080     23431.8
    692120     23430.8
    692160     23432.7
    692200     23435.7
    692240     23441.1
    692280     23439.2
    692320     23437.8
    692360     23443.9
    692400       23443
    692440       23444
    692480     23444.2
    692520     23445.8
    692560     23448.4
    692600     23452.2
    692640     23449.8
    692680     23453.9
    692720     23451.5
    692760     23455.2
    692800     23457.6
    692840     23458.4
    692880     23459.1
    692920       23458
    692960     23459.9
    693000     23462.9
    693040     23468.4
    693080     23466.4
    693120       23465
    693160       23471
    693200     23470.2
    693240     23471.3
    693280     23471.4
    693320     23473.1
    693360     23475.7
    693400     23479.5
    693440     23477.1
    693480     23481.4
    693520     23478.7
    693560     23482.5
    693600       23485
    693640     23485.7
    693680     23486.3
    693720     23485.3
    693760     23487.1
    693800     23490.1
    693840     23495.6
    693880     23493.7
    693920     23492.3
    693960     23498.4
    694000     23497.5
    694040     23498.4
    694080     23498.8
[truncated: 175,905 more chars]
