# Supplementary material for: Comment on 'Valid molecular dynamics simulations of human hemoglobin require a surprisingly large box size'
Source: eLife. 2019 Jun 20;8:e44718. doi: 10.7554/eLife.44718 (PMC6586461; doi:10.7554/eLife.44718)
Supplement: Figure 2—figure supplement 1—source data 1. — The zip archive contains a README file describing which source files correspond to the different panels. [file elife-44718-fig2-figsupp1-data1.zip › figure2_SI/panel_C/box2/19/msd.xvg]

# This file was created Fri Mar 29 00:49:02 2019
# Created by:
#             :-) GROMACS - gmx msd, 2018.3-dev-20180823-5d5eb38 (-:
# 
# Executable:   /usr/local/gromacs/2018/2018.3-impi2017-fftw337-gcc640-cuda91/bin/gmx
# Data prefix:  /usr/local/gromacs/2018/2018.3-impi2017-fftw337-gcc640-cuda91
# Working dir:  /home/vgapsys/project/hemoglobin/ubq/closed_cube/box2/eq9/diffusion
# Command line:
#   gmx msd -s ../tpr.tpr -f /netmount/energy/vgapsys/hemoglobin/ubq/closed_cube/box2/eq9/traj_comp.xtc -trestart 800 -n index.ndx -o msd.xvg
# gmx msd is part of G R O M A C S:
#
# Getting the Right Output Means no Artefacts in Calculating Stuff
#
@    title "Mean Square Displacement"
@    xaxis  label "Time (ps)"
@    yaxis  label "MSD (nm\S2\N)"
@TYPE xy
# MSD gathered over 1e+06 ps with 1251 restarts
# Diffusion constants fitted from time 100000 to 900000 ps
# D[  SOL_&_OW] = 5.5481 (+/- 0.0820) (1e-5 cm^2/s)
         0           0
        40     1.39085
        80     2.75239
       120     4.11562
       160     5.47576
       200     6.83157
       240     8.18901
       280     9.54272
       320     10.8971
       360     12.2524
       400     13.6076
       440     14.9621
       480     16.3171
       520     17.6713
       560     19.0227
       600      20.379
       640     21.7318
       680     23.0859
       720     24.4423
       760     25.7954
       800     27.1503
       840     28.5044
       880      29.856
       920     31.2101
       960     32.5665
      1000     33.9174
      1040     35.2713
      1080      36.623
      1120     37.9762
      1160     39.3256
      1200     40.6747
      1240     42.0271
      1280     43.3844
      1320      44.733
      1360     46.0834
      1400     47.4403
      1440     48.7924
      1480     50.1501
      1520      51.504
      1560     52.8567
      1600     54.2081
      1640       55.56
      1680     56.9096
      1720     58.2646
      1760     59.6229
      1800     60.9746
      1840     62.3297
      1880      63.681
      1920     65.0353
      1960     66.3829
      2000     67.7307
      2040     69.0872
      2080      70.444
      2120     71.7892
      2160     73.1366
      2200     74.4961
      2240     75.8503
      2280     77.2104
      2320      78.562
      2360     79.9142
      2400     81.2634
      2440     82.6197
      2480     83.9698
      2520      85.322
      2560     86.6843
      2600     88.0328
      2640     89.3911
      2680     90.7426
      2720     92.1004
      2760     93.4457
      2800     94.7941
      2840     96.1536
      2880     97.5129
      2920     98.8565
      2960     100.201
      3000     101.564
      3040     102.919
      3080     104.282
      3120     105.631
      3160     106.983
      3200     108.333
      3240      109.69
      3280     111.039
      3320     112.389
      3360     113.754
      3400       115.1
      3440     116.458
      3480     117.809
      3520     119.165
      3560     120.509
      3600     121.858
      3640     123.219
      3680     124.584
      3720     125.926
      3760     127.269
      3800     128.633
      3840     129.989
      3880     131.355
      3920     132.704
      3960     134.053
      4000     135.404
      4040     136.761
      4080      138.11
      4120      139.46
      4160     140.827
      4200      142.17
      4240      143.53
      4280      144.88
      4320     146.237
      4360      147.58
      4400     148.928
      4440     150.291
      4480     151.659
      4520     152.997
      4560      154.34
      4600     155.705
      4640     157.063
      4680      158.43
      4720     159.777
      4760     161.124
      4800     162.472
      4840     163.831
      4880     165.181
      4920     166.532
      4960     167.901
      5000     169.243
      5040     170.602
      5080     171.951
      5120     173.312
      5160     174.655
      5200     176.003
      5240     177.369
      5280      178.74
      5320     180.078
      5360     181.417
      5400     182.784
      5440     184.146
      5480     185.511
      5520     186.857
      5560       188.2
      5600     189.546
      5640     190.904
      5680     192.259
      5720     193.607
      5760     194.982
      5800     196.318
      5840     197.677
      5880     199.027
      5920     200.391
      5960      201.73
      6000     203.079
      6040     204.447
      6080      205.82
      6120     207.158
      6160     208.494
      6200     209.861
      6240     211.225
      6280     212.591
      6320     213.934
      6360     215.279
      6400     216.624
      6440     217.986
      6480      219.34
      6520     220.688
      6560     222.063
      6600     223.398
      6640      224.76
      6680     226.107
      6720     227.474
      6760     228.812
      6800     230.161
      6840     231.529
      6880     232.905
      6920     234.243
      6960     235.576
      7000     236.943
      7040     238.309
      7080     239.677
      7120     241.018
      7160     242.365
      7200     243.706
      7240     245.069
      7280     246.424
      7320     247.769
      7360     249.147
      7400     250.484
      7440     251.843
      7480      253.19
      7520     254.559
      7560     255.893
      7600     257.242
      7640      258.61
      7680     259.988
      7720     261.327
      7760     262.658
      7800     264.029
      7840     265.396
      7880     266.767
      7920     268.106
      7960      269.45
      8000     270.789
      8040     272.155
      8080     273.506
      8120     274.851
      8160     276.235
      8200     277.572
      8240     278.931
      8280     280.275
      8320     281.642
      8360     282.976
      8400     284.326
      8440     285.697
      8480     287.077
      8520     288.413
      8560     289.742
      8600     291.113
      8640      292.48
      8680     293.853
      8720     295.191
      8760     296.535
      8800     297.877
      8840     299.242
      8880     300.595
      8920     301.937
      8960     303.321
      9000     304.655
      9040     306.015
      9080     307.359
      9120     308.727
      9160     310.059
      9200     311.408
      9240     312.781
      9280     314.163
      9320     315.498
      9360     316.826
      9400     318.202
      9440     319.565
      9480     320.941
      9520     322.279
      9560     323.624
      9600     324.964
      9640     326.332
      9680     327.683
      9720     329.023
      9760     330.407
      9800     331.739
      9840       333.1
      9880     334.445
      9920     335.814
      9960     337.145
     10000     338.495
     10040     339.867
     10080      341.25
     10120     342.584
     10160      343.91
     10200     345.289
     10240     346.656
     10280     348.034
     10320     349.373
     10360     350.714
     10400     352.053
     10440     353.423
     10480     354.771
     10520     356.112
     10560     357.501
     10600     358.831
     10640     360.192
     10680     361.539
     10720      362.91
     10760     364.238
     10800     365.586
     10840      366.96
     10880     368.344
     10920     369.677
     10960     371.001
     11000     372.385
     11040     373.749
     11080     375.129
     11120      376.47
     11160      377.81
     11200      379.15
     11240      380.52
     11280     381.866
     11320     383.203
     11360     384.597
     11400     385.925
     11440     387.284
     11480     388.631
     11520     390.003
     11560      391.33
     11600     392.677
     11640     394.053
     11680     395.442
     11720     396.774
     11760     398.099
     11800     399.479
     11840     400.845
     11880     402.228
     11920     403.567
     11960     404.911
     12000     406.246
     12040     407.618
     12080     408.962
     12120     410.301
     12160     411.694
     12200      413.02
     12240     414.383
     12280     415.727
     12320     417.102
     12360     418.427
     12400     419.771
     12440     421.149
     12480     422.541
     12520     423.872
     12560     425.193
     12600     426.572
     12640     427.939
     12680      429.32
     12720     430.657
     12760         432
     12800     433.334
     12840      434.71
     12880     436.052
     12920     437.387
     12960     438.786
     13000     440.111
     13040     441.475
     13080     442.818
     13120     444.196
     13160      445.52
     13200     446.862
     13240     448.244
     13280     449.636
     13320     450.965
     13360     452.285
     13400     453.666
     13440     455.035
     13480     456.416
     13520     457.754
     13560     459.099
     13600     460.429
     13640     461.807
     13680     463.148
     13720     464.483
     13760     465.884
     13800      467.21
     13840     468.572
     13880     469.917
     13920     471.293
     13960     472.616
     14000     473.959
     14040     475.341
     14080     476.738
     14120     478.061
     14160      479.38
     14200     480.762
     14240     482.133
     14280     483.517
     14320     484.851
     14360     486.194
     14400     487.527
     14440     488.905
     14480     490.245
     14520     491.579
     14560     492.982
     14600     494.309
     14640     495.671
     14680     497.011
     14720     498.388
     14760     499.709
     14800     501.052
     14840     502.436
     14880     503.837
     14920     505.154
     14960      506.47
     15000     507.854
     15040     509.229
     15080     510.613
     15120     511.946
     15160     513.291
     15200      514.62
     15240         516
     15280     517.339
     15320      518.67
     15360     520.077
     15400       521.4
     15440     522.761
     15480       524.1
     15520     525.477
     15560     526.793
     15600     528.135
     15640     529.521
     15680     530.925
     15720     532.242
     15760     533.552
     15800     534.939
     15840     536.314
     15880       537.7
     15920     539.031
     15960     540.374
     16000     541.703
     16040     543.082
     16080     544.419
     16120     545.752
     16160     547.165
     16200     548.484
     16240     549.846
     16280     551.184
     16320     552.561
     16360     553.876
     16400     555.214
     16440     556.602
     16480     558.008
     16520     559.327
     16560     560.634
     16600     562.022
     16640       563.4
     16680     564.786
     16720     566.113
     16760     567.458
     16800     568.786
     16840     570.169
     16880     571.502
     16920     572.833
     16960     574.247
     17000     575.568
     17040     576.929
     17080     578.266
     17120     579.648
     17160     580.959
     17200     582.297
     17240     583.693
     17280     585.098
     17320     586.416
     17360     587.719
     17400     589.111
     17440     590.489
     17480     591.878
     17520     593.205
     17560     594.546
     17600     595.876
     17640      597.26
     17680     598.593
     17720     599.923
     17760     601.339
     17800     602.659
     17840      604.02
     17880     605.356
     17920     606.736
     17960     608.047
     18000     609.383
     18040     610.778
     18080     612.186
     18120     613.499
     18160     614.799
     18200     616.189
     18240     617.568
     18280      618.96
     18320     620.281
     18360     621.621
     18400     622.948
     18440     624.338
     18480     625.672
     18520         627
     18560     628.422
     18600     629.739
     18640     631.103
     18680     632.439
     18720      633.82
     18760     635.126
     18800     636.464
     18840     637.861
     18880     639.274
     18920     640.585
     18960     641.885
     19000     643.277
     19040     644.652
     19080     646.045
     19120     647.365
     19160     648.701
     19200      650.03
     19240     651.422
     19280     652.757
     19320     654.084
     19360     655.513
     19400     656.829
     19440     658.192
     19480     659.528
     19520     660.909
     19560     662.212
     19600     663.548
     19640     664.948
     19680      666.36
     19720     667.671
     19760      668.97
     19800     670.365
     19840     671.743
     19880     673.134
     19920     674.451
     19960     675.788
     20000     677.115
     20040     678.507
     20080     679.845
     20120     681.172
     20160     682.601
     20200     683.916
     20240      685.28
     20280     686.618
     20320     687.995
     20360     689.294
     20400     690.628
     20440     692.025
     20480     693.441
     20520     694.752
     20560     696.046
     20600     697.446
     20640     698.821
     20680     700.213
     20720     701.529
     20760     702.866
     20800     704.192
     20840     705.587
     20880     706.923
     20920     708.248
     20960     709.681
     21000     710.994
     21040     712.357
     21080     713.693
     21120     715.069
     21160     716.368
     21200     717.703
     21240       719.1
     21280     720.517
     21320     721.827
     21360     723.119
     21400     724.522
     21440     725.898
     21480     727.292
     21520     728.604
     21560      729.94
     21600     731.267
     21640     732.662
     21680     733.996
     21720     735.321
     21760     736.754
     21800     738.064
     21840     739.427
     21880     740.762
     21920     742.141
     21960     743.434
     22000     744.773
     22040     746.176
     22080     747.595
     22120     748.905
     22160     750.193
     22200     751.598
     22240     752.971
     22280     754.367
     22320     755.679
     22360     757.015
     22400     758.336
     22440     759.734
     22480     761.065
     22520     762.388
     22560     763.828
     22600     765.137
     22640     766.498
     22680      767.83
     22720     769.211
     22760     770.506
     22800     771.847
     22840      773.25
     22880     774.669
     22920      775.98
     22960     777.265
     23000     778.673
     23040     780.044
     23080     781.441
     23120     782.748
     23160     784.082
     23200     785.406
     23240     786.805
     23280     788.135
     23320     789.463
     23360       790.9
     23400     792.213
     23440     793.577
     23480     794.906
     23520     796.289
     23560     797.586
     23600     798.924
     23640     800.328
     23680     801.754
     23720      803.06
     23760     804.349
     23800     805.756
     23840     807.126
     23880     808.521
     23920     809.829
     23960     811.162
     24000     812.489
     24040     813.888
     24080     815.218
     24120     816.545
     24160     817.983
     24200     819.296
     24240     820.662
     24280     821.991
     24320      823.37
     24360     824.666
     24400     826.005
     24440     827.407
     24480     828.836
     24520      830.14
     24560     831.425
     24600     832.832
     24640     834.207
     24680     835.607
     24720     836.908
     24760     838.243
     24800     839.569
     24840     840.966
     24880     842.294
     24920     843.619
     24960     845.062
     25000     846.374
     25040     847.739
     25080     849.069
     25120      850.45
     25160     851.743
     25200     853.081
     25240     854.482
     25280     855.917
     25320     857.219
     25360       858.5
     25400     859.911
     25440     861.289
     25480     862.685
     25520     863.988
     25560     865.318
     25600     866.644
     25640     868.042
     25680     869.366
     25720     870.689
     25760     872.138
     25800     873.446
     25840     874.812
     25880     876.142
     25920     877.523
     25960     878.816
     26000     880.152
     26040     881.554
     26080     882.989
     26120      884.29
     26160      885.57
     26200     886.984
     26240     888.361
     26280     889.757
     26320      891.06
     26360     892.388
     26400     893.713
     26440     895.109
     26480     896.431
     26520     897.757
     26560     899.208
     26600     900.514
     26640     901.879
     26680     903.209
     26720     904.591
     26760     905.883
     26800     907.219
     26840     908.623
     26880     910.061
     26920     911.361
     26960     912.638
     27000     914.056
     27040      915.43
     27080     916.828
     27120     918.128
     27160     919.456
     27200     920.779
     27240      922.18
     27280     923.499
     27320     924.825
     27360     926.283
     27400     927.587
     27440     928.949
     27480     930.281
     27520     931.664
     27560     932.957
     27600     934.283
     27640      935.69
     27680     937.134
     27720      938.43
     27760     939.706
     27800     941.123
     27840     942.501
     27880     943.899
     27920     945.197
     27960     946.526
     28000     947.849
     28040     949.256
     28080     950.571
     28120       951.9
     28160     953.357
     28200     954.661
     28240     956.022
     28280     957.354
     28320      958.74
     28360     960.029
     28400     961.353
     28440     962.759
     28480       964.2
     28520       965.5
     28560     966.774
     28600     968.193
     28640      969.57
     28680      970.97
     28720     972.267
     28760     973.594
     28800     974.917
     28840     976.328
     28880      977.64
     28920     978.966
     28960     980.427
     29000     981.724
     29040     983.091
     29080     984.424
     29120     985.814
     29160     987.096
     29200     988.422
     29240     989.824
     29280     991.271
     29320      992.57
     29360     993.842
     29400     995.266
     29440      996.64
     29480     998.039
     29520     999.334
     29560     1000.66
     29600     1001.98
     29640     1003.39
     29680     1004.71
     29720     1006.04
     29760      1007.5
     29800     1008.79
     29840     1010.16
     29880     1011.49
     29920     1012.88
     29960     1014.17
     30000     1015.49
     30040      1016.9
     30080     1018.34
     30120     1019.64
     30160     1020.91
     30200     1022.34
     30240     1023.72
     30280     1025.12
     30320     1026.41
     30360     1027.74
     30400     1029.06
     30440     1030.47
     30480     1031.79
     30520     1033.12
     30560     1034.58
     30600     1035.87
     30640     1037.24
     30680     1038.57
     30720     1039.97
     30760     1041.25
     30800     1042.57
     30840     1043.98
     30880     1045.42
     30920     1046.72
     30960     1047.99
     31000     1049.42
     31040      1050.8
     31080      1052.2
     31120     1053.49
     31160     1054.82
     31200     1056.14
     31240     1057.55
     31280     1058.86
     31320     1060.19
     31360     1061.66
     31400     1062.95
     31440     1064.32
     31480     1065.66
     31520     1067.04
     31560     1068.33
     31600     1069.64
     31640     1071.05
     31680     1072.49
     31720     1073.79
     31760     1075.05
     31800     1076.49
     31840     1077.87
     31880     1079.28
     31920     1080.56
     31960     1081.89
     32000     1083.21
     32040     1084.62
     32080     1085.94
     32120     1087.26
     32160     1088.73
     32200     1090.02
     32240      1091.4
     32280     1092.73
     32320     1094.12
     32360     1095.41
     32400     1096.72
     32440     1098.13
     32480     1099.58
     32520     1100.87
     32560     1102.13
     32600     1103.56
     32640     1104.95
     32680     1106.35
     32720     1107.64
     32760     1108.97
     32800     1110.29
     32840      1111.7
     32880     1113.02
     32920     1114.34
     32960     1115.82
     33000     1117.11
     33040     1118.48
     33080     1119.81
     33120      1121.2
     33160     1122.49
     33200      1123.8
     33240     1125.21
     33280     1126.66
     33320     1127.95
     33360      1129.2
     33400     1130.64
     33440     1132.03
     33480     1133.44
     33520     1134.72
     33560     1136.05
     33600     1137.37
     33640     1138.78
     33680     1140.09
     33720     1141.42
     33760      1142.9
     33800     1144.19
     33840     1145.56
     33880     1146.89
     33920     1148.28
     33960     1149.56
     34000     1150.87
     34040     1152.28
     34080     1153.73
     34120     1155.02
     34160     1156.27
     34200     1157.71
     34240      1159.1
     34280     1160.51
     34320     1161.79
     34360     1163.12
     34400     1164.43
     34440     1165.85
     34480     1167.16
     34520     1168.48
     34560     1169.97
     34600     1171.25
     34640     1172.63
     34680     1173.96
     34720     1175.35
     34760     1176.63
     34800     1177.93
     34840     1179.35
     34880      1180.8
     34920     1182.09
     34960     1183.34
     35000     1184.78
     35040     1186.17
     35080     1187.58
     35120     1188.86
     35160     1190.19
     35200      1191.5
     35240     1192.92
     35280     1194.23
     35320     1195.55
     35360     1197.03
     35400     1198.32
     35440      1199.7
     35480     1201.02
     35520     1202.42
     35560     1203.69
     35600        1205
     35640     1206.41
     35680     1207.87
     35720     1209.15
     35760      1210.4
     35800     1211.84
     35840     1213.23
     35880     1214.65
     35920     1215.93
     35960     1217.25
     36000     1218.56
     36040     1219.99
     36080      1221.3
     36120     1222.62
     36160      1224.1
     36200     1225.38
     36240     1226.77
     36280     1228.09
     36320     1229.49
     36360     1230.76
     36400     1232.06
     36440     1233.47
     36480     1234.94
     36520     1236.22
     36560     1237.46
     36600     1238.91
     36640      1240.3
     36680     1241.72
     36720     1242.99
     36760     1244.32
     36800     1245.63
     36840     1247.05
     36880     1248.36
     36920     1249.68
     36960     1251.17
     37000     1252.45
     37040     1253.83
     37080     1255.15
     37120     1256.55
     37160     1257.82
     37200     1259.13
     37240     1260.54
     37280     1262.01
     37320     1263.29
     37360     1264.53
     37400     1265.99
     37440     1267.38
     37480     1268.79
     37520     1270.06
     37560     1271.39
     37600      1272.7
     37640     1274.13
     37680     1275.44
     37720     1276.76
     37760     1278.25
     37800     1279.52
     37840     1280.91
     37880     1282.21
     37920     1283.62
     37960     1284.89
     38000     1286.19
     38040     1287.61
     38080     1289.07
     38120     1290.36
     38160      1291.6
     38200     1293.05
     38240     1294.44
     38280     1295.86
     38320     1297.13
     38360     1298.46
     38400     1299.77
     38440     1301.19
     38480     1302.51
     38520     1303.83
     38560     1305.31
     38600     1306.59
     38640     1307.97
     38680     1309.28
     38720     1310.69
     38760     1311.96
     38800     1313.26
     38840     1314.67
     38880     1316.14
     38920     1317.42
     38960     1318.66
     39000     1320.11
     39040      1321.5
     39080     1322.92
     39120     1324.19
     39160     1325.51
     39200     1326.82
     39240     1328.25
     39280     1329.56
     39320     1330.88
     39360     1332.37
     39400     1333.64
     39440     1335.03
     39480     1336.34
     39520     1337.75
     39560     1339.02
     39600     1340.31
     39640     1341.72
     39680      1343.2
     39720     1344.47
     39760     1345.71
     39800     1347.17
     39840     1348.55
     39880     1349.97
     39920     1351.25
     39960     1352.57
     40000     1353.88
     40040      1355.3
     40080     1356.61
     40120     1357.93
     40160     1359.42
     40200     1360.69
     40240     1362.08
     40280     1363.39
     40320     1364.81
     40360     1366.07
     40400     1367.37
     40440     1368.78
     40480     1370.26
     40520     1371.53
     40560     1372.77
     40600     1374.23
     40640     1375.62
     40680     1377.04
     40720      1378.3
     40760     1379.63
     40800     1380.94
     40840     1382.36
     40880     1383.67
     40920     1384.99
     40960     1386.49
     41000     1387.76
     41040     1389.15
     41080     1390.45
     41120     1391.87
     41160     1393.13
     41200     1394.43
     41240     1395.84
     41280     1397.32
     41320     1398.59
     41360     1399.83
     41400      1401.3
     41440     1402.69
     41480     1404.11
     41520     1405.37
     41560      1406.7
     41600        1408
     41640     1409.42
     41680     1410.73
     41720     1412.05
     41760     1413.55
     41800     1414.82
     41840     1416.21
     41880     1417.52
     41920     1418.94
     41960      1420.2
     42000      1421.5
     42040     1422.91
     42080     1424.39
     42120     1425.66
     42160     1426.89
     42200     1428.37
     42240     1429.75
     42280     1431.18
     42320     1432.44
     42360     1433.76
     42400     1435.07
     42440     1436.49
     42480     1437.79
     42520     1439.12
     42560     1440.62
     42600     1441.89
     42640     1443.28
     42680     1444.58
     42720        1446
     42760     1447.26
     42800     1448.55
     42840     1449.97
     42880     1451.46
     42920     1452.72
     42960     1453.96
     43000     1455.43
     43040     1456.82
     43080     1458.24
     43120     1459.51
     43160     1460.84
     43200     1462.13
     43240     1463.55
     43280     1464.86
     43320     1466.18
     43360     1467.68
     43400     1468.95
     43440     1470.34
     43480     1471.64
     43520     1473.07
     43560     1474.32
     43600     1475.62
     43640     1477.03
     43680     1478.53
     43720     1479.79
     43760     1481.01
     43800     1482.49
     43840     1483.88
     43880     1485.31
     43920     1486.58
     43960      1487.9
     44000      1489.2
     44040     1490.61
     44080     1491.92
     44120     1493.24
     44160     1494.74
     44200     1496.02
     44240      1497.4
     44280     1498.71
     44320     1500.13
     44360     1501.38
     44400     1502.68
     44440      1504.1
     44480     1505.59
     44520     1506.85
     44560     1508.07
     44600     1509.55
     44640     1510.93
     44680     1512.37
     44720     1513.63
     44760     1514.95
     44800     1516.26
     44840     1517.67
     44880     1518.98
     44920     1520.29
     44960      1521.8
     45000     1523.07
     45040     1524.46
     45080     1525.76
     45120     1527.19
     45160     1528.44
     45200     1529.74
     45240     1531.15
     45280     1532.65
     45320     1533.91
     45360     1535.13
     45400     1536.61
     45440     1537.99
     45480     1539.43
     45520     1540.69
     45560     1542.01
     45600     1543.31
     45640     1544.73
     45680     1546.04
     45720     1547.35
     45760     1548.87
     45800     1550.13
     45840     1551.52
     45880     1552.82
     45920     1554.25
     45960     1555.49
     46000     1556.79
     46040      1558.2
     46080     1559.71
     46120     1560.96
     46160     1562.18
     46200     1563.66
     46240     1565.05
     46280     1566.49
     46320     1567.75
     46360     1569.07
     46400     1570.37
     46440     1571.79
     46480      1573.1
     46520      1574.4
     46560     1575.93
     46600     1577.19
     46640     1578.58
     46680     1579.87
     46720     1581.31
     46760     1582.56
     46800     1583.85
     46840     1585.27
     46880     1586.77
     46920     1588.01
     46960     1589.23
     47000     1590.72
     47040     1592.11
     47080     1593.54
     47120      1594.8
     47160     1596.12
     47200     1597.42
     47240     1598.84
     47280     1600.15
     47320     1601.46
     47360     1602.98
     47400     1604.24
     47440     1605.63
     47480     1606.93
     47520     1608.36
     47560     1609.61
     47600      1610.9
     47640     1612.31
     47680     1613.81
     47720     1615.05
     47760     1616.28
     47800     1617.77
     47840     1619.15
     47880     1620.59
     47920     1621.85
     47960     1623.17
     48000     1624.46
     48040     1625.88
     48080      1627.2
     48120      1628.5
     48160     1630.03
     48200     1631.29
     48240     1632.69
     48280     1633.98
     48320      1635.4
     48360     1636.65
     48400     1637.94
     48440     1639.36
     48480     1640.86
     48520      1642.1
     48560     1643.32
     48600     1644.81
     48640     1646.19
     48680     1647.63
     48720     1648.89
     48760     1650.21
     48800     1651.51
     48840     1652.92
     48880     1654.24
     48920     1655.54
     48960     1657.07
     49000     1658.33
     49040     1659.73
     49080     1661.02
     49120     1662.46
     49160     1663.69
     49200     1664.98
     49240      1666.4
     49280      1667.9
     49320     1669.14
     49360     1670.37
     49400     1671.85
     49440     1673.24
     49480     1674.67
     49520     1675.93
     49560     1677.25
     49600     1678.54
     49640     1679.96
     49680     1681.27
     49720     1682.58
     49760     1684.11
     49800     1685.37
     49840     1686.77
     49880     1688.06
     49920     1689.49
     49960     1690.73
     50000     1692.02
     50040     1693.44
     50080     1694.95
     50120     1696.19
     50160     1697.41
     50200      1698.9
     50240     1700.28
     50280     1701.72
     50320     1702.97
     50360     1704.29
     50400     1705.58
     50440        1707
     50480     1708.31
     50520     1709.62
     50560     1711.16
     50600     1712.41
     50640     1713.81
     50680      1715.1
     50720     1716.54
     50760     1717.77
     50800     1719.05
     50840     1720.49
     50880     1721.99
     50920     1723.22
     50960     1724.44
     51000     1725.93
     51040     1727.31
     51080     1728.75
     51120     1730.01
     51160     1731.32
     51200     1732.62
     51240     1734.04
     51280     1735.35
     51320     1736.66
     51360      1738.2
     51400     1739.44
     51440     1740.84
     51480     1742.13
     51520     1743.56
     51560      1744.8
     51600     1746.08
     51640     1747.51
     51680     1749.02
     51720     1750.26
     51760     1751.46
     51800     1752.96
     51840     1754.34
     51880     1755.79
     51920     1757.04
     51960     1758.35
     52000     1759.65
     52040     1761.06
     52080     1762.38
     52120     1763.69
     52160     1765.23
     52200     1766.47
     52240     1767.87
     52280     1769.16
     52320     1770.59
     52360     1771.83
     52400     1773.11
     52440     1774.54
     52480     1776.05
     52520     1777.28
     52560     1778.49
     52600     1779.99
     52640     1781.37
     52680     1782.82
     52720     1784.06
     52760     1785.38
     52800     1786.67
     52840     1788.09
     52880     1789.41
     52920     1790.72
     52960     1792.26
     53000      1793.5
     53040      1794.9
     53080     1796.19
     53120     1797.62
     53160     1798.86
     53200     1800.14
     53240     1801.57
     53280     1803.09
     53320     1804.32
     53360     1805.51
     53400     1807.02
     53440      1808.4
     53480     1809.86
     53520      1811.1
     53560     1812.42
     53600     1813.71
     53640     1815.13
     53680     1816.44
     53720     1817.75
     53760      1819.3
     53800     1820.54
     53840     1821.93
     53880     1823.22
     53920     1824.66
     53960      1825.9
     54000     1827.17
     54040     1828.61
     54080     1830.13
     54120     1831.36
     54160     1832.55
     54200     1834.07
     54240     1835.45
     54280      1836.9
     54320     1838.14
     54360     1839.46
     54400     1840.75
     54440     1842.17
     54480     1843.48
     54520      1844.8
     54560     1846.34
     54600     1847.58
     54640     1848.97
     54680     1850.27
     54720      1851.7
     54760     1852.94
     54800     1854.22
     54840     1855.66
     54880     1857.18
     54920     1858.41
     54960      1859.6
     55000     1861.11
     55040     1862.49
     55080     1863.95
     55120     1865.19
     55160     1866.51
     55200     1867.79
     55240     1869.22
     55280     1870.52
     55320     1871.84
     55360     1873.39
     55400     1874.63
     55440     1876.01
     55480     1877.31
     55520     1878.75
     55560     1879.98
     55600     1881.26
     55640      1882.7
     55680     1884.22
     55720     1885.45
     55760     1886.64
     55800     1888.15
     55840     1889.54
     55880        1891
     55920     1892.23
     55960     1893.55
     56000     1894.84
     56040     1896.26
     56080     1897.57
     56120     1898.89
     56160     1900.43
     56200     1901.67
     56240     1903.05
     56280     1904.35
     56320     1905.78
     56360     1907.01
     56400     1908.29
     56440     1909.73
     56480     1911.25
     56520     1912.48
     56560     1913.67
     56600     1915.18
     56640     1916.56
     56680     1918.02
     56720     1919.27
     56760     1920.57
     56800     1921.87
     56840     1923.28
     56880     1924.59
     56920     1925.91
     56960     1927.46
     57000      1928.7
     57040     1930.08
     57080     1931.38
     57120     1932.82
     57160     1934.04
     57200     1935.32
     57240     1936.76
     57280     1938.28
     57320     1939.51
     57360     1940.69
     57400     1942.21
     57440     1943.59
     57480     1945.05
     57520      1946.3
     57560      1947.6
     57600     1948.89
     57640     1950.31
     57680     1951.61
     57720     1952.94
     57760     1954.48
     57800     1955.72
     57840     1957.11
     57880      1958.4
     57920     1959.84
     57960     1961.06
     58000     1962.34
     58040     1963.79
     58080     1965.31
     58120     1966.53
     58160     1967.71
     58200     1969.23
     58240     1970.61
     58280     1972.07
     58320     1973.32
     58360     1974.62
     58400     1975.91
     58440     1977.33
     58480     1978.63
     58520     1979.95
     58560      1981.5
     58600     1982.73
     58640     1984.13
     58680     1985.42
     58720     1986.86
     58760     1988.08
     58800     1989.36
     58840      1990.8
     58880     1992.33
     58920     1993.55
     58960     1994.73
     59000     1996.25
     59040     1997.63
     59080     1999.09
     59120     2000.33
     59160     2001.63
     59200     2002.92
     59240     2004.34
     59280     2005.64
     59320     2006.96
     59360     2008.51
     59400     2009.74
     59440     2011.14
     59480     2012.43
     59520     2013.88
     59560     2015.09
     59600     2016.38
     59640     2017.82
     59680     2019.35
     59720     2020.57
     59760     2021.74
     59800     2023.27
     59840     2024.65
     59880     2026.11
     59920     2027.35
     59960     2028.65
     60000     2029.94
     60040     2031.36
     60080     2032.66
     60120     2033.98
     60160     2035.54
     60200     2036.76
     60240     2038.16
     60280     2039.45
     60320      2040.9
     60360     2042.12
     60400      2043.4
     60440     2044.83
     60480     2046.37
     60520     2047.59
     60560     2048.76
     60600     2050.28
     60640     2051.67
     60680     2053.13
     60720     2054.38
     60760     2055.67
     60800     2056.96
     60840     2058.38
     60880     2059.68
     60920     2061.01
     60960     2062.56
     61000     2063.78
     61040     2065.18
     61080     2066.48
     61120     2067.91
     61160     2069.13
     61200     2070.41
     61240     2071.85
     61280      2073.4
     61320     2074.61
     61360     2075.77
     61400      2077.3
     61440     2078.68
     61480     2080.16
     61520      2081.4
     61560     2082.69
     61600     2083.98
     61640      2085.4
     61680      2086.7
     61720     2088.02
     61760     2089.58
     61800      2090.8
     61840      2092.2
     61880      2093.5
     61920     2094.94
     61960     2096.16
     62000     2097.44
     62040     2098.87
     62080     2100.42
     62120     2101.63
     62160      2102.8
     62200     2104.32
     62240     2105.71
     62280     2107.18
     62320     2108.42
     62360     2109.71
     62400        2111
     62440     2112.42
     62480     2113.71
     62520     2115.04
     62560     2116.61
     62600     2117.82
     62640     2119.22
     62680     2120.52
     62720     2121.95
     62760     2123.17
     62800     2124.44
     62840     2125.88
     62880     2127.43
     62920     2128.65
     62960     2129.81
     63000     2131.34
     63040     2132.71
     63080      2134.2
     63120     2135.45
     63160     2136.73
     63200     2138.01
     63240     2139.44
     63280     2140.73
     63320     2142.06
     63360     2143.63
     63400     2144.84
     63440     2146.24
     63480     2147.54
     63520     2148.97
     63560     2150.18
     63600     2151.47
     63640      2152.9
     63680     2154.45
     63720     2155.68
     63760     2156.83
     63800     2158.36
     63840     2159.73
     63880     2161.22
     63920     2162.46
     63960     2163.74
     64000     2165.02
     64040     2166.45
     64080     2167.75
     64120     2169.07
     64160     2170.65
     64200     2171.86
     64240     2173.26
     64280     2174.56
     64320     2175.99
     64360     2177.19
     64400     2178.48
     64440     2179.92
     64480     2181.47
     64520      2182.7
     64560     2183.84
     64600     2185.38
     64640     2186.75
     64680     2188.24
     64720     2189.48
     64760     2190.76
     64800     2192.04
     64840     2193.47
     64880     2194.77
     64920     2196.08
     64960     2197.67
     65000     2198.88
     65040     2200.28
     65080     2201.57
     65120        2203
     65160      2204.2
     65200     2205.49
     65240     2206.93
     65280     2208.49
     65320     2209.72
     65360     2210.85
     65400     2212.39
     65440     2213.76
     65480     2215.25
     65520     2216.49
     65560     2217.78
     65600     2219.06
     65640     2220.49
     65680     2221.78
     65720     2223.09
     65760     2224.69
     65800      2225.9
     65840     2227.29
     65880     2228.58
     65920     2230.02
     65960     2231.22
     66000      2232.5
     66040     2233.94
     66080      2235.5
     66120     2236.73
     66160     2237.86
     66200      2239.4
     66240     2240.78
     66280     2242.26
     66320      2243.5
     66360      2244.8
     66400     2246.07
     66440      2247.5
     66480     2248.81
     66520     2250.12
     66560     2251.71
     66600     2252.91
     66640     2254.32
     66680      2255.6
     66720     2257.05
     66760     2258.25
     66800     2259.53
     66840     2260.98
     66880     2262.53
     66920     2263.75
     66960     2264.89
     67000     2266.43
     67040     2267.81
     67080     2269.29
     67120     2270.53
     67160     2271.83
     67200     2273.11
     67240     2274.53
     67280     2275.83
     67320     2277.16
     67360     2278.75
     67400     2279.95
     67440     2281.35
     67480     2282.64
     67520     2284.08
     67560     2285.28
     67600     2286.57
     67640     2288.01
     67680     2289.57
     67720      2290.8
     67760     2291.92
     67800     2293.47
     67840     2294.85
     67880     2296.34
     67920     2297.57
     67960     2298.86
     68000     2300.15
     68040     2301.57
     68080     2302.87
     68120      2304.2
     68160     2305.78
     68200     2306.99
     68240     2308.38
     68280     2309.68
     68320     2311.12
     68360     2312.31
     68400      2313.6
     68440     2315.05
     68480     2316.62
     68520     2317.84
     68560     2318.96
     68600     2320.51
     68640     2321.88
     68680     2323.38
     68720     2324.61
     68760     2325.89
     68800     2327.19
     68840      2328.6
     68880     2329.91
     68920     2331.24
     68960     2332.82
     69000     2334.02
     69040     2335.42
     69080     2336.73
     69120     2338.17
     69160     2339.35
     69200     2340.64
     69240     2342.09
     69280     2343.65
     69320     2344.88
     69360        2346
     69400     2347.55
     69440     2348.93
     69480     2350.42
     69520     2351.64
     69560     2352.93
     69600     2354.23
     69640     2355.64
     69680     2356.95
     69720     2358.27
     69760     2359.86
     69800     2361.06
     69840     2362.46
     69880     2363.77
     69920      2365.2
     69960     2366.39
     70000     2367.68
     70040     2369.13
     70080     2370.69
     70120     2371.91
     70160     2373.04
     70200     2374.59
     70240     2375.97
     70280     2377.46
     70320      2378.7
     70360     2379.98
     70400     2381.27
     70440     2382.68
     70480     2383.99
     70520     2385.31
     70560     2386.91
     70600      2388.1
     70640      2389.5
     70680     2390.81
     70720     2392.25
     70760     2393.43
     70800     2394.72
     70840     2396.17
     70880     2397.74
     70920     2398.97
     70960     2400.08
     71000     2401.64
     71040     2403.01
     71080     2404.51
     71120     2405.75
     71160     2407.03
     71200     2408.32
     71240     2409.73
     71280     2411.03
     71320     2412.36
     71360     2413.95
     71400     2415.15
     71440     2416.55
     71480     2417.85
     71520     2419.29
     71560     2420.47
     71600     2421.75
     71640     2423.21
     71680     2424.79
     71720        2426
     71760     2427.12
     71800     2428.69
     71840     2430.05
     71880     2431.55
     71920     2432.78
     71960     2434.06
     72000     2435.36
     72040     2436.76
     72080     2438.07
     72120      2439.4
     72160     2440.99
     72200     2442.19
     72240     2443.58
     72280     2444.89
     72320     2446.33
     72360     2447.51
     72400     2448.78
     72440     2450.25
     72480     2451.82
     72520     2453.04
     72560     2454.16
     72600     2455.72
     72640      2457.1
     72680     2458.59
     72720     2459.83
     72760     2461.11
     72800      2462.4
     72840      2463.8
     72880      2465.1
     72920     2466.43
     72960     2468.03
     73000     2469.23
     73040     2470.63
     73080     2471.94
     73120     2473.38
     73160     2474.55
     73200     2475.83
     73240     2477.29
     73280     2478.87
     73320     2480.09
     73360     2481.19
     73400     2482.76
     73440     2484.14
     73480     2485.63
     73520     2486.86
     73560     2488.14
     73600     2489.43
     73640     2490.83
     73680     2492.13
     73720     2493.47
     73760     2495.07
     73800     2496.26
     73840     2497.66
     73880     2498.97
     73920     2500.41
     73960     2501.58
     74000     2502.86
     74040     2504.32
     74080      2505.9
     74120     2507.12
     74160     2508.23
     74200     2509.79
     74240     2511.17
     74280     2512.67
     74320      2513.9
     74360     2515.17
     74400     2516.46
     74440     2517.86
     74480     2519.16
     74520     2520.51
     74560      2522.1
     74600      2523.3
     74640      2524.7
     74680     2526.01
     74720     2527.46
     74760     2528.62
     74800      2529.9
     74840     2531.36
     74880     2532.94
     74920     2534.16
     74960     2535.26
     75000     2536.83
     75040     2538.22
     75080     2539.72
     75120     2540.93
     75160     2542.22
     75200      2543.5
     75240     2544.91
     75280     2546.21
     75320     2547.56
     75360     2549.16
     75400     2550.35
     75440     2551.75
     75480     2553.06
     75520     2554.51
     75560     2555.65
     75600     2556.94
     75640      2558.4
     75680     2559.99
     75720     2561.21
     75760     2562.31
     75800     2563.87
     75840     2565.27
     75880     2566.77
     75920     2567.98
     75960     2569.28
     76000     2570.56
     76040     2571.96
     76080     2573.26
     76120     2574.61
     76160     2576.21
     76200     2577.41
     76240     2578.81
     76280     2580.12
     76320     2581.57
     76360     2582.71
     76400        2584
     76440     2585.45
     76480     2587.05
     76520     2588.26
     76560     2589.35
     76600     2590.93
     76640     2592.32
     76680     2593.83
     76720     2595.04
     76760     2596.33
     76800     2597.61
     76840     2599.01
     76880     2600.31
     76920     2601.66
     76960     2603.26
     77000     2604.46
     77040     2605.86
     77080     2607.16
     77120     2608.61
     77160     2609.75
     77200     2611.04
     77240      2612.5
     77280      2614.1
     77320      2615.3
     77360      2616.4
     77400     2617.96
     77440     2619.37
     77480     2620.87
     77520     2622.08
     77560     2623.37
     77600     2624.65
     77640     2626.05
     77680     2627.35
     77720     2628.71
     77760      2630.3
     77800      2631.5
     77840      2632.9
     77880      2634.2
     77920     2635.65
     77960     2636.79
     78000     2638.08
     78040     2639.54
     78080     2641.14
     78120     2642.34
     78160     2643.43
     78200     2645.01
     78240     2646.41
     78280     2647.91
     78320     2649.13
     78360     2650.41
     78400     2651.69
     78440     2653.09
     78480     2654.39
     78520     2655.74
     78560     2657.34
     78600     2658.54
     78640     2659.94
     78680     2661.25
     78720     2662.69
     78760     2663.83
     78800     2665.12
     78840     2666.58
     78880     2668.17
     78920     2669.38
     78960     2670.47
     79000     2672.04
     79040     2673.45
     79080     2674.94
     79120     2676.17
     79160     2677.46
     79200     2678.73
     79240     2680.13
     79280     2681.43
     79320     2682.78
     79360     2684.38
     79400     2685.59
     79440     2686.99
     79480     2688.29
     79520     2689.74
     79560     2690.88
     79600     2692.16
     79640     2693.63
     79680     2695.21
     79720     2696.43
     79760     2697.52
     79800     2699.09
     79840      2700.5
     79880        2702
     79920     2703.21
     79960     2704.51
     80000     2705.78
     80040     2707.18
     80080     2708.47
     80120     2709.83
     80160     2711.44
     80200     2712.63
     80240     2714.04
     80280     2715.33
     80320     2716.78
     80360     2717.92
     80400      2719.2
     80440     2720.67
     80480     2722.26
     80520     2723.47
     80560     2724.56
     80600     2726.13
     80640     2727.54
     80680     2729.04
     80720     2730.25
     80760     2731.55
     80800     2732.81
     80840     2734.22
     80880     2735.52
     80920     2736.87
     80960     2738.48
     81000     2739.67
     81040     2741.08
     81080     2742.38
     81120     2743.81
     81160     2744.96
     81200     2746.24
     81240     2747.71
     81280      2749.3
     81320     2750.51
     81360     2751.59
     81400     2753.16
     81440     2754.57
     81480     2756.08
     81520     2757.28
     81560     2758.58
     81600     2759.85
     81640     2761.25
     81680     2762.55
     81720      2763.9
     81760     2765.52
     81800     2766.71
     81840     2768.12
     81880     2769.41
     81920     2770.85
     81960     2771.98
     82000     2773.28
     82040     2774.74
     82080     2776.34
     82120     2777.54
     82160     2778.62
     82200      2780.2
     82240     2781.61
     82280     2783.11
     82320      2784.3
     82360     2785.61
     82400     2786.88
     82440     2788.28
     82480     2789.58
     82520     2790.93
     82560     2792.56
     82600     2793.74
     82640     2795.15
     82680     2796.44
     82720     2797.88
     82760     2799.02
     82800     2800.31
     82840     2801.77
     82880     2803.38
     82920     2804.58
     82960     2805.64
     83000     2807.23
     83040     2808.65
     83080     2810.15
     83120     2811.34
     83160     2812.65
     83200     2813.91
     83240     2815.32
     83280     2816.62
     83320     2817.96
     83360      2819.6
     83400     2820.77
     83440     2822.19
     83480     2823.48
     83520     2824.93
     83560     2826.06
     83600     2827.35
     83640     2828.81
     83680     2830.42
     83720     2831.62
     83760     2832.68
     83800     2834.26
     83840     2835.69
     83880     2837.18
     83920     2838.38
     83960     2839.69
     84000     2840.93
     84040     2842.35
     84080     2843.66
     84120        2845
     84160     2846.64
     84200     2847.81
     84240     2849.22
     84280     2850.51
     84320     2851.96
     84360     2853.09
     84400     2854.39
     84440     2855.85
     84480     2857.45
     84520     2858.65
     84560     2859.72
     84600      2861.3
     84640     2862.73
     84680     2864.22
     84720     2865.41
     84760     2866.73
     84800     2867.97
     84840     2869.39
     84880     2870.69
     84920     2872.03
     84960     2873.66
     85000     2874.85
     85040     2876.26
     85080     2877.54
     85120     2878.99
     85160     2880.13
     85200     2881.42
     85240     2882.88
     85280     2884.49
     85320     2885.69
     85360     2886.76
     85400     2888.33
     85440     2889.77
     85480     2891.25
     85520     2892.45
     85560     2893.76
     85600        2895
     85640     2896.42
     85680     2897.72
     85720     2899.06
     85760      2900.7
     85800     2901.88
     85840     2903.28
     85880     2904.58
     85920     2906.03
     85960     2907.16
     86000     2908.44
     86040     2909.91
     86080     2911.53
     86120     2912.72
     86160     2913.78
     86200     2915.36
     86240     2916.79
     86280     2918.28
     86320     2919.48
     86360     2920.79
     86400     2922.03
     86440     2923.45
     86480     2924.75
     86520      2926.1
     86560     2927.73
     86600     2928.91
     86640     2930.31
     86680     2931.61
     86720     2933.05
     86760     2934.18
     86800     2935.47
     86840     2936.93
     86880     2938.55
     86920     2939.75
     86960     2940.81
     87000     2942.39
     87040     2943.82
     87080      2945.3
     87120      2946.5
     87160     2947.82
     87200     2949.06
     87240     2950.48
     87280     2951.77
     87320     2953.12
     87360     2954.75
     87400     2955.94
     87440     2957.34
     87480     2958.63
     87520     2960.08
     87560     2961.21
     87600     2962.49
     87640     2963.97
     87680     2965.58
     87720     2966.77
     87760     2967.84
     87800     2969.41
     87840     2970.84
     87880     2972.33
     87920     2973.53
     87960     2974.84
     88000     2976.08
     88040     2977.51
     88080     2978.81
     88120     2980.16
     88160     2981.77
     88200     2982.98
     88240     2984.38
     88280     2985.66
     88320     2987.11
     88360     2988.24
     88400     2989.52
     88440     2990.99
     88480     2992.61
     88520      2993.8
     88560     2994.87
     88600     2996.45
     88640     2997.88
     88680     2999.36
     88720     3000.56
     88760     3001.87
     88800     3003.11
     88840     3004.55
     88880     3005.84
     88920     3007.19
     88960     3008.82
     89000     3010.02
     89040     3011.41
     89080     3012.68
     89120     3014.14
     89160     3015.27
     89200     3016.54
     89240        3018
     89280     3019.64
     89320     3020.82
     89360     3021.89
     89400     3023.48
     89440      3024.9
     89480     3026.39
     89520      3027.6
     89560      3028.9
     89600     3030.14
     89640     3031.58
     89680     3032.87
     89720     3034.22
     89760     3035.85
     89800     3037.05
     89840     3038.44
     89880     3039.71
     89920     3041.17
     89960     3042.29
     90000     3043.56
     90040     3045.03
     90080     3046.67
     90120     3047.85
     90160     3048.92
     90200     3050.52
     90240     3051.93
     90280     3053.42
     90320     3054.62
     90360     3055.93
     90400     3057.16
     90440     3058.62
     90480      3059.9
     90520     3061.25
     90560     3062.88
     90600     3064.08
     90640     3065.48
     90680     3066.75
     90720     3068.21
     90760     3069.32
     90800     3070.59
     90840     3072.06
     90880     3073.71
     90920     3074.88
     90960     3075.95
     91000     3077.55
     91040     3078.96
     91080     3080.46
     91120     3081.67
     91160     3082.96
     91200      3084.2
     91240     3085.66
     91280     3086.94
     91320     3088.29
     91360      3089.9
     91400     3091.12
     91440     3092.52
     91480     3093.79
     91520     3095.25
     91560     3096.36
     91600     3097.63
     91640      3099.1
     91680     3100.74
     91720     3101.92
     91760     3102.98
     91800     3104.59
     91840     3106.01
     91880      3107.5
     91920     3108.71
     91960        3110
     92000     3111.24
     92040      3112.7
     92080     3113.98
     92120     3115.32
     92160     3116.96
     92200     3118.16
     92240     3119.56
     92280     3120.84
     92320     3122.31
     92360      3123.4
     92400     3124.68
     92440     3126.15
     92480     3127.79
     92520     3128.97
     92560     3130.04
     92600     3131.64
     92640     3133.06
     92680     3134.56
     92720     3135.75
     92760     3137.06
     92800     3138.28
     92840     3139.74
     92880     3141.03
     92920     3142.37
     92960        3144
     93000     3145.21
     93040     3146.61
     93080      3147.9
     93120     3149.36
     93160     3150.46
     93200     3151.73
     93240      3153.2
     93280     3154.86
     93320     3156.03
     93360      3157.1
     93400      3158.7
     93440     3160.12
     93480     3161.62
     93520     3162.81
     93560     3164.12
     93600     3165.34
     93640      3166.8
     93680     3168.08
     93720     3169.43
     93760     3171.06
     93800     3172.27
     93840     3173.66
     93880     3174.94
     93920     3176.42
     93960     3177.51
     94000     3178.79
     94040     3180.26
     94080     3181.92
     94120     3183.09
     94160     3184.15
     94200     3185.76
     94240     3187.19
     94280     3188.68
     94320     3189.87
     94360     3191.18
     94400     3192.38
     94440     3193.86
     94480     3195.14
     94520     3196.49
     94560     3198.11
     94600     3199.33
     94640     3200.72
     94680        3202
     94720     3203.48
     94760     3204.55
     94800     3205.84
     94840     3207.31
     94880     3208.96
     94920     3210.14
     94960     3211.21
     95000     3212.81
     95040     3214.24
     95080     3215.74
     95120     3216.92
     95160     3218.23
     95200     3219.43
     95240      3220.9
     95280     3222.19
     95320     3223.53
     95360     3225.16
     95400     3226.38
     95440     3227.76
     95480     3229.05
     95520     3230.53
     95560     3231.59
     95600     3232.88
     95640     3234.35
     95680     3236.01
     95720      3237.2
     95760     3238.25
     95800     3239.86
     95840     3241.29
     95880     3242.79
     95920     3243.97
     95960     3245.28
     96000     3246.48
     96040     3247.95
     96080     3249.24
     96120     3250.59
     96160     3252.21
     96200     3253.42
     96240     3254.83
     96280     3256.11
     96320     3257.58
     96360     3258.66
     96400     3259.94
     96440     3261.42
     96480     3263.07
     96520     3264.26
     96560     3265.32
     96600     3266.92
     96640     3268.35
     96680     3269.85
     96720     3271.03
     96760     3272.35
     96800     3273.54
     96840     3275.02
     96880     3276.31
     96920     3277.65
     96960     3279.28
     97000     3280.49
     97040      3281.9
     97080     3283.17
     97120     3284.65
     97160     3285.73
     97200        3287
     97240     3288.48
     97280     3290.15
     97320     3291.32
     97360     3292.39
     97400        3294
     97440     3295.42
     97480     3296.92
     97520      3298.1
     97560     3299.42
     97600     3300.61
     97640     3302.09
     97680     3303.38
     97720     3304.72
     97760     3306.35
     97800     3307.56
     97840     3308.98
     97880     3310.24
     97920     3311.72
     97960     3312.79
     98000     3314.07
     98040     3315.55
     98080     3317.22
     98120     3318.41
     98160     3319.46
     98200     3321.08
     98240      3322.5
     98280        3324
     98320     3325.18
     98360     3326.49
     98400     3327.69
     98440     3329.18
     98480     3330.45
     98520      3331.8
     98560     3333.43
     98600     3334.63
     98640     3336.05
     98680     3337.32
     98720     3338.78
     98760     3339.86
     98800     3341.14
     98840     3342.62
     98880      3344.3
     98920     3345.48
     98960     3346.54
     99000     3348.16
     99040     3349.59
     99080     3351.09
     99120     3352.25
     99160     3353.58
     99200     3354.76
     99240     3356.26
     99280     3357.54
     99320     3358.88
     99360      3360.5
     99400      3361.7
     99440     3363.13
     99480      3364.4
     99520     3365.87
     99560     3366.94
     99600     3368.22
     99640     3369.71
     99680     3371.38
     99720     3372.57
     99760     3373.62
     99800     3375.24
     99840     3376.66
     99880     3378.18
     99920     3379.33
     99960     3380.66
    100000     3381.84
    100040     3383.33
    100080     3384.62
    100120     3385.97
    100160     3387.59
    100200     3388.79
    100240     3390.22
    100280     3391.48
    100320     3392.95
    100360     3394.02
    100400      3395.3
    100440     3396.79
    100480     3398.47
    100520     3399.66
    100560      3400.7
    100600     3402.32
    100640     3403.74
    100680     3405.26
    100720     3406.42
    100760     3407.75
    100800     3408.92
    100840     3410.41
    100880     3411.69
    100920     3413.05
    100960     3414.67
    101000     3415.85
    101040     3417.29
    101080     3418.55
    101120     3420.02
    101160     3421.08
    101200     3422.35
    101240     3423.86
    101280     3425.54
    101320     3426.72
    101360     3427.77
    101400     3429.38
    101440     3430.79
    101480     3432.33
    101520     3433.48
    101560     3434.81
    101600     3435.99
    101640     3437.48
    101680     3438.77
    101720     3440.12
    101760     3441.74
    101800     3442.94
    101840     3444.36
    101880     3445.63
    101920     3447.09
    101960     3448.16
    102000     3449.42
    102040     3450.94
    102080     3452.62
    102120      3453.8
    102160     3454.83
    102200     3456.46
    102240     3457.86
    102280      3459.4
    102320     3460.55
    102360     3461.87
    102400     3463.05
    102440     3464.54
    102480     3465.84
    102520     3467.17
    102560     3468.81
    102600        3470
    102640     3471.43
    102680     3472.69
    102720     3474.16
    102760     3475.23
    102800     3476.49
    102840        3478
    102880     3479.69
    102920     3480.86
    102960     3481.89
    103000     3483.53
    103040     3484.92
    103080     3486.46
    103120     3487.61
    103160     3488.95
    103200     3490.13
    103240      3491.6
    103280      3492.9
    103320     3494.24
    103360     3495.88
    103400     3497.08
    103440      3498.5
    103480     3499.77
    103520     3501.22
    103560     3502.31
    103600     3503.56
    103640     3505.06
    103680     3506.75
    103720     3507.92
    103760     3508.95
    103800     3510.59
    103840     3511.98
    103880     3513.53
    103920     3514.68
    103960     3516.01
    104000     3517.18
    104040     3518.66
    104080     3519.96
    104120      3521.3
    104160     3522.94
    104200     3524.14
    104240     3525.56
    104280     3526.83
    104320     3528.28
    104360     3529.37
    104400     3530.61
    104440     3532.13
    104480     3533.81
    104520     3534.98
    104560     3536.01
    104600     3537.66
    104640     3539.04
    104680     3540.59
    104720     3541.75
    104760     3543.07
    104800     3544.24
    104840     3545.72
    104880     3547.01
    104920     3548.36
    104960        3550
    105000      3551.2
    105040     3552.61
    105080      3553.9
    105120     3555.34
    105160     3556.43
    105200     3557.66
    105240     3559.17
    105280     3560.86
    105320     3562.02
    105360     3563.06
    105400     3564.71
    105440     3566.08
    105480     3567.65
    105520      3568.8
    105560     3570.12
    105600     3571.29
    105640     3572.78
    105680     3574.07
    105720     3575.41
    105760     3577.05
    105800     3578.26
    105840     3579.67
    105880     3580.96
    105920      3582.4
    105960     3583.49
    106000     3584.71
    106040     3586.22
    106080     3587.92
    106120     3589.08
    106160      3590.1
    106200     3591.76
    106240     3593.14
    106280     3594.71
    106320     3595.86
    106360     3597.19
    106400     3598.34
    106440     3599.83
    106480     3601.14
    106520     3602.47
    106560     3604.12
    106600     3605.32
    106640     3606.73
    106680     3608.02
    106720     3609.47
    106760     3610.54
    106800     3611.77
    106840     3613.28
    106880     3614.99
    106920     3616.14
    106960     3617.17
    107000     3618.81
    107040      3620.2
    107080     3621.77
    107120     3622.93
    107160     3624.25
    107200      3625.4
    107240      3626.9
    107280     3628.19
    107320     3629.53
    107360     3631.18
    107400     3632.38
    107440     3633.78
    107480     3635.08
    107520     3636.53
    107560      3637.6
    107600     3638.84
    107640     3640.33
    107680     3642.05
    107720      3643.2
    107760     3644.24
    107800     3645.87
    107840     3647.26
    107880     3648.84
    107920        3650
    107960     3651.32
    108000     3652.46
    108040     3653.97
    108080     3655.25
    108120     3656.59
    108160     3658.25
    108200     3659.44
    108240     3660.84
    108280     3662.14
    108320     3663.59
    108360     3664.67
    108400     3665.89
    108440      3667.4
    108480     3669.11
    108520     3670.26
    108560      3671.3
    108600     3672.93
    108640     3674.32
    108680     3675.91
    108720     3677.06
    108760     3678.38
    108800     3679.52
    108840     3681.03
    108880     3682.32
    108920     3683.65
    108960     3685.32
    109000      3686.5
    109040     3687.91
    109080     3689.22
    109120     3690.66
    109160     3691.74
    109200     3692.96
    109240     3694.46
    109280     3696.19
    109320     3697.34
    109360     3698.37
    109400     3700.01
    109440     3701.39
    109480     3702.98
    109520     3704.14
    109560     3705.45
    109600      3706.6
    109640      3708.1
    109680     3709.38
    109720     3710.72
    109760     3712.39
    109800     3713.57
    109840     3714.99
    109880     3716.28
    109920     3717.74
    109960     3718.82
    110000     3720.04
    110040     3721.54
    110080     3723.26
    110120     3724.41
    110160     3725.43
    110200     3727.08
    110240     3728.47
    110280     3730.05
    110320     3731.21
    110360     3732.52
    110400     3733.67
    110440     3735.17
    110480     3736.46
    110520     3737.79
    110560     3739.46
    110600     3740.63
    110640     3742.05
    110680     3743.36
    110720     3744.82
    110760     3745.89
    110800     3747.11
    110840     3748.61
    110880     3750.35
    110920     3751.49
    110960     3752.51
    111000     3754.16
    111040     3755.54
    111080     3757.12
    111120     3758.28
    111160      3759.6
    111200     3760.75
    111240     3762.26
    111280     3763.54
    111320     3764.88
    111360     3766.56
    111400     3767.73
    111440     3769.14
    111480     3770.45
    111520      3771.9
    111560     3772.97
    111600      3774.2
    111640     3775.69
    111680     3777.44
    111720     3778.58
    111760     3779.59
    111800     3781.25
    111840     3782.64
    111880     3784.21
    111920     3785.36
    111960      3786.7
    112000     3787.83
    112040     3789.35
    112080     3790.63
    112120     3791.96
    112160     3793.65
    112200     3794.81
    112240     3796.22
    112280     3797.55
    112320     3798.99
    112360     3800.06
    112400     3801.29
    112440     3802.77
    112480     3804.53
    112520     3805.67
    112560     3806.68
    112600     3808.34
    112640     3809.74
    112680     3811.31
    112720     3812.46
    112760      3813.8
    112800     3814.93
    112840     3816.44
    112880     3817.72
    112920     3819.06
    112960     3820.75
    113000     3821.91
    113040     3823.31
    113080     3824.65
    113120     3826.08
    113160     3827.16
    113200     3828.39
    113240     3829.86
    113280     3831.63
    113320     3832.76
    113360     3833.77
    113400     3835.45
    113440     3836.83
    113480     3838.42
    113520     3839.55
    113560      3840.9
    113600     3842.02
    113640     3843.54
    113680     3844.82
    113720     3846.15
    113760     3847.85
    113800     3849.01
    113840     3850.41
    113880     3851.75
    113920     3853.18
    113960     3854.25
    114000     3855.49
    114040     3856.97
    114080     3858.73
    114120     3859.86
    114160     3860.87
    114200     3862.55
    114240     3863.93
    114280     3865.52
    114320     3866.65
    114360     3868.01
    114400     3869.12
    114440     3870.64
    114480     3871.91
    114520     3873.24
    114560     3874.95
    114600      3876.1
    114640     3877.51
    114680     3878.84
    114720     3880.28
    114760     3881.35
    114800     3882.58
    114840     3884.04
    114880     3885.82
    114920     3886.95
    114960     3887.95
    115000     3889.64
    115040     3891.01
    115080     3892.62
    115120     3893.73
    115160     3895.08
    115200     3896.21
    115240     3897.73
    115280     3898.99
    115320     3900.33
    115360     3902.05
    115400     3903.19
    115440      3904.6
    115480     3905.94
    115520     3907.37
    115560     3908.45
    115600     3909.67
    115640     3911.14
    115680      3912.9
    115720     3914.05
    115760     3915.05
    115800     3916.74
    115840      3918.1
    115880     3919.71
    115920     3920.83
    115960     3922.19
    116000     3923.31
    116040     3924.84
    116080     3926.09
    116120     3927.41
    116160     3929.14
    116200     3930.28
    116240      3931.7
    116280     3933.03
    116320     3934.47
    116360     3935.54
    116400     3936.77
    116440     3938.24
    116480        3940
    116520     3941.14
    116560     3942.15
    116600     3943.83
    116640     3945.19
    116680     3946.81
    116720     3947.92
    116760     3949.28
    116800     3950.41
    116840     3951.93
    116880     3953.17
    116920     3954.52
    116960     3956.23
    117000     3957.37
    117040     3958.79
    117080     3960.12
    117120     3961.57
    117160     3962.63
    117200     3963.85
    117240     3965.33
    117280      3967.1
    117320     3968.24
    117360     3969.22
    117400     3970.92
    117440     3972.28
    117480     3973.89
    117520     3974.99
    117560     3976.37
    117600      3977.5
    117640     3979.01
    117680     3980.26
    117720     3981.61
    117760     3983.32
    117800     3984.47
    117840     3985.87
    117880      3987.2
    117920     3988.65
    117960     3989.71
    118000     3990.94
    118040     3992.42
    118080     3994.19
    118120     3995.33
    118160     3996.31
    118200        3998
    118240     3999.37
    118280     4000.99
    118320     4002.09
    118360     4003.46
    118400     4004.59
    118440     4006.09
    118480     4007.34
    118520      4008.7
    118560      4010.4
    118600     4011.55
    118640     4012.96
    118680      4014.3
    118720     4015.72
    118760      4016.8
    118800     4018.02
    118840      4019.5
    118880     4021.28
    118920     4022.41
    118960      4023.4
    119000     4025.06
    119040     4026.45
    119080     4028.07
    119120     4029.17
    119160     4030.54
    119200     4031.67
    119240     4033.17
    119280     4034.42
    119320     4035.76
    119360     4037.48
    119400     4038.64
    119440     4040.05
    119480     4041.37
    119520     4042.81
    119560     4043.88
    119600     4045.09
    119640     4046.58
    119680     4048.36
    119720     4049.49
    119760     4050.46
    119800     4052.14
    119840     4053.53
    119880     4055.15
    119920     4056.25
    119960     4057.61
    120000     4058.74
    120040     4060.25
    120080     4061.48
    120120     4062.84
    120160     4064.56
    120200     4065.71
    120240     4067.12
    120280     4068.45
    120320     4069.89
    120360     4070.96
    120400     4072.16
    120440     4073.65
    120480     4075.44
    120520     4076.57
    120560     4077.53
    120600     4079.21
    120640      4080.6
    120680     4082.21
    120720     4083.33
    120760     4084.67
    120800     4085.81
    120840     4087.32
    120880     4088.56
    120920     4089.91
    120960     4091.63
    121000     4092.79
    121040     4094.19
    121080     4095.52
    121120     4096.95
    121160     4098.03
    121200     4099.22
    121240     4100.71
    121280     4102.51
    121320     4103.64
    121360      4104.6
    121400     4106.27
    121440     4107.66
    121480     4109.28
    121520      4110.4
    121560     4111.74
    121600     4112.88
    121640     4114.38
    121680     4115.64
    121720     4116.98
    121760     4118.71
    121800     4119.86
    121840     4121.26
    121880      4122.6
    121920     4124.03
    121960      4125.1
    122000      4126.3
    122040      4127.8
    122080      4129.6
    122120     4130.74
    122160     4131.68
    122200     4133.35
    122240     4134.74
    122280     4136.37
    122320     4137.49
    122360     4138.83
    122400     4139.98
    122440     4141.47
    122480     4142.72
    122520     4144.05
    122560     4145.79
    122600     4146.94
    122640     4148.34
    122680     4149.67
    122720      4151.1
    122760     4152.19
    122800     4153.37
    122840     4154.88
    122880     4156.67
    122920     4157.82
    122960     4158.77
    123000     4160.44
    123040     4161.82
    123080     4163.45
    123120     4164.58
    123160     4165.91
    123200     4167.06
    123240     4168.56
    123280     4169.82
    123320     4171.14
    123360     4172.87
    123400     4174.02
    123440     4175.43
    123480     4176.75
    123520     4178.18
    123560     4179.26
    123600     4180.45
    123640     4181.96
    123680     4183.75
    123720      4184.9
    123760     4185.85
    123800     4187.54
    123840     4188.92
    123880     4190.55
    123920     4191.68
    123960     4192.99
    124000     4194.14
    124040     4195.65
    124080      4196.9
    124120     4198.24
    124160     4199.96
    124200     4201.11
    124240     4202.52
    124280     4203.84
    124320     4205.27
    124360     4206.34
    124400     4207.54
    124440     4209.04
    124480     4210.86
    124520        4212
    124560     4212.93
    124600     4214.64
    124640     4216.01
    124680     4217.65
    124720     4218.78
    124760     4220.08
    124800     4221.23
    124840     4222.74
    124880     4223.98
    124920     4225.32
    124960     4227.05
    125000     4228.19
    125040      4229.6
    125080     4230.94
    125120     4232.35
    125160     4233.44
    125200     4234.63
    125240     4236.13
    125280     4237.96
    125320     4239.09
    125360     4240.02
    125400     4241.74
    125440     4243.11
    125480     4244.74
    125520     4245.87
    125560     4247.18
    125600     4248.33
    125640     4249.84
    125680     4251.09
    125720     4252.42
    125760     4254.13
    125800      4255.3
    125840      4256.7
    125880     4258.03
    125920     4259.45
    125960     4260.53
    126000     4261.71
    126040     4263.21
    126080     4265.06
    126120     4266.19
    126160     4267.12
    126200     4268.83
    126240     4270.21
    126280     4271.84
    126320     4272.96
    126360     4274.29
    126400     4275.41
    126440     4276.92
    126480     4278.18
    126520     4279.51
    126560     4281.23
    126600     4282.38
    126640     4283.79
    126680     4285.12
    126720     4286.54
    126760     4287.63
    126800     4288.81
    126840     4290.31
    126880     4292.16
    126920     4293.29
    126960     4294.21
    127000     4295.93
    127040     4297.31
    127080     4298.94
    127120     4300.06
    127160     4301.38
    127200     4302.52
    127240     4304.03
    127280     4305.28
    127320      4306.6
    127360     4308.33
    127400     4309.48
    127440      4310.9
    127480     4312.23
    127520     4313.65
    127560     4314.73
    127600     4315.92
    127640     4317.41
    127680     4319.27
    127720     4320.39
    127760     4321.31
    127800     4323.03
    127840     4324.41
    127880     4326.05
    127920     4327.15
    127960     4328.47
    128000     4329.62
    128040     4331.12
    128080     4332.38
    128120     4333.68
    128160     4335.43
    128200     4336.57
    128240        4338
    128280     4339.33
    128320     4340.74
    128360     4341.83
    128400        4343
    128440     4344.51
    128480     4346.36
    128520     4347.48
    128560     4348.41
    128600     4350.13
    128640      4351.5
    128680     4353.13
    128720     4354.25
    128760     4355.58
    128800     4356.71
    128840     4358.22
    128880     4359.49
    128920     4360.79
    128960     4362.53
    129000     4363.68
    129040     4365.09
    129080     4366.43
    129120     4367.85
    129160     4368.93
    129200      4370.1
    129240      4371.6
    129280     4373.46
    129320     4374.59
    129360      4375.5
    129400     4377.23
    129440     4378.61
    129480     4380.24
    129520     4381.36
    129560     4382.69
    129600      4383.8
    129640     4385.31
    129680      4386.6
    129720      4387.9
    129760     4389.63
    129800     4390.76
    129840     4392.18
    129880     4393.52
    129920     4394.95
    129960     4396.03
    130000      4397.2
    130040     4398.69
    130080     4400.57
    130120     4401.68
    130160     4402.61
    130200     4404.34
    130240     4405.71
    130280     4407.35
    130320     4408.46
    130360      4409.8
    130400      4410.9
    130440     4412.42
    130480     4413.71
    130520     4415.01
    130560     4416.74
    130600     4417.87
    130640     4419.29
    130680     4420.64
    130720     4422.07
    130760     4423.15
    130800     4424.31
    130840      4425.8
    130880     4427.69
    130920     4428.79
    130960     4429.71
    131000     4431.46
    131040     4432.82
    131080     4434.47
    131120     4435.56
    131160      4436.9
    131200     4438.02
    131240     4439.53
    131280     4440.82
    131320     4442.12
    131360     4443.86
    131400     4444.99
    131440     4446.42
    131480     4447.75
    131520     4449.19
    131560     4450.26
    131600     4451.43
    131640     4452.91
    131680     4454.79
    131720      4455.9
    131760     4456.82
    131800     4458.58
    131840     4459.94
    131880     4461.58
    131920     4462.69
    131960     4464.01
    132000     4465.13
    132040     4466.63
    132080     4467.94
    132120     4469.24
    132160     4470.99
    132200     4472.09
    132240     4473.54
    132280     4474.87
    132320     4476.31
    132360     4477.39
    132400     4478.55
    132440     4480.02
    132480     4481.91
    132520     4483.01
    132560     4483.94
    132600     4485.69
    132640     4487.04
    132680      4488.7
    132720      4489.8
    132760     4491.13
    132800     4492.24
    132840     4493.75
    132880     4495.06
    132920     4496.36
    132960      4498.1
    133000      4499.2
    133040     4500.66
    133080     4501.99
    133120     4503.43
    133160      4504.5
    133200     4505.66
    133240     4507.13
    133280     4509.02
    133320     4510.14
    133360     4511.06
    133400     4512.81
    133440     4514.17
    133480     4515.83
    133520     4516.92
    133560     4518.24
    133600     4519.37
    133640     4520.87
    133680     4522.17
    133720     4523.48
    133760     4525.23
    133800     4526.31
    133840     4527.77
    133880     4529.12
    133920     4530.56
    133960     4531.62
    134000     4532.79
    134040     4534.26
    134080     4536.15
    134120     4537.26
    134160     4538.18
    134200     4539.92
    134240     4541.29
    134280     4542.96
    134320     4544.06
    134360     4545.38
    134400      4546.5
    134440     4547.99
    134480     4549.29
    134520      4550.6
    134560     4552.35
    134600     4553.42
    134640     4554.89
    134680     4556.24
    134720     4557.68
    134760     4558.74
    134800     4559.91
    134840     4561.37
    134880     4563.26
    134920     4564.38
    134960     4565.26
    135000     4567.03
    135040      4568.4
    135080     4570.07
    135120     4571.17
    135160     4572.47
    135200      4573.6
    135240      4575.1
    135280     4576.41
    135320     4577.71
    135360     4579.46
    135400     4580.53
    135440     4581.99
    135480     4583.34
    135520     4584.79
    135560     4585.85
    135600     4587.03
    135640     4588.48
    135680     4590.37
    135720     4591.48
    135760     4592.37
    135800     4594.13
    135840     4595.51
    135880     4597.17
    135920     4598.26
    135960     4599.59
    136000     4600.71
    136040     4602.21
    136080     4603.51
    136120     4604.82
    136160     4606.55
    136200     4607.62
    136240     4609.08
    136280     4610.45
    136320     4611.88
    136360     4612.94
    136400     4614.12
    136440     4615.58
    136480     4617.47
    136520      4618.6
    136560     4619.48
    136600     4621.23
    136640     4622.61
    136680     4624.28
    136720     4625.37
    136760     4626.69
    136800     4627.81
    136840     4629.33
    136880     4630.62
    136920     4631.93
    136960     4633.66
    137000     4634.73
    137040     4636.18
    137080     4637.55
    137120     4638.98
    137160     4640.04
    137200     4641.23
    137240     4642.68
    137280      4644.6
    137320     4645.71
    137360      4646.6
    137400     4648.34
    137440     4649.73
    137480      4651.4
    137520     4652.48
    137560     4653.79
    137600     4654.91
    137640     4656.44
    137680     4657.72
    137720     4659.04
    137760     4660.78
    137800     4661.84
    137840     4663.28
    137880     4664.65
    137920     4666.09
    137960     4667.15
    138000     4668.34
    138040     4669.79
    138080     4671.71
    138120     4672.83
    138160     4673.72
    138200     4675.46
    138240     4676.86
    138280     4678.52
    138320      4679.6
    138360     4680.92
    138400     4682.06
    138440     4683.57
    138480     4684.86
    138520     4686.17
    138560     4687.92
    138600     4688.98
    138640     4690.41
    138680     4691.79
    138720     4693.22
    138760     4694.27
    138800     4695.47
    138840     4696.92
    138880     4698.85
    138920     4699.95
    138960     4700.86
    139000      4702.6
    139040     4703.98
    139080     4705.65
    139120     4706.73
    139160     4708.05
    139200     4709.19
    139240     4710.71
    139280     4711.99
    139320      4713.3
    139360     4715.05
    139400     4716.11
    139440     4717.54
    139480     4718.93
    139520     4720.36
    139560     4721.41
    139600     4722.59
    139640     4724.04
    139680     4725.98
    139720     4727.07
    139760     4727.99
    139800     4729.72
    139840     4731.11
    139880     4732.78
    139920     4733.86
    139960     4735.17
    140000      4736.3
    140040     4737.83
    140080     4739.12
    140120     4740.43
    140160     4742.17
    140200     4743.24
    140240     4744.67
    140280     4746.05
    140320     4747.48
    140360     4748.53
    140400      4749.7
    140440     4751.16
    140480     4753.11
    140520     4754.19
    140560     4755.09
    140600     4756.85
    140640     4758.23
    140680      4759.9
    140720     4760.99
    140760      4762.3
    140800     4763.41
    140840     4764.95
    140880     4766.24
    140920     4767.55
    140960      4769.3
    141000     4770.37
    141040     4771.78
    141080     4773.16
    141120     4774.58
    141160     4775.65
    141200     4776.82
    141240     4778.28
    141280     4780.21
    141320      4781.3
    141360     4782.21
    141400     4783.97
    141440     4785.35
    141480        4787
    141520     4788.09
    141560     4789.41
    141600     4790.52
    141640     4792.06
    141680     4793.36
    141720     4794.66
    141760     4796.41
    141800     4797.48
    141840     4798.89
    141880     4800.27
    141920      4801.7
    141960     4802.76
    142000     4803.92
    142040     4805.37
    142080     4807.32
    142120     4808.39
    142160     4809.31
    142200     4811.09
    142240     4812.46
    142280     4814.12
    142320      4815.2
    142360     4816.52
    142400     4817.63
    142440     4819.16
    142480     4820.48
    142520     4821.77
    142560     4823.52
    142600      4824.6
    142640        4826
    142680     4827.37
    142720     4828.81
    142760     4829.88
    142800     4831.02
    142840     4832.48
    142880     4834.43
    142920     4835.52
    142960     4836.43
    143000     4838.21
    143040     4839.56
    143080     4841.24
    143120     4842.31
    143160     4843.62
    143200     4844.74
    143240     4846.27
    143280     4847.58
    143320     4848.88
    143360     4850.63
    143400     4851.71
    143440     4853.09
    143480     4854.47
    143520     4855.91
    143560     4856.99
    143600     4858.13
    143640     4859.58
    143680     4861.53
    143720     4862.63
    143760     4863.54
    143800     4865.33
    143840     4866.68
    143880     4868.37
    143920     4869.42
    143960     4870.73
    144000     4871.85
    144040     4873.38
    144080      4874.7
    144120     4875.98
    144160     4877.74
    144200     4878.83
    144240     4880.18
    144280     4881.58
    144320     4883.02
    144360     4884.08
    144400     4885.23
    144440     4886.68
    144480     4888.61
    144520     4889.73
    144560     4890.64
    144600     4892.43
    144640     4893.78
    144680     4895.48
    144720     4896.52
    144760     4897.83
    144800     4898.95
    144840     4900.49
    144880     4901.81
    144920     4903.09
    144960     4904.84
    145000     4905.94
    145040     4907.29
    145080     4908.69
    145120     4910.12
    145160     4911.18
    145200     4912.32
    145240     4913.79
    145280     4915.71
    145320     4916.84
    145360     4917.74
    145400     4919.52
    145440      4920.9
    145480     4922.58
    145520     4923.63
    145560     4924.94
    145600     4926.06
    145640     4927.59
    145680     4928.92
    145720     4930.19
    145760     4931.94
    145800     4933.03
    145840     4934.39
    145880     4935.79
    145920     4937.22
    145960     4938.27
    146000      4939.4
    146040     4940.89
    146080     4942.82
    146120     4943.93
    146160     4944.83
    146200     4946.62
    146240     4947.99
    146280     4949.69
    146320     4950.73
    146360     4952.04
    146400     4953.15
    146440     4954.67
    146480     4956.01
    146520     4957.29
    146560     4959.03
    146600     4960.12
    146640     4961.46
    146680     4962.88
    146720     4964.31
    146760     4965.36
    146800      4966.5
    146840     4967.97
    146880      4969.9
    146920     4971.01
    146960     4971.92
    147000     4973.71
    147040     4975.09
    147080     4976.75
    147120     4977.82
    147160     4979.11
    147200     4980.23
    147240     4981.76
    147280     4983.09
    147320     4984.37
    147360     4986.13
    147400     4987.21
    147440     4988.56
    147480     4989.96
    147520     4991.41
    147560     4992.44
    147600     4993.58
    147640     4995.06
    147680     4996.99
    147720      4998.1
    147760     4998.99
    147800     5000.81
    147840     5002.18
    147880     5003.86
    147920     5004.91
    147960     5006.21
    148000     5007.32
    148040     5008.86
    148080      5010.2
    148120     5011.47
    148160     5013.21
    148200     5014.29
    148240     5015.66
    148280     5017.05
    148320     5018.49
    148360     5019.53
    148400     5020.66
    148440     5022.12
    148480     5024.06
    148520     5025.19
    148560     5026.07
    148600     5027.88
    148640     5029.26
    148680     5030.94
    148720     5031.99
    148760     5033.29
    148800     5034.41
    148840     5035.95
    148880     5037.27
    148920     5038.54
    148960      5040.3
    149000     5041.38
    149040     5042.73
    149080     5044.13
    149120     5045.57
    149160      5046.6
    149200     5047.74
    149240      5049.2
    149280     5051.15
    149320     5052.27
    149360     5053.15
    149400     5054.97
    149440     5056.34
    149480     5058.02
    149520     5059.09
    149560     5060.38
    149600     5061.49
    149640     5063.03
    149680     5064.35
    149720      5065.6
    149760     5067.39
    149800     5068.45
    149840      5069.8
    149880     5071.21
    149920     5072.64
    149960     5073.69
    150000     5074.81
    150040     5076.29
    150080     5078.23
    150120     5079.36
    150160     5080.23
    150200     5082.05
    150240     5083.43
    150280      5085.1
    150320     5086.16
    150360     5087.47
    150400     5088.58
    150440      5090.1
    150480     5091.43
    150520      5092.7
    150560     5094.49
    150600     5095.55
    150640     5096.89
    150680      5098.3
    150720     5099.74
    150760     5100.78
    150800      5101.9
    150840     5103.37
    150880     5105.32
    150920     5106.46
    150960     5107.31
    151000     5109.16
    151040     5110.53
    151080      5112.2
    151120     5113.26
    151160     5114.56
    151200     5115.67
    151240     5117.21
    151280     5118.54
    151320      5119.8
    151360     5121.59
    151400     5122.66
    151440     5123.99
    151480      5125.4
    151520     5126.83
    151560     5127.86
    151600     5128.99
    151640     5130.45
    151680     5132.43
    151720     5133.56
    151760     5134.39
    151800     5136.25
    151840     5137.62
    151880     5139.28
    151920     5140.36
    151960     5141.64
    152000     5142.75
    152040     5144.31
    152080     5145.62
    152120     5146.88
    152160     5148.69
    152200     5149.75
    152240     5151.09
    152280      5152.5
    152320     5153.92
    152360     5154.95
    152400     5156.07
    152440     5157.55
    152480     5159.52
    152520     5160.66
    152560     5161.48
    152600     5163.35
    152640     5164.72
    152680     5166.38
    152720     5167.46
    152760     5168.73
    152800     5169.86
    152840      5171.4
    152880     5172.71
    152920     5173.97
    152960      5175.8
    153000     5176.84
    153040     5178.17
    153080     5179.58
    153120     5181.02
    153160     5182.05
    153200     5183.16
    153240     5184.65
    153280     5186.62
    153320     5187.75
    153360     5188.57
    153400     5190.43
    153440      5191.8
    153480     5193.47
    153520     5194.53
    153560     5195.82
    153600     5196.94
    153640     5198.48
    153680     5199.79
    153720     5201.05
    153760     5202.88
    153800     5203.94
    153840     5205.26
    153880     5206.67
    153920     5208.11
    153960     5209.13
    154000     5210.25
    154040     5211.73
    154080     5213.71
    154120     5214.84
    154160     5215.67
    154200     5217.54
    154240      5218.9
    154280     5220.57
    154320     5221.62
    154360     5222.91
    154400     5224.02
    154440     5225.58
    154480     5226.87
    154520     5228.15
    154560     5229.97
    154600     5231.03
    154640     5232.35
    154680     5233.76
    154720      5235.2
    154760     5236.21
    154800     5237.34
    154840     5238.81
    154880     5240.82
    154920     5241.93
    154960     5242.78
    155000     5244.64
    155040        5246
    155080     5247.66
    155120     5248.72
    155160        5250
    155200     5251.11
    155240     5252.69
    155280     5253.98
    155320     5255.26
    155360     5257.07
    155400     5258.14
    155440     5259.45
    155480     5260.87
    155520     5262.32
    155560     5263.31
    155600     5264.46
    155640     5265.91
    155680     5267.93
    155720     5269.03
    155760     5269.88
    155800     5271.76
    155840     5273.12
    155880     5274.77
    155920     5275.81
    155960      5277.1
    156000     5278.23
    156040      5279.8
    156080      5281.1
    156120     5282.37
    156160      5284.2
    156200     5285.26
    156240     5286.57
    156280     5287.99
    156320     5289.44
    156360     5290.41
    156400     5291.57
    156440     5293.02
    156480     5295.04
    156520     5296.14
    156560     5296.98
    156600     5298.85
    156640     5300.22
    156680     5301.88
    156720     5302.93
    156760     5304.22
    156800     5305.32
    156840     5306.91
    156880      5308.2
    156920     5309.48
    156960     5311.31
    157000     5312.36
    157040     5313.68
    157080      5315.1
    157120     5316.55
    157160     5317.51
    157200     5318.67
    157240     5320.13
    157280     5322.14
    157320     5323.24
    157360     5324.08
    157400     5325.94
    157440     5327.33
    157480     5328.98
    157520     5330.03
    157560     5331.31
    157600     5332.43
    157640     5334.01
    157680      5335.3
    157720     5336.58
    157760     5338.41
    157800     5339.47
    157840     5340.78
    157880      5342.2
    157920     5343.65
    157960     5344.62
    158000     5345.77
    158040     5347.23
    158080     5349.24
    158120     5350.35
    158160     5351.17
    158200     5353.06
    158240     5354.44
    158280      5356.1
    158320     5357.16
    158360     5358.42
    158400     5359.55
    158440     5361.12
    158480     5362.42
    158520      5363.7
    158560     5365.51
    158600     5366.58
    158640     5367.89
    158680     5369.31
    158720     5370.77
    158760     5371.73
    158800     5372.89
    158840     5374.34
    158880     5376.35
    158920     5377.46
    158960     5378.28
    159000     5380.17
    159040     5381.55
    159080     5383.23
    159120     5384.27
    159160     5385.54
    159200     5386.66
    159240     5388.25
    159280     5389.53
    159320     5390.81
    159360     5392.62
    159400      5393.7
    159440        5395
    159480     5396.42
    159520     5397.87
    159560     5398.83
    159600     5399.98
    159640     5401.44
    159680     5403.46
    159720     5404.57
    159760     5405.38
    159800     5407.28
    159840     5408.66
    159880     5410.32
    159920     5411.36
    159960     5412.64
    160000     5413.74
    160040     5415.34
    160080     5416.62
    160120      5417.9
    160160     5419.71
    160200     5420.79
    160240     5422.09
    160280     5423.49
    160320     5424.95
    160360     5425.93
    160400     5427.07
    160440     5428.53
    160480     5430.56
    160520     5431.67
    160560     5432.45
    160600     5434.36
    160640     5435.75
    160680     5437.43
    160720     5438.45
    160760     5439.72
    160800     5440.83
    160840     5442.42
    160880      5443.7
    160920     5444.98
    160960     5446.79
    161000     5447.86
    161040     5449.18
    161080     5450.56
    161120     5452.05
    161160        5453
    161200     5454.14
    161240     5455.62
    161280     5457.64
    161320     5458.76
    161360     5459.53
    161400     5461.44
    161440     5462.84
    161480      5464.5
    161520     5465.52
    161560     5466.81
    161600      5467.9
    161640     5469.49
    161680     5470.78
    161720     5472.08
    161760     5473.88
    161800     5474.94
    161840     5476.24
    161880     5477.64
    161920     5479.12
    161960     5480.07
    162000     5481.22
    162040     5482.68
    162080     5484.71
    162120     5485.81
    162160      5486.6
    162200     5488.53
    162240      5489.9
    162280     5491.59
    162320     5492.59
    162360     5493.88
    162400     5494.98
    162440     5496.55
    162480     5497.85
    162520     5499.15
    162560     5500.94
    162600        5502
    162640     5503.33
    162680      5504.7
    162720     5506.19
    162760     5507.14
    162800     5508.29
    162840     5509.74
    162880     5511.77
    162920     5512.89
    162960     5513.67
    163000      5515.6
    163040     5516.98
    163080     5518.66
    163120     5519.67
    163160     5520.96
    163200     5522.05
    163240     5523.63
    163280     5524.92
    163320     5526.21
    163360     5528.01
    163400     5529.06
    163440      5530.4
    163480     5531.79
    163520     5533.27
    163560     5534.21
    163600     5535.35
    163640     5536.82
    163680     5538.84
    163720     5539.96
    163760     5540.74
    163800     5542.67
    163840     5544.05
    163880     5545.72
    163920     5546.72
    163960     5548.03
    164000     5549.11
    164040     5550.69
    164080     5551.99
    164120     5553.27
    164160     5555.08
    164200     5556.11
    164240     5557.48
    164280     5558.85
    164320     5560.34
    164360     5561.27
    164400     5562.41
    164440     5563.89
    164480     5565.93
    164520     5567.04
    164560      5567.8
    164600     5569.73
    164640     5571.11
    164680     5572.78
    164720     5573.79
    164760      5575.1
    164800     5576.16
    164840     5577.76
    164880     5579.04
    164920     5580.34
    164960     5582.14
    165000     5583.19
    165040     5584.54
    165080     5585.92
    165120     5587.42
    165160     5588.34
    165200     5589.47
    165240     5590.95
    165280     5592.99
    165320     5594.11
    165360     5594.85
    165400     5596.79
    165440     5598.18
    165480     5599.84
    165520     5600.83
    165560     5602.16
    165600     5603.23
    165640     5604.83
    165680     5606.08
    165720     5607.38
    165760     5609.21
    165800     5610.23
    165840     5611.61
    165880     5612.98
    165920     5614.49
    165960     5615.38
    166000     5616.55
    166040     5618.01
    166080     5620.06
    166120     5621.19
    166160     5621.91
    166200     5623.86
    166240     5625.24
    166280      5626.9
    166320     5627.88
    166360     5629.22
    166400     5630.29
    166440     5631.88
    166480     5633.13
    166520     5634.44
    166560     5636.28
    166600      5637.3
    166640     5638.67
    166680     5640.06
    166720     5641.55
    166760     5642.43
    166800     5643.61
    166840     5645.08
    166880      5647.1
    166920     5648.24
    166960     5648.96
    167000      5650.9
    167040     5652.31
    167080     5653.95
    167120     5654.93
    167160     5656.26
    167200     5657.35
    167240     5658.93
    167280     5660.18
    167320     5661.49
    167360     5663.34
    167400     5664.34
    167440      5665.7
    167480      5667.1
    167520     5668.61
    167560     5669.48
    167600     5670.65
    167640     5672.14
    167680     5674.16
    167720     5675.31
    167760     5676.02
    167800     5677.96
    167840     5679.36
    167880        5681
    167920     5681.99
    167960     5683.32
    168000     5684.42
    168040     5685.98
    168080     5687.25
    168120     5688.53
    168160     5690.38
    168200     5691.39
    168240     5692.74
    168280     5694.16
    168320     5695.64
    168360     5696.55
    168400     5697.69
    168440      5699.2
    168480     5701.23
    168520     5702.36
    168560     5703.07
    168600     5705.02
    168640     5706.42
    168680     5708.05
    168720     5709.04
    168760     5710.36
    168800     5711.46
    168840     5713.03
    168880     5714.29
    168920     5715.58
    168960     5717.44
    169000     5718.43
    169040     5719.78
    169080      5721.2
    169120     5722.68
    169160     5723.59
    169200     5724.72
    169240     5726.24
    169280     5728.28
    169320     5729.41
    169360     5730.11
    169400     5732.07
    169440     5733.45
    169480     5735.09
    169520     5736.07
    169560     5737.39
    169600     5738.49
    169640     5740.07
    169680     5741.33
    169720     5742.62
    169760     5744.47
    169800     5745.48
    169840     5746.81
    169880     5748.23
    169920     5749.73
    169960     5750.63
    170000     5751.76
    170040     5753.28
    170080     5755.33
    170120     5756.45
    170160     5757.15
    170200     5759.11
    170240      5760.5
    170280     5762.14
    170320     5763.12
    170360     5764.45
    170400     5765.54
    170440      5767.1
    170480     5768.39
    170520     5769.66
    170560     5771.52
    170600     5772.52
    170640     5773.85
    170680     5775.28
    170720     5776.79
    170760     5777.66
    170800      5778.8
    170840     5780.31
    170880     5782.38
    170920      5783.5
    170960     5784.19
    171000     5786.17
    171040     5787.54
    171080     5789.18
    171120     5790.15
    171160      5791.5
    171200     5792.59
    171240     5794.17
    171280     5795.42
    171320      5796.7
    171360     5798.55
    171400     5799.57
    171440     5800.89
    171480     5802.31
    171520     5803.82
    171560      5804.7
    171600     5805.86
    171640     5807.35
    171680     5809.43
    171720     5810.54
    171760     5811.21
    171800     5813.22
    171840     5814.58
    171880     5816.21
    171920     5817.18
    171960     5818.52
    172000     5819.62
    172040      5821.2
    172080     5822.44
    172120     5823.73
    172160     5825.61
    172200     5826.61
    172240     5827.92
    172280     5829.35
    172320     5830.85
    172360     5831.75
    172400     5832.89
    172440      5834.4
    172480     5836.47
    172520     5837.58
    172560     5838.25
    172600     5840.25
    172640     5841.62
    172680     5843.26
    172720     5844.21
    172760     5845.56
    172800     5846.64
    172840     5848.22
    172880      5849.5
    172920     5850.76
    172960     5852.64
    173000     5853.64
    173040     5854.95
    173080     5856.39
    173120     5857.87
    173160     5858.79
    173200     5859.93
    173240     5861.43
    173280     5863.52
    173320     5864.62
    173360     5865.29
    173400     5867.29
    173440     5868.66
    173480     5870.29
    173520     5871.24
    173560     5872.58
    173600     5873.69
    173640     5875.24
    173680     5876.53
    173720     5877.78
    173760     5879.66
    173800     5880.67
    173840        5882
    173880     5883.42
    173920     5884.91
    173960     5885.82
    174000     5886.96
    174040     5888.47
    174080     5890.54
    174120     5891.66
    174160     5892.33
    174200     5894.31
    174240     5895.71
    174280     5897.31
    174320     5898.26
    174360     5899.61
    174400     5900.72
    174440     5902.29
    174480     5903.58
    174520     5904.81
    174560     5906.69
    174600      5907.7
    174640     5909.01
    174680     5910.46
    174720     5911.94
    174760     5912.85
    174800     5913.98
    174840      5915.5
    174880     5917.55
    174920     5918.69
    174960     5919.34
    175000     5921.33
    175040     5922.75
    175080     5924.34
    175120     5925.29
    175160     5926.63
    175200     5927.74
    175240     5929.31
    175280     5930.59
    175320     5931.84
    175360     5933.72
    175400     5934.75
    175440     5936.05
    175480     5937.47
    175520     5938.96
    175560     5939.88
    175600     5941.01
    175640     5942.52
    175680     5944.59
    175720     5945.73
    175760     5946.37
    175800     5948.36
    175840     5949.76
    175880     5951.37
    175920     5952.31
    175960     5953.66
    176000     5954.79
    176040     5956.35
    176080     5957.61
    176120     5958.86
    176160     5960.78
    176200     5961.77
    176240      5963.1
    176280     5964.51
    176320     5965.98
    176360     5966.89
    176400     5968.04
    176440     5969.56
    176480     5971.63
    176520     5972.74
    176560     5973.41
    176600     5975.39
    176640     5976.78
    176680      5978.4
    176720     5979.37
    176760      5980.7
    176800     5981.81
    176840     5983.39
    176880     5984.64
    176920     5985.89
    176960     5987.81
    177000     5988.78
    177040     5990.12
    177080     5991.53
    177120     5993.02
    177160     5993.91
    177200     5995.07
    177240      5996.6
    177280     5998.67
    177320     5999.77
    177360     6000.44
    177400     6002.41
    177440     6003.81
    177480     6005.42
    177520      6006.4
    177560     6007.73
    177600     6008.83
    177640     6010.43
    177680     6011.66
    177720     6012.91
    177760     6014.83
    177800      6015.8
    177840     6017.14
    177880     6018.56
    177920     6020.03
    177960     6020.93
    178000     6022.09
    178040     6023.62
    178080     6025.67
    178120      6026.8
    178160     6027.46
    178200     6029.43
    178240     6030.81
    178280     6032.44
    178320     6033.41
    178360     6034.73
    178400     6035.85
    178440     6037.45
    178480     6038.69
    178520     6039.94
    178560     6041.83
    178600      6042.8
    178640     6044.17
    178680     6045.57
    178720     6047.04
    178760     6047.93
    178800     6049.11
    178840     6050.64
    178880     6052.68
    178920     6053.82
    178960     6054.46
    179000     6056.43
    179040     6057.82
    179080     6059.47
    179120     6060.42
    179160     6061.75
    179200     6062.85
    179240     6064.46
    179280     6065.68
    179320     6066.95
    179360     6068.84
    179400     6069.82
    179440     6071.17
    179480     6072.58
    179520     6074.04
    179560     6074.92
    179600     6076.12
    179640     6077.64
    179680     6079.68
    179720     6080.83
    179760     6081.44
    179800     6083.44
    179840     6084.83
    179880     6086.48
    179920     6087.42
    179960     6088.72
    180000     6089.84
    180040     6091.47
    180080     6092.67
    180120     6093.95
    180160     6095.85
    180200     6096.83
    180240     6098.17
    180280     6099.58
    180320     6101.03
    180360     6101.91
    180400     6103.11
    180440     6104.64
    180480     6106.68
    180520     6107.83
    180560     6108.43
    180600     6110.42
    180640     6111.83
    180680     6113.48
    180720     6114.41
    180760     6115.71
    180800     6116.83
    180840     6118.46
    180880     6119.68
    180920     6120.94
    180960     6122.85
    181000     6123.83
    181040     6125.16
    181080     6126.57
    181120     6128.04
    181160     6128.92
    181200      6130.1
    181240     6131.64
    181280     6133.67
    181320     6134.84
    181360     6135.42
    181400     6137.41
    181440     6138.82
    181480     6140.48
    181520     6141.41
    181560     6142.72
    181600     6143.82
    181640     6145.47
    181680     6146.69
    181720     6147.93
    181760     6149.85
    181800     6150.84
    181840     6152.16
    181880     6153.59
    181920     6155.04
    181960      6155.9
    182000     6157.09
    182040     6158.63
    182080     6160.66
    182120     6161.84
    182160     6162.43
    182200     6164.41
    182240     6165.81
    182280     6167.48
    182320     6168.41
    182360     6169.72
    182400     6170.82
    182440     6172.45
    182480     6173.68
    182520     6174.91
    182560     6176.83
    182600     6177.83
    182640     6179.14
    182680     6180.57
    182720     6182.03
    182760      6182.9
    182800      6184.1
    182840     6185.64
    182880     6187.67
    182920     6188.84
    182960     6189.42
    183000     6191.39
    183040     6192.82
    183080     6194.49
    183120     6195.42
    183160     6196.71
    183200     6197.83
    183240     6199.47
    183280     6200.67
    183320     6201.89
    183360     6203.84
    183400     6204.83
    183440     6206.14
    183480     6207.56
    183520     6209.01
    183560      6209.9
    183600      6211.1
    183640     6212.62
    183680     6214.65
    183720     6215.82
    183760     6216.41
    183800      6218.4
    183840     6219.78
    183880     6221.46
    183920      6222.4
    183960     6223.66
    184000     6224.81
    184040     6226.44
    184080     6227.68
    184120     6228.88
    184160     6230.81
    184200     6231.81
    184240     6233.12
    184280     6234.55
    184320        6236
    184360     6236.89
    184400     6238.07
    184440      6239.6
    184480     6241.66
    184520     6242.81
    184560     6243.39
    184600     6245.37
    184640     6246.76
    184680     6248.45
    184720     6249.38
    184760     6250.66
    184800      6251.8
    184840     6253.43
    184880     6254.67
    184920     6255.85
    184960     6257.79
    185000     6258.78
    185040     6260.12
    185080     6261.55
    185120     6262.99
    185160     6263.86
    185200     6265.05
    185240      6266.6
    185280     6268.66
    185320     6269.79
    185360     6270.37
    185400     6272.36
    185440     6273.75
    185480     6275.44
    185520     6276.37
    185560     6277.65
    185600     6278.78
    185640     6280.42
    185680     6281.65
    185720     6282.83
    185760     6284.79
    185800     6285.76
    185840     6287.11
    185880     6288.53
    185920     6289.96
    185960     6290.85
    186000     6292.02
    186040     6293.59
    186080     6295.65
    186120     6296.76
    186160     6297.36
    186200     6299.33
    186240     6300.73
    186280     6302.42
    186320     6303.36
    186360     6304.62
    186400     6305.76
    186440     6307.39
    186480     6308.64
    186520     6309.82
    186560     6311.78
    186600     6312.72
    186640     6314.08
    186680     6315.51
    186720     6316.94
    186760     6317.81
    186800     6318.99
    186840     6320.57
    186880     6322.64
    186920     6323.74
    186960     6324.36
    187000     6326.31
    187040      6327.7
    187080      6329.4
    187120     6330.32
    187160     6331.58
    187200     6332.73
    187240     6334.35
    187280     6335.62
    187320     6336.79
    187360     6338.74
    187400     6339.68
    187440     6341.06
    187480     6342.47
    187520     6343.92
    187560     6344.79
    187600     6345.98
    187640     6347.55
    187680     6349.62
    187720      6350.7
    187760     6351.32
    187800     6353.29
    187840     6354.68
    187880      6356.4
    187920     6357.29
    187960     6358.55
    188000     6359.67
    188040     6361.34
    188080     6362.58
    188120     6363.77
    188160     6365.73
    188200     6366.67
    188240     6368.04
    188280     6369.45
    188320     6370.91
    188360     6371.75
    188400     6372.95
    188440     6374.54
    188480     6376.61
    188520     6377.69
    188560     6378.31
    188600     6380.27
    188640     6381.65
    188680     6383.37
    188720     6384.28
    188760     6385.54
    188800     6386.64
    188840     6388.31
    188880     6389.57
    188920     6390.78
    188960     6392.72
    189000     6393.65
    189040        6395
    189080     6396.44
    189120     6397.93
    189160     6398.73
    189200     6399.92
    189240     6401.53
    189280     6403.61
    189320     6404.68
    189360     6405.29
    189400     6407.28
    189440     6408.66
    189480     6410.37
    189520     6411.26
    189560     6412.52
    189600     6413.64
    189640      6415.3
    189680     6416.56
    189720     6417.76
    189760      6419.7
    189800     6420.63
    189840     6421.99
    189880     6423.43
    189920      6424.9
    189960     6425.71
    190000     6426.88
    190040     6428.53
    190080     6430.59
    190120     6431.68
    190160     6432.25
    190200     6434.26
    190240     6435.65
    190280     6437.35
    190320     6438.24
    190360     6439.49
    190400     6440.64
    190440     6442.27
    190480     6443.53
    190520     6444.74
    190560     6446.68
    190600      6447.6
    190640     6448.99
    190680      6450.4
    190720     6451.88
    190760     6452.68
    190800     6453.87
    190840      6455.5
    190880     6457.58
    190920     6458.64
    190960     6459.25
    191000     6461.24
    191040     6462.63
    191080     6464.33
    191120     6465.23
    191160     6466.47
    191200     6467.62
    191240     6469.23
    191280      6470.5
    191320      6471.7
    191360     6473.67
    191400     6474.57
    191440     6475.96
    191480     6477.38
    191520     6478.88
    191560     6479.65
    191600     6480.88
    191640     6482.49
    191680     6484.56
    191720     6485.64
    191760     6486.26
    191800     6488.22
    191840     6489.61
    191880     6491.31
    191920     6492.22
    191960     6493.47
    192000     6494.61
    192040     6496.22
    192080     6497.48
    192120     6498.67
    192160     6500.63
    192200     6501.55
    192240     6502.93
    192280     6504.35
    192320     6505.87
    192360     6506.63
    192400     6507.83
    192440     6509.46
    192480     6511.54
    192520     6512.62
    192560     6513.24
    192600     6515.19
    192640      6516.6
    192680     6518.29
    192720     6519.19
    192760     6520.44
    192800     6521.57
    192840      6523.2
    192880     6524.46
    192920     6525.63
    192960     6527.61
    193000     6528.52
    193040      6529.9
    193080     6531.32
    193120     6532.86
    193160     6533.58
    193200     6534.79
    193240     6536.44
    193280     6538.52
    193320     6539.59
    193360     6540.24
    193400     6542.19
    193440     6543.58
    193480     6545.27
    193520     6546.18
    193560     6547.41
    193600     6548.56
    193640     6550.17
    193680     6551.42
    193720      6552.6
    193760     6554.57
    193800     6555.49
    193840     6556.86
    193880     6558.29
    193920     6559.83
    193960     6560.56
    194000     6561.77
    194040     6563.41
    194080     6565.48
    194120     6566.57
    194160     6567.21
    194200     6569.12
    194240     6570.55
    194280     6572.24
    194320     6573.13
    194360     6574.37
    194400     6575.52
    194440     6577.12
    194480     6578.39
    194520     6579.57
    194560     6581.52
    194600     6582.44
    194640     6583.82
    194680     6585.25
    194720     6586.78
    194760     6587.53
    194800     6588.72
    194840     6590.38
    194880     6592.45
    194920     6593.53
    194960     6594.17
    195000     6596.06
    195040     6597.49
    195080     6599.18
    195120     6600.07
    195160     6601.32
    195200     6602.47
    195240     6604.06
    195280     6605.34
    195320     6606.51
    195360     6608.46
    195400     6609.39
    195440     6610.74
    195480      6612.2
    195520     6613.71
    195560     6614.47
    195600     6615.66
    195640     6617.31
    195680      6619.4
    195720     6620.46
    195760     6621.11
    195800     6623.02
    195840     6624.42
    195880     6626.13
    195920     6627.02
    195960     6628.24
    196000      6629.4
    196040     6631.01
    196080     6632.28
    196120     6633.45
    196160     6635.39
    196200     6636.34
    196240      6637.7
    196280     6639.15
    196320     6640.65
    196360     6641.42
    196400      6642.6
    196440     6644.26
    196480     6646.35
    196520     6647.39
    196560     6648.04
    196600     6649.97
    196640     6651.35
    196680     6653.06
    196720     6653.95
    196760     6655.17
    196800     6656.34
    196840     6657.94
    196880     6659.19
    196920     6660.38
    196960     6662.32
    197000     6663.29
    197040     6664.63
    197080     6666.08
    197120     6667.56
    197160     6668.34
    197200     6669.54
    197240     6671.18
    197280     6673.26
    197320      6674.3
    197360     6674.96
    197400     6676.88
    197440     6678.27
    197480     6679.97
    197520     6680.88
    197560     6682.09
    197600     6683.26
    197640     6684.85
    197680     6686.09
    197720     6687.28
    197760     6689.22
    197800     6690.21
    197840     6691.53
    197880     6692.98
    197920     6694.47
    197960     6695.25
    198000     6696.45
    198040     6698.11
    198080     6700.19
    198120     6701.22
    198160     6701.87
    198200     6703.78
    198240     6705.17
    198280     6706.87
    198320     6707.78
    198360     6708.99
    198400     6710.18
    198440     6711.77
    198480        6713
    198520      6714.2
    198560     6716.14
    198600     6717.11
    198640     6718.43
    198680     6719.89
    198720     6721.39
    198760     6722.15
    198800     6723.36
    198840     6725.03
    198880     6727.09
    198920     6728.13
    198960     6728.76
    199000      6730.7
    199040     6732.11
    199080     6733.79
    199120      6734.7
    199160     6735.91
    199200      6737.1
    199240     6738.68
    199280      6739.9
    199320      6741.1
    199360     6743.03
    199400        6744
    199440     6745.33
    199480      6746.8
    199520     6748.29
    199560     6749.06
    199600     6750.26
    199640     6751.92
    199680     6753.99
    199720     6755.04
    199760     6755.66
    199800     6757.61
    199840     6759.04
    199880     6760.71
    199920     6761.63
    199960     6762.83
    200000        6764
    200040      6765.6
    200080      6766.8
    200120     6768.02
    200160     6769.94
    200200     6770.92
    200240     6772.25
    200280     6773.71
    200320     6775.22
    200360     6775.96
    200400     6777.17
    200440     6778.83
    200480      6780.9
    200520     6781.93
    200560     6782.58
    200600     6784.53
    200640     6785.97
    200680     6787.64
    200720     6788.55
    200760     6789.75
    200800     6790.92
    200840     6792.52
    200880     6793.72
    200920     6794.93
    200960     6796.87
    201000     6797.81
    201040     6799.16
    201080     6800.63
    201120     6802.13
    201160     6802.91
    201200     6804.09
    201240     6805.77
    201280     6807.82
    201320     6808.87
    201360      6809.5
    201400     6811.45
    201440      6812.9
    201480     6814.58
    201520     6815.49
    201560     6816.67
    201600     6817.85
    201640     6819.44
    201680     6820.66
    201720     6821.87
    201760      6823.8
    201800     6824.74
    201840      6826.1
    201880     6827.54
    201920     6829.08
    201960     6829.85
    202000     6831.01
    202040      6832.7
    202080     6834.77
    202120      6835.8
    202160     6836.43
    202200     6838.41
    202240     6839.82
    202280      6841.5
    202320     6842.42
    202360     6843.61
    202400     6844.77
    202440     6846.37
    202480     6847.58
    202520      6848.8
    202560     6850.72
    202600     6851.68
    202640     6853.04
    202680     6854.46
    202720     6856.01
    202760     6856.78
    202800     6857.95
    202840     6859.62
    202880     6861.72
    202920     6862.74
    202960     6863.39
    203000     6865.35
    203040     6866.75
    203080     6868.44
    203120     6869.36
    203160     6870.56
    203200      6871.7
    203240     6873.31
    203280     6874.52
    203320     6875.74
    203360     6877.67
    203400     6878.62
    203440     6879.97
    203480     6881.41
    203520     6882.95
    203560     6883.71
    203600     6884.92
    203640     6886.57
    203680     6888.65
    203720     6889.73
    203760     6890.34
    203800     6892.29
    203840     6893.71
    203880     6895.39
    203920     6896.31
    203960     6897.49
    204000     6898.65
    204040     6900.25
    204080     6901.46
    204120      6902.7
    204160     6904.62
    204200     6905.56
    204240     6906.92
    204280     6908.35
    204320      6909.9
    204360     6910.67
    204400     6911.87
    204440     6913.52
    204480     6915.63
    204520     6916.69
    204560     6917.31
    204600     6919.24
    204640     6920.68
    204680     6922.35
    204720     6923.26
    204760     6924.46
    204800     6925.61
    204840     6927.24
    204880     6928.44
    204920     6929.66
    204960     6931.58
    205000     6932.52
    205040     6933.89
    205080     6935.32
    205120     6936.85
    205160     6937.65
    205200     6938.84
    205240     6940.49
    205280     6942.59
    205320     6943.66
    205360     6944.28
    205400      6946.2
    205440     6947.65
    205480     6949.31
    205520     6950.23
    205560     6951.41
    205600     6952.57
    205640     6954.21
    205680     6955.41
    205720     6956.64
    205760     6958.53
    205800      6959.5
    205840     6960.85
    205880     6962.28
    205920     6963.82
    205960     6964.61
    206000      6965.8
    206040     6967.45
    206080     6969.58
    206120     6970.64
    206160     6971.24
    206200     6973.16
    206240     6974.62
    206280     6976.29
    206320      6977.2
    206360     6978.35
    206400     6979.54
    206440     6981.19
    206480     6982.38
    206520     6983.62
    206560     6985.53
    206600     6986.48
    206640     6987.81
    206680     6989.25
    206720      6990.8
    206760     6991.59
    206800     6992.75
    206840     6994.42
    206880     6996.53
    206920     6997.62
    206960     6998.21
    207000     7000.12
    207040     7001.59
    207080     7003.27
    207120     7004.17
    207160     7005.32
    207200     7006.51
    207240     7008.15
    207280     7009.35
    207320     7010.58
    207360     7012.51
    207400     7013.44
    207440     7014.78
    207480     7016.22
    207520     7017.77
    207560     7018.57
    207600     7019.71
    207640     7021.38
    207680      7023.5
    207720      7024.6
    207760     7025.17
    207800     7027.08
    207840     7028.56
    207880     7030.22
    207920     7031.13
    207960     7032.26
    208000     7033.47
    208040     7035.11
    208080     7036.33
    208120     7037.54
    208160     7039.47
    208200     7040.42
    208240     7041.75
    208280     7043.19
    208320     7044.74
    208360     7045.54
    208400     7046.68
    208440     7048.35
    208480     7050.49
    208520     7051.57
    208560     7052.13
    208600     7054.05
    208640     7055.52
    208680     7057.19
    208720     7058.08
    208760     7059.25
    208800     7060.44
    208840     7062.07
    208880     7063.29
    208920     7064.53
    208960     7066.43
    209000     7067.38
    209040     7068.72
    209080     7070.17
    209120     7071.73
    209160      7072.5
    209200     7073.62
    209240     7075.32
    209280     7077.46
    209320     7078.51
    209360     7079.11
    209400        7081
    209440     7082.47
    209480     7084.15
    209520     7085.06
    209560     7086.21
    209600     7087.43
    209640     7089.05
    209680     7090.28
    209720     7091.48
    209760      7093.4
    209800     7094.35
    209840     7095.68
    209880     7097.13
    209920     7098.71
    209960     7099.46
    210000      7100.6
    210040     7102.29
    210080     7104.41
    210120     7105.47
    210160     7106.07
    210200     7107.99
    210240     7109.43
    210280     7111.11
    210320        7112
    210360     7113.19
    210400     7114.41
    210440     7116.02
    210480     7117.23
    210520     7118.46
    210560     7120.39
    210600     7121.32
    210640     7122.64
    210680      7124.1
    210720     7125.69
    210760     7126.44
    210800     7127.55
    210840     7129.26
    210880     7131.36
    210920     7132.43
    210960     7133.03
    211000     7134.93
    211040      7136.4
    211080     7138.07
    211120     7138.96
    211160     7140.14
    211200     7141.36
    211240     7142.99
    211280      7144.2
    211320     7145.42
    211360     7147.37
    211400     7148.29
    211440      7149.6
    211480     7151.05
    211520     7152.66
    211560     7153.39
    211600     7154.51
    211640     7156.22
    211680     7158.33
    211720     7159.41
    211760        7160
    211800     7161.88
    211840     7163.35
    211880     7165.04
    211920     7165.92
    211960     7167.11
    212000     7168.33
    212040     7169.94
    212080     7171.16
    212120     7172.38
    212160     7174.34
    212200     7175.25
    212240     7176.57
    212280     7178.01
    212320     7179.61
    212360     7180.35
    212400     7181.44
    212440     7183.21
    212480     7185.31
    212520     7186.36
    212560     7186.97
    212600     7188.87
    212640     7190.31
    212680     7192.01
    212720     7192.88
    212760     7194.08
    212800     7195.28
    212840     7196.91
    212880     7198.13
    212920     7199.34
    212960      7201.3
    213000     7202.21
    213040     7203.52
    213080     7204.99
    213120     7206.56
    213160     7207.31
    213200     7208.41
    213240     7210.17
    213280     7212.28
    213320     7213.34
    213360     7213.94
    213400     7215.85
    213440     7217.29
    213480     7218.99
    213520     7219.88
    213560     7221.05
    213600     7222.25
    213640     7223.88
    213680     7225.11
    213720     7226.32
    213760     7228.29
    213800     7229.19
    213840     7230.51
    213880     7231.96
    213920     7233.55
    213960     7234.28
    214000     7235.41
    214040     7237.16
    214080     7239.25
    214120     7240.34
    214160     7240.94
    214200     7242.84
    214240     7244.27
    214280     7245.98
    214320     7246.86
    214360     7248.02
    214400     7249.24
    214440     7250.86
    214480     7252.09
    214520     7253.31
    214560     7255.26
    214600     7256.17
    214640     7257.47
    214680     7258.94
    214720     7260.51
    214760     7261.25
    214800     7262.35
    214840     7264.13
    214880     7266.23
    214920     7267.31
    214960     7267.89
    215000     7269.81
    215040     7271.24
    215080     7272.94
    215120     7273.82
    215160     7274.98
    215200     7276.23
    215240     7277.83
    215280     7279.08
    215320     7280.28
    215360     7282.24
    215400     7283.13
    215440     7284.44
    215480     7285.91
    215520     7287.46
    215560     7288.22
    215600     7289.32
    215640     7291.12
    215680     7293.19
    215720     7294.29
    215760     7294.85
    215800     7296.78
    215840     7298.23
    215880     7299.92
    215920     7300.78
    215960     7301.94
    216000      7303.2
    216040     7304.81
    216080     7306.05
    216120     7307.23
    216160     7309.21
    216200     7310.08
    216240      7311.4
    216280     7312.89
    216320     7314.43
    216360     7315.19
    216400     7316.28
    216440     7318.08
    216480     7320.17
    216520     7321.27
    216560     7321.82
    216600     7323.75
    216640     7325.19
    216680     7326.89
    216720     7327.76
    216760     7328.89
    216800     7330.17
    216840     7331.77
    216880     7333.01
    216920     7334.22
    216960     7336.18
    217000     7337.07
    217040     7338.37
    217080     7339.85
    217120      7341.4
    217160     7342.16
    217200     7343.26
    217240     7345.03
    217280     7347.16
    217320     7348.24
    217360     7348.79
    217400      7350.7
    217440     7352.14
    217480     7353.85
    217520     7354.74
    217560     7355.86
    217600     7357.13
    217640     7358.71
    217680     7359.96
    217720     7361.16
    217760     7363.15
    217800     7364.02
    217840     7365.31
    217880     7366.81
    217920     7368.35
    217960     7369.11
    218000     7370.23
    218040     7371.96
    218080     7374.11
    218120     7375.18
    218160     7375.72
    218200     7377.65
    218240     7379.08
    218280      7380.8
    218320     7381.69
    218360     7382.81
    218400     7384.08
    218440     7385.66
    218480      7386.9
    218520     7388.11
    218560     7390.12
    218600     7390.97
    218640     7392.25
    218680     7393.77
    218720     7395.29
    218760     7396.05
    218800     7397.18
    218840     7398.91
    218880     7401.07
    218920     7402.14
    218960     7402.67
    219000     7404.61
    219040     7406.01
    219080     7407.77
    219120     7408.65
    219160     7409.75
    219200     7411.04
    219240     7412.64
    219280     7413.85
    219320     7415.09
    219360     7417.08
    219400     7417.91
    219440     7419.21
    219480     7420.74
    219520     7422.28
    219560     7423.02
    219600     7424.15
    219640     7425.88
    219680     7428.04
    219720     7429.09
    219760     7429.62
    219800     7431.58
    219840     7432.98
    219880     7434.74
    219920      7435.6
    219960      7436.7
    220000     7437.99
    220040     7439.59
    220080      7440.8
    220120     7442.06
    220160     7444.04
    220200     7444.87
    220240     7446.15
    220280     7447.72
    220320     7449.24
    220360     7449.98
    220400     7451.09
    220440     7452.84
    220480        7455
    220520     7456.05
    220560     7456.58
    220600     7458.54
    220640     7459.96
    220680     7461.71
    220720     7462.54
    220760     7463.63
    220800     7464.94
    220840     7466.54
    220880     7467.75
    220920     7469.01
    220960     7470.99
    221000     7471.83
    221040     7473.11
    221080     7474.66
    221120      7476.2
    221160     7476.93
    221200     7478.06
    221240     7479.79
    221280     7481.96
    221320        7483
    221360     7483.51
    221400     7485.47
    221440      7486.9
    221480     7488.66
    221520     7489.49
    221560     7490.55
    221600     7491.89
    221640     7493.49
    221680     7494.69
    221720     7495.96
    221760     7497.94
    221800     7498.78
    221840     7500.08
    221880     7501.62
    221920     7503.13
    221960     7503.88
    222000     7505.01
    222040     7506.75
    222080     7508.89
    222120     7509.93
    222160     7510.46
    222200     7512.42
    222240     7513.86
    222280      7515.6
    222320     7516.43
    222360     7517.51
    222400     7518.86
    222440     7520.44
    222480     7521.62
    222520     7522.88
    222560     7524.89
    222600     7525.72
    222640     7527.01
    222680     7528.54
    222720     7530.09
    222760     7530.82
    222800     7531.94
    222840     7533.69
    222880     7535.84
    222920     7536.87
    222960     7537.42
    223000     7539.37
    223040      7540.8
    223080     7542.54
    223120     7543.38
    223160     7544.46
    223200      7545.8
    223240     7547.37
    223280     7548.56
    223320     7549.82
    223360     7551.85
    223400     7552.66
    223440     7553.97
    223480     7555.47
    223520     7557.02
    223560     7557.75
    223600     7558.88
    223640     7560.61
    223680     7562.78
    223720     7563.78
    223760     7564.33
    223800     7566.29
    223840     7567.73
    223880     7569.49
    223920     7570.31
    223960     7571.39
    224000     7572.73
    224040      7574.3
    224080      7575.5
    224120     7576.77
    224160     7578.75
    224200     7579.59
    224240     7580.89
    224280     7582.37
    224320     7583.96
    224360     7584.68
    224400     7585.78
    224440     7587.52
    224480     7589.71
    224520      7590.7
    224560     7591.26
    224600     7593.21
    224640     7594.65
    224680     7596.42
    224720     7597.23
    224760      7598.3
    224800     7599.63
    224840     7601.22
    224880     7602.43
    224920     7603.69
    224960     7605.66
    225000     7606.52
    225040     7607.82
    225080      7609.3
    225120     7610.86
    225160     7611.59
    225200     7612.71
    225240     7614.44
    225280     7616.63
    225320     7617.63
    225360     7618.19
    225400     7620.15
    225440     7621.56
    225480     7623.35
    225520     7624.15
    225560     7625.25
    225600     7626.55
    225640     7628.14
    225680     7629.35
    225720     7630.61
    225760      7632.6
    225800     7633.45
    225840     7634.74
    225880     7636.22
    225920     7637.78
    225960     7638.52
    226000     7639.63
    226040     7641.38
    226080     7643.58
    226120     7644.57
    226160     7645.12
    226200     7647.11
    226240      7648.5
    226280     7650.27
    226320     7651.06
    226360     7652.19
    226400     7653.47
    226440     7655.07
    226480      7656.3
    226520     7657.54
    226560     7659.51
    226600      7660.4
    226640     7661.68
    226680     7663.15
    226720     7664.71
    226760     7665.46
    226800     7666.56
    226840     7668.31
    226880     7670.51
    226920     7671.48
    226960     7672.04
    227000     7674.05
    227040     7675.44
    227080     7677.22
    227120     7678.01
    227160     7679.13
    227200      7680.4
    227240     7682.02
    227280     7683.24
    227320      7684.5
    227360     7686.45
    227400     7687.34
    227440     7688.64
    227480     7690.08
    227520     7691.67
    227560     7692.38
    227600     7693.51
    227640     7695.26
    227680     7697.46
    227720     7698.44
    227760     7698.98
    227800     7701.01
    227840      7702.4
    227880     7704.15
    227920     7704.95
    227960     7706.08
    228000     7707.36
    228040     7708.97
    228080     7710.18
    228120     7711.45
    228160     7713.37
    228200     7714.29
    228240     7715.56
    228280     7717.01
    228320     7718.62
    228360     7719.29
    228400     7720.43
    228440      7722.2
    228480      7724.4
    228520     7725.37
    228560     7725.91
    228600     7727.97
    228640     7729.36
    228680     7731.11
    228720     7731.88
    228760     7733.01
    228800     7734.28
    228840      7735.9
    228880     7737.11
    228920     7738.41
    228960     7740.32
    229000     7741.22
    229040     7742.47
    229080     7743.96
    229120     7745.58
    229160     7746.24
    229200     7747.36
    229240     7749.14
    229280     7751.34
    229320     7752.31
    229360     7752.86
    229400      7754.9
    229440     7756.32
    229480     7758.06
    229520     7758.82
    229560     7759.97
    229600     7761.24
    229640     7762.86
    229680     7764.08
    229720     7765.38
    229760     7767.27
    229800     7768.16
    229840     7769.43
    229880     7770.93
    229920     7772.52
    229960      7773.2
    230000     7774.31
    230040     7776.09
    230080     7778.31
    230120     7779.25
    230160      7779.8
    230200     7781.84
    230240     7783.24
    230280     7785.02
    230320     7785.74
    230360     7786.89
    230400     7788.18
    230440     7789.82
    230480        7791
    230520     7792.31
    230560     7794.23
    230600     7795.09
    230640     7796.38
    230680     7797.85
    230720     7799.45
    230760     7800.16
    230800     7801.27
    230840     7803.05
    230880     7805.27
    230920     7806.19
    230960     7806.75
    231000     7808.81
    231040     7810.19
    231080     7811.98
    231120     7812.67
    231160     7813.83
    231200     7815.11
    231240     7816.79
    231280     7817.95
    231320     7819.24
    231360     7821.16
    231400        7822
    231440     7823.33
    231480     7824.79
    231520     7826.42
    231560     7827.08
    231600     7828.21
    231640     7829.98
    231680     7832.22
    231720     7833.12
    231760     7833.67
    231800     7835.75
    231840     7837.13
    231880     7838.91
    231920     7839.59
    231960     7840.77
    232000     7842.04
    232040     7843.72
    232080      7844.9
    232120     7846.17
    232160      7848.1
    232200     7848.96
    232240     7850.25
    232280      7851.7
    232320     7853.33
    232360     7854.03
    232400     7855.13
    232440     7856.92
    232480     7859.15
    232520     7860.06
    232560     7860.61
    232600      7862.7
    232640     7864.09
    232680     7865.87
    232720     7866.54
    232760      7867.7
    232800     7869.02
    232840     7870.67
    232880     7871.86
    232920     7873.11
    232960     7875.06
    233000      7875.9
    233040     7877.19
    233080     7878.65
    233120     7880.28
    233160     7880.97
    233200     7882.07
    233240     7883.88
    233280     7886.11
    233320     7887.03
    233360     7887.59
    233400     7889.67
    233440     7891.05
    233480     7892.84
    233520     7893.48
    233560     7894.65
    233600     7895.96
    233640     7897.64
    233680     7898.83
    233720     7900.07
    233760     7902.03
    233800     7902.88
    233840     7904.19
    233880     7905.62
    233920     7907.26
    233960     7907.93
    234000     7909.05
    234040     7910.88
    234080     7913.07
    234120        7914
    234160     7914.55
    234200     7916.63
    234240     7918.02
    234280     7919.83
    234320     7920.44
    234360     7921.62
    234400     7922.92
    234440     7924.63
    234480     7925.83
    234520     7927.05
    234560     7928.98
    234600     7929.84
    234640     7931.15
    234680     7932.59
    234720     7934.25
    234760     7934.91
    234800     7936.03
    234840     7937.84
    234880     7940.05
    234920        7941
    234960     7941.55
    235000     7943.62
    235040     7945.01
    235080     7946.81
    235120     7947.42
    235160      7948.6
    235200     7949.88
    235240     7951.62
    235280     7952.79
    235320     7954.02
    235360     7955.96
    235400     7956.81
    235440     7958.14
    235480      7959.6
    235520     7961.23
    235560     7961.89
    235600     7963.01
    235640     7964.83
    235680     7967.04
    235720        7968
    235760     7968.53
    235800     7970.62
    235840     7971.98
    235880     7973.79
    235920     7974.42
    235960     7975.59
    236000      7976.9
    236040      7978.6
    236080     7979.77
    236120     7980.99
    236160     7982.98
    236200      7983.8
    236240     7985.14
    236280      7986.6
    236320     7988.22
    236360      7988.9
    236400        7990
    236440     7991.83
    236480     7994.04
    236520     7995.01
    236560     7995.52
    236600     7997.61
    236640     7998.98
    236680     8000.79
    236720     8001.41
    236760     8002.61
    236800     8003.93
    236840     8005.59
    236880     8006.79
    236920        8008
    236960     8009.98
    237000     8010.82
    237040     8012.13
    237080      8013.6
    237120     8015.21
    237160     8015.91
    237200     8017.01
    237240     8018.83
    237280     8021.02
    237320     8022.01
    237360     8022.54
    237400     8024.63
    237440     8025.98
    237480     8027.79
    237520     8028.42
    237560     8029.62
    237600     8030.94
    237640     8032.57
    237680     8033.79
    237720        8035
    237760     8036.97
    237800     8037.81
    237840     8039.14
    237880     8040.59
    237920     8042.23
    237960     8042.91
    238000        8044
    238040     8045.81
    238080     8048.01
    238120     8049.01
    238160     8049.54
    238200     8051.61
    238240     8052.99
    238280      8054.8
    238320      8055.4
    238360     8056.61
    238400     8057.95
    238440     8059.58
    238480     8060.81
    238520     8061.99
    238560     8063.98
    238600     8064.76
    238640     8066.15
    238680     8067.61
    238720     8069.22
    238760     8069.92
    238800        8071
    238840     8072.79
    238880     8074.99
    238920     8076.01
    238960     8076.56
    239000     8078.62
    239040     8080.01
    239080     8081.78
    239120     8082.37
    239160      8083.6
    239200     8084.94
    239240     8086.58
    239280     8087.81
    239320     8088.98
    239360     8090.99
    239400     8091.73
    239440     8093.12
    239480     8094.58
    239520     8096.21
    239560      8096.9
    239600     8097.98
    239640     8099.75
    239680     8101.97
    239720        8103
    239760     8103.55
    239800     8105.59
    239840     8106.99
    239880     8108.78
    239920     8109.35
    239960     8110.57
    240000     8111.91
    240040     8113.56
    240080     8114.79
    240120     8115.96
    240160     8117.99
    240200     8118.72
    240240     8120.14
    240280     8121.58
    240320     8123.19
    240360     8123.89
    240400     8124.95
    240440     8126.74
    240480     8128.96
    240520        8130
    240560     8130.54
    240600     8132.62
    240640     8133.98
    240680     8135.79
    240720     8136.33
    240760     8137.55
    240800      8138.9
    240840     8140.55
    240880     8141.77
    240920     8142.96
    240960     8144.98
    241000     8145.72
    241040     8147.13
    241080     8148.56
    241120     8150.17
    241160     8150.89
    241200      8151.9
    241240     8153.72
    241280     8155.94
    241320     8156.95
    241360     8157.52
    241400     8159.59
    241440     8160.99
    241480     8162.76
    241520      8163.3
    241560     8164.54
    241600     8165.89
    241640      8167.5
    241680     8168.77
    241720     8169.94
    241760     8171.97
    241800     8172.66
    241840     8174.11
    241880     8175.55
    241920     8177.16
    241960     8177.88
    242000     8178.86
    242040      8180.7
    242080     8182.92
    242120     8183.93
    242160     8184.47
    242200     8186.56
    242240     8187.97
    242280     8189.76
    242320     8190.29
    242360     8191.52
    242400     8192.86
    242440     8194.45
    242480     8195.76
    242520     8196.92
    242560     8198.96
    242600     8199.62
    242640     8201.04
    242680     8202.51
    242720     8204.11
    242760     8204.88
    242800     8205.81
    242840     8207.66
    242880     8209.92
    242920     8210.89
    242960     8211.46
    243000     8213.53
    243040     8214.94
    243080     8216.74
    243120     8217.26
    243160     8218.52
    243200     8219.84
    243240     8221.43
    243280     8222.73
    243320     8223.88
    243360     8225.93
    243400      8226.6
    243440     8228.01
    243480     8229.48
    243520     8231.09
    243560     8231.87
    243600      8232.8
    243640     8234.66
    243680     8236.91
    243720     8237.87
    243760     8238.42
    243800      8240.5
    243840     8241.91
    243880     8243.72
    243920     8244.24
    243960     8245.49
    244000     8246.83
    244040     8248.41
    244080     8249.71
    244120     8250.84
    244160     8252.89
    244200     8253.59
    244240     8254.97
    244280     8256.46
    244320     8258.08
    244360     8258.83
    244400     8259.78
    244440     8261.66
    244480     8263.88
    244520     8264.81
    244560     8265.41
    244600     8267.48
    244640     8268.87
    244680      8270.7
    244720     8271.22
    244760     8272.47
    244800     8273.82
    244840     8275.39
    244880      8276.7
    244920     8277.84
    244960     8279.88
    245000     8280.57
    245040     8281.94
    245080     8283.46
    245120     8285.07
    245160     8285.79
    245200     8286.74
    245240     8288.65
    245280     8290.88
    245320     8291.79
    245360      8292.4
    245400     8294.49
    245440     8295.83
    245480     8297.69
    245520     8298.21
    245560     8299.48
    245600     8300.79
    245640     8302.35
    245680     8303.68
    245720     8304.83
    245760     8306.89
    245800     8307.55
    245840     8308.93
    245880     8310.45
    245920     8312.08
    245960     8312.81
    246000     8313.73
    246040     8315.62
    246080     8317.88
    246120     8318.79
    246160     8319.37
    246200     8321.48
    246240     8322.79
    246280     8324.68
    246320     8325.19
    246360     8326.43
    246400     8327.77
    246440     8329.34
    246480     8330.66
    246520     8331.81
    246560     8333.87
    246600     8334.51
    246640     8335.92
    246680     8337.46
    246720     8339.07
    246760      8339.8
    246800     8340.73
    246840     8342.61
    246880     8344.87
    246920     8345.79
    246960     8346.35
    247000     8348.46
    247040      8349.8
    247080     8351.67
    247120     8352.16
    247160     8353.41
    247200     8354.75
    247240     8356.33
    247280     8357.65
    247320      8358.8
    247360     8360.85
    247400     8361.51
    247440     8362.91
    247480     8364.44
    247520     8366.08
    247560      8366.8
    247600     8367.71
    247640      8369.6
    247680     8371.89
    247720     8372.78
    247760     8373.34
    247800     8375.44
    247840     8376.78
    247880     8378.64
    247920     8379.16
    247960     8380.39
    248000     8381.73
    248040     8383.33
    248080     8384.65
    248120     8385.81
    248160     8387.84
    248200     8388.52
    248240      8389.9
    248280     8391.43
    248320     8393.06
    248360     8393.79
    248400      8394.7
    248440      8396.6
    248480     8398.88
    248520     8399.76
    248560     8400.34
    248600     8402.43
    248640     8403.75
    248680     8405.65
    248720     8406.13
    248760     8407.37
    248800     8408.76
    248840     8410.31
    248880     8411.64
    248920     8412.79
    248960     8414.83
    249000      8415.5
    249040     8416.89
    249080     8418.42
    249120     8420.06
    249160     8420.79
    249200      8421.7
    249240     8423.59
    249280     8425.88
    249320     8426.78
    249360     8427.32
    249400     8429.42
    249440     8430.72
    249480     8432.65
    249520     8433.13
    249560     8434.33
    249600     8435.73
    249640      8437.3
    249680     8438.64
    249720     8439.79
    249760     8441.82
    249800      8442.5
    249840     8443.88
    249880     8445.41
    249920     8447.06
    249960     8447.78
    250000     8448.67
    250040     8450.59
    250080     8452.88
    250120     8453.77
    250160     8454.31
    250200     8456.41
    250240     8457.71
    250280     8459.63
    250320     8460.14
    250360     8461.36
    250400     8462.71
    250440     8464.29
    250480     8465.66
    250520      8466.8
    250560     8468.82
    250600     8469.47
    250640     8470.88
    250680      8472.4
    250720     8474.06
    250760     8474.74
    250800     8475.67
    250840     8477.59
    250880     8479.89
    250920     8480.75
    250960     8481.33
    251000     8483.39
    251040      8484.7
    251080     8486.63
    251120     8487.14
    251160     8488.35
    251200     8489.71
    251240     8491.26
    251280     8492.64
    251320      8493.8
    251360     8495.79
    251400     8496.45
    251440     8497.84
    251480     8499.39
    251520     8501.06
    251560     8501.74
    251600     8502.68
    251640      8504.6
    251680     8506.88
    251720     8507.73
    251760     8508.31
    251800     8510.38
    251840     8511.71
    251880     8513.62
    251920     8514.09
    251960     8515.35
    252000     8516.71
    252040     8518.25
    252080     8519.64
    252120     8520.79
    252160      8522.8
    252200     8523.43
    252240     8524.83
    252280     8526.35
    252320     8528.05
    252360     8528.74
    252400     8529.66
    252440     8531.57
    252480     8533.89
    252520     8534.72
    252560     8535.31
    252600     8537.37
    252640     8538.69
    252680     8540.63
    252720     8541.09
    252760     8542.35
    252800     8543.69
    252840     8545.24
    252880     8546.62
    252920     8547.79
    252960      8549.8
    253000     8550.41
    253040     8551.81
    253080     8553.34
    253120     8555.05
    253160     8555.72
    253200     8556.65
    253240     8558.55
    253280      8560.9
    253320     8561.71
    253360     8562.31
    253400     8564.35
    253440     8565.67
    253480     8567.62
    253520     8568.07
    253560     8569.35
    253600     8570.68
    253640     8572.25
    253680     8573.63
    253720     8574.81
    253760     8576.81
    253800     8577.43
    253840     8578.81
    253880     8580.36
    253920     8582.04
    253960     8582.72
    254000     8583.66
    254040     8585.52
    254080      8587.9
    254120      8588.7
    254160     8589.32
    254200     8591.36
    254240     8592.66
    254280     8594.64
    254320      8595.1
    254360     8596.35
    254400      8597.7
    254440     8599.26
    254480     8600.63
    254520     8601.82
    254560     8603.81
    254600     8604.43
    254640     8605.82
    254680     8607.39
    254720     8609.04
    254760     8609.73
    254800     8610.63
    254840     8612.52
    254880      8614.9
    254920     8615.71
    254960     8616.32
    255000     8618.36
    255040     8619.67
    255080     8621.65
    255120      8622.1
    255160     8623.36
    255200     8624.71
    255240     8626.25
    255280     8627.63
    255320     8628.82
    255360     8630.83
    255400     8631.42
    255440     8632.82
    255480     8634.39
    255520     8636.08
    255560     8636.74
    255600     8637.66
    255640     8639.53
    255680     8641.91
    255720     8642.75
    255760     8643.31
    255800     8645.36
    255840     8646.67
    255880     8648.68
    255920     8649.13
    255960     8650.38
    256000     8651.71
    256040     8653.27
    256080     8654.65
    256120     8655.83
    256160     8657.83
    256200     8658.43
    256240     8659.81
    256280     8661.42
    256320     8663.09
    256360     8663.75
    256400     8664.68
    256440     8666.54
    256480     8668.92
    256520     8669.79
    256560     8670.32
    256600     8672.37
    256640     8673.67
    256680     8675.69
    256720     8676.14
    256760     8677.37
    256800     8678.71
    256840     8680.28
    256880     8681.65
    256920     8682.85
    256960     8684.85
    257000     8685.43
    257040     8686.83
    257080     8688.44
    257120     8690.11
    257160     8690.75
    257200     8691.67
    257240     8693.53
    257280     8695.93
    257320     8696.82
    257360     8697.34
    257400     8699.39
    257440     8700.66
    257480     8702.72
    257520     8703.18
    257560     8704.37
    257600      8705.7
    257640     8707.29
    257680     8708.69
    257720     8709.86
    257760     8711.87
    257800     8712.47
    257840     8713.84
    257880     8715.45
    257920     8717.14
    257960     8717.76
    258000     8718.67
    258040     8720.52
    258080     8722.97
    258120     8723.83
    258160     8724.37
    258200      8726.4
    258240     8727.68
    258280     8729.73
    258320     8730.19
    258360     8731.38
    258400     8732.74
    258440     8734.31
    258480     8735.69
    258520     8736.85
    258560     8738.91
    258600     8739.48
    258640     8740.87
    258680     8742.48
    258720     8744.15
    258760     8744.78
    258800     8745.69
    258840     8747.55
    258880     8750.01
    258920     8750.84
    258960     8751.37
    259000      8753.4
    259040      8754.7
    259080     8756.75
    259120     8757.23
    259160     8758.38
    259200     8759.72
    259240     8761.31
    259280      8762.7
    259320     8763.86
    259360     8765.92
    259400     8766.47
    259440     8767.87
    259480     8769.49
    259520     8771.15
    259560     8771.76
    259600     8772.69
    259640     8774.54
    259680     8777.01
    259720     8777.85
    259760     8778.37
    259800     8780.42
    259840     8781.69
    259880     8783.77
    259920     8784.22
    259960     8785.35
    260000     8786.73
    260040     8788.31
    260080     8789.71
    260120     8790.87
    260160     8792.94
    260200     8793.46
    260240     8794.86
    260280     8796.49
    260320     8798.12
    260360     8798.78
    260400     8799.66
    260440     8801.53
    260480     8804.03
    260520     8804.83
    260560     8805.39
    260600     8807.42
    260640      8808.7
    260680     8810.76
    260720     8811.21
    260760     8812.37
    260800     8813.72
    260840     8815.32
    260880     8816.71
    260920     8817.89
    260960     8819.94
    261000     8820.46
    261040     8821.87
    261080     8823.49
    261120     8825.12
    261160     8825.75
    261200     8826.66
    261240     8828.51
    261280     8830.99
    261320     8831.79
    261360     8832.36
    261400     8834.39
    261440     8835.68
    261480     8837.76
    261520     8838.19
    261560     8839.35
    261600     8840.67
    261640     8842.28
    261680     8843.71
    261720     8844.89
    261760     8846.93
    261800     8847.47
    261840     8848.86
    261880     8850.51
    261920     8852.13
    261960     8852.73
    262000     8853.64
    262040      8855.5
    262080     8858.01
    262120     8858.79
    262160     8859.36
    262200     8861.37
    262240     8862.68
    262280     8864.75
    262320     8865.18
    262360     8866.37
    262400     8867.68
    262440      8869.3
    262480      8870.7
    262520     8871.88
    262560     8873.91
    262600     8874.44
    262640     8875.84
    262680      8877.5
    262720      8879.1
    262760     8879.71
    262800     8880.63
    262840      8882.5
    262880        8885
    262920     8885.77
    262960     8886.33
    263000     8888.35
    263040     8889.65
    263080     8891.71
    263120     8892.16
    263160      8893.3
    263200     8894.66
    263240     8896.25
    263280     8897.67
    263320     8898.82
    263360      8900.9
    263400      8901.4
    263440     8902.83
    263480     8904.46
    263520     8906.08
    263560     8906.66
    263600      8907.6
    263640     8909.48
    263680     8911.96
    263720     8912.76
    263760     8913.28
    263800     8915.31
    263840     8916.63
    263880     8918.68
    263920      8919.1
    263960     8920.26
    264000     8921.65
    264040      8923.2
    264080     8924.61
    264120     8925.79
    264160     8927.84
    264200     8928.36
    264240     8929.79
    264280     8931.41
    264320     8933.05
    264360     8933.64
    264400     8934.56
    264440     8936.47
    264480     8938.93
    264520     8939.73
    264560     8940.25
    264600      8942.3
    264640     8943.62
    264680     8945.61
    264720     8946.05
    264760     8947.22
    264800     8948.61
    264840     8950.17
    264880     8951.57
    264920     8952.76
    264960     8954.83
    265000     8955.34
    265040     8956.76
    265080     8958.39
    265120     8959.99
    265160     8960.61
    265200     8961.54
    265240     8963.47
    265280      8965.9
    265320      8966.7
    265360     8967.22
    265400     8969.27
    265440     8970.59
    265480     8972.58
    265520     8973.02
    265560     8974.18
    265600     8975.58
    265640     8977.13
    265680     8978.52
    265720     8979.74
    265760      8981.8
    265800      8982.3
    265840     8983.73
    265880     8985.35
    265920     8986.98
    265960     8987.59
    266000     8988.53
    266040     8990.45
    266080     8992.85
    266120      8993.7
    266160     8994.18
    266200     8996.22
    266240     8997.55
    266280     8999.56
    266320     9000.01
    266360     9001.16
    266400     9002.54
    266440     9004.08
    266480     9005.49
    266520     9006.72
    266560     9008.75
    266600     9009.29
    266640     9010.69
    266680     9012.31
    266720     9013.95
    266760     9014.56
    266800     9015.48
    266840     9017.44
    266880     9019.81
    266920     9020.64
    266960     9021.14
    267000      9023.2
    267040     9024.52
    267080     9026.52
    267120     9026.96
    267160     9028.14
    267200     9029.51
    267240     9031.03
    267280     9032.45
    267320     9033.69
    267360      9035.7
    267400     9036.24
    267440     9037.65
    267480     9039.29
    267520     9040.92
    267560     9041.54
    267600     9042.47
    267640      9044.4
    267680     9046.77
    267720     9047.61
    267760     9048.09
    267800     9050.18
    267840     9051.51
    267880     9053.48
    267920     9053.95
    267960     9055.09
    268000     9056.49
    268040     9057.98
    268080     9059.42
    268120     9060.69
    268160     9062.67
    268200     9063.21
    268240      9064.6
    268280     9066.28
    268320     9067.88
    268360     9068.52
    268400     9069.43
    268440     9071.39
    268480     9073.73
    268520     9074.58
    268560     9075.07
    268600     9077.14
    268640     9078.49
    268680     9080.47
    268720      9080.9
    268760     9082.06
    268800     9083.46
    268840     9084.95
    268880      9086.4
    268920     9087.66
    268960     9089.64
    269000     9090.18
    269040     9091.59
    269080     9093.23
    269120     9094.86
    269160      9095.5
    269200     9096.43
    269240     9098.36
    269280     9100.74
    269320     9101.57
    269360     9102.05
    269400     9104.15
    269440     9105.46
    269480     9107.43
    269520     9107.88
    269560     9109.05
    269600     9110.45
    269640     9111.95
    269680     9113.41
    269720     9114.64
    269760     9116.61
    269800     9117.16
    269840     9118.53
    269880     9120.23
    269920     9121.85
    269960     9122.45
    270000     9123.43
    270040     9125.38
    270080     9127.75
    270120     9128.56
    270160     9129.03
    270200     9131.13
    270240     9132.43
    270280     9134.42
    270320     9134.88
    270360     9136.05
    270400     9137.44
    270440     9138.95
    270480     9140.42
    270520     9141.65
    270560     9143.63
    270600     9144.15
    270640     9145.56
    270680     9147.23
    270720     9148.86
    270760     9149.45
    270800     9150.42
    270840     9152.35
    270880     9154.75
    270920     9155.54
    270960     9156.04
    271000     9158.14
    271040      9159.4
    271080     9161.43
    271120     9161.87
    271160     9163.04
    271200     9164.44
    271240     9165.97
    271280     9167.43
    271320     9168.64
    271360     9170.69
    271400     9171.14
    271440     9172.55
    271480     9174.24
    271520     9175.88
    271560     9176.48
    271600     9177.42
    271640     9179.37
    271680     9181.76
    271720     9182.56
    271760     9183.06
    271800     9185.15
    271840     9186.39
    271880     9188.43
    271920     9188.89
    271960     9190.04
    272000     9191.46
    272040     9192.96
    272080     9194.44
    272120     9195.65
    272160      9197.7
    272200     9198.15
    272240     9199.58
    272280     9201.26
    272320     9202.85
    272360     9203.43
    272400      9204.4
    272440     9206.36
    272480     9208.75
    272520     9209.54
    272560     9210.05
    272600     9212.15
    272640     9213.42
    272680     9215.43
    272720     9215.89
    272760     9217.05
    272800     9218.47
    272840     9219.96
    272880     9221.43
    272920     9222.67
    272960     9224.73
    273000     9225.18
    273040     9226.54
    273080     9228.27
    273120     9229.85
    273160     9230.44
    273200     9231.41
    273240     9233.38
    273280     9235.75
    273320     9236.57
    273360     9237.05
    273400     9239.16
    273440     9240.43
    273480     9242.43
    273520     9242.89
    273560     9244.04
    273600     9245.49
    273640     9246.95
    273680     9248.47
    273720     9249.69
    273760     9251.75
    273800     9252.19
    273840     9253.54
    273880      9255.3
    273920     9256.87
    273960     9257.46
    274000     9258.39
    274040     9260.36
    274080     9262.77
    274120     9263.55
    274160     9264.04
    274200     9266.17
    274240     9267.43
    274280      9269.4
    274320     9269.89
    274360     9271.03
    274400     9272.48
    274440     9273.96
    274480     9275.46
    274520     9276.65
    274560     9278.74
    274600     9279.16
    274640     9280.52
    274680     9282.32
    274720     9283.86
    274760     9284.47
    274800     9285.38
    274840     9287.35
    274880     9289.76
    274920     9290.57
    274960     9291.03
    275000     9293.17
    275040     9294.42
    275080     9296.39
    275120     9296.86
    275160     9297.98
    275200     9299.46
    275240     9300.92
    275280     9302.43
    275320     9303.63
    275360     9305.72
    275400     9306.14
    275440      9307.5
    275480      9309.3
    275520     9310.82
    275560     9311.42
    275600     9312.33
    275640     9314.32
    275680     9316.73
    275720     9317.57
    275760     9318.03
    275800     9320.15
    275840     9321.41
    275880     9323.38
    275920     9323.87
    275960     9324.96
    276000     9326.45
    276040      9327.9
    276080     9329.44
    276120     9330.58
    276160     9332.72
    276200     9333.13
    276240      9334.5
    276280     9336.27
    276320      9337.8
    276360     9338.43
    276400      9339.3
    276440      9341.3
    276480     9343.69
    276520     9344.56
    276560     9345.06
    276600     9347.15
    276640     9348.36
    276680     9350.38
    276720     9350.83
    276760     9351.93
    276800     9353.42
    276840     9354.91
    276880     9356.42
    276920     9357.57
    276960     9359.71
    277000     9360.07
    277040     9361.46
    277080     9363.24
    277120     9364.78
    277160     9365.42
    277200     9366.28
    277240     9368.29
    277280      9370.7
    277320     9371.55
    277360     9372.05
    277400     9374.11
    277440     9375.34
    277480     9377.36
    277520     9377.83
    277560     9378.89
    277600      9380.4
    277640     9381.87
    277680      9383.4
    277720     9384.55
    277760      9386.7
    277800     9387.06
    277840     9388.45
    277880     9390.21
    277920     9391.77
    277960     9392.39
    278000     9393.26
    278040     9395.27
    278080     9397.67
    278120     9398.53
    278160     9399.04
    278200     9401.11
    278240     9402.33
    278280     9404.33
    278320     9404.82
    278360     9405.87
    278400     9407.37
    278440     9408.86
    278480     9410.37
    278520     9411.53
    278560     9413.65
    278600     9414.04
    278640     9415.42
    278680     9417.19
    278720     9418.74
    278760     9419.35
    278800     9420.21
    278840     9422.26
    278880     9424.62
    278920      9425.5
    278960     9426.01
    279000     9428.09
    279040     9429.29
    279080     9431.34
    279120     9431.79
    279160     9432.86
    279200     9434.36
    279240     9435.84
    279280     9437.35
    279320     9438.51
    279360     9440.62
    279400     9441.05
    279440      9442.4
    279480     9444.17
    279520     9445.74
    279560     9446.36
    279600     9447.18
    279640     9449.22
    279680      9451.6
    279720     9452.49
    279760     9452.98
    279800     9455.06
    279840     9456.25
    279880     9458.32
    279920     9458.78
    279960     9459.81
    280000     9461.38
    280040     9462.85
    280080     9464.36
    280120      9465.5
    280160     9467.63
    280200     9468.05
    280240     9469.39
    280280      9471.2
    280320     9472.71
    280360     9473.36
    280400     9474.16
    280440     9476.18
    280480     9478.57
    280520     9479.48
    280560     9479.96
    280600     9482.07
    280640     9483.23
    280680     9485.29
    280720     9485.73
    280760      9486.8
    280800     9488.36
    280840     9489.83
    280880     9491.34
    280920     9492.47
    280960     9494.62
    281000     9495.03
    281040     9496.37
    281080     9498.19
    281120     9499.67
    281160     9500.36
    281200     9501.14
    281240     9503.17
    281280     9505.58
    281320     9506.46
    281360     9506.96
    281400     9509.06
    281440     9510.23
    281480     9512.28
    281520     9512.71
    281560     9513.78
    281600     9515.34
    281640     9516.82
    281680     9518.33
    281720     9519.44
    281760     9521.66
    281800     9522.01
    281840     9523.36
    281880     9525.19
    281920      9526.7
    281960     9527.35
    282000     9528.14
    282040      9530.2
    282080     9532.57
    282120     9533.49
    282160     9533.94
    282200     9536.04
    282240     9537.22
    282280     9539.26
    282320      9539.7
    282360     9540.78
    282400     9542.34
    282440      9543.8
    282480     9545.33
    282520     9546.41
    282560     9548.64
    282600     9548.99
    282640     9550.38
    282680      9552.2
    282720     9553.69
    282760     9554.34
    282800     9555.13
    282840     9557.16
    282880     9559.54
    282920     9560.46
    282960     9560.96
    283000     9563.07
    283040     9564.21
    283080     9566.26
    283120      9566.7
    283160     9567.78
    283200     9569.32
    283240     9570.78
    283280     9572.33
    283320     9573.43
    283360     9575.63
    283400     9575.97
    283440     9577.39
    283480     9579.16
    283520     9580.69
    283560     9581.34
    283600     9582.15
    283640     9584.17
    283680     9586.54
    283720     9587.45
    283760     9587.96
    283800     9590.04
    283840     9591.21
    283880     9593.29
    283920      9593.7
    283960     9594.77
    284000     9596.34
    284040     9597.77
    284080     9599.31
    284120     9600.43
    284160     9602.62
    284200     9602.94
    284240     9604.36
    284280     9606.11
    284320     9607.66
    284360     9608.33
    284400     9609.13
    284440     9611.12
    284480     9613.51
    284520     9614.45
    284560     9614.91
    284600     9617.01
    284640     9618.18
    284680     9620.26
    284720     9620.64
    284760     9621.72
    284800     9623.28
    284840     9624.74
    284880     9626.25
    284920     9627.43
    284960     9629.57
    285000     9629.89
    285040     9631.33
    285080     9633.09
    285120     9634.63
    285160     9635.31
    285200     9636.09
    285240     9638.08
    285280     9640.47
    285320     9641.38
    285360     9641.88
    285400     9643.95
    285440     9645.12
    285480     9647.23
    285520      9647.6
    285560     9648.67
    285600     9650.24
    285640      9651.7
    285680      9653.2
    285720     9654.39
    285760     9656.53
    285800     9656.86
    285840     9658.27
    285880     9660.04
    285920     9661.59
    285960     9662.26
    286000     9663.06
    286040     9665.01
    286080     9667.42
    286120     9668.34
    286160     9668.82
    286200      9670.9
    286240     9672.04
    286280     9674.19
    286320     9674.56
    286360     9675.63
    286400      9677.2
    286440     9678.65
    286480     9680.14
    286520     9681.31
    286560     9683.45
    286600     9683.79
    286640     9685.22
    286680     9686.97
    286720     9688.55
    286760     9689.19
    286800     9690.03
    286840     9691.94
    286880     9694.34
    286920      9695.3
    286960     9695.79
    287000     9697.84
    287040     9698.99
    287080     9701.11
    287120      9701.5
    287160      9702.6
    287200     9704.14
    287240     9705.59
    287280     9707.07
    287320     9708.25
    287360      9710.4
    287400     9710.73
    287440     9712.17
    287480     9713.93
    287520     9715.49
    287560     9716.12
    287600     9716.95
    287640     9718.87
    287680     9721.28
    287720     9722.21
    287760      9722.7
    287800     9724.77
    287840     9725.91
    287880     9728.04
    287920     9728.44
    287960     9729.52
    288000     9731.05
    288040     9732.48
    288080     9733.99
    288120     9735.17
    288160      9737.3
    288200     9737.64
    288240     9739.11
    288280     9740.81
    288320      9742.4
    288360     9743.03
    288400     9743.86
    288440     9745.78
    288480     9748.17
    288520      9749.1
    288560     9749.58
    288600     9751.71
    288640     9752.81
    288680     9754.94
    288720     9755.37
    288760     9756.44
    288800     9757.99
    288840     9759.41
    288880     9760.93
    288920      9762.1
    288960     9764.25
    289000     9764.57
    289040     9766.02
    289080     9767.75
    289120     9769.32
    289160     9769.96
    289200     9770.81
    289240     9772.68
    289280     9775.09
    289320        9776
    289360      9776.5
    289400     9778.56
    289440     9779.72
    289480     9781.88
    289520     9782.26
    289560     9783.37
    289600     9784.93
    289640      9786.3
    289680     9787.87
    289720     9788.98
    289760     9791.17
    289800     9791.46
    289840     9792.89
    289880     9794.67
    289920     9796.26
    289960     9796.86
    290000     9797.71
    290040     9799.59
    290080     9801.98
    290120      9802.9
    290160     9803.39
    290200     9805.48
    290240     9806.65
    290280     9808.78
    290320     9809.21
    290360     9810.27
    290400     9811.84
    290440     9813.19
    290480     9814.77
    290520     9815.88
    290560     9818.07
    290600     9818.34
    290640      9819.8
    290680      9821.6
    290720     9823.15
    290760     9823.76
    290800     9824.61
    290840     9826.47
    290880     9828.86
    290920     9829.78
    290960     9830.32
    291000     9832.38
    291040     9833.54
    291080     9835.68
    291120     9836.11
    291160     9837.16
    291200     9838.72
    291240      9840.1
    291280     9841.67
    291320     9842.77
    291360     9844.96
    291400      9845.2
    291440      9846.7
    291480     9848.46
    291520     9850.05
    291560     9850.66
    291600     9851.51
    291640     9853.38
    291680     9855.74
    291720     9856.68
    291760     9857.19
    291800     9859.25
    291840     9860.41
    291880     9862.58
    291920     9862.99
    291960     9864.04
    292000     9865.61
    292040     9867.03
    292080     9868.54
    292120     9869.66
    292160     9871.85
    292200     9872.06
    292240     9873.57
    292280     9875.34
    292320     9876.96
    292360     9877.52
    292400      9878.4
    292440     9880.28
    292480     9882.65
    292520     9883.56
    292560     9884.05
    292600     9886.13
    292640     9887.29
    292680     9889.48
    292720     9889.89
    292760     9890.93
    292800     9892.51
    292840     9893.95
    292880     9895.43
    292920     9896.53
    292960     9898.73
    293000     9898.94
    293040     9900.47
    293080     9902.21
    293120     9903.83
    293160      9904.4
    293200     9905.29
    293240     9907.18
    293280     9909.57
    293320     9910.41
    293360     9910.93
    293400     9913.01
    293440     9914.17
    293480     9916.38
    293520     9916.79
    293560     9917.83
    293600     9919.41
    293640     9920.84
    293680     9922.32
    293720     9923.42
    293760      9925.6
    293800     9925.85
    293840     9927.39
    293880     9929.11
    293920      9930.7
    293960     9931.31
    294000     9932.18
    294040     9934.09
    294080     9936.46
    294120     9937.31
    294160     9937.81
    294200     9939.89
    294240     9941.08
    294280      9943.3
    294320     9943.68
    294360     9944.73
    294400     9946.34
    294440     9947.75
    294480     9949.19
    294520     9950.33
    294560     9952.51
    294600     9952.76
    294640     9954.28
    294680     9956.01
    294720     9957.62
    294760      9958.2
    294800     9959.06
    294840     9960.96
    294880     9963.35
    294920     9964.21
    294960     9964.69
    295000      9966.8
    295040     9967.98
    295080     9970.22
    295120     9970.59
    295160     9971.63
    295200     9973.24
    295240     9974.65
    295280     9976.06
    295320     9977.18
    295360     9979.38
    295400     9979.65
    295440     9981.16
    295480     9982.85
    295520     9984.47
    295560     9985.08
    295600     9985.93
    295640     9987.87
    295680     9990.24
    295720     9991.09
    295760     9991.57
    295800     9993.66
    295840     9994.89
    295880     9997.11
    295920     9997.47
    295960      9998.5
    296000     10000.1
    296040     10001.5
    296080       10003
    296120     10004.1
    296160     10006.3
    296200     10006.5
    296240     10008.1
    296280     10009.7
    296320     10011.4
    296360     10011.9
    296400     10012.8
    296440     10014.8
    296480     10017.1
    296520       10018
    296560     10018.5
    296600     10020.5
    296640     10021.8
    296680       10024
    296720     10024.3
    296760     10025.3
    296800       10027
    296840     10028.4
    296880     10029.8
    296920     10030.9
    296960     10033.2
    297000     10033.4
    297040     10034.9
    297080     10036.6
    297120     10038.2
    297160     10038.8
    297200     10039.7
    297240     10041.7
    297280       10044
    297320     10044.8
    297360     10045.3
    297400     10047.4
    297440     10048.6
    297480     10050.8
    297520     10051.2
    297560     10052.2
    297600     10053.8
    297640     10055.3
    297680     10056.7
    297720     10057.8
    297760       10060
    297800     10060.3
    297840     10061.8
    297880     10063.4
    297920     10065.1
    297960     10065.7
    298000     10066.5
    298040     10068.5
    298080     10070.9
    298120     10071.7
    298160     10072.2
    298200     10074.2
    298240     10075.5
    298280     10077.7
    298320     10078.1
    298360     10079.1
    298400     10080.7
    298440     10082.2
    298480     10083.5
    298520     10084.6
    298560     10086.8
    298600     10087.1
    298640     10088.6
    298680     10090.3
    298720     10091.9
    298760     10092.6
    298800     10093.4
    298840     10095.4
    298880     10097.7
    298920     10098.5
    298960       10099
    299000     10101.1
    299040     10102.3
    299080     10104.5
    299120     10104.9
    299160     10105.9
    299200     10107.6
    299240       10109
    299280     10110.3
    299320     10111.4
    299360     10113.7
    299400     10113.9
    299440     10115.5
    299480     10117.2
    299520     10118.8
    299560     10119.4
    299600     10120.2
    299640     10122.2
    299680     10124.5
    299720     10125.4
    299760     10125.8
    299800     10127.9
    299840     10129.2
    299880     10131.3
    299920     10131.7
    299960     10132.8
    300000     10134.4
    300040     10135.8
    300080     10137.2
    300120     10138.3
    300160     10140.5
    300200     10140.7
    300240     10142.3
    300280       10144
    300320     10145.6
    300360     10146.2
    300400       10147
    300440     10149.1
    300480     10151.3
    300520     10152.2
    300560     10152.6
    300600     10154.7
    300640       10156
    300680     10158.2
    300720     10158.6
    300760     10159.6
    300800     10161.2
    300840     10162.7
    300880       10164
    300920     10165.1
    300960     10167.4
    301000     10167.6
    301040     10169.2
    301080     10170.9
    301120     10172.5
    301160     10173.1
    301200     10173.9
    301240     10175.9
    301280     10178.2
    301320     10179.1
    301360     10179.4
    301400     10181.6
    301440     10182.8
    301480       10185
    301520     10185.4
    301560     10186.4
    301600       10188
    301640     10189.5
    301680     10190.9
    301720     10191.9
    301760     10194.2
    301800     10194.4
    301840       10196
    301880     10197.7
    301920     10199.4
    301960     10199.9
    302000     10200.7
    302040     10202.8
    302080       10205
    302120     10205.9
    302160     10206.3
    302200     10208.4
    302240     10209.7
    302280     10211.8
    302320     10212.3
    302360     10213.3
    302400     10214.8
    302440     10216.4
    302480     10217.7
    302520     10218.8
    302560     10221.1
    302600     10221.3
    302640     10222.9
    302680     10224.6
    302720     10226.2
    302760     10226.8
    302800     10227.5
    302840     10229.7
    302880     10231.9
    302920     10232.8
    302960     10233.1
    303000     10235.2
    303040     10236.5
    303080     10238.7
    303120     10239.1
    303160     10240.1
    303200     10241.6
    303240     10243.3
    303280     10244.6
    303320     10245.6
    303360     10247.9
    303400     10248.1
    303440     10249.7
    303480     10251.4
    303520       10253
    303560     10253.6
    303600     10254.4
    303640     10256.5
    303680     10258.7
    303720     10259.6
    303760     10259.9
    303800     10262.1
    303840     10263.3
    303880     10265.5
    303920     10265.9
    303960     10266.9
    304000     10268.4
    304040     10270.1
    304080     10271.4
    304120     10272.5
    304160     10274.7
    304200       10275
    304240     10276.5
    304280     10278.3
    304320     10279.8
    304360     10280.4
    304400     10281.2
    304440     10283.3
    304480     10285.5
    304520     10286.4
    304560     10286.8
    304600     10288.8
    304640     10290.1
    304680     10292.3
    304720     10292.8
    304760     10293.8
    304800     10295.2
    304840     10296.9
    304880     10298.2
    304920     10299.3
    304960     10301.6
    305000     10301.7
    305040     10303.3
    305080     10305.1
    305120     10306.7
    305160     10307.2
    305200       10308
    305240     10310.1
    305280     10312.4
    305320     10313.3
    305360     10313.6
    305400     10315.7
    305440     10316.9
    305480     10319.2
    305520     10319.6
    305560     10320.6
    305600       10322
    305640     10323.8
    305680     10325.1
    305720     10326.1
    305760     10328.3
    305800     10328.6
    305840     10330.2
    305880     10331.9
    305920     10333.5
    305960     10334.1
    306000     10334.8
    306040       10337
    306080     10339.2
    306120     10340.1
    306160     10340.4
    306200     10342.5
    306240     10343.8
    306280       10346
    306320     10346.4
    306360     10347.4
    306400     10348.9
    306440     10350.6
    306480     10351.9
    306520       10353
    306560     10355.2
    306600     10355.5
    306640       10357
    306680     10358.7
    306720     10360.3
    306760     10360.9
    306800     10361.7
    306840     10363.8
    306880       10366
    306920     10366.9
    306960     10367.3
    307000     10369.4
    307040     10370.7
    307080     10372.9
    307120     10373.3
    307160     10374.3
    307200     10375.8
    307240     10377.5
    307280     10378.8
    307320     10379.8
    307360       10382
    307400     10382.3
    307440     10383.9
    307480     10385.6
    307520     10387.2
    307560     10387.7
    307600     10388.5
    307640     10390.7
    307680     10392.9
    307720     10393.8
    307760     10394.2
    307800     10396.3
    307840     10397.5
    307880     10399.8
    307920     10400.1
    307960     10401.2
    308000     10402.6
    308040     10404.3
    308080     10405.7
    308120     10406.7
    308160     10408.9
    308200     10409.2
    308240     10410.7
    308280     10412.5
    308320     10414.1
    308360     10414.6
    308400     10415.4
    308440     10417.6
    308480     10419.7
    308520     10420.7
    308560       10421
    308600     10423.1
    308640     10424.4
    308680     10426.6
    308720       10427
    308760       10428
    308800     10429.5
    308840     10431.2
    308880     10432.5
    308920     10433.6
    308960     10435.8
    309000     10436.1
    309040     10437.6
    309080     10439.3
    309120     10440.9
    309160     10441.5
    309200     10442.3
    309240     10444.5
    309280     10446.6
    309320     10447.6
    309360     10447.9
    309400       10450
    309440     10451.3
    309480     10453.5
    309520     10453.9
    309560     10454.9
    309600     10456.4
    309640     10458.1
    309680     10459.5
    309720     10460.5
    309760     10462.7
    309800       10463
    309840     10464.5
    309880     10466.2
    309920     10467.8
    309960     10468.4
    310000     10469.2
    310040     10471.4
    310080     10473.5
    310120     10474.5
    310160     10474.8
    310200     10476.8
    310240     10478.2
    310280     10480.4
    310320     10480.8
    310360     10481.8
    310400     10483.2
    310440       10485
    310480     10486.4
    310520     10487.4
    310560     10489.7
    310600     10489.9
    310640     10491.4
    310680     10493.1
    310720     10494.7
    310760     10495.3
    310800     10496.1
    310840     10498.3
    310880     10500.4
    310920     10501.4
    310960     10501.7
    311000     10503.7
    311040     10505.1
    311080     10507.3
    311120     10507.7
    311160     10508.8
    311200     10510.1
    311240     10511.8
    311280     10513.3
    311320     10514.3
    311360     10516.5
    311400     10516.8
    311440     10518.3
    311480       10520
    311520     10521.6
    311560     10522.2
    311600     10522.9
    311640     10525.1
    311680     10527.3
    311720     10528.3
    311760     10528.6
    311800     10530.6
    311840       10532
    311880     10534.2
    311920     10534.6
    311960     10535.7
    312000       10537
    312040     10538.7
    312080     10540.2
    312120     10541.2
    312160     10543.4
    312200     10543.7
    312240     10545.2
    312280     10546.9
    312320     10548.5
    312360     10549.1
    312400     10549.8
    312440     10552.1
    312480     10554.2
    312520     10555.2
    312560     10555.5
    312600     10557.6
    312640     10558.9
    312680     10561.1
    312720     10561.5
    312760     10562.6
    312800     10563.9
    312840     10565.7
    312880       10567
    312920     10568.1
    312960     10570.3
    313000     10570.6
    313040     10572.1
    313080     10573.8
    313120     10575.4
    313160       10576
    313200     10576.7
    313240     10578.9
    313280     10581.1
    313320     10582.1
    313360     10582.4
    313400     10584.5
    313440     10585.8
    313480       10588
    313520     10588.4
    313560     10589.5
    313600     10590.8
    313640     10592.6
    313680     10593.9
    313720       10595
    313760     10597.2
    313800     10597.5
    313840       10599
    313880     10600.7
    313920     10602.3
    313960     10602.9
    314000     10603.6
    314040     10605.8
    314080       10608
    314120       10609
    314160     10609.3
    314200     10611.3
    314240     10612.7
    314280     10614.8
    314320     10615.3
    314360     10616.3
    314400     10617.7
    314440     10619.5
    314480     10620.8
    314520     10621.9
    314560       10624
    314600     10624.4
    314640     10625.9
    314680     10627.6
    314720     10629.2
    314760     10629.8
    314800     10630.5
    314840     10632.7
    314880     10634.9
    314920     10635.8
    314960     10636.2
    315000     10638.2
    315040     10639.6
    315080     10641.8
    315120     10642.2
    315160     10643.2
    315200     10644.5
    315240     10646.4
    315280     10647.7
    315320     10648.8
    315360     10650.9
    315400     10651.3
    315440     10652.8
    315480     10654.5
    315520     10656.1
    315560     10656.7
    315600     10657.4
    315640     10659.6
    315680     10661.8
    315720     10662.8
    315760     10663.1
    315800     10665.1
    315840     10666.4
    315880     10668.7
    315920       10669
    315960     10670.1
    316000     10671.4
    316040     10673.2
    316080     10674.5
    316120     10675.6
    316160     10677.8
    316200     10678.2
    316240     10679.7
    316280     10681.4
    316320       10683
    316360     10683.6
    316400     10684.3
    316440     10686.5
    316480     10688.7
    316520     10689.6
    316560       10690
    316600     10691.9
    316640     10693.3
    316680     10695.5
    316720       10696
    316760       10697
    316800     10698.3
    316840     10700.1
    316880     10701.4
    316920     10702.5
    316960     10704.7
    317000       10705
    317040     10706.6
    317080     10708.3
    317120     10709.9
    317160     10710.5
    317200     10711.2
    317240     10713.4
    317280     10715.5
    317320     10716.5
    317360     10716.9
    317400     10718.8
    317440     10720.2
    317480     10722.4
    317520     10722.8
    317560     10723.8
    317600     10725.1
    317640     10726.9
    317680     10728.3
    317720     10729.4
    317760     10731.6
    317800     10731.9
    317840     10733.5
    317880     10735.2
    317920     10736.8
    317960     10737.4
    318000     10738.1
    318040     10740.3
    318080     10742.4
    318120     10743.4
    318160     10743.7
    318200     10745.7
    318240     10747.1
    318280     10749.3
    318320     10749.7
    318360     10750.7
    318400       10752
    318440     10753.8
    318480     10755.2
    318520     10756.3
    318560     10758.5
    318600     10758.8
    318640     10760.4
    318680       10762
    318720     10763.7
    318760     10764.2
    318800     10764.9
    318840     10767.2
    318880     10769.3
    318920     10770.3
    318960     10770.6
    319000     10772.6
    319040     10773.9
    319080     10776.2
    319120     10776.6
    319160     10777.6
    319200     10778.9
    319240     10780.7
    319280     10782.1
    319320     10783.2
    319360     10785.3
    319400     10785.6
    319440     10787.2
    319480     10788.9
    319520     10790.7
    319560     10791.1
    319600     10791.8
    319640       10794
    319680     10796.2
    319720     10797.2
    319760     10797.5
    319800     10799.5
    319840     10800.8
    319880     10803.1
    319920     10803.5
    319960     10804.5
    320000     10805.8
    320040     10807.6
    320080       10809
    320120     10810.1
    320160     10812.2
    320200     10812.6
    320240     10814.2
    320280     10815.8
    320320     10817.6
    320360       10818
    320400     10818.7
    320440     10820.9
    320480     10823.1
    320520     10824.1
    320560     10824.4
    320600     10826.4
    320640     10827.7
    320680       10830
    320720     10830.3
    320760     10831.4
    320800     10832.7
    320840     10834.5
    320880     10835.9
    320920       10837
    320960     10839.1
    321000     10839.5
    321040     10841.1
    321080     10842.7
    321120     10844.5
    321160     10844.9
    321200     10845.6
    321240     10847.8
    321280       10850
    321320       10851
    321360     10851.3
    321400     10853.3
    321440     10854.5
    321480     10856.9
    321520     10857.3
    321560     10858.3
    321600     10859.5
    321640     10861.4
    321680     10862.8
    321720     10863.8
    321760       10866
    321800     10866.4
    321840       10868
    321880     10869.6
    321920     10871.4
    321960     10871.8
    322000     10872.6
    322040     10874.7
    322080     10876.9
    322120     10877.9
    322160     10878.2
    322200     10880.2
    322240     10881.4
    322280     10883.8
    322320     10884.2
    322360     10885.2
    322400     10886.4
    322440     10888.3
    322480     10889.7
    322520     10890.8
    322560     10892.9
    322600     10893.3
    322640     10894.9
    322680     10896.5
    322720     10898.3
    322760     10898.7
    322800     10899.5
    322840     10901.6
    322880     10903.8
    322920     10904.8
    322960       10905
    323000     10907.1
    323040     10908.3
    323080     10910.8
    323120     10911.1
    323160     10912.1
    323200     10913.4
    323240     10915.2
    323280     10916.6
    323320     10917.7
    323360     10919.8
    323400     10920.2
    323440     10921.8
    323480     10923.4
    323520     10925.2
    323560     10925.6
    323600     10926.4
    323640     10928.5
    323680     10930.7
    323720     10931.7
    323760     10931.9
    323800       10934
    323840     10935.2
    323880     10937.6
    323920     10937.9
    323960       10939
    324000     10940.3
    324040     10942.1
    324080     10943.4
    324120     10944.6
    324160     10946.7
    324200     10947.2
    324240     10948.7
    324280     10950.3
    324320     10952.1
    324360     10952.5
    324400     10953.2
    324440     10955.4
    324480     10957.6
    324520     10958.6
    324560     10958.8
    324600     10960.9
    324640     10962.2
    324680     10964.5
    324720     10964.9
    324760     10965.9
    324800     10967.2
    324840       10969
    324880     10970.3
    324920     10971.5
    324960     10973.6
    325000     10974.1
    325040     10975.6
    325080     10977.2
    325120       10979
    325160     10979.4
    325200     10980.1
    325240     10982.3
    325280     10984.5
    325320     10985.5
    325360     10985.7
    325400     10987.8
    325440     10989.1
    325480     10991.4
    325520     10991.8
    325560     10992.8
    325600     10994.1
    325640     10995.9
    325680     10997.2
    325720     10998.4
    325760     11000.5
    325800     11000.9
    325840     11002.4
    325880     11004.1
    325920     11005.9
    325960     11006.3
    326000       11007
    326040     11009.2
    326080     11011.4
    326120     11012.4
    326160     11012.6
    326200     11014.7
    326240       11016
    326280     11018.3
    326320     11018.6
    326360     11019.7
    326400     11020.9
    326440     11022.8
    326480     11024.1
    326520     11025.2
    326560     11027.4
    326600     11027.8
    326640     11029.3
    326680       11031
    326720     11032.8
    326760     11033.2
    326800     11033.8
    326840     11036.1
    326880     11038.3
    326920     11039.3
    326960     11039.4
    327000     11041.6
    327040     11042.9
    327080     11045.2
    327120     11045.5
    327160     11046.6
    327200     11047.8
    327240     11049.7
    327280     11050.9
    327320     11052.1
    327360     11054.3
    327400     11054.7
    327440     11056.2
    327480     11057.9
    327520     11059.7
    327560     11060.1
    327600     11060.7
    327640       11063
    327680     11065.2
    327720     11066.2
    327760     11066.3
    327800     11068.5
    327840     11069.7
    327880       11072
    327920     11072.4
    327960     11073.5
    328000     11074.7
    328040     11076.6
    328080     11077.8
    328120       11079
    328160     11081.1
    328200     11081.6
    328240       11083
    328280     11084.7
    328320     11086.5
    328360       11087
    328400     11087.6
    328440     11089.9
    328480     11092.1
    328520       11093
    328560     11093.1
    328600     11095.4
    328640     11096.6
    328680     11098.9
    328720     11099.3
    328760     11100.4
    328800     11101.6
    328840     11103.4
    328880     11104.7
    328920     11105.8
    328960       11108
    329000     11108.5
    329040     11109.9
    329080     11111.6
    329120     11113.4
    329160     11113.9
    329200     11114.4
    329240     11116.7
    329280       11119
    329320     11119.9
    329360       11120
    329400     11122.3
    329440     11123.5
    329480     11125.8
    329520     11126.2
    329560     11127.2
    329600     11128.5
    329640     11130.3
    329680     11131.5
    329720     11132.7
    329760     11134.9
    329800     11135.3
    329840     11136.8
    329880     11138.4
    329920     11140.3
    329960     11140.7
    330000     11141.3
    330040     11143.6
    330080     11145.8
    330120     11146.8
    330160     11146.9
    330200     11149.2
    330240     11150.3
    330280     11152.7
    330320       11153
    330360     11154.1
    330400     11155.4
    330440     11157.2
    330480     11158.4
    330520     11159.6
    330560     11161.8
    330600     11162.2
    330640     11163.6
    330680     11165.4
    330720     11167.2
    330760     11167.6
    330800     11168.2
    330840     11170.5
    330880     11172.7
    330920     11173.7
    330960     11173.7
    331000     11176.1
    331040     11177.2
    331080     11179.5
    331120     11179.9
    331160     11180.9
    331200     11182.2
    331240       11184
    331280     11185.3
    331320     11186.5
    331360     11188.6
    331400     11189.1
    331440     11190.5
    331480     11192.2
    331520     11194.1
    331560     11194.5
    331600     11195.1
    331640     11197.4
    331680     11199.6
    331720     11200.5
    331760     11200.6
    331800     11202.9
    331840     11204.1
    331880     11206.4
    331920     11206.8
    331960     11207.8
    332000     11209.1
    332040     11210.9
    332080     11212.2
    332120     11213.3
    332160     11215.5
    332200       11216
    332240     11217.4
    332280     11219.1
    332320     11220.9
    332360     11221.3
    332400       11222
    332440     11224.2
    332480     11226.4
    332520     11227.4
    332560     11227.5
    332600     11229.8
    332640     11230.9
    332680     11233.3
    332720     11233.7
    332760     11234.6
    332800       11236
    332840     11237.7
    332880     11239.1
    332920     11240.2
    332960     11242.3
    333000     11242.8
    333040     11244.2
    333080     11245.9
    333120     11247.8
    333160     11248.2
    333200     11248.8
    333240     11251.1
    333280     11253.3
    333320     11254.2
    333360     11254.3
    333400     11256.7
    333440     11257.8
    333480     11260.1
    333520     11260.5
    333560     11261.5
    333600     11262.8
    333640     11264.6
    333680     11265.9
    333720       11267
    333760     11269.2
    333800     11269.7
    333840     11271.1
    333880     11272.8
    333920     11274.6
    333960     11275.1
    334000     11275.7
    334040     11277.9
    334080     11280.2
    334120     11281.1
    334160     11281.2
    334200     11283.6
    334240     11284.6
    334280       11287
    334320     11287.4
    334360     11288.4
    334400     11289.7
    334440     11291.5
    334480     11292.8
    334520     11293.9
    334560     11296.1
    334600     11296.6
    334640       11298
    334680     11299.7
    334720     11301.5
    334760     11301.9
    334800     11302.6
    334840     11304.8
    334880       11307
    334920     11307.9
    334960       11308
    335000     11310.5
    335040     11311.5
    335080     11313.8
    335120     11314.3
    335160     11315.2
    335200     11316.5
    335240     11318.4
    335280     11319.6
    335320     11320.8
    335360     11322.9
    335400     11323.4
    335440     11324.9
    335480     11326.5
    335520     11328.3
    335560     11328.8
    335600     11329.4
    335640     11331.7
    335680     11333.9
    335720     11334.8
    335760     11334.9
    335800     11337.3
    335840     11338.4
    335880     11340.7
    335920     11341.1
    335960     11342.1
    336000     11343.4
    336040     11345.2
    336080     11346.5
    336120     11347.7
    336160     11349.8
    336200     11350.2
    336240     11351.7
    336280     11353.4
    336320     11355.2
    336360     11355.7
    336400     11356.3
    336440     11358.5
    336480     11360.8
    336520     11361.6
    336560     11361.8
    336600     11364.2
    336640     11365.2
    336680     11367.6
    336720       11368
    336760     11368.9
    336800     11370.2
    336840       11372
    336880     11373.3
    336920     11374.5
    336960     11376.7
    337000     11377.1
    337040     11378.6
    337080     11380.3
    337120       11382
    337160     11382.5
    337200     11383.1
    337240     11385.4
    337280     11387.6
    337320     11388.5
    337360     11388.6
    337400     11391.1
    337440     11392.1
    337480     11394.4
    337520     11394.8
    337560     11395.8
    337600     11397.1
    337640     11398.9
    337680     11400.1
    337720     11401.3
    337760     11403.5
    337800     11403.9
    337840     11405.5
    337880     11407.1
    337920     11408.9
    337960     11409.3
    338000       11410
    338040     11412.2
    338080     11414.5
    338120     11415.3
    338160     11415.5
    338200     11417.9
    338240     11418.9
    338280     11421.2
    338320     11421.7
    338360     11422.6
    338400       11424
    338440     11425.7
    338480       11427
    338520     11428.2
    338560     11430.3
    338600     11430.8
    338640     11432.3
    338680     11433.9
    338720     11435.7
    338760     11436.2
    338800     11436.8
    338840       11439
    338880     11441.3
    338920     11442.1
    338960     11442.3
    339000     11444.7
    339040     11445.8
    339080     11448.1
    339120     11448.5
    339160     11449.5
    339200     11450.8
    339240     11452.6
    339280     11453.8
    339320       11455
    339360     11457.2
    339400     11457.6
    339440     11459.2
    339480     11460.8
    339520     11462.5
    339560       11463
    339600     11463.7
    339640     11465.9
    339680     11468.1
    339720       11469
    339760     11469.2
    339800     11471.6
    339840     11472.6
    339880       11475
    339920     11475.4
    339960     11476.3
    340000     11477.7
    340040     11479.5
    340080     11480.7
    340120     11481.9
    340160     11484.1
    340200     11484.5
    340240       11486
    340280     11487.6
    340320     11489.4
    340360     11489.9
    340400     11490.5
    340440     11492.7
    340480       11495
    340520     11495.9
    340560       11496
    340600     11498.5
    340640     11499.4
    340680     11501.9
    340720     11502.3
    340760     11503.2
    340800     11504.6
    340840     11506.3
    340880     11507.6
    340920     11508.7
    340960     11510.9
    341000     11511.4
    341040     11512.9
    341080     11514.6
    341120     11516.3
    341160     11516.8
    341200     11517.4
    341240     11519.6
    341280     11521.8
    341320     11522.7
    341360     11522.9
    341400     11525.4
    341440     11526.3
    341480     11528.8
    341520     11529.1
    341560     11530.1
    341600     11531.5
    341640     11533.2
    341680     11534.4
    341720     11535.6
    341760     11537.8
    341800     11538.2
    341840     11539.8
    341880     11541.5
    341920     11543.2
    341960     11543.6
    342000     11544.3
    342040     11546.5
    342080     11548.7
    342120     11549.6
    342160     11549.8
    342200     11552.3
    342240     11553.2
    342280     11555.6
    342320       11556
    342360     11556.9
    342400     11558.3
    342440       11560
    342480     11561.3
    342520     11562.4
    342560     11564.7
    342600     11565.1
    342640     11566.7
    342680     11568.3
    342720       11570
    342760     11570.5
    342800     11571.2
    342840     11573.4
    342880     11575.5
    342920     11576.4
    342960     11576.7
    343000     11579.1
    343040       11580
    343080     11582.5
    343120     11582.8
    343160     11583.7
    343200     11585.2
    343240     11586.9
    343280     11588.2
    343320     11589.3
    343360     11591.5
    343400     11591.9
    343440     11593.5
    343480     11595.2
    343520     11596.8
    343560     11597.4
    343600       11598
    343640     11600.3
    343680     11602.3
    343720     11603.3
    343760     11603.6
    343800     11605.9
    343840     11606.8
    343880     11609.4
    343920     11609.7
    343960     11610.6
    344000       11612
    344040     11613.7
    344080       11615
    344120     11616.1
    344160     11618.4
    344200     11618.7
    344240     11620.3
    344280       11622
    344320     11623.7
    344360     11624.2
    344400     11624.8
    344440     11627.1
    344480     11629.2
    344520     11630.2
    344560     11630.4
    344600     11632.7
    344640     11633.7
    344680     11636.3
    344720     11636.6
    344760     11637.4
    344800     11638.9
    344840     11640.6
    344880     11641.9
    344920     11642.9
    344960     11645.2
    345000     11645.6
    345040     11647.2
    345080     11648.9
    345120     11650.5
    345160     11651.1
    345200     11651.7
    345240       11654
    345280     11656.1
    345320       11657
    345360     11657.2
    345400     11659.6
    345440     11660.5
    345480     11663.1
    345520     11663.4
    345560     11664.3
    345600     11665.8
    345640     11667.5
    345680     11668.7
    345720     11669.8
    345760     11672.1
    345800     11672.4
    345840       11674
    345880     11675.7
    345920     11677.4
    345960       11678
    346000     11678.5
    346040     11680.8
    346080     11682.9
    346120     11683.8
    346160     11684.1
    346200     11686.5
    346240     11687.3
    346280       11690
    346320     11690.3
    346360     11691.1
    346400     11692.6
    346440     11694.3
    346480     11695.5
    346520     11696.6
    346560     11698.9
    346600     11699.3
    346640     11700.7
    346680     11702.5
    346720     11704.2
    346760     11704.8
    346800     11705.3
    346840     11707.6
    346880     11709.7
    346920     11710.6
    346960     11710.9
    347000     11713.3
    347040     11714.2
    347080     11716.8
    347120     11717.1
    347160     11717.9
    347200     11719.4
    347240     11721.2
    347280     11722.4
    347320     11723.4
    347360     11725.8
    347400     11726.1
    347440     11727.6
    347480     11729.2
    347520       11731
    347560     11731.6
    347600     11732.1
    347640     11734.4
    347680     11736.5
    347720     11737.5
    347760     11737.7
    347800     11740.1
    347840       11741
    347880     11743.6
    347920     11743.8
    347960     11744.8
    348000     11746.2
    348040       11748
    348080     11749.2
    348120     11750.3
    348160     11752.6
    348200       11753
    348240     11754.4
    348280     11756.1
    348320     11757.8
    348360     11758.4
    348400     11758.9
    348440     11761.2
    348480     11763.4
    348520     11764.3
    348560     11764.5
    348600       11767
    348640     11767.8
    348680     11770.4
    348720     11770.7
    348760     11771.6
    348800     11773.1
    348840     11774.9
    348880       11776
    348920     11777.1
    348960     11779.4
    349000     11779.8
    349040     11781.3
    349080     11782.9
    349120     11784.7
    349160     11785.2
    349200     11785.8
    349240     11788.1
    349280     11790.2
    349320     11791.2
    349360     11791.3
    349400     11793.8
    349440     11794.6
    349480     11797.2
    349520     11797.5
    349560     11798.5
    349600     11799.9
    349640     11801.7
    349680     11802.8
    349720     11803.9
    349760     11806.2
    349800     11806.6
    349840     11808.1
    349880     11809.8
    349920     11811.6
    349960     11812.1
    350000     11812.6
    350040     11814.9
    350080       11817
    350120       11818
    350160     11818.2
    350200     11820.5
    350240     11821.4
    350280     11824.1
    350320     11824.3
    350360     11825.3
    350400     11826.7
    350440     11828.6
    350480     11829.7
    350520     11830.8
    350560     11833.1
    350600     11833.4
    350640       11835
    350680     11836.6
    350720     11838.4
    350760       11839
    350800     11839.4
    350840     11841.8
    350880     11843.8
    350920     11844.8
    350960       11845
    351000     11847.4
    351040     11848.3
    351080     11850.9
    351120     11851.2
    351160     11852.1
    351200     11853.5
    351240     11855.4
    351280     11856.5
    351320     11857.6
    351360     11859.9
    351400     11860.2
    351440     11861.8
    351480     11863.4
    351520     11865.3
    351560     11865.8
    351600     11866.2
    351640     11868.6
    351680     11870.6
    351720     11871.7
    351760     11871.8
    351800     11874.2
    351840     11875.1
    351880     11877.8
    351920       11878
    351960       11879
    352000     11880.3
    352040     11882.2
    352080     11883.2
    352120     11884.4
    352160     11886.7
    352200     11887.1
    352240     11888.6
    352280     11890.2
    352320     11892.1
    352360     11892.6
    352400       11893
    352440     11895.4
    352480     11897.5
    352520     11898.5
    352560     11898.5
    352600       11901
    352640     11901.9
    352680     11904.6
    352720     11904.9
    352760     11905.8
    352800     11907.1
    352840       11909
    352880     11910.1
    352920     11911.3
    352960     11913.5
    353000     11913.8
    353040     11915.4
    353080       11917
    353120     11918.9
    353160     11919.4
    353200     11919.8
    353240     11922.2
    353280     11924.3
    353320     11925.4
    353360     11925.4
    353400     11927.8
    353440     11928.7
    353480     11931.4
    353520     11931.6
    353560     11932.6
    353600     11933.9
    353640     11935.9
    353680     11936.9
    353720     11938.1
    353760     11940.3
    353800     11940.7
    353840     11942.2
    353880     11943.8
    353920     11945.8
    353960     11946.2
    354000     11946.7
    354040       11949
    354080     11951.1
    354120     11952.2
    354160     11952.2
    354200     11954.7
    354240     11955.5
    354280     11958.2
    354320     11958.4
    354360     11959.5
    354400     11960.7
    354440     11962.7
    354480     11963.7
    354520     11964.9
    354560     11967.1
    354600     11967.5
    354640       11969
    354680     11970.6
    354720     11972.6
    354760       11973
    354800     11973.5
    354840     11975.8
    354880       11978
    354920       11979
    354960       11979
    355000     11981.5
    355040     11982.4
    355080       11985
    355120     11985.2
    355160     11986.3
    355200     11987.6
    355240     11989.5
    355280     11990.5
    355320     11991.7
    355360       11994
    355400     11994.3
    355440     11995.8
    355480     11997.5
    355520     11999.4
    355560     11999.8
    355600     12000.4
    355640     12002.6
    355680     12004.8
    355720     12005.9
    355760     12005.8
    355800     12008.3
    355840     12009.2
    355880     12011.9
    355920     12012.1
    355960     12013.1
    356000     12014.4
    356040     12016.4
    356080     12017.3
    356120     12018.6
    356160     12020.7
    356200     12021.2
    356240     12022.7
    356280     12024.3
    356320     12026.2
    356360     12026.6
    356400     12027.1
    356440     12029.5
    356480     12031.6
    356520     12032.7
    356560     12032.6
    356600     12035.1
    356640       12036
    356680     12038.7
    356720     12038.9
    356760     12039.9
    356800     12041.2
    356840     12043.1
    356880     12044.1
    356920     12045.4
    356960     12047.5
    357000     12047.9
    357040     12049.4
    357080     12051.1
    357120       12053
    357160     12053.4
    357200     12053.9
    357240     12056.3
    357280     12058.4
    357320     12059.5
    357360     12059.4
    357400     12061.9
    357440     12062.8
    357480     12065.5
    357520     12065.7
    357560     12066.7
    357600       12068
    357640       12070
    357680     12070.9
    357720     12072.2
    357760     12074.3
    357800     12074.8
    357840     12076.3
    357880     12077.9
    357920     12079.8
    357960     12080.2
    358000     12080.7
    358040       12083
    358080     12085.2
    358120     12086.2
    358160     12086.3
    358200     12088.6
    358240     12089.6
    358280     12092.3
    358320     12092.5
    358360     12093.5
    358400     12094.8
    358440     12096.8
    358480     12097.7
    358520       12099
    358560     12101.1
    358600     12101.5
    358640     12103.1
    358680     12104.7
    358720     12106.6
    358760       12107
    358800     12107.5
    358840     12109.8
    358880       12112
    358920       12113
    358960     12113.1
    359000     12115.4
    359040     12116.4
    359080     12119.1
    359120     12119.3
    359160     12120.3
    359200     12121.6
    359240     12123.5
    359280     12124.5
    359320     12125.8
    359360     12127.9
    359400     12128.3
    359440     12129.9
    359480     12131.5
    359520     12133.4
    359560     12133.8
    359600     12134.3
    359640     12136.6
    359680     12138.8
    359720     12139.8
    359760     12139.9
    359800     12142.1
    359840     12143.2
    359880     12145.9
    359920     12146.1
    359960     12147.1
    360000     12148.3
    360040     12150.3
    360080     12151.2
    360120     12152.6
    360160     12154.7
    360200     12155.1
    360240     12156.7
    360280     12158.3
    360320     12160.2
    360360     12160.6
    360400     12161.1
    360440     12163.4
    360480     12165.6
    360520     12166.6
    360560     12166.7
    360600       12169
    360640       12170
    360680     12172.7
    360720     12172.9
    360760     12173.9
    360800     12175.2
    360840     12177.2
    360880     12178.1
    360920     12179.4
    360960     12181.5
    361000     12181.8
    361040     12183.5
    361080     12185.1
    361120       12187
    361160     12187.4
    361200       12188
    361240     12190.2
    361280     12192.4
    361320     12193.4
    361360     12193.5
    361400     12195.8
    361440     12196.8
    361480     12199.5
    361520     12199.7
    361560     12200.7
    361600     12201.9
    361640       12204
    361680     12204.9
    361720     12206.2
    361760     12208.3
    361800     12208.6
    361840     12210.3
    361880     12211.9
    361920     12213.8
    361960     12214.2
    362000     12214.8
    362040       12217
    362080     12219.2
    362120     12220.3
    362160     12220.3
    362200     12222.6
    362240     12223.5
    362280     12226.3
    362320     12226.5
    362360     12227.5
    362400     12228.8
    362440     12230.8
    362480     12231.7
    362520       12233
    362560       12235
    362600     12235.4
    362640     12237.1
    362680     12238.7
    362720     12240.6
    362760       12241
    362800     12241.5
    362840     12243.8
    362880       12246
    362920     12247.1
    362960     12247.1
    363000     12249.4
    363040     12250.3
    363080     12253.1
    363120     12253.3
    363160     12254.3
    363200     12255.5
    363240     12257.5
    363280     12258.4
    363320     12259.8
    363360     12261.8
    363400     12262.2
    363440     12263.9
    363480     12265.4
    363520     12267.4
    363560     12267.8
    363600     12268.3
    363640     12270.6
    363680     12272.7
    363720     12273.9
    363760     12273.8
    363800     12276.2
    363840     12277.1
    363880     12279.9
    363920       12280
    363960     12281.1
    364000     12282.2
    364040     12284.3
    364080     12285.2
    364120     12286.6
    364160     12288.6
    364200       12289
    364240     12290.7
    364280     12292.3
    364320     12294.2
    364360     12294.6
    364400     12295.1
    364440     12297.3
    364480     12299.5
    364520     12300.6
    364560     12300.6
    364600     12302.9
    364640     12303.9
    364680     12306.7
    364720     12306.9
    364760     12307.9
    364800       12309
    364840     12311.1
    364880       12312
    364920     12313.4
    364960     12315.4
    365000     12315.8
    365040     12317.6
    365080     12319.1
    365120       12321
    365160     12321.4
    365200     12321.9
    365240     12324.1
    365280     12326.4
    365320     12327.4
    365360     12327.4
    365400     12329.8
    365440     12330.7
    365480     12333.5
    365520     12333.7
    365560     12334.6
    365600     12335.8
    365640     12337.9
    365680     12338.8
    365720     12340.2
    365760     12342.2
    365800     12342.6
    365840     12344.4
    365880     12345.9
    365920     12347.8
    365960     12348.2
    366000     12348.7
    366040       12351
    366080     12353.2
    366120     12354.2
    366160     12354.3
    366200     12356.6
    366240     12357.5
    366280     12360.3
    366320     12360.5
    366360     12361.5
    366400     12362.6
    366440     12364.7
    366480     12365.6
    366520       12367
    366560       12369
    366600     12369.4
    366640     12371.2
    366680     12372.7
    366720     12374.6
    366760       12375
    366800     12375.5
    366840     12377.7
    366880       12380
    366920       12381
    366960     12381.1
    367000     12383.4
    367040     12384.3
    367080     12387.1
    367120     12387.3
    367160     12388.3
    367200     12389.4
    367240     12391.6
    367280     12392.4
    367320     12393.8
    367360     12395.8
    367400     12396.3
    367440       12398
    367480     12399.6
    367520     12401.4
    367560     12401.8
    367600     12402.3
    367640     12404.6
    367680     12406.9
    367720     12407.8
    367760     12407.9
    367800     12410.2
    367840     12411.1
    367880     12413.9
    367920     12414.1
    367960     12415.1
    368000     12416.3
    368040     12418.3
    368080     12419.2
    368120     12420.7
    368160     12422.6
    368200     12423.1
    368240     12424.9
    368280     12426.4
    368320     12428.2
    368360     12428.6
    368400     12429.2
    368440     12431.5
    368480     12433.7
    368520     12434.6
    368560     12434.7
    368600     12437.1
    368640     12437.9
    368680     12440.8
    368720       12441
    368760       12442
    368800     12443.1
    368840     12445.2
    368880       12446
    368920     12447.6
    368960     12449.4
    369000     12449.9
    369040     12451.7
    369080     12453.2
    369120     12455.1
    369160     12455.4
    369200       12456
    369240     12458.3
    369280     12460.5
    369320     12461.5
    369360     12461.6
    369400     12463.9
    369440     12464.8
    369480     12467.6
    369520     12467.8
    369560     12468.8
    369600     12469.9
    369640       12472
    369680     12472.9
    369720     12474.4
    369760     12476.2
    369800     12476.7
    369840     12478.4
    369880     12480.1
    369920     12481.9
    369960     12482.2
    370000     12482.8
    370040     12485.1
    370080     12487.3
    370120     12488.3
    370160     12488.4
    370200     12490.7
    370240     12491.6
    370280     12494.5
    370320     12494.6
    370360     12495.6
    370400     12496.7
    370440     12498.8
    370480     12499.7
    370520     12501.2
    370560       12503
    370600     12503.6
    370640     12505.3
    370680     12506.9
    370720     12508.8
    370760       12509
    370800     12509.7
    370840       12512
    370880     12514.2
    370920     12515.1
    370960     12515.2
    371000     12517.6
    371040     12518.5
    371080     12521.3
    371120     12521.4
    371160     12522.4
    371200     12523.6
    371240     12525.6
    371280     12526.6
    371320     12528.1
    371360     12529.9
    371400     12530.4
    371440     12532.1
    371480     12533.7
    371520     12535.6
    371560     12535.8
    371600     12536.5
    371640     12538.8
    371680       12541
    371720       12542
    371760     12542.1
    371800     12544.4
    371840     12545.3
    371880     12548.1
    371920     12548.2
    371960     12549.3
    372000     12550.4
    372040     12552.5
    372080     12553.4
    372120     12554.9
    372160     12556.7
    372200     12557.3
    372240     12558.9
    372280     12560.6
    372320     12562.4
    372360     12562.7
    372400     12563.3
    372440     12565.6
    372480     12567.8
    372520     12568.8
    372560     12568.9
    372600     12571.2
    372640     12572.1
    372680       12575
    372720     12575.1
    372760       12576
    372800     12577.2
    372840     12579.3
    372880     12580.2
    372920     12581.7
    372960     12583.5
    373000     12584.1
    373040     12585.7
    373080     12587.3
    373120     12589.2
    373160     12589.5
    373200     12590.2
    373240     12592.5
    373280     12594.6
    373320     12595.6
    373360     12595.7
    373400       12598
    373440     12598.9
    373480     12601.8
    373520     12601.9
    373560     12602.9
    373600       12604
    373640     12606.1
    373680       12607
    373720     12608.5
    373760     12610.2
    373800     12610.9
    373840     12612.5
    373880     12614.2
    373920       12616
    373960     12616.3
    374000       12617
    374040     12619.3
    374080     12621.5
    374120     12622.4
    374160     12622.6
    374200     12624.9
    374240     12625.8
    374280     12628.6
    374320     12628.7
    374360     12629.8
    374400     12630.8
    374440     12632.9
    374480     12633.8
    374520     12635.3
    374560     12637.1
    374600     12637.7
    374640     12639.3
    374680       12641
    374720     12642.9
    374760     12643.1
    374800     12643.8
    374840     12646.1
    374880     12648.2
    374920     12649.3
    374960     12649.4
    375000     12651.7
    375040     12652.6
    375080     12655.5
    375120     12655.6
    375160     12656.6
    375200     12657.7
    375240     12659.8
    375280     12660.7
    375320     12662.2
    375360     12663.9
    375400     12664.6
    375440     12666.1
    375480     12667.8
    375520     12669.7
    375560       12670
    375600     12670.7
    375640       12673
    375680     12675.1
    375720     12676.1
    375760     12676.2
    375800     12678.5
    375840     12679.4
    375880     12682.3
    375920     12682.4
    375960     12683.4
    376000     12684.5
    376040     12686.6
    376080     12687.4
    376120       12689
    376160     12690.7
    376200     12691.4
    376240     12692.9
    376280     12694.6
    376320     12696.5
    376360     12696.8
    376400     12697.5
    376440     12699.8
    376480     12701.9
    376520     12702.9
    376560       12703
    376600     12705.4
    376640     12706.2
    376680     12709.1
    376720     12709.2
    376760     12710.2
    376800     12711.3
    376840     12713.4
    376880     12714.2
    376920     12715.8
    376960     12717.6
    377000     12718.2
    377040     12719.8
    377080     12721.5
    377120     12723.4
    377160     12723.7
    377200     12724.4
    377240     12726.7
    377280     12728.8
    377320     12729.8
    377360     12729.8
    377400     12732.2
    377440       12733
    377480       12736
    377520     12736.1
    377560     12737.1
    377600     12738.2
    377640     12740.3
    377680     12741.1
    377720     12742.7
    377760     12744.5
    377800     12745.1
    377840     12746.6
    377880     12748.3
    377920     12750.3
    377960     12750.5
    378000     12751.2
    378040     12753.5
    378080     12755.6
    378120     12756.6
    378160     12756.7
    378200     12759.1
    378240     12759.9
    378280     12762.8
    378320     12762.9
    378360     12763.9
    378400       12765
    378440     12767.2
    378480       12768
    378520     12769.6
    378560     12771.3
    378600       12772
    378640     12773.5
    378680     12775.2
    378720     12777.1
    378760     12777.4
    378800     12778.1
    378840     12780.4
    378880     12782.5
    378920     12783.5
    378960     12783.6
    379000       12786
    379040     12786.8
    379080     12789.7
    379120     12789.8
    379160     12790.8
    379200     12791.9
    379240       12794
    379280     12794.8
    379320     12796.4
    379360     12798.2
    379400     12798.9
    379440     12800.4
    379480     12802.1
    379520       12804
    379560     12804.3
    379600       12805
    379640     12807.3
    379680     12809.3
    379720     12810.4
    379760     12810.4
    379800     12812.8
    379840     12813.7
    379880     12816.6
    379920     12816.7
    379960     12817.7
    380000     12818.8
    380040     12820.9
    380080     12821.8
    380120     12823.3
    380160     12825.1
    380200     12825.8
    380240     12827.3
    380280       12829
    380320     12830.8
    380360     12831.1
    380400     12831.8
    380440     12834.1
    380480     12836.2
    380520     12837.2
    380560     12837.3
    380600     12839.7
    380640     12840.5
    380680     12843.5
    380720     12843.6
    380760     12844.5
    380800     12845.7
    380840     12847.8
    380880     12848.7
    380920     12850.1
    380960     12852.1
    381000     12852.7
    381040     12854.1
    381080     12855.8
    381120     12857.7
    381160       12858
    381200     12858.7
    381240       12861
    381280       12863
    381320     12864.1
    381360     12864.2
    381400     12866.5
    381440     12867.4
    381480     12870.3
    381520     12870.4
    381560     12871.4
    381600     12872.5
    381640     12874.7
    381680     12875.5
    381720       12877
    381760     12878.9
    381800     12879.5
    381840     12880.9
    381880     12882.7
    381920     12884.6
    381960     12884.8
    382000     12885.5
    382040     12887.9
    382080     12889.9
    382120     12890.9
    382160       12891
    382200     12893.4
    382240     12894.3
    382280     12897.2
    382320     12897.3
    382360     12898.2
    382400     12899.4
    382440     12901.6
    382480     12902.4
    382520     12903.8
    382560     12905.8
    382600     12906.4
    382640     12907.8
    382680     12909.6
    382720     12911.5
    382760     12911.7
    382800     12912.3
    382840     12914.8
    382880     12916.7
    382920     12917.8
    382960     12917.9
    383000     12920.2
    383040     12921.1
    383080     12924.1
    383120     12924.1
    383160     12925.1
    383200     12926.2
    383240     12928.4
    383280     12929.3
    383320     12930.7
    383360     12932.6
    383400     12933.2
    383440     12934.6
    383480     12936.4
    383520     12938.4
    383560     12938.5
    383600     12939.1
    383640     12941.6
    383680     12943.5
    383720     12944.6
    383760     12944.8
    383800     12947.1
    383840       12948
    383880     12950.9
    383920       12951
    383960     12951.9
    384000     12953.1
    384040     12955.3
    384080     12956.1
    384120     12957.5
    384160     12959.5
    384200       12960
    384240     12961.5
    384280     12963.3
    384320     12965.3
    384360     12965.4
    384400       12966
    384440     12968.5
    384480     12970.4
    384520     12971.5
    384560     12971.6
    384600       12974
    384640     12974.8
    384680     12977.8
    384720     12977.8
    384760     12978.8
    384800     12979.9
    384840     12982.2
    384880       12983
    384920     12984.4
    384960     12986.4
    385000     12986.9
    385040     12988.3
    385080     12990.2
    385120     12992.1
    385160     12992.2
    385200     12992.8
    385240     12995.4
    385280     12997.3
    385320     12998.3
    385360     12998.4
    385400     13000.8
    385440     13001.7
    385480     13004.6
    385520     13004.7
    385560     13005.6
    385600     13006.8
    385640       13009
    385680     13009.8
    385720     13011.3
    385760     13013.3
    385800     13013.8
    385840     13015.2
    385880       13017
    385920     13018.9
    385960       13019
    386000     13019.7
    386040     13022.2
    386080     13024.1
    386120     13025.1
    386160     13025.3
    386200     13027.6
    386240     13028.5
    386280     13031.4
    386320     13031.5
    386360     13032.4
    386400     13033.6
    386440     13035.8
    386480     13036.6
    386520     13038.1
    386560     13040.1
    386600     13040.6
    386640       13042
    386680     13043.8
    386720     13045.7
    386760     13045.9
    386800     13046.5
    386840       13049
    386880       13051
    386920       13052
    386960     13052.1
    387000     13054.5
    387040     13055.3
    387080     13058.3
    387120     13058.3
    387160     13059.2
    387200     13060.4
    387240     13062.6
    387280     13063.4
    387320       13065
    387360       13067
    387400     13067.5
    387440     13068.8
    387480     13070.7
    387520     13072.5
    387560     13072.7
    387600     13073.4
    387640     13075.9
    387680     13077.8
    387720     13078.8
    387760       13079
    387800     13081.3
    387840     13082.1
    387880     13085.1
    387920     13085.2
    387960     13086.1
    388000     13087.2
    388040     13089.5
    388080     13090.2
    388120     13091.8
    388160     13093.7
    388200     13094.3
    388240     13095.6
    388280     13097.5
    388320     13099.4
    388360     13099.6
    388400     13100.2
    388440     13102.7
    388480     13104.6
    388520     13105.7
    388560     13105.8
    388600     13108.2
    388640       13109
    388680       13112
    388720       13112
    388760       13113
    388800     13114.1
    388840     13116.3
    388880     13117.1
    388920     13118.7
    388960     13120.6
    389000     13121.1
    389040     13122.4
    389080     13124.3
    389120     13126.2
    389160     13126.4
    389200     13127.1
    389240     13129.5
    389280     13131.4
    389320     13132.5
    389360     13132.6
    389400       13135
    389440     13135.7
    389480     13138.8
    389520     13138.8
    389560     13139.8
    389600     13140.9
    389640     13143.1
    389680     13143.9
    389720     13145.5
    389760     13147.5
    389800       13148
    389840     13149.3
    389880     13151.1
    389920       13153
    389960     13153.2
    390000     13153.9
    390040     13156.3
    390080     13158.2
    390120     13159.3
    390160     13159.4
    390200     13161.8
    390240     13162.5
    390280     13165.6
    390320     13165.6
    390360     13166.6
    390400     13167.7
    390440       13170
    390480     13170.8
    390520     13172.3
    390560     13174.3
    390600     13174.8
    390640     13176.1
    390680       13178
    390720     13179.9
    390760     13180.1
    390800     13180.7
    390840     13183.1
    390880     13185.1
    390920     13186.1
    390960     13186.2
    391000     13188.7
    391040     13189.4
    391080     13192.4
    391120     13192.5
    391160     13193.4
    391200     13194.6
    391240     13196.7
    391280     13197.6
    391320     13199.1
    391360     13201.1
    391400     13201.6
    391440     13202.8
    391480     13204.7
    391520     13206.7
    391560     13206.9
    391600     13207.5
    391640     13209.9
    391680     13211.9
    391720     13212.9
    391760       13213
    391800     13215.4
    391840     13216.2
    391880     13219.2
    391920     13219.3
    391960     13220.2
    392000     13221.4
    392040     13223.5
    392080     13224.4
    392120     13225.9
    392160     13227.9
    392200     13228.3
    392240     13229.6
    392280     13231.5
    392320     13233.4
    392360     13233.6
    392400     13234.2
    392440     13236.7
    392480     13238.7
    392520     13239.7
    392560     13239.8
    392600     13242.2
    392640     13242.9
    392680       13246
    392720       13246
    392760     13246.9
    392800     13248.2
    392840     13250.3
    392880     13251.2
    392920     13252.7
    392960     13254.7
    393000     13255.1
    393040     13256.3
    393080     13258.3
    393120     13260.3
    393160     13260.4
    393200       13261
    393240     13263.5
    393280     13265.5
    393320     13266.5
    393360     13266.6
    393400       13269
    393440     13269.7
    393480     13272.8
    393520     13272.8
    393560     13273.7
    393600       13275
    393640       13277
    393680       13278
    393720     13279.5
    393760     13281.4
    393800     13281.9
    393840     13283.1
    393880     13285.1
    393920       13287
    393960     13287.2
    394000     13287.8
    394040     13290.3
    394080     13292.3
    394120     13293.3
    394160     13293.4
    394200     13295.8
    394240     13296.5
    394280     13299.6
    394320     13299.6
    394360     13300.6
    394400     13301.8
    394440     13303.8
    394480     13304.7
    394520     13306.3
    394560     13308.3
    394600     13308.7
    394640     13309.8
    394680     13311.9
    394720     13313.9
    394760     13313.9
    394800     13314.5
    394840     13317.1
    394880       13319
    394920     13320.1
    394960     13320.1
    395000     13322.5
    395040     13323.3
    395080     13326.3
    395120     13326.3
    395160     13327.3
    395200     13328.5
    395240     13330.5
    395280     13331.5
    395320     13333.1
    395360       13335
    395400     13335.4
    395440     13336.6
    395480     13338.6
    395520     13340.6
    395560     13340.7
    395600     13341.2
    395640     13343.9
    395680     13345.7
    395720     13346.8
    395760     13346.9
    395800     13349.2
    395840       13350
    395880     13353.1
    395920     13353.1
    395960       13354
    396000     13355.2
    396040     13357.2
    396080     13358.3
    396120     13359.8
    396160     13361.7
    396200     13362.2
    396240     13363.4
    396280     13365.3
    396320     13367.4
    396360     13367.4
    396400       13368
    396440     13370.6
    396480     13372.5
    396520     13373.6
    396560     13373.7
    396600       13376
    396640     13376.8
    396680     13379.8
    396720     13379.8
    396760     13380.8
    396800       13382
    396840       13384
    396880       13385
    396920     13386.6
    396960     13388.4
    397000     13388.9
    397040     13390.1
    397080     13392.1
    397120     13394.1
    397160     13394.1
    397200     13394.7
    397240     13397.4
    397280     13399.2
    397320     13400.3
    397360     13400.4
    397400     13402.7
    397440     13403.5
    397480     13406.6
    397520     13406.6
    397560     13407.5
    397600     13408.7
    397640     13410.7
    397680     13411.8
    397720     13413.3
    397760     13415.2
    397800     13415.7
    397840     13416.8
    397880     13418.8
    397920     13420.8
    397960     13420.9
    398000     13421.4
    398040     13424.1
    398080     13425.9
    398120       13427
    398160     13427.2
    398200     13429.4
    398240     13430.2
    398280     13433.4
    398320     13433.4
    398360     13434.3
    398400     13435.4
    398440     13437.4
    398480     13438.5
    398520     13440.1
    398560     13441.9
    398600     13442.4
    398640     13443.6
    398680     13445.6
    398720     13447.5
    398760     13447.6
    398800     13448.2
    398840     13450.8
    398880     13452.6
    398920     13453.7
    398960       13454
    399000     13456.2
    399040       13457
    399080     13460.1
    399120     13460.1
    399160       13461
    399200     13462.1
    399240     13464.2
    399280     13465.2
    399320     13466.9
    399360     13468.7
    399400     13469.1
    399440     13470.3
    399480     13472.3
    399520     13474.3
    399560     13474.4
    399600     13474.9
    399640     13477.5
    399680     13479.4
    399720     13480.4
    399760     13480.7
    399800       13483
    399840     13483.7
    399880     13486.9
    399920     13486.9
    399960     13487.8
    400000     13488.9
    400040       13491
    400080       13492
    400120     13493.7
    400160     13495.4
    400200     13495.9
    400240     13497.1
    400280       13499
    400320       13501
    400360     13501.2
    400400     13501.6
    400440     13504.3
    400480     13506.2
    400520     13507.2
    400560     13507.4
    400600     13509.7
    400640     13510.5
    400680     13513.6
    400720     13513.6
    400760     13514.4
    400800     13515.6
    400840     13517.7
    400880     13518.7
    400920     13520.4
    400960     13522.1
    401000     13522.7
    401040     13523.8
    401080     13525.8
    401120     13527.8
    401160     13527.9
    401200     13528.4
    401240     13531.1
    401280     13532.9
    401320       13534
    401360     13534.2
    401400     13536.4
    401440     13537.2
    401480     13540.4
    401520     13540.4
    401560     13541.2
    401600     13542.3
    401640     13544.6
    401680     13545.5
    401720     13547.1
    401760     13548.9
    401800     13549.4
    401840     13550.5
    401880     13552.5
    401920     13554.5
    401960     13554.6
    402000     13555.1
    402040     13557.8
    402080     13559.6
    402120     13560.8
    402160     13560.9
    402200     13563.1
    402240     13563.9
    402280     13567.2
    402320     13567.2
    402360     13567.9
    402400     13569.1
    402440     13571.3
    402480     13572.2
    402520     13573.8
    402560     13575.6
    402600     13576.1
    402640     13577.2
    402680     13579.3
    402720     13581.3
    402760     13581.4
    402800     13581.9
    402840     13584.5
    402880     13586.4
    402920     13587.5
    402960     13587.7
    403000     13589.9
    403040     13590.6
    403080     13593.9
    403120     13593.9
    403160     13594.7
    403200     13595.8
    403240     13598.1
    403280     13598.9
    403320     13600.5
    403360     13602.3
    403400     13602.9
    403440     13603.9
    403480       13606
    403520       13608
    403560     13608.1
    403600     13608.6
    403640     13611.2
    403680     13613.1
    403720     13614.3
    403760     13614.5
    403800     13616.6
    403840     13617.3
    403880     13620.7
    403920     13620.6
    403960     13621.4
    404000     13622.5
    404040     13624.8
    404080     13625.7
    404120     13627.3
    404160     13629.1
    404200     13629.6
    404240     13630.6
    404280     13632.8
    404320     13634.8
    404360     13634.8
    404400     13635.3
    404440     13637.9
    404480     13639.8
    404520       13641
    404560     13641.1
    404600     13643.3
    404640       13644
    404680     13647.4
    404720     13647.4
    404760     13648.2
    404800     13649.2
    404840     13651.6
    404880     13652.4
    404920       13654
    404960     13655.9
    405000     13656.4
    405040     13657.3
    405080     13659.6
    405120     13661.5
    405160     13661.5
    405200       13662
    405240     13664.6
    405280     13666.6
    405320     13667.7
    405360     13667.9
    405400       13670
    405440     13670.7
    405480     13674.2
    405520     13674.1
    405560     13674.9
    405600       13676
    405640     13678.3
    405680     13679.1
    405720     13680.8
    405760     13682.6
    405800     13683.1
    405840     13684.1
    405880     13686.3
    405920     13688.2
    405960     13688.3
    406000     13688.7
    406040     13691.4
    406080     13693.4
    406120     13694.5
    406160     13694.6
    406200     13696.8
    406240     13697.4
    406280     13700.9
    406320     13700.9
    406360     13701.7
    406400     13702.7
    406440     13705.1
    406480     13705.9
    406520     13707.5
    406560     13709.3
    406600     13709.8
    406640     13710.8
    406680     13713.1
    406720       13715
    406760       13715
    406800     13715.5
    406840     13718.1
    406880     13720.1
    406920     13721.2
    406960     13721.4
    407000     13723.6
    407040     13724.1
    407080     13727.6
    407120     13727.6
    407160     13728.4
    407200     13729.5
    407240     13731.8
    407280     13732.6
    407320     13734.2
    407360       13736
    407400     13736.6
    407440     13737.5
    407480     13739.8
    407520     13741.7
    407560     13741.7
    407600     13742.2
    407640     13744.9
    407680     13746.9
    407720     13747.9
    407760     13748.1
    407800     13750.3
    407840     13750.9
    407880     13754.3
    407920     13754.3
    407960     13755.1
    408000     13756.2
    408040     13758.6
    408080     13759.4
    408120       13761
    408160     13762.8
    408200     13763.3
    408240     13764.2
    408280     13766.5
    408320     13768.5
    408360     13768.4
    408400     13768.9
    408440     13771.6
    408480     13773.6
    408520     13774.6
    408560     13774.8
    408600       13777
    408640     13777.6
    408680     13781.1
    408720     13781.1
    408760     13781.8
    408800     13782.9
    408840     13785.2
    408880     13786.2
    408920     13787.7
    408960     13789.5
    409000     13790.1
    409040     13790.9
    409080     13793.2
    409120     13795.2
    409160     13795.1
    409200     13795.6
    409240     13798.3
    409280     13800.4
    409320     13801.4
    409360     13801.6
    409400     13803.7
    409440     13804.3
    409480     13807.8
    409520     13807.8
    409560     13808.6
    409600     13809.6
    409640     13811.8
    409680     13812.8
    409720     13814.4
    409760     13816.2
    409800     13816.8
    409840     13817.6
    409880     13819.9
    409920     13821.9
    409960     13821.8
    410000     13822.3
    410040     13825.1
    410080     13827.1
    410120     13828.1
    410160     13828.3
    410200     13830.5
    410240       13831
    410280     13834.5
    410320     13834.6
    410360     13835.3
    410400     13836.4
    410440     13838.5
    410480     13839.5
    410520     13841.1
    410560     13842.9
    410600     13843.5
    410640     13844.3
    410680     13846.6
    410720     13848.6
    410760     13848.5
    410800     13849.1
    410840     13851.7
    410880     13853.8
    410920     13854.8
    410960       13855
    411000     13857.2
    411040     13857.7
    411080     13861.2
    411120     13861.3
    411160       13862
    411200     13863.1
    411240     13865.3
    411280     13866.2
    411320     13867.8
    411360     13869.6
    411400     13870.2
    411440       13871
    411480     13873.3
    411520     13875.3
    411560     13875.3
    411600     13875.8
    411640     13878.4
    411680     13880.5
    411720     13881.5
    411760     13881.7
    411800     13883.9
    411840     13884.5
    411880     13887.9
    411920       13888
    411960     13888.8
    412000     13889.8
    412040       13892
    412080       13893
    412120     13894.6
    412160     13896.4
    412200     13896.9
    412240     13897.8
    412280       13900
    412320       13902
    412360       13902
    412400     13902.6
    412440     13905.2
    412480     13907.3
    412520     13908.2
    412560     13908.4
    412600     13910.7
    412640     13911.2
    412680     13914.7
    412720     13914.7
    412760     13915.5
    412800     13916.5
    412840     13918.7
    412880     13919.7
    412920     13921.3
    412960     13923.1
    413000     13923.6
    413040     13924.6
    413080     13926.7
    413120     13928.8
    413160     13928.7
    413200     13929.3
    413240     13931.9
    413280       13934
    413320       13935
    413360     13935.2
    413400     13937.4
    413440       13938
    413480     13941.4
    413520     13941.4
    413560     13942.2
    413600     13943.2
    413640     13945.4
    413680     13946.3
    413720     13948.1
    413760     13949.8
    413800     13950.4
    413840     13951.3
    413880     13953.4
    413920     13955.5
    413960     13955.4
    414000       13956
    414040     13958.7
    414080     13960.7
    414120     13961.7
    414160     13961.9
    414200     13964.1
    414240     13964.6
    414280     13968.1
    414320     13968.1
    414360     13968.9
    414400       13970
    414440     13972.1
    414480     13973.1
    414520     13974.8
    414560     13976.5
    414600     13977.1
    414640     13978.1
    414680     13980.2
    414720     13982.3
    414760     13982.2
    414800     13982.7
    414840     13985.4
    414880     13987.4
    414920     13988.4
    414960     13988.6
    415000     13990.8
    415040     13991.4
    415080     13994.9
    415120     13994.9
    415160     13995.6
    415200     13996.6
    415240     13998.9
    415280     13999.8
    415320     14001.5
    415360     14003.3
    415400     14003.9
    415440     14004.8
    415480     14006.9
    415520       14009
    415560     14008.9
    415600     14009.5
    415640     14012.1
    415680     14014.1
    415720     14015.2
    415760     14015.4
    415800     14017.6
    415840     14018.1
    415880     14021.6
    415920     14021.6
    415960     14022.3
    416000     14023.4
    416040     14025.7
    416080     14026.6
    416120     14028.3
    416160       14030
    416200     14030.6
    416240     14031.6
    416280     14033.6
    416320     14035.7
    416360     14035.7
    416400     14036.2
    416440     14038.9
    416480     14040.9
    416520     14041.9
    416560     14042.2
    416600     14044.4
    416640     14044.9
    416680     14048.4
    416720     14048.4
    416760     14049.2
    416800     14050.2
    416840     14052.5
    416880     14053.4
    416920       14055
    416960     14056.8
    417000     14057.4
    417040     14058.3
    417080     14060.4
    417120     14062.5
    417160     14062.5
    417200       14063
    417240     14065.7
    417280     14067.6
    417320     14068.7
    417360     14068.9
    417400     14071.1
    417440     14071.7
    417480     14075.2
    417520     14075.2
    417560       14076
    417600       14077
    417640     14079.2
    417680     14080.1
    417720     14081.8
    417760     14083.6
    417800     14084.1
    417840     14085.1
    417880     14087.1
    417920     14089.3
    417960     14089.3
    418000     14089.8
    418040     14092.5
    418080     14094.4
    418120     14095.5
    418160     14095.7
    418200     14097.9
    418240     14098.4
    418280       14102
    418320       14102
    418360     14102.7
    418400     14103.8
    418440       14106
    418480     14106.9
    418520     14108.5
    418560     14110.3
    418600     14110.9
    418640     14111.9
    418680     14113.9
    418720     14116.1
    418760     14116.1
    418800     14116.6
    418840     14119.3
    418880     14121.2
    418920     14122.3
    418960     14122.4
    419000     14124.6
    419040     14125.2
    419080     14128.7
    419120     14128.8
    419160     14129.5
    419200     14130.6
    419240     14132.8
    419280     14133.7
    419320     14135.3
    419360       14137
    419400     14137.7
    419440     14138.7
    419480     14140.7
    419520     14142.8
    419560     14142.9
    419600     14143.4
    419640       14146
    419680       14148
    419720     14149.1
    419760     14149.2
    419800     14151.4
    419840       14152
    419880     14155.5
    419920     14155.5
    419960     14156.3
    420000     14157.3
    420040     14159.5
    420080     14160.4
    420120     14162.1
    420160     14163.8
    420200     14164.4
    420240     14165.5
    420280     14167.4
    420320     14169.7
    420360     14169.6
    420400       14170
    420440     14172.8
    420480     14174.8
    420520     14175.9
    420560       14176
    420600     14178.2
    420640     14178.7
    420680     14182.3
    420720     14182.3
    420760     14183.1
    420800     14184.1
    420840     14186.3
    420880     14187.2
    420920     14188.9
    420960     14190.6
    421000     14191.2
    421040     14192.3
    421080     14194.2
    421120     14196.4
    421160     14196.4
    421200     14196.8
    421240     14199.6
    421280     14201.5
    421320     14202.6
    421360     14202.8
    421400     14204.9
    421440     14205.5
    421480       14209
    421520       14209
    421560     14209.9
    421600     14210.9
    421640       14213
    421680       14214
    421720     14215.6
    421760     14217.4
    421800     14217.9
    421840       14219
    421880       14221
    421920     14223.1
    421960     14223.2
    422000     14223.5
    422040     14226.3
    422080     14228.3
    422120     14229.3
    422160     14229.5
    422200     14231.7
    422240     14232.2
    422280     14235.8
    422320     14235.7
    422360     14236.6
    422400     14237.6
    422440     14239.8
    422480     14240.7
    422520     14242.4
    422560     14244.1
    422600     14244.7
    422640     14245.8
    422680     14247.7
    422720     14249.9
    422760     14249.8
    422800     14250.3
    422840     14253.1
    422880       14255
    422920     14256.1
    422960     14256.2
    423000     14258.5
    423040       14259
    423080     14262.5
    423120     14262.4
    423160     14263.3
    423200     14264.4
    423240     14266.5
    423280     14267.5
    423320     14269.1
    423360     14270.9
    423400     14271.5
    423440     14272.5
    423480     14274.5
    423520     14276.6
    423560     14276.6
    423600       14277
    423640     14279.9
    423680     14281.8
    423720     14282.9
    423760     14282.9
    423800     14285.2
    423840     14285.8
    423880     14289.3
    423920     14289.2
    423960     14290.1
    424000     14291.1
    424040     14293.3
    424080     14294.2
    424120     14295.8
    424160     14297.7
    424200     14298.2
    424240     14299.2
    424280     14301.2
    424320     14303.4
    424360     14303.4
    424400     14303.8
    424440     14306.6
    424480     14308.6
    424520     14309.6
    424560     14309.6
    424600       14312
    424640     14312.5
    424680     14316.1
    424720     14315.9
    424760     14316.9
    424800     14317.9
    424840       14320
    424880       14321
    424920     14322.6
    424960     14324.4
    425000       14325
    425040       14326
    425080       14328
    425120     14330.1
    425160     14330.1
    425200     14330.5
    425240     14333.4
    425280     14335.4
    425320     14336.4
    425360     14336.4
    425400     14338.8
    425440     14339.3
    425480     14342.8
    425520     14342.6
    425560     14343.6
    425600     14344.7
    425640     14346.8
    425680     14347.7
    425720     14349.3
    425760     14351.2
    425800     14351.8
    425840     14352.7
    425880     14354.7
    425920     14356.8
    425960     14356.8
    426000     14357.2
    426040     14360.1
    426080     14362.1
    426120     14363.1
    426160     14363.2
    426200     14365.5
    426240       14366
    426280     14369.6
    426320     14369.4
    426360     14370.3
    426400     14371.4
    426440     14373.5
    426480     14374.5
    426520     14376.1
    426560     14377.9
    426600     14378.5
    426640     14379.4
    426680     14381.5
    426720     14383.5
    426760     14383.6
    426800       14384
    426840     14386.8
    426880     14388.9
    426920     14389.8
    426960     14389.9
    427000     14392.2
    427040     14392.8
    427080     14396.3
    427120     14396.1
    427160       14397
    427200     14398.2
    427240     14400.2
    427280     14401.2
    427320     14402.9
    427360     14404.7
    427400     14405.3
    427440     14406.2
    427480     14408.2
    427520     14410.3
    427560     14410.3
    427600     14410.7
    427640     14413.6
    427680     14415.6
    427720     14416.6
    427760     14416.7
    427800       14419
    427840     14419.6
    427880     14423.1
    427920     14422.9
    427960     14423.7
    428000       14425
    428040       14427
    428080       14428
    428120     14429.6
    428160     14431.5
    428200       14432
    428240       14433
    428280       14435
    428320     14437.1
    428360     14437.1
    428400     14437.4
    428440     14440.4
    428480     14442.4
    428520     14443.3
    428560     14443.4
    428600     14445.8
    428640     14446.3
    428680     14449.8
    428720     14449.7
    428760     14450.6
    428800     14451.7
    428840     14453.7
    428880     14454.8
    428920     14456.3
    428960     14458.2
    429000     14458.8
    429040     14459.8
    429080     14461.7
    429120     14463.9
    429160     14463.9
    429200     14464.2
    429240     14467.1
    429280     14469.2
    429320     14470.1
    429360     14470.2
    429400     14472.5
    429440     14473.1
    429480     14476.6
    429520     14476.5
    429560     14477.3
    429600     14478.5
    429640     14480.5
    429680     14481.6
    429720       14483
    429760       14485
    429800     14485.6
    429840     14486.5
    429880     14488.5
    429920     14490.7
    429960     14490.6
    430000     14490.9
    430040     14493.8
    430080     14495.9
    430120     14496.8
    430160     14496.9
    430200     14499.2
    430240     14499.8
    430280     14503.3
    430320     14503.2
    430360       14504
    430400     14505.2
    430440     14507.2
    430480     14508.3
    430520     14509.7
    430560     14511.7
    430600     14512.3
    430640     14513.2
    430680     14515.2
    430720     14517.5
    430760     14517.2
    430800     14517.7
    430840     14520.5
    430880     14522.6
    430920     14523.6
    430960     14523.6
    431000       14526
    431040     14526.5
    431080       14530
    431120     14529.9
    431160     14530.8
    431200       14532
    431240     14533.9
    431280       14535
    431320     14536.5
    431360     14538.5
    431400       14539
    431440     14539.9
    431480       14542
    431520     14544.2
    431560       14544
    431600     14544.4
    431640     14547.2
    431680     14549.4
    431720     14550.3
    431760     14550.3
    431800     14552.7
    431840     14553.2
    431880     14556.8
    431920     14556.7
    431960     14557.6
    432000     14558.7
    432040     14560.6
    432080     14561.7
    432120     14563.2
    432160     14565.2
    432200     14565.7
    432240     14566.6
    432280     14568.8
    432320     14570.9
    432360     14570.7
    432400     14571.2
    432440       14574
    432480     14576.2
    432520     14577.1
    432560       14577
    432600     14579.4
    432640       14580
    432680     14583.5
    432720     14583.4
    432760     14584.3
    432800     14585.4
    432840     14587.4
    432880     14588.4
    432920     14589.9
    432960     14591.9
    433000     14592.4
    433040     14593.4
    433080     14595.5
    433120     14597.6
    433160     14597.4
    433200     14597.9
    433240     14600.7
    433280     14602.9
    433320     14603.8
    433360     14603.8
    433400     14606.2
    433440     14606.6
    433480     14610.2
    433520     14610.1
    433560       14611
    433600     14612.1
    433640     14614.1
    433680     14615.1
    433720     14616.6
    433760     14618.5
    433800     14619.1
    433840       14620
    433880     14622.2
    433920     14624.3
    433960     14624.1
    434000     14624.5
    434040     14627.4
    434080     14629.7
    434120     14630.4
    434160     14630.5
    434200     14632.9
    434240     14633.4
    434280     14636.9
    434320     14636.8
    434360     14637.7
    434400     14638.8
    434440     14640.7
    434480     14641.8
    434520     14643.3
    434560     14645.2
    434600     14645.8
    434640     14646.7
    434680     14648.9
    434720     14651.1
    434760     14650.8
    434800     14651.2
    434840     14654.1
    434880     14656.4
    434920     14657.1
    434960     14657.2
    435000     14659.6
    435040     14660.1
    435080     14663.7
    435120     14663.4
    435160     14664.4
    435200     14665.5
    435240     14667.5
    435280     14668.6
    435320       14670
    435360       14672
    435400     14672.6
    435440     14673.4
    435480     14675.6
    435520     14677.7
    435560     14677.5
    435600     14677.9
    435640     14680.8
    435680     14683.1
    435720     14683.8
    435760     14683.9
    435800     14686.3
    435840     14686.8
    435880     14690.3
    435920     14690.1
    435960     14691.1
    436000     14692.2
    436040     14694.2
    436080     14695.3
    436120     14696.7
    436160     14698.7
    436200     14699.3
    436240     14700.1
    436280     14702.4
    436320     14704.4
    436360     14704.3
    436400     14704.6
    436440     14707.5
    436480     14709.8
    436520     14710.5
    436560     14710.5
    436600       14713
    436640     14713.5
    436680     14716.9
    436720     14716.8
    436760     14717.9
    436800     14718.9
    436840     14720.8
    436880       14722
    436920     14723.4
    436960     14725.4
    437000     14725.9
    437040     14726.8
    437080       14729
    437120     14731.1
    437160     14730.9
    437200     14731.2
    437240     14734.2
    437280     14736.5
    437320     14737.1
    437360     14737.2
    437400     14739.7
    437440     14740.1
    437480     14743.6
    437520     14743.4
    437560     14744.6
    437600     14745.5
    437640     14747.5
    437680     14748.6
    437720     14750.1
    437760       14752
    437800     14752.6
    437840     14753.5
    437880     14755.7
    437920     14757.8
    437960     14757.6
    438000     14757.9
    438040     14760.8
    438080     14763.2
    438120     14763.7
    438160     14763.9
    438200     14766.4
    438240     14766.8
    438280     14770.3
    438320     14770.1
    438360     14771.2
    438400     14772.2
    438440     14774.2
    438480     14775.3
    438520     14776.7
    438560     14778.7
    438600     14779.4
    438640     14780.2
    438680     14782.4
    438720     14784.4
    438760     14784.2
    438800     14784.6
    438840     14787.5
    438880     14789.9
    438920     14790.4
    438960     14790.5
    439000       14793
    439040     14793.5
    439080     14796.9
    439120     14796.7
    439160     14797.9
    439200     14798.8
    439240     14800.9
    439280       14802
    439320     14803.4
    439360     14805.3
    439400       14806
    439440     14806.8
    439480     14809.1
    439520     14811.1
    439560     14810.9
    439600     14811.3
    439640     14814.2
    439680     14816.5
    439720       14817
    439760     14817.2
    439800     14819.7
    439840     14820.1
    439880     14823.6
    439920     14823.4
    439960     14824.6
    440000     14825.5
    440040     14827.5
    440080     14828.7
    440120     14830.1
    440160       14832
    440200     14832.7
    440240     14833.5
    440280     14835.8
    440320     14837.8
    440360     14837.5
    440400       14838
    440440     14840.9
    440480     14843.2
    440520     14843.6
    440560     14843.8
    440600     14846.4
    440640     14846.8
    440680     14850.2
    440720     14850.1
    440760     14851.3
    440800     14852.1
    440840     14854.2
    440880     14855.3
    440920     14856.8
    440960     14858.7
    441000     14859.4
    441040     14860.1
    441080     14862.4
    441120     14864.4
    441160     14864.2
    441200     14864.7
    441240     14867.5
    441280     14869.9
    441320     14870.2
    441360     14870.5
    441400       14873
    441440     14873.4
    441480     14876.9
    441520     14876.7
    441560       14878
    441600     14878.8
    441640     14880.8
    441680     14881.9
    441720     14883.4
    441760     14885.3
    441800       14886
    441840     14886.8
    441880     14888.9
    441920     14891.1
    441960     14890.8
    442000     14891.3
    442040     14894.1
    442080     14896.5
    442120     14896.9
    442160     14897.1
    442200     14899.6
    442240     14900.1
    442280     14903.6
    442320     14903.4
    442360     14904.6
    442400     14905.4
    442440     14907.5
    442480     14908.5
    442520       14910
    442560       14912
    442600     14912.6
    442640     14913.4
    442680     14915.6
    442720     14917.7
    442760     14917.5
    442800     14917.9
    442840     14920.8
    442880     14923.1
    442920     14923.5
    442960     14923.8
    443000     14926.2
    443040     14926.7
    443080     14930.2
    443120       14930
    443160     14931.2
    443200       14932
    443240     14934.1
    443280     14935.2
    443320     14936.6
    443360     14938.5
    443400     14939.2
    443440       14940
    443480     14942.1
    443520     14944.3
    443560     14944.1
    443600     14944.5
    443640     14947.4
    443680     14949.7
    443720     14950.1
    443760     14950.3
    443800     14952.7
    443840     14953.3
    443880     14956.8
    443920     14956.6
    443960     14957.8
    444000     14958.6
    444040     14960.7
    444080     14961.7
    444120     14963.2
    444160     14965.1
    444200     14965.8
    444240     14966.6
    444280     14968.8
    444320     14970.9
    444360     14970.7
    444400     14971.1
    444440     14973.9
    444480     14976.3
    444520     14976.7
    444560     14976.8
    444600     14979.3
    444640     14979.9
    444680     14983.4
    444720     14983.2
    444760     14984.4
    444800     14985.3
    444840     14987.2
    444880     14988.3
    444920     14989.7
    444960     14991.7
    445000     14992.4
    445040     14993.2
    445080     14995.4
    445120     14997.5
    445160     14997.2
    445200     14997.7
    445240     15000.6
    445280     15002.9
    445320     15003.3
    445360     15003.4
    445400     15005.9
    445440     15006.5
    445480       15010
    445520     15009.8
    445560     15010.9
    445600     15011.9
    445640     15013.8
    445680     15014.9
    445720     15016.3
    445760     15018.3
    445800       15019
    445840     15019.8
    445880       15022
    445920     15024.1
    445960     15023.8
    446000     15024.3
    446040     15027.1
    446080     15029.4
    446120     15029.8
    446160     15029.9
    446200     15032.4
    446240       15033
    446280     15036.5
    446320     15036.4
    446360     15037.5
    446400     15038.4
    446440     15040.4
    446480     15041.4
    446520     15042.9
    446560     15044.9
    446600     15045.6
    446640     15046.3
    446680     15048.6
    446720     15050.7
    446760     15050.3
    446800     15050.8
    446840     15053.7
    446880       15056
    446920     15056.3
    446960     15056.4
    447000       15059
    447040     15059.6
    447080     15063.1
    447120     15062.9
    447160     15064.1
    447200       15065
    447240       15067
    447280       15068
    447320     15069.5
    447360     15071.5
    447400     15072.2
    447440     15072.9
    447480     15075.2
    447520     15077.2
    447560     15076.9
    447600     15077.4
    447640     15080.2
    447680     15082.5
    447720     15082.9
    447760       15083
    447800     15085.6
    447840     15086.2
    447880     15089.7
    447920     15089.5
    447960     15090.7
    448000     15091.6
    448040     15093.6
    448080     15094.6
    448120       15096
    448160       15098
    448200     15098.7
    448240     15099.5
    448280     15101.7
    448320     15103.8
    448360     15103.5
    448400       15104
    448440     15106.8
    448480     15109.1
    448520     15109.5
    448560     15109.6
    448600     15112.2
    448640     15112.7
    448680     15116.3
    448720     15116.1
    448760     15117.3
    448800     15118.2
    448840     15120.2
    448880     15121.2
    448920     15122.6
    448960     15124.6
    449000     15125.3
    449040     15126.1
    449080     15128.3
    449120     15130.3
    449160     15130.1
    449200     15130.5
    449240     15133.4
    449280     15135.7
    449320       15136
    449360     15136.1
    449400     15138.8
    449440     15139.3
    449480       15143
    449520     15142.6
    449560     15143.9
    449600     15144.8
    449640     15146.8
    449680     15147.7
    449720     15149.1
    449760     15151.2
    449800       15152
    449840     15152.7
    449880     15154.9
    449920     15156.9
    449960     15156.6
    450000     15157.1
    450040     15159.9
    450080     15162.3
    450120     15162.6
    450160     15162.8
    450200     15165.4
    450240     15165.9
    450280     15169.4
    450320     15169.2
    450360     15170.4
    450400     15171.3
    450440     15173.3
    450480     15174.3
    450520     15175.7
    450560     15177.8
    450600     15178.5
    450640     15179.2
    450680     15181.4
    450720     15183.5
    450760     15183.2
    450800     15183.6
    450840     15186.5
    450880     15188.9
    450920     15189.1
    450960     15189.3
    451000     15191.9
    451040     15192.4
    451080       15196
    451120     15195.7
    451160     15196.9
    451200     15197.9
    451240     15199.9
    451280     15200.8
    451320     15202.2
    451360     15204.4
    451400     15205.1
    451440     15205.8
    451480       15208
    451520       15210
    451560     15209.8
    451600     15210.1
    451640       15213
    451680     15215.4
    451720     15215.7
    451760     15215.8
    451800     15218.5
    451840       15219
    451880     15222.6
    451920     15222.3
    451960     15223.5
    452000     15224.5
    452040     15226.5
    452080     15227.4
    452120     15228.8
    452160       15231
    452200     15231.7
    452240     15232.4
    452280     15234.5
    452320     15236.7
    452360     15236.3
    452400     15236.7
    452440     15239.6
    452480     15241.9
    452520     15242.2
    452560     15242.5
    452600       15245
    452640     15245.6
    452680     15249.2
    452720       15249
    452760       15250
    452800       15251
    452840     15253.2
    452880       15254
    452920     15255.4
    452960     15257.6
    453000     15258.3
    453040     15259.1
    453080     15261.1
    453120     15263.3
    453160     15262.8
    453200     15263.3
    453240     15266.2
    453280     15268.5
    453320     15268.8
    453360     15269.1
    453400     15271.6
    453440     15272.2
    453480     15275.8
    453520     15275.5
    453560     15276.6
    453600     15277.5
    453640     15279.8
    453680     15280.6
    453720       15282
    453760     15284.2
    453800     15284.9
    453840     15285.6
    453880     15287.7
    453920     15289.8
    453960     15289.4
    454000     15289.8
    454040     15292.8
    454080       15295
    454120     15295.4
    454160     15295.7
    454200     15298.1
    454240     15298.7
    454280     15302.4
    454320     15302.1
    454360     15303.2
    454400     15304.1
    454440     15306.3
    454480     15307.1
    454520     15308.5
    454560     15310.7
    454600     15311.4
    454640     15312.1
    454680     15314.3
    454720     15316.3
    454760     15315.9
    454800     15316.4
    454840     15319.3
    454880     15321.6
    454920       15322
    454960     15322.2
    455000     15324.6
    455040     15325.2
    455080     15328.9
    455120     15328.6
    455160     15329.7
    455200     15330.6
    455240     15332.9
    455280     15333.7
    455320     15335.1
    455360     15337.3
    455400       15338
    455440     15338.7
    455480     15340.8
    455520     15342.9
    455560     15342.5
    455600     15342.9
    455640     15345.8
    455680     15348.1
    455720     15348.5
    455760     15348.8
    455800     15351.1
    455840     15351.8
    455880     15355.5
    455920     15355.2
    455960     15356.3
    456000     15357.2
    456040     15359.4
    456080     15360.2
    456120     15361.7
    456160     15363.9
    456200     15364.5
    456240     15365.2
    456280     15367.3
    456320     15369.5
    456360       15369
    456400     15369.5
    456440     15372.4
    456480     15374.7
    456520     15375.1
    456560     15375.3
    456600     15377.7
    456640     15378.4
    456680       15382
    456720     15381.8
    456760     15382.8
    456800     15383.7
    456840       15386
    456880     15386.7
    456920     15388.3
    456960     15390.4
    457000     15391.1
    457040     15391.8
    457080       15394
    457120       15396
    457160     15395.6
    457200     15396.1
    457240       15399
    457280     15401.3
    457320     15401.6
    457360     15401.9
    457400     15404.3
    457440       15405
    457480     15408.6
    457520     15408.4
    457560     15409.4
    457600     15410.3
    457640     15412.6
    457680     15413.3
    457720     15414.8
    457760       15417
    457800     15417.7
    457840     15418.3
    457880     15420.5
    457920     15422.6
    457960     15422.2
    458000     15422.6
    458040     15425.5
    458080     15427.9
    458120     15428.2
    458160     15428.5
    458200     15430.8
    458240     15431.5
    458280     15435.1
    458320     15434.9
    458360       15436
    458400     15436.9
    458440     15439.2
    458480     15439.9
    458520     15441.4
    458560     15443.7
    458600     15444.3
    458640     15444.9
    458680     15447.1
    458720     15449.1
    458760     15448.7
    458800     15449.2
    458840     15452.2
    458880     15454.5
    458920     15454.8
    458960     15455.1
    459000     15457.5
    459040     15458.1
    459080     15461.7
    459120     15461.5
    459160     15462.5
    459200     15463.5
    459240     15465.9
    459280     15466.5
    459320       15468
    459360     15470.3
    459400     15470.9
    459440     15471.5
    459480     15473.7
    459520     15475.7
    459560     15475.3
    459600     15475.9
    459640     15478.8
    459680     15481.2
    459720     15481.4
    459760     15481.7
    459800     15484.1
    459840     15484.7
    459880     15488.4
    459920     15488.1
    459960     15489.1
    460000     15490.1
    460040     15492.5
    460080     15493.2
    460120     15494.6
    460160     15496.9
    460200     15497.4
    460240     15498.1
    460280     15500.3
    460320     15502.3
    460360     15501.8
    460400     15502.5
    460440     15505.4
    460480     15507.8
    460520       15508
    460560     15508.2
    460600     15510.7
    460640     15511.3
    460680       15515
    460720     15514.6
    460760     15515.8
    460800     15516.8
    460840       15519
    460880     15519.7
    460920     15521.2
    460960     15523.5
    461000       15524
    461040     15524.7
    461080     15526.9
    461120     15528.9
    461160     15528.4
    461200     15529.2
    461240     15531.9
    461280     15534.4
    461320     15534.6
    461360     15534.8
    461400     15537.3
    461440     15537.8
    461480     15541.7
    461520     15541.2
    461560     15542.4
    461600     15543.3
    461640     15545.6
    461680     15546.3
    461720     15547.8
    461760       15550
    461800     15550.5
    461840     15551.3
    461880     15553.5
    461920     15555.5
    461960     15554.9
    462000     15555.7
    462040     15558.5
    462080     15560.9
    462120     15561.2
    462160     15561.4
    462200     15563.9
    462240     15564.4
    462280     15568.3
    462320     15567.9
    462360       15569
    462400     15569.9
    462440     15572.1
    462480     15572.9
    462520     15574.4
    462560     15576.7
    462600       15577
    462640     15577.8
    462680       15580
    462720     15582.1
    462760     15581.5
    462800     15582.3
    462840     15585.1
    462880     15587.5
    462920     15587.7
    462960       15588
    463000     15590.5
    463040       15591
    463080     15594.9
    463120     15594.5
    463160     15595.6
    463200     15596.5
    463240     15598.7
    463280     15599.5
    463320       15601
    463360     15603.2
    463400     15603.7
    463440     15604.4
    463480     15606.6
    463520     15608.6
    463560     15608.1
    463600     15608.9
    463640     15611.7
    463680     15614.2
    463720     15614.3
    463760     15614.6
    463800     15617.1
    463840     15617.6
    463880     15621.4
    463920       15621
    463960     15622.2
    464000     15623.1
    464040     15625.3
    464080     15626.1
    464120     15627.6
    464160     15629.8
    464200     15630.3
    464240       15631
    464280     15633.2
    464320     15635.3
    464360     15634.7
    464400     15635.5
    464440     15638.2
    464480     15640.8
    464520     15640.9
    464560     15641.2
    464600     15643.7
    464640     15644.2
    464680     15648.1
    464720     15647.6
    464760     15648.7
    464800     15649.6
    464840     15651.9
    464880     15652.7
    464920     15654.2
    464960     15656.4
    465000     15656.9
    465040     15657.6
    465080     15659.8
    465120     15661.9
    465160     15661.3
    465200     15662.1
    465240     15664.9
    465280     15667.4
    465320     15667.4
    465360     15667.8
    465400     15670.3
    465440     15670.8
    465480     15674.8
    465520     15674.2
    465560     15675.3
    465600     15676.2
    465640     15678.6
    465680     15679.3
    465720     15680.8
    465760       15683
    465800     15683.5
    465840     15684.2
    465880     15686.3
    465920     15688.5
    465960     15687.9
    466000     15688.7
    466040     15691.5
    466080       15694
    466120       15694
    466160     15694.5
    466200     15696.9
    466240     15697.4
    466280     15701.4
    466320     15700.9
    466360     15701.9
    466400     15702.8
    466440     15705.2
    466480     15705.9
    466520     15707.4
    466560     15709.6
    466600     15710.1
    466640     15710.9
    466680       15713
    466720       15715
    466760     15714.5
    466800     15715.3
    466840     15718.1
    466880     15720.5
    466920     15720.6
    466960     15721.1
    467000     15723.5
    467040       15724
    467080     15728.1
    467120     15727.5
    467160     15728.5
    467200     15729.4
    467240     15731.8
    467280     15732.4
    467320     15733.9
    467360     15736.2
    467400     15736.7
    467440     15737.5
    467480     15739.6
    467520     15741.7
    467560     15741.1
    467600     15741.9
    467640     15744.6
    467680     15747.1
    467720     15747.2
    467760     15747.7
    467800       15750
    467840     15750.6
    467880     15754.6
    467920     15754.1
    467960     15755.1
    468000     15755.9
    468040     15758.3
    468080     15759.1
    468120     15760.5
    468160     15762.8
    468200     15763.2
    468240     15764.1
    468280     15766.2
    468320     15768.2
    468360     15767.6
    468400     15768.4
    468440     15771.3
    468480     15773.7
    468520     15773.8
    468560     15774.2
    468600     15776.5
    468640     15777.2
    468680     15781.2
    468720     15780.7
    468760     15781.6
    468800     15782.5
    468840     15784.9
    468880     15785.6
    468920     15787.1
    468960     15789.4
    469000     15789.8
    469040     15790.7
    469080     15792.8
    469120     15794.8
    469160     15794.2
    469200     15795.1
    469240     15797.9
    469280     15800.3
    469320     15800.4
    469360     15800.8
    469400     15803.1
    469440     15803.7
    469480     15807.8
    469520     15807.3
    469560     15808.2
    469600     15809.1
    469640     15811.4
    469680     15812.2
    469720     15813.8
    469760     15816.1
    469800     15816.5
    469840     15817.3
    469880     15819.3
    469920     15821.4
    469960     15820.7
    470000     15821.6
    470040     15824.5
    470080     15826.9
    470120       15827
    470160     15827.4
    470200     15829.7
    470240     15830.4
    470280     15834.4
    470320     15833.9
    470360     15834.8
    470400     15835.6
    470440     15837.9
    470480     15838.8
    470520     15840.3
    470560     15842.7
    470600       15843
    470640     15843.8
    470680     15845.9
    470720       15848
    470760     15847.3
    470800     15848.1
    470840     15851.1
    470880     15853.6
    470920     15853.6
    470960       15854
    471000     15856.3
    471040       15857
    471080     15860.9
    471120     15860.5
    471160     15861.5
    471200     15862.2
    471240     15864.5
    471280     15865.4
    471320     15866.9
    471360     15869.2
    471400     15869.6
    471440     15870.5
    471480     15872.5
    471520     15874.5
    471560     15873.9
    471600     15874.7
    471640     15877.7
    471680     15880.1
    471720     15880.2
    471760     15880.5
    471800     15882.9
    471840     15883.5
    471880     15887.5
    471920     15887.1
    471960       15888
    472000     15888.8
    472040     15891.1
    472080     15892.1
    472120     15893.4
    472160     15895.8
    472200     15896.2
    472240     15897.1
    472280       15899
    472320       15901
    472360     15900.5
    472400     15901.2
    472440     15904.3
    472480     15906.6
    472520     15906.7
    472560     15907.1
    472600     15909.5
    472640     15910.1
    472680     15914.1
    472720     15913.8
    472760     15914.5
    472800     15915.3
    472840     15917.7
    472880     15918.7
    472920       15920
    472960     15922.3
    473000     15922.7
    473040     15923.7
    473080     15925.6
    473120     15927.5
    473160       15927
    473200     15927.9
    473240     15930.9
    473280     15933.2
    473320     15933.3
    473360     15933.7
    473400       15936
    473440     15936.7
    473480     15940.6
    473520     15940.3
    473560     15941.1
    473600     15941.9
    473640     15944.2
    473680     15945.3
    473720     15946.5
    473760     15948.9
    473800     15949.3
    473840     15950.3
    473880     15952.1
    473920     15954.1
    473960     15953.6
    474000     15954.4
    474040     15957.4
    474080     15959.8
    474120     15959.8
    474160     15960.2
    474200     15962.6
    474240     15963.3
    474280     15967.2
    474320     15966.9
    474360     15967.6
    474400     15968.5
    474440     15970.7
    474480     15971.9
    474520     15973.1
    474560     15975.5
    474600     15975.8
    474640     15976.8
    474680     15978.7
    474720     15980.7
    474760     15980.1
    474800     15980.9
    474840       15984
    474880     15986.3
    474920     15986.3
    474960     15986.7
    475000     15989.2
    475040     15989.7
    475080     15993.7
    475120     15993.4
    475160     15994.2
    475200     15994.9
    475240     15997.3
    475280     15998.4
    475320     15999.6
    475360     16002.1
    475400     16002.3
    475440     16003.3
    475480     16005.2
    475520     16007.3
    475560     16006.6
    475600     16007.4
    475640     16010.5
    475680     16012.8
    475720       16013
    475760     16013.3
    475800     16015.7
    475840     16016.3
    475880     16020.2
    475920     16019.9
    475960     16020.7
    476000     16021.5
    476040     16023.8
    476080     16024.9
    476120     16026.2
    476160     16028.6
    476200     16028.8
    476240     16029.8
    476280     16031.7
    476320     16033.7
    476360       16033
    476400     16033.9
    476440       16037
    476480     16039.3
    476520     16039.5
    476560     16039.7
    476600     16042.1
    476640     16042.8
    476680     16046.7
    476720     16046.4
    476760     16047.2
    476800       16048
    476840     16050.2
    476880     16051.3
    476920     16052.7
    476960     16055.2
    477000     16055.3
    477040     16056.3
    477080     16058.3
    477120     16060.3
    477160     16059.5
    477200     16060.4
    477240     16063.5
    477280     16065.8
    477320     16066.1
    477360     16066.3
    477400     16068.6
    477440     16069.4
    477480     16073.2
    477520     16072.9
    477560     16073.7
    477600     16074.5
    477640     16076.7
    477680     16077.9
    477720     16079.2
    477760     16081.8
    477800     16081.8
    477840     16082.9
    477880     16084.8
    477920     16086.8
    477960       16086
    478000       16087
    478040     16090.1
    478080     16092.4
    478120     16092.6
    478160     16092.8
    478200     16095.2
    478240     16095.9
    478280     16099.7
    478320     16099.5
    478360     16100.2
    478400       16101
    478440     16103.3
    478480     16104.5
    478520     16105.7
    478560     16108.3
    478600     16108.4
    478640     16109.4
    478680     16111.3
    478720     16113.3
    478760     16112.5
    478800     16113.6
    478840     16116.6
    478880     16118.9
    478920     16119.2
    478960     16119.4
    479000     16121.8
    479040     16122.4
    479080     16126.3
    479120     16126.1
    479160     16126.7
    479200     16127.6
    479240     16129.9
    479280       16131
    479320     16132.2
    479360     16134.7
    479400       16135
    479440     16135.9
    479480     16137.9
    479520     16139.9
    479560       16139
    479600     16140.2
    479640     16143.2
    479680     16145.4
    479720     16145.7
    479760       16146
    479800     16148.3
    479840       16149
    479880     16152.8
    479920     16152.7
    479960     16153.3
    480000     16154.2
    480040     16156.4
    480080     16157.6
    480120     16158.7
    480160     16161.3
    480200     16161.5
    480240     16162.4
    480280     16164.5
    480320     16166.5
    480360     16165.5
    480400     16166.8
    480440     16169.7
    480480     16171.9
    480520     16172.3
    480560     16172.5
    480600     16174.8
    480640     16175.5
    480680     16179.4
    480720     16179.1
    480760     16179.8
    480800     16180.7
    480840       16183
    480880     16184.2
    480920     16185.2
    480960     16187.8
    481000       16188
    481040       16189
    481080       16191
    481120     16192.9
    481160     16192.1
    481200     16193.3
    481240     16196.2
    481280     16198.4
    481320     16198.8
    481360       16199
    481400     16201.5
    481440       16202
    481480     16205.9
    481520     16205.7
    481560     16206.3
    481600     16207.2
    481640     16209.4
    481680     16210.7
    481720     16211.6
    481760     16214.3
    481800     16214.5
    481840     16215.5
    481880     16217.5
    481920     16219.4
    481960     16218.5
    482000     16219.8
    482040     16222.7
    482080       16225
    482120     16225.3
    482160     16225.5
    482200     16227.9
    482240     16228.5
    482280     16232.4
    482320     16232.2
    482360     16232.8
    482400     16233.7
    482440     16235.9
    482480     16237.2
    482520     16238.1
    482560     16240.8
    482600       16241
    482640       16242
    482680       16244
    482720     16245.9
    482760       16245
    482800     16246.3
    482840     16249.1
    482880     16251.5
    482920     16251.7
    482960       16252
    483000     16254.4
    483040     16254.9
    483080     16258.9
    483120     16258.7
    483160     16259.3
    483200     16260.1
    483240     16262.3
    483280     16263.7
    483320     16264.6
    483360     16267.4
    483400     16267.5
    483440     16268.5
    483480     16270.5
    483520     16272.4
    483560     16271.4
    483600     16272.8
    483640     16275.6
    483680     16277.9
    483720     16278.2
    483760     16278.5
    483800     16280.9
    483840     16281.4
    483880     16285.4
    483920     16285.1
    483960     16285.7
    484000     16286.6
    484040     16288.8
    484080     16290.2
    484120     16291.1
    484160     16293.9
    484200     16293.9
    484240     16294.9
    484280     16296.9
    484320     16298.9
    484360     16297.8
    484400     16299.3
    484440     16302.1
    484480     16304.3
    484520     16304.7
    484560       16305
    484600     16307.4
    484640     16307.8
    484680     16311.9
    484720     16311.6
    484760     16312.2
    484800     16313.1
    484840     16315.3
    484880     16316.6
    484920     16317.6
    484960     16320.4
    485000     16320.4
    485040     16321.4
    485080     16323.3
    485120     16325.4
    485160     16324.3
    485200     16325.8
    485240     16328.6
    485280     16330.8
    485320     16331.2
    485360     16331.5
    485400     16333.9
    485440     16334.3
    485480     16338.3
    485520     16338.1
    485560     16338.7
    485600     16339.5
    485640     16341.8
    485680     16343.2
    485720     16344.1
    485760     16346.9
    485800     16346.9
    485840     16347.8
    485880     16349.7
    485920     16351.9
    485960     16350.7
    486000     16352.2
    486040     16355.1
    486080     16357.3
    486120     16357.6
    486160       16358
    486200     16360.4
    486240     16360.8
    486280     16364.8
    486320     16364.7
    486360     16365.2
    486400       16366
    486440     16368.3
    486480     16369.7
    486520     16370.5
    486560     16373.3
    486600     16373.4
    486640     16374.3
    486680     16376.1
    486720     16378.3
    486760     16377.2
    486800     16378.7
    486840     16381.6
    486880     16383.7
    486920     16384.1
    486960     16384.4
    487000     16386.8
    487040     16387.3
    487080     16391.3
    487120     16391.2
    487160     16391.7
    487200     16392.4
    487240     16394.7
    487280     16396.1
    487320       16397
    487360     16399.8
    487400     16399.8
    487440     16400.8
    487480     16402.6
    487520     16404.8
    487560     16403.6
    487600     16405.2
    487640       16408
    487680     16410.2
    487720     16410.5
    487760     16410.8
    487800     16413.3
    487840     16413.7
    487880     16417.8
    487920     16417.7
    487960     16418.1
    488000     16418.9
    488040     16421.1
    488080     16422.6
    488120     16423.4
    488160     16426.3
    488200     16426.2
    488240     16427.2
    488280       16429
    488320     16431.3
    488360     16430.1
    488400     16431.7
    488440     16434.5
    488480     16436.7
    488520       16437
    488560     16437.3
    488600     16439.8
    488640     16440.2
    488680     16444.2
    488720     16444.1
    488760     16444.6
    488800     16445.4
    488840     16447.6
    488880       16449
    488920     16449.9
    488960     16452.8
    489000     16452.7
    489040     16453.8
    489080     16455.5
    489120     16457.8
    489160     16456.6
    489200     16458.2
    489240       16461
    489280     16463.2
    489320     16463.5
    489360     16463.8
    489400     16466.3
    489440     16466.6
    489480     16470.7
    489520     16470.5
    489560       16471
    489600     16471.9
    489640     16474.1
    489680     16475.5
    489720     16476.4
    489760     16479.3
    489800     16479.3
    489840     16480.2
    489880     16481.9
    489920     16484.3
    489960       16483
    490000     16484.7
    490040     16487.5
    490080     16489.7
    490120       16490
    490160     16490.3
    490200     16492.8
    490240     16493.1
    490280     16497.2
    490320     16496.9
    490360     16497.5
    490400     16498.3
    490440     16500.6
    490480       16502
    490520     16502.8
    490560     16505.8
    490600     16505.7
    490640     16506.7
    490680     16508.4
    490720     16510.7
    490760     16509.5
    490800     16511.1
    490840     16513.9
    490880     16516.1
    490920     16516.5
    490960     16516.7
    491000     16519.3
    491040     16519.7
    491080     16523.7
    491120     16523.3
    491160       16524
    491200     16524.8
    491240       16527
    491280     16528.5
    491320     16529.2
    491360     16532.2
    491400     16532.2
    491440     16533.1
    491480     16534.8
    491520     16537.2
    491560       16536
    491600     16537.6
    491640     16540.4
    491680     16542.6
    491720       16543
    491760     16543.1
    491800     16545.7
    491840     16546.1
    491880     16550.2
    491920     16549.8
    491960     16550.4
    492000     16551.2
    492040     16553.4
    492080     16554.9
    492120     16555.7
    492160     16558.6
    492200     16558.6
    492240     16559.6
    492280     16561.3
    492320     16563.6
    492360     16562.5
    492400       16564
    492440     16566.8
    492480       16569
    492520     16569.5
    492560     16569.6
    492600     16572.1
    492640     16572.6
    492680     16576.7
    492720     16576.2
    492760     16576.8
    492800     16577.6
    492840     16579.9
    492880     16581.4
    492920     16582.1
    492960     16585.1
    493000     16585.1
    493040     16586.1
    493080     16587.7
    493120     16590.1
    493160     16588.9
    493200     16590.5
    493240     16593.3
    493280     16595.5
    493320       16596
    493360       16596
    493400     16598.7
    493440     16599.1
    493480     16603.1
    493520     16602.7
    493560     16603.2
    493600     16604.1
    493640     16606.3
    493680     16607.8
    493720     16608.5
    493760     16611.5
    493800     16611.6
    493840     16612.6
    493880     16614.1
    493920     16616.5
    493960     16615.3
    494000     16616.9
    494040     16619.7
    494080       16622
    494120     16622.5
    494160     16622.4
    494200     16625.1
    494240     16625.5
    494280     16629.6
    494320     16629.1
    494360     16629.7
    494400     16630.6
    494440     16632.8
    494480     16634.2
    494520     16634.9
    494560     16637.9
    494600       16638
    494640       16639
    494680     16640.5
    494720       16643
    494760     16641.7
    494800     16643.4
    494840     16646.1
    494880     16648.4
    494920     16648.9
    494960     16648.8
    495000     16651.5
    495040     16651.9
    495080     16655.9
    495120     16655.5
    495160     16656.1
    495200     16657.1
    495240     16659.3
    495280     16660.7
    495320     16661.3
    495360     16664.4
    495400     16664.4
    495440     16665.4
    495480       16667
    495520     16669.4
    495560     16668.1
    495600     16669.8
    495640     16672.5
    495680     16674.8
    495720     16675.3
    495760     16675.2
    495800     16677.9
    495840     16678.3
    495880     16682.4
    495920     16682.1
    495960     16682.6
    496000     16683.6
    496040     16685.7
    496080     16687.1
    496120     16687.7
    496160     16690.8
    496200     16690.9
    496240     16691.8
    496280     16693.4
    496320     16695.9
    496360     16694.5
    496400     16696.3
    496440     16698.9
    496480     16701.2
    496520     16701.8
    496560     16701.7
    496600     16704.3
    496640     16704.8
    496680     16708.9
    496720     16708.5
    496760     16709.1
    496800       16710
    496840     16712.1
    496880     16713.6
    496920     16714.2
    496960     16717.2
    497000     16717.3
    497040     16718.2
    497080     16719.8
    497120     16722.3
    497160     16720.9
    497200     16722.7
    497240     16725.4
    497280     16727.7
    497320     16728.2
    497360     16728.1
    497400     16730.7
    497440     16731.2
    497480     16735.3
    497520     16734.9
    497560     16735.5
    497600     16736.4
    497640     16738.4
    497680       16740
    497720     16740.6
    497760     16743.7
    497800     16743.7
    497840     16744.5
    497880     16746.2
    497920     16748.7
    497960     16747.4
    498000     16748.9
    498040     16751.8
    498080       16754
    498120     16754.6
    498160     16754.5
    498200     16757.1
    498240     16757.6
    498280     16761.7
    498320     16761.2
    498360     16761.8
    498400     16762.8
    498440     16764.7
    498480     16766.3
    498520       16767
    498560       16770
    498600       16770
    498640     16770.9
    498680     16772.5
    498720     16775.1
    498760     16773.7
    498800     16775.3
    498840     16778.1
    498880     16780.4
    498920       16781
    498960     16780.8
    499000     16783.5
    499040       16784
    499080     16788.1
    499120     16787.6
    499160     16788.3
    499200     16789.2
    499240     16791.1
    499280     16792.7
    499320     16793.3
    499360     16796.4
    499400     16796.4
    499440     16797.3
    499480     16798.9
    499520     16801.4
    499560       16800
    499600     16801.6
    499640     16804.5
    499680     16806.7
    499720     16807.3
    499760     16807.2
    499800     16809.9
    499840     16810.3
    499880     16814.4
    499920     16813.9
    499960     16814.6
    500000     16815.5
    500040     16817.5
    500080     16819.1
    500120     16819.7
    500160     16822.7
    500200     16822.8
    500240     16823.7
    500280     16825.3
    500320     16827.8
    500360     16826.5
    500400       16828
    500440     16830.9
    500480     16833.1
    500520     16833.7
    500560     16833.6
    500600     16836.2
    500640     16836.7
    500680     16840.8
    500720     16840.3
    500760     16840.9
    500800     16841.9
    500840     16843.8
    500880     16845.4
    500920     16846.1
    500960     16849.1
    501000     16849.1
    501040       16850
    501080     16851.7
    501120     16854.2
    501160     16852.8
    501200     16854.4
    501240     16857.3
    501280     16859.5
    501320       16860
    501360       16860
    501400     16862.6
    501440       16863
    501480     16867.2
    501520     16866.7
    501560     16867.3
    501600     16868.2
    501640     16870.2
    501680     16871.8
    501720     16872.5
    501760     16875.4
    501800     16875.5
    501840     16876.4
    501880       16878
    501920     16880.6
    501960     16879.2
    502000     16880.8
    502040     16883.7
    502080     16885.9
    502120     16886.4
    502160     16886.4
    502200     16888.9
    502240     16889.4
    502280     16893.6
    502320       16893
    502360     16893.6
    502400     16894.6
    502440     16896.6
    502480     16898.1
    502520     16898.8
    502560     16901.8
    502600     16901.8
    502640     16902.8
    502680     16904.4
    502720     16906.9
    502760     16905.6
    502800     16907.1
    502840     16910.1
    502880     16912.1
    502920     16912.7
    502960     16912.8
    503000     16915.3
    503040     16915.8
    503080       16920
    503120     16919.4
    503160       16920
    503200     16920.9
    503240       16923
    503280     16924.4
    503320     16925.2
    503360     16928.2
    503400     16928.1
    503440     16929.1
    503480     16930.8
    503520     16933.2
    503560     16931.9
    503600     16933.4
    503640     16936.4
    503680     16938.5
    503720     16939.1
    503760     16939.1
    503800     16941.8
    503840     16942.1
    503880     16946.3
    503920     16945.7
    503960     16946.3
    504000     16947.1
    504040     16949.4
    504080     16950.7
    504120     16951.6
    504160     16954.5
    504200     16954.4
    504240     16955.4
    504280     16957.1
    504320     16959.6
    504360     16958.3
    504400     16959.8
    504440     16962.7
    504480     16964.8
    504520     16965.4
    504560     16965.4
    504600       16968
    504640     16968.5
    504680     16972.6
    504720       16972
    504760     16972.6
    504800     16973.4
    504840     16975.7
    504880       16977
    504920     16977.9
    504960     16980.9
    505000     16980.7
    505040     16981.8
    505080     16983.3
    505120       16986
    505160     16984.5
    505200     16986.2
    505240       16989
    505280     16991.2
    505320     16991.7
    505360     16991.8
    505400     16994.4
    505440     16994.9
    505480       16999
    505520     16998.3
    505560     16998.9
    505600     16999.7
    505640     17002.1
    505680     17003.4
    505720     17004.3
    505760     17007.2
    505800       17007
    505840     17008.1
    505880     17009.7
    505920     17012.4
    505960     17010.8
    506000     17012.6
    506040     17015.4
    506080     17017.4
    506120     17018.1
    506160     17018.2
    506200     17020.7
    506240     17021.1
    506280     17025.3
    506320     17024.7
    506360     17025.2
    506400       17026
    506440     17028.4
    506480     17029.8
    506520     17030.6
    506560     17033.5
    506600     17033.3
    506640     17034.4
    506680       17036
    506720     17038.7
    506760     17037.1
    506800     17038.9
    506840     17041.7
    506880     17043.8
    506920     17044.3
    506960     17044.6
    507000     17047.1
    507040     17047.5
    507080     17051.6
    507120       17051
    507160     17051.6
    507200     17052.4
    507240     17054.7
    507280     17056.2
    507320     17056.8
    507360     17059.7
    507400     17059.5
    507440     17060.7
    507480     17062.3
    507520       17065
    507560     17063.4
    507600     17065.2
    507640       17068
    507680     17070.1
    507720     17070.6
    507760     17070.9
    507800     17073.5
    507840     17073.9
    507880     17077.9
    507920     17077.2
    507960     17077.9
    508000     17078.7
    508040       17081
    508080     17082.4
    508120     17083.1
    508160       17086
    508200     17085.9
    508240       17087
    508280     17088.5
    508320     17091.3
    508360     17089.7
    508400     17091.5
    508440     17094.3
    508480     17096.5
    508520     17096.9
    508560     17097.2
    508600     17099.7
    508640     17100.2
    508680     17104.1
    508720     17103.6
    508760     17104.2
    508800     17105.1
    508840     17107.3
    508880     17108.7
    508920     17109.4
    508960     17112.3
    509000     17112.2
    509040     17113.4
    509080     17114.9
    509120     17117.7
    509160     17116.1
    509200     17117.8
    509240     17120.6
    509280     17122.8
    509320     17123.3
    509360     17123.5
    509400       17126
    509440     17126.6
    509480     17130.5
    509520       17130
    509560     17130.5
    509600     17131.3
    509640     17133.6
    509680       17135
    509720     17135.7
    509760     17138.6
    509800     17138.5
    509840     17139.7
    509880     17141.2
    509920       17144
    509960     17142.4
    510000     17144.1
    510040     17146.8
    510080     17149.1
    510120     17149.5
    510160     17149.9
    510200     17152.3
    510240     17152.8
    510280     17156.8
    510320     17156.4
    510360     17156.8
    510400     17157.7
    510440     17159.8
    510480     17161.3
    510520       17162
    510560       17165
    510600     17164.9
    510640       17166
    510680     17167.5
    510720     17170.2
    510760     17168.7
    510800     17170.4
    510840     17173.1
    510880     17175.5
    510920     17175.8
    510960     17176.2
    511000     17178.6
    511040     17179.1
    511080     17183.2
    511120     17182.7
    511160     17183.1
    511200     17183.9
    511240     17186.2
    511280     17187.6
    511320     17188.3
    511360     17191.3
    511400     17191.2
    511440     17192.4
    511480     17193.8
    511520     17196.6
    511560     17195.1
    511600     17196.8
    511640     17199.4
    511680     17201.9
    511720     17202.2
    511760     17202.5
    511800     17204.9
    511840     17205.5
    511880     17209.6
    511920     17209.1
    511960     17209.5
    512000     17210.2
    512040     17212.6
    512080     17213.9
    512120     17214.6
    512160     17217.5
    512200     17217.5
    512240     17218.7
    512280     17220.2
    512320       17223
    512360     17221.4
    512400     17223.1
    512440     17225.8
    512480     17228.2
    512520     17228.6
    512560     17228.8
    512600     17231.3
    512640     17231.8
    512680     17235.9
    512720     17235.5
    512760     17235.8
    512800     17236.5
    512840     17238.9
    512880     17240.3
    512920     17240.9
    512960     17243.9
    513000     17243.8
    513040       17245
    513080     17246.5
    513120     17249.3
    513160     17247.7
    513200     17249.4
    513240     17252.2
    513280     17254.5
    513320     17254.8
    513360     17255.2
    513400     17257.6
    513440     17258.1
    513480     17262.2
    513520     17261.8
    513560     17262.1
    513600     17262.9
    513640     17265.3
    513680     17266.6
    513720     17267.3
    513760     17270.2
    513800     17270.1
    513840     17271.3
    513880     17272.9
    513920     17275.6
    513960     17274.1
    514000     17275.8
    514040     17278.6
    514080     17280.9
    514120     17281.2
    514160     17281.6
    514200     17283.9
    514240     17284.4
    514280     17288.5
    514320     17288.1
    514360     17288.4
    514400     17289.2
    514440     17291.6
    514480     17292.9
    514520     17293.6
    514560     17296.5
    514600     17296.5
    514640     17297.6
    514680     17299.2
    514720       17302
    514760     17300.4
    514800     17302.2
    514840     17304.9
    514880     17307.2
    514920     17307.6
    514960       17308
    515000     17310.4
    515040     17310.8
    515080     17314.8
    515120     17314.5
    515160     17314.8
    515200     17315.6
    515240       17318
    515280     17319.4
    515320       17320
    515360     17322.9
    515400     17322.8
    515440       17324
    515480     17325.6
    515520     17328.4
    515560     17326.8
    515600     17328.6
    515640     17331.3
    515680     17333.6
    515720       17334
    515760     17334.3
    515800     17336.8
    515840     17337.1
    515880     17341.2
    515920     17340.9
    515960     17341.1
    516000     17341.9
    516040     17344.3
    516080     17345.7
    516120     17346.4
    516160     17349.3
    516200     17349.2
    516240     17350.2
    516280     17351.9
    516320     17354.7
    516360     17353.2
    516400     17354.9
    516440     17357.7
    516480     17359.9
    516520     17360.3
    516560     17360.7
    516600     17363.2
    516640     17363.4
    516680     17367.6
    516720     17367.2
    516760     17367.4
    516800     17368.3
    516840     17370.6
    516880     17372.1
    516920     17372.7
    516960     17375.6
    517000     17375.6
    517040     17376.6
    517080     17378.3
    517120     17381.1
    517160     17379.6
    517200     17381.2
    517240     17384.1
    517280     17386.2
    517320     17386.7
    517360       17387
    517400     17389.6
    517440     17389.8
    517480     17394.1
    517520     17393.5
    517560     17393.7
    517600     17394.6
    517640       17397
    517680     17398.4
    517720     17399.1
    517760       17402
    517800     17401.9
    517840     17402.9
    517880     17404.6
    517920     17407.4
    517960     17405.9
    518000     17407.6
    518040     17410.4
    518080     17412.5
    518120       17413
    518160     17413.4
    518200     17415.9
    518240     17416.1
    518280     17420.5
    518320     17419.9
    518360     17420.1
    518400       17421
    518440     17423.4
    518480     17424.8
    518520     17425.3
    518560     17428.3
    518600     17428.2
    518640     17429.3
    518680       17431
    518720     17433.7
    518760     17432.1
    518800     17433.9
    518840     17436.6
    518880     17438.9
    518920     17439.3
    518960     17439.7
    519000     17442.2
    519040     17442.3
    519080     17446.8
    519120     17446.2
    519160     17446.4
    519200     17447.2
    519240     17449.7
    519280       17451
    519320     17451.5
    519360     17454.6
    519400     17454.6
    519440     17455.6
    519480     17457.2
    519520       17460
    519560     17458.4
    519600     17460.2
    519640     17462.9
    519680     17465.2
    519720     17465.6
    519760       17466
    519800     17468.5
    519840     17468.7
    519880     17473.1
    519920     17472.6
    519960     17472.7
    520000     17473.5
    520040     17476.1
    520080     17477.3
    520120     17477.9
    520160       17481
    520200     17480.8
    520240     17481.9
    520280     17483.6
    520320     17486.3
    520360     17484.8
    520400     17486.6
    520440     17489.2
    520480     17491.5
    520520       17492
    520560     17492.3
    520600     17494.8
    520640       17495
    520680     17499.5
    520720     17498.9
    520760       17499
    520800     17499.9
    520840     17502.5
    520880     17503.6
    520920     17504.3
    520960     17507.3
    521000     17507.2
    521040     17508.1
    521080     17509.9
    521120     17512.7
    521160     17511.2
    521200     17512.9
    521240     17515.6
    521280     17517.8
    521320     17518.3
    521360     17518.6
    521400     17521.2
    521440     17521.3
    521480     17525.8
    521520     17525.1
    521560     17525.4
    521600     17526.2
    521640     17528.7
    521680     17529.9
    521720     17530.7
    521760     17533.6
    521800     17533.5
    521840     17534.5
    521880     17536.2
    521920     17539.1
    521960     17537.5
    522000     17539.3
    522040       17542
    522080     17544.2
    522120     17544.7
    522160     17545.1
    522200     17547.5
    522240     17547.7
    522280     17552.3
    522320     17551.5
    522360     17551.7
    522400     17552.5
    522440     17555.1
    522480     17556.3
    522520       17557
    522560       17560
    522600     17559.9
    522640     17560.9
    522680     17562.7
    522720     17565.4
    522760     17563.9
    522800     17565.6
    522840     17568.2
    522880     17570.5
    522920       17571
    522960     17571.4
    523000     17573.8
    523040       17574
    523080     17578.6
    523120     17577.8
    523160     17578.1
    523200     17578.8
    523240     17581.4
    523280     17582.6
    523320     17583.3
    523360     17586.3
    523400     17586.3
    523440     17587.3
    523480     17589.1
    523520     17591.7
    523560     17590.2
    523600       17592
    523640     17594.5
    523680     17596.9
    523720     17597.3
    523760     17597.8
    523800     17600.2
    523840     17600.4
    523880     17605.1
    523920     17604.1
    523960     17604.5
    524000     17605.1
    524040     17607.8
    524080     17608.9
    524120     17609.6
    524160     17612.6
    524200     17612.7
    524240     17613.6
    524280     17615.4
    524320     17617.9
    524360     17616.6
    524400     17618.3
    524440     17620.9
    524480     17623.2
    524520     17623.7
    524560     17624.2
    524600     17626.6
    524640     17626.8
    524680     17631.4
    524720     17630.5
    524760     17630.9
    524800     17631.5
    524840     17634.2
    524880     17635.3
    524920     17635.9
    524960       17639
    525000     17639.1
    525040       17640
    525080     17641.8
    525120     17644.3
    525160       17643
    525200     17644.7
    525240     17647.3
    525280     17649.5
    525320     17649.9
    525360     17650.5
    525400       17653
    525440     17653.1
    525480     17657.8
    525520     17656.8
    525560     17657.2
    525600     17657.9
    525640     17660.5
    525680     17661.6
    525720     17662.3
    525760     17665.3
    525800     17665.4
    525840     17666.4
    525880     17668.1
    525920     17670.7
    525960     17669.3
    526000     17671.1
    526040     17673.6
    526080     17675.9
    526120     17676.2
    526160     17676.8
    526200     17679.3
    526240     17679.5
    526280     17684.2
    526320     17683.2
    526360     17683.6
    526400     17684.2
    526440     17686.8
    526480     17687.9
    526520     17688.7
    526560     17691.7
    526600     17691.8
    526640     17692.7
    526680     17694.4
    526720       17697
    526760     17695.6
    526800     17697.4
    526840       17700
    526880     17702.4
    526920     17702.6
    526960     17703.2
    527000     17705.7
    527040     17705.8
    527080     17710.6
    527120     17709.7
    527160       17710
    527200     17710.6
    527240     17713.2
    527280     17714.3
    527320       17715
    527360     17718.1
    527400     17718.1
    527440     17719.1
    527480     17720.9
    527520     17723.4
    527560     17721.9
    527600     17723.8
    527640     17726.4
    527680     17728.6
    527720       17729
    527760     17729.6
    527800     17732.1
    527840     17732.2
    527880     17736.9
    527920     17736.1
    527960     17736.4
    528000     17737.1
    528040     17739.5
    528080     17740.7
    528120     17741.5
    528160     17744.5
    528200     17744.5
    528240     17745.5
    528280     17747.3
    528320     17749.8
    528360     17748.3
    528400     17750.1
    528440     17752.7
    528480     17755.1
    528520     17755.4
    528560       17756
    528600     17758.5
    528640     17758.6
    528680     17763.2
    528720     17762.5
    528760     17762.7
    528800     17763.5
    528840     17765.9
    528880       17767
    528920     17767.9
    528960     17770.9
    529000     17770.9
    529040     17771.8
    529080     17773.6
    529120     17776.2
    529160     17774.8
    529200     17776.4
    529240     17779.1
    529280     17781.5
    529320     17781.7
    529360     17782.4
    529400     17784.9
    529440       17785
    529480     17789.6
    529520     17788.8
    529560     17789.1
    529600     17789.9
    529640     17792.2
    529680     17793.4
    529720     17794.4
    529760     17797.1
    529800     17797.2
    529840     17798.2
    529880       17800
    529920     17802.6
    529960     17801.1
    530000     17802.9
    530040     17805.4
    530080     17807.8
    530120     17808.1
    530160     17808.7
    530200     17811.3
    530240     17811.3
    530280       17816
    530320     17815.2
    530360     17815.4
    530400     17816.3
    530440     17818.6
    530480     17819.8
    530520     17820.7
    530560     17823.5
    530600     17823.6
    530640     17824.6
    530680     17826.4
    530720       17829
    530760     17827.4
    530800     17829.2
    530840     17831.8
    530880     17834.2
    530920     17834.4
    530960     17835.2
    531000     17837.7
    531040     17837.7
    531080     17842.4
    531120     17841.6
    531160     17841.7
    531200     17842.7
    531240       17845
    531280     17846.1
    531320     17847.1
    531360     17849.9
    531400       17850
    531440       17851
    531480     17852.7
    531520     17855.3
    531560     17853.8
    531600     17855.5
    531640     17858.2
    531680     17860.6
    531720     17860.8
    531760     17861.5
    531800     17864.1
    531840     17864.1
    531880     17868.8
    531920       17868
    531960     17868.1
    532000     17869.1
    532040     17871.4
    532080     17872.5
    532120     17873.4
    532160     17876.2
    532200     17876.3
    532240     17877.4
    532280     17879.1
    532320     17881.8
    532360     17880.3
    532400     17882.1
    532440     17884.6
    532480     17886.9
    532520     17887.2
    532560     17887.8
    532600     17890.5
    532640     17890.4
    532680     17895.1
    532720     17894.5
    532760     17894.5
    532800     17895.5
    532840     17897.7
    532880     17898.9
    532920     17899.8
    532960     17902.6
    533000     17902.7
    533040     17903.7
    533080     17905.5
    533120     17908.1
    533160     17906.7
    533200     17908.4
    533240     17911.1
    533280     17913.3
    533320     17913.7
    533360     17914.2
    533400     17916.8
    533440     17916.8
    533480     17921.5
    533520     17920.9
    533560     17920.9
    533600       17922
    533640     17924.1
    533680     17925.4
    533720     17926.2
    533760       17929
    533800     17929.1
    533840     17930.1
    533880     17931.9
    533920     17934.6
    533960       17933
    534000     17934.9
    534040     17937.5
    534080     17939.5
    534120       17940
    534160     17940.6
    534200     17943.2
    534240     17943.2
    534280       17948
    534320     17947.3
    534360     17947.3
    534400     17948.4
    534440     17950.5
    534480     17951.8
    534520     17952.5
    534560     17955.3
    534600     17955.5
    534640     17956.4
    534680     17958.2
    534720       17961
    534760     17959.5
    534800     17961.2
    534840     17963.9
    534880       17966
    534920     17966.4
    534960       17967
    535000     17969.7
    535040     17969.6
    535080     17974.4
    535120     17973.7
    535160     17973.8
    535200     17974.7
    535240       17977
    535280     17978.2
    535320       17979
    535360     17981.8
    535400       17982
    535440     17982.9
    535480     17984.6
    535520     17987.4
    535560       17986
    535600     17987.6
    535640     17990.3
    535680     17992.4
    535720     17992.8
    535760     17993.5
    535800     17996.1
    535840       17996
    535880     18000.8
    535920     18000.1
    535960     18000.2
    536000     18001.1
    536040     18003.4
    536080     18004.6
    536120     18005.5
    536160     18008.2
    536200     18008.3
    536240     18009.5
    536280     18011.2
    536320     18013.8
    536360     18012.4
    536400       18014
    536440     18016.8
    536480     18018.9
    536520     18019.2
    536560     18019.9
    536600     18022.6
    536640     18022.5
    536680     18027.2
    536720     18026.6
    536760     18026.6
    536800     18027.6
    536840     18029.9
    536880     18031.1
    536920     18031.8
    536960     18034.6
    537000     18034.8
    537040     18035.8
    537080     18037.6
    537120     18040.2
    537160     18038.8
    537200     18040.4
    537240     18043.2
    537280     18045.4
    537320     18045.7
    537360     18046.3
    537400       18049
    537440     18048.9
    537480     18053.6
    537520       18053
    537560       18053
    537600       18054
    537640     18056.3
    537680     18057.5
    537720     18058.3
    537760     18060.9
    537800     18061.1
    537840     18062.2
    537880       18064
    537920     18066.6
    537960     18065.2
    538000     18066.8
    538040     18069.6
    538080     18071.7
    538120     18072.1
    538160     18072.7
    538200     18075.4
    538240     18075.3
    538280       18080
    538320     18079.3
    538360     18079.5
    538400     18080.4
    538440     18082.6
    538480     18083.9
    538520     18084.8
    538560     18087.3
    538600     18087.4
    538640     18088.6
    538680     18090.4
    538720       18093
    538760     18091.6
    538800     18093.1
    538840     18095.9
    538880     18098.1
    538920     18098.5
    538960     18099.2
    539000     18101.8
    539040     18101.7
    539080     18106.4
    539120     18105.7
    539160     18105.8
    539200     18106.8
    539240       18109
    539280     18110.3
    539320     18111.1
    539360     18113.7
    539400     18113.9
    539440     18115.1
    539480     18116.8
    539520     18119.3
    539560       18118
    539600     18119.5
    539640     18122.4
    539680     18124.5
    539720     18124.9
    539760     18125.5
    539800     18128.2
    539840       18128
    539880     18132.8
    539920     18132.1
    539960     18132.1
    540000     18133.2
    540040     18135.5
    540080     18136.7
    540120     18137.4
    540160     18140.1
    540200     18140.2
    540240     18141.4
    540280     18143.3
    540320     18145.7
    540360     18144.4
    540400     18145.9
    540440     18148.9
    540480     18150.8
    540520     18151.3
    540560       18152
    540600     18154.7
    540640     18154.4
    540680     18159.2
    540720     18158.5
    540760     18158.6
    540800     18159.6
    540840     18161.8
    540880     18163.2
    540920     18163.9
    540960     18166.5
    541000     18166.6
    541040     18167.8
    541080     18169.7
    541120     18172.1
    541160     18170.8
    541200     18172.2
    541240     18175.3
    541280     18177.1
    541320     18177.7
    541360     18178.4
    541400       18181
    541440     18180.8
    541480     18185.6
    541520     18184.9
    541560       18185
    541600       18186
    541640     18188.2
    541680     18189.5
    541720     18190.3
    541760     18192.9
    541800       18193
    541840     18194.2
    541880     18196.1
    541920     18198.5
    541960     18197.2
    542000     18198.5
    542040     18201.7
    542080     18203.5
    542120     18204.1
    542160     18204.8
    542200     18207.5
    542240     18207.2
    542280       18212
    542320     18211.4
    542360     18211.4
    542400     18212.5
    542440     18214.5
    542480     18215.9
    542520     18216.8
    542560     18219.2
    542600     18219.4
    542640     18220.7
    542680     18222.5
    542720     18224.9
    542760     18223.6
    542800     18224.9
    542840       18228
    542880     18229.9
    542920     18230.5
    542960     18231.3
    543000     18233.8
    543040     18233.6
    543080     18238.3
    543120     18237.7
    543160     18237.9
    543200     18238.9
    543240     18240.9
    543280     18242.3
    543320     18243.2
    543360     18245.5
    543400     18245.8
    543440       18247
    543480     18248.8
    543520     18251.3
    543560       18250
    543600     18251.3
    543640     18254.4
    543680     18256.2
    543720     18256.9
    543760     18257.7
    543800     18260.2
    543840       18260
    543880     18264.7
    543920     18264.1
    543960     18264.3
    544000     18265.4
    544040     18267.2
    544080     18268.8
    544120     18269.5
    544160     18271.9
    544200     18272.2
    544240     18273.4
    544280     18275.2
    544320     18277.7
    544360     18276.3
    544400     18277.6
    544440     18280.7
    544480     18282.6
    544520     18283.3
    544560     18284.1
    544600     18286.7
    544640     18286.4
    544680       18291
    544720     18290.5
    544760     18290.7
    544800     18291.7
    544840     18293.7
    544880     18295.1
    544920     18295.8
    544960     18298.3
    545000     18298.5
    545040     18299.9
    545080     18301.6
    545120     18304.2
    545160     18302.7
    545200       18304
    545240     18307.2
    545280       18309
    545320     18309.7
    545360     18310.5
    545400     18313.1
    545440     18312.8
    545480     18317.3
    545520       18317
    545560     18317.1
    545600     18318.1
    545640     18320.1
    545680     18321.6
    545720     18322.2
    545760     18324.8
    545800       18325
    545840     18326.3
    545880       18328
    545920     18330.6
    545960     18329.1
    546000     18330.5
    546040     18333.5
    546080     18335.4
    546120     18336.2
    546160     18336.8
    546200     18339.5
    546240     18339.2
    546280     18343.8
    546320     18343.5
    546360     18343.5
    546400     18344.5
    546440     18346.6
    546480     18348.1
    546520     18348.7
    546560     18351.2
    546600     18351.6
    546640     18352.7
    546680     18354.5
    546720       18357
    546760     18355.5
    546800     18356.9
    546840     18359.9
    546880     18361.9
    546920     18362.6
    546960     18363.3
    547000     18365.9
    547040     18365.6
    547080     18370.3
    547120     18369.9
    547160     18369.9
    547200       18371
    547240     18373.1
    547280     18374.5
    547320     18375.1
    547360     18377.6
    547400       18378
    547440     18379.1
    547480     18380.9
    547520     18383.4
    547560     18381.9
    547600     18383.3
    547640     18386.4
    547680     18388.3
    547720       18389
    547760     18389.8
    547800     18392.3
    547840     18392.1
    547880     18396.8
    547920     18396.3
    547960     18396.3
    548000     18397.4
    548040     18399.5
    548080     18400.9
    548120     18401.5
    548160     18404.1
    548200     18404.5
    548240     18405.6
    548280     18407.3
    548320     18409.8
    548360     18408.2
    548400     18409.8
    548440     18412.8
    548480     18414.8
    548520     18415.5
    548560     18416.3
    548600     18418.7
    548640     18418.5
    548680     18423.3
    548720     18422.6
    548760     18422.8
    548800     18423.9
    548840     18425.9
    548880     18427.4
    548920     18427.9
    548960     18430.5
    549000     18430.9
    549040     18431.9
    549080     18433.8
    549120     18436.3
    549160     18434.7
    549200     18436.3
    549240     18439.3
    549280     18441.3
    549320       18442
    549360     18442.7
    549400     18445.2
    549440       18445
    549480     18449.7
    549520     18449.1
    549560     18449.3
    549600     18450.4
    549640     18452.4
    549680     18453.8
    549720     18454.3
    549760     18456.9
    549800     18457.3
    549840     18458.4
    549880     18460.3
    549920     18462.7
    549960     18461.1
    550000     18462.8
    550040     18465.7
    550080     18467.8
    550120     18468.5
    550160     18469.2
    550200     18471.6
    550240     18471.6
    550280     18476.2
    550320     18475.5
    550360     18475.8
    550400     18476.9
    550440     18478.9
    550480     18480.2
    550520     18480.9
    550560     18483.4
    550600     18483.7
    550640     18484.9
    550680     18486.8
    550720     18489.2
    550760     18487.5
    550800     18489.2
    550840     18492.2
    550880     18494.4
    550920       18495
    550960     18495.7
    551000     18498.1
    551040     18498.1
    551080     18502.8
    551120       18502
    551160     18502.3
    551200     18503.5
    551240     18505.5
    551280     18506.6
    551320     18507.4
    551360     18509.8
    551400     18510.3
    551440     18511.3
    551480     18513.3
    551520     18515.7
    551560     18513.9
    551600     18515.7
    551640     18518.6
    551680     18520.8
    551720     18521.5
    551760     18522.2
    551800     18524.7
    551840     18524.5
    551880     18529.2
    551920     18528.6
    551960     18528.8
    552000     18529.9
    552040     18531.9
    552080       18533
    552120     18533.9
    552160     18536.3
    552200     18536.8
    552240     18537.8
    552280     18539.7
    552320       18542
    552360     18540.3
    552400     18542.2
    552440       18545
    552480     18547.3
    552520       18548
    552560     18548.8
    552600     18551.1
    552640       18551
    552680     18555.7
    552720     18555.1
    552760     18555.2
    552800     18556.3
    552840     18558.4
    552880     18559.4
    552920     18560.4
    552960     18562.8
    553000     18563.3
    553040     18564.3
    553080     18566.2
    553120     18568.5
    553160     18566.7
    553200     18568.6
    553240     18571.6
    553280     18573.8
    553320     18574.5
    553360     18575.2
    553400     18577.6
    553440     18577.5
    553480     18582.2
    553520     18581.5
    553560     18581.7
    553600     18582.8
    553640     18584.8
    553680     18585.9
    553720     18586.8
    553760     18589.3
    553800     18589.7
    553840     18590.7
    553880     18592.7
    553920     18594.9
    553960     18593.1
    554000       18595
    554040     18597.9
    554080     18600.3
    554120     18600.9
    554160     18601.8
    554200     18604.1
    554240       18604
    554280     18608.6
    554320       18608
    554360     18608.2
    554400     18609.2
    554440     18611.3
    554480     18612.3
    554520     18613.4
    554560     18615.8
    554600     18616.3
    554640     18617.2
    554680     18619.1
    554720     18621.5
    554760     18619.7
    554800     18621.6
    554840     18624.5
    554880     18626.8
    554920     18627.5
    554960     18628.3
    555000     18630.6
    555040     18630.5
    555080     18635.1
    555120     18634.4
    555160     18634.8
    555200     18635.6
    555240     18637.8
    555280     18638.9
    555320     18639.9
    555360     18642.3
    555400     18642.8
    555440     18643.6
    555480     18645.5
    555520     18647.9
    555560     18646.2
    555600     18648.1
    555640     18650.9
    555680     18653.4
    555720     18653.8
    555760     18654.7
    555800       18657
    555840     18656.9
    555880     18661.6
    555920     18660.9
    555960     18661.3
    556000       18662
    556040     18664.1
    556080     18665.4
    556120     18666.4
    556160     18668.8
    556200     18669.3
    556240     18670.1
    556280     18671.9
    556320     18674.4
    556360     18672.7
    556400     18674.6
    556440     18677.4
    556480     18679.8
    556520     18680.3
    556560     18681.2
    556600     18683.5
    556640     18683.4
    556680     18688.1
    556720     18687.4
    556760     18687.9
    556800     18688.5
    556840     18690.7
    556880     18691.9
    556920       18693
    556960     18695.3
    557000     18695.9
    557040     18696.6
    557080     18698.5
    557120       18701
    557160     18699.2
    557200     18701.1
    557240     18703.8
    557280     18706.4
    557320     18706.7
    557360     18707.7
    557400       18710
    557440       18710
    557480     18714.6
    557520       18714
    557560     18714.4
    557600       18715
    557640     18717.1
    557680     18718.4
    557720     18719.5
    557760     18721.9
    557800     18722.4
    557840     18723.1
    557880     18725.1
    557920     18727.6
    557960     18725.7
    558000     18727.6
    558040     18730.2
    558080     18732.9
    558120     18733.2
    558160     18734.2
    558200     18736.4
    558240     18736.5
    558280     18741.1
    558320     18740.4
    558360     18740.8
    558400     18741.5
    558440     18743.6
    558480     18744.9
    558520       18746
    558560     18748.4
    558600     18748.9
    558640     18749.7
    558680     18751.7
    558720     18754.1
    558760     18752.1
    558800     18754.1
    558840     18756.7
    558880     18759.4
    558920     18759.7
    558960     18760.6
    559000       18763
    559040       18763
    559080     18767.6
    559120       18767
    559160     18767.4
    559200     18768.1
    559240     18770.2
    559280     18771.4
    559320     18772.5
    559360       18775
    559400     18775.5
    559440     18776.2
    559480     18778.3
    559520     18780.7
    559560     18778.6
    559600     18780.6
    559640     18783.4
    559680     18785.9
    559720     18786.3
    559760     18787.1
    559800     18789.6
    559840     18789.5
    559880     18794.1
    559920     18793.5
    559960     18793.8
    560000     18794.5
    560040     18796.7
    560080     18797.8
    560120     18798.9
    560160     18801.5
    560200     18801.8
    560240     18802.7
    560280     18804.8
    560320     18807.1
    560360     18805.1
    560400     18807.1
    560440     18809.9
    560480     18812.3
    560520     18812.7
    560560     18813.7
    560600     18816.1
    560640       18816
    560680     18820.7
    560720     18819.9
    560760     18820.3
    560800       18821
    560840     18823.1
    560880     18824.2
    560920     18825.5
    560960       18828
    561000     18828.3
    561040     18829.1
    561080     18831.3
    561120     18833.7
    561160     18831.7
    561200     18833.5
    561240     18836.4
    561280     18838.7
    561320     18839.2
    561360     18840.2
    561400     18842.6
    561440     18842.5
    561480     18847.4
    561520     18846.3
    561560     18846.7
    561600     18847.5
    561640     18849.5
    561680     18850.7
    561720       18852
    561760     18854.4
    561800     18854.9
    561840     18855.6
    561880     18857.8
    561920       18860
    561960     18858.1
    562000     18859.9
    562040     18862.8
    562080     18865.2
    562120     18865.7
    562160     18866.6
    562200       18869
    562240       18869
    562280     18873.8
    562320     18872.7
    562360     18873.2
    562400     18874.1
    562440       18876
    562480       18877
    562520     18878.4
    562560     18880.9
    562600     18881.4
    562640       18882
    562680     18884.2
    562720     18886.5
    562760     18884.6
    562800     18886.4
    562840     18889.2
    562880     18891.7
    562920     18892.2
    562960       18893
    563000     18895.5
    563040     18895.5
    563080     18900.3
    563120     18899.1
    563160     18899.6
    563200     18900.4
    563240     18902.4
    563280     18903.5
    563320     18904.9
    563360     18907.3
    563400     18907.8
    563440     18908.4
    563480     18910.7
    563520       18913
    563560     18910.9
    563600     18912.8
    563640     18915.8
    563680     18918.2
    563720     18918.7
    563760     18919.5
    563800     18921.9
    563840       18922
    563880     18926.8
    563920     18925.5
    563960     18926.1
    564000     18926.9
    564040     18928.8
    564080     18929.9
    564120     18931.4
    564160     18933.7
    564200     18934.2
    564240     18934.9
    564280     18937.1
    564320     18939.5
    564360     18937.4
    564400     18939.3
    564440     18942.3
    564480     18944.7
    564520     18945.1
    564560       18946
    564600     18948.4
    564640     18948.4
    564680     18953.2
    564720       18952
    564760     18952.6
    564800     18953.3
    564840     18955.3
    564880     18956.3
    564920     18957.8
    564960     18960.2
    565000     18960.6
    565040     18961.4
    565080     18963.6
    565120       18966
    565160     18963.8
    565200     18965.8
    565240     18968.8
    565280     18971.1
    565320     18971.5
    565360     18972.5
    565400     18974.9
    565440     18974.8
    565480     18979.6
    565520     18978.5
    565560     18979.1
    565600     18979.7
    565640     18981.6
    565680     18982.7
    565720     18984.3
    565760     18986.6
    565800       18987
    565840     18987.7
    565880     18990.1
    565920     18992.4
    565960     18990.3
    566000     18992.2
    566040     18995.2
    566080     18997.6
    566120       18998
    566160     18998.9
    566200     19001.3
    566240     19001.3
    566280       19006
    566320       19005
    566360     19005.5
    566400     19006.1
    566440       19008
    566480     19009.2
    566520     19010.7
    566560     19013.1
    566600     19013.5
    566640     19014.3
    566680     19016.5
    566720     19018.7
    566760     19016.7
    566800     19018.7
    566840     19021.6
    566880       19024
    566920     19024.3
    566960     19025.3
    567000     19027.7
    567040     19027.7
    567080     19032.4
    567120     19031.5
    567160     19031.9
    567200     19032.5
    567240     19034.4
    567280     19035.7
    567320     19037.2
    567360     19039.5
    567400     19039.9
    567440     19040.6
    567480       19043
    567520     19045.2
    567560     19043.1
    567600     19045.1
    567640       19048
    567680     19050.3
    567720     19050.7
    567760     19051.7
    567800     19054.2
    567840     19054.1
    567880     19058.8
    567920     19057.9
    567960     19058.4
    568000     19058.9
    568040     19060.8
    568080     19062.1
    568120     19063.6
    568160     19065.9
    568200     19066.3
    568240     19066.9
    568280     19069.6
    568320     19071.6
    568360     19069.5
    568400     19071.5
    568440     19074.4
    568480     19076.8
    568520     19077.1
    568560     19078.2
    568600     19080.6
    568640     19080.6
    568680     19085.2
    568720     19084.2
    568760     19084.7
    568800     19085.3
    568840     19087.3
    568880     19088.5
    568920       19090
    568960     19092.4
    569000     19092.8
    569040     19093.3
    569080       19096
    569120     19097.9
    569160     19095.8
    569200     19097.9
    569240     19100.7
    569280     19103.2
    569320     19103.5
    569360     19104.5
    569400       19107
    569440     19106.9
    569480     19111.7
    569520     19110.5
    569560     19111.1
    569600     19111.7
    569640     19113.7
    569680     19114.9
    569720     19116.4
    569760     19118.9
    569800     19119.2
    569840     19119.7
    569880     19122.4
    569920     19124.4
    569960     19122.2
    570000     19124.3
    570040     19127.2
    570080     19129.6
    570120       19130
    570160     19130.9
    570200     19133.5
    570240     19133.3
    570280     19138.1
    570320     19136.9
    570360     19137.5
    570400     19138.1
    570440     19140.1
    570480     19141.3
    570520     19142.7
    570560     19145.3
    570600     19145.6
    570640     19146.1
    570680     19148.9
    570720     19150.8
    570760     19148.6
    570800     19150.7
    570840     19153.6
    570880       19156
    570920     19156.3
    570960     19157.2
    571000     19159.9
    571040     19159.7
    571080     19164.4
    571120     19163.4
    571160       19164
    571200     19164.5
    571240     19166.5
    571280     19167.7
    571320     19169.3
    571360     19171.7
    571400     19171.9
    571440     19172.5
    571480     19175.3
    571520     19177.2
    571560     19174.9
    571600       19177
    571640     19180.1
    571680     19182.4
    571720     19182.7
    571760     19183.6
    571800     19186.3
    571840     19186.1
    571880     19190.8
    571920     19189.7
    571960     19190.4
    572000     19190.8
    572040     19192.8
    572080     19194.1
    572120     19195.7
    572160     19198.1
    572200     19198.4
    572240     19198.8
    572280     19201.6
    572320     19203.6
    572360     19201.4
    572400     19203.4
    572440     19206.4
    572480     19208.7
    572520     19209.1
    572560     19210.1
    572600     19212.6
    572640     19212.5
    572680     19217.2
    572720     19216.1
    572760     19216.7
    572800     19217.2
    572840     19219.2
    572880     19220.6
    572920     19222.2
    572960     19224.4
    573000     19224.9
    573040     19225.2
    573080       19228
    573120       19230
    573160     19227.8
    573200     19229.9
    573240     19232.9
    573280     19235.1
    573320     19235.5
    573360     19236.6
    573400     19238.9
    573440       19239
    573480     19243.6
    573520     19242.6
    573560     19243.1
    573600     19243.6
    573640     19245.6
    573680     19246.9
    573720     19248.6
    573760     19250.8
    573800     19251.3
    573840     19251.6
    573880     19254.4
    573920     19256.5
    573960     19254.1
    574000     19256.3
    574040     19259.2
    574080     19261.5
    574120     19261.9
    574160     19262.9
    574200     19265.4
    574240     19265.3
    574280     19270.1
    574320       19269
    574360     19269.5
    574400     19270.1
    574440     19272.1
    574480     19273.4
    574520     19274.9
    574560     19277.2
    574600     19277.6
    574640     19278.1
    574680     19280.8
    574720     19282.9
    574760     19280.5
    574800     19282.7
    574840     19285.6
    574880       19288
    574920     19288.3
    574960     19289.4
    575000     19291.7
    575040     19291.7
    575080     19296.5
    575120     19295.4
    575160     19295.9
    575200     19296.5
    575240     19298.5
    575280     19299.8
    575320     19301.4
    575360     19303.7
    575400       19304
    575440     19304.5
    575480     19307.2
    575520     19309.4
    575560     19306.9
    575600       19309
    575640     19311.9
    575680     19314.3
    575720     19314.7
    575760     19315.7
    575800     19318.1
    575840     19318.1
    575880     19322.8
    575920     19321.8
    575960     19322.3
    576000     19322.8
    576040     19324.8
    576080     19326.2
    576120     19327.9
    576160     19330.1
    576200     19330.4
    576240     19330.9
    576280     19333.7
    576320     19335.7
    576360     19333.2
    576400     19335.3
    576440     19338.2
    576480     19340.7
    576520       19341
    576560       19342
    576600     19344.5
    576640     19344.5
    576680     19349.2
    576720     19348.1
    576760     19348.7
    576800       19349
    576840     19351.3
    576880     19352.5
    576920     19354.3
    576960     19356.3
    577000     19356.7
    577040     19357.4
    577080     19360.1
    577120       19362
    577160     19359.5
    577200     19361.8
    577240     19364.5
    577280     19367.1
    577320     19367.3
    577360     19368.4
    577400     19370.9
    577440       19371
    577480     19375.5
    577520     19374.6
    577560       19375
    577600     19375.5
    577640     19377.7
    577680     19378.9
    577720     19380.6
    577760     19382.8
    577800     19383.2
    577840     19383.8
    577880     19386.5
    577920     19388.4
    577960     19385.9
    578000     19388.2
    578040     19390.9
    578080     19393.5
    578120     19393.6
    578160     19394.9
    578200     19397.3
    578240     19397.4
    578280     19401.9
    578320     19400.9
    578360     19401.3
    578400       19402
    578440       19404
    578480     19405.2
    578520     19406.9
    578560     19409.1
    578600     19409.6
    578640     19410.1
    578680     19412.9
    578720     19414.8
    578760     19412.4
    578800     19414.6
    578840     19417.2
    578880     19419.9
    578920       19420
    578960     19421.2
    579000     19423.6
    579040     19423.8
    579080     19428.3
    579120     19427.3
    579160     19427.7
    579200     19428.4
    579240     19430.4
    579280     19431.5
    579320     19433.3
    579360     19435.5
    579400     19435.9
    579440     19436.5
    579480     19439.4
    579520     19441.2
    579560     19438.8
    579600     19441.1
    579640     19443.6
    579680     19446.3
    579720     19446.5
    579760     19447.6
    579800     19449.9
    579840     19450.2
    579880     19454.7
    579920     19453.7
    579960     19454.1
    580000     19454.8
    580040     19456.8
    580080     19457.9
    580120     19459.7
    580160     19461.8
    580200     19462.3
    580240     19462.9
    580280     19465.8
    580320     19467.6
    580360     19465.3
    580400     19467.4
    580440     19470.1
    580480     19472.8
    580520     19472.9
    580560     19474.1
    580600     19476.3
    580640     19476.6
    580680     19481.2
    580720     19480.2
    580760     19480.5
    580800     19481.2
    580840     19483.3
    580880     19484.4
    580920     19486.1
    580960     19488.3
    581000     19488.7
    581040     19489.3
    581080     19492.2
    581120     19493.9
    581160     19491.7
    581200     19493.9
    581240     19496.5
    581280     19499.3
    581320     19499.3
    581360     19500.5
    581400     19502.7
    581440       19503
    581480     19507.6
    581520     19506.6
    581560     19506.9
    581600     19507.6
    581640     19509.7
    581680     19510.7
    581720     19512.5
    581760     19514.7
    581800     19515.1
    581840     19515.6
    581880     19518.6
    581920     19520.2
    581960     19518.2
    582000     19520.3
    582040     19522.9
    582080     19525.6
    582120     19525.8
    582160       19527
    582200     19529.1
    582240     19529.4
    582280       19534
    582320       19533
    582360     19533.3
    582400     19534.1
    582440       19536
    582480     19537.1
    582520       19539
    582560     19541.1
    582600     19541.5
    582640       19542
    582680     19545.1
    582720     19546.7
    582760     19544.5
    582800     19546.8
    582840     19549.5
    582880       19552
    582920     19552.2
    582960     19553.4
    583000     19555.6
    583040     19555.8
    583080     19560.6
    583120     19559.5
    583160     19559.7
    583200     19560.5
    583240     19562.4
    583280     19563.5
    583320     19565.4
    583360     19567.5
    583400     19567.9
    583440     19568.4
    583480     19571.6
    583520     19573.1
    583560       19571
    583600     19573.1
    583640     19575.9
    583680     19578.5
    583720     19578.7
    583760     19579.9
    583800     19582.1
    583840     19582.3
    583880     19587.1
    583920       19586
    583960     19586.2
    584000       19587
    584040     19588.9
    584080     19589.9
    584120     19591.9
    584160       19594
    584200     19594.3
    584240     19594.9
    584280       19598
    584320     19599.6
    584360     19597.4
    584400     19599.6
    584440     19602.3
    584480       19605
    584520     19605.1
    584560     19606.3
    584600     19608.6
    584640     19608.7
    584680     19613.5
    584720     19612.5
    584760     19612.7
    584800     19613.4
    584840     19615.4
    584880     19616.4
    584920     19618.3
    584960     19620.5
    585000     19620.7
    585040     19621.4
    585080     19624.5
    585120     19625.9
    585160     19623.8
    585200     19626.1
    585240     19628.7
    585280     19631.5
    585320     19631.6
    585360     19632.8
    585400     19635.1
    585440     19635.3
    585480       19640
    585520       19639
    585560     19639.1
    585600       19640
    585640     19641.9
    585680       19643
    585720     19644.9
    585760       19647
    585800     19647.1
    585840     19647.9
    585880       19651
    585920     19652.4
    585960     19650.4
    586000     19652.6
    586040     19655.3
    586080     19657.9
    586120       19658
    586160     19659.4
    586200     19661.6
    586240     19661.7
    586280     19666.5
    586320     19665.5
    586360     19665.8
    586400     19666.5
    586440     19668.4
    586480     19669.4
    586520     19671.4
    586560     19673.4
    586600     19673.6
    586640     19674.4
    586680     19677.4
    586720     19678.9
    586760     19676.9
    586800     19679.1
    586840     19681.8
    586880     19684.4
    586920     19684.5
    586960     19685.8
    587000     19688.2
    587040     19688.2
    587080       19693
    587120       19692
    587160     19692.2
    587200       19693
    587240     19694.9
    587280     19695.9
    587320     19697.8
    587360     19699.9
    587400     19700.1
    587440     19700.9
    587480     19703.9
    587520     19705.5
    587560     19703.5
    587600     19705.6
    587640     19708.3
    587680     19710.9
    587720       19711
    587760     19712.3
    587800     19714.6
    587840     19714.7
    587880     19719.6
    587920     19718.5
    587960     19718.6
    588000     19719.6
    588040     19721.3
    588080     19722.4
    588120     19724.3
    588160     19726.4
    588200     19726.5
    588240     19727.4
    588280     19730.5
    588320       19732
    588360     19729.9
    588400     19732.1
    588440     19734.8
    588480     19737.4
    588520     19737.4
    588560     19738.7
    588600       19741
    588640     19741.2
    588680       19746
    588720     19744.9
    588760     19745.1
    588800       19746
    588840     19747.9
    588880     19748.9
    588920     19750.6
    588960     19752.9
    589000     19752.9
    589040     19753.9
    589080     19756.9
    589120     19758.5
    589160     19756.3
    589200     19758.7
    589240     19761.4
    589280     19763.8
    589320     19763.9
    589360     19765.2
    589400     19767.5
    589440     19767.7
    589480     19772.5
    589520     19771.3
    589560     19771.5
    589600     19772.4
    589640     19774.4
    589680     19775.3
    589720     19777.1
    589760     19779.3
    589800     19779.4
    589840     19780.3
    589880     19783.4
    589920     19784.9
    589960     19782.8
    590000     19785.2
    590040     19787.7
    590080     19790.3
    590120     19790.4
    590160     19791.7
    590200     19793.9
    590240     19794.2
    590280       19799
    590320     19797.8
    590360       19798
    590400     19798.8
    590440     19800.8
    590480     19801.8
    590520     19803.6
    590560     19805.8
    590600     19805.8
    590640     19806.7
    590680     19809.9
    590720     19811.4
    590760     19809.2
    590800     19811.6
    590840     19814.3
    590880     19816.9
    590920       19817
    590960     19818.2
    591000     19820.4
    591040     19820.7
    591080     19825.5
    591120     19824.3
    591160     19824.5
    591200     19825.3
    591240     19827.3
    591280     19828.3
    591320     19830.1
    591360     19832.3
    591400     19832.3
    591440     19833.1
    591480     19836.3
    591520       19838
    591560     19835.6
    591600     19838.1
    591640     19840.8
    591680     19843.3
    591720     19843.5
    591760     19844.6
    591800     19846.8
    591840     19847.2
    591880     19851.9
    591920     19850.8
    591960       19851
    592000     19851.8
    592040     19853.8
    592080     19854.7
    592120     19856.5
    592160     19858.7
    592200     19858.8
    592240     19859.6
    592280     19862.8
    592320     19864.4
    592360     19862.2
    592400     19864.5
    592440     19867.2
    592480     19869.9
    592520       19870
    592560       19871
    592600     19873.3
    592640     19873.7
    592680     19878.4
    592720     19877.3
    592760     19877.5
    592800     19878.3
    592840     19880.3
    592880     19881.1
    592920       19883
    592960     19885.2
    593000     19885.4
    593040     19886.1
    593080     19889.3
    593120     19890.8
    593160     19888.7
    593200       19891
    593240     19893.7
    593280     19896.4
    593320     19896.4
    593360     19897.4
    593400     19899.8
    593440     19900.2
    593480     19904.9
    593520     19903.7
    593560     19904.1
    593600     19904.8
    593640     19906.7
    593680     19907.5
    593720     19909.4
    593760     19911.7
    593800     19911.8
    593840     19912.6
    593880     19915.6
    593920     19917.3
    593960     19915.1
    594000     19917.3
    594040     19920.2
    594080     19922.9
    594120     19922.7
    594160     19923.7
    594200     19926.3
    594240     19926.5
    594280     19931.3
    594320     19930.1
    594360     19930.6
    594400     19931.4
    594440     19933.1
    594480       19934
    594520       19936
    594560     19938.2
    594600     19938.2
    594640       19939
    594680     19942.1
    594720     19943.7
    594760     19941.5
    594800     19943.8
    594840     19946.6
    594880     19949.3
    594920     19949.1
    594960     19950.2
    595000     19952.7
    595040     19952.9
    595080     19957.7
    595120     19956.6
    595160     19956.9
    595200     19957.8
    595240     19959.6
    595280     19960.4
    595320     19962.4
    595360     19964.5
    595400     19964.5
    595440     19965.3
    595480     19968.5
    595520     19970.1
    595560     19967.9
    595600     19970.3
    595640     19972.9
    595680     19975.7
    595720     19975.4
    595760     19976.6
    595800     19979.2
    595840     19979.3
    595880       19984
    595920       19983
    595960     19983.3
    596000     19984.2
    596040     19985.9
    596080     19986.9
    596120     19988.9
    596160     19990.9
    596200     19990.8
    596240     19991.8
    596280     19994.9
    596320     19996.5
    596360     19994.4
    596400     19996.8
    596440     19999.3
    596480     20002.1
    596520     20001.8
    596560       20003
    596600     20005.4
    596640     20005.7
    596680     20010.3
    596720     20009.5
    596760     20009.8
    596800     20010.7
    596840     20012.3
    596880     20013.3
    596920     20015.3
    596960     20017.4
    597000     20017.3
    597040     20018.2
    597080     20021.2
    597120     20022.9
    597160     20020.8
    597200     20023.2
    597240     20025.8
    597280     20028.6
    597320     20028.3
    597360     20029.5
    597400       20032
    597440     20032.1
    597480     20036.8
    597520       20036
    597560     20036.3
    597600     20037.1
    597640     20038.8
    597680     20039.9
    597720     20041.8
    597760       20044
    597800     20043.8
    597840     20044.7
    597880     20047.7
    597920     20049.4
    597960     20047.3
    598000     20049.8
    598040     20052.3
    598080       20055
    598120     20054.7
    598160     20056.1
    598200     20058.5
    598240     20058.8
    598280     20063.3
    598320     20062.5
    598360     20062.8
    598400     20063.7
    598440     20065.3
    598480     20066.4
    598520     20068.3
    598560     20070.6
    598600     20070.4
    598640     20071.2
    598680     20074.2
    598720       20076
    598760     20073.7
    598800     20076.4
    598840     20078.8
    598880     20081.6
    598920     20081.2
    598960     20082.6
    599000       20085
    599040     20085.3
    599080     20089.8
    599120       20089
    599160     20089.3
    599200     20090.2
    599240     20091.8
    599280     20092.9
    599320     20094.8
    599360       20097
    599400     20096.9
    599440     20097.7
    599480     20100.6
    599520     20102.4
    599560     20100.2
    599600     20102.7
    599640     20105.2
    599680     20108.2
    599720     20107.7
    599760     20109.1
    599800     20111.6
    599840     20111.8
    599880     20116.3
    599920     20115.4
    599960     20115.7
    600000     20116.8
    600040     20118.3
    600080     20119.3
    600120     20121.3
    600160     20123.6
    600200     20123.5
    600240     20124.2
    600280     20127.1
    600320     20128.9
    600360     20126.7
    600400     20129.3
    600440     20131.8
    600480     20134.7
    600520     20134.2
    600560     20135.6
    600600     20138.2
    600640     20138.3
    600680     20142.9
    600720     20141.9
    600760     20142.2
    600800     20143.3
    600840     20144.8
    600880     20145.8
    600920     20147.8
    600960     20150.1
    601000       20150
    601040     20150.6
    601080     20153.6
    601120     20155.4
    601160     20153.3
    601200     20155.8
    601240     20158.4
    601280     20161.2
    601320     20160.7
    601360     20162.1
    601400     20164.8
    601440     20164.8
    601480     20169.7
    601520     20168.5
    601560     20168.8
    601600     20169.9
    601640     20171.4
    601680     20172.2
    601720     20174.3
    601760     20176.7
    601800     20176.5
    601840     20177.2
    601880     20180.2
    601920       20182
    601960     20179.8
    602000     20182.2
    602040     20184.9
    602080     20187.7
    602120     20187.3
    602160     20188.7
    602200     20191.2
    602240     20191.3
    602280     20196.1
    602320     20195.1
    602360     20195.3
    602400     20196.4
    602440     20197.9
    602480     20198.7
    602520     20200.7
    602560     20203.2
    602600       20203
    602640     20203.7
    602680     20206.7
    602720     20208.5
    602760     20206.4
    602800     20208.8
    602840     20211.4
    602880     20214.3
    602920     20213.8
    602960     20215.3
    603000     20217.8
    603040     20217.9
    603080     20222.6
    603120     20221.6
    603160     20221.9
    603200       20223
    603240     20224.5
    603280     20225.3
    603320     20227.3
    603360     20229.9
    603400     20229.6
    603440     20230.3
    603480     20233.3
    603520     20235.1
    603560     20232.8
    603600     20235.3
    603640     20238.1
    603680     20240.9
    603720     20240.4
    603760     20241.8
    603800     20244.4
    603840     20244.4
    603880     20249.2
    603920     20248.1
    603960     20248.5
    604000     20249.6
    604040     20251.1
    604080     20251.9
    604120     20253.8
    604160     20256.5
    604200     20256.2
    604240     20256.8
    604280     20259.8
    604320     20261.7
    604360     20259.4
    604400       20262
    604440     20264.6
    604480     20267.4
    604520     20266.9
    604560     20268.5
    604600     20270.9
    604640       20271
    604680     20275.9
    604720     20274.6
    604760       20275
    604800     20276.3
    604840     20277.6
    604880     20278.4
    604920     20280.3
    604960     20283.1
    605000     20282.8
    605040     20283.4
    605080     20286.4
    605120     20288.3
    605160       20286
    605200     20288.6
    605240     20291.2
    605280       20294
    605320     20293.4
    605360     20295.2
    605400     20297.6
    605440     20297.6
    605480     20302.4
    605520     20301.2
    605560     20301.6
    605600     20302.9
    605640     20304.1
    605680     20304.9
    605720     20306.8
    605760     20309.8
    605800     20309.4
    605840     20309.9
    605880     20312.9
    605920     20314.8
    605960     20312.5
    606000     20315.1
    606040     20317.9
    606080     20320.6
    606120     20319.9
    606160     20321.6
    606200     20324.2
    606240     20324.2
    606280     20328.8
    606320     20327.7
    606360     20328.1
    606400     20329.5
    606440     20330.5
    606480     20331.4
    606520     20333.3
    606560     20336.3
    606600     20335.9
    606640     20336.3
    606680     20339.4
    606720     20341.4
    606760     20339.1
    606800     20341.5
    606840     20344.4
    606880     20347.2
    606920     20346.4
    606960     20348.1
    607000     20350.7
    607040     20350.7
    607080     20355.3
    607120     20354.3
    607160     20354.6
    607200     20356.1
    607240     20357.1
    607280       20358
    607320       20360
    607360     20362.8
    607400     20362.3
    607440     20362.9
    607480     20365.9
    607520     20367.9
    607560     20365.7
    607600       20368
    607640     20370.9
    607680     20373.6
    607720       20373
    607760     20374.7
    607800     20377.2
    607840     20377.2
    607880     20381.8
    607920     20380.8
    607960     20381.1
    608000     20382.5
    608040     20383.6
    608080     20384.5
    608120     20386.4
    608160     20389.3
    608200     20388.8
    608240     20389.3
    608280     20392.5
    608320     20394.3
    608360     20392.2
    608400     20394.5
    608440     20397.3
    608480       20400
    608520     20399.4
    608560     20401.1
    608600     20403.7
    608640     20403.8
    608680     20408.3
    608720     20407.2
    608760     20407.6
    608800       20409
    608840     20410.1
    608880       20411
    608920     20412.9
    608960     20415.9
    609000     20415.4
    609040     20415.8
    609080       20419
    609120     20420.7
    609160     20418.7
    609200     20421.1
    609240     20423.9
    609280     20426.5
    609320     20425.9
    609360     20427.6
    609400     20430.1
    609440     20430.3
    609480     20434.9
    609520     20433.7
    609560     20434.1
    609600     20435.4
    609640     20436.7
    609680     20437.5
    609720     20439.3
    609760     20442.5
    609800       20442
    609840     20442.2
    609880     20445.5
    609920     20447.2
    609960     20445.2
    610000     20447.7
    610040     20450.5
    610080     20453.1
    610120     20452.5
    610160     20454.2
    610200     20456.7
    610240     20456.8
    610280     20461.4
    610320     20460.3
    610360     20460.8
    610400     20462.1
    610440     20463.2
    610480     20464.1
    610520     20465.8
    610560       20469
    610600     20468.6
    610640     20468.8
    610680     20472.1
    610720     20473.8
    610760     20471.8
    610800     20474.2
    610840       20477
    610880     20479.5
    610920     20478.9
    610960     20480.9
    611000     20483.3
    611040     20483.2
    611080     20487.9
    611120     20486.9
    611160     20487.4
    611200     20488.6
    611240     20489.9
    611280     20490.8
    611320     20492.3
    611360     20495.5
    611400     20495.2
    611440     20495.4
    611480     20498.6
    611520     20500.4
    611560     20498.3
    611600     20500.9
    611640     20503.8
    611680     20506.2
    611720     20505.5
    611760     20507.5
    611800     20509.9
    611840     20509.8
    611880     20514.6
    611920     20513.5
    611960     20513.8
    612000     20515.2
    612040     20516.4
    612080     20517.4
    612120       20519
    612160     20522.2
    612200     20521.7
    612240     20521.9
    612280     20525.1
    612320     20527.1
    612360     20524.9
    612400     20527.5
    612440     20530.4
    612480     20532.7
    612520       20532
    612560     20534.1
    612600     20536.5
    612640     20536.4
    612680     20541.1
    612720     20540.1
    612760     20540.4
    612800     20541.7
    612840       20543
    612880     20543.9
    612920     20545.5
    612960     20548.7
    613000     20548.3
    613040     20548.6
    613080     20551.7
    613120     20553.8
    613160     20551.5
    613200     20554.1
    613240     20556.9
    613280     20559.3
    613320     20558.7
    613360     20560.7
    613400     20563.1
    613440     20563.1
    613480     20567.7
    613520     20566.7
    613560       20567
    613600     20568.3
    613640     20569.4
    613680     20570.5
    613720       20572
    613760     20575.4
    613800     20574.9
    613840     20575.2
    613880     20578.1
    613920     20580.3
    613960     20578.2
    614000     20580.7
    614040     20583.5
    614080     20585.9
    614120     20585.2
    614160     20587.3
    614200     20589.6
    614240     20589.6
    614280     20594.4
    614320     20593.4
    614360     20593.6
    614400     20594.9
    614440       20596
    614480       20597
    614520     20598.5
    614560     20601.9
    614600     20601.5
    614640     20601.8
    614680     20604.9
    614720     20606.9
    614760     20604.8
    614800     20607.3
    614840     20610.1
    614880     20612.5
    614920     20611.9
    614960       20614
    615000     20616.2
    615040     20616.2
    615080       20621
    615120       20620
    615160     20620.1
    615200     20621.5
    615240     20622.6
    615280     20623.5
    615320       20625
    615360     20628.4
    615400       20628
    615440     20628.4
    615480     20631.4
    615520     20633.4
    615560     20631.3
    615600     20633.9
    615640     20636.6
    615680       20639
    615720     20638.6
    615760     20640.5
    615800     20642.8
    615840     20642.8
    615880     20647.6
    615920     20646.6
    615960     20646.6
    616000     20648.1
    616040     20649.3
    616080     20650.2
    616120     20651.6
    616160       20655
    616200     20654.6
    616240       20655
    616280     20657.9
    616320       20660
    616360     20657.9
    616400     20660.6
    616440     20663.2
    616480     20665.6
    616520     20665.2
    616560     20667.2
    616600     20669.4
    616640     20669.4
    616680     20674.1
    616720     20673.3
    616760     20673.3
    616800     20674.7
    616840     20675.9
    616880     20676.8
    616920     20678.2
    616960     20681.7
    617000     20681.4
    617040     20681.6
    617080     20684.6
    617120     20686.6
    617160     20684.5
    617200     20687.2
    617240     20689.7
    617280     20692.2
    617320     20691.9
    617360     20693.9
    617400       20696
    617440     20696.1
    617480     20700.7
    617520     20699.9
    617560     20699.9
    617600     20701.3
    617640     20702.6
    617680     20703.4
    617720     20704.9
    617760     20708.3
    617800       20708
    617840     20708.1
    617880     20711.1
    617920     20713.1
    617960     20711.1
    618000     20713.8
    618040     20716.4
    618080     20718.8
    618120     20718.5
    618160     20720.4
    618200     20722.6
    618240     20722.6
    618280     20727.3
    618320     20726.5
    618360     20726.5
    618400     20727.9
    618440     20729.1
    618480     20729.8
    618520     20731.4
    618560     20734.8
    618600     20734.4
    618640     20734.7
    618680     20737.5
    618720     20739.7
    618760     20737.6
    618800     20740.6
    618840       20743
    618880     20745.4
    618920     20745.2
    618960       20747
    619000     20749.2
    619040     20749.2
    619080     20753.8
    619120       20753
    619160     20753.2
    619200     20754.4
    619240     20755.9
    619280     20756.4
    619320       20758
    619360     20761.4
    619400       20761
    619440     20761.3
    619480     20764.1
    619520     20766.3
    619560     20764.2
    619600     20767.1
    619640     20769.6
    619680       20772
    619720     20771.8
    619760     20773.6
    619800     20775.8
    619840     20775.8
    619880     20780.4
    619920     20779.6
    619960     20779.9
    620000       20781
    620040     20782.5
    620080       20783
    620120     20784.5
    620160       20788
    620200     20787.6
    620240     20787.9
    620280     20790.6
    620320     20792.9
    620360     20790.7
    620400     20793.6
    620440       20796
    620480     20798.5
    620520     20798.4
    620560     20800.1
    620600     20802.4
    620640     20802.3
    620680       20807
    620720     20806.2
    620760     20806.4
    620800     20807.5
    620840     20809.1
    620880     20809.7
    620920     20811.1
    620960     20814.5
    621000     20814.2
    621040     20814.4
    621080     20817.1
    621120     20819.4
    621160     20817.4
    621200     20820.1
    621240     20822.6
    621280     20825.2
    621320       20825
    621360     20826.6
    621400     20829.1
    621440       20829
    621480     20833.6
    621520     20832.9
    621560       20833
    621600     20834.1
    621640     20835.8
    621680     20836.3
    621720     20837.6
    621760     20841.1
    621800     20840.9
    621840     20841.1
    621880     20843.8
    621920     20846.1
    621960       20844
    622000     20846.8
    622040     20849.3
    622080     20851.8
    622120     20851.6
    622160     20853.3
    622200     20855.6
    622240     20855.6
    622280     20860.1
    622320     20859.4
    622360     20859.6
    622400     20860.6
    622440     20862.4
    622480     20862.9
    622520     20864.1
    622560     20867.6
    622600     20867.5
    622640     20867.7
    622680     20870.4
    622720     20872.6
    622760     20870.6
    622800     20873.4
    622840     20875.9
    622880     20878.3
    622920     20878.2
    622960     20879.9
    623000     20882.2
    623040       20882
    623080     20886.8
    623120       20886
    623160     20886.1
    623200     20887.2
    623240       20889
    623280     20889.4
    623320     20890.6
    623360     20894.3
    623400     20894.2
    623440     20894.3
    623480     20896.9
    623520     20899.2
    623560     20897.2
    623600     20899.9
    623640     20902.4
    623680     20904.8
    623720     20904.8
    623760     20906.6
    623800     20908.6
    623840     20908.7
    623880     20913.3
    623920     20912.6
    623960     20912.6
    624000     20913.8
    624040     20915.5
    624080       20916
    624120     20917.4
    624160     20920.9
    624200     20920.8
    624240     20920.9
    624280     20923.5
    624320     20925.7
    624360     20923.8
    624400     20926.4
    624440       20929
    624480     20931.4
    624520     20931.2
    624560     20933.2
    624600     20935.2
    624640     20935.2
    624680     20939.9
    624720     20939.1
    624760     20939.2
    624800     20940.4
    624840       20942
    624880     20942.6
    624920     20943.9
    624960     20947.4
    625000     20947.4
    625040     20947.4
    625080     20950.1
    625120     20952.2
    625160     20950.3
    625200       20953
    625240     20955.5
    625280       20958
    625320     20957.7
    625360     20959.7
    625400     20961.7
    625440     20961.7
    625480     20966.4
    625520     20965.6
    625560     20965.8
    625600       20967
    625640     20968.6
    625680     20969.2
    625720     20970.4
    625760     20973.8
    625800       20974
    625840     20973.9
    625880     20976.5
    625920     20978.8
    625960     20976.8
    626000     20979.4
    626040     20981.9
    626080     20984.5
    626120     20984.3
    626160     20986.2
    626200     20988.1
    626240     20988.3
    626280       20993
    626320     20992.1
    626360     20992.3
    626400     20993.5
    626440     20995.1
    626480     20995.7
    626520     20996.9
    626560     21000.3
    626600     21000.6
    626640     21000.5
    626680       21003
    626720     21005.4
    626760     21003.3
    626800       21006
    626840     21008.4
    626880       21011
    626920     21010.9
    626960     21012.7
    627000     21014.6
    627040     21014.9
    627080     21019.7
    627120     21018.5
    627160     21018.8
    627200     21020.1
    627240     21021.7
    627280     21022.3
    627320     21023.4
    627360     21026.9
    627400       21027
    627440     21027.1
    627480     21029.6
    627520       21032
    627560       21030
    627600     21032.5
    627640       21035
    627680     21037.6
    627720     21037.3
    627760     21039.2
    627800     21041.2
    627840     21041.4
    627880     21046.2
    627920     21045.2
    627960     21045.4
    628000     21046.6
    628040     21048.2
    628080     21048.9
    628120       21050
    628160     21053.5
    628200     21053.6
    628240     21053.8
    628280     21056.2
    628320     21058.6
    628360     21056.6
    628400     21059.1
    628440     21061.6
    628480     21064.3
    628520     21063.9
    628560     21065.7
    628600     21067.9
    628640     21067.9
    628680     21072.8
    628720     21071.8
    628760       21072
    628800     21073.2
    628840     21074.8
    628880     21075.4
    628920     21076.6
    628960     21080.1
    629000     21080.1
    629040     21080.4
    629080     21082.7
    629120     21085.3
    629160     21083.2
    629200     21085.8
    629240     21088.2
    629280     21090.9
    629320     21090.5
    629360     21092.4
    629400     21094.5
    629440     21094.6
    629480     21099.3
    629520     21098.4
    629560     21098.6
    629600     21099.9
    629640     21101.4
    629680       21102
    629720     21103.3
    629760     21106.7
    629800     21106.8
    629840       21107
    629880     21109.3
    629920     21111.9
    629960     21109.9
    630000     21112.4
    630040     21114.9
    630080     21117.5
    630120     21117.1
    630160     21119.2
    630200     21121.1
    630240     21121.2
    630280     21125.9
    630320       21125
    630360     21125.3
    630400     21126.4
    630440       21128
    630480     21128.7
    630520     21130.1
    630560     21133.4
    630600     21133.4
    630640     21133.6
    630680       21136
    630720     21138.5
    630760     21136.6
    630800       21139
    630840     21141.5
    630880     21144.2
    630920     21143.5
    630960     21145.7
    631000     21147.6
    631040     21147.8
    631080     21152.4
    631120     21151.6
    631160     21151.9
    631200     21152.9
    631240     21154.6
    631280     21155.4
    631320     21156.6
    631360     21159.8
    631400     21159.9
    631440     21160.2
    631480     21162.6
    631520       21165
    631560     21163.2
    631600     21165.6
    631640     21168.1
    631680     21170.7
    631720     21170.1
    631760     21172.3
    631800     21174.3
    631840     21174.5
    631880     21178.9
    631920     21178.2
    631960     21178.5
    632000     21179.5
    632040     21181.3
    632080     21181.9
    632120     21183.3
    632160     21186.5
    632200     21186.5
    632240     21186.7
    632280     21189.2
    632320     21191.6
    632360     21189.8
    632400     21192.2
    632440     21194.7
    632480     21197.3
    632520     21196.6
    632560       21199
    632600     21200.8
    632640     21201.1
    632680     21205.6
    632720     21204.8
    632760     21205.1
    632800     21206.2
    632840       21208
    632880     21208.4
    632920     21209.9
    632960       21213
    633000       21213
    633040     21213.4
    633080     21215.7
    633120     21218.2
    633160     21216.4
    633200     21218.8
    633240     21221.2
    633280     21223.8
    633320     21223.2
    633360     21225.7
    633400     21227.2
    633440     21227.7
    633480     21232.3
    633520     21231.3
    633560     21231.7
    633600     21232.7
    633640     21234.6
    633680     21235.1
    633720     21236.5
    633760     21239.6
    633800     21239.6
    633840     21239.8
    633880     21242.3
    633920     21244.8
    633960     21242.7
    634000     21245.2
    634040     21247.8
    634080     21250.3
    634120     21249.8
    634160     21252.3
    634200     21253.7
    634240     21254.2
    634280     21258.9
    634320     21257.9
    634360     21258.3
    634400     21259.1
    634440     21261.1
    634480     21261.7
    634520       21263
    634560     21266.2
    634600     21266.2
    634640     21266.4
    634680       21269
    634720     21271.3
    634760     21269.4
    634800     21271.8
    634840     21274.3
    634880     21276.8
    634920     21276.4
    634960     21278.9
    635000     21280.4
    635040     21280.7
    635080     21285.4
    635120     21284.7
    635160     21284.7
    635200     21285.8
    635240     21287.6
    635280     21288.3
    635320     21289.6
    635360     21292.9
    635400     21292.6
    635440       21293
    635480     21295.6
    635520     21297.9
    635560     21295.9
    635600     21298.3
    635640     21300.9
    635680     21303.5
    635720     21303.1
    635760     21305.4
    635800     21306.9
    635840     21307.3
    635880     21312.1
    635920     21311.3
    635960     21311.1
    636000     21312.3
    636040     21314.2
    636080     21314.9
    636120     21316.2
    636160     21319.4
    636200     21319.2
    636240     21319.6
    636280     21322.1
    636320     21324.4
    636360     21322.4
    636400     21324.9
    636440     21327.5
    636480     21330.1
    636520     21329.6
    636560       21332
    636600     21333.6
    636640     21333.9
    636680     21338.6
    636720     21337.8
    636760     21337.7
    636800     21338.8
    636840     21340.8
    636880     21341.5
    636920     21342.7
    636960       21346
    637000     21345.8
    637040     21346.2
    637080     21348.7
    637120       21351
    637160       21349
    637200     21351.4
    637240     21353.9
    637280     21356.5
    637320     21356.1
    637360     21358.6
    637400     21360.2
    637440     21360.3
    637480     21365.3
    637520     21364.3
    637560     21364.2
    637600     21365.3
    637640     21367.4
    637680     21368.1
    637720     21369.4
    637760     21372.7
    637800     21372.3
    637840     21372.7
    637880     21375.2
    637920     21377.6
    637960     21375.5
    638000       21378
    638040     21380.5
    638080     21383.2
    638120     21382.7
    638160     21385.2
    638200     21386.7
    638240     21386.9
    638280     21391.8
    638320     21390.8
    638360     21390.8
    638400     21391.9
    638440       21394
    638480     21394.7
    638520     21395.9
    638560     21399.4
    638600       21399
    638640     21399.2
    638680       21402
    638720     21404.2
    638760     21402.2
    638800     21404.7
    638840     21407.1
    638880     21409.7
    638920     21409.2
    638960     21411.7
    639000     21413.2
    639040     21413.6
    639080     21418.4
    639120     21417.5
    639160     21417.3
    639200     21418.4
    639240     21420.4
    639280     21421.1
    639320     21422.5
    639360     21425.9
    639400     21425.4
    639440     21425.7
    639480     21428.5
    639520     21430.7
    639560     21428.6
    639600     21431.4
    639640     21433.6
    639680     21436.2
    639720     21435.8
    639760     21438.2
    639800     21439.7
    639840     21440.1
    639880     21444.9
    639920       21444
    639960     21443.8
    640000       21445
    640040       21447
    640080     21447.6
    640120     21449.1
    640160     21452.3
    640200     21451.9
    640240     21452.1
    640280     21455.1
    640320     21457.3
    640360     21455.1
    640400     21457.8
    640440     21460.1
    640480     21462.7
    640520     21462.3
    640560     21464.7
    640600     21466.2
    640640     21466.6
    640680     21471.5
    640720     21470.5
    640760     21470.4
    640800     21471.5
    640840     21473.4
    640880     21474.1
    640920     21475.6
    640960     21478.9
    641000     21478.4
    641040     21478.6
    641080     21481.6
    641120     21483.7
    641160     21481.6
    641200     21484.4
    641240     21486.7
    641280     21489.2
    641320     21488.8
    641360     21491.2
    641400     21492.6
    641440     21493.1
    641480     21497.9
    641520     21496.9
    641560     21496.8
    641600       21498
    641640     21499.9
    641680     21500.6
    641720       21502
    641760     21505.4
    641800     21505.1
    641840     21505.2
    641880     21508.1
    641920     21510.1
    641960     21508.2
    642000     21510.9
    642040     21513.1
    642080     21515.7
    642120     21515.3
    642160     21517.6
    642200       21519
    642240     21519.4
    642280     21524.4
    642320     21523.5
    642360     21523.3
    642400     21524.6
    642440     21526.5
    642480     21527.1
    642520     21528.5
    642560     21531.8
    642600     21531.6
    642640     21531.6
    642680     21534.6
    642720     21536.4
    642760     21534.7
    642800     21537.3
    642840     21539.4
    642880     21542.1
    642920     21541.8
    642960     21544.1
    643000     21545.4
    643040     21545.9
    643080     21550.8
    643120     21549.8
    643160     21549.6
    643200     21551.2
    643240       21553
    643280     21553.6
    643320     21554.8
    643360     21558.2
    643400     21558.1
    643440     21558.1
    643480       21561
    643520     21562.9
    643560     21561.1
    643600     21563.8
    643640       21566
    643680     21568.6
    643720     21568.2
    643760     21570.5
    643800     21571.8
    643840     21572.4
    643880     21577.3
    643920     21576.3
    643960     21576.2
    644000     21577.7
    644040     21579.4
    644080     21580.1
    644120     21581.2
    644160     21584.7
    644200     21584.6
    644240     21584.5
    644280     21587.3
    644320     21589.5
    644360     21587.6
    644400     21590.4
    644440     21592.4
    644480     21595.1
    644520     21594.8
    644560     21597.1
    644600     21598.4
    644640     21598.9
    644680     21603.9
    644720     21602.7
    644760     21602.7
    644800     21604.2
    644840     21605.8
    644880     21606.5
    644920     21607.8
    644960     21611.2
    645000     21611.1
    645040       21611
    645080     21613.8
    645120     21615.8
    645160     21613.9
    645200     21616.9
    645240     21618.7
    645280     21621.5
    645320     21621.3
    645360     21623.6
    645400       21625
    645440     21625.4
    645480     21630.3
    645520     21629.2
    645560     21629.1
    645600     21630.5
    645640     21632.3
    645680     21632.9
    645720     21634.2
    645760     21637.7
    645800     21637.4
    645840     21637.3
    645880     21640.3
    645920     21642.2
    645960     21640.3
    646000     21643.3
    646040     21645.2
    646080       21648
    646120     21647.7
    646160     21650.1
    646200     21651.5
    646240     21651.7
    646280     21656.6
    646320     21655.5
    646360     21655.6
    646400     21656.9
    646440     21658.7
    646480     21659.4
    646520     21660.6
    646560       21664
    646600     21663.8
    646640     21663.8
    646680     21666.8
    646720     21668.6
    646760     21666.7
    646800     21669.7
    646840     21671.5
    646880     21674.3
    646920     21674.1
    646960     21676.4
    647000     21677.9
    647040       21678
    647080       21683
    647120     21681.9
    647160     21681.9
    647200     21683.3
    647240     21685.1
    647280     21685.7
    647320     21686.9
    647360     21690.3
    647400     21690.2
    647440     21690.3
    647480     21693.2
    647520       21695
    647560     21693.1
    647600       21696
    647640     21697.8
    647680     21700.8
    647720     21700.6
    647760     21702.8
    647800     21704.4
    647840     21704.4
    647880     21709.5
    647920     21708.3
    647960     21708.3
    648000     21709.8
    648040     21711.5
    648080     21712.2
    648120     21713.4
    648160     21716.7
    648200     21716.5
    648240     21716.7
    648280     21719.6
    648320     21721.4
    648360     21719.5
    648400     21722.6
    648440     21724.3
    648480     21727.1
    648520     21726.9
    648560     21729.1
    648600     21730.9
    648640     21730.7
    648680       21736
    648720     21734.6
    648760     21734.7
    648800     21736.3
    648840       21738
    648880     21738.6
    648920     21739.7
    648960     21743.1
    649000     21742.9
    649040       21743
    649080     21746.1
    649120     21747.8
    649160     21745.9
    649200       21749
    649240     21750.7
    649280     21753.5
    649320     21753.2
    649360     21755.5
    649400     21757.3
    649440     21757.3
    649480     21762.5
    649520       21761
    649560     21761.2
    649600     21762.8
    649640     21764.4
    649680     21764.9
    649720     21766.1
    649760     21769.5
    649800     21769.5
    649840     21769.4
    649880     21772.5
    649920     21774.3
    649960     21772.2
    650000     21775.4
    650040     21777.1
    650080       21780
    650120     21779.7
    650160       21782
    650200     21783.8
    650240     21783.7
    650280       21789
    650320     21787.5
    650360     21787.5
    650400     21789.3
    650440     21790.7
    650480     21791.3
    650520     21792.4
    650560     21795.8
    650600     21795.9
    650640     21795.8
    650680     21798.9
    650720     21800.7
    650760     21798.5
    650800     21801.8
    650840     21803.4
    650880     21806.4
    650920       21806
    650960     21808.2
    651000       21810
    651040     21810.1
    651080     21815.3
    651120     21813.9
    651160     21813.9
    651200     21815.7
    651240     21817.2
    651280     21817.7
    651320     21818.8
    651360     21822.2
    651400     21822.4
    651440     21822.3
    651480     21825.3
    651520       21827
    651560       21825
    651600     21828.2
    651640     21829.7
    651680     21832.8
    651720     21832.4
    651760     21834.7
    651800     21836.3
    651840     21836.5
    651880     21841.6
    651920     21840.3
    651960     21840.3
    652000     21842.1
    652040     21843.6
    652080     21844.1
    652120     21845.3
    652160     21848.7
    652200     21848.9
    652240     21848.8
    652280     21851.5
    652320     21853.5
    652360     21851.4
    652400     21854.7
    652440       21856
    652480     21859.3
    652520     21858.7
    652560     21861.1
    652600     21862.7
    652640       21863
    652680     21868.1
    652720     21866.7
    652760     21866.6
    652800     21868.5
    652840       21870
    652880     21870.6
    652920     21871.6
    652960     21875.1
    653000     21875.3
    653040     21875.2
    653080     21877.8
    653120     21879.9
    653160     21877.9
    653200     21881.1
    653240     21882.4
    653280     21885.6
    653320       21885
    653360     21887.5
    653400     21889.1
    653440     21889.4
    653480     21894.6
    653520     21893.2
    653560       21893
    653600     21894.9
    653640     21896.4
    653680       21897
    653720     21897.9
    653760     21901.5
    653800     21901.7
    653840     21901.6
    653880     21904.2
    653920     21906.4
    653960     21904.4
    654000     21907.5
    654040     21908.8
    654080     21912.1
    654120     21911.5
    654160       21914
    654200     21915.5
    654240       21916
    654280       21921
    654320     21919.7
    654360     21919.4
    654400     21921.5
    654440     21922.9
    654480     21923.4
    654520     21924.4
    654560     21927.8
    654600     21928.3
    654640       21928
    654680     21930.6
    654720     21932.9
    654760     21930.8
    654800       21934
    654840     21935.2
    654880     21938.6
    654920     21937.9
    654960     21940.5
    655000     21941.9
    655040     21942.4
    655080     21947.5
    655120     21946.1
    655160       21946
    655200       21948
    655240     21949.3
    655280     21949.8
    655320     21950.9
    655360     21954.3
    655400     21954.7
    655440     21954.5
    655480     21957.2
    655520     21959.3
    655560     21957.1
    655600     21960.3
    655640     21961.6
    655680       21965
    655720     21964.4
    655760     21967.1
    655800     21968.4
    655840     21968.9
    655880       21974
    655920     21972.6
    655960     21972.5
    656000     21974.4
    656040     21975.9
    656080     21976.5
    656120     21977.4
    656160     21980.8
    656200     21981.3
    656240     21980.9
    656280     21983.7
    656320     21985.8
    656360     21983.6
    656400     21986.7
    656440     21988.2
    656480     21991.5
    656520       21991
    656560     21993.7
    656600     21994.9
    656640     21995.4
    656680     22000.6
    656720     21999.2
    656760       21999
    656800     22000.9
    656840     22002.5
    656880       22003
    656920     22003.9
    656960     22007.5
    657000     22007.9
    657040     22007.5
    657080     22010.2
    657120     22012.3
    657160     22010.1
    657200     22013.3
    657240     22014.8
    657280       22018
    657320     22017.5
    657360     22020.2
    657400     22021.4
    657440     22021.8
    657480     22027.1
    657520     22025.7
    657560     22025.5
    657600     22027.5
    657640     22028.9
    657680     22029.6
    657720     22030.4
    657760       22034
    657800     22034.4
    657840     22033.9
    657880     22036.6
    657920     22038.9
    657960     22036.7
    658000     22039.8
    658040     22041.3
    658080     22044.6
    658120       22044
    658160     22046.8
    658200     22048.1
    658240     22048.2
    658280     22053.6
    658320     22052.3
    658360     22052.2
    658400       22054
    658440     22055.4
    658480     22056.1
    658520       22057
    658560     22060.6
    658600       22061
    658640     22060.5
    658680     22063.1
    658720     22065.5
    658760     22063.2
    658800     22066.4
    658840     22067.6
    658880     22071.1
    658920     22070.6
    658960     22073.4
    659000     22074.5
    659040     22074.8
    659080     22080.1
    659120     22078.8
    659160     22078.8
    659200     22080.4
    659240     22081.8
    659280     22082.6
    659320     22083.6
    659360     22087.1
    659400     22087.5
    659440     22087.1
    659480     22089.6
    659520     22091.9
    659560     22089.7
    659600     22092.9
    659640     22094.3
    659680     22097.6
    659720     22097.1
    659760       22100
    659800       22101
    659840     22101.3
    659880     22106.7
    659920     22105.3
    659960     22105.3
    660000       22107
    660040     22108.4
    660080     22109.1
    660120     22110.2
    660160     22113.6
    660200     22113.9
    660240     22113.6
    660280       22116
    660320     22118.4
    660360     22116.2
    660400     22119.4
    660440     22120.9
    660480     22124.1
    660520     22123.5
    660560     22126.3
    660600     22127.5
    660640     22127.7
    660680     22133.2
    660720     22131.9
    660760     22131.9
    660800     22133.5
    660840     22134.9
    660880     22135.6
    660920     22136.7
    660960     22140.2
    661000     22140.5
    661040     22140.3
    661080     22142.7
    661120       22145
    661160     22142.6
    661200     22145.9
    661240     22147.5
    661280     22150.6
    661320       22150
    661360     22152.9
    661400     22154.2
    661440     22154.2
    661480     22159.7
    661520     22158.4
    661560     22158.4
    661600     22160.1
    661640     22161.4
    661680     22162.1
    661720     22163.3
    661760     22166.8
    661800     22167.2
    661840     22166.9
    661880     22169.2
    661920     22171.4
    661960     22169.3
    662000     22172.4
    662040       22174
    662080     22177.2
    662120     22176.5
    662160     22179.5
    662200     22180.7
    662240     22180.8
    662280     22186.1
    662320       22185
    662360     22184.8
    662400     22186.4
    662440     22187.9
    662480     22188.6
    662520     22189.7
    662560     22193.3
    662600     22193.8
    662640     22193.4
    662680     22195.8
    662720     22197.8
    662760     22195.7
    662800     22198.9
    662840     22200.5
    662880     22203.7
    662920     22203.1
    662960     22205.9
    663000     22207.2
    663040     22207.3
    663080     22212.6
    663120     22211.5
    663160     22211.1
    663200     22212.9
    663240     22214.5
    663280     22215.1
    663320     22216.1
    663360     22219.8
    663400     22220.2
    663440     22219.8
    663480     22222.3
    663520     22224.3
    663560     22222.3
    663600     22225.4
    663640     22227.1
    663680     22230.2
    663720     22229.7
    663760     22232.4
    663800     22233.6
    663840     22233.7
    663880       22239
    663920       22238
    663960     22237.7
    664000     22239.4
    664040     22241.1
    664080     22241.5
    664120     22242.5
    664160     22246.2
    664200     22246.8
    664240     22246.3
    664280     22248.7
    664320     22250.7
    664360     22248.7
    664400     22251.8
    664440     22253.6
    664480     22256.6
    664520     22256.4
    664560     22258.7
    664600     22260.1
    664640     22260.3
    664680     22265.5
    664720     22264.6
    664760     22264.2
    664800     22265.8
    664840     22267.6
    664880       22268
    664920       22269
    664960     22272.8
    665000     22273.2
    665040     22272.6
    665080     22275.1
    665120     22277.2
    665160     22275.3
    665200     22278.2
    665240       22280
    665280     22282.9
    665320     22282.9
    665360     22285.2
    665400     22286.6
    665440     22286.8
    665480       22292
    665520     22291.1
    665560     22290.8
    665600     22292.4
    665640       22294
    665680     22294.3
    665720     22295.5
    665760     22299.5
    665800     22299.7
    665840     22299.2
    665880     22301.7
    665920     22303.8
    665960     22301.8
    666000     22304.6
    666040     22306.4
    666080     22309.3
    666120     22309.4
    666160     22311.6
    666200     22313.2
    666240     22313.3
    666280     22318.5
    666320     22317.7
    666360     22317.3
    666400     22318.6
    666440     22320.5
    666480     22320.9
    666520     22321.9
    666560     22325.8
    666600     22326.2
    666640     22325.6
    666680     22328.1
    666720     22330.3
    666760     22328.4
    666800     22331.1
    666840     22332.9
    666880     22335.9
    666920     22335.9
    666960     22338.1
    667000     22339.7
    667040     22339.9
    667080     22344.9
    667120     22344.1
    667160     22343.8
    667200     22345.1
    667240       22347
    667280     22347.3
    667320     22348.3
    667360     22352.2
    667400     22352.7
    667440       22352
    667480     22354.7
    667520     22356.7
    667560     22354.9
    667600     22357.6
    667640     22359.3
    667680     22362.4
    667720     22362.2
    667760     22364.6
    667800     22366.3
    667840     22366.4
    667880     22371.4
    667920     22370.5
    667960     22370.2
    668000     22371.7
    668040     22373.6
    668080     22373.9
    668120     22374.8
    668160     22378.7
    668200     22379.3
    668240     22378.5
    668280     22381.2
    668320     22383.2
    668360     22381.4
    668400       22384
    668440     22385.8
    668480     22388.9
    668520     22388.7
    668560     22391.1
    668600     22392.7
    668640       22393
    668680     22397.9
    668720     22396.9
    668760     22396.7
    668800     22398.2
    668840     22400.1
    668880     22400.3
    668920     22401.3
    668960     22405.2
    669000     22405.7
    669040       22405
    669080     22407.8
    669120     22409.5
    669160     22407.9
    669200     22410.4
    669240     22412.2
    669280     22415.3
    669320     22415.1
    669360     22417.6
    669400     22419.2
    669440     22419.5
    669480     22424.3
    669520     22423.3
    669560     22423.2
    669600     22424.7
    669640     22426.7
    669680     22426.8
    669720     22427.7
    669760     22431.6
    669800     22432.2
    669840     22431.3
    669880     22434.2
    669920       22436
    669960     22434.3
    670000     22436.9
    670040     22438.7
    670080     22441.9
    670120     22441.5
    670160       22444
    670200     22445.7
    670240     22445.9
    670280     22450.9
    670320     22449.8
    670360     22449.5
    670400     22451.2
    670440       22453
    670480     22453.2
    670520     22454.1
    670560     22457.9
    670600     22458.7
    670640     22457.8
    670680     22460.7
    670720     22462.4
    670760     22460.7
    670800     22463.3
    670840     22465.1
    670880     22468.4
    670920       22468
    670960     22470.4
    671000     22472.1
    671040     22472.3
    671080     22477.3
    671120     22476.3
    671160     22476.1
    671200     22477.7
    671240     22479.4
    671280     22479.5
    671320     22480.5
    671360     22484.3
    671400     22485.1
    671440     22484.3
    671480       22487
    671520     22488.9
    671560     22487.1
    671600     22489.6
    671640     22491.4
    671680     22494.9
    671720     22494.3
    671760     22496.8
    671800     22498.5
    671840     22498.7
    671880     22503.6
    671920     22502.7
    671960     22502.4
    672000       22504
    672040     22505.7
    672080     22505.7
    672120     22506.8
    672160     22510.6
    672200     22511.4
    672240     22510.8
    672280     22513.3
    672320     22515.3
    672360     22513.5
    672400       22516
    672440     22517.8
    672480     22521.2
    672520     22520.7
    672560     22523.2
    672600     22524.9
    672640     22525.2
    672680       22530
    672720     22529.1
    672760     22528.9
    672800     22530.4
    672840     22532.2
    672880     22532.1
    672920     22533.2
    672960       22537
    673000     22537.7
    673040     22537.1
    673080     22539.7
    673120     22541.7
    673160       22540
    673200     22542.3
    673240     22544.1
    673280     22547.7
    673320       22547
    673360     22549.5
    673400     22551.3
    673440     22551.5
    673480     22556.3
    673520     22555.4
    673560     22555.4
    673600     22556.7
    673640     22558.6
    673680     22558.4
    673720     22559.5
    673760     22563.3
    673800     22564.1
    673840     22563.4
    673880     22566.2
    673920     22568.1
    673960     22566.4
    674000     22568.6
    674040     22570.7
    674080       22574
    674120     22573.3
    674160     22575.9
    674200     22577.6
    674240     22577.9
    674280     22582.5
    674320     22581.7
    674360     22581.8
    674400     22582.8
    674440       22585
    674480     22584.8
    674520     22585.9
    674560     22589.6
    674600     22590.5
    674640     22589.8
    674680     22592.6
    674720     22594.5
    674760     22592.7
    674800       22595
    674840     22597.1
    674880     22600.5
    674920     22599.8
    674960     22602.1
    675000       22604
    675040     22604.4
    675080     22608.9
    675120     22608.1
    675160       22608
    675200     22609.3
    675240     22611.3
    675280     22611.2
    675320     22612.1
    675360     22615.9
    675400     22616.9
    675440     22616.2
    675480       22619
    675520     22620.8
    675560     22619.1
    675600     22621.3
    675640     22623.4
    675680     22626.6
    675720     22626.2
    675760     22628.6
    675800     22630.4
    675840     22630.7
    675880     22635.4
    675920     22634.5
    675960     22634.3
    676000     22635.7
    676040     22637.7
    676080     22637.7
    676120     22638.5
    676160     22642.4
    676200     22643.3
    676240     22642.6
    676280     22645.5
    676320     22647.2
    676360     22645.6
    676400     22647.7
    676440     22649.9
    676480       22653
    676520     22652.6
    676560       22655
    676600     22656.8
    676640     22657.1
    676680     22661.7
    676720     22660.8
    676760     22660.5
    676800       22662
    676840     22663.9
    676880       22664
    676920     22664.9
    676960     22668.7
    677000     22669.7
    677040     22668.8
    677080     22671.7
    677120     22673.6
    677160     22671.8
    677200     22674.2
    677240     22676.3
    677280     22679.3
    677320     22678.8
    677360     22681.4
    677400       22683
    677440     22683.6
    677480     22688.1
    677520     22687.4
    677560     22686.7
    677600     22688.3
    677640     22690.2
    677680     22690.2
    677720     22691.1
    677760       22695
    677800     22696.1
    677840     22695.1
    677880       22698
    677920     22699.9
    677960       22698
    678000     22700.6
    678040     22702.6
    678080     22705.7
    678120       22705
    678160     22707.7
    678200     22709.3
    678240     22709.9
    678280     22714.3
    678320     22713.6
    678360       22713
    678400     22714.6
    678440     22716.7
    678480     22716.6
    678520     22717.4
    678560     22721.4
    678600     22722.5
    678640     22721.5
    678680     22724.2
    678720     22726.2
    678760     22724.4
    678800     22726.9
    678840     22728.8
    678880       22732
    678920     22731.3
    678960     22733.9
    679000     22735.6
    679040     22736.2
    679080     22740.6
    679120     22739.9
    679160     22739.2
    679200     22740.9
    679240     22743.1
    679280       22743
    679320     22743.8
    679360     22747.9
    679400     22748.9
    679440       22748
    679480     22750.5
    679520     22752.5
    679560     22750.6
    679600     22753.3
    679640       22755
    679680     22758.1
    679720     22757.8
    679760     22760.1
    679800     22761.9
    679840     22762.5
    679880       22767
    679920     22766.2
    679960     22765.6
    680000     22767.1
    680040     22769.4
    680080     22769.4
    680120       22770
    680160     22774.2
    680200     22775.2
    680240     22774.1
    680280     22776.9
    680320     22778.9
    680360       22777
    680400     22779.7
    680440     22781.4
    680480     22784.4
    680520     22784.1
    680560     22786.4
    680600     22788.3
    680640     22788.8
    680680     22793.4
    680720     22792.5
    680760       22792
    680800     22793.5
    680840     22795.7
    680880     22795.8
    680920     22796.3
    680960     22800.6
    681000     22801.4
    681040     22800.3
    681080     22803.2
    681120       22805
    681160     22803.2
    681200     22806.1
    681240     22807.8
    681280     22810.7
    681320     22810.5
    681360     22812.7
    681400     22814.4
    681440     22815.1
    681480     22819.6
    681520     22818.6
    681560     22818.1
    681600     22819.9
    681640       22822
    681680     22822.2
    681720     22822.7
    681760       22827
    681800     22827.9
    681840     22826.6
    681880     22829.4
    681920     22831.4
    681960     22829.5
    682000     22832.5
    682040     22834.1
    682080       22837
    682120     22836.8
    682160     22839.1
    682200     22840.7
    682240     22841.5
    682280     22845.9
    682320       22845
    682360     22844.5
    682400     22846.3
    682440     22848.4
    682480     22848.4
    682520     22848.8
    682560     22853.3
    682600     22854.1
    682640     22852.9
    682680     22855.7
    682720     22857.9
    682760     22855.6
    682800     22858.9
    682840     22860.6
    682880     22863.2
    682920       22863
    682960     22865.3
    683000     22866.9
    683040     22867.8
    683080     22872.3
    683120     22871.3
    683160     22870.9
    683200     22872.7
    683240     22874.6
    683280     22874.7
    683320     22875.1
    683360     22879.6
    683400     22880.4
    683440     22879.4
    683480     22881.9
    683520     22884.2
    683560     22882.1
    683600     22885.2
    683640       22887
    683680     22889.5
    683720     22889.5
    683760     22891.8
    683800     22893.3
    683840     22894.2
    683880     22898.7
    683920     22897.5
    683960     22897.4
    684000     22899.2
    684040     22900.8
    684080       22901
    684120     22901.4
    684160     22906.1
    684200     22906.8
    684240     22905.8
    684280     22908.3
    684320     22910.5
    684360     22908.4
    684400     22911.6
    684440     22913.5
    684480     22916.1
    684520     22915.9
    684560     22918.2
    684600     22919.8
    684640     22920.7
    684680     22925.1
    684720     22923.8
    684760     22923.8
    684800     22925.5
    684840     22927.1
    684880     22927.3
    684920     22927.8
    684960     22932.3
    685000     22933.2
    685040     22932.2
    685080     22934.7
    685120     22936.9
    685160     22934.9
    685200     22937.9
    685240     22940.1
    685280     22942.5
    685320     22942.3
    685360     22944.6
    685400     22946.1
    685440       22947
    685480     22951.4
    685520     22950.1
    685560     22950.1
    685600       22952
    685640     22953.5
    685680     22953.8
    685720       22954
    685760     22958.6
    685800     22959.5
    685840     22958.6
    685880       22961
    685920     22963.2
    685960     22961.2
    686000     22964.2
    686040     22966.4
    686080     22968.7
    686120     22968.5
    686160       22971
    686200     22972.3
    686240     22973.3
    686280     22977.7
    686320     22976.5
    686360     22976.3
    686400     22978.4
    686440     22979.8
    686480     22979.9
    686520     22980.4
    686560     22984.8
    686600     22985.8
    686640     22985.2
    686680     22987.4
    686720     22989.6
    686760     22987.5
    686800     22990.8
    686840     22992.7
    686880     22995.1
    686920     22994.9
    686960     22997.3
    687000     22998.7
    687040     22999.7
    687080       23004
    687120     23002.9
    687160     23002.8
    687200     23004.8
    687240     23006.2
    687280     23006.3
    687320     23006.9
    687360     23011.1
    687400     23012.2
    687440     23011.6
    687480     23013.7
    687520       23016
    687560     23013.9
    687600     23017.2
    687640     23019.2
    687680     23021.6
    687720     23021.2
    687760     23023.8
    687800     23025.1
    687840     23026.2
    687880     23030.3
    687920     23029.3
    687960     23029.2
    688000     23031.2
    688040     23032.6
    688080     23032.7
    688120     23033.4
    688160     23037.5
    688200     23038.7
    688240     23037.9
    688280     23040.2
    688320     23042.3
    688360     23040.3
    688400     23043.8
    688440     23045.6
    688480     23047.8
    688520     23047.7
    688560     23050.4
    688600     23051.4
    688640     23052.7
    688680     23056.8
    688720     23055.8
    688760     23055.7
    688800     23057.6
    688840     23059.1
    688880     23059.1
    688920     23060.1
    688960     23063.8
    689000     23065.1
    689040     23064.3
    689080     23066.8
    689120     23068.7
    689160     23066.6
    689200     23070.2
    689240       23072
    689280     23074.2
    689320     23073.9
    689360     23076.9
    689400     23077.8
    689440     23079.2
    689480     23083.2
    689520     23082.1
    689560       23082
    689600       23084
    689640     23085.6
    689680     23085.5
    689720     23086.5
    689760     23090.3
    689800     23091.6
    689840     23090.8
    689880     23093.1
    689920     23095.2
    689960     23092.9
    690000     23096.6
    690040     23098.4
    690080     23100.6
    690120     23100.2
    690160     23103.2
    690200     23104.2
    690240     23105.5
    690280     23109.6
    690320     23108.5
    690360     23108.4
    690400     23110.4
    690440     23112.1
    690480     23111.8
    690520     23113.1
    690560     23116.6
    690600     23117.9
    690640     23117.2
    690680     23119.6
    690720     23121.5
    690760     23119.2
    690800     23123.1
    690840     23124.7
    690880     23126.9
    690920     23126.6
    690960     23129.4
    691000     23130.8
    691040       23132
    691080       23136
    691120       23135
    691160     23134.8
    691200     23136.9
    691240     23138.5
    691280     23138.1
    691320     23139.5
    691360     23143.1
    691400     23144.2
    691440     23143.6
    691480     23145.9
    691520       23148
    691560     23145.6
    691600     23149.5
    691640     23151.1
    691680     23153.3
    691720     23153.3
    691760     23155.8
    691800     23157.4
    691840     23158.3
    691880     23162.5
    691920     23161.4
    691960     23161.2
    692000     23163.4
    692040     23164.9
    692080     23164.6
    692120     23165.9
    692160     23169.5
    692200     23170.7
    692240     23170.2
    692280     23172.4
    692320     23174.4
    692360       23172
    692400     23175.9
    692440     23177.5
    692480     23179.7
    692520     23179.7
    692560     23182.1
    692600     23183.8
    692640     23184.7
    692680     23188.9
    692720     23187.7
    692760     23187.7
    692800     23189.8
    692840     23191.3
    692880     23191.1
    692920     23192.3
    692960       23196
    693000     23197.3
    693040     23196.4
    693080       23199
    693120     23200.9
    693160     23198.5
    693200     23202.3
    693240     23203.9
    693280     23206.1
    693320     23206.2
    693360     23208.5
    693400     23210.4
    693440     23211.1
    693480     23215.2
    693520     23214.2
    693560     23214.1
    693600     23216.3
    693640     23217.6
    693680     23217.5
    693720     23218.8
    693760     23222.4
    693800     23223.7
    693840     23222.7
    693880     23225.2
    693920     23227.2
    693960     23224.8
    694000     23228.7
[truncated: 175,951 more chars]
