# Supplementary material for: Comment on 'Valid molecular dynamics simulations of human hemoglobin require a surprisingly large box size'
Source: eLife. 2019 Jun 20;8:e44718. doi: 10.7554/eLife.44718 (PMC6586461; doi:10.7554/eLife.44718)
Supplement: Figure 2—figure supplement 1—source data 1. — The zip archive contains a README file describing which source files correspond to the different panels. [file elife-44718-fig2-figsupp1-data1.zip › figure2_SI/panel_C/box2/1/msd.xvg]

# This file was created Thu Mar 28 21:07:39 2019
# Created by:
#             :-) GROMACS - gmx msd, 2018.3-dev-20180823-5d5eb38 (-:
# 
# Executable:   /usr/local/gromacs/2018/2018.3-impi2017-fftw337-gcc640-cuda91/bin/gmx
# Data prefix:  /usr/local/gromacs/2018/2018.3-impi2017-fftw337-gcc640-cuda91
# Working dir:  /home/vgapsys/project/hemoglobin/ubq/cube/box2/eq1/diffusion
# Command line:
#   gmx msd -s ../tpr.tpr -f /netmount/projects1/vgapsys/hemoglobin/ubq/cube/box2/eq1/traj_comp.xtc -trestart 800 -n index.ndx -o msd.xvg
# gmx msd is part of G R O M A C S:
#
# S  C  A  M  O  R  G
#
@    title "Mean Square Displacement"
@    xaxis  label "Time (ps)"
@    yaxis  label "MSD (nm\S2\N)"
@TYPE xy
# MSD gathered over 1e+06 ps with 1251 restarts
# Diffusion constants fitted from time 100000 to 900000 ps
# D[  SOL_&_OW] = 5.6810 (+/- 0.0168) (1e-5 cm^2/s)
         0           0
        40     1.37345
        80     2.73432
       120     4.09628
       160     5.45546
       200     6.81271
       240     8.17075
       280      9.5236
       320     10.8788
       360     12.2354
       400     13.5907
       440     14.9436
       480     16.2975
       520     17.6529
       560     19.0076
       600     20.3654
       640     21.7179
       680     23.0722
       720     24.4243
       760     25.7769
       800     27.1301
       840     28.4844
       880     29.8356
       920     31.1929
       960     32.5459
      1000     33.9011
      1040     35.2548
      1080     36.6035
      1120      37.953
      1160     39.3118
      1200      40.661
      1240     42.0121
      1280      43.366
      1320     44.7179
      1360     46.0696
      1400     47.4306
      1440     48.7821
      1480     50.1383
      1520     51.4889
      1560     52.8378
      1600     54.1921
      1640     55.5441
      1680      56.893
      1720     58.2496
      1760     59.6001
      1800     60.9578
      1840     62.3138
      1880     63.6605
      1920     65.0098
      1960      66.372
      2000     67.7211
      2040     69.0695
      2080     70.4233
      2120     71.7738
      2160     73.1275
      2200     74.4914
      2240      75.843
      2280     77.1984
      2320     78.5494
      2360     79.8978
      2400      81.253
      2440     82.6026
      2480     83.9501
      2520     85.3086
      2560     86.6606
      2600     88.0183
      2640     89.3748
      2680     90.7213
      2720     92.0724
      2760      93.435
      2800     94.7826
      2840     96.1349
      2880      97.489
      2920     98.8406
      2960     100.191
      3000     101.559
      3040     102.911
      3080     104.268
      3120      105.62
      3160     106.968
      3200     108.324
      3240     109.674
      3280     111.022
      3320     112.382
      3360     113.733
      3400     115.093
      3440     116.449
      3480     117.793
      3520     119.141
      3560     120.507
      3600     121.852
      3640     123.205
      3680     124.561
      3720     125.913
      3760     127.259
      3800     128.631
      3840      129.98
      3880     131.337
      3920      132.69
      3960     134.035
      4000     135.396
      4040     136.746
      4080     138.093
      4120     139.452
      4160     140.802
      4200     142.163
      4240     143.519
      4280     144.864
      4320     146.209
      4360     147.578
      4400     148.923
      4440     150.277
      4480     151.634
      4520     152.985
      4560     154.328
      4600     155.702
      4640      157.05
      4680     158.406
      4720     159.759
      4760     161.103
      4800     162.466
      4840     163.817
      4880     165.163
      4920     166.522
      4960      167.87
      5000     169.228
      5040     170.584
      5080     171.926
      5120      173.27
      5160     174.643
      5200     175.986
      5240     177.336
      5280     178.696
      5320     180.048
      5360     181.391
      5400     182.767
      5440     184.116
      5480      185.47
      5520     186.821
      5560     188.167
      5600     189.532
      5640     190.881
      5680     192.224
      5720     193.583
      5760     194.931
      5800     196.289
      5840     197.648
      5880     198.989
      5920      200.33
      5960     201.705
      6000     203.049
      6040     204.398
      6080     205.761
      6120     207.109
      6160     208.448
      6200     209.832
      6240     211.178
      6280     212.536
      6320     213.885
      6360     215.232
      6400     216.599
      6440     217.943
      6480     219.285
      6520     220.645
      6560      221.99
      6600      223.35
      6640     224.712
      6680     226.052
      6720     227.393
      6760     228.769
      6800     230.113
      6840      231.46
      6880     232.825
      6920     234.176
      6960     235.513
      7000     236.902
      7040     238.246
      7080     239.601
      7120     240.951
      7160     242.296
      7200     243.664
      7240      245.01
      7280      246.35
      7320     247.707
      7360     249.051
      7400     250.414
      7440     251.778
      7480     253.114
      7520     254.453
      7560     255.832
      7600     257.173
      7640      258.52
      7680     259.884
      7720     261.235
      7760      262.57
      7800     263.964
      7840     265.305
      7880     266.659
      7920     268.009
      7960     269.353
      8000     270.724
      8040      272.07
      8080      273.41
      8120     274.769
      8160     276.111
      8200     277.474
      8240     278.837
      8280     280.169
      8320     281.506
      8360     282.887
      8400     284.231
      8440      285.58
      8480     286.946
      8520     288.295
      8560     289.625
      8600     291.023
      8640     292.359
      8680      293.71
      8720     295.061
      8760     296.405
      8800     297.777
      8840     299.123
      8880      300.46
      8920      301.82
      8960     303.163
      9000     304.525
      9040      305.89
      9080     307.225
      9120     308.558
      9160     309.939
      9200     311.283
      9240     312.631
      9280         314
      9320      315.35
      9360     316.675
      9400     318.076
      9440      319.41
      9480     320.763
      9520     322.112
      9560     323.458
      9600     324.831
      9640     326.174
      9680     327.512
      9720      328.87
      9760     330.212
      9800     331.577
      9840     332.944
      9880     334.274
      9920     335.608
      9960     336.997
     10000      338.34
     10040     339.689
     10080     341.061
     10120     342.408
     10160     343.732
     10200     345.139
     10240     346.471
     10280     347.822
     10320      349.17
     10360     350.517
     10400     351.891
     10440     353.236
     10480     354.577
     10520     355.935
     10560     357.279
     10600     358.643
     10640     360.009
     10680     361.338
     10720     362.669
     10760     364.063
     10800     365.405
     10840     366.753
     10880     368.124
     10920     369.473
     10960     370.791
     11000     372.203
     11040     373.534
     11080     374.889
     11120     376.237
     11160     377.582
     11200     378.958
     11240     380.302
     11280     381.644
     11320     383.001
     11360     384.342
     11400     385.708
     11440     387.071
     11480       388.4
     11520     389.727
     11560     391.123
     11600     392.464
     11640      393.81
     11680     395.185
     11720     396.531
     11760     397.848
     11800     399.262
     11840     400.592
     11880     401.945
     11920     403.296
     11960     404.638
     12000     406.015
     12040     407.357
     12080       408.7
     12120     410.058
     12160     411.398
     12200     412.763
     12240     414.129
     12280     415.455
     12320      416.78
     12360     418.178
     12400     419.519
     12440     420.862
     12480     422.239
     12520     423.585
     12560     424.899
     12600     426.317
     12640     427.646
     12680     428.998
     12720     430.345
     12760     431.691
     12800     433.071
     12840     434.412
     12880     435.753
     12920      437.11
     12960     438.448
     13000     439.814
     13040     441.181
     13080     442.504
     13120     443.828
     13160     445.229
     13200     446.569
     13240     447.914
     13280     449.291
     13320     450.636
     13360     451.948
     13400      453.37
     13440     454.699
     13480      456.05
     13520     457.396
     13560     458.744
     13600      460.13
     13640     461.466
     13680     462.808
     13720     464.165
     13760       465.5
     13800     466.866
     13840     468.235
     13880     469.557
     13920     470.879
     13960     472.281
     14000     473.621
     14040     474.966
     14080     476.344
     14120     477.691
     14160         479
     14200     480.426
     14240     481.756
     14280      483.11
     14320     484.454
     14360     485.801
     14400      487.19
     14440     488.527
     14480     489.867
     14520     491.224
     14560     492.562
     14600     493.931
     14640     495.298
     14680     496.619
     14720     497.938
     14760     499.342
     14800     500.681
     14840     502.024
     14880     503.404
     14920     504.748
     14960     506.057
     15000     507.484
     15040     508.811
     15080     510.165
     15120     511.506
     15160     512.856
     15200     514.248
     15240     515.581
     15280     516.921
     15320     518.277
     15360     519.614
     15400     520.983
     15440     522.353
     15480     523.671
     15520     524.988
     15560     526.393
     15600     527.732
     15640     529.077
     15680     530.455
     15720     531.798
     15760     533.102
     15800     534.536
     15840     535.863
     15880     537.216
     15920     538.558
     15960      539.91
     16000       541.3
     16040     542.637
     16080     543.973
     16120     545.327
     16160     546.664
     16200     548.036
     16240     549.408
     16280     550.721
     16320     552.039
     16360     553.444
     16400     554.784
     16440      556.13
     16480     557.512
     16520     558.855
     16560     560.151
     16600     561.588
     16640     562.916
     16680     564.269
     16720     565.612
     16760     566.961
     16800     568.353
     16840     569.688
     16880     571.023
     16920     572.377
     16960     573.711
     17000     575.085
     17040     576.455
     17080     577.764
     17120      579.08
     17160     580.489
     17200     581.827
     17240     583.173
     17280     584.558
     17320     585.899
     17360     587.193
     17400     588.631
     17440     589.957
     17480     591.308
     17520     592.655
     17560     594.002
     17600     595.395
     17640     596.732
     17680     598.066
     17720     599.419
     17760     600.752
     17800     602.128
     17840     603.496
     17880     604.803
     17920     606.115
     17960     607.525
     18000     608.865
     18040      610.21
     18080     611.599
     18120     612.939
     18160     614.228
     18200     615.673
     18240     616.997
     18280     618.349
     18320     619.695
     18360     621.041
     18400     622.436
     18440     623.773
     18480     625.107
     18520     626.456
     18560     627.788
     18600     629.167
     18640     630.535
     18680     631.839
     18720     633.149
     18760      634.56
     18800     635.899
     18840     637.246
     18880     638.637
     18920     639.975
     18960     641.263
     19000     642.711
     19040     644.035
     19080     645.389
     19120     646.737
     19160     648.081
     19200     649.479
     19240     650.815
     19280     652.145
     19320     653.497
     19360     654.827
     19400     656.207
     19440      657.58
     19480     658.885
     19520      660.19
     19560     661.603
     19600     662.939
     19640     664.288
     19680     665.684
     19720      667.02
     19760     668.306
     19800     669.758
     19840     671.082
     19880     672.433
     19920     673.781
     19960     675.127
     20000      676.53
     20040     677.865
     20080     679.197
     20120     680.549
     20160      681.88
     20200     683.263
     20240     684.637
     20280      685.94
     20320      687.24
     20360     688.656
     20400     689.993
     20440     691.341
     20480     692.738
     20520     694.073
     20560     695.356
     20600     696.813
     20640     698.135
     20680     699.488
     20720     700.835
     20760     702.182
     20800     703.585
     20840      704.92
     20880     706.252
     20920     707.603
     20960     708.937
     21000     710.324
     21040       711.7
     21080         713
     21120     714.299
     21160     715.721
     21200     717.054
     21240     718.402
     21280     719.797
     21320     721.135
     21360     722.416
     21400     723.874
     21440     725.197
     21480     726.549
     21520       727.9
     21560     729.243
     21600     730.647
     21640     731.983
     21680     733.313
     21720     734.661
     21760     735.993
     21800     737.383
     21840     738.757
     21880      740.06
     21920     741.357
     21960     742.778
     22000     744.112
     22040      745.46
     22080     746.861
     22120       748.2
     22160     749.476
     22200     750.938
     22240     752.257
     22280      753.61
     22320     754.962
     22360     756.303
     22400     757.708
     22440     759.041
     22480     760.371
     22520     761.719
     22560     763.048
     22600     764.442
     22640     765.815
     22680     767.116
     22720     768.411
     22760     769.828
     22800     771.168
     22840     772.515
     22880     773.917
     22920     775.253
     22960     776.528
     23000     777.993
     23040      779.31
     23080     780.663
     23120     782.018
     23160     783.358
     23200     784.763
     23240     786.099
     23280     787.427
     23320     788.781
     23360     790.107
     23400     791.501
     23440     792.875
     23480     794.176
     23520     795.472
     23560     796.891
     23600     798.228
     23640     799.575
     23680     800.978
     23720     802.318
     23760     803.588
     23800     805.059
     23840     806.371
     23880     807.722
     23920     809.076
     23960     810.417
     24000     811.827
     24040     813.161
     24080     814.488
     24120     815.839
     24160     817.167
     24200     818.561
     24240     819.937
     24280     821.238
     24320     822.532
     24360     823.957
     24400     825.291
     24440     826.637
     24480     828.045
     24520     829.384
     24560     830.654
     24600     832.129
     24640     833.438
     24680     834.787
     24720     836.142
     24760     837.489
     24800     838.893
     24840     840.228
     24880     841.555
     24920     842.904
     24960     844.233
     25000     845.625
     25040         847
     25080     848.299
     25120     849.587
     25160     851.013
     25200      852.35
     25240     853.695
     25280     855.104
     25320     856.447
     25360     857.709
     25400     859.188
     25440     860.498
     25480     861.842
     25520     863.197
     25560     864.544
     25600     865.955
     25640     867.286
     25680      868.61
     25720     869.962
     25760     871.288
     25800     872.685
     25840     874.057
     25880     875.356
     25920     876.639
     25960     878.066
     26000     879.401
     26040     880.744
     26080     882.155
     26120     883.496
     26160     884.755
     26200     886.239
     26240     887.548
     26280     888.894
     26320     890.244
     26360     891.588
     26400     893.003
     26440     894.328
     26480     895.651
     26520     897.001
     26560     898.327
     26600     899.725
     26640     901.099
     26680     902.397
     26720     903.676
     26760     905.107
     26800      906.44
     26840     907.784
     26880     909.199
     26920     910.538
     26960     911.792
     27000     913.279
     27040     914.587
     27080     915.934
     27120     917.282
     27160     918.624
     27200      920.04
     27240     921.366
     27280     922.688
     27320     924.038
     27360     925.362
     27400     926.762
     27440     928.136
     27480     929.428
     27520      930.71
     27560     932.143
     27600     933.474
     27640     934.818
     27680     936.233
     27720     937.573
     27760     938.824
     27800     940.314
     27840     941.622
     27880     942.966
     27920     944.316
     27960     945.657
     28000     947.079
     28040     948.402
     28080     949.722
     28120     951.073
     28160     952.398
     28200     953.802
     28240     955.178
     28280     956.468
     28320      957.75
     28360     959.185
     28400     960.513
     28440     961.859
     28480     963.275
     28520     964.618
     28560     965.864
     28600     967.357
     28640     968.664
     28680      970.01
     28720     971.361
     28760     972.699
     28800     974.124
     28840     975.445
     28880     976.768
     28920     978.117
     28960     979.442
     29000     980.843
     29040     982.224
     29080     983.511
     29120     984.795
     29160     986.233
     29200     987.563
     29240     988.907
     29280     990.324
     29320     991.668
     29360      992.91
     29400     994.411
     29440     995.718
     29480     997.059
     29520     998.411
     29560     999.748
     29600     1001.17
     29640     1002.49
     29680     1003.81
     29720     1005.16
     29760     1006.49
     29800     1007.89
     29840     1009.27
     29880     1010.56
     29920     1011.84
     29960     1013.28
     30000     1014.61
     30040     1015.96
     30080     1017.37
     30120     1018.71
     30160     1019.96
     30200     1021.46
     30240     1022.76
     30280     1024.11
     30320     1025.46
     30360      1026.8
     30400     1028.22
     30440     1029.54
     30480     1030.86
     30520     1032.21
     30560     1033.53
     30600     1034.94
     30640     1036.32
     30680      1037.6
     30720     1038.89
     30760     1040.33
     30800     1041.66
     30840        1043
     30880     1044.42
     30920     1045.76
     30960     1047.01
     31000     1048.51
     31040     1049.82
     31080     1051.16
     31120     1052.51
     31160     1053.85
     31200     1055.28
     31240      1056.6
     31280     1057.92
     31320     1059.27
     31360     1060.59
     31400        1062
     31440     1063.38
     31480     1064.66
     31520     1065.94
     31560     1067.38
     31600     1068.71
     31640     1070.05
     31680     1071.48
     31720     1072.82
     31760     1074.07
     31800     1075.58
     31840     1076.88
     31880     1078.22
     31920     1079.57
     31960     1080.91
     32000     1082.34
     32040     1083.66
     32080     1084.98
     32120     1086.33
     32160     1087.65
     32200     1089.06
     32240     1090.45
     32280     1091.73
     32320        1093
     32360     1094.45
     32400     1095.77
     32440     1097.12
     32480     1098.55
     32520     1099.89
     32560     1101.13
     32600     1102.65
     32640     1103.95
     32680     1105.29
     32720     1106.64
     32760     1107.98
     32800     1109.41
     32840     1110.72
     32880     1112.04
     32920     1113.39
     32960     1114.71
     33000     1116.12
     33040     1117.51
     33080     1118.79
     33120     1120.06
     33160     1121.51
     33200     1122.83
     33240     1124.17
     33280     1125.61
     33320     1126.95
     33360     1128.19
     33400      1129.7
     33440        1131
     33480     1132.34
     33520     1133.69
     33560     1135.03
     33600     1136.46
     33640     1137.79
     33680      1139.1
     33720     1140.45
     33760     1141.78
     33800     1143.18
     33840     1144.57
     33880     1145.85
     33920     1147.12
     33960     1148.57
     34000     1149.89
     34040     1151.23
     34080     1152.67
     34120     1154.02
     34160     1155.24
     34200     1156.77
     34240     1158.06
     34280      1159.4
     34320     1160.75
     34360     1162.09
     34400     1163.52
     34440     1164.84
     34480     1166.16
     34520     1167.51
     34560     1168.83
     34600     1170.24
     34640     1171.63
     34680     1172.91
     34720     1174.18
     34760     1175.64
     34800     1176.95
     34840      1178.3
     34880     1179.73
     34920     1181.08
     34960     1182.31
     35000     1183.84
     35040     1185.13
     35080     1186.46
     35120     1187.81
     35160     1189.15
     35200     1190.59
     35240     1191.91
     35280     1193.22
     35320     1194.58
     35360      1195.9
     35400     1197.31
     35440      1198.7
     35480     1199.97
     35520     1201.24
     35560     1202.71
     35600     1204.02
     35640     1205.37
     35680     1206.81
     35720     1208.16
     35760     1209.39
     35800     1210.92
     35840     1212.21
     35880     1213.55
     35920     1214.89
     35960     1216.23
     36000     1217.67
     36040     1218.99
     36080      1220.3
     36120     1221.65
     36160     1222.97
     36200     1224.39
     36240     1225.78
     36280     1227.05
     36320     1228.32
     36360     1229.78
     36400      1231.1
     36440     1232.45
     36480     1233.89
     36520     1235.24
     36560     1236.46
     36600        1238
     36640     1239.29
     36680     1240.63
     36720     1241.96
     36760      1243.3
     36800     1244.75
     36840     1246.07
     36880     1247.37
     36920     1248.72
     36960     1250.04
     37000     1251.47
     37040     1252.86
     37080     1254.13
     37120     1255.39
     37160     1256.86
     37200     1258.17
     37240     1259.52
     37280     1260.96
     37320     1262.32
     37360     1263.54
     37400     1265.08
     37440     1266.38
     37480      1267.7
     37520     1269.04
     37560     1270.38
     37600     1271.83
     37640     1273.14
     37680     1274.45
     37720     1275.81
     37760     1277.12
     37800     1278.55
     37840     1279.93
     37880     1281.21
     37920     1282.47
     37960     1283.94
     38000     1285.25
     38040      1286.6
     38080     1288.04
     38120      1289.4
     38160     1290.62
     38200     1292.16
     38240     1293.46
     38280     1294.79
     38320     1296.12
     38360     1297.47
     38400     1298.91
     38440     1300.23
     38480     1301.54
     38520     1302.89
     38560     1304.21
     38600     1305.63
     38640     1307.02
     38680     1308.29
     38720     1309.55
     38760     1311.02
     38800     1312.33
     38840     1313.68
     38880     1315.13
     38920     1316.48
     38960      1317.7
     39000     1319.25
     39040     1320.54
     39080     1321.87
     39120      1323.2
     39160     1324.55
     39200        1326
     39240     1327.31
     39280     1328.61
     39320     1329.97
     39360     1331.28
     39400     1332.71
     39440      1334.1
     39480     1335.36
     39520     1336.62
     39560      1338.1
     39600      1339.4
     39640     1340.75
     39680      1342.2
     39720     1343.56
     39760     1344.78
     39800     1346.33
     39840     1347.62
     39880     1348.95
     39920     1350.28
     39960     1351.62
     40000     1353.07
     40040     1354.38
     40080     1355.68
     40120     1357.03
     40160     1358.34
     40200     1359.78
     40240     1361.17
     40280     1362.42
     40320     1363.68
     40360     1365.16
     40400     1366.46
     40440     1367.81
     40480     1369.27
     40520     1370.62
     40560     1371.84
     40600     1373.39
     40640     1374.68
     40680     1376.01
     40720     1377.35
     40760     1378.69
     40800     1380.13
     40840     1381.45
     40880     1382.75
     40920      1384.1
     40960     1385.41
     41000     1386.84
     41040     1388.24
     41080     1389.48
     41120     1390.74
     41160     1392.22
     41200     1393.53
     41240     1394.88
     41280     1396.33
     41320     1397.69
     41360      1398.9
     41400     1400.46
     41440     1401.75
     41480     1403.07
     41520     1404.41
     41560     1405.75
     41600      1407.2
     41640     1408.52
     41680     1409.81
     41720     1411.16
     41760     1412.47
     41800     1413.91
     41840     1415.31
     41880     1416.55
     41920     1417.81
     41960     1419.29
     42000     1420.59
     42040     1421.94
     42080      1423.4
     42120     1424.76
     42160     1425.96
     42200     1427.52
     42240     1428.82
     42280     1430.14
     42320     1431.47
     42360     1432.82
     42400     1434.27
     42440     1435.58
     42480     1436.87
     42520     1438.22
     42560     1439.54
     42600     1440.97
     42640     1442.37
     42680     1443.62
     42720     1444.87
     42760     1446.35
     42800     1447.65
     42840     1449.01
     42880     1450.46
     42920     1451.82
     42960     1453.02
     43000     1454.58
     43040     1455.87
     43080      1457.2
     43120     1458.53
     43160     1459.88
     43200     1461.33
     43240     1462.64
     43280     1463.93
     43320     1465.28
     43360      1466.6
     43400     1468.03
     43440     1469.43
     43480     1470.67
     43520     1471.92
     43560     1473.41
     43600     1474.71
     43640     1476.06
     43680     1477.52
     43720     1478.88
     43760     1480.07
     43800     1481.64
     43840     1482.94
     43880     1484.25
     43920     1485.59
     43960     1486.94
     44000     1488.39
     44040     1489.71
     44080     1490.99
     44120     1492.34
     44160     1493.66
     44200     1495.09
     44240     1496.49
     44280     1497.74
     44320     1498.98
     44360     1500.46
     44400     1501.77
     44440     1503.12
     44480     1504.58
     44520     1505.94
     44560     1507.13
     44600      1508.7
     44640     1509.99
     44680     1511.31
     44720     1512.65
     44760     1513.99
     44800     1515.45
     44840     1516.77
     44880     1518.05
     44920      1519.4
     44960     1520.71
     45000     1522.15
     45040     1523.55
     45080     1524.79
     45120     1526.03
     45160     1527.53
     45200     1528.82
     45240     1530.17
     45280     1531.64
     45320     1532.99
     45360     1534.18
     45400     1535.76
     45440     1537.05
     45480     1538.36
     45520      1539.7
     45560     1541.04
     45600      1542.5
     45640     1543.82
     45680      1545.1
     45720     1546.45
     45760     1547.76
     45800      1549.2
     45840      1550.6
     45880     1551.83
     45920     1553.08
     45960     1554.57
     46000     1555.87
     46040     1557.22
     46080     1558.68
     46120     1560.04
     46160     1561.22
     46200     1562.81
     46240     1564.09
     46280     1565.41
     46320     1566.75
     46360     1568.08
     46400     1569.55
     46440     1570.86
     46480     1572.14
     46520     1573.49
     46560      1574.8
     46600     1576.23
     46640     1577.63
     46680     1578.87
     46720     1580.11
     46760     1581.61
     46800     1582.91
     46840     1584.26
     46880     1585.72
     46920     1587.08
     46960     1588.26
     47000     1589.86
     47040     1591.14
     47080     1592.46
     47120     1593.79
     47160     1595.13
     47200      1596.6
     47240     1597.91
     47280     1599.19
     47320     1600.54
     47360     1601.85
     47400     1603.29
     47440     1604.69
     47480     1605.92
     47520     1607.16
     47560     1608.66
     47600     1609.96
     47640     1611.31
     47680     1612.78
     47720     1614.13
     47760     1615.31
     47800      1616.9
     47840      1618.2
     47880      1619.5
     47920     1620.84
     47960     1622.19
     48000     1623.65
     48040     1624.96
     48080     1626.24
     48120     1627.59
     48160      1628.9
     48200     1630.34
     48240     1631.74
     48280     1632.97
     48320      1634.2
     48360     1635.71
     48400     1637.01
     48440     1638.35
     48480     1639.82
     48520     1641.16
     48560     1642.34
     48600     1643.95
     48640     1645.24
     48680     1646.54
     48720     1647.88
     48760     1649.23
     48800      1650.7
     48840     1652.01
     48880     1653.28
     48920     1654.63
     48960     1655.93
     49000     1657.38
     49040     1658.78
     49080     1660.01
     49120     1661.24
     49160     1662.75
     49200     1664.04
     49240     1665.38
     49280     1666.85
     49320      1668.2
     49360     1669.38
     49400     1670.99
     49440     1672.28
     49480     1673.58
     49520     1674.92
     49560     1676.27
     49600     1677.74
     49640     1679.05
     49680     1680.32
     49720     1681.66
     49760     1682.97
     49800     1684.42
     49840     1685.82
     49880     1687.05
     49920     1688.27
     49960     1689.78
     50000     1691.08
     50040     1692.41
     50080     1693.89
     50120     1695.24
     50160     1696.41
     50200     1698.02
     50240     1699.32
     50280     1700.61
     50320     1701.96
     50360      1703.3
     50400     1704.77
     50440     1706.09
     50480     1707.35
     50520      1708.7
     50560        1710
     50600     1711.45
     50640     1712.86
     50680     1714.08
     50720     1715.31
     50760     1716.81
     50800     1718.11
     50840     1719.44
     50880     1720.93
     50920     1722.28
     50960     1723.45
     51000     1725.06
     51040     1726.36
     51080     1727.65
     51120     1728.99
     51160     1730.34
     51200     1731.81
     51240     1733.13
     51280     1734.39
     51320     1735.73
     51360     1737.04
     51400     1738.49
     51440     1739.89
     51480     1741.12
     51520     1742.34
     51560     1743.85
     51600     1745.14
     51640     1746.48
     51680     1747.96
     51720     1749.32
     51760     1750.48
     51800      1752.1
     51840     1753.39
     51880     1754.68
     51920     1756.03
     51960     1757.37
     52000     1758.84
     52040     1760.16
     52080     1761.43
     52120     1762.77
     52160     1764.07
     52200     1765.52
     52240     1766.93
     52280     1768.15
     52320     1769.37
     52360     1770.88
     52400     1772.17
     52440     1773.51
     52480     1774.99
     52520     1776.35
     52560     1777.51
     52600     1779.13
     52640     1780.42
     52680      1781.7
     52720     1783.05
     52760      1784.4
     52800     1785.86
     52840     1787.19
     52880     1788.45
     52920      1789.8
     52960     1791.09
     53000     1792.55
     53040     1793.96
     53080     1795.19
     53120      1796.4
     53160     1797.91
     53200      1799.2
     53240     1800.53
     53280     1802.02
     53320     1803.38
     53360     1804.53
     53400     1806.15
     53440     1807.45
     53480     1808.73
     53520     1810.07
     53560     1811.42
     53600     1812.89
     53640     1814.21
     53680     1815.48
     53720     1816.82
     53760     1818.12
     53800     1819.57
     53840     1820.98
     53880     1822.21
     53920     1823.43
     53960     1824.93
     54000     1826.22
     54040     1827.57
     54080     1829.06
     54120     1830.41
     54160     1831.57
     54200     1833.19
     54240     1834.48
     54280     1835.76
     54320      1837.1
     54360     1838.45
     54400     1839.92
     54440     1841.24
     54480      1842.5
     54520     1843.86
     54560     1845.15
     54600      1846.6
     54640     1848.01
     54680     1849.23
     54720     1850.45
     54760     1851.96
     54800     1853.24
     54840     1854.59
     54880     1856.07
     54920     1857.43
     54960     1858.58
     55000     1860.21
     55040      1861.5
     55080     1862.77
     55120     1864.12
     55160     1865.46
     55200     1866.93
     55240     1868.26
     55280     1869.52
     55320     1870.87
     55360     1872.16
     55400     1873.61
     55440     1875.02
     55480     1876.26
     55520     1877.46
     55560     1878.97
     55600     1880.26
     55640      1881.6
     55680     1883.09
     55720     1884.45
     55760      1885.6
     55800     1887.23
     55840     1888.52
     55880     1889.79
     55920     1891.14
     55960     1892.49
     56000     1893.95
     56040     1895.28
     56080     1896.54
     56120     1897.89
     56160     1899.17
     56200     1900.63
     56240     1902.04
     56280     1903.27
     56320     1904.47
     56360     1905.97
     56400     1907.27
     56440      1908.6
     56480      1910.1
     56520     1911.46
     56560     1912.61
     56600     1914.23
     56640     1915.53
     56680      1916.8
     56720     1918.14
     56760     1919.49
     56800     1920.96
     56840     1922.28
     56880     1923.54
     56920     1924.89
     56960     1926.18
     57000     1927.63
     57040     1929.05
     57080     1930.27
     57120     1931.47
     57160     1932.98
     57200     1934.27
     57240     1935.61
     57280     1937.11
     57320     1938.47
     57360     1939.61
     57400     1941.24
     57440     1942.54
     57480     1943.81
     57520     1945.15
     57560      1946.5
     57600     1947.97
     57640     1949.29
     57680     1950.54
     57720      1951.9
     57760     1953.18
     57800     1954.64
     57840     1956.05
     57880     1957.27
     57920     1958.48
     57960     1959.99
     58000     1961.29
     58040     1962.62
     58080     1964.12
     58120     1965.48
     58160     1966.61
     58200     1968.25
     58240     1969.55
     58280     1970.82
     58320     1972.16
     58360     1973.51
     58400     1974.99
     58440     1976.31
     58480     1977.56
     58520     1978.91
     58560     1980.19
     58600     1981.65
     58640     1983.06
     58680     1984.29
     58720     1985.49
     58760     1987.01
     58800     1988.29
     58840     1989.62
     58880     1991.12
     58920     1992.49
     58960     1993.62
     59000     1995.26
     59040     1996.55
     59080     1997.82
     59120     1999.16
     59160     2000.51
     59200     2001.99
     59240     2003.31
     59280     2004.55
     59320      2005.9
     59360     2007.18
     59400     2008.65
     59440     2010.06
     59480     2011.28
     59520     2012.49
     59560     2014.01
     59600      2015.3
     59640     2016.63
     59680     2018.13
     59720      2019.5
     59760     2020.63
     59800     2022.27
     59840     2023.56
     59880     2024.83
     59920     2026.17
     59960     2027.52
     60000        2029
     60040     2030.32
     60080     2031.56
     60120     2032.92
     60160     2034.19
     60200     2035.65
     60240     2037.07
     60280     2038.29
     60320      2039.5
     60360     2041.02
     60400      2042.3
     60440     2043.64
     60480     2045.14
     60520      2046.5
     60560     2047.63
     60600     2049.28
     60640     2050.57
     60680     2051.84
     60720     2053.17
     60760     2054.53
     60800     2056.01
     60840     2057.33
     60880     2058.57
     60920     2059.92
     60960      2061.2
     61000     2062.66
     61040     2064.07
     61080     2065.29
     61120     2066.51
     61160     2068.02
     61200     2069.31
     61240     2070.65
     61280     2072.15
     61320     2073.51
     61360     2074.63
     61400     2076.29
     61440     2077.58
     61480     2078.84
     61520     2080.18
     61560     2081.54
     61600     2083.02
     61640     2084.34
     61680     2085.58
     61720     2086.93
     61760     2088.21
     61800     2089.68
     61840     2091.09
     61880      2092.3
     61920     2093.52
     61960     2095.03
     62000     2096.33
     62040     2097.66
     62080     2099.16
     62120     2100.52
     62160     2101.64
     62200     2103.31
     62240     2104.59
     62280     2105.85
     62320      2107.2
     62360     2108.55
     62400     2110.04
     62440     2111.34
     62480      2112.6
     62520     2113.94
     62560     2115.22
     62600     2116.68
     62640      2118.1
     62680     2119.31
     62720     2120.53
     62760     2122.05
     62800     2123.33
     62840     2124.67
     62880     2126.17
     62920     2127.54
     62960     2128.66
     63000     2130.33
     63040     2131.61
     63080     2132.88
     63120     2134.21
     63160     2135.57
     63200     2137.06
     63240     2138.37
     63280     2139.61
     63320     2140.97
     63360     2142.24
     63400     2143.71
     63440     2145.12
     63480     2146.32
     63520     2147.54
     63560     2149.06
     63600     2150.35
     63640     2151.69
     63680      2153.2
     63720     2154.56
     63760     2155.68
     63800     2157.36
     63840     2158.63
     63880      2159.9
     63920     2161.24
     63960     2162.59
     64000     2164.09
     64040     2165.39
     64080     2166.63
     64120     2167.98
     64160     2169.26
     64200     2170.73
     64240     2172.15
     64280     2173.35
     64320     2174.56
     64360     2176.09
     64400     2177.38
     64440     2178.72
     64480     2180.22
     64520     2181.59
     64560      2182.7
     64600     2184.39
     64640     2185.66
     64680     2186.92
     64720     2188.26
     64760     2189.61
     64800     2191.12
     64840     2192.41
     64880     2193.65
     64920        2195
     64960     2196.28
     65000     2197.76
     65040     2199.18
     65080     2200.38
     65120      2201.6
     65160     2203.12
     65200     2204.41
     65240     2205.75
     65280     2207.26
     65320     2208.63
     65360     2209.74
     65400     2211.42
     65440     2212.69
     65480     2213.95
     65520     2215.29
     65560     2216.65
     65600     2218.16
     65640     2219.45
     65680     2220.69
     65720     2222.04
     65760     2223.32
     65800      2224.8
     65840     2226.23
     65880     2227.42
     65920     2228.64
     65960     2230.17
     66000     2231.46
     66040      2232.8
     66080      2234.3
     66120     2235.67
     66160     2236.79
     66200     2238.47
     66240     2239.74
     66280        2241
     66320     2242.34
     66360     2243.69
     66400     2245.21
     66440     2246.49
     66480     2247.73
     66520      2249.1
     66560     2250.37
     66600     2251.85
     66640     2253.28
     66680     2254.47
     66720     2255.69
     66760     2257.22
     66800      2258.5
     66840     2259.84
     66880     2261.35
     66920     2262.72
     66960     2263.83
     67000     2265.52
     67040     2266.78
     67080     2268.04
     67120     2269.38
     67160     2270.73
     67200     2272.25
     67240     2273.54
     67280     2274.77
     67320     2276.14
     67360      2277.4
     67400     2278.89
     67440     2280.33
     67480     2281.51
     67520     2282.72
     67560     2284.26
     67600     2285.53
     67640     2286.87
     67680     2288.39
     67720     2289.77
     67760     2290.86
     67800     2292.56
     67840     2293.82
     67880     2295.08
     67920     2296.42
     67960     2297.76
     68000     2299.29
     68040     2300.57
     68080     2301.81
     68120     2303.18
     68160     2304.44
     68200     2305.93
     68240     2307.36
     68280     2308.55
     68320     2309.75
     68360     2311.29
     68400     2312.57
     68440     2313.91
     68480     2315.42
     68520      2316.8
     68560     2317.89
     68600      2319.6
     68640     2320.86
     68680     2322.11
     68720     2323.45
     68760      2324.8
     68800     2326.33
     68840     2327.61
     68880     2328.84
     68920     2330.21
     68960     2331.47
     69000     2332.96
     69040      2334.4
     69080     2335.58
     69120     2336.78
     69160     2338.33
     69200      2339.6
     69240     2340.93
     69280     2342.46
     69320     2343.83
     69360     2344.92
     69400     2346.64
     69440     2347.89
     69480     2349.15
     69520     2350.49
     69560     2351.84
     69600     2353.36
     69640     2354.64
     69680     2355.87
     69720     2357.24
     69760      2358.5
     69800     2359.99
     69840     2361.42
     69880     2362.61
     69920      2363.8
     69960     2365.35
     70000     2366.63
     70040     2367.97
     70080     2369.49
     70120     2370.86
     70160     2371.95
     70200     2373.67
     70240     2374.92
     70280     2376.18
     70320     2377.52
     70360     2378.87
     70400      2380.4
     70440     2381.68
     70480     2382.91
     70520     2384.28
     70560     2385.54
     70600     2387.03
     70640     2388.46
     70680     2389.65
     70720     2390.83
     70760     2392.39
     70800     2393.66
     70840        2395
     70880     2396.53
     70920      2397.9
     70960     2398.99
     71000     2400.71
     71040     2401.95
     71080     2403.22
     71120     2404.55
     71160     2405.91
     71200     2407.44
     71240     2408.73
     71280     2409.95
     71320     2411.32
     71360     2412.58
     71400     2414.07
     71440      2415.5
     71480      2416.7
     71520     2417.89
     71560     2419.44
     71600     2420.71
     71640     2422.04
     71680     2423.58
     71720     2424.95
     71760     2426.03
     71800     2427.76
     71840        2429
     71880     2430.26
     71920      2431.6
     71960     2432.95
     72000     2434.48
     72040     2435.77
     72080        2437
     72120     2438.37
     72160     2439.62
     72200     2441.12
     72240     2442.55
     72280     2443.75
     72320     2444.93
     72360     2446.49
     72400     2447.75
     72440     2449.09
     72480     2450.62
     72520     2451.99
     72560     2453.07
     72600      2454.8
     72640     2456.05
     72680      2457.3
     72720     2458.64
     72760     2459.99
     72800     2461.53
     72840     2462.81
     72880     2464.05
     72920     2465.41
     72960     2466.66
     73000     2468.17
     73040     2469.59
     73080      2470.8
     73120     2471.98
     73160     2473.53
     73200      2474.8
     73240     2476.13
     73280     2477.67
     73320     2479.03
     73360     2480.11
     73400     2481.84
     73440     2483.09
     73480     2484.34
     73520     2485.69
     73560     2487.04
     73600     2488.58
     73640     2489.86
     73680     2491.09
     73720     2492.46
     73760     2493.71
     73800     2495.21
     73840     2496.64
     73880     2497.84
     73920     2499.01
     73960     2500.57
     74000     2501.83
     74040     2503.17
     74080     2504.71
     74120     2506.08
     74160     2507.15
     74200     2508.88
     74240     2510.13
     74280     2511.38
     74320     2512.72
     74360     2514.07
     74400     2515.61
     74440      2516.9
     74480     2518.14
     74520      2519.5
     74560     2520.75
     74600     2522.26
     74640     2523.68
     74680     2524.88
     74720     2526.04
     74760      2527.6
     74800     2528.87
     74840     2530.21
     74880     2531.75
     74920     2533.13
     74960     2534.19
     75000     2535.94
     75040     2537.18
     75080     2538.43
     75120     2539.77
     75160     2541.12
     75200     2542.66
     75240     2543.96
     75280     2545.19
     75320     2546.55
     75360     2547.79
     75400     2549.32
     75440     2550.73
     75480     2551.94
     75520     2553.08
     75560     2554.65
     75600     2555.91
     75640     2557.25
     75680      2558.8
     75720     2560.18
     75760     2561.23
     75800     2562.99
     75840     2564.22
     75880     2565.48
     75920     2566.81
     75960     2568.16
     76000     2569.71
     76040        2571
     76080     2572.23
     76120     2573.59
     76160     2574.84
     76200     2576.36
     76240     2577.78
     76280     2578.98
     76320     2580.12
     76360      2581.7
     76400     2582.96
     76440      2584.3
     76480     2585.85
     76520     2587.22
     76560     2588.28
     76600     2590.04
     76640     2591.28
     76680     2592.52
     76720     2593.86
     76760      2595.2
     76800     2596.76
     76840     2598.05
     76880     2599.27
     76920     2600.65
     76960     2601.88
     77000     2603.41
     77040     2604.82
     77080     2606.03
     77120     2607.17
     77160     2608.75
     77200     2610.01
     77240     2611.35
     77280      2612.9
     77320     2614.28
     77360     2615.33
     77400     2617.09
     77440     2618.33
     77480     2619.57
     77520     2620.91
     77560     2622.25
     77600     2623.82
     77640      2625.1
     77680     2626.33
     77720     2627.71
     77760     2628.94
     77800     2630.47
     77840     2631.89
     77880     2633.09
     77920     2634.23
     77960     2635.81
     78000     2637.08
     78040     2638.41
     78080     2639.98
     78120     2641.35
     78160      2642.4
     78200     2644.16
     78240      2645.4
     78280     2646.64
     78320     2647.98
     78360     2649.32
     78400     2650.89
     78440     2652.17
     78480     2653.39
     78520     2654.77
     78560        2656
     78600     2657.54
     78640     2658.96
     78680     2660.16
     78720     2661.29
     78760     2662.89
     78800     2664.15
     78840     2665.48
     78880     2667.05
     78920     2668.42
     78960     2669.47
     79000     2671.24
     79040     2672.47
     79080     2673.71
     79120     2675.06
     79160     2676.39
     79200     2677.97
     79240     2679.25
     79280     2680.46
     79320     2681.84
     79360     2683.06
     79400      2684.6
     79440     2686.02
     79480     2687.22
     79520     2688.35
     79560     2689.95
     79600     2691.21
     79640     2692.55
     79680     2694.12
     79720     2695.49
     79760     2696.54
     79800     2698.31
     79840     2699.53
     79880     2700.77
     79920     2702.12
     79960     2703.46
     80000     2705.03
     80040     2706.31
     80080     2707.53
     80120      2708.9
     80160     2710.12
     80200     2711.67
     80240      2713.1
     80280     2714.29
     80320     2715.42
     80360     2717.01
     80400     2718.28
     80440     2719.62
     80480     2721.19
     80520     2722.56
     80560     2723.61
     80600     2725.38
     80640     2726.61
     80680     2727.83
     80720     2729.19
     80760     2730.52
     80800     2732.09
     80840     2733.38
     80880     2734.59
     80920     2735.96
     80960     2737.19
     81000     2738.73
     81040     2740.16
     81080     2741.35
     81120     2742.47
     81160     2744.07
     81200     2745.35
     81240     2746.69
     81280     2748.25
     81320     2749.62
     81360     2750.67
     81400     2752.44
     81440     2753.67
     81480     2754.89
     81520     2756.25
     81560     2757.59
     81600     2759.16
     81640     2760.44
     81680     2761.65
     81720     2763.02
     81760     2764.25
     81800     2765.79
     81840     2767.23
     81880     2768.41
     81920     2769.53
     81960     2771.14
     82000     2772.41
     82040     2773.74
     82080     2775.31
     82120     2776.69
     82160     2777.73
     82200     2779.51
     82240     2780.73
     82280     2781.96
     82320     2783.32
     82360     2784.65
     82400     2786.23
     82440     2787.51
     82480     2788.71
     82520     2790.09
     82560     2791.31
     82600     2792.86
     82640     2794.29
     82680     2795.48
     82720     2796.59
     82760      2798.2
     82800     2799.47
     82840      2800.8
     82880     2802.38
     82920     2803.75
     82960     2804.79
     83000     2806.57
     83040      2807.8
     83080     2809.03
     83120     2810.38
     83160     2811.72
     83200     2813.31
     83240     2814.58
     83280     2815.77
     83320     2817.16
     83360     2818.38
     83400     2819.93
     83440     2821.37
     83480     2822.55
     83520     2823.66
     83560     2825.27
     83600     2826.53
     83640     2827.87
     83680     2829.46
     83720     2830.83
     83760     2831.87
     83800     2833.65
     83840     2834.87
     83880     2836.09
     83920     2837.45
     83960     2838.79
     84000     2840.37
     84040     2841.65
     84080     2842.85
     84120     2844.23
     84160     2845.44
     84200     2846.99
     84240     2848.44
     84280     2849.62
     84320     2850.72
     84360     2852.34
     84400      2853.6
     84440     2854.94
     84480     2856.52
     84520     2857.89
     84560     2858.93
     84600     2860.71
     84640     2861.93
     84680     2863.15
     84720     2864.51
     84760     2865.85
     84800     2867.43
     84840      2868.7
     84880     2869.91
     84920     2871.29
     84960      2872.5
     85000     2874.05
     85040      2875.5
     85080     2876.68
     85120     2877.79
     85160     2879.39
     85200     2880.66
     85240        2882
     85280     2883.58
     85320     2884.95
     85360     2885.99
     85400     2887.77
     85440     2888.98
     85480     2890.21
     85520     2891.56
     85560      2892.9
     85600     2894.49
     85640     2895.76
     85680     2896.96
     85720     2898.34
     85760     2899.55
     85800     2901.11
     85840     2902.55
     85880     2903.74
     85920     2904.84
     85960     2906.45
     86000     2907.72
     86040     2909.06
     86080     2910.64
     86120     2912.01
     86160     2913.05
     86200     2914.83
     86240     2916.04
     86280     2917.27
     86320     2918.62
     86360     2919.96
     86400     2921.56
     86440     2922.81
     86480     2924.01
     86520     2925.41
     86560      2926.6
     86600     2928.17
     86640     2929.61
     86680      2930.8
     86720      2931.9
     86760      2933.5
     86800     2934.77
     86840     2936.12
     86880      2937.7
     86920     2939.07
     86960      2940.1
     87000     2941.89
     87040      2943.1
     87080     2944.32
     87120     2945.67
     87160     2947.02
     87200     2948.61
     87240     2949.86
     87280     2951.06
     87320     2952.46
     87360     2953.65
     87400     2955.22
     87440     2956.66
     87480     2957.85
     87520     2958.95
     87560     2960.56
     87600     2961.82
     87640     2963.17
     87680     2964.76
     87720     2966.11
     87760     2967.14
     87800     2968.94
     87840     2970.16
     87880     2971.36
     87920     2972.72
     87960     2974.06
     88000     2975.66
     88040      2976.9
     88080     2978.11
     88120     2979.51
     88160      2980.7
     88200     2982.27
     88240     2983.72
     88280      2984.9
     88320        2986
     88360     2987.61
     88400     2988.87
     88440     2990.22
     88480      2991.8
     88520     2993.16
     88560     2994.19
     88600        2996
     88640      2997.2
     88680     2998.41
     88720     2999.77
     88760     3001.11
     88800     3002.71
     88840     3003.95
     88880     3005.17
     88920     3006.56
     88960     3007.75
     89000     3009.32
     89040     3010.77
     89080     3011.95
     89120     3013.04
     89160     3014.66
     89200     3015.93
     89240     3017.27
     89280     3018.86
     89320     3020.21
     89360     3021.24
     89400     3023.06
     89440     3024.24
     89480     3025.46
     89520     3026.82
     89560     3028.17
     89600     3029.77
     89640     3031.02
     89680     3032.23
     89720     3033.62
     89760     3034.82
     89800     3036.38
     89840     3037.83
     89880     3039.01
     89920     3040.11
     89960     3041.73
     90000     3042.99
     90040     3044.34
     90080     3045.93
     90120     3047.28
     90160     3048.32
     90200     3050.13
     90240      3051.3
     90280     3052.51
     90320     3053.88
     90360     3055.24
     90400     3056.83
     90440     3058.07
     90480     3059.28
     90520     3060.68
     90560     3061.87
     90600     3063.45
     90640     3064.89
     90680     3066.07
     90720     3067.16
     90760     3068.79
     90800     3070.04
     90840     3071.39
     90880     3072.98
     90920     3074.33
     90960     3075.36
     91000     3077.18
     91040     3078.36
     91080     3079.56
     91120     3080.93
     91160     3082.29
     91200     3083.89
     91240     3085.12
     91280     3086.33
     91320     3087.73
     91360     3088.92
     91400     3090.49
     91440     3091.94
     91480     3093.13
     91520     3094.22
     91560     3095.84
     91600      3097.1
     91640     3098.44
     91680     3100.04
     91720     3101.38
     91760     3102.41
     91800     3104.22
     91840      3105.4
     91880      3106.6
     91920     3107.98
     91960     3109.33
     92000     3110.93
     92040     3112.17
     92080     3113.36
     92120     3114.77
     92160     3115.96
     92200     3117.53
     92240     3118.99
     92280     3120.17
     92320     3121.25
     92360     3122.87
     92400     3124.13
     92440     3125.48
     92480     3127.07
     92520     3128.43
     92560     3129.45
     92600     3131.27
     92640     3132.44
     92680     3133.65
     92720     3135.01
     92760     3136.37
     92800     3137.98
     92840     3139.22
     92880     3140.41
     92920     3141.81
     92960        3143
     93000     3144.58
     93040     3146.04
     93080     3147.21
     93120      3148.3
     93160     3149.91
     93200     3151.17
     93240     3152.52
     93280     3154.11
     93320     3155.47
     93360     3156.49
     93400     3158.31
     93440     3159.48
     93480     3160.68
     93520     3162.05
     93560     3163.41
     93600     3165.02
     93640     3166.25
     93680     3167.45
     93720     3168.85
     93760     3170.03
     93800     3171.62
     93840     3173.07
     93880     3174.24
     93920     3175.32
     93960     3176.94
     94000      3178.2
     94040     3179.54
     94080     3181.14
     94120     3182.51
     94160     3183.52
     94200     3185.33
     94240     3186.51
     94280     3187.72
     94320     3189.09
     94360     3190.44
     94400     3192.04
     94440     3193.29
     94480     3194.48
     94520     3195.88
     94560     3197.06
     94600     3198.65
     94640     3200.09
     94680     3201.27
     94720     3202.35
     94760     3203.96
     94800     3205.23
     94840     3206.58
     94880     3208.18
     94920     3209.53
     94960     3210.54
     95000     3212.36
     95040     3213.53
     95080     3214.74
     95120     3216.12
     95160     3217.46
     95200     3219.06
     95240     3220.31
     95280      3221.5
     95320      3222.9
     95360     3224.08
     95400     3225.67
     95440     3227.12
     95480     3228.29
     95520     3229.37
     95560     3230.98
     95600     3232.25
     95640     3233.59
     95680     3235.19
     95720     3236.55
     95760     3237.55
     95800     3239.38
     95840     3240.55
     95880     3241.75
     95920     3243.13
     95960     3244.47
     96000     3246.08
     96040     3247.32
     96080     3248.51
     96120     3249.91
     96160     3251.09
     96200     3252.68
     96240     3254.14
     96280      3255.3
     96320     3256.38
     96360        3258
     96400     3259.27
     96440     3260.61
     96480      3262.2
     96520     3263.56
     96560     3264.57
     96600     3266.39
     96640     3267.56
     96680     3268.76
     96720     3270.14
     96760     3271.48
     96800      3273.1
     96840     3274.33
     96880     3275.52
     96920     3276.92
     96960      3278.1
     97000     3279.68
     97040     3281.16
     97080     3282.31
     97120     3283.38
     97160        3285
     97200     3286.27
     97240     3287.61
     97280     3289.21
     97320     3290.56
     97360     3291.57
     97400     3293.39
     97440     3294.56
     97480     3295.76
     97520     3297.15
     97560     3298.49
     97600      3300.1
     97640     3301.32
     97680     3302.52
     97720     3303.93
     97760     3305.11
     97800     3306.69
     97840     3308.16
     97880      3309.3
     97920     3310.37
     97960        3312
     98000     3313.27
     98040     3314.62
     98080     3316.21
     98120     3317.56
     98160     3318.57
     98200      3320.4
     98240     3321.57
     98280     3322.76
     98320     3324.15
     98360     3325.49
     98400      3327.1
     98440     3328.33
     98480     3329.53
     98520     3330.93
     98560     3332.11
     98600      3333.7
     98640     3335.16
     98680      3336.3
     98720     3337.37
     98760     3339.01
     98800     3340.27
     98840     3341.63
     98880     3343.21
     98920     3344.57
     98960     3345.58
     99000      3347.4
     99040     3348.57
     99080     3349.77
     99120     3351.16
     99160      3352.5
     99200     3354.11
     99240     3355.34
     99280     3356.54
     99320     3357.95
     99360     3359.12
     99400     3360.71
     99440     3362.17
     99480     3363.33
     99520     3364.39
     99560     3366.02
     99600     3367.29
     99640     3368.64
     99680     3370.22
     99720     3371.58
     99760     3372.59
     99800     3374.41
     99840     3375.59
     99880     3376.78
     99920     3378.17
     99960     3379.52
    100000     3381.13
    100040     3382.35
    100080     3383.55
    100120     3384.96
    100160     3386.12
    100200     3387.71
    100240     3389.18
    100280     3390.33
    100320      3391.4
    100360     3393.02
    100400     3394.29
    100440     3395.64
    100480     3397.22
    100520     3398.57
    100560     3399.58
    100600     3401.41
    100640     3402.59
    100680     3403.77
    100720     3405.18
    100760     3406.52
    100800     3408.13
    100840     3409.36
    100880     3410.56
    100920     3411.96
    100960     3413.12
    101000     3414.72
    101040     3416.19
    101080     3417.35
    101120      3418.4
    101160     3420.03
    101200      3421.3
    101240     3422.65
    101280     3424.22
    101320     3425.58
    101360     3426.59
    101400     3428.42
    101440      3429.6
    101480     3430.79
    101520     3432.19
    101560     3433.53
    101600     3435.15
    101640     3436.38
    101680     3437.57
    101720     3438.97
    101760     3440.14
    101800     3441.73
    101840     3443.21
    101880     3444.36
    101920     3445.42
    101960     3447.05
    102000     3448.31
    102040     3449.66
    102080     3451.23
    102120      3452.6
    102160     3453.59
    102200     3455.42
    102240     3456.61
    102280     3457.79
    102320      3459.2
    102360     3460.55
    102400     3462.16
    102440     3463.38
    102480     3464.58
    102520     3465.98
    102560     3467.14
    102600     3468.74
    102640     3470.22
    102680     3471.37
    102720     3472.42
    102760     3474.06
    102800     3475.32
    102840     3476.66
    102880     3478.25
    102920      3479.6
    102960     3480.59
    103000     3482.44
    103040     3483.63
    103080     3484.81
    103120      3486.2
    103160     3487.56
    103200     3489.17
    103240      3490.4
    103280      3491.6
    103320     3492.99
    103360     3494.15
    103400     3495.75
    103440     3497.23
    103480     3498.38
    103520     3499.43
    103560     3501.07
    103600     3502.32
    103640     3503.67
    103680     3505.26
    103720     3506.61
    103760      3507.6
    103800     3509.45
    103840     3510.64
    103880     3511.82
    103920     3513.22
    103960     3514.57
    104000     3516.18
    104040     3517.41
    104080     3518.62
    104120     3520.01
    104160     3521.16
    104200     3522.77
    104240     3524.26
    104280      3525.4
    104320     3526.45
    104360     3528.08
    104400     3529.34
    104440     3530.69
    104480     3532.28
    104520     3533.63
    104560     3534.62
    104600     3536.46
    104640     3537.66
    104680     3538.84
    104720     3540.25
    104760      3541.6
    104800     3543.22
    104840     3544.44
    104880     3545.65
    104920     3547.04
    104960     3548.19
    105000      3549.8
    105040     3551.29
    105080     3552.42
    105120     3553.48
    105160     3555.11
    105200     3556.37
    105240     3557.72
    105280     3559.31
    105320     3560.65
    105360     3561.64
    105400     3563.49
    105440     3564.68
    105480     3565.85
    105520     3567.28
    105560     3568.61
    105600     3570.25
    105640     3571.46
    105680     3572.67
    105720     3574.07
    105760     3575.21
    105800     3576.82
    105840      3578.3
    105880     3579.44
    105920     3580.49
    105960     3582.13
    106000     3583.39
    106040     3584.73
    106080     3586.33
    106120     3587.67
    106160     3588.65
    106200     3590.51
    106240     3591.69
    106280     3592.86
    106320     3594.29
    106360     3595.62
    106400     3597.26
    106440     3598.49
    106480     3599.69
    106520     3601.09
    106560     3602.23
    106600     3603.84
    106640     3605.32
    106680     3606.47
    106720     3607.51
    106760     3609.15
    106800     3610.41
    106840     3611.75
    106880     3613.35
    106920     3614.69
    106960     3615.67
    107000     3617.53
    107040      3618.7
    107080     3619.88
    107120      3621.3
    107160     3622.64
    107200     3624.28
    107240      3625.5
    107280      3626.7
    107320      3628.1
    107360     3629.24
    107400     3630.85
    107440     3632.34
    107480     3633.47
    107520     3634.52
    107560     3636.16
    107600     3637.41
    107640     3638.75
    107680     3640.37
    107720      3641.7
    107760     3642.69
    107800     3644.55
    107840     3645.72
    107880     3646.91
    107920     3648.31
    107960     3649.65
    108000      3651.3
    108040     3652.52
    108080     3653.72
    108120     3655.12
    108160     3656.25
    108200     3657.87
    108240     3659.36
    108280      3660.5
    108320     3661.53
    108360     3663.19
    108400     3664.43
    108440     3665.78
    108480      3667.4
    108520     3668.73
    108560     3669.71
    108600     3671.56
    108640     3672.74
    108680     3673.93
    108720     3675.34
    108760     3676.68
    108800     3678.33
    108840     3679.54
    108880     3680.73
    108920     3682.14
    108960     3683.27
    109000     3684.89
    109040     3686.39
    109080     3687.53
    109120     3688.55
    109160     3690.22
    109200     3691.46
    109240      3692.8
    109280     3694.44
    109320     3695.75
    109360     3696.74
    109400      3698.6
    109440     3699.77
    109480     3700.95
    109520     3702.37
    109560     3703.71
    109600     3705.34
    109640     3706.57
    109680     3707.76
    109720     3709.17
    109760     3710.29
    109800     3711.92
    109840     3713.41
    109880     3714.55
    109920     3715.57
    109960     3717.25
    110000     3718.48
    110040     3719.83
    110080     3721.47
    110120     3722.78
    110160     3723.76
    110200     3725.62
    110240     3726.81
    110280     3727.98
    110320      3729.4
    110360     3730.74
    110400     3732.37
    110440     3733.59
    110480     3734.78
    110520     3736.19
    110560     3737.31
    110600     3738.95
    110640     3740.43
    110680     3741.57
    110720     3742.59
    110760     3744.27
    110800     3745.51
    110840     3746.86
    110880      3748.5
    110920     3749.81
    110960     3750.79
    111000     3752.64
    111040     3753.83
    111080     3755.01
    111120     3756.43
    111160     3757.77
    111200      3759.4
    111240     3760.62
    111280      3761.8
    111320     3763.23
    111360     3764.35
    111400     3765.99
    111440     3767.48
    111480     3768.62
    111520     3769.63
    111560     3771.31
    111600     3772.54
    111640      3773.9
    111680     3775.54
    111720     3776.86
    111760     3777.83
    111800     3779.67
    111840     3780.87
    111880     3782.05
    111920     3783.46
    111960      3784.8
    112000     3786.44
    112040     3787.66
    112080     3788.84
    112120     3790.27
    112160     3791.38
    112200     3793.03
    112240     3794.53
    112280     3795.66
    112320     3796.67
    112360     3798.35
    112400     3799.58
    112440     3800.94
    112480     3802.59
    112520     3803.89
    112560     3804.88
    112600     3806.71
    112640     3807.91
    112680     3809.09
    112720      3810.5
    112760     3811.84
    112800     3813.48
    112840     3814.71
    112880     3815.88
    112920     3817.32
    112960     3818.42
    113000     3820.08
    113040     3821.57
    113080      3822.7
    113120     3823.71
    113160     3825.39
    113200     3826.61
    113240     3827.99
    113280     3829.62
    113320     3830.94
    113360     3831.92
    113400     3833.74
    113440     3834.96
    113480     3836.13
    113520     3837.54
    113560     3838.87
    113600     3840.52
    113640     3841.75
    113680     3842.92
    113720     3844.36
    113760     3845.46
    113800     3847.11
    113840     3848.61
    113880     3849.74
    113920     3850.75
    113960     3852.43
    114000     3853.65
    114040     3855.03
    114080     3856.66
    114120     3857.97
    114160     3858.95
    114200     3860.77
    114240        3862
    114280     3863.16
    114320     3864.56
    114360      3865.9
    114400     3867.56
    114440     3868.78
    114480     3869.96
    114520     3871.38
    114560     3872.49
    114600     3874.13
    114640     3875.65
    114680     3876.77
    114720     3877.78
    114760     3879.47
    114800     3880.69
    114840     3882.06
    114880      3883.7
    114920     3885.02
    114960     3885.98
    115000     3887.81
    115040     3889.04
    115080     3890.19
    115120      3891.6
    115160     3892.94
    115200      3894.6
    115240     3895.82
    115280        3897
    115320     3898.42
    115360     3899.52
    115400     3901.17
    115440     3902.69
    115480     3903.81
    115520     3904.82
    115560     3906.51
    115600     3907.73
    115640     3909.09
    115680     3910.74
    115720     3912.06
    115760     3913.02
    115800     3914.86
    115840     3916.08
    115880     3917.23
    115920     3918.64
    115960     3919.98
    116000     3921.64
    116040     3922.88
    116080     3924.03
    116120     3925.47
    116160     3926.56
    116200     3928.22
    116240     3929.73
    116280     3930.85
    116320     3931.86
    116360     3933.55
    116400     3934.78
    116440     3936.13
    116480     3937.77
    116520     3939.11
    116560     3940.07
    116600      3941.9
    116640     3943.12
    116680     3944.26
    116720     3945.68
    116760     3947.03
    116800     3948.68
    116840     3949.92
    116880     3951.08
    116920     3952.51
    116960      3953.6
    117000     3955.27
    117040     3956.78
    117080      3957.9
    117120     3958.91
    117160     3960.59
    117200     3961.83
    117240     3963.18
    117280     3964.82
    117320     3966.17
    117360     3967.11
    117400     3968.94
    117440     3970.16
    117480     3971.31
    117520     3972.72
    117560     3974.07
    117600     3975.73
    117640     3976.97
    117680     3978.12
    117720     3979.56
    117760     3980.65
    117800     3982.33
    117840     3983.84
    117880     3984.96
    117920     3985.95
    117960     3987.66
    118000     3988.88
    118040     3990.23
    118080     3991.88
    118120     3993.23
    118160     3994.17
    118200     3996.01
    118240     3997.22
    118280     3998.37
    118320     3999.79
    118360     4001.13
    118400      4002.8
    118440     4004.04
    118480     4005.18
    118520     4006.62
    118560      4007.7
    118600     4009.38
    118640      4010.9
    118680     4012.02
    118720        4013
    118760     4014.71
    118800     4015.93
    118840     4017.29
    118880     4018.94
    118920     4020.28
    118960     4021.21
    119000     4023.06
    119040     4024.27
    119080     4025.43
    119120     4026.85
    119160     4028.19
    119200     4029.85
    119240      4031.1
    119280     4032.24
    119320     4033.67
    119360     4034.75
    119400     4036.43
    119440     4037.96
    119480     4039.08
    119520     4040.05
    119560     4041.76
    119600     4042.98
    119640     4044.33
    119680     4045.99
    119720     4047.34
    119760     4048.25
    119800     4050.11
    119840     4051.32
    119880     4052.47
    119920      4053.9
    119960     4055.23
    120000     4056.89
    120040     4058.15
    120080     4059.27
    120120     4060.71
    120160     4061.77
    120200     4063.47
    120240     4064.99
    120280     4066.12
    120320     4067.08
    120360     4068.79
    120400     4070.01
    120440     4071.36
    120480     4073.02
    120520     4074.37
    120560     4075.28
    120600     4077.14
    120640     4078.36
    120680      4079.5
    120720     4080.93
    120760     4082.26
    120800     4083.93
    120840     4085.18
    120880      4086.3
    120920     4087.73
    120960     4088.81
    121000      4090.5
    121040     4092.04
    121080     4093.16
    121120     4094.12
    121160     4095.84
    121200     4097.05
    121240     4098.39
    121280     4100.06
    121320     4101.41
    121360     4102.31
    121400     4104.18
    121440      4105.4
    121480     4106.54
    121520     4107.96
    121560     4109.28
    121600     4110.96
    121640     4112.22
    121680     4113.34
    121720     4114.77
    121760     4115.85
    121800     4117.54
    121840     4119.08
    121880      4120.2
    121920     4121.15
    121960     4122.87
    122000     4124.09
    122040     4125.42
    122080      4127.1
    122120     4128.45
    122160     4129.35
    122200     4131.21
    122240     4132.44
    122280     4133.58
    122320     4134.99
    122360     4136.31
    122400     4138.01
    122440     4139.26
    122480     4140.38
    122520     4141.81
    122560     4142.88
    122600     4144.58
    122640     4146.11
    122680     4147.24
    122720     4148.19
    122760     4149.91
    122800     4151.11
    122840     4152.45
    122880     4154.13
    122920     4155.47
    122960     4156.37
    123000     4158.23
    123040     4159.46
    123080      4160.6
    123120     4162.01
    123160     4163.33
    123200     4165.03
    123240     4166.28
    123280     4167.39
    123320     4168.84
    123360     4169.91
    123400     4171.61
    123440     4173.15
    123480     4174.27
    123520     4175.21
    123560     4176.93
    123600     4178.14
    123640     4179.48
    123680     4181.16
    123720      4182.5
    123760     4183.39
    123800     4185.26
    123840     4186.49
    123880     4187.64
    123920     4189.05
    123960     4190.36
    124000     4192.06
    124040     4193.32
    124080     4194.43
    124120     4195.87
    124160     4196.93
    124200     4198.63
    124240     4200.18
    124280     4201.31
    124320     4202.24
    124360     4203.96
    124400     4205.17
    124440     4206.52
    124480     4208.19
    124520     4209.53
    124560     4210.43
    124600     4212.29
    124640     4213.53
    124680     4214.68
    124720     4216.08
    124760      4217.4
    124800     4219.11
    124840     4220.35
    124880     4221.46
    124920     4222.91
    124960     4223.97
    125000     4225.67
    125040     4227.22
    125080     4228.36
    125120     4229.27
    125160     4230.99
    125200     4232.21
    125240     4233.55
    125280     4235.23
    125320     4236.56
    125360     4237.47
    125400     4239.34
    125440     4240.59
    125480     4241.72
    125520     4243.12
    125560     4244.44
    125600     4246.15
    125640      4247.4
    125680      4248.5
    125720     4249.97
    125760     4251.02
    125800     4252.71
    125840     4254.26
    125880      4255.4
    125920     4256.31
    125960     4258.03
    126000     4259.25
    126040     4260.57
    126080     4262.27
    126120      4263.6
    126160     4264.51
    126200     4266.37
    126240     4267.62
    126280     4268.75
    126320     4270.15
    126360     4271.48
    126400     4273.18
    126440     4274.43
    126480     4275.54
    126520        4277
    126560     4278.06
    126600     4279.76
    126640      4281.3
    126680     4282.44
    126720     4283.35
    126760     4285.07
    126800     4286.29
    126840     4287.61
    126880     4289.32
    126920     4290.64
    126960     4291.56
    127000     4293.41
    127040     4294.67
    127080     4295.79
    127120      4297.2
    127160     4298.52
    127200     4300.24
    127240     4301.46
    127280     4302.58
    127320     4304.04
    127360      4305.1
    127400     4306.78
    127440     4308.34
    127480     4309.47
    127520     4310.39
    127560     4312.11
    127600     4313.33
    127640     4314.66
    127680     4316.37
    127720     4317.68
    127760      4318.6
    127800     4320.47
    127840     4321.71
    127880     4322.82
    127920     4324.24
    127960     4325.57
    128000     4327.29
    128040      4328.5
    128080     4329.62
    128120     4331.09
    128160     4332.15
    128200     4333.83
    128240     4335.37
    128280     4336.51
    128320     4337.42
    128360     4339.17
    128400     4340.37
    128440     4341.69
    128480     4343.41
    128520     4344.73
    128560     4345.66
    128600     4347.52
    128640     4348.77
    128680     4349.88
    128720      4351.3
    128760     4352.61
    128800     4354.33
    128840     4355.55
    128880     4356.66
    128920     4358.13
    128960      4359.2
    129000     4360.88
    129040     4362.42
    129080     4363.56
    129120     4364.46
    129160      4366.2
    129200     4367.41
    129240     4368.75
    129280     4370.46
    129320     4371.77
    129360     4372.71
    129400     4374.55
    129440     4375.81
    129480     4376.91
    129520     4378.32
    129560     4379.65
    129600     4381.38
    129640     4382.59
    129680     4383.71
    129720     4385.17
    129760     4386.24
    129800     4387.92
    129840     4389.47
    129880     4390.61
    129920      4391.5
    129960     4393.24
    130000     4394.45
    130040     4395.79
    130080      4397.5
    130120     4398.81
    130160     4399.75
    130200     4401.61
    130240     4402.85
    130280     4403.95
    130320     4405.37
    130360      4406.7
    130400     4408.42
    130440     4409.62
    130480     4410.76
    130520     4412.21
    130560     4413.28
    130600     4414.97
    130640      4416.5
    130680     4417.63
    130720     4418.54
    130760     4420.28
    130800     4421.48
    130840     4422.81
    130880     4424.54
    130920     4425.85
    130960     4426.78
    131000     4428.64
    131040      4429.9
    131080     4430.99
    131120      4432.4
    131160     4433.75
    131200     4435.47
    131240     4436.66
    131280      4437.8
    131320     4439.25
    131360     4440.32
    131400     4442.02
    131440     4443.55
    131480     4444.68
    131520     4445.58
    131560     4447.31
    131600     4448.51
    131640     4449.85
    131680     4451.57
    131720     4452.89
    131760     4453.81
    131800     4455.69
    131840     4456.94
    131880     4458.02
    131920     4459.44
    131960      4460.8
    132000     4462.52
    132040     4463.69
    132080     4464.84
    132120     4466.29
    132160     4467.35
    132200     4469.05
    132240     4470.58
    132280      4471.7
    132320     4472.61
    132360     4474.34
    132400     4475.54
    132440     4476.87
    132480     4478.59
    132520     4479.92
    132560     4480.85
    132600     4482.71
    132640     4483.97
    132680     4485.05
    132720     4486.46
    132760     4487.81
    132800     4489.54
    132840     4490.71
    132880     4491.86
    132920     4493.31
    132960     4494.37
    133000     4496.06
    133040      4497.6
    133080     4498.73
    133120     4499.64
    133160     4501.38
    133200     4502.55
    133240     4503.89
    133280     4505.61
    133320     4506.94
    133360     4507.85
    133400     4509.72
    133440        4511
    133480     4512.05
    133520     4513.47
    133560     4514.84
    133600     4516.56
    133640     4517.74
    133680     4518.88
    133720     4520.33
    133760     4521.39
    133800     4523.08
    133840     4524.62
    133880     4525.74
    133920     4526.63
    133960     4528.39
    134000     4529.57
    134040     4530.91
    134080     4532.63
    134120     4533.96
    134160     4534.87
    134200     4536.73
    134240     4538.02
    134280     4539.06
    134320      4540.5
    134360     4541.85
    134400     4543.58
    134440     4544.75
    134480      4545.9
    134520     4547.34
    134560     4548.41
    134600     4550.08
    134640     4551.64
    134680     4552.76
    134720     4553.66
    134760      4555.4
    134800     4556.58
    134840     4557.91
    134880     4559.64
    134920     4560.97
    134960     4561.87
    135000     4563.75
    135040     4565.02
    135080     4566.07
    135120      4567.5
    135160     4568.86
    135200     4570.58
    135240     4571.76
    135280      4572.9
    135320     4574.34
    135360      4575.4
    135400     4577.09
    135440     4578.64
    135480     4579.76
    135520     4580.66
    135560      4582.4
    135600     4583.57
    135640     4584.91
    135680     4586.65
    135720     4587.96
    135760     4588.86
    135800     4590.74
    135840     4592.01
    135880     4593.06
    135920     4594.49
    135960     4595.86
    136000      4597.6
    136040     4598.75
    136080     4599.89
    136120     4601.35
    136160      4602.4
    136200     4604.08
    136240     4605.64
    136280     4606.74
    136320     4607.64
    136360     4609.39
    136400     4610.58
    136440     4611.89
    136480     4613.65
    136520     4614.94
    136560     4615.85
    136600     4617.73
    136640     4618.99
    136680     4620.04
    136720     4621.49
    136760     4622.84
    136800     4624.58
    136840     4625.75
    136880      4626.9
    136920     4628.34
    136960     4629.39
    137000     4631.08
    137040     4632.63
    137080     4633.75
    137120     4634.64
    137160     4636.39
    137200     4637.58
    137240      4638.9
    137280     4640.64
    137320     4641.93
    137360     4642.85
    137400     4644.74
    137440        4646
    137480     4647.03
    137520      4648.5
    137560     4649.85
    137600     4651.58
    137640     4652.76
    137680      4653.9
    137720     4655.35
    137760      4656.4
    137800     4658.08
    137840     4659.64
    137880     4660.75
    137920     4661.64
    137960      4663.4
    138000     4664.59
    138040      4665.9
    138080     4667.65
    138120     4668.95
    138160     4669.85
    138200     4671.75
    138240     4673.01
    138280     4674.05
    138320     4675.52
    138360     4676.85
    138400     4678.59
    138440     4679.77
    138480     4680.91
    138520     4682.36
    138560     4683.41
    138600      4685.1
    138640     4686.65
    138680     4687.76
    138720     4688.65
    138760     4690.42
    138800     4691.61
    138840     4692.91
    138880     4694.67
    138920     4695.97
    138960     4696.87
    139000     4698.78
    139040     4700.02
    139080     4701.07
    139120     4702.55
    139160     4703.86
    139200     4705.61
    139240     4706.79
    139280     4707.94
    139320     4709.39
    139360     4710.43
    139400     4712.11
    139440     4713.68
    139480     4714.78
    139520     4715.68
    139560     4717.45
    139600     4718.63
    139640     4719.94
    139680     4721.71
    139720     4722.98
    139760      4723.9
    139800     4725.79
    139840     4727.04
    139880      4728.1
    139920     4729.58
    139960     4730.87
    140000     4732.64
    140040     4733.83
    140080     4734.97
    140120     4736.42
    140160     4737.45
    140200     4739.13
    140240     4740.71
    140280     4741.82
    140320     4742.69
    140360     4744.48
    140400     4745.66
    140440     4746.97
    140480     4748.74
    140520     4750.01
    140560     4750.92
    140600     4752.81
    140640     4754.06
    140680     4755.11
    140720     4756.59
    140760     4757.89
    140800     4759.66
    140840     4760.84
    140880     4761.97
    140920     4763.42
    140960     4764.47
    141000     4766.15
    141040     4767.73
    141080     4768.83
    141120     4769.71
    141160     4771.48
    141200     4772.68
    141240     4773.98
    141280     4775.76
    141320     4777.02
    141360     4777.93
    141400     4779.82
    141440      4781.1
    141480     4782.13
    141520     4783.62
    141560     4784.91
    141600     4786.68
    141640     4787.87
    141680     4788.99
    141720     4790.44
    141760      4791.5
    141800     4793.17
    141840     4794.75
    141880     4795.85
    141920     4796.73
    141960     4798.51
    142000     4799.71
    142040     4801.01
    142080     4802.78
    142120     4804.05
    142160     4804.97
    142200     4806.85
    142240     4808.13
    142280     4809.15
    142320     4810.65
    142360     4811.94
    142400     4813.71
    142440      4814.9
    142480        4816
    142520     4817.46
    142560     4818.52
    142600      4820.2
    142640     4821.78
    142680     4822.88
    142720     4823.75
    142760     4825.54
    142800     4826.72
    142840     4828.04
    142880     4829.81
    142920     4831.06
    142960     4831.99
    143000     4833.88
    143040     4835.16
    143080     4836.19
    143120     4837.68
    143160     4838.97
    143200     4840.74
    143240     4841.94
    143280     4843.03
    143320     4844.49
    143360     4845.55
    143400     4847.22
    143440      4848.8
    143480      4849.9
    143520     4850.78
    143560     4852.56
    143600     4853.75
    143640     4855.06
    143680     4856.84
    143720     4858.08
    143760        4859
    143800      4860.9
    143840     4862.19
    143880      4863.2
    143920     4864.69
    143960     4865.98
    144000     4867.75
    144040     4868.94
    144080     4870.04
    144120     4871.48
    144160     4872.55
    144200     4874.21
    144240      4875.8
    144280      4876.9
    144320     4877.78
    144360     4879.56
    144400     4880.76
    144440     4882.06
    144480     4883.84
    144520     4885.08
    144560     4886.02
    144600     4887.91
    144640      4889.2
    144680      4890.2
    144720      4891.7
    144760     4892.99
    144800     4894.75
    144840     4895.95
    144880     4897.04
    144920     4898.49
    144960     4899.53
    145000     4901.21
    145040      4902.8
    145080      4903.9
    145120     4904.78
    145160     4906.56
    145200     4907.75
    145240     4909.05
    145280     4910.84
    145320     4912.08
    145360        4913
    145400     4914.91
    145440     4916.19
    145480     4917.18
    145520     4918.69
    145560     4919.98
    145600     4921.74
    145640     4922.94
    145680     4924.03
    145720     4925.46
    145760      4926.5
    145800      4928.2
    145840      4929.8
    145880     4930.88
    145920     4931.75
    145960     4933.56
    146000     4934.74
    146040     4936.04
    146080     4937.84
    146120     4939.06
    146160     4939.98
    146200      4941.9
    146240     4943.19
    146280     4944.17
    146320     4945.67
    146360     4946.96
    146400     4948.72
    146440     4949.92
    146480        4951
    146520     4952.45
    146560     4953.49
    146600     4955.18
    146640      4956.8
    146680     4957.86
    146720     4958.74
    146760     4960.55
    146800     4961.73
    146840     4963.03
    146880     4964.82
    146920     4966.05
    146960     4966.96
    147000     4968.88
    147040     4970.16
    147080     4971.15
    147120     4972.66
    147160     4973.95
    147200     4975.69
    147240      4976.9
    147280     4977.96
    147320     4979.43
    147360     4980.47
    147400     4982.16
    147440     4983.78
    147480     4984.84
    147520     4985.72
    147560     4987.51
    147600      4988.7
    147640     4990.02
    147680      4991.8
    147720     4993.02
    147760     4993.94
    147800     4995.86
    147840     4997.15
    147880     4998.14
    147920     4999.63
    147960     5000.93
    148000     5002.67
    148040     5003.88
    148080     5004.93
    148120      5006.4
    148160     5007.44
    148200     5009.15
    148240     5010.75
    148280     5011.82
    148320      5012.7
    148360      5014.5
    148400     5015.69
    148440        5017
    148480     5018.79
    148520        5020
    148560     5020.93
    148600     5022.84
    148640     5024.13
    148680     5025.12
    148720     5026.61
    148760     5027.91
    148800     5029.65
    148840     5030.86
    148880     5031.93
    148920     5033.39
    148960     5034.43
    149000     5036.15
    149040     5037.76
    149080     5038.82
    149120      5039.7
    149160     5041.49
    149200     5042.69
    149240        5044
    149280      5045.8
    149320     5047.01
    149360     5047.92
    149400     5049.84
    149440     5051.14
    149480     5052.12
    149520      5053.6
    149560      5054.9
    149600     5056.65
    149640     5057.87
    149680     5058.93
    149720      5060.4
    149760     5061.44
    149800     5063.15
    149840     5064.77
    149880     5065.83
    149920     5066.72
    149960     5068.49
    150000     5069.69
    150040        5071
    150080     5072.81
    150120     5074.01
    150160     5074.92
    150200     5076.83
    150240     5078.15
    150280     5079.14
    150320      5080.6
    150360      5081.9
    150400     5083.66
    150440     5084.88
    150480     5085.94
    150520      5087.4
    150560     5088.44
    150600     5090.16
    150640     5091.79
    150680     5092.83
    150720     5093.72
    150760     5095.49
    150800     5096.69
    150840     5098.02
    150880     5099.82
    150920     5101.01
    150960     5101.93
    151000     5103.85
    151040     5105.16
    151080     5106.15
    151120     5107.62
    151160     5108.92
    151200     5110.68
    151240     5111.91
    151280     5112.96
    151320     5114.42
    151360     5115.47
    151400     5117.19
    151440     5118.81
    151480     5119.86
    151520     5120.74
    151560     5122.51
    151600     5123.71
    151640     5125.04
    151680     5126.83
    151720     5128.04
    151760     5128.96
    151800     5130.87
    151840     5132.17
    151880     5133.18
    151920     5134.62
    151960     5135.93
    152000      5137.7
    152040     5138.93
    152080     5139.98
    152120     5141.45
    152160     5142.49
    152200     5144.22
    152240     5145.84
    152280     5146.88
    152320     5147.76
    152360     5149.52
    152400     5150.74
    152440     5152.07
    152480     5153.86
    152520     5155.06
    152560     5155.99
    152600     5157.89
    152640     5159.19
    152680     5160.19
    152720     5161.66
    152760     5162.96
    152800      5164.7
    152840     5165.95
    152880     5167.01
    152920     5168.48
    152960     5169.51
    153000     5171.23
    153040     5172.86
    153080     5173.89
    153120     5174.78
    153160     5176.54
    153200     5177.74
    153240      5179.1
    153280     5180.89
    153320     5182.08
    153360        5183
    153400     5184.91
    153440     5186.22
    153480     5187.21
    153520     5188.68
    153560     5189.98
    153600     5191.72
    153640     5192.98
    153680     5194.03
    153720      5195.5
    153760     5196.54
    153800     5198.26
    153840      5199.9
    153880     5200.91
    153920     5201.82
    153960     5203.57
    154000     5204.77
    154040     5206.13
    154080      5207.9
    154120      5209.1
    154160     5210.02
    154200     5211.94
    154240     5213.25
    154280     5214.25
    154320     5215.72
    154360     5217.02
    154400     5218.76
    154440     5220.01
    154480     5221.06
    154520     5222.52
    154560     5223.58
    154600      5225.3
    154640     5226.93
    154680     5227.94
    154720     5228.85
    154760     5230.61
    154800      5231.8
    154840     5233.17
    154880     5234.94
    154920     5236.14
    154960     5237.05
    155000     5238.98
    155040     5240.28
    155080     5241.28
    155120     5242.74
    155160     5244.05
    155200     5245.79
    155240     5247.06
    155280      5248.1
    155320     5249.54
    155360      5250.6
    155400     5252.32
    155440     5253.97
    155480     5254.97
    155520     5255.88
    155560     5257.63
    155600     5258.84
    155640      5260.2
    155680     5261.99
    155720     5263.18
    155760     5264.09
    155800     5266.01
    155840     5267.31
    155880     5268.32
    155920     5269.79
    155960     5271.09
    156000     5272.83
    156040      5274.1
    156080     5275.16
    156120     5276.59
    156160     5277.63
    156200     5279.36
    156240     5281.02
    156280     5282.01
    156320     5282.92
    156360     5284.69
    156400     5285.88
    156440     5287.24
    156480     5289.03
    156520     5290.22
    156560     5291.15
    156600     5293.07
    156640     5294.38
    156680     5295.35
    156720     5296.84
    156760     5298.14
    156800     5299.89
    156840     5301.16
    156880     5302.22
    156920     5303.64
    156960     5304.68
    157000      5306.4
    157040     5308.07
    157080     5309.07
    157120     5309.97
    157160     5311.76
    157200     5312.95
    157240      5314.3
    157280      5316.1
    157320     5317.28
    157360      5318.2
    157400     5320.13
    157440     5321.43
    157480     5322.42
    157520     5323.92
    157560     5325.21
    157600     5326.96
    157640     5328.24
    157680     5329.28
    157720      5330.7
    157760     5331.75
    157800     5333.47
    157840     5335.14
    157880     5336.12
    157920     5337.03
    157960     5338.83
    158000     5340.03
    158040     5341.36
    158080     5343.17
    158120     5344.36
    158160     5345.27
    158200     5347.21
    158240     5348.52
    158280      5349.5
    158320        5351
    158360     5352.29
    158400     5354.02
    158440     5355.32
    158480     5356.35
    158520     5357.76
    158560     5358.81
    158600     5360.54
    158640     5362.22
    158680      5363.2
    158720      5364.1
    158760     5365.92
    158800     5367.09
    158840     5368.43
    158880     5370.24
    158920     5371.44
    158960     5372.35
    159000      5374.3
    159040     5375.59
    159080     5376.58
    159120     5378.09
    159160     5379.37
    159200      5381.1
    159240     5382.39
    159280     5383.42
    159320     5384.83
    159360     5385.88
    159400     5387.63
    159440     5389.29
    159480     5390.27
    159520     5391.19
    159560        5393
    159600     5394.15
    159640     5395.51
    159680     5397.32
    159720     5398.52
    159760     5399.42
    159800     5401.37
    159840     5402.67
    159880     5403.65
    159920     5405.17
    159960     5406.46
    160000     5408.19
    160040     5409.48
    160080     5410.51
    160120     5411.89
    160160     5412.97
    160200      5414.7
    160240     5416.38
    160280     5417.35
    160320     5418.26
    160360     5420.07
    160400     5421.25
    160440     5422.59
    160480      5424.4
    160520     5425.62
    160560      5426.5
    160600     5428.45
    160640     5429.76
    160680     5430.73
    160720     5432.26
    160760     5433.53
    160800     5435.26
    160840     5436.55
    160880      5437.6
    160920     5438.98
    160960     5440.05
    161000     5441.79
    161040     5443.46
    161080     5444.42
    161120     5445.33
    161160     5447.17
    161200     5448.33
    161240     5449.66
    161280     5451.48
    161320     5452.69
    161360     5453.58
    161400     5455.55
    161440     5456.84
    161480     5457.82
    161520     5459.33
    161560     5460.61
    161600     5462.35
    161640     5463.63
    161680     5464.67
    161720     5466.05
    161760     5467.13
    161800     5468.86
    161840     5470.54
    161880      5471.5
    161920     5472.41
    161960     5474.25
    162000     5475.43
    162040     5476.75
    162080     5478.57
    162120     5479.78
    162160     5480.67
    162200     5482.64
    162240     5483.92
    162280     5484.89
    162320     5486.41
    162360     5487.68
    162400     5489.44
    162440     5490.69
    162480     5491.75
    162520     5493.14
    162560      5494.2
    162600     5495.96
    162640     5497.63
    162680     5498.58
    162720     5499.48
    162760     5501.34
    162800     5502.51
    162840     5503.82
    162880     5505.65
    162920     5506.85
    162960     5507.76
    163000     5509.74
    163040     5511.01
    163080     5511.97
    163120     5513.47
    163160     5514.77
    163200     5516.53
    163240     5517.78
    163280     5518.82
    163320     5520.21
    163360     5521.27
    163400     5523.02
    163440     5524.69
    163480     5525.67
    163520     5526.55
    163560     5528.41
    163600     5529.58
    163640     5530.87
    163680     5532.72
    163720     5533.92
    163760     5534.83
    163800     5536.81
    163840     5538.08
    163880     5539.05
    163920     5540.54
    163960     5541.81
    164000      5543.6
    164040     5544.85
    164080     5545.89
    164120     5547.27
    164160     5548.34
    164200     5550.09
    164240     5551.75
    164280     5552.75
    164320     5553.62
    164360     5555.48
    164400     5556.64
    164440     5557.94
    164480     5559.78
    164520     5560.98
    164560     5561.91
    164600     5563.88
    164640     5565.14
    164680     5566.11
    164720      5567.6
    164760     5568.89
    164800     5570.67
    164840     5571.92
    164880     5572.96
    164920     5574.33
    164960     5575.41
    165000     5577.16
    165040     5578.82
    165080     5579.81
    165120     5580.68
    165160     5582.55
    165200     5583.71
    165240     5585.02
    165280     5586.85
    165320     5588.06
    165360     5588.98
    165400     5590.95
    165440     5592.22
    165480     5593.18
    165520     5594.68
    165560     5595.95
    165600     5597.73
    165640        5599
    165680     5600.03
    165720     5601.42
    165760     5602.49
    165800     5604.24
    165840      5605.9
    165880     5606.89
    165920     5607.75
    165960     5609.63
    166000     5610.76
    166040     5612.09
    166080     5613.91
    166120     5615.14
    166160     5616.04
    166200     5618.02
    166240     5619.28
    166280     5620.24
    166320     5621.73
    166360     5623.02
    166400     5624.81
    166440     5626.06
    166480     5627.08
    166520     5628.47
    166560     5629.56
    166600     5631.31
    166640     5632.97
    166680     5633.95
    166720     5634.83
    166760     5636.69
    166800     5637.84
    166840     5639.18
    166880        5641
    166920     5642.22
    166960     5643.11
    167000     5645.09
    167040     5646.36
    167080      5647.3
    167120      5648.8
    167160      5650.1
    167200     5651.89
    167240     5653.13
    167280     5654.15
    167320     5655.55
    167360     5656.62
    167400     5658.38
    167440     5660.02
    167480     5661.02
    167520     5661.89
    167560     5663.76
    167600     5664.89
    167640     5666.23
    167680     5668.06
    167720     5669.28
    167760     5670.17
    167800     5672.16
    167840     5673.42
    167880     5674.36
    167920     5675.87
    167960     5677.16
    168000     5678.96
    168040     5680.18
    168080     5681.22
    168120     5682.61
    168160     5683.68
    168200     5685.44
    168240     5687.09
    168280     5688.09
    168320     5688.95
    168360     5690.82
    168400     5691.98
    168440     5693.29
    168480     5695.13
    168520     5696.34
    168560     5697.24
    168600     5699.21
    168640     5700.48
    168680     5701.44
    168720     5702.93
    168760     5704.21
    168800     5706.03
    168840     5707.25
    168880      5708.3
    168920     5709.67
    168960     5710.74
    169000     5712.51
    169040     5714.17
    169080     5715.17
    169120     5716.01
    169160     5717.89
    169200     5719.05
    169240     5720.36
    169280     5722.19
    169320     5723.41
    169360     5724.31
    169400     5726.28
    169440     5727.54
    169480     5728.48
    169520     5730.01
    169560     5731.28
    169600     5733.08
    169640     5734.31
    169680     5735.36
    169720     5736.73
    169760     5737.81
    169800     5739.57
    169840     5741.23
    169880     5742.23
    169920     5743.07
    169960     5744.95
    170000     5746.09
    170040     5747.42
    170080     5749.24
    170120     5750.48
    170160     5751.36
    170200     5753.34
    170240      5754.6
    170280     5755.52
    170320     5757.05
    170360     5758.34
    170400     5760.13
    170440     5761.36
    170480     5762.42
    170520     5763.79
    170560     5764.86
    170600     5766.64
    170640     5768.28
    170680     5769.31
    170720     5770.14
    170760     5772.01
    170800     5773.15
    170840     5774.47
    170880     5776.31
    170920     5777.54
    170960     5778.42
    171000     5780.39
    171040     5781.66
    171080     5782.58
    171120      5784.1
    171160     5785.39
    171200     5787.18
    171240     5788.44
    171280     5789.48
    171320     5790.86
    171360     5791.91
    171400     5793.68
    171440     5795.33
    171480     5796.36
    171520      5797.2
    171560     5799.06
    171600     5800.21
    171640     5801.53
    171680     5803.37
    171720     5804.61
    171760     5805.49
    171800     5807.46
    171840     5808.74
    171880     5809.65
    171920     5811.16
    171960     5812.47
    172000     5814.25
    172040     5815.51
    172080     5816.54
    172120     5817.93
    172160     5818.97
    172200     5820.77
    172240      5822.4
    172280     5823.44
    172320     5824.26
    172360     5826.15
    172400     5827.28
    172440     5828.61
    172480     5830.45
    172520     5831.68
    172560     5832.56
    172600     5834.52
    172640     5835.81
    172680     5836.72
    172720     5838.21
    172760     5839.53
    172800     5841.33
    172840     5842.57
    172880      5843.6
    172920     5844.99
    172960     5846.05
    173000     5847.84
    173040     5849.47
    173080      5850.5
    173120     5851.32
    173160     5853.22
    173200     5854.36
    173240     5855.68
    173280     5857.53
    173320     5858.75
    173360     5859.62
    173400     5861.58
    173440     5862.89
    173480     5863.78
    173520     5865.29
    173560     5866.59
    173600     5868.39
    173640     5869.64
    173680     5870.67
    173720     5872.05
    173760     5873.12
    173800     5874.91
    173840     5876.54
    173880     5877.57
    173920     5878.39
    173960     5880.27
    174000     5881.43
    174040     5882.74
    174080     5884.59
    174120      5885.8
    174160     5886.68
    174200     5888.64
    174240     5889.95
    174280     5890.83
    174320     5892.34
    174360     5893.65
    174400     5895.47
    174440     5896.71
    174480     5897.73
    174520     5899.12
    174560     5900.19
    174600     5901.98
    174640      5903.6
    174680     5904.64
    174720     5905.46
    174760     5907.37
    174800     5908.49
    174840     5909.82
    174880     5911.66
    174920     5912.85
    174960     5913.75
    175000     5915.71
    175040     5917.03
    175080      5917.9
    175120     5919.41
    175160     5920.72
    175200     5922.55
    175240     5923.77
    175280      5924.8
    175320     5926.19
    175360     5927.25
    175400     5929.05
    175440     5930.67
    175480      5931.7
    175520     5932.52
    175560     5934.43
    175600     5935.56
    175640     5936.89
    175680     5938.73
    175720     5939.91
    175760     5940.82
    175800     5942.78
    175840     5944.11
    175880     5944.98
    175920     5946.48
    175960     5947.79
    176000     5949.64
    176040     5950.85
    176080     5951.86
    176120     5953.25
    176160     5954.33
    176200     5956.13
    176240     5957.75
    176280      5958.8
    176320     5959.61
    176360     5961.52
    176400     5962.64
    176440     5963.96
    176480     5965.81
    176520        5967
    176560     5967.89
    176600     5969.86
    176640     5971.19
    176680     5972.04
    176720     5973.56
    176760     5974.87
    176800      5976.7
    176840     5977.92
    176880     5978.93
    176920     5980.35
    176960     5981.41
    177000     5983.19
    177040     5984.82
    177080     5985.89
    177120      5986.7
    177160     5988.61
    177200     5989.72
    177240     5991.04
    177280      5992.9
    177320      5994.1
    177360     5994.97
    177400     5996.95
    177440     5998.27
    177480     5999.13
    177520     6000.65
    177560     6001.96
    177600      6003.8
    177640     6005.01
    177680     6006.03
    177720     6007.43
    177760     6008.49
    177800     6010.27
    177840      6011.9
    177880     6012.98
    177920     6013.79
    177960      6015.7
    178000     6016.81
    178040     6018.14
    178080     6019.99
    178120      6021.2
    178160     6022.05
    178200     6024.02
    178240     6025.37
    178280     6026.22
    178320     6027.74
    178360     6029.05
    178400      6030.9
    178440     6032.11
    178480     6033.14
    178520     6034.52
    178560     6035.57
    178600     6037.37
    178640     6038.99
    178680     6040.07
    178720     6040.88
    178760      6042.8
    178800      6043.9
    178840     6045.23
    178880     6047.09
    178920     6048.26
    178960     6049.14
    179000      6051.1
    179040     6052.46
    179080     6053.31
    179120     6054.82
    179160     6056.14
    179200     6057.98
    179240     6059.19
    179280     6060.21
    179320     6061.59
    179360     6062.65
    179400     6064.46
    179440     6066.08
    179480     6067.16
    179520     6067.96
    179560     6069.88
    179600     6070.99
    179640      6072.3
    179680     6074.17
    179720     6075.36
    179760     6076.22
    179800     6078.18
    179840     6079.56
    179880     6080.42
    179920      6081.9
    179960     6083.23
    180000     6085.07
    180040     6086.29
    180080     6087.31
    180120     6088.68
    180160     6089.75
    180200     6091.56
    180240     6093.17
    180280     6094.26
    180320     6095.07
    180360     6096.98
    180400     6098.09
    180440     6099.41
    180480     6101.26
    180520     6102.46
    180560     6103.32
    180600     6105.28
    180640     6106.67
    180680     6107.52
    180720     6109.01
    180760     6110.34
    180800     6112.17
    180840     6113.39
    180880      6114.4
    180920     6115.77
    180960     6116.83
    181000     6118.66
    181040     6120.27
    181080     6121.35
    181120     6122.16
    181160     6124.06
    181200     6125.17
    181240      6126.5
    181280     6128.35
    181320     6129.54
    181360      6130.4
    181400     6132.37
    181440     6133.75
    181480     6134.61
    181520     6136.09
    181560      6137.4
    181600     6139.25
    181640     6140.45
    181680     6141.48
    181720     6142.86
    181760     6143.92
    181800     6145.74
    181840     6147.36
    181880     6148.44
    181920     6149.25
    181960     6151.15
    182000     6152.26
    182040      6153.6
    182080     6155.44
    182120     6156.63
    182160      6157.5
    182200     6159.47
    182240     6160.84
    182280     6161.69
    182320     6163.18
    182360     6164.49
    182400     6166.34
    182440     6167.56
    182480     6168.58
    182520     6169.96
    182560     6171.02
    182600     6172.84
    182640     6174.45
    182680     6175.54
    182720     6176.35
    182760     6178.24
    182800     6179.36
    182840     6180.68
    182880     6182.57
    182920     6183.74
    182960      6184.6
    183000     6186.56
    183040     6187.94
    183080      6188.8
    183120     6190.28
    183160     6191.59
    183200     6193.44
    183240     6194.66
    183280     6195.67
    183320     6197.06
    183360     6198.12
    183400     6199.94
    183440     6201.57
    183480     6202.64
    183520     6203.44
    183560     6205.35
    183600     6206.45
    183640     6207.79
    183680     6209.66
    183720     6210.84
    183760      6211.7
    183800     6213.66
    183840     6215.05
    183880      6215.9
    183920     6217.38
    183960     6218.68
    184000     6220.55
    184040     6221.76
    184080     6222.75
    184120     6224.16
    184160     6225.22
    184200     6227.03
    184240     6228.66
    184280     6229.75
    184320     6230.54
    184360     6232.45
    184400     6233.55
    184440     6234.88
    184480     6236.77
    184520     6237.94
    184560      6238.8
    184600     6240.77
    184640     6242.15
    184680     6242.99
    184720     6244.49
    184760     6245.78
    184800     6247.64
    184840     6248.86
    184880     6249.84
    184920     6251.27
    184960     6252.31
    185000     6254.12
    185040     6255.76
    185080     6256.84
    185120     6257.62
    185160     6259.53
    185200     6260.65
    185240     6261.97
    185280     6263.87
    185320     6265.04
    185360     6265.89
    185400     6267.86
    185440     6269.26
    185480     6270.08
    185520     6271.57
    185560     6272.89
    185600     6274.74
    185640     6275.96
    185680     6276.93
    185720     6278.36
    185760     6279.41
    185800     6281.21
    185840     6282.85
    185880     6283.92
    185920     6284.71
    185960     6286.62
    186000     6287.73
    186040     6289.06
    186080     6290.96
    186120     6292.13
    186160     6292.97
    186200     6294.95
    186240     6296.35
    186280     6297.16
    186320     6298.66
    186360     6299.96
    186400     6301.82
    186440     6303.05
    186480        6304
    186520     6305.44
    186560      6306.5
    186600     6308.28
    186640     6309.92
    186680     6310.99
    186720     6311.78
    186760     6313.69
    186800     6314.82
    186840     6316.14
    186880     6318.04
    186920      6319.2
    186960     6320.07
    187000     6322.02
    187040     6323.42
    187080     6324.24
    187120     6325.74
    187160     6327.04
    187200     6328.88
    187240     6330.14
    187280     6331.08
    187320     6332.49
    187360     6333.57
    187400     6335.36
    187440        6337
    187480     6338.07
    187520     6338.86
    187560     6340.75
    187600     6341.89
    187640      6343.2
    187680     6345.11
    187720     6346.29
    187760     6347.15
    187800     6349.08
    187840     6350.49
    187880     6351.34
    187920     6352.82
    187960     6354.12
    188000     6355.95
    188040     6357.23
    188080     6358.17
    188120     6359.58
    188160     6360.64
    188200     6362.46
    188240      6364.1
    188280     6365.14
    188320     6365.94
    188360     6367.82
    188400     6368.98
    188440     6370.28
    188480      6372.2
    188520     6373.37
    188560     6374.23
    188600     6376.15
    188640     6377.58
    188680     6378.42
    188720     6379.92
    188760     6381.22
    188800     6383.04
    188840     6384.32
    188880     6385.25
    188920     6386.65
    188960     6387.73
    189000     6389.53
    189040     6391.19
    189080     6392.22
    189120     6393.01
    189160     6394.89
    189200     6396.06
    189240     6397.36
    189280     6399.28
    189320     6400.47
    189360      6401.3
    189400     6403.23
    189440     6404.67
    189480     6405.49
    189520        6407
    189560      6408.3
    189600      6410.1
    189640      6411.4
    189680     6412.32
    189720     6413.74
    189760     6414.81
    189800      6416.6
    189840     6418.26
    189880     6419.29
    189920     6420.07
    189960     6421.95
    190000     6423.13
    190040     6424.43
    190080     6426.34
    190120     6427.54
    190160     6428.38
    190200     6430.29
    190240     6431.74
    190280     6432.56
    190320     6434.06
    190360     6435.37
    190400     6437.17
    190440     6438.49
    190480     6439.39
    190520     6440.82
    190560     6441.88
    190600     6443.67
    190640     6445.33
    190680     6446.36
    190720     6447.13
    190760     6449.03
    190800      6450.2
    190840     6451.51
    190880     6453.44
    190920     6454.63
    190960     6455.47
    191000     6457.37
    191040     6458.84
    191080     6459.63
    191120     6461.14
    191160     6462.47
    191200     6464.25
    191240     6465.57
    191280     6466.47
    191320      6467.9
    191360     6468.95
    191400     6470.75
    191440     6472.41
    191480     6473.42
    191520     6474.19
    191560     6476.12
    191600     6477.27
    191640      6478.6
    191680     6480.51
    191720     6481.71
    191760     6482.57
    191800     6484.46
    191840      6485.9
    191880     6486.71
    191920     6488.22
    191960     6489.55
    192000     6491.34
    192040     6492.65
    192080     6493.55
    192120     6494.98
    192160     6496.03
    192200     6497.86
    192240      6499.5
    192280     6500.51
    192320     6501.28
    192360     6503.22
    192400     6504.37
    192440      6505.7
    192480     6507.63
    192520     6508.82
    192560     6509.66
    192600     6511.56
    192640        6513
    192680     6513.81
    192720     6515.32
    192760     6516.65
    192800     6518.44
    192840     6519.74
    192880     6520.66
    192920     6522.06
    192960     6523.13
    193000     6524.97
    193040      6526.6
    193080     6527.61
    193120     6528.38
    193160     6530.31
    193200     6531.46
    193240      6532.8
    193280     6534.72
    193320     6535.93
    193360     6536.76
    193400     6538.65
    193440     6540.09
    193480      6540.9
    193520     6542.43
    193560     6543.74
    193600     6545.53
    193640     6546.84
    193680     6547.75
    193720     6549.17
    193760     6550.22
    193800     6552.06
    193840      6553.7
    193880     6554.72
    193920     6555.47
    193960      6557.4
    194000     6558.55
    194040     6559.87
    194080      6561.8
    194120     6563.03
    194160     6563.87
    194200     6565.72
    194240     6567.17
    194280     6567.97
    194320     6569.51
    194360     6570.82
    194400     6572.61
    194440     6573.92
    194480     6574.83
    194520     6576.24
    194560     6577.29
    194600     6579.14
    194640     6580.78
    194680     6581.77
    194720     6582.56
    194760     6584.49
    194800     6585.64
    194840     6586.96
    194880     6588.88
    194920     6590.12
    194960     6590.95
    195000     6592.81
    195040     6594.26
    195080     6595.05
    195120     6596.58
    195160     6597.93
    195200      6599.7
    195240     6601.01
    195280     6601.91
    195320     6603.32
    195360     6604.36
    195400     6606.24
    195440     6607.88
    195480     6608.87
    195520     6609.66
    195560     6611.56
    195600     6612.73
    195640     6614.04
    195680     6615.97
    195720     6617.19
    195760     6618.03
    195800     6619.88
    195840     6621.35
    195880     6622.13
    195920     6623.67
    195960        6625
    196000     6626.79
    196040      6628.1
    196080        6629
    196120     6630.42
    196160     6631.45
    196200     6633.32
    196240     6634.96
    196280     6635.96
    196320     6636.73
    196360     6638.65
    196400     6639.81
    196440     6641.14
    196480     6643.05
    196520      6644.3
    196560     6645.12
    196600     6646.98
    196640     6648.45
    196680     6649.22
    196720     6650.75
    196760      6652.1
    196800     6653.88
    196840      6655.2
    196880     6656.08
    196920     6657.52
    196960     6658.54
    197000     6660.43
    197040     6662.06
    197080     6663.05
    197120     6663.82
    197160     6665.75
    197200     6666.89
    197240     6668.21
    197280     6670.14
    197320     6671.39
    197360     6672.21
    197400     6674.08
    197440     6675.53
    197480     6676.31
    197520     6677.81
    197560     6679.18
    197600     6680.96
    197640     6682.29
    197680     6683.16
    197720      6684.6
    197760     6685.62
    197800     6687.51
    197840     6689.12
    197880     6690.13
    197920     6690.89
    197960     6692.83
    198000     6693.97
    198040     6695.29
    198080     6697.22
    198120     6698.44
    198160     6699.27
    198200     6701.15
    198240      6702.6
    198280     6703.37
    198320     6704.88
    198360     6706.26
    198400     6708.04
    198440     6709.38
    198480     6710.22
    198520     6711.66
    198560     6712.69
    198600     6714.57
    198640     6716.21
    198680      6717.2
    198720     6717.97
    198760      6719.9
    198800     6721.05
    198840     6722.38
    198880     6724.29
    198920      6725.5
    198960     6726.35
    199000     6728.24
    199040     6729.68
    199080     6730.43
    199120     6731.96
    199160     6733.33
    199200     6735.11
    199240     6736.46
    199280     6737.29
    199320     6738.74
    199360     6739.76
    199400     6741.66
    199440     6743.29
    199480     6744.28
    199520     6745.04
    199560     6746.99
    199600     6748.13
    199640     6749.44
    199680     6751.36
    199720     6752.58
    199760     6753.43
    199800     6755.31
    199840     6756.75
    199880     6757.49
    199920     6759.02
    199960      6760.4
    200000      6762.2
    200040     6763.55
    200080     6764.37
    200120     6765.82
    200160     6766.84
    200200     6768.76
    200240     6770.37
    200280     6771.37
    200320     6772.13
    200360     6774.09
    200400     6775.23
    200440     6776.53
    200480     6778.46
    200520     6779.68
    200560     6780.53
    200600      6782.4
    200640     6783.84
    200680     6784.58
    200720     6786.13
    200760     6787.48
    200800      6789.3
    200840     6790.66
    200880     6791.47
    200920     6792.94
    200960     6793.93
    201000     6795.86
    201040     6797.48
    201080     6798.47
    201120     6799.24
    201160     6801.19
    201200     6802.33
    201240     6803.63
    201280     6805.55
    201320      6806.8
    201360     6807.62
    201400      6809.5
    201440     6810.97
    201480     6811.67
    201520     6813.22
    201560     6814.58
    201600     6816.41
    201640     6817.76
    201680     6818.57
    201720     6820.04
    201760     6821.01
    201800     6822.94
    201840     6824.57
    201880     6825.56
    201920     6826.33
    201960     6828.26
    202000     6829.44
    202040      6830.7
    202080     6832.62
    202120     6833.89
    202160     6834.72
    202200     6836.61
    202240     6838.04
    202280     6838.76
    202320     6840.29
    202360     6841.66
    202400     6843.48
    202440     6844.85
    202480     6845.65
    202520     6847.13
    202560     6848.08
    202600     6850.04
    202640     6851.66
    202680     6852.64
    202720     6853.43
    202760     6855.36
    202800     6856.51
    202840     6857.77
    202880      6859.7
    202920     6860.97
    202960     6861.79
    203000     6863.69
    203040     6865.13
    203080     6865.84
    203120     6867.39
    203160     6868.74
    203200     6870.58
    203240     6871.94
    203280     6872.74
    203320     6874.23
    203360     6875.16
    203400     6877.13
    203440     6878.74
    203480     6879.72
    203520     6880.52
    203560     6882.44
    203600      6883.6
    203640     6884.85
    203680     6886.78
    203720     6888.05
    203760     6888.88
    203800     6890.76
    203840     6892.22
    203880     6892.92
    203920     6894.48
    203960     6895.82
    204000     6897.67
    204040        6899
    204080     6899.82
    204120     6901.31
    204160     6902.23
    204200     6904.22
    204240     6905.85
    204280      6906.8
    204320     6907.61
    204360     6909.55
    204400     6910.68
    204440     6911.94
    204480     6913.87
    204520     6915.14
    204560     6915.94
    204600     6917.84
    204640      6919.3
    204680     6920.01
    204720     6921.58
    204760      6922.9
    204800     6924.75
    204840      6926.1
    204880     6926.92
    204920      6928.4
    204960     6929.32
    205000     6931.31
    205040     6932.93
    205080      6933.9
    205120     6934.71
    205160     6936.65
    205200     6937.76
    205240     6939.04
    205280     6940.96
    205320     6942.22
    205360     6943.03
    205400     6944.93
    205440     6946.41
    205480      6947.1
    205520     6948.67
    205560     6949.99
    205600     6951.84
    205640     6953.18
    205680        6954
    205720     6955.49
    205760      6956.4
    205800      6958.4
    205840     6960.01
    205880     6960.98
    205920     6961.79
    205960     6963.72
    206000     6964.85
    206040     6966.12
    206080     6968.03
    206120     6969.29
    206160     6970.12
    206200        6972
    206240     6973.47
    206280      6974.2
    206320     6975.76
    206360     6977.07
    206400     6978.92
    206440     6980.27
    206480     6981.09
    206520     6982.56
    206560     6983.48
    206600      6985.5
    206640     6987.09
    206680     6988.08
    206720     6988.88
    206760      6990.8
    206800     6991.95
    206840     6993.22
    206880     6995.12
    206920     6996.38
    206960      6997.2
    207000     6999.07
    207040     7000.56
    207080     7001.27
    207120     7002.85
    207160     7004.16
    207200        7006
    207240     7007.35
    207280     7008.19
    207320     7009.66
    207360     7010.56
    207400     7012.59
    207440     7014.19
    207480     7015.17
    207520     7015.96
    207560     7017.89
    207600     7019.03
    207640     7020.29
    207680     7022.21
    207720     7023.48
    207760     7024.29
    207800     7026.19
    207840     7027.64
    207880     7028.34
    207920     7029.91
    207960     7031.24
    208000     7033.11
    208040     7034.44
    208080     7035.27
    208120     7036.73
    208160     7037.64
    208200     7039.67
    208240     7041.27
    208280     7042.25
    208320     7043.05
    208360     7044.96
    208400      7046.1
    208440     7047.36
    208480     7049.29
    208520     7050.55
    208560     7051.35
    208600     7053.24
    208640     7054.72
    208680     7055.41
    208720     7056.99
    208760     7058.32
    208800     7060.18
    208840     7061.51
    208880     7062.34
    208920      7063.8
    208960     7064.71
    209000     7066.73
    209040     7068.35
    209080     7069.32
    209120     7070.12
    209160     7072.06
    209200     7073.17
    209240     7074.45
    209280     7076.37
    209320     7077.61
    209360     7078.44
    209400     7080.33
    209440     7081.81
    209480     7082.48
    209520     7084.08
    209560     7085.42
    209600     7087.28
    209640     7088.59
    209680     7089.42
    209720     7090.88
    209760      7091.8
    209800     7093.81
    209840     7095.43
    209880      7096.4
    209920     7097.21
    209960     7099.14
    210000     7100.24
    210040     7101.53
    210080     7103.46
    210120      7104.7
    210160     7105.51
    210200     7107.42
    210240      7108.9
    210280     7109.54
    210320     7111.14
    210360      7112.5
    210400     7114.37
    210440     7115.69
    210480      7116.5
    210520     7117.96
    210560     7118.87
    210600     7120.91
    210640     7122.52
    210680     7123.49
    210720     7124.29
    210760     7126.26
    210800     7127.35
    210840     7128.62
    210880     7130.56
    210920      7131.8
    210960      7132.6
    211000     7134.53
    211040     7135.98
    211080     7136.64
    211120     7138.22
    211160     7139.61
    211200     7141.46
    211240     7142.79
    211280     7143.61
    211320     7145.08
    211360     7145.98
    211400     7148.01
    211440     7149.61
    211480     7150.59
    211520     7151.39
    211560     7153.33
    211600     7154.44
    211640     7155.72
    211680     7157.65
    211720     7158.92
    211760     7159.68
    211800     7161.62
    211840     7163.08
    211880     7163.74
    211920      7165.3
    211960     7166.72
    212000     7168.56
    212040      7169.9
    212080     7170.71
    212120     7172.17
    212160     7173.07
    212200     7175.11
    212240     7176.73
    212280     7177.67
    212320     7178.48
    212360     7180.42
    212400     7181.53
    212440      7182.8
    212480     7184.74
    212520        7186
    212560     7186.77
    212600      7188.7
    212640     7190.18
    212680     7190.83
    212720     7192.39
    212760     7193.83
    212800     7195.65
    212840        7197
    212880     7197.79
    212920     7199.26
    212960     7200.15
    213000     7202.19
    213040     7203.82
    213080     7204.76
    213120     7205.56
    213160     7207.51
    213200     7208.61
    213240      7209.9
    213280     7211.82
    213320      7213.1
    213360     7213.83
    213400      7215.8
    213440     7217.27
    213480     7217.91
    213520     7219.49
    213560     7220.92
    213600     7222.74
    213640      7224.1
    213680     7224.88
    213720     7226.34
    213760     7227.24
    213800     7229.28
    213840     7230.91
    213880     7231.86
    213920     7232.64
    213960     7234.58
    214000     7235.69
    214040        7237
    214080      7238.9
    214120     7240.18
    214160     7240.93
    214200     7242.89
    214240     7244.37
    214280        7245
    214320     7246.57
    214360     7248.02
    214400     7249.85
    214440      7251.2
    214480     7251.98
    214520     7253.42
    214560     7254.34
    214600     7256.39
    214640     7257.98
    214680     7258.95
    214720     7259.75
    214760     7261.69
    214800     7262.78
    214840     7264.07
    214880        7266
    214920     7267.26
    214960        7268
    215000     7269.98
    215040     7271.45
    215080     7272.09
    215120     7273.65
    215160      7275.1
    215200     7276.93
    215240      7278.3
    215280     7279.06
    215320     7280.51
    215360     7281.42
    215400     7283.48
    215440     7285.09
    215480     7286.05
    215520     7286.83
    215560     7288.79
    215600     7289.89
    215640     7291.16
    215680      7293.1
    215720     7294.38
    215760     7295.11
    215800     7297.07
    215840     7298.54
    215880     7299.19
    215920     7300.73
    215960     7302.18
    216000     7304.02
    216040     7305.39
    216080     7306.15
    216120     7307.59
    216160     7308.53
    216200     7310.58
    216240     7312.19
    216280     7313.15
    216320     7313.94
    216360      7315.9
    216400     7316.98
    216440     7318.26
    216480      7320.2
    216520     7321.48
    216560      7322.2
    216600     7324.17
    216640     7325.62
    216680     7326.29
    216720     7327.83
    216760     7329.28
    216800     7331.12
    216840     7332.48
    216880     7333.24
    216920     7334.67
    216960     7335.62
    217000     7337.67
    217040     7339.28
    217080     7340.24
    217120     7341.05
    217160     7342.98
    217200     7344.07
    217240     7345.35
    217280      7347.3
    217320     7348.56
    217360     7349.28
    217400     7351.29
    217440     7352.69
    217480     7353.38
    217520     7354.92
    217560     7356.38
    217600     7358.21
    217640     7359.57
    217680     7360.35
    217720     7361.77
    217760     7362.72
    217800     7364.75
    217840     7366.37
    217880     7367.34
    217920     7368.12
    217960     7370.08
    218000     7371.16
    218040     7372.43
    218080     7374.42
    218120     7375.65
    218160     7376.36
    218200     7378.39
    218240     7379.79
    218280     7380.48
    218320     7382.01
    218360     7383.45
    218400     7385.31
    218440     7386.66
    218480     7387.43
    218520     7388.86
    218560      7389.8
    218600     7391.84
    218640     7393.44
    218680     7394.43
    218720      7395.2
    218760     7397.16
    218800     7398.24
    218840     7399.53
    218880     7401.51
    218920     7402.75
    218960     7403.45
    219000     7405.49
    219040     7406.87
    219080     7407.57
    219120     7409.09
    219160     7410.53
    219200     7412.41
    219240     7413.73
    219280     7414.52
    219320     7415.95
    219360     7416.88
    219400     7418.91
    219440     7420.55
    219480     7421.51
    219520      7422.3
    219560     7424.23
    219600     7425.31
    219640     7426.62
    219680      7428.6
    219720     7429.82
    219760     7430.52
    219800      7432.6
    219840     7433.97
    219880     7434.67
    219920     7436.19
    219960     7437.64
    220000      7439.5
    220040     7440.85
    220080      7441.6
    220120     7443.05
    220160     7443.98
    220200        7446
    220240     7447.63
    220280      7448.6
    220320     7449.39
    220360     7451.31
    220400     7452.38
    220440      7453.7
    220480     7455.66
    220520     7456.89
    220560     7457.61
    220600     7459.68
    220640     7461.06
    220680     7461.75
    220720     7463.26
    220760     7464.73
    220800     7466.58
    220840     7467.93
    220880     7468.67
    220920     7470.12
    220960     7471.07
    221000     7473.08
    221040      7474.7
    221080     7475.65
    221120     7476.45
    221160     7478.38
    221200     7479.45
    221240     7480.79
    221280     7482.74
    221320     7483.97
    221360     7484.69
    221400     7486.75
    221440     7488.13
    221480     7488.84
    221520     7490.34
    221560     7491.79
    221600     7493.66
    221640     7495.01
    221680     7495.76
    221720     7497.21
    221760     7498.15
    221800     7500.16
    221840     7501.78
    221880     7502.73
    221920     7503.52
    221960     7505.47
    222000     7506.51
    222040     7507.86
    222080     7509.83
    222120     7511.06
    222160     7511.75
    222200     7513.82
    222240     7515.21
    222280     7515.92
    222320     7517.45
    222360     7518.88
    222400     7520.74
    222440      7522.1
    222480     7522.84
    222520     7524.29
    222560     7525.21
    222600     7527.23
    222640     7528.85
    222680     7529.81
    222720     7530.61
    222760     7532.55
    222800     7533.61
    222840     7534.91
    222880     7536.91
    222920     7538.13
    222960     7538.83
    223000     7540.92
    223040     7542.29
    223080     7542.97
    223120     7544.51
    223160     7545.95
    223200     7547.82
    223240     7549.15
    223280     7549.93
    223320     7551.36
    223360     7552.28
    223400     7554.31
    223440     7555.92
    223480     7556.88
    223520     7557.67
    223560     7559.64
    223600     7560.68
    223640     7561.98
    223680     7563.99
    223720     7565.22
    223760      7565.9
    223800        7568
    223840     7569.37
    223880     7570.04
    223920      7571.6
    223960     7573.02
    224000      7574.9
    224040     7576.24
    224080     7577.03
    224120     7578.44
    224160     7579.37
    224200      7581.4
    224240     7583.02
    224280     7583.97
    224320     7584.77
    224360     7586.72
    224400     7587.75
    224440     7589.08
    224480     7591.07
    224520     7592.32
    224560     7592.97
    224600     7595.07
    224640     7596.44
    224680     7597.14
    224720     7598.68
    224760     7600.11
    224800     7601.99
    224840     7603.31
    224880      7604.1
    224920     7605.52
    224960     7606.44
    225000     7608.48
    225040     7610.08
    225080     7611.05
    225120     7611.84
    225160      7613.8
    225200     7614.85
    225240     7616.18
    225280     7618.15
    225320     7619.42
    225360     7620.04
    225400     7622.16
    225440     7623.52
    225480     7624.22
    225520     7625.75
    225560      7627.2
    225600     7629.08
    225640     7630.41
    225680     7631.17
    225720      7632.6
    225760     7633.51
    225800     7635.59
    225840     7637.17
    225880     7638.12
    225920     7638.91
    225960      7640.9
    226000     7641.93
    226040     7643.26
    226080     7645.22
    226120     7646.51
    226160     7647.13
    226200     7649.26
    226240     7650.61
    226280     7651.31
    226320     7652.84
    226360     7654.28
    226400     7656.16
    226440     7657.48
    226480     7658.26
    226520     7659.69
    226560     7660.58
    226600     7662.69
    226640     7664.24
    226680     7665.21
    226720        7666
    226760        7668
    226800     7669.02
    226840     7670.34
    226880     7672.31
    226920      7673.6
    226960     7674.22
    227000     7676.34
    227040     7677.69
    227080     7678.42
    227120     7679.94
    227160     7681.37
    227200     7683.27
    227240      7684.6
    227280     7685.35
    227320      7686.8
    227360     7687.67
    227400     7689.79
    227440     7691.35
    227480     7692.32
    227520      7693.1
    227560      7695.1
    227600     7696.12
    227640     7697.44
    227680     7699.41
    227720      7700.7
    227760     7701.31
    227800     7703.43
    227840      7704.8
    227880     7705.53
    227920     7707.04
    227960     7708.48
    228000     7710.38
    228040     7711.69
    228080     7712.44
    228120      7713.9
    228160     7714.79
    228200     7716.89
    228240     7718.46
    228280     7719.39
    228320      7720.2
    228360      7722.2
    228400     7723.24
    228440     7724.55
    228480      7726.5
    228520     7727.79
    228560     7728.42
    228600     7730.56
    228640      7731.9
    228680     7732.63
    228720     7734.14
    228760      7735.6
    228800     7737.49
    228840     7738.81
    228880     7739.57
    228920     7741.02
    228960     7741.89
    229000        7744
    229040     7745.58
    229080     7746.51
    229120      7747.3
    229160     7749.31
    229200     7750.34
    229240     7751.68
    229280     7753.61
    229320     7754.91
    229360     7755.52
    229400     7757.68
    229440     7759.02
    229480     7759.76
    229520     7761.26
    229560      7762.7
    229600     7764.61
    229640     7765.94
    229680      7766.7
    229720     7768.13
    229760     7768.99
    229800     7771.09
    229840     7772.69
    229880      7773.6
    229920     7774.42
    229960     7776.41
    230000     7777.46
    230040     7778.79
    230080     7780.73
    230120     7782.03
    230160     7782.63
    230200     7784.77
    230240     7786.14
    230280     7786.85
    230320     7788.36
    230360     7789.81
    230400     7791.73
    230440     7793.06
    230480      7793.8
    230520     7795.23
    230560      7796.1
    230600      7798.2
    230640     7799.82
    230680     7800.73
    230720     7801.53
    230760     7803.52
    230800     7804.59
    230840      7805.9
    230880     7807.83
    230920     7809.13
    230960     7809.75
    231000      7811.9
    231040     7813.25
    231080     7813.98
    231120     7815.48
    231160     7816.94
    231200     7818.84
    231240     7820.19
    231280     7820.91
    231320     7822.34
    231360     7823.23
    231400     7825.33
    231440     7826.92
    231480     7827.85
    231520     7828.63
    231560     7830.63
    231600     7831.71
    231640     7833.01
    231680     7834.93
    231720     7836.25
    231760     7836.86
    231800     7839.01
    231840     7840.34
    231880     7841.12
    231920     7842.61
    231960     7844.05
    232000     7845.98
    232040      7847.3
    232080     7848.01
    232120     7849.46
    232160     7850.33
    232200     7852.42
    232240     7854.04
    232280     7854.94
    232320     7855.73
    232360     7857.74
    232400     7858.81
    232440     7860.14
    232480     7862.03
    232520     7863.37
    232560     7863.97
    232600     7866.13
    232640     7867.43
    232680     7868.21
    232720     7869.72
    232760     7871.17
    232800     7873.08
    232840     7874.42
    232880     7875.12
    232920     7876.58
    232960     7877.43
    233000     7879.54
    233040     7881.16
    233080     7882.06
    233120     7882.85
    233160     7884.86
    233200     7885.94
    233240     7887.26
    233280     7889.15
    233320     7890.49
    233360     7891.08
    233400     7893.25
    233440     7894.56
    233480     7895.35
    233520     7896.82
    233560     7898.29
    233600      7900.2
    233640     7901.55
    233680     7902.24
    233720      7903.7
    233760     7904.56
    233800     7906.69
    233840      7908.3
    233880     7909.19
    233920     7909.97
    233960     7911.98
    234000     7913.06
    234040     7914.39
    234080     7916.29
    234120     7917.63
    234160     7918.21
    234200     7920.35
    234240     7921.68
    234280     7922.46
    234320     7923.96
    234360     7925.39
    234400     7927.34
    234440     7928.67
    234480     7929.38
    234520     7930.85
    234560     7931.67
    234600     7933.84
    234640     7935.43
    234680     7936.31
    234720     7937.09
    234760     7939.09
    234800     7940.19
    234840     7941.52
    234880     7943.44
    234920     7944.77
    234960     7945.33
    235000     7947.47
    235040      7948.8
    235080      7949.6
    235120     7951.09
    235160     7952.51
    235200     7954.46
    235240     7955.82
    235280     7956.47
    235320     7957.95
    235360      7958.8
    235400     7960.94
    235440     7962.55
    235480     7963.45
    235520     7964.21
    235560     7966.22
    235600     7967.32
    235640     7968.64
    235680     7970.55
    235720     7971.86
    235760     7972.43
    235800     7974.58
    235840      7975.9
    235880     7976.72
    235920     7978.22
    235960     7979.61
    236000     7981.56
    236040     7982.93
    236080     7983.59
    236120     7985.07
    236160     7985.91
    236200     7988.08
    236240     7989.67
    236280     7990.58
    236320     7991.32
    236360     7993.34
    236400     7994.43
    236440     7995.75
    236480     7997.68
    236520     7998.97
    236560     7999.56
    236600     8001.71
    236640     8003.04
    236680     8003.84
    236720     8005.34
    236760     8006.71
    236800     8008.68
    236840     8010.04
    236880     8010.71
    236920     8012.17
    236960     8013.02
    237000     8015.18
    237040     8016.79
    237080      8017.7
    237120     8018.43
    237160     8020.47
    237200     8021.54
    237240     8022.86
    237280     8024.79
    237320     8026.09
    237360     8026.65
    237400     8028.82
    237440     8030.16
    237480     8030.94
    237520     8032.45
    237560     8033.83
    237600     8035.81
    237640     8037.16
    237680     8037.84
    237720      8039.3
    237760     8040.14
    237800     8042.31
    237840     8043.91
    237880     8044.84
    237920     8045.55
    237960      8047.6
    238000     8048.68
    238040        8050
    238080     8051.93
    238120     8053.21
    238160     8053.77
    238200     8055.93
    238240     8057.31
    238280     8058.07
    238320     8059.59
    238360     8060.98
    238400     8062.94
    238440     8064.29
    238480     8064.97
    238520     8066.41
    238560     8067.26
    238600     8069.45
    238640     8071.04
    238680     8071.96
    238720     8072.69
    238760     8074.73
    238800     8075.81
    238840     8077.13
    238880     8079.04
    238920     8080.31
    238960     8080.89
    239000     8083.08
    239040     8084.45
    239080     8085.18
    239120     8086.73
    239160     8088.11
    239200     8090.09
    239240     8091.43
    239280      8092.1
    239320     8093.53
    239360     8094.38
    239400     8096.59
    239440     8098.15
    239480      8099.1
    239520     8099.82
    239560     8101.87
    239600     8102.93
    239640     8104.25
    239680     8106.19
    239720     8107.45
    239760     8108.02
    239800     8110.19
    239840     8111.55
    239880     8112.32
    239920     8113.83
    239960     8115.24
    240000     8117.23
    240040     8118.55
    240080      8119.2
    240120     8120.65
    240160     8121.51
    240200     8123.71
    240240     8125.27
    240280     8126.23
    240320     8126.93
    240360        8129
    240400     8130.06
    240440     8131.36
    240480     8133.33
    240520     8134.57
    240560     8135.12
    240600     8137.31
    240640     8138.68
    240680     8139.42
    240720     8140.96
    240760     8142.36
    240800     8144.34
    240840     8145.69
    240880     8146.32
    240920     8147.75
    240960     8148.64
    241000     8150.84
    241040     8152.41
    241080     8153.34
    241120     8154.05
    241160     8156.12
    241200     8157.19
    241240      8158.5
    241280     8160.46
    241320     8161.68
    241360     8162.22
    241400     8164.45
    241440     8165.81
    241480     8166.54
    241520     8168.08
    241560     8169.49
    241600     8171.45
    241640     8172.81
    241680     8173.45
    241720     8174.88
    241760     8175.76
    241800     8177.98
    241840     8179.55
    241880     8180.45
    241920     8181.18
    241960     8183.26
    242000      8184.3
    242040     8185.61
    242080     8187.56
    242120     8188.83
    242160     8189.35
    242200     8191.57
    242240     8192.94
    242280     8193.65
    242320     8195.22
    242360     8196.62
    242400     8198.57
    242440     8199.93
    242480     8200.59
    242520        8202
    242560     8202.92
    242600     8205.12
    242640     8206.68
    242680     8207.59
    242720      8208.3
    242760     8210.38
    242800     8211.43
    242840     8212.74
    242880      8214.7
    242920     8215.96
    242960     8216.49
    243000     8218.69
    243040     8220.07
    243080     8220.76
    243120     8222.37
    243160     8223.75
    243200     8225.71
    243240     8227.08
    243280     8227.72
    243320     8229.12
    243360     8230.03
    243400     8232.23
    243440     8233.83
    243480     8234.74
    243520     8235.43
    243560     8237.51
    243600     8238.58
    243640     8239.87
    243680     8241.86
    243720      8243.1
    243760     8243.62
    243800     8245.83
    243840     8247.23
    243880     8247.92
    243920     8249.52
    243960     8250.91
    244000     8252.87
    244040     8254.23
    244080     8254.88
    244120     8256.27
    244160     8257.18
    244200      8259.4
    244240     8260.97
    244280      8261.9
    244320     8262.58
    244360     8264.65
    244400     8265.73
    244440     8267.01
    244480     8269.01
    244520     8270.26
    244560     8270.76
    244600     8272.99
    244640     8274.39
    244680     8275.05
    244720     8276.66
    244760     8278.07
    244800     8280.01
    244840      8281.4
    244880     8282.02
    244920     8283.41
    244960     8284.34
    245000     8286.56
    245040     8288.11
    245080     8289.06
    245120     8289.71
    245160      8291.8
    245200     8292.85
    245240     8294.13
    245280     8296.16
    245320      8297.4
    245360      8297.9
    245400     8300.13
    245440     8301.53
    245480      8302.2
    245520     8303.81
    245560     8305.21
    245600     8307.18
    245640     8308.54
    245680     8309.14
    245720     8310.54
    245760     8311.46
    245800      8313.7
    245840     8315.24
    245880     8316.19
    245920     8316.84
    245960     8318.93
    246000        8320
    246040     8321.26
    246080     8323.29
    246120     8324.54
    246160     8325.04
    246200     8327.26
    246240     8328.67
    246280     8329.35
    246320     8330.96
    246360     8332.36
    246400     8334.32
    246440     8335.68
    246480     8336.27
    246520     8337.68
    246560      8338.6
    246600     8340.83
    246640     8342.39
    246680     8343.31
    246720     8343.95
    246760     8346.06
    246800     8347.13
    246840      8348.4
    246880     8350.44
    246920     8351.68
    246960     8352.19
    247000     8354.41
    247040      8355.8
    247080     8356.48
    247120     8358.06
    247160      8359.5
    247200     8361.47
    247240     8362.82
    247280     8363.41
    247320     8364.84
    247360     8365.73
    247400     8367.98
    247440     8369.52
    247480     8370.42
    247520      8371.1
    247560     8373.19
    247600     8374.24
    247640     8375.53
    247680     8377.58
    247720     8378.81
    247760     8379.33
    247800     8381.54
    247840     8382.94
    247880     8383.62
    247920     8385.21
    247960     8386.64
    248000      8388.6
    248040     8389.95
    248080     8390.54
    248120        8392
    248160     8392.87
    248200     8395.14
    248240     8396.66
    248280     8397.58
    248320     8398.24
    248360     8400.33
    248400      8401.4
    248440     8402.69
    248480     8404.73
    248520     8405.95
    248560     8406.48
    248600     8408.69
    248640     8410.11
    248680     8410.76
    248720     8412.36
    248760     8413.78
    248800     8415.75
    248840      8417.1
    248880     8417.69
    248920     8419.14
    248960     8420.02
    249000     8422.29
    249040     8423.81
    249080     8424.71
    249120     8425.38
    249160     8427.47
    249200     8428.52
    249240     8429.83
    249280     8431.88
    249320      8433.1
    249360     8433.63
    249400     8435.84
    249440     8437.25
    249480      8437.9
    249520      8439.5
    249560     8440.91
    249600     8442.88
    249640     8444.23
    249680     8444.83
    249720     8446.29
    249760     8447.17
    249800     8449.43
    249840     8450.91
    249880     8451.85
    249920     8452.49
    249960     8454.61
    250000     8455.64
    250040     8456.94
    250080        8459
    250120     8460.24
    250160     8460.76
    250200     8462.98
    250240     8464.37
    250280     8465.02
    250320     8466.64
    250360     8468.03
    250400     8470.02
    250440     8471.36
    250480     8471.94
    250520     8473.41
    250560     8474.32
    250600     8476.59
    250640     8478.04
    250680     8478.97
    250720     8479.63
    250760     8481.75
    250800     8482.81
    250840     8484.09
    250880     8486.15
    250920     8487.38
    250960     8487.92
    251000     8490.13
    251040      8491.5
    251080     8492.18
    251120     8493.78
    251160     8495.19
    251200     8497.17
    251240     8498.51
    251280     8499.07
    251320     8500.53
    251360     8501.44
    251400     8503.74
    251440     8505.17
    251480     8506.11
    251520     8506.76
    251560     8508.87
    251600     8509.96
    251640     8511.22
    251680     8513.29
    251720     8514.51
    251760     8515.04
    251800     8517.25
    251840     8518.63
    251880     8519.29
    251920      8520.9
    251960     8522.32
    252000     8524.29
    252040     8525.64
    252080     8526.18
    252120     8527.67
    252160     8528.56
    252200     8530.86
    252240      8532.3
    252280     8533.24
    252320     8533.87
    252360     8535.99
    252400     8537.08
    252440     8538.33
    252480     8540.43
    252520     8541.65
    252560     8542.16
    252600     8544.37
    252640     8545.76
    252680     8546.43
    252720     8548.05
    252760     8549.46
    252800     8551.44
    252840     8552.79
    252880     8553.31
    252920     8554.82
    252960     8555.72
    253000     8558.01
    253040     8559.45
    253080      8560.4
    253120     8561.03
    253160     8563.17
    253200     8564.23
    253240     8565.49
    253280     8567.59
    253320     8568.81
    253360     8569.32
    253400      8571.5
    253440     8572.94
    253480     8573.59
    253520      8575.2
    253560     8576.63
    253600     8578.59
    253640     8579.95
    253680     8580.47
    253720     8581.98
    253760     8582.89
    253800     8585.17
    253840     8586.61
    253880     8587.58
    253920     8588.19
    253960     8590.33
    254000     8591.38
    254040     8592.66
    254080     8594.77
    254120     8595.99
    254160      8596.5
    254200     8598.68
    254240     8600.11
    254280     8600.76
    254320     8602.37
    254360     8603.81
    254400     8605.74
    254440     8607.12
    254480     8607.64
    254520     8609.11
    254560     8610.04
    254600     8612.32
    254640     8613.76
    254680     8614.75
    254720     8615.34
    254760     8617.49
    254800     8618.51
    254840     8619.81
    254880     8621.91
    254920     8623.14
    254960     8623.65
    255000     8625.83
    255040     8627.27
    255080     8627.93
    255120     8629.53
    255160     8630.95
    255200     8632.89
    255240     8634.27
    255280     8634.78
    255320     8636.26
    255360     8637.19
    255400     8639.47
    255440     8640.91
    255480      8641.9
    255520     8642.48
    255560     8644.63
    255600     8645.68
    255640     8646.97
    255680     8649.07
    255720     8650.29
    255760      8650.8
    255800        8653
    255840     8654.42
    255880     8655.09
    255920     8656.72
    255960     8658.11
    256000     8660.04
    256040      8661.4
    256080     8661.93
    256120     8663.43
    256160     8664.34
    256200     8666.61
    256240     8668.04
    256280     8669.02
    256320      8669.6
    256360     8671.77
    256400     8672.84
    256440     8674.12
    256480     8676.21
    256520     8677.44
    256560     8677.93
    256600     8680.14
    256640     8681.57
    256680     8682.25
    256720     8683.87
    256760     8685.26
    256800     8687.19
    256840     8688.56
    256880     8689.13
    256920     8690.58
    256960     8691.47
    257000     8693.77
    257040     8695.19
    257080     8696.19
    257120     8696.76
    257160     8698.91
    257200        8700
    257240     8701.28
    257280     8703.36
    257320     8704.58
    257360     8705.08
    257400     8707.27
    257440     8708.72
    257480     8709.38
    257520     8711.02
    257560      8712.4
    257600     8714.31
    257640     8715.71
    257680     8716.26
    257720     8717.72
    257760     8718.62
    257800     8720.91
    257840     8722.34
    257880     8723.36
    257920      8723.9
    257960     8726.03
    258000     8727.15
    258040     8728.44
    258080     8730.49
    258120     8731.74
    258160     8732.24
    258200     8734.44
    258240     8735.88
    258280      8736.5
    258320     8738.15
    258360     8739.57
    258400     8741.47
    258440     8742.87
    258480     8743.42
    258520     8744.86
    258560     8745.77
    258600     8748.04
    258640     8749.48
    258680      8750.5
    258720     8751.02
    258760     8753.16
    258800     8754.28
    258840     8755.56
    258880     8757.62
    258920     8758.87
    258960     8759.35
    259000     8761.58
    259040     8763.01
    259080     8763.65
    259120     8765.28
    259160     8766.71
    259200     8768.61
    259240     8770.02
    259280     8770.55
    259320     8771.99
    259360      8772.9
    259400     8775.17
    259440     8776.62
    259480     8777.64
    259520     8778.16
    259560     8780.31
    259600     8781.44
    259640     8782.68
    259680     8784.78
    259720        8786
    259760     8786.47
    259800     8788.72
    259840     8790.14
    259880     8790.78
    259920     8792.39
    259960     8793.84
    260000     8795.72
    260040     8797.14
    260080     8797.67
    260120     8799.13
    260160     8800.04
    260200     8802.31
    260240     8803.75
    260280     8804.76
    260320     8805.26
    260360     8807.42
    260400     8808.55
    260440     8809.79
    260480     8811.89
    260520     8813.11
    260560     8813.57
    260600     8815.85
    260640     8817.23
    260680      8817.9
    260720     8819.51
    260760     8820.95
    260800     8822.81
    260840     8824.24
    260880     8824.77
    260920     8826.25
    260960     8827.14
    261000      8829.4
    261040     8830.87
    261080     8831.88
    261120     8832.38
    261160     8834.54
    261200     8835.66
    261240     8836.89
    261280        8839
    261320     8840.21
    261360     8840.67
    261400     8842.96
    261440     8844.35
    261480     8845.01
    261520     8846.62
    261560     8848.06
    261600     8849.94
    261640     8851.32
    261680     8851.87
    261720     8853.34
    261760     8854.24
    261800     8856.53
    261840        8858
    261880        8859
    261920     8859.48
    261960     8861.64
    262000     8862.73
    262040     8863.99
    262080      8866.1
    262120     8867.32
    262160     8867.77
    262200     8870.05
    262240     8871.46
    262280     8872.12
    262320     8873.74
    262360     8875.18
    262400     8877.02
    262440     8878.41
    262480     8878.98
    262520     8880.45
    262560     8881.35
    262600     8883.66
    262640     8885.13
    262680      8886.1
    262720     8886.56
    262760     8888.74
    262800     8889.82
    262840     8891.13
    262880     8893.22
    262920     8894.42
    262960     8894.87
    263000     8897.18
    263040     8898.57
    263080     8899.22
    263120     8900.87
    263160     8902.31
    263200     8904.14
    263240     8905.52
    263280     8906.09
    263320     8907.59
    263360     8908.46
    263400     8910.77
    263440     8912.23
    263480      8913.2
    263520     8913.65
    263560     8915.86
    263600     8916.92
    263640     8918.23
    263680     8920.34
    263720     8921.53
    263760     8921.96
    263800     8924.27
    263840     8925.69
    263880     8926.33
    263920     8927.97
    263960      8929.4
    264000     8931.25
    264040     8932.62
    264080      8933.2
    264120     8934.67
    264160     8935.55
    264200     8937.89
    264240     8939.35
    264280     8940.32
    264320     8940.75
    264360     8942.94
    264400        8944
    264440     8945.35
    264480     8947.44
    264520     8948.65
    264560     8949.05
    264600     8951.38
    264640     8952.78
    264680     8953.43
    264720     8955.07
    264760     8956.52
    264800     8958.34
    264840     8959.72
    264880     8960.29
    264920     8961.78
    264960     8962.65
    265000     8964.98
    265040     8966.46
    265080     8967.42
    265120     8967.85
    265160     8970.05
    265200     8971.08
    265240     8972.46
    265280     8974.54
    265320     8975.76
    265360     8976.16
    265400     8978.49
    265440     8979.87
    265480     8980.53
    265520     8982.18
    265560     8983.61
    265600     8985.45
    265640     8986.81
    265680     8987.38
    265720     8988.87
    265760     8989.75
    265800     8992.06
    265840     8993.55
    265880     8994.51
    265920     8994.94
    265960     8997.13
    266000     8998.18
    266040     8999.54
    266080     9001.62
    266120     9002.84
    266160     9003.27
    266200     9005.58
    266240     9006.95
    266280     9007.63
    266320      9009.3
    266360     9010.71
    266400     9012.55
    266440     9013.91
    266480     9014.46
    266520     9015.98
    266560     9016.85
    266600     9019.17
    266640     9020.65
    266680     9021.61
    266720     9022.05
    266760     9024.23
    266800     9025.27
    266840     9026.63
    266880     9028.74
    266920     9029.92
    266960     9030.37
    267000     9032.67
    267040     9034.07
    267080     9034.75
    267120     9036.41
    267160     9037.79
    267200     9039.65
    267240        9041
    267280     9041.54
    267320     9043.05
    267360     9043.97
    267400     9046.28
    267440     9047.75
    267480     9048.71
    267520     9049.14
    267560     9051.33
    267600     9052.37
    267640     9053.76
    267680     9055.83
    267720     9057.05
    267760     9057.46
    267800     9059.78
    267840     9061.17
    267880     9061.85
    267920      9063.5
    267960     9064.88
    268000     9066.74
    268040      9068.1
    268080     9068.66
    268120     9070.14
    268160     9071.07
    268200     9073.37
    268240     9074.85
    268280     9075.84
    268320     9076.24
    268360     9078.42
    268400     9079.46
    268440     9080.86
    268480     9082.92
    268520     9084.15
    268560     9084.54
    268600     9086.87
    268640     9088.27
    268680     9088.96
    268720      9090.6
    268760     9091.98
    268800     9093.84
    268840     9095.21
    268880     9095.76
    268920     9097.24
    268960     9098.19
    269000     9100.47
    269040     9101.95
    269080     9102.93
    269120     9103.33
    269160      9105.5
    269200     9106.56
    269240     9107.97
    269280     9110.03
    269320     9111.27
    269360     9111.65
    269400     9113.98
    269440     9115.39
    269480     9116.07
    269520      9117.7
    269560     9119.09
    269600     9120.95
    269640     9122.33
    269680     9122.88
    269720     9124.35
    269760     9125.27
    269800      9127.6
    269840     9129.06
    269880     9130.03
    269920      9130.4
    269960     9132.62
    270000     9133.68
    270040     9135.09
    270080     9137.12
    270120     9138.39
    270160     9138.74
    270200     9141.08
    270240     9142.51
    270280     9143.17
    270320     9144.83
    270360     9146.19
    270400     9148.07
    270440     9149.45
    270480     9149.98
    270520     9151.45
    270560     9152.37
    270600     9154.71
    270640     9156.16
    270680     9157.16
    270720     9157.51
    270760     9159.73
    270800     9160.77
    270840     9162.18
    270880      9164.2
    270920     9165.49
    270960     9165.82
    271000     9168.19
    271040     9169.59
    271080     9170.26
    271120     9171.93
    271160     9173.25
    271200     9175.16
    271240     9176.54
    271280     9177.04
    271320     9178.53
    271360     9179.45
    271400      9181.8
    271440     9183.26
    271480     9184.24
    271520     9184.59
    271560     9186.82
    271600     9187.86
    271640     9189.27
    271680      9191.3
    271720     9192.58
    271760     9192.92
    271800     9195.29
    271840     9196.67
    271880     9197.34
    271920     9199.02
    271960     9200.35
    272000     9202.27
    272040     9203.63
    272080     9204.15
    272120     9205.62
    272160     9206.55
    272200      9208.9
    272240     9210.35
    272280     9211.32
    272320     9211.69
    272360     9213.92
    272400     9214.96
    272440     9216.39
    272480      9218.4
    272520     9219.69
    272560        9220
    272600     9222.36
    272640     9223.77
    272680     9224.44
    272720     9226.11
    272760     9227.45
    272800     9229.38
    272840     9230.72
    272880     9231.23
    272920     9232.71
    272960     9233.63
    273000     9236.02
    273040     9237.44
    273080     9238.41
    273120     9238.77
    273160     9240.97
    273200     9242.02
    273240     9243.48
    273280      9245.5
    273320     9246.77
    273360     9247.09
    273400     9249.45
    273440     9250.89
    273480      9251.5
    273520      9253.2
    273560     9254.55
    273600     9256.45
    273640     9257.79
    273680     9258.29
    273720     9259.77
    273760     9260.72
    273800      9263.1
    273840     9264.53
    273880     9265.49
    273920     9265.85
    273960     9268.05
    274000     9269.12
    274040     9270.58
    274080     9272.58
    274120     9273.86
    274160     9274.17
    274200     9276.53
    274240     9277.98
    274280     9278.58
    274320      9280.3
    274360      9281.6
    274400     9283.54
    274440     9284.87
    274480     9285.38
    274520     9286.87
    274560     9287.79
    274600     9290.17
    274640     9291.59
    274680     9292.56
    274720     9292.91
    274760     9295.13
    274800      9296.2
    274840     9297.63
    274880     9299.67
    274920     9300.95
    274960     9301.25
    275000     9303.59
    275040     9305.07
    275080     9305.64
    275120     9307.38
    275160      9308.7
    275200     9310.62
    275240     9311.95
    275280     9312.47
    275320     9313.97
    275360     9314.86
    275400     9317.26
    275440     9318.68
    275480     9319.64
    275520     9319.97
    275560     9322.24
    275600     9323.28
    275640      9324.7
    275680     9326.75
    275720     9328.05
    275760     9328.35
    275800     9330.67
    275840     9332.16
    275880     9332.71
    275920     9334.45
    275960     9335.79
    276000     9337.68
    276040     9339.04
    276080     9339.54
    276120     9341.04
    276160     9341.91
    276200     9344.34
    276240     9345.75
    276280     9346.72
    276320     9347.05
    276360     9349.34
    276400     9350.35
    276440     9351.77
    276480     9353.84
    276520     9355.13
    276560     9355.41
    276600     9357.74
    276640     9359.25
    276680     9359.79
    276720     9361.55
    276760     9362.86
    276800     9364.76
    276840     9366.14
    276880     9366.64
    276920     9368.11
    276960     9369.02
    277000     9371.42
    277040     9372.84
    277080     9373.82
    277120     9374.13
    277160     9376.45
    277200     9377.46
    277240     9378.85
    277280     9380.91
    277320     9382.24
    277360     9382.51
    277400     9384.84
    277440     9386.33
    277480     9386.89
    277520     9388.64
    277560     9389.96
    277600     9391.88
    277640      9393.2
    277680     9393.73
    277720      9395.2
    277760     9396.09
    277800      9398.5
    277840     9399.97
    277880     9400.88
    277920     9401.18
    277960     9403.53
    278000     9404.54
    278040     9405.93
    278080     9407.99
    278120     9409.32
    278160     9409.58
    278200     9411.96
    278240      9413.4
    278280     9413.95
    278320     9415.73
    278360     9417.03
    278400     9418.97
    278440     9420.31
    278480     9420.83
    278520     9422.27
    278560     9423.17
    278600     9425.59
    278640     9427.05
    278680     9427.97
    278720     9428.26
    278760      9430.6
    278800     9431.62
    278840     9433.03
    278880     9435.09
    278920     9436.41
    278960     9436.66
    279000     9439.01
    279040     9440.52
    279080     9441.03
    279120     9442.83
    279160     9444.12
    279200     9446.07
    279240     9447.39
    279280     9447.92
    279320     9449.36
    279360     9450.27
    279400     9452.69
    279440     9454.16
    279480     9455.09
    279520     9455.35
    279560     9457.69
    279600     9458.73
    279640     9460.11
    279680     9462.22
    279720     9463.51
    279760     9463.77
    279800     9466.12
    279840     9467.63
    279880     9468.13
    279920     9469.93
    279960     9471.25
    280000     9473.21
    280040      9474.5
    280080     9475.04
    280120     9476.47
    280160     9477.36
    280200     9479.77
    280240     9481.26
    280280     9482.19
    280320     9482.47
    280360     9484.82
    280400     9485.84
    280440     9487.22
    280480     9489.33
    280520     9490.61
    280560     9490.89
    280600     9493.22
    280640     9494.72
    280680     9495.26
    280720     9497.02
    280760     9498.36
    280800     9500.32
    280840      9501.6
    280880     9502.14
    280920     9503.59
    280960     9504.46
    281000     9506.92
    281040     9508.36
    281080      9509.3
    281120     9509.55
    281160     9511.92
    281200     9512.93
    281240     9514.32
    281280     9516.44
    281320     9517.71
    281360     9517.98
    281400     9520.31
    281440     9521.81
    281480     9522.34
    281520     9524.11
    281560     9525.48
    281600     9527.43
    281640     9528.68
    281680     9529.26
    281720      9530.7
    281760     9531.57
    281800     9534.05
    281840     9535.47
    281880      9536.4
    281920     9536.64
    281960     9539.03
    282000     9540.04
    282040     9541.41
    282080     9543.54
    282120     9544.84
    282160     9545.07
    282200     9547.43
    282240     9548.91
    282280     9549.44
    282320      9551.2
    282360     9552.58
    282400     9554.53
    282440      9555.8
    282480     9556.36
    282520      9557.8
    282560     9558.68
    282600     9561.14
    282640     9562.58
    282680     9563.51
    282720     9563.75
    282760     9566.09
    282800     9567.15
    282840     9568.53
    282880     9570.64
    282920     9571.92
    282960     9572.18
    283000     9574.52
    283040     9576.01
    283080     9576.51
    283120     9578.32
    283160     9579.67
    283200     9581.64
    283240     9582.92
    283280     9583.49
    283320     9584.92
    283360     9585.78
    283400     9588.22
    283440     9589.66
    283480     9590.64
    283520     9590.84
    283560     9593.19
    283600     9594.24
    283640     9595.63
    283680     9597.75
    283720        9599
    283760     9599.28
    283800     9601.58
    283840     9603.09
    283880     9603.59
    283920     9605.42
    283960     9606.76
    284000     9608.76
    284040     9610.01
    284080     9610.58
    284120     9611.99
    284160     9612.88
    284200     9615.35
    284240     9616.73
    284280      9617.7
    284320     9617.92
    284360     9620.28
    284400     9621.33
    284440     9622.73
    284480     9624.81
    284520     9626.09
    284560     9626.37
    284600     9628.67
    284640     9630.17
    284680     9630.68
    284720     9632.49
    284760     9633.85
    284800     9635.82
    284840     9637.09
    284880     9637.66
    284920     9639.02
    284960     9639.94
    285000     9642.41
    285040     9643.82
    285080     9644.79
    285120     9644.99
    285160     9647.34
    285200     9648.42
    285240     9649.82
    285280     9651.87
    285320     9653.16
    285360     9653.44
    285400     9655.72
    285440     9657.23
    285480     9657.75
    285520     9659.56
    285560     9660.89
    285600      9662.9
    285640     9664.15
    285680     9664.74
    285720     9666.08
    285760     9667.02
    285800     9669.53
    285840     9670.93
    285880     9671.86
    285920     9672.07
    285960     9674.41
    286000     9675.51
    286040     9676.92
    286080     9678.96
    286120     9680.25
    286160     9680.52
    286200     9682.81
    286240     9684.34
    286280     9684.83
    286320     9686.66
    286360     9687.99
    286400     9689.99
    286440     9691.21
    286480     9691.81
    286520     9693.18
    286560     9694.09
    286600     9696.64
    286640     9698.01
    286680     9698.95
    286720     9699.18
    286760     9701.51
    286800     9702.59
    286840        9704
    286880     9706.08
    286920     9707.35
    286960     9707.61
    287000     9709.89
    287040     9711.42
    287080     9711.93
    287120     9713.73
    287160     9715.07
    287200     9717.07
    287240     9718.32
    287280     9718.89
    287320     9720.27
    287360     9721.16
    287400     9723.74
    287440     9725.09
    287480     9726.03
    287520     9726.24
    287560     9728.59
    287600     9729.67
    287640     9731.12
    287680     9733.17
    287720     9734.44
    287760     9734.68
    287800     9737.04
    287840     9738.52
    287880        9739
    287920     9740.83
    287960     9742.19
    288000     9744.16
    288040     9745.41
    288080        9746
    288120     9747.37
    288160     9748.25
    288200     9750.84
    288240     9752.21
    288280     9753.16
    288320     9753.37
    288360      9755.7
    288400     9756.76
    288440     9758.22
    288480     9760.29
    288520     9761.55
    288560     9761.79
    288600     9764.17
    288640     9765.64
    288680     9766.12
    288720     9767.95
    288760     9769.26
    288800     9771.26
    288840      9772.5
    288880     9773.09
    288920     9774.46
    288960     9775.35
    289000     9777.93
    289040      9779.3
    289080     9780.23
    289120     9780.43
    289160     9782.79
    289200     9783.86
    289240     9785.33
    289280     9787.38
    289320     9788.65
    289360     9788.91
    289400     9791.26
    289440     9792.74
    289480     9793.19
    289520     9795.04
    289560     9796.36
    289600     9798.32
    289640      9799.6
    289680     9800.19
    289720     9801.57
    289760     9802.45
    289800     9805.02
    289840     9806.39
    289880     9807.32
    289920     9807.54
    289960      9809.9
    290000     9810.95
    290040      9812.4
    290080     9814.49
    290120     9815.74
    290160     9816.01
    290200     9818.34
    290240     9819.81
    290280     9820.26
    290320     9822.12
    290360      9823.4
    290400     9825.41
    290440     9826.69
    290480     9827.26
    290520     9828.62
    290560     9829.52
    290600     9832.12
    290640     9833.44
    290680      9834.4
    290720     9834.65
    290760     9836.98
    290800        9838
    290840     9839.49
    290880     9841.59
    290920     9842.82
    290960     9843.08
    291000     9845.41
    291040     9846.86
    291080     9847.32
    291120     9849.19
    291160     9850.48
    291200     9852.49
    291240     9853.79
    291280     9854.35
    291320     9855.67
    291360     9856.59
    291400     9859.22
    291440     9860.53
    291480     9861.46
    291520     9861.72
    291560     9864.04
    291600     9865.07
    291640     9866.58
    291680     9868.67
    291720     9869.86
    291760     9870.12
    291800     9872.46
    291840     9873.95
    291880     9874.41
    291920     9876.25
    291960     9877.58
    292000     9879.56
    292040     9880.87
    292080     9881.41
    292120     9882.76
    292160     9883.68
    292200      9886.3
    292240      9887.6
    292280     9888.51
    292320     9888.81
    292360     9891.12
    292400     9892.15
    292440     9893.66
    292480     9895.76
    292520     9896.94
    292560      9897.2
    292600     9899.57
    292640     9901.02
    292680     9901.46
    292720     9903.33
    292760     9904.66
    292800     9906.62
    292840     9907.95
    292880     9908.48
    292920     9909.81
    292960     9910.74
    293000     9913.38
    293040     9914.67
    293080     9915.59
    293120     9915.89
    293160     9918.18
    293200      9919.2
    293240     9920.73
    293280     9922.83
    293320     9924.01
    293360     9924.26
    293400     9926.67
    293440     9928.05
    293480      9928.5
    293520     9930.41
    293560     9931.74
    293600      9933.7
    293640     9935.02
    293680     9935.54
    293720     9936.89
    293760     9937.83
    293800     9940.46
    293840     9941.73
    293880     9942.67
    293920     9942.93
    293960     9945.23
    294000     9946.28
    294040     9947.77
    294080     9949.92
    294120      9951.1
    294160     9951.35
    294200     9953.75
    294240     9955.13
    294280     9955.59
    294320     9957.46
    294360     9958.82
    294400     9960.78
    294440     9962.08
    294480     9962.64
    294520     9963.98
    294560      9964.9
    294600     9967.57
    294640     9968.83
    294680     9969.75
    294720     9970.03
    294760     9972.31
    294800     9973.34
    294840     9974.84
    294880        9977
    294920     9978.18
    294960     9978.42
    295000     9980.83
    295040     9982.21
    295080     9982.66
    295120     9984.58
    295160     9985.93
    295200     9987.89
    295240     9989.17
    295280     9989.73
    295320     9991.07
    295360     9991.98
    295400     9994.66
    295440      9995.9
    295480     9996.84
    295520      9997.1
    295560     9999.38
    295600     10000.4
    295640       10002
    295680     10004.1
    295720     10005.3
    295760     10005.5
    295800     10007.9
    295840     10009.3
    295880     10009.8
    295920     10011.6
    295960       10013
    296000       10015
    296040     10016.3
    296080     10016.8
    296120     10018.1
    296160     10019.1
    296200     10021.7
    296240       10023
    296280     10023.9
    296320     10024.2
    296360     10026.5
    296400     10027.5
    296440     10029.1
    296480     10031.2
    296520     10032.4
    296560     10032.6
    296600       10035
    296640     10036.4
    296680     10036.8
    296720     10038.7
    296760     10040.1
    296800     10042.1
    296840     10043.4
    296880     10043.9
    296920     10045.2
    296960     10046.2
    297000     10048.8
    297040     10050.1
    297080       10051
    297120     10051.3
    297160     10053.6
    297200     10054.6
    297240     10056.2
    297280     10058.3
    297320     10059.5
    297360     10059.7
    297400     10062.1
    297440     10063.5
    297480     10063.9
    297520     10065.8
    297560     10067.2
    297600     10069.1
    297640     10070.4
    297680       10071
    297720     10072.3
    297760     10073.2
    297800     10075.9
    297840     10077.2
    297880     10078.1
    297920     10078.4
    297960     10080.7
    298000     10081.7
    298040     10083.3
    298080     10085.4
    298120     10086.6
    298160     10086.8
    298200     10089.2
    298240     10090.5
    298280       10091
    298320     10092.8
    298360     10094.3
    298400     10096.2
    298440     10097.5
    298480     10098.1
    298520     10099.3
    298560     10100.3
    298600       10103
    298640     10104.3
    298680     10105.2
    298720     10105.4
    298760     10107.8
    298800     10108.8
    298840     10110.4
    298880     10112.5
    298920     10113.7
    298960     10113.9
    299000     10116.3
    299040     10117.6
    299080     10118.1
    299120     10119.9
    299160     10121.3
    299200     10123.3
    299240     10124.6
    299280     10125.2
    299320     10126.4
    299360     10127.4
    299400       10130
    299440     10131.4
    299480     10132.4
    299520     10132.5
    299560     10134.9
    299600     10135.9
    299640     10137.5
    299680     10139.6
    299720     10140.7
    299760     10140.9
    299800     10143.4
    299840     10144.7
    299880     10145.2
    299920       10147
    299960     10148.4
    300000     10150.4
    300040     10151.7
    300080     10152.2
    300120     10153.5
    300160     10154.5
    300200     10157.1
    300240     10158.4
    300280     10159.4
    300320     10159.6
    300360       10162
    300400       10163
    300440     10164.6
    300480     10166.7
    300520     10167.9
    300560       10168
    300600     10170.5
    300640     10171.9
    300680     10172.3
    300720     10174.1
    300760     10175.5
    300800     10177.5
    300840     10178.8
    300880     10179.3
    300920     10180.6
    300960     10181.6
    301000     10184.3
    301040     10185.5
    301080     10186.5
    301120     10186.7
    301160     10189.1
    301200     10190.1
    301240     10191.7
    301280     10193.9
    301320       10195
    301360     10195.1
    301400     10197.6
    301440       10199
    301480     10199.4
    301520     10201.2
    301560     10202.6
    301600     10204.6
    301640     10205.9
    301680     10206.4
    301720     10207.7
    301760     10208.7
    301800     10211.4
    301840     10212.6
    301880     10213.6
    301920     10213.8
    301960     10216.2
    302000     10217.2
    302040     10218.8
    302080       10221
    302120     10222.1
    302160     10222.2
    302200     10224.7
    302240     10226.1
    302280     10226.5
    302320     10228.3
    302360     10229.7
    302400     10231.7
    302440       10233
    302480     10233.5
    302520     10234.8
    302560     10235.8
    302600     10238.5
    302640     10239.7
    302680     10240.7
    302720     10240.9
    302760     10243.3
    302800     10244.3
    302840     10245.9
    302880     10248.1
    302920     10249.2
    302960     10249.3
    303000     10251.9
    303040     10253.2
    303080     10253.6
    303120     10255.4
    303160     10256.9
    303200     10258.8
    303240     10260.2
    303280     10260.6
    303320     10261.9
    303360     10262.9
    303400     10265.6
    303440     10266.9
    303480     10267.9
    303520       10268
    303560     10270.4
    303600     10271.4
    303640       10273
    303680     10275.2
    303720     10276.3
    303760     10276.5
    303800       10279
    303840     10280.3
    303880     10280.7
    303920     10282.5
    303960       10284
    304000     10285.9
    304040     10287.3
    304080     10287.8
    304120     10289.1
    304160       10290
    304200     10292.7
    304240       10294
    304280       10295
    304320     10295.2
    304360     10297.5
    304400     10298.6
    304440     10300.2
    304480     10302.3
    304520     10303.4
    304560     10303.6
    304600     10306.1
    304640     10307.4
    304680     10307.8
    304720     10309.6
    304760     10311.1
    304800       10313
    304840     10314.4
    304880     10314.8
    304920     10316.2
    304960     10317.1
    305000     10319.8
    305040     10321.1
    305080     10322.1
    305120     10322.3
    305160     10324.6
    305200     10325.7
    305240     10327.3
    305280     10329.4
    305320     10330.5
    305360     10330.7
    305400     10333.2
    305440     10334.6
    305480     10334.9
    305520     10336.7
    305560     10338.2
    305600     10340.1
    305640     10341.5
    305680       10342
    305720     10343.3
    305760     10344.2
    305800       10347
    305840     10348.2
    305880     10349.2
    305920     10349.3
    305960     10351.7
    306000     10352.8
    306040     10354.4
    306080     10356.5
    306120     10357.6
    306160     10357.8
    306200     10360.3
    306240     10361.7
    306280       10362
    306320     10363.8
    306360     10365.3
    306400     10367.2
    306440     10368.6
    306480       10369
    306520     10370.4
    306560     10371.3
    306600       10374
    306640     10375.2
    306680     10376.3
    306720     10376.4
    306760     10378.8
    306800     10379.9
    306840     10381.5
    306880     10383.6
    306920     10384.7
    306960     10384.9
    307000     10387.4
    307040     10388.8
    307080     10389.1
    307120     10390.9
    307160     10392.4
    307200     10394.3
    307240     10395.6
    307280     10396.1
    307320     10397.5
    307360     10398.4
    307400     10401.1
    307440     10402.3
    307480     10403.4
    307520     10403.5
    307560     10405.9
    307600       10407
    307640     10408.6
    307680     10410.7
    307720     10411.8
    307760       10412
    307800     10414.5
    307840     10415.9
    307880     10416.2
    307920       10418
    307960     10419.5
    308000     10421.4
    308040     10422.7
    308080     10423.2
    308120     10424.6
    308160     10425.5
    308200     10428.2
    308240     10429.4
    308280     10430.5
    308320     10430.6
    308360       10433
    308400     10434.1
    308440     10435.7
    308480     10437.8
    308520     10438.9
    308560     10439.1
    308600     10441.6
    308640       10443
    308680     10443.3
    308720     10445.1
    308760     10446.6
    308800     10448.5
    308840     10449.9
    308880     10450.4
    308920     10451.7
    308960     10452.6
    309000     10455.3
    309040     10456.5
    309080     10457.6
    309120     10457.7
    309160     10460.1
    309200     10461.2
    309240     10462.9
    309280     10464.9
    309320       10466
    309360     10466.2
    309400     10468.7
    309440     10470.1
    309480     10470.4
    309520     10472.2
    309560     10473.7
    309600     10475.6
    309640       10477
    309680     10477.5
    309720     10478.8
    309760     10479.7
    309800     10482.5
    309840     10483.7
    309880     10484.7
    309920     10484.9
    309960     10487.3
    310000     10488.3
    310040       10490
    310080       10492
    310120     10493.1
    310160     10493.4
    310200     10495.8
    310240     10497.3
    310280     10497.5
    310320     10499.4
    310360     10500.8
    310400     10502.7
    310440     10504.1
    310480     10504.6
    310520       10506
    310560     10506.8
    310600     10509.6
    310640     10510.8
    310680     10511.9
    310720       10512
    310760     10514.4
    310800     10515.4
    310840     10517.1
    310880     10519.1
    310920     10520.2
    310960     10520.5
    311000     10522.9
    311040     10524.4
    311080     10524.6
    311120     10526.5
    311160       10528
    311200     10529.8
    311240     10531.3
    311280     10531.7
    311320     10533.1
    311360       10534
    311400     10536.7
    311440     10537.9
    311480       10539
    311520     10539.1
    311560     10541.5
    311600     10542.6
    311640     10544.2
    311680     10546.3
    311720     10547.3
    311760     10547.6
    311800       10550
    311840     10551.5
    311880     10551.7
    311920     10553.6
    311960     10555.1
    312000       10557
    312040     10558.4
    312080     10558.8
    312120     10560.2
    312160     10561.1
    312200     10563.8
    312240       10565
    312280     10566.1
    312320     10566.3
    312360     10568.6
    312400     10569.7
    312440     10571.4
    312480     10573.4
    312520     10574.5
    312560     10574.7
    312600     10577.2
    312640     10578.6
    312680     10578.9
    312720     10580.7
    312760     10582.2
    312800     10584.1
    312840     10585.6
    312880       10586
    312920     10587.3
    312960     10588.2
    313000       10591
    313040     10592.2
    313080     10593.3
    313120     10593.4
    313160     10595.7
    313200     10596.8
    313240     10598.5
    313280     10600.5
    313320     10601.6
    313360     10601.8
    313400     10604.3
    313440     10605.7
    313480       10606
    313520     10607.9
    313560     10609.3
    313600     10611.2
    313640     10612.7
    313680     10613.1
    313720     10614.5
    313760     10615.4
    313800     10618.1
    313840     10619.3
    313880     10620.4
    313920     10620.5
    313960     10622.9
    314000     10623.9
    314040     10625.7
    314080     10627.7
    314120     10628.7
    314160       10629
    314200     10631.4
    314240     10632.9
    314280     10633.1
    314320       10635
    314360     10636.4
    314400     10638.3
    314440     10639.8
    314480     10640.2
    314520     10641.6
    314560     10642.5
    314600     10645.3
    314640     10646.5
    314680     10647.5
    314720     10647.6
    314760       10650
    314800     10651.1
    314840     10652.8
    314880     10654.8
    314920     10655.9
    314960     10656.1
    315000     10658.5
    315040       10660
    315080     10660.2
    315120     10662.1
    315160     10663.5
    315200     10665.5
    315240     10666.9
    315280     10667.3
    315320     10668.8
    315360     10669.6
    315400     10672.4
    315440     10673.6
    315480     10674.7
    315520     10674.7
    315560     10677.1
    315600     10678.2
    315640     10679.9
    315680     10681.9
    315720       10683
    315760     10683.2
    315800     10685.6
    315840     10687.1
    315880     10687.3
    315920     10689.2
    315960     10690.6
    316000     10692.6
    316040     10694.1
    316080     10694.5
    316120     10695.9
    316160     10696.7
    316200     10699.5
    316240     10700.8
    316280     10701.8
    316320     10701.9
    316360     10704.2
    316400     10705.4
    316440       10707
    316480     10709.1
    316520     10710.1
    316560     10710.4
    316600     10712.8
    316640     10714.3
    316680     10714.5
    316720     10716.4
    316760     10717.8
    316800     10719.7
    316840     10721.2
    316880     10721.7
    316920       10723
    316960     10723.9
    317000     10726.7
    317040     10727.9
    317080       10729
    317120       10729
    317160     10731.4
    317200     10732.6
    317240     10734.2
    317280     10736.3
    317320     10737.2
    317360     10737.5
    317400     10739.9
    317440     10741.4
    317480     10741.6
    317520     10743.5
    317560     10744.9
    317600     10746.8
    317640     10748.4
    317680     10748.8
    317720     10750.2
    317760     10751.1
    317800     10753.8
    317840     10755.1
    317880     10756.2
    317920     10756.2
    317960     10758.5
    318000     10759.7
    318040     10761.3
    318080     10763.4
    318120     10764.4
    318160     10764.6
    318200       10767
    318240     10768.6
    318280     10768.8
    318320     10770.6
    318360     10772.1
    318400       10774
    318440     10775.5
    318480     10775.9
    318520     10777.4
    318560     10778.2
    318600       10781
    318640     10782.2
    318680     10783.3
    318720     10783.3
    318760     10785.7
    318800     10786.9
    318840     10788.5
    318880     10790.5
    318920     10791.5
    318960     10791.8
    319000     10794.2
    319040     10795.7
    319080     10795.9
    319120     10797.8
    319160     10799.2
    319200     10801.2
    319240     10802.6
    319280       10803
    319320     10804.5
    319360     10805.4
    319400     10808.1
    319440     10809.4
    319480     10810.4
    319520     10810.5
    319560     10812.8
    319600       10814
    319640     10815.6
    319680     10817.6
    319720     10818.6
    319760     10818.9
    319800     10821.4
    319840     10822.9
    319880       10823
    319920     10824.9
    319960     10826.3
    320000     10828.4
    320040     10829.8
    320080     10830.2
    320120     10831.7
    320160     10832.5
    320200     10835.3
    320240     10836.5
    320280     10837.6
    320320     10837.6
    320360     10839.9
    320400     10841.1
    320440     10842.8
    320480     10844.8
    320520     10845.8
    320560     10846.1
    320600     10848.5
    320640       10850
    320680     10850.1
    320720     10852.1
    320760     10853.5
    320800     10855.5
    320840     10856.9
    320880     10857.3
    320920     10858.8
    320960     10859.7
    321000     10862.4
    321040     10863.7
    321080     10864.7
    321120     10864.7
    321160     10867.1
    321200     10868.3
    321240     10869.9
    321280     10871.9
    321320     10872.9
    321360     10873.2
    321400     10875.6
    321440     10877.2
    321480     10877.3
    321520     10879.2
    321560     10880.6
    321600     10882.7
    321640     10884.1
    321680     10884.5
    321720       10886
    321760     10886.8
    321800     10889.6
    321840     10890.9
    321880     10891.9
    321920     10891.9
    321960     10894.2
    322000     10895.4
    322040       10897
    322080     10899.1
    322120     10900.1
    322160     10900.4
    322200     10902.8
    322240     10904.4
    322280     10904.4
    322320     10906.4
    322360     10907.8
    322400     10909.8
    322440     10911.2
    322480     10911.6
    322520     10913.1
    322560       10914
    322600     10916.7
    322640       10918
    322680       10919
    322720       10919
    322760     10921.3
    322800     10922.6
    322840     10924.2
    322880     10926.2
    322920     10927.2
    322960     10927.5
    323000     10929.9
    323040     10931.5
    323080     10931.5
    323120     10933.5
    323160     10934.9
    323200       10937
    323240     10938.4
    323280     10938.8
    323320     10940.3
    323360     10941.1
    323400     10943.9
    323440     10945.2
    323480     10946.2
    323520     10946.1
    323560     10948.5
    323600     10949.7
    323640     10951.3
    323680     10953.4
    323720     10954.3
    323760     10954.6
    323800     10957.1
    323840     10958.7
    323880     10958.7
    323920     10960.7
    323960     10962.1
    324000     10964.1
    324040     10965.5
    324080     10965.9
    324120     10967.4
    324160     10968.3
    324200       10971
    324240     10972.3
    324280     10973.3
    324320     10973.3
    324360     10975.6
    324400     10976.9
    324440     10978.5
    324480     10980.5
    324520     10981.5
    324560     10981.8
    324600     10984.2
    324640     10985.8
    324680     10985.8
    324720     10987.8
    324760     10989.2
    324800     10991.3
    324840     10992.7
    324880     10993.1
    324920     10994.5
    324960     10995.4
    325000     10998.1
    325040     10999.5
    325080     11000.5
    325120     11000.4
    325160     11002.8
    325200       11004
    325240     11005.7
    325280     11007.7
    325320     11008.6
    325360       11009
    325400     11011.4
    325440       11013
    325480       11013
    325520       11015
    325560     11016.4
    325600     11018.5
    325640     11019.9
    325680     11020.2
    325720     11021.7
    325760     11022.6
    325800     11025.3
    325840     11026.6
    325880     11027.7
    325920     11027.6
    325960       11030
    326000     11031.2
    326040     11032.8
    326080     11034.8
    326120     11035.8
    326160     11036.2
    326200     11038.5
    326240     11040.1
    326280     11040.2
    326320     11042.1
    326360     11043.6
    326400     11045.6
    326440       11047
    326480     11047.4
    326520     11048.8
    326560     11049.7
    326600     11052.4
    326640     11053.8
    326680     11054.8
    326720     11054.7
    326760     11057.1
    326800     11058.3
    326840       11060
    326880       11062
    326920     11062.9
    326960     11063.3
    327000     11065.7
    327040     11067.3
    327080     11067.3
    327120     11069.3
    327160     11070.7
    327200     11072.8
    327240     11074.2
    327280     11074.6
    327320       11076
    327360     11076.9
    327400     11079.6
    327440       11081
    327480       11082
    327520     11081.9
    327560     11084.2
    327600     11085.5
    327640     11087.1
    327680     11089.2
    327720       11090
    327760     11090.4
    327800     11092.9
    327840     11094.4
    327880     11094.5
    327920     11096.4
    327960     11097.9
    328000     11099.9
    328040     11101.3
    328080     11101.7
    328120     11103.2
    328160     11104.1
    328200     11106.7
    328240     11108.1
    328280     11109.1
    328320       11109
    328360     11111.4
    328400     11112.6
    328440     11114.3
    328480     11116.3
    328520     11117.2
    328560     11117.6
    328600       11120
    328640     11121.6
    328680     11121.6
    328720     11123.6
    328760       11125
    328800     11127.1
    328840     11128.5
    328880     11128.8
    328920     11130.3
    328960     11131.2
    329000     11133.8
    329040     11135.2
    329080     11136.2
    329120     11136.2
    329160     11138.5
    329200     11139.8
    329240     11141.4
    329280     11143.5
    329320     11144.3
    329360     11144.7
    329400     11147.2
    329440     11148.8
    329480     11148.8
    329520     11150.8
    329560     11152.2
    329600     11154.2
    329640     11155.6
    329680     11155.9
    329720     11157.4
    329760     11158.4
    329800       11161
    329840     11162.4
    329880     11163.3
    329920     11163.3
    329960     11165.6
    330000     11166.9
    330040     11168.5
    330080     11170.6
    330120     11171.4
    330160     11171.8
    330200     11174.3
    330240     11175.9
    330280     11175.9
    330320     11177.9
    330360     11179.2
    330400     11181.3
    330440     11182.8
    330480       11183
    330520     11184.5
    330560     11185.5
    330600     11188.2
    330640     11189.5
    330680     11190.5
    330720     11190.4
    330760     11192.8
    330800     11194.1
    330840     11195.7
    330880     11197.8
    330920     11198.6
    330960       11199
    331000     11201.4
    331040       11203
    331080       11203
    331120       11205
    331160     11206.4
    331200     11208.5
    331240     11209.9
    331280     11210.2
    331320     11211.7
    331360     11212.6
    331400     11215.3
    331440     11216.7
    331480     11217.6
    331520     11217.6
    331560     11219.9
    331600     11221.2
    331640     11222.8
    331680     11224.9
    331720     11225.8
    331760     11226.1
    331800     11228.6
    331840     11230.2
    331880     11230.2
    331920     11232.2
    331960     11233.5
    332000     11235.6
    332040       11237
    332080     11237.4
    332120     11238.9
    332160     11239.8
    332200     11242.4
    332240     11243.9
    332280     11244.8
    332320     11244.7
    332360     11247.1
    332400     11248.4
    332440       11250
    332480     11252.1
    332520     11252.9
    332560     11253.3
    332600     11255.8
    332640     11257.3
    332680     11257.3
    332720     11259.3
    332760     11260.7
    332800     11262.8
    332840     11264.2
    332880     11264.5
    332920       11266
    332960       11267
    333000     11269.6
    333040       11271
    333080       11272
    333120     11271.9
    333160     11274.2
    333200     11275.6
    333240     11277.2
    333280     11279.2
    333320     11280.1
    333360     11280.5
    333400       11283
    333440     11284.5
    333480     11284.5
    333520     11286.5
    333560     11287.9
    333600       11290
    333640     11291.4
    333680     11291.7
    333720     11293.2
    333760     11294.2
    333800     11296.8
    333840     11298.2
    333880     11299.1
    333920       11299
    333960     11301.4
    334000     11302.7
    334040     11304.3
    334080     11306.4
    334120     11307.3
    334160     11307.6
    334200     11310.2
    334240     11311.7
    334280     11311.7
    334320     11313.7
    334360     11315.1
    334400     11317.2
    334440     11318.5
    334480     11318.9
    334520     11320.3
    334560     11321.4
    334600       11324
    334640     11325.4
    334680     11326.3
    334720     11326.2
    334760     11328.6
    334800     11329.9
    334840     11331.5
    334880     11333.6
    334920     11334.5
    334960     11334.8
    335000     11337.3
    335040     11338.9
    335080     11338.9
    335120     11340.9
    335160     11342.3
    335200     11344.3
    335240     11345.7
    335280     11346.1
    335320     11347.5
    335360     11348.6
    335400     11351.2
    335440     11352.6
    335480     11353.5
    335520     11353.4
    335560     11355.8
    335600     11357.1
    335640     11358.7
    335680     11360.8
    335720     11361.7
    335760       11362
    335800     11364.5
    335840     11366.1
    335880     11366.2
    335920     11368.1
    335960     11369.5
    336000     11371.6
    336040     11372.9
    336080     11373.3
    336120     11374.7
    336160     11375.8
    336200     11378.3
    336240     11379.8
    336280     11380.7
    336320     11380.6
    336360       11383
    336400     11384.2
    336440     11385.9
    336480       11388
    336520     11388.9
    336560     11389.2
    336600     11391.8
    336640     11393.2
    336680     11393.3
    336720     11395.3
    336760     11396.7
    336800     11398.8
    336840     11400.1
    336880     11400.5
    336920     11401.9
    336960       11403
    337000     11405.6
    337040     11407.1
    337080     11407.9
    337120     11407.8
    337160     11410.1
    337200     11411.5
    337240     11413.1
    337280     11415.2
    337320     11416.1
    337360     11416.4
    337400       11419
    337440     11420.5
    337480     11420.5
    337520     11422.5
    337560     11423.9
    337600       11426
    337640     11427.3
    337680     11427.7
    337720     11429.1
    337760     11430.2
    337800     11432.8
    337840     11434.3
    337880     11435.1
    337920       11435
    337960     11437.4
    338000     11438.7
    338040     11440.3
    338080     11442.4
    338120     11443.3
    338160     11443.6
    338200     11446.2
    338240     11447.7
    338280     11447.7
    338320     11449.7
    338360     11451.1
    338400     11453.2
    338440     11454.6
    338480     11454.9
    338520     11456.3
    338560     11457.4
    338600     11459.9
    338640     11461.5
    338680     11462.2
    338720     11462.1
    338760     11464.5
    338800     11465.9
    338840     11467.5
    338880     11469.6
    338920     11470.4
    338960     11470.8
    339000     11473.3
    339040     11474.8
    339080     11474.9
    339120     11476.9
    339160     11478.3
    339200     11480.4
    339240     11481.7
    339280       11482
    339320     11483.5
    339360     11484.6
    339400     11487.1
    339440     11488.6
    339480     11489.4
    339520     11489.3
    339560     11491.7
    339600       11493
    339640     11494.6
    339680     11496.8
    339720     11497.6
    339760     11497.9
    339800     11500.5
    339840       11502
    339880     11502.1
    339920       11504
    339960     11505.4
    340000     11507.5
    340040     11508.9
    340080     11509.2
    340120     11510.6
    340160     11511.8
    340200     11514.3
    340240     11515.8
    340280     11516.6
    340320     11516.5
    340360     11518.9
    340400     11520.2
    340440     11521.8
    340480     11523.9
    340520     11524.8
    340560     11525.1
    340600     11527.7
    340640     11529.2
    340680     11529.3
    340720     11531.2
    340760     11532.6
    340800     11534.7
    340840     11536.1
    340880     11536.4
    340920     11537.8
    340960       11539
    341000     11541.4
    341040       11543
    341080     11543.8
    341120     11543.6
    341160       11546
    341200     11547.4
    341240       11549
    341280     11551.1
    341320       11552
    341360     11552.3
    341400     11554.9
    341440     11556.4
    341480     11556.5
    341520     11558.3
    341560     11559.8
    341600     11561.9
    341640     11563.2
    341680     11563.5
    341720       11565
    341760     11566.1
    341800     11568.6
    341840     11570.2
    341880       11571
    341920     11570.8
    341960     11573.2
    342000     11574.6
    342040     11576.2
    342080     11578.3
    342120     11579.1
    342160     11579.4
    342200       11582
    342240     11583.6
    342280     11583.6
    342320     11585.5
    342360     11586.9
    342400     11589.1
    342440     11590.4
    342480     11590.7
    342520     11592.1
    342560     11593.3
    342600     11595.8
    342640     11597.4
    342680     11598.1
    342720       11598
    342760     11600.4
    342800     11601.8
    342840     11603.4
    342880     11605.5
    342920     11606.3
    342960     11606.6
    343000     11609.2
    343040     11610.8
    343080     11610.8
    343120     11612.7
    343160     11614.1
    343200     11616.3
    343240     11617.6
    343280     11617.9
    343320     11619.3
    343360     11620.5
    343400       11623
    343440     11624.6
    343480     11625.3
    343520     11625.2
    343560     11627.6
    343600     11628.9
    343640     11630.6
    343680     11632.7
    343720     11633.4
    343760     11633.8
    343800     11636.4
    343840     11637.9
    343880       11638
    343920     11639.8
    343960     11641.3
    344000     11643.5
    344040     11644.8
    344080     11645.1
    344120     11646.5
    344160     11647.7
    344200     11650.2
    344240     11651.8
    344280     11652.6
    344320     11652.4
    344360     11654.8
    344400     11656.1
    344440     11657.8
    344480     11659.9
    344520     11660.6
    344560       11661
    344600     11663.6
    344640     11665.1
    344680     11665.2
    344720       11667
    344760     11668.5
    344800     11670.7
    344840       11672
    344880     11672.4
    344920     11673.7
    344960     11674.9
    345000     11677.4
    345040       11679
    345080     11679.8
    345120     11679.6
    345160       11682
    345200     11683.3
    345240     11684.9
    345280     11687.1
    345320     11687.8
    345360     11688.2
    345400     11690.8
    345440     11692.3
    345480     11692.4
    345520     11694.2
    345560     11695.7
    345600     11697.9
    345640     11699.2
    345680     11699.5
    345720     11700.9
    345760     11702.1
    345800     11704.6
    345840     11706.2
    345880       11707
    345920     11706.7
    345960     11709.2
    346000     11710.5
    346040     11712.1
    346080     11714.3
    346120       11715
    346160     11715.4
    346200       11718
    346240     11719.5
    346280     11719.5
    346320     11721.4
    346360     11722.9
    346400     11725.1
    346440     11726.3
    346480     11726.7
    346520     11728.1
    346560     11729.3
    346600     11731.7
    346640     11733.4
    346680     11734.2
    346720     11733.9
    346760     11736.3
    346800     11737.7
    346840     11739.3
    346880     11741.4
    346920     11742.2
    346960     11742.6
    347000     11745.1
    347040     11746.7
    347080     11746.7
    347120     11748.6
    347160     11750.1
    347200     11752.2
    347240     11753.5
    347280     11753.9
    347320     11755.3
    347360     11756.5
    347400     11758.9
    347440     11760.5
    347480     11761.3
    347520     11761.1
    347560     11763.5
    347600     11764.9
    347640     11766.5
    347680     11768.6
    347720     11769.4
    347760     11769.8
    347800     11772.3
    347840     11773.9
    347880     11773.9
    347920     11775.8
    347960     11777.3
    348000     11779.4
    348040     11780.7
    348080     11781.1
    348120     11782.5
    348160     11783.7
    348200     11786.1
    348240     11787.8
    348280     11788.5
    348320     11788.3
    348360     11790.8
    348400     11792.1
    348440     11793.7
    348480     11795.8
    348520     11796.6
    348560       11797
    348600     11799.5
    348640     11801.1
    348680     11801.1
    348720       11803
    348760     11804.5
    348800     11806.6
    348840     11807.9
    348880     11808.3
    348920     11809.7
    348960     11810.9
    349000     11813.3
    349040       11815
    349080     11815.7
    349120     11815.5
    349160     11817.9
    349200     11819.3
    349240     11820.9
    349280       11823
    349320     11823.8
    349360     11824.2
    349400     11826.8
    349440     11828.3
    349480     11828.3
    349520     11830.1
    349560     11831.7
    349600     11833.8
    349640     11835.1
    349680     11835.5
    349720     11836.9
    349760     11838.1
    349800     11840.5
    349840     11842.2
    349880     11842.9
    349920     11842.7
    349960     11845.1
    350000     11846.5
    350040     11848.1
    350080     11850.2
    350120       11851
    350160     11851.4
    350200       11854
    350240     11855.5
    350280     11855.4
    350320     11857.3
    350360     11858.9
    350400       11861
    350440     11862.3
    350480     11862.7
    350520     11864.1
    350560     11865.3
    350600     11867.7
    350640     11869.4
    350680     11870.1
    350720     11869.9
    350760     11872.4
    350800     11873.7
    350840     11875.3
    350880     11877.5
    350920     11878.2
    350960     11878.6
    351000     11881.2
    351040     11882.7
    351080     11882.7
    351120     11884.5
    351160     11886.1
    351200     11888.2
    351240     11889.5
    351280     11889.9
    351320     11891.3
    351360     11892.5
    351400     11894.9
    351440     11896.7
    351480     11897.3
    351520     11897.1
    351560     11899.6
    351600     11900.9
    351640     11902.5
    351680     11904.7
    351720     11905.4
    351760     11905.9
    351800     11908.4
    351840       11910
    351880     11909.9
    351920     11911.8
    351960     11913.3
    352000     11915.4
    352040     11916.8
    352080     11917.1
    352120     11918.5
    352160     11919.7
    352200     11922.1
    352240     11923.9
    352280     11924.5
    352320     11924.3
    352360     11926.8
    352400     11928.1
    352440     11929.7
    352480     11931.9
    352520     11932.6
    352560     11933.1
    352600     11935.6
    352640     11937.2
    352680     11937.2
    352720     11938.9
    352760     11940.5
    352800     11942.6
    352840       11944
    352880     11944.3
    352920     11945.7
    352960       11947
    353000     11949.3
    353040     11951.1
    353080     11951.7
    353120     11951.5
    353160       11954
    353200     11955.4
    353240     11956.9
    353280     11959.1
    353320     11959.9
    353360     11960.3
    353400     11962.8
    353440     11964.4
    353480     11964.3
    353520     11966.2
    353560     11967.7
    353600     11969.9
    353640     11971.2
    353680     11971.5
    353720       11973
    353760     11974.2
    353800     11976.6
    353840     11978.3
    353880       11979
    353920     11978.7
    353960     11981.2
    354000     11982.6
    354040     11984.2
    354080     11986.3
    354120     11987.1
    354160     11987.5
    354200     11990.1
    354240     11991.6
    354280     11991.6
    354320     11993.4
    354360     11994.9
    354400     11997.1
    354440     11998.4
    354480     11998.7
    354520     12000.2
    354560     12001.4
    354600     12003.8
    354640     12005.6
    354680     12006.2
    354720     12005.9
    354760     12008.4
    354800     12009.8
    354840     12011.4
    354880     12013.5
    354920     12014.3
    354960     12014.8
    355000     12017.3
    355040     12018.8
    355080     12018.8
    355120     12020.6
    355160     12022.1
    355200     12024.3
    355240     12025.7
    355280       12026
    355320     12027.4
    355360     12028.7
    355400       12031
    355440     12032.8
    355480     12033.4
    355520     12033.2
    355560     12035.7
    355600       12037
    355640     12038.6
    355680     12040.7
    355720     12041.6
    355760     12042.1
    355800     12044.5
    355840       12046
    355880     12046.1
    355920     12047.8
    355960     12049.4
    356000     12051.6
    356040       12053
    356080     12053.3
    356120     12054.7
    356160     12055.9
    356200     12058.3
    356240     12060.1
    356280     12060.7
    356320     12060.4
    356360       12063
    356400     12064.3
    356440     12065.8
    356480       12068
    356520     12068.9
    356560     12069.3
    356600     12071.8
    356640     12073.3
    356680     12073.3
    356720     12075.1
    356760     12076.6
    356800     12078.9
    356840     12080.2
    356880     12080.5
    356920     12081.9
    356960     12083.2
    357000     12085.5
    357040     12087.4
    357080       12088
    357120     12087.7
    357160     12090.2
    357200     12091.6
    357240     12093.1
    357280     12095.3
    357320     12096.1
    357360     12096.6
    357400       12099
    357440     12100.6
    357480     12100.6
    357520     12102.3
    357560     12103.9
    357600     12106.1
    357640     12107.5
    357680     12107.8
    357720     12109.2
    357760     12110.4
    357800     12112.8
    357840     12114.6
    357880     12115.3
    357920       12115
    357960     12117.5
    358000     12118.9
    358040     12120.4
    358080     12122.5
    358120     12123.4
    358160     12123.9
    358200     12126.3
    358240     12127.8
    358280     12127.8
    358320     12129.6
    358360     12131.2
    358400     12133.4
    358440     12134.8
    358480     12135.1
    358520     12136.4
    358560     12137.7
    358600     12140.1
    358640     12141.9
    358680     12142.5
    358720     12142.2
    358760     12144.7
    358800     12146.1
    358840     12147.6
    358880     12149.8
    358920     12150.7
    358960     12151.1
    359000     12153.6
    359040     12155.1
    359080     12155.1
    359120     12156.9
    359160     12158.4
    359200     12160.7
    359240       12162
    359280     12162.3
    359320     12163.7
    359360     12164.9
    359400     12167.3
    359440     12169.1
    359480     12169.7
    359520     12169.4
    359560       12172
    359600     12173.4
    359640     12174.9
    359680       12177
    359720     12177.9
    359760     12178.4
    359800     12180.9
    359840     12182.3
    359880     12182.4
    359920     12184.1
    359960     12185.7
    360000     12187.9
    360040     12189.3
    360080     12189.5
    360120     12190.9
    360160     12192.2
    360200     12194.6
    360240     12196.4
    360280       12197
    360320     12196.7
    360360     12199.3
    360400     12200.6
    360440     12202.1
    360480     12204.3
    360520     12205.2
    360560     12205.6
    360600     12208.1
    360640     12209.6
    360680     12209.6
    360720     12211.3
    360760       12213
    360800     12215.2
    360840     12216.6
    360880     12216.8
    360920     12218.2
    360960     12219.5
    361000     12221.9
    361040     12223.6
    361080     12224.2
    361120     12223.9
    361160     12226.6
    361200     12227.9
    361240     12229.4
    361280     12231.5
    361320     12232.4
    361360     12232.9
    361400     12235.4
    361440     12236.9
    361480     12236.9
    361520     12238.6
    361560     12240.2
    361600     12242.4
    361640     12243.8
    361680     12244.1
    361720     12245.5
    361760     12246.8
    361800     12249.2
    361840       12251
    361880     12251.5
    361920     12251.2
    361960     12253.9
    362000     12255.2
    362040     12256.6
    362080     12258.8
    362120     12259.7
    362160     12260.1
    362200     12262.7
    362240     12264.1
    362280     12264.2
    362320     12265.9
    362360     12267.5
    362400     12269.6
    362440     12271.1
    362480     12271.3
    362520     12272.7
    362560       12274
    362600     12276.5
    362640     12278.2
    362680     12278.7
    362720     12278.5
    362760     12281.2
    362800     12282.4
    362840     12283.9
    362880     12286.1
    362920     12286.9
    362960     12287.4
    363000     12289.9
    363040     12291.4
    363080     12291.4
    363120     12293.1
    363160     12294.7
    363200     12296.9
    363240     12298.4
    363280     12298.6
    363320       12300
    363360     12301.3
    363400     12303.7
    363440     12305.5
    363480       12306
    363520     12305.7
    363560     12308.4
    363600     12309.7
    363640     12311.2
    363680     12313.3
    363720     12314.2
    363760     12314.7
    363800     12317.2
    363840     12318.7
    363880     12318.7
    363920     12320.4
    363960       12322
    364000     12324.2
    364040     12325.7
    364080     12325.9
    364120     12327.3
    364160     12328.6
    364200       12331
    364240     12332.8
    364280     12333.3
    364320       12333
    364360     12335.8
    364400       12337
    364440     12338.5
    364480     12340.6
    364520     12341.5
    364560       12342
    364600     12344.6
    364640       12346
    364680     12345.9
    364720     12347.7
    364760     12349.4
    364800     12351.5
    364840       12353
    364880     12353.2
    364920     12354.6
    364960     12355.9
    365000     12358.3
    365040     12360.2
    365080     12360.6
    365120     12360.3
    365160     12363.1
    365200     12364.3
    365240     12365.8
    365280     12367.9
    365320     12368.9
    365360     12369.3
    365400     12371.9
    365440     12373.3
    365480     12373.3
    365520       12375
    365560     12376.7
    365600     12378.8
    365640     12380.3
    365680     12380.5
    365720     12381.9
    365760     12383.2
    365800     12385.6
    365840     12387.4
    365880     12387.9
    365920     12387.6
    365960     12390.4
    366000     12391.7
    366040     12393.1
    366080     12395.2
    366120     12396.2
    366160     12396.6
    366200     12399.2
    366240     12400.7
    366280     12400.6
    366320     12402.3
    366360       12404
    366400     12406.1
    366440     12407.6
    366480     12407.9
    366520     12409.2
    366560     12410.6
    366600     12412.9
    366640     12414.8
    366680     12415.2
    366720     12414.9
    366760     12417.7
    366800     12418.9
    366840     12420.4
    366880     12422.5
    366920     12423.5
    366960       12424
    367000     12426.5
    367040       12428
    367080     12427.9
    367120     12429.6
    367160     12431.2
    367200     12433.4
    367240       12435
    367280     12435.2
    367320     12436.6
    367360     12437.9
    367400     12440.3
    367440       12442
    367480     12442.6
    367520     12442.2
    367560       12445
    367600     12446.3
    367640     12447.8
    367680     12449.9
    367720     12450.8
    367760     12451.3
    367800     12453.9
    367840     12455.3
    367880     12455.2
    367920       12457
    367960     12458.6
    368000     12460.7
    368040     12462.3
    368080     12462.6
    368120       12464
    368160     12465.2
    368200     12467.6
    368240     12469.4
    368280     12469.9
    368320     12469.5
    368360     12472.3
    368400     12473.7
    368440     12475.1
    368480     12477.2
    368520     12478.1
    368560     12478.7
    368600     12481.2
    368640     12482.6
    368680     12482.6
    368720     12484.3
    368760     12485.9
    368800       12488
    368840     12489.6
    368880     12489.9
    368920     12491.3
    368960     12492.6
    369000       12495
    369040     12496.7
    369080     12497.2
    369120     12496.9
    369160     12499.7
    369200       12501
    369240     12502.4
    369280     12504.5
    369320     12505.5
    369360       12506
    369400     12508.5
    369440       12510
    369480     12509.9
    369520     12511.7
    369560     12513.3
    369600     12515.4
    369640       12517
    369680     12517.2
    369720     12518.6
    369760     12519.9
    369800     12522.3
    369840       12524
    369880     12524.5
    369920     12524.2
    369960       12527
    370000     12528.3
    370040     12529.8
    370080     12531.8
    370120     12532.8
    370160     12533.3
    370200     12535.9
    370240     12537.3
    370280     12537.3
    370320       12539
    370360     12540.7
    370400     12542.7
    370440     12544.3
    370480     12544.6
    370520     12545.9
    370560     12547.2
    370600     12549.7
    370640     12551.4
    370680     12551.9
    370720     12551.5
    370760     12554.4
    370800     12555.7
    370840     12557.1
    370880     12559.2
    370920     12560.2
    370960     12560.7
    371000     12563.2
    371040     12564.7
    371080     12564.6
    371120     12566.4
    371160     12568.1
    371200     12570.1
    371240     12571.7
    371280     12571.9
    371320     12573.2
    371360     12574.6
    371400       12577
    371440     12578.7
    371480     12579.2
    371520     12578.9
    371560     12581.7
    371600       12583
    371640     12584.5
    371680     12586.5
    371720     12587.5
    371760       12588
    371800     12590.6
    371840       12592
    371880       12592
    371920     12593.7
    371960     12595.4
    372000     12597.5
    372040       12599
    372080     12599.3
    372120     12600.6
    372160     12601.9
    372200     12604.4
    372240     12606.1
    372280     12606.6
    372320     12606.2
    372360       12609
    372400     12610.4
    372440     12611.8
    372480     12613.9
    372520     12614.9
    372560     12615.4
    372600     12617.9
    372640     12619.4
    372680     12619.4
    372720     12621.1
    372760     12622.8
    372800     12624.8
    372840     12626.4
    372880     12626.7
    372920     12627.9
    372960     12629.3
    373000     12631.7
    373040     12633.4
    373080     12633.9
    373120     12633.6
    373160     12636.4
    373200     12637.7
    373240     12639.2
    373280     12641.3
    373320     12642.3
    373360     12642.8
    373400     12645.3
    373440     12646.7
    373480     12646.7
    373520     12648.4
    373560     12650.1
    373600     12652.2
    373640     12653.7
    373680       12654
    373720     12655.3
    373760     12656.6
    373800     12659.1
    373840     12660.8
    373880     12661.3
    373920       12661
    373960     12663.8
    374000     12665.1
    374040     12666.5
    374080     12668.6
    374120     12669.6
    374160     12670.2
    374200     12672.7
    374240     12674.1
    374280     12674.1
    374320     12675.7
    374360     12677.5
    374400     12679.6
    374440     12681.1
    374480     12681.4
    374520     12682.6
    374560     12683.9
    374600     12686.4
    374640     12688.2
    374680     12688.7
    374720     12688.4
    374760     12691.2
    374800     12692.4
    374840     12693.9
    374880     12695.9
    374920       12697
    374960     12697.6
    375000       12700
    375040     12701.5
    375080     12701.4
    375120     12703.1
    375160     12704.8
    375200       12707
    375240     12708.5
    375280     12708.8
    375320       12710
    375360     12711.3
    375400     12713.8
    375440     12715.6
    375480     12716.1
    375520     12715.8
    375560     12718.6
    375600     12719.8
    375640     12721.3
    375680     12723.3
    375720     12724.4
    375760     12724.9
    375800     12727.4
    375840     12728.9
    375880     12728.8
    375920     12730.4
    375960     12732.3
    376000     12734.3
    376040     12735.9
    376080     12736.2
    376120     12737.5
    376160     12738.7
    376200     12741.2
    376240     12742.9
    376280     12743.4
    376320     12743.2
    376360       12746
    376400     12747.2
    376440     12748.6
    376480     12750.7
    376520     12751.8
    376560     12752.3
    376600     12754.9
    376640     12756.2
    376680     12756.2
    376720     12757.8
    376760     12759.7
    376800     12761.7
    376840     12763.3
    376880     12763.6
    376920     12764.9
    376960     12766.1
    377000     12768.6
    377040     12770.3
    377080     12770.8
    377120     12770.6
    377160     12773.4
    377200     12774.6
    377240       12776
    377280     12778.1
    377320     12779.2
    377360     12779.7
    377400     12782.2
    377440     12783.6
    377480     12783.6
    377520     12785.2
    377560       12787
    377600     12789.1
    377640     12790.7
    377680       12791
    377720     12792.2
    377760     12793.5
    377800       12796
    377840     12797.6
    377880     12798.2
    377920     12797.9
    377960     12800.8
    378000     12801.9
    378040     12803.4
    378080     12805.5
    378120     12806.6
    378160       12807
    378200     12809.6
    378240       12811
    378280       12811
    378320     12812.6
    378360     12814.4
    378400     12816.5
    378440       12818
    378480     12818.3
    378520     12819.6
    378560     12820.8
    378600     12823.3
    378640       12825
    378680     12825.6
    378720     12825.3
    378760     12828.1
    378800     12829.3
    378840     12830.8
    378880     12832.8
    378920     12833.9
    378960     12834.4
    379000       12837
    379040     12838.4
    379080     12838.4
    379120       12840
    379160     12841.8
    379200     12843.9
    379240     12845.4
    379280     12845.7
    379320       12847
    379360     12848.2
    379400     12850.6
    379440     12852.4
    379480     12852.9
    379520     12852.7
    379560     12855.5
    379600     12856.7
    379640     12858.1
    379680     12860.3
    379720     12861.4
    379760     12861.8
    379800     12864.4
    379840     12865.8
    379880     12865.8
    379920     12867.4
    379960     12869.1
    380000     12871.3
    380040     12872.8
    380080     12873.1
    380120     12874.4
    380160     12875.6
    380200     12878.1
    380240     12879.8
    380280     12880.3
    380320     12880.1
    380360     12882.8
    380400     12884.1
    380440     12885.5
    380480     12887.6
    380520     12888.8
    380560     12889.2
    380600     12891.8
    380640     12893.2
    380680     12893.2
    380720     12894.8
    380760     12896.5
    380800     12898.7
    380840     12900.1
    380880     12900.4
    380920     12901.8
    380960       12903
    381000     12905.4
    381040     12907.1
    381080     12907.7
    381120     12907.4
    381160     12910.2
    381200     12911.4
    381240     12912.9
    381280       12915
    381320     12916.2
    381360     12916.6
    381400     12919.2
    381440     12920.6
    381480     12920.5
    381520     12922.2
    381560     12923.9
    381600       12926
    381640     12927.5
    381680     12927.8
    381720     12929.2
    381760     12930.4
    381800     12932.8
    381840     12934.5
    381880     12935.1
    381920     12934.8
    381960     12937.6
    382000     12938.8
    382040     12940.3
    382080     12942.4
    382120     12943.5
    382160       12944
    382200     12946.6
    382240     12947.9
    382280     12947.9
    382320     12949.6
    382360     12951.3
    382400     12953.4
    382440     12954.8
    382480     12955.1
    382520     12956.6
    382560     12957.8
    382600     12960.2
    382640     12961.9
    382680     12962.4
    382720     12962.2
    382760     12965.1
    382800     12966.2
    382840     12967.7
    382880     12969.7
    382920     12970.9
    382960     12971.3
    383000       12974
    383040     12975.3
    383080     12975.3
    383120       12977
    383160     12978.6
    383200     12980.7
    383240     12982.2
    383280     12982.5
    383320     12983.9
    383360     12985.2
    383400     12987.6
    383440     12989.3
    383480     12989.8
    383520     12989.6
    383560     12992.5
    383600     12993.6
    383640     12995.1
    383680     12997.1
    383720     12998.3
    383760     12998.7
    383800     13001.4
    383840     13002.7
    383880     13002.7
    383920     13004.4
    383960       13006
    384000     13008.1
    384040     13009.6
    384080     13009.9
    384120     13011.3
    384160     13012.6
    384200       13015
    384240     13016.7
    384280     13017.2
    384320       13017
    384360     13019.8
    384400       13021
    384440     13022.5
    384480     13024.5
    384520     13025.7
    384560     13026.1
    384600     13028.8
    384640     13030.1
    384680     13030.2
    384720     13031.8
    384760     13033.5
    384800     13035.6
    384840       13037
    384880     13037.3
    384920     13038.8
    384960       13040
    385000     13042.4
    385040       13044
    385080     13044.6
    385120     13044.4
    385160     13047.3
    385200     13048.4
    385240     13049.9
    385280     13051.9
    385320     13053.1
    385360     13053.5
    385400     13056.2
    385440     13057.6
    385480     13057.6
    385520     13059.2
    385560     13060.9
    385600       13063
    385640     13064.4
    385680     13064.8
    385720     13066.2
    385760     13067.4
    385800     13069.8
    385840     13071.5
    385880     13072.1
    385920     13071.8
    385960     13074.7
    386000     13075.8
    386040     13077.3
    386080     13079.4
    386120     13080.5
    386160       13081
    386200     13083.6
    386240       13085
    386280     13085.1
    386320     13086.6
    386360     13088.3
    386400     13090.5
    386440     13091.8
    386480     13092.2
    386520     13093.6
    386560     13094.9
    386600     13097.2
    386640     13098.9
    386680     13099.5
    386720     13099.2
    386760     13102.1
    386800     13103.3
    386840     13104.7
    386880     13106.8
    386920       13108
    386960     13108.4
    387000       13111
    387040     13112.4
    387080     13112.5
    387120     13114.1
    387160     13115.8
    387200     13117.9
    387240     13119.3
    387280     13119.7
    387320     13121.1
    387360     13122.3
    387400     13124.7
    387440     13126.4
    387480     13126.9
    387520     13126.7
    387560     13129.6
    387600     13130.7
    387640     13132.2
    387680     13134.3
    387720     13135.4
    387760     13135.8
    387800     13138.4
    387840     13139.9
    387880     13139.8
    387920     13141.5
    387960     13143.2
    388000     13145.4
    388040     13146.8
    388080     13147.1
    388120     13148.5
    388160     13149.8
    388200     13152.1
    388240     13153.8
    388280     13154.4
    388320     13154.1
    388360     13157.1
    388400     13158.2
    388440     13159.6
    388480     13161.7
    388520     13162.9
    388560     13163.3
    388600     13165.9
    388640     13167.3
    388680     13167.3
    388720     13168.9
    388760     13170.6
    388800     13172.8
    388840     13174.2
    388880     13174.5
    388920       13176
    388960     13177.2
    389000     13179.5
    389040     13181.3
    389080     13181.8
    389120     13181.6
    389160     13184.5
    389200     13185.6
    389240       13187
    389280     13189.1
    389320     13190.3
    389360     13190.7
    389400     13193.3
    389440     13194.8
    389480     13194.7
    389520     13196.4
    389560     13198.1
    389600     13200.3
    389640     13201.6
    389680     13201.9
    389720     13203.4
    389760     13204.6
    389800       13207
    389840     13208.7
    389880     13209.2
    389920       13209
    389960       13212
    390000       13213
    390040     13214.5
    390080     13216.6
    390120     13217.8
    390160     13218.1
    390200     13220.8
    390240     13222.2
    390280     13222.1
    390320     13223.8
    390360     13225.5
    390400     13227.7
    390440     13229.1
    390480     13229.4
    390520     13230.9
    390560     13232.1
    390600     13234.4
    390640     13236.1
    390680     13236.7
    390720     13236.4
    390760     13239.4
    390800     13240.5
    390840     13241.9
    390880       13244
    390920     13245.2
    390960     13245.6
    391000     13248.2
    391040     13249.6
    391080     13249.6
    391120     13251.2
    391160     13252.9
    391200     13255.1
    391240     13256.5
    391280     13256.8
    391320     13258.3
    391360     13259.6
    391400     13261.9
    391440     13263.6
    391480     13264.2
    391520     13263.8
    391560     13266.8
    391600     13267.9
    391640     13269.4
    391680     13271.5
    391720     13272.7
    391760       13273
    391800     13275.7
    391840     13277.1
    391880       13277
    391920     13278.7
    391960     13280.4
    392000     13282.6
    392040     13283.9
    392080     13284.2
    392120     13285.8
    392160       13287
    392200     13289.3
    392240       13291
    392280     13291.6
    392320     13291.2
    392360     13294.3
    392400     13295.3
    392440     13296.9
    392480     13298.9
    392520     13300.2
    392560     13300.4
    392600     13303.1
    392640     13304.5
    392680     13304.5
    392720     13306.1
    392760     13307.8
    392800       13310
    392840     13311.4
    392880     13311.6
    392920     13313.2
    392960     13314.4
    393000     13316.7
    393040     13318.5
    393080       13319
    393120     13318.7
    393160     13321.7
    393200     13322.8
    393240     13324.3
    393280     13326.4
    393320     13327.6
    393360     13327.9
    393400     13330.5
    393440       13332
    393480     13331.9
    393520     13333.5
    393560     13335.2
    393600     13337.5
    393640     13338.8
    393680     13339.1
    393720     13340.7
    393760     13341.9
    393800     13344.1
    393840     13345.9
    393880     13346.4
    393920     13346.1
    393960     13349.2
    394000     13350.2
    394040     13351.7
    394080     13353.8
    394120       13355
    394160     13355.3
    394200       13358
    394240     13359.4
    394280     13359.4
    394320       13361
    394360     13362.7
    394400     13364.9
    394440     13366.2
    394480     13366.5
    394520     13368.1
    394560     13369.3
    394600     13371.6
    394640     13373.4
    394680     13373.9
    394720     13373.5
    394760     13376.6
    394800     13377.7
    394840     13379.2
    394880     13381.2
    394920     13382.4
    394960     13382.7
    395000     13385.4
    395040     13386.9
    395080     13386.8
    395120     13388.3
    395160     13390.1
    395200     13392.3
    395240     13393.7
    395280     13393.9
    395320     13395.5
    395360     13396.8
    395400       13399
    395440     13400.8
    395480     13401.3
    395520       13401
    395560       13404
    395600     13405.1
    395640     13406.6
    395680     13408.6
    395720     13409.8
    395760     13410.2
    395800     13412.8
    395840     13414.3
    395880     13414.3
    395920     13415.8
    395960     13417.5
    396000     13419.7
    396040     13421.1
    396080     13421.4
    396120     13422.9
    396160     13424.2
    396200     13426.5
    396240     13428.3
    396280     13428.8
    396320     13428.4
    396360     13431.5
    396400     13432.6
    396440     13434.1
    396480     13436.1
    396520     13437.3
    396560     13437.6
    396600     13440.3
    396640     13441.8
    396680     13441.7
    396720     13443.2
    396760     13444.9
    396800     13447.2
    396840     13448.5
    396880     13448.8
    396920     13450.4
    396960     13451.6
    397000     13453.9
    397040     13455.7
    397080     13456.2
    397120     13455.8
    397160     13458.9
    397200       13460
    397240     13461.5
    397280     13463.5
    397320     13464.7
    397360       13465
    397400     13467.7
    397440     13469.2
    397480     13469.2
    397520     13470.6
    397560     13472.4
    397600     13474.6
    397640       13476
    397680     13476.2
    397720     13477.8
    397760     13479.1
    397800     13481.3
    397840     13483.1
    397880     13483.6
    397920     13483.3
    397960     13486.3
    398000     13487.4
    398040     13488.9
    398080     13490.9
    398120     13492.2
    398160     13492.4
    398200     13495.2
    398240     13496.6
    398280     13496.6
    398320       13498
    398360     13499.8
    398400       13502
    398440     13503.3
    398480     13503.6
    398520     13505.2
    398560     13506.5
    398600     13508.8
    398640     13510.6
    398680       13511
    398720     13510.7
    398760     13513.7
    398800     13514.9
    398840     13516.3
    398880     13518.4
    398920     13519.6
    398960     13519.8
    399000     13522.5
    399040     13524.1
    399080       13524
    399120     13525.5
    399160     13527.2
    399200     13529.5
    399240     13530.7
    399280     13531.1
    399320     13532.5
    399360     13533.9
    399400     13536.2
    399440       13538
    399480     13538.4
    399520     13538.1
    399560     13541.2
    399600     13542.3
    399640     13543.7
    399680     13545.7
    399720       13547
    399760     13547.2
    399800     13549.9
    399840     13551.5
    399880     13551.4
    399920     13552.9
    399960     13554.6
    400000     13556.9
    400040     13558.2
    400080     13558.5
    400120       13560
    400160     13561.3
    400200     13563.6
    400240     13565.4
    400280     13565.8
    400320     13565.5
    400360     13568.6
    400400     13569.6
    400440     13571.1
    400480     13573.1
    400520     13574.4
    400560     13574.6
    400600     13577.4
    400640     13578.9
    400680     13578.8
    400720     13580.3
    400760       13582
    400800     13584.3
    400840     13585.6
    400880     13585.9
    400920     13587.4
    400960     13588.7
    401000       13591
    401040     13592.8
    401080     13593.2
    401120     13592.9
    401160     13595.9
    401200       13597
    401240     13598.5
    401280     13600.5
    401320     13601.8
    401360       13602
    401400     13604.7
    401440     13606.3
    401480     13606.1
    401520     13607.6
    401560     13609.4
    401600     13611.7
    401640       13613
    401680     13613.3
    401720     13614.7
    401760       13616
    401800     13618.4
    401840     13620.2
    401880     13620.6
    401920     13620.3
    401960     13623.3
    402000     13624.4
    402040     13625.9
    402080     13627.9
    402120     13629.2
    402160     13629.4
    402200     13632.2
    402240     13633.7
    402280     13633.5
    402320       13635
    402360     13636.8
    402400     13639.1
    402440     13640.4
    402480     13640.6
    402520     13642.1
    402560     13643.4
    402600     13645.7
    402640     13647.7
    402680     13648.1
    402720     13647.7
    402760     13650.7
    402800     13651.8
    402840     13653.3
    402880     13655.3
    402920     13656.6
    402960     13656.8
    403000     13659.6
    403040     13661.1
    403080     13660.9
    403120     13662.4
    403160     13664.1
    403200     13666.6
    403240     13667.8
    403280     13668.1
    403320     13669.6
    403360     13670.8
    403400     13673.2
    403440     13675.1
    403480     13675.5
    403520       13675
    403560     13678.1
    403600     13679.2
    403640     13680.8
    403680     13682.8
    403720     13684.1
    403760     13684.3
    403800       13687
    403840     13688.5
    403880     13688.3
    403920     13689.8
    403960     13691.5
    404000       13694
    404040     13695.2
    404080     13695.5
    404120       13697
    404160     13698.2
    404200     13700.6
    404240     13702.5
    404280     13702.9
    404320     13702.5
    404360     13705.5
    404400     13706.6
    404440     13708.2
    404480     13710.2
    404520     13711.5
    404560     13711.7
    404600     13714.3
    404640     13715.9
    404680     13715.7
    404720     13717.3
    404760     13718.9
    404800     13721.4
    404840     13722.6
    404880     13722.9
    404920     13724.4
    404960     13725.5
    405000       13728
    405040     13729.9
    405080     13730.3
    405120     13729.9
    405160     13732.8
    405200       13734
    405240     13735.6
    405280     13737.6
    405320     13738.8
    405360     13739.1
    405400     13741.7
    405440     13743.3
    405480     13743.2
    405520     13744.6
    405560     13746.4
    405600     13748.8
    405640     13750.1
    405680     13750.3
    405720     13751.8
    405760     13752.9
    405800     13755.4
    405840     13757.3
    405880     13757.7
    405920     13757.3
    405960     13760.2
    406000     13761.4
    406040       13763
    406080       13765
    406120     13766.2
    406160     13766.4
    406200     13769.1
    406240     13770.7
    406280     13770.5
    406320     13772.1
    406360     13773.8
    406400     13776.1
    406440     13777.5
    406480     13777.7
    406520     13779.2
    406560     13780.4
    406600     13782.8
    406640     13784.7
    406680     13785.1
    406720     13784.7
    406760     13787.6
    406800     13788.8
    406840     13790.4
    406880     13792.4
    406920     13793.6
    406960     13793.9
    407000     13796.6
    407040     13798.2
    407080       13798
    407120     13799.4
    407160     13801.2
    407200     13803.6
    407240     13804.9
    407280     13805.1
    407320     13806.6
    407360     13807.8
    407400     13810.2
    407440     13812.2
    407480     13812.6
    407520     13812.1
    407560     13815.1
    407600     13816.2
    407640     13817.8
    407680     13819.8
    407720       13821
    407760     13821.3
    407800       13824
    407840     13825.6
    407880     13825.4
    407920     13826.9
    407960     13828.6
    408000     13831.1
    408040     13832.3
    408080     13832.5
    408120     13834.1
    408160     13835.2
    408200     13837.7
    408240     13839.7
    408280       13840
    408320     13839.5
    408360     13842.5
    408400     13843.6
    408440     13845.3
    408480     13847.2
    408520     13848.4
    408560     13848.8
    408600     13851.4
    408640     13853.1
    408680     13852.9
    408720     13854.3
    408760     13856.1
    408800     13858.5
    408840     13859.8
    408880       13860
    408920     13861.6
    408960     13862.7
    409000     13865.1
    409040     13867.2
    409080     13867.5
    409120     13866.9
    409160       13870
    409200       13871
    409240     13872.7
    409280     13874.7
    409320     13875.9
    409360     13876.2
    409400     13878.8
    409440     13880.5
    409480     13880.4
    409520     13881.8
    409560     13883.5
    409600     13885.9
    409640     13887.2
    409680     13887.4
    409720       13889
    409760     13890.1
    409800     13892.6
    409840     13894.6
    409880     13894.9
    409920     13894.4
    409960     13897.4
    410000     13898.5
    410040     13900.2
    410080     13902.1
    410120     13903.3
    410160     13903.7
    410200     13906.3
    410240     13907.9
    410280     13907.8
    410320     13909.3
    410360       13911
    410400     13913.4
    410440     13914.6
    410480     13914.9
    410520     13916.4
    410560     13917.6
    410600       13920
    410640       13922
    410680     13922.3
    410720     13921.8
    410760     13924.8
    410800     13925.9
    410840     13927.6
    410880     13929.5
    410920     13930.7
    410960     13931.1
    411000     13933.7
    411040     13935.4
    411080     13935.2
    411120     13936.7
    411160     13938.4
    411200     13940.8
    411240       13942
    411280     13942.3
    411320     13943.9
    411360       13945
    411400     13947.4
    411440     13949.4
    411480     13949.7
    411520     13949.1
    411560     13952.3
    411600     13953.3
    411640       13955
    411680     13956.9
    411720     13958.1
    411760     13958.5
    411800     13961.2
    411840     13962.8
    411880     13962.6
    411920     13964.1
    411960     13965.8
    412000     13968.2
    412040     13969.5
    412080     13969.7
    412120     13971.3
    412160     13972.4
    412200     13974.8
    412240     13976.9
    412280     13977.2
    412320     13976.6
    412360     13979.8
    412400     13980.8
    412440     13982.4
    412480     13984.4
    412520     13985.6
    412560     13985.9
    412600     13988.6
    412640     13990.2
    412680     13990.1
    412720     13991.6
    412760     13993.2
    412800     13995.6
    412840       13997
    412880     13997.1
    412920     13998.7
    412960     13999.9
    413000     14002.3
    413040     14004.3
    413080     14004.7
    413120     14004.1
    413160     14007.3
    413200     14008.2
    413240     14009.9
    413280     14011.9
    413320       14013
    413360     14013.4
    413400       14016
    413440     14017.7
    413480     14017.5
    413520     14019.1
    413560     14020.6
    413600       14023
    413640     14024.4
    413680     14024.6
    413720     14026.2
    413760     14027.3
    413800     14029.8
    413840     14031.7
    413880     14032.1
    413920     14031.6
    413960     14034.7
    414000     14035.7
    414040     14037.3
    414080     14039.3
    414120     14040.4
    414160     14040.8
    414200     14043.5
    414240     14045.2
    414280       14045
    414320     14046.6
    414360     14048.1
    414400     14050.5
    414440     14051.9
    414480     14052.1
    414520     14053.6
    414560     14054.7
    414600     14057.3
    414640     14059.2
    414680     14059.6
    414720       14059
    414760     14062.2
    414800     14063.1
    414840     14064.8
    414880     14066.8
    414920     14067.8
    414960     14068.3
    415000     14070.9
    415040     14072.6
    415080     14072.4
    415120       14074
    415160     14075.5
    415200     14077.9
    415240     14079.3
    415280     14079.5
    415320     14081.1
    415360     14082.2
    415400     14084.7
    415440     14086.7
    415480       14087
    415520     14086.4
    415560     14089.6
    415600     14090.5
    415640     14092.3
    415680     14094.2
    415720     14095.3
    415760     14095.7
    415800     14098.4
    415840     14100.1
    415880     14099.9
    415920     14101.4
    415960       14103
    416000     14105.4
    416040     14106.7
    416080     14106.9
    416120     14108.5
    416160     14109.6
    416200     14112.1
    416240     14114.1
    416280     14114.5
    416320     14113.9
    416360     14117.1
    416400       14118
    416440     14119.7
    416480     14121.7
    416520     14122.8
    416560     14123.2
    416600     14125.8
    416640     14127.6
    416680     14127.3
    416720     14128.8
    416760     14130.4
    416800     14132.9
    416840     14134.1
    416880     14134.4
    416920     14135.9
    416960       14137
    417000     14139.6
    417040     14141.6
    417080       14142
    417120     14141.3
    417160     14144.5
    417200     14145.5
    417240     14147.1
    417280     14149.1
    417320     14150.2
    417360     14150.6
    417400     14153.3
    417440       14155
    417480     14154.7
    417520     14156.3
    417560     14157.9
    417600     14160.3
    417640     14161.6
    417680     14161.8
    417720     14163.4
    417760     14164.5
    417800       14167
    417840     14169.1
    417880     14169.4
    417920     14168.8
    417960     14171.9
    418000     14172.9
    418040     14174.6
    418080     14176.6
    418120     14177.7
    418160     14178.1
    418200     14180.7
    418240     14182.5
    418280     14182.2
    418320     14183.7
    418360     14185.3
    418400     14187.7
    418440       14189
    418480     14189.2
    418520     14190.8
    418560     14191.9
    418600     14194.5
    418640     14196.5
    418680     14196.8
    418720     14196.2
    418760     14199.4
    418800     14200.3
    418840       14202
    418880       14204
    418920     14205.1
    418960     14205.5
    419000     14208.2
    419040     14209.9
    419080     14209.7
    419120     14211.1
    419160     14212.7
    419200     14215.2
    419240     14216.5
    419280     14216.7
    419320     14218.2
    419360     14219.3
    419400     14221.9
    419440       14224
    419480     14224.3
    419520     14223.6
    419560     14226.8
    419600     14227.7
    419640     14229.5
    419680     14231.4
    419720     14232.5
    419760     14232.9
    419800     14235.6
    419840     14237.3
    419880     14237.1
    419920     14238.6
    419960     14240.2
    420000     14242.6
    420040     14243.9
    420080     14244.1
    420120     14245.6
    420160     14246.8
    420200     14249.3
    420240     14251.5
    420280     14251.7
    420320     14251.1
    420360     14254.2
    420400     14255.1
    420440     14256.9
    420480     14258.9
    420520     14259.9
    420560     14260.4
    420600     14263.1
    420640     14264.8
    420680     14264.5
    420720       14266
    420760     14267.6
    420800       14270
    420840     14271.4
    420880     14271.6
    420920     14273.1
    420960     14274.2
    421000     14276.8
    421040     14278.9
    421080     14279.2
    421120     14278.5
    421160     14281.7
    421200     14282.6
    421240     14284.3
    421280     14286.4
    421320     14287.4
    421360     14287.8
    421400     14290.5
    421440     14292.2
    421480     14291.9
    421520     14293.4
    421560       14295
    421600     14297.5
    421640     14298.8
    421680       14299
    421720     14300.6
    421760     14301.6
    421800     14304.2
    421840     14306.3
    421880     14306.6
    421920     14305.9
    421960     14309.1
    422000     14310.1
    422040     14311.8
    422080     14313.8
    422120     14314.9
    422160     14315.2
    422200     14317.9
    422240     14319.6
    422280     14319.4
    422320     14320.8
    422360     14322.5
    422400     14324.9
    422440     14326.2
    422480     14326.5
    422520       14328
    422560     14329.1
    422600     14331.6
    422640     14333.8
    422680       14334
    422720     14333.3
    422760     14336.5
    422800     14337.6
    422840     14339.2
    422880     14341.2
    422920     14342.3
    422960     14342.7
    423000     14345.4
    423040     14347.1
    423080     14346.9
    423120     14348.3
    423160       14350
    423200     14352.4
    423240     14353.6
    423280     14353.9
    423320     14355.4
    423360     14356.5
    423400       14359
    423440     14361.2
    423480     14361.5
    423520     14360.8
    423560       14364
    423600     14365.1
    423640     14366.7
    423680     14368.7
    423720     14369.8
    423760     14370.2
    423800     14372.9
    423840     14374.6
    423880     14374.3
    423920     14375.8
    423960     14377.4
    424000     14379.9
    424040     14381.1
    424080     14381.4
    424120     14382.9
    424160     14383.9
    424200     14386.5
    424240     14388.7
    424280       14389
    424320     14388.3
    424360     14391.5
    424400     14392.5
    424440     14394.2
    424480     14396.1
    424520     14397.3
    424560     14397.7
    424600     14400.4
    424640     14402.1
    424680     14401.8
    424720     14403.3
    424760       14405
    424800     14407.3
    424840     14408.6
    424880     14408.9
    424920     14410.4
    424960     14411.4
    425000     14413.9
    425040     14416.1
    425080     14416.5
    425120     14415.7
    425160       14419
    425200       14420
    425240     14421.7
    425280     14423.6
    425320     14424.7
    425360     14425.2
    425400     14427.9
    425440     14429.5
    425480     14429.3
    425520     14430.8
    425560     14432.5
    425600     14434.8
    425640     14436.1
    425680     14436.3
    425720     14437.9
    425760     14438.8
    425800     14441.3
    425840     14443.6
    425880     14443.9
    425920     14443.2
    425960     14446.5
    426000     14447.4
    426040     14449.1
    426080     14451.1
    426120     14452.2
    426160     14452.6
    426200     14455.3
    426240       14457
    426280     14456.8
    426320     14458.2
    426360     14459.9
    426400     14462.2
    426440     14463.6
    426480     14463.8
    426520     14465.4
    426560     14466.3
    426600     14468.8
    426640       14471
    426680     14471.4
    426720     14470.6
    426760     14473.9
    426800     14474.9
    426840     14476.5
    426880     14478.5
    426920     14479.6
    426960     14480.1
    427000     14482.8
    427040     14484.5
    427080     14484.3
    427120     14485.7
    427160     14487.4
    427200     14489.8
    427240       14491
    427280     14491.3
    427320     14492.8
    427360     14493.7
    427400     14496.2
    427440     14498.5
    427480     14498.9
    427520     14498.1
    427560     14501.4
    427600     14502.4
    427640       14504
    427680       14506
    427720     14507.1
    427760     14507.5
    427800     14510.3
    427840       14512
    427880     14511.7
    427920     14513.1
    427960     14514.9
    428000     14517.3
    428040     14518.5
    428080     14518.7
    428120     14520.3
    428160     14521.2
    428200     14523.7
    428240       14526
    428280     14526.3
    428320     14525.5
    428360     14528.9
    428400     14529.9
    428440     14531.5
    428480     14533.5
    428520     14534.6
    428560       14535
    428600     14537.8
    428640     14539.4
    428680     14539.2
    428720     14540.6
    428760     14542.4
    428800     14544.8
    428840     14545.9
    428880     14546.2
    428920     14547.8
    428960     14548.7
    429000     14551.1
    429040     14553.5
    429080     14553.8
    429120       14553
    429160     14556.3
    429200     14557.3
    429240     14558.9
    429280     14560.9
    429320     14562.1
    429360     14562.5
    429400     14565.3
    429440     14566.8
    429480     14566.6
    429520     14568.1
    429560     14569.9
    429600     14572.2
    429640     14573.4
    429680     14573.7
    429720     14575.2
    429760     14576.1
    429800     14578.6
    429840       14581
    429880     14581.2
    429920     14580.5
    429960     14583.8
    430000     14584.7
    430040     14586.4
    430080     14588.4
    430120     14589.5
    430160     14589.9
    430200     14592.7
    430240     14594.3
    430280       14594
    430320     14595.5
    430360     14597.3
    430400     14599.7
    430440     14600.9
    430480     14601.1
    430520     14602.6
    430560     14603.6
    430600       14606
    430640     14608.4
    430680     14608.6
    430720     14607.9
    430760     14611.2
    430800     14612.1
    430840     14613.8
    430880     14615.8
    430920     14616.9
    430960     14617.4
    431000     14620.1
    431040     14621.7
    431080     14621.5
    431120     14622.9
    431160     14624.7
    431200     14627.1
    431240     14628.3
    431280     14628.5
    431320       14630
    431360       14631
    431400     14633.4
    431440     14635.8
    431480       14636
    431520     14635.3
    431560     14638.7
    431600     14639.5
    431640     14641.2
    431680     14643.3
    431720     14644.3
    431760     14644.9
    431800     14647.5
    431840     14649.1
    431880     14648.9
    431920     14650.4
    431960     14652.1
    432000     14654.5
    432040     14655.7
    432080       14656
    432120     14657.5
    432160     14658.4
    432200     14660.9
    432240     14663.3
    432280     14663.5
    432320     14662.8
    432360     14666.2
    432400       14667
    432440     14668.6
    432480     14670.7
    432520     14671.8
    432560     14672.3
    432600       14675
    432640     14676.5
    432680     14676.3
    432720     14677.8
    432760     14679.5
    432800     14681.9
    432840     14683.1
    432880     14683.4
    432920     14684.9
    432960     14685.9
    433000     14688.3
    433040     14690.7
    433080     14690.9
    433120     14690.2
    433160     14693.6
    433200     14694.3
    433240       14696
    433280     14698.1
    433320     14699.2
    433360     14699.8
    433400     14702.5
    433440     14703.9
    433480     14703.8
    433520     14705.2
    433560       14707
    433600     14709.4
    433640     14710.6
    433680     14710.8
    433720     14712.3
    433760     14713.3
    433800     14715.8
    433840     14718.2
    433880     14718.3
    433920     14717.6
    433960       14721
    434000     14721.7
    434040     14723.5
    434080     14725.6
    434120     14726.6
    434160     14727.2
    434200     14729.9
    434240     14731.4
    434280     14731.2
    434320     14732.6
    434360     14734.4
    434400     14736.8
    434440       14738
    434480     14738.2
    434520     14739.7
    434560     14740.7
    434600     14743.2
    434640     14745.6
    434680     14745.8
    434720     14745.1
    434760     14748.4
    434800     14749.1
    434840     14750.9
    434880       14753
    434920     14754.1
    434960     14754.6
    435000     14757.3
    435040     14758.8
    435080     14758.6
    435120       14760
    435160     14761.8
    435200     14764.2
    435240     14765.4
    435280     14765.6
    435320     14767.2
    435360     14768.1
    435400     14770.6
    435440       14773
    435480     14773.2
    435520     14772.5
    435560     14775.8
    435600     14776.5
    435640     14778.4
    435680     14780.4
    435720     14781.5
    435760     14782.1
    435800     14784.8
    435840     14786.3
    435880     14786.1
    435920     14787.5
    435960     14789.2
    436000     14791.7
    436040     14792.8
    436080     14793.1
    436120     14794.7
    436160     14795.6
    436200     14798.1
    436240     14800.5
    436280     14800.7
    436320       14800
    436360     14803.2
    436400       14804
    436440     14805.8
    436480     14807.9
    436520       14809
    436560     14809.6
    436600     14812.2
    436640     14813.8
    436680     14813.5
    436720     14814.9
    436760     14816.7
    436800     14819.1
    436840     14820.2
    436880     14820.6
    436920     14822.2
    436960     14823.1
    437000     14825.6
    437040       14828
    437080     14828.1
    437120     14827.4
    437160     14830.7
    437200     14831.4
    437240     14833.3
    437280     14835.3
    437320     14836.4
    437360       14837
    437400     14839.6
    437440     14841.3
    437480       14841
    437520     14842.4
    437560     14844.2
    437600     14846.6
    437640     14847.6
    437680       14848
    437720     14849.7
    437760     14850.5
    437800       14853
    437840     14855.4
    437880     14855.5
    437920     14854.9
    437960     14858.1
    438000     14858.8
    438040     14860.7
    438080     14862.7
    438120     14863.9
    438160     14864.5
    438200     14867.1
    438240     14868.7
    438280     14868.4
    438320     14869.8
    438360     14871.6
    438400       14874
    438440     14875.1
    438480     14875.4
    438520     14877.1
    438560     14877.9
    438600     14880.5
    438640     14882.9
    438680     14882.9
    438720     14882.4
    438760     14885.6
    438800     14886.3
    438840     14888.2
    438880     14890.2
    438920     14891.3
    438960       14892
    439000     14894.5
    439040     14896.2
    439080     14895.8
    439120     14897.3
    439160     14899.1
    439200     14901.5
    439240     14902.5
    439280     14902.9
    439320     14904.5
    439360     14905.4
    439400       14908
    439440     14910.4
    439480     14910.4
    439520     14909.8
    439560     14913.1
    439600     14913.7
    439640     14915.6
    439680     14917.6
    439720     14918.8
    439760     14919.4
    439800     14921.9
    439840     14923.7
    439880     14923.2
    439920     14924.7
    439960     14926.6
    440000     14928.9
    440040       14930
    440080     14930.4
    440120       14932
    440160     14932.8
    440200     14935.5
    440240     14937.8
    440280     14937.8
    440320     14937.3
    440360     14940.5
    440400     14941.2
    440440     14943.1
    440480     14945.1
    440520     14946.3
    440560     14946.9
    440600     14949.3
    440640     14951.1
    440680     14950.7
    440720     14952.2
    440760     14954.1
    440800     14956.3
    440840     14957.4
    440880     14957.8
    440920     14959.4
    440960     14960.2
    441000     14962.9
    441040     14965.3
    441080     14965.3
    441120     14964.6
    441160       14968
    441200     14968.7
    441240     14970.5
    441280     14972.5
    441320     14973.7
    441360     14974.3
    441400     14976.8
    441440     14978.6
    441480     14978.1
    441520     14979.6
    441560     14981.6
    441600     14983.8
    441640     14984.8
    441680     14985.2
    441720     14986.8
    441760     14987.7
    441800     14990.3
    441840     14992.7
    441880     14992.7
    441920       14992
    441960     14995.4
    442000     14996.1
    442040       14998
    442080     14999.9
    442120     15001.1
    442160     15001.7
    442200     15004.2
    442240       15006
    442280     15005.6
    442320       15007
    442360     15008.9
    442400     15011.2
    442440     15012.3
    442480     15012.7
    442520     15014.3
    442560     15015.2
    442600     15017.7
    442640     15020.2
    442680     15020.2
    442720     15019.4
    442760     15022.9
    442800     15023.6
    442840     15025.4
    442880     15027.3
    442920     15028.5
    442960     15029.1
    443000     15031.6
    443040     15033.5
    443080       15033
    443120     15034.5
    443160     15036.4
    443200     15038.7
    443240     15039.8
    443280     15040.2
    443320     15041.8
    443360     15042.7
    443400     15045.2
    443440     15047.7
    443480     15047.7
    443520     15046.9
    443560     15050.4
    443600     15051.1
    443640     15052.9
    443680     15054.8
    443720       15056
    443760     15056.6
    443800     15059.1
    443840       15061
    443880     15060.5
    443920       15062
    443960     15063.9
    444000     15066.1
    444040     15067.3
    444080     15067.6
    444120     15069.3
    444160     15070.2
    444200     15072.7
    444240     15075.1
    444280     15075.1
    444320     15074.3
    444360     15077.8
    444400     15078.5
    444440     15080.3
    444480     15082.3
    444520     15083.5
    444560       15084
    444600     15086.6
    444640     15088.4
    444680     15087.9
    444720     15089.5
    444760     15091.3
    444800     15093.7
    444840     15094.8
    444880     15095.1
    444920     15096.8
    444960     15097.6
    445000     15100.2
    445040     15102.6
    445080     15102.6
    445120     15101.8
    445160     15105.3
    445200       15106
    445240     15107.8
    445280     15109.7
    445320     15110.9
    445360     15111.5
    445400     15114.1
    445440     15115.8
    445480     15115.4
    445520     15116.9
    445560     15118.8
    445600     15121.1
    445640     15122.3
    445680     15122.6
    445720     15124.2
    445760     15125.1
    445800     15127.6
    445840       15130
    445880       15130
    445920     15129.3
    445960     15132.8
    446000     15133.5
    446040     15135.3
    446080     15137.2
    446120     15138.4
    446160     15138.9
    446200     15141.5
    446240     15143.3
    446280     15142.8
    446320     15144.4
    446360     15146.3
    446400     15148.6
    446440     15149.7
    446480       15150
    446520     15151.7
    446560     15152.5
    446600     15155.1
    446640     15157.4
    446680     15157.4
    446720     15156.7
    446760     15160.2
    446800     15160.9
    446840     15162.7
    446880     15164.7
    446920     15165.8
    446960     15166.3
    447000       15169
    447040     15170.7
    447080     15170.3
    447120     15171.8
    447160     15173.7
    447200       15176
    447240     15177.2
    447280     15177.4
    447320     15179.1
    447360       15180
    447400     15182.5
    447440     15184.9
    447480     15184.9
    447520     15184.1
    447560     15187.6
    447600     15188.3
    447640     15190.2
    447680     15192.1
    447720     15193.3
    447760     15193.8
    447800     15196.4
    447840     15198.2
    447880     15197.7
    447920     15199.3
    447960     15201.1
    448000     15203.4
    448040     15204.7
    448080     15204.9
    448120     15206.5
    448160     15207.4
    448200       15210
    448240     15212.3
    448280     15212.4
    448320     15211.5
    448360       15215
    448400     15215.8
    448440     15217.6
    448480     15219.5
    448520     15220.7
    448560     15221.2
    448600     15223.7
    448640     15225.6
    448680     15225.1
    448720     15226.7
    448760     15228.5
    448800     15230.8
    448840       15232
    448880     15232.2
    448920     15233.9
    448960     15234.9
    449000     15237.4
    449040     15239.7
    449080     15239.8
    449120     15238.9
    449160     15242.4
    449200     15243.2
    449240       15245
    449280       15247
    449320     15248.1
    449360     15248.6
    449400     15251.2
    449440       15253
    449480     15252.6
    449520     15254.2
    449560       15256
    449600     15258.2
    449640     15259.5
    449680     15259.7
    449720     15261.4
    449760     15262.3
    449800     15264.8
    449840     15267.2
    449880     15267.3
    449920     15266.4
    449960     15269.9
    450000     15270.6
    450040     15272.4
    450080     15274.4
    450120     15275.5
    450160       15276
    450200     15278.6
    450240     15280.4
    450280       15280
    450320     15281.6
    450360     15283.4
    450400     15285.7
    450440       15287
    450480     15287.1
    450520     15288.8
    450560     15289.8
    450600     15292.2
    450640     15294.7
    450680     15294.7
    450720     15293.8
    450760     15297.3
    450800       15298
    450840     15299.9
    450880     15301.8
    450920       15303
    450960     15303.5
    451000     15306.1
    451040     15307.9
    451080     15307.4
    451120       15309
    451160     15310.9
    451200     15313.1
    451240     15314.4
    451280     15314.5
    451320     15316.3
    451360     15317.3
    451400     15319.6
    451440     15322.1
    451480     15322.2
    451520     15321.2
    451560     15324.7
    451600     15325.5
    451640     15327.4
    451680     15329.3
    451720     15330.4
    451760     15330.9
    451800     15333.5
    451840     15335.3
    451880     15334.9
    451920     15336.4
    451960     15338.3
    452000     15340.5
    452040     15341.7
    452080     15341.9
    452120     15343.7
    452160     15344.7
    452200       15347
    452240     15349.6
    452280     15349.6
    452320     15348.6
    452360     15352.2
    452400     15352.9
    452440     15354.8
    452480     15356.7
    452520     15357.8
    452560     15358.3
    452600     15360.9
    452640     15362.7
    452680     15362.3
    452720     15363.8
    452760     15365.7
    452800     15367.9
    452840     15369.1
    452880     15369.4
    452920     15371.1
    452960     15372.2
    453000     15374.4
    453040       15377
    453080       15377
    453120       15376
    453160     15379.6
    453200     15380.3
    453240     15382.2
    453280     15384.1
    453320     15385.2
    453360     15385.7
    453400     15388.3
    453440     15390.1
    453480     15389.8
    453520     15391.2
    453560     15393.1
    453600     15395.4
    453640     15396.6
    453680     15396.8
    453720     15398.6
    453760     15399.5
    453800     15401.8
    453840     15404.5
    453880     15404.4
    453920     15403.5
    453960       15407
    454000     15407.6
    454040     15409.7
    454080     15411.6
    454120     15412.6
    454160     15413.1
    454200     15415.8
    454240     15417.5
    454280     15417.2
    454320     15418.7
    454360     15420.5
    454400     15422.9
    454440       15424
    454480     15424.3
    454520       15426
    454560       15427
    454600     15429.2
    454640     15431.9
    454680     15431.8
    454720     15430.9
    454760     15434.4
    454800     15435.1
    454840     15437.1
    454880       15439
    454920     15440.1
    454960     15440.6
    455000     15443.3
    455040       15445
    455080     15444.6
    455120     15446.1
    455160     15447.9
    455200     15450.3
    455240     15451.4
    455280     15451.8
    455320     15453.5
    455360     15454.4
    455400     15456.7
    455440     15459.4
    455480     15459.3
    455520     15458.4
    455560       15462
    455600     15462.5
    455640     15464.6
    455680     15466.5
    455720     15467.5
    455760     15468.1
    455800     15470.8
    455840     15472.5
    455880     15472.1
    455920     15473.6
    455960     15475.4
    456000     15477.8
    456040     15478.9
    456080     15479.3
    456120     15480.9
    456160     15481.9
    456200     15484.2
    456240     15486.9
    456280     15486.7
    456320     15485.9
    456360     15489.4
    456400       15490
    456440       15492
    456480       15494
    456520     15495.1
    456560     15495.6
    456600     15498.2
    456640     15499.9
    456680     15499.5
    456720       15501
    456760     15502.9
    456800     15505.3
    456840     15506.4
    456880     15506.8
    456920     15508.3
    456960     15509.4
    457000     15511.7
    457040     15514.4
    457080     15514.2
    457120     15513.3
    457160     15516.9
    457200     15517.5
    457240     15519.5
    457280     15521.5
    457320     15522.5
    457360     15523.1
    457400     15525.7
    457440     15527.4
    457480       15527
    457520     15528.5
    457560     15530.4
    457600     15532.8
    457640     15533.9
    457680     15534.3
    457720     15535.8
    457760     15536.8
    457800     15539.1
    457840     15541.8
    457880     15541.7
    457920     15540.8
    457960     15544.5
    458000       15545
    458040       15547
    458080       15549
    458120       15550
    458160     15550.6
    458200     15553.2
    458240     15554.9
    458280     15554.4
    458320     15555.9
    458360     15557.8
    458400     15560.3
    458440     15561.4
    458480     15561.7
    458520     15563.3
    458560     15564.2
    458600     15566.6
    458640     15569.3
    458680     15569.1
    458720     15568.3
    458760     15571.9
    458800     15572.5
    458840     15574.4
    458880     15576.5
    458920     15577.4
    458960     15578.1
    459000     15580.7
    459040     15582.4
    459080     15581.9
    459120     15583.4
    459160     15585.3
    459200     15587.7
    459240     15588.9
    459280     15589.2
    459320     15590.8
    459360     15591.7
    459400     15594.1
    459440     15596.8
    459480     15596.6
    459520     15595.7
    459560     15599.3
    459600       15600
    459640     15601.9
    459680       15604
    459720     15604.9
    459760     15605.6
    459800     15608.2
    459840     15609.9
    459880     15609.3
    459920     15610.8
    459960     15612.8
    460000     15615.2
    460040     15616.3
    460080     15616.6
    460120     15618.2
    460160     15619.1
    460200     15621.6
    460240     15624.2
    460280     15624.1
    460320     15623.1
    460360     15626.8
    460400     15627.4
    460440     15629.3
    460480     15631.5
    460520     15632.4
    460560       15633
    460600     15635.6
    460640     15637.3
    460680     15636.8
    460720     15638.3
    460760     15640.3
    460800     15642.7
    460840     15643.8
    460880     15644.1
    460920     15645.7
    460960     15646.6
    461000       15649
    461040     15651.7
    461080     15651.5
    461120     15650.6
    461160     15654.4
    461200     15654.9
    461240     15656.8
    461280     15658.9
    461320     15659.8
    461360     15660.5
    461400       15663
    461440     15664.7
    461480     15664.2
    461520     15665.7
    461560     15667.7
    461600     15670.2
    461640     15671.3
    461680     15671.5
    461720     15673.2
    461760       15674
    461800     15676.4
    461840     15679.1
    461880       15679
    461920     15678.1
    461960     15681.8
    462000     15682.3
    462040     15684.2
    462080     15686.4
    462120     15687.2
    462160       15688
    462200     15690.4
    462240     15692.2
    462280     15691.6
    462320     15693.2
    462360     15695.1
    462400     15697.7
    462440     15698.8
    462480     15699.1
    462520     15700.6
    462560     15701.4
    462600     15703.9
    462640     15706.5
    462680     15706.5
    462720     15705.6
    462760     15709.3
    462800     15709.8
    462840     15711.7
    462880     15713.9
    462920     15714.7
    462960     15715.4
    463000     15717.9
    463040     15719.8
    463080     15719.1
    463120     15720.7
    463160     15722.6
    463200     15725.1
    463240     15726.3
    463280     15726.5
    463320       15728
    463360     15728.8
    463400     15731.3
    463440       15734
    463480       15734
    463520     15733.1
    463560     15736.8
    463600     15737.3
    463640     15739.2
    463680     15741.4
    463720     15742.2
    463760     15742.8
    463800     15745.4
    463840     15747.2
    463880     15746.5
    463920     15748.2
    463960     15750.1
    464000     15752.6
    464040     15753.7
    464080       15754
    464120     15755.5
    464160     15756.3
    464200     15758.8
    464240     15761.5
    464280     15761.4
    464320     15760.5
    464360     15764.2
    464400     15764.8
    464440     15766.7
    464480     15768.9
    464520     15769.6
    464560     15770.3
    464600     15772.9
    464640     15774.7
    464680       15774
    464720     15775.7
    464760     15777.5
    464800       15780
    464840     15781.2
    464880     15781.5
    464920       15783
    464960     15783.7
    465000     15786.2
    465040       15789
    465080     15788.9
    465120       15788
    465160     15791.7
    465200     15792.3
    465240     15794.2
    465280     15796.4
    465320     15797.1
    465360     15797.8
    465400     15800.4
    465440     15802.1
    465480     15801.4
    465520     15803.2
    465560       15805
    465600     15807.5
    465640     15808.6
    465680       15809
    465720     15810.4
    465760     15811.2
    465800     15813.7
    465840     15816.4
    465880     15816.4
    465920     15815.5
    465960     15819.1
    466000     15819.7
    466040     15821.7
    466080     15823.9
    466120     15824.5
    466160     15825.2
    466200     15827.8
    466240     15829.6
    466280     15828.9
    466320     15830.7
    466360     15832.4
    466400     15834.9
    466440     15836.1
    466480     15836.4
    466520     15837.9
    466560     15838.6
    466600     15841.2
    466640     15843.8
    466680     15843.8
    466720     15842.9
    466760     15846.5
    466800     15847.1
    466840     15849.2
    466880     15851.3
    466920       15852
    466960     15852.6
    467000     15855.3
    467040       15857
    467080     15856.3
    467120     15858.1
    467160     15859.8
    467200     15862.4
    467240     15863.5
    467280     15863.9
    467320     15865.3
    467360     15866.1
    467400     15868.6
    467440     15871.2
    467480     15871.2
    467520     15870.3
    467560       15874
    467600     15874.5
    467640     15876.6
    467680     15878.7
    467720     15879.4
    467760       15880
    467800     15882.7
    467840     15884.4
    467880     15883.6
    467920     15885.5
    467960     15887.2
    468000     15889.8
    468040       15891
    468080     15891.3
    468120     15892.8
    468160     15893.5
    468200       15896
    468240     15898.6
    468280     15898.6
    468320     15897.8
    468360     15901.4
    468400       15902
    468440       15904
    468480     15906.1
    468520     15906.8
    468560     15907.4
    468600     15910.2
    468640     15911.8
    468680     15911.1
    468720     15912.9
    468760     15914.7
    468800     15917.3
    468840     15918.4
    468880     15918.7
    468920     15920.2
    468960     15920.9
    469000     15923.4
    469040     15926.1
    469080     15926.1
    469120     15925.2
    469160     15928.8
    469200     15929.4
    469240     15931.5
    469280     15933.5
    469320     15934.2
    469360     15934.8
    469400     15937.5
    469440     15939.2
    469480     15938.5
    469520     15940.3
    469560     15942.1
    469600     15944.6
    469640     15945.8
    469680     15946.2
    469720     15947.6
    469760     15948.3
    469800     15950.9
    469840     15953.5
    469880     15953.4
    469920     15952.6
    469960     15956.2
    470000     15956.9
    470040     15958.9
    470080       15961
    470120     15961.6
    470160     15962.3
    470200     15964.9
    470240     15966.6
    470280     15965.9
    470320     15967.6
    470360     15969.5
    470400       15972
    470440     15973.2
    470480     15973.5
    470520       15975
    470560     15975.7
    470600     15978.2
    470640     15980.9
    470680     15980.9
    470720     15979.9
    470760     15983.6
    470800     15984.2
    470840     15986.3
    470880     15988.4
    470920     15989.1
    470960     15989.7
    471000     15992.3
    471040       15994
    471080     15993.3
    471120       15995
    471160     15996.9
    471200     15999.4
    471240     16000.6
    471280     16000.9
    471320     16002.4
    471360     16003.1
    471400     16005.7
    471440     16008.2
    471480     16008.2
    471520     16007.3
    471560     16010.9
    471600     16011.6
    471640     16013.7
    471680     16015.7
    471720     16016.5
    471760     16017.1
    471800     16019.7
    471840     16021.4
    471880     16020.7
    471920     16022.4
    471960     16024.3
    472000     16026.8
    472040     16028.1
    472080     16028.4
    472120     16029.8
    472160     16030.5
    472200     16033.1
    472240     16035.7
    472280     16035.6
    472320     16034.7
    472360     16038.3
    472400       16039
    472440     16041.2
    472480     16043.2
    472520     16043.9
    472560     16044.5
    472600     16047.1
    472640     16048.8
    472680     16048.2
    472720     16049.8
    472760     16051.8
    472800     16054.2
    472840     16055.5
    472880     16055.8
    472920     16057.1
    472960     16057.9
    473000     16060.5
    473040     16063.1
    473080     16062.9
    473120     16062.2
    473160     16065.7
    473200     16066.5
    473240     16068.6
    473280     16070.6
    473320     16071.4
    473360     16071.9
    473400     16074.5
    473440     16076.2
    473480     16075.7
    473520     16077.2
    473560     16079.2
    473600     16081.7
    473640     16082.9
    473680     16083.3
    473720     16084.5
    473760     16085.4
    473800     16087.9
    473840     16090.6
    473880     16090.4
    473920     16089.5
    473960     16093.1
    474000     16093.9
    474040       16096
    474080       16098
    474120     16098.8
    474160     16099.3
    474200       16102
    474240     16103.7
    474280     16103.1
    474320     16104.6
    474360     16106.6
    474400     16109.1
    474440     16110.4
    474480     16110.8
    474520       16112
    474560     16112.8
    474600     16115.4
    474640     16118.1
    474680     16117.8
    474720     16116.9
    474760     16120.6
    474800     16121.3
    474840     16123.4
    474880     16125.5
    474920     16126.2
    474960     16126.7
    475000     16129.4
    475040     16131.2
    475080     16130.6
    475120     16132.1
    475160       16134
    475200     16136.6
    475240     16137.9
    475280     16138.2
    475320     16139.4
    475360     16140.3
    475400     16142.8
    475440     16145.5
    475480     16145.3
    475520     16144.3
    475560       16148
    475600     16148.7
    475640     16150.8
    475680     16152.9
    475720     16153.6
    475760     16154.2
    475800     16156.8
    475840     16158.6
    475880       16158
    475920     16159.5
    475960     16161.4
    476000     16164.1
    476040     16165.2
    476080     16165.6
    476120     16166.8
    476160     16167.7
    476200     16170.3
    476240       16173
    476280     16172.8
    476320     16171.6
    476360     16175.4
    476400     16176.1
    476440     16178.2
    476480     16180.3
    476520       16181
    476560     16181.6
    476600     16184.3
    476640     16186.1
    476680     16185.4
    476720       16187
    476760     16188.9
    476800     16191.5
    476840     16192.7
    476880     16193.1
    476920     16194.2
    476960     16195.1
    477000     16197.7
    477040     16200.5
    477080     16200.2
    477120     16199.1
    477160     16202.9
    477200     16203.5
    477240     16205.6
    477280     16207.7
    477320     16208.4
    477360       16209
    477400     16211.8
    477440     16213.5
    477480     16212.8
    477520     16214.4
    477560     16216.3
    477600     16218.9
    477640     16220.1
    477680     16220.4
    477720     16221.6
    477760     16222.5
    477800     16225.2
    477840     16227.8
    477880     16227.6
    477920     16226.5
    477960     16230.3
    478000     16230.9
    478040     16233.1
    478080     16235.1
    478120     16235.8
    478160     16236.4
    478200     16239.2
    478240     16240.9
    478280     16240.2
    478320     16241.9
    478360     16243.8
    478400     16246.3
    478440     16247.5
    478480     16247.9
    478520       16249
    478560     16249.9
    478600     16252.6
    478640     16255.2
    478680       16255
    478720       16254
    478760     16257.6
    478800     16258.3
    478840     16260.5
    478880     16262.5
    478920     16263.2
    478960     16263.8
    479000     16266.6
    479040     16268.3
    479080     16267.6
    479120     16269.2
    479160     16271.2
    479200     16273.8
    479240     16274.9
    479280     16275.2
    479320     16276.4
    479360     16277.3
    479400       16280
    479440     16282.5
    479480     16282.4
    479520     16281.4
    479560       16285
    479600     16285.6
    479640     16287.9
    479680     16289.9
    479720     16290.6
    479760     16291.2
    479800       16294
    479840     16295.7
    479880       16295
    479920     16296.7
    479960     16298.6
    480000     16301.2
    480040     16302.4
    480080     16302.6
    480120     16303.8
    480160     16304.7
    480200     16307.4
    480240       16310
    480280     16309.8
    480320     16308.7
    480360     16312.4
    480400       16313
    480440     16315.3
    480480     16317.4
    480520     16318.1
    480560     16318.6
    480600     16321.4
    480640     16323.1
    480680     16322.5
    480720       16324
    480760       16326
    480800     16328.6
    480840     16329.8
    480880       16330
    480920     16331.2
    480960     16332.2
    481000     16334.8
    481040     16337.4
    481080     16337.2
    481120     16336.1
    481160     16339.8
    481200     16340.4
    481240     16342.8
    481280     16344.8
    481320     16345.5
    481360     16346.1
    481400     16348.8
    481440     16350.6
    481480     16349.8
    481520     16351.5
    481560     16353.5
    481600       16356
    481640     16357.2
    481680     16357.5
    481720     16358.7
    481760     16359.6
    481800     16362.2
    481840     16364.9
    481880     16364.6
    481920     16363.5
    481960     16367.3
    482000     16367.8
    482040     16370.3
    482080     16372.3
    482120       16373
    482160     16373.5
    482200     16376.2
    482240       16378
    482280     16377.3
    482320     16378.8
    482360       16381
    482400     16383.5
    482440     16384.7
    482480     16384.9
    482520     16386.1
    482560     16387.1
    482600     16389.7
    482640     16392.3
    482680     16392.1
    482720       16391
    482760     16394.8
    482800     16395.3
    482840     16397.7
    482880     16399.7
    482920     16400.5
    482960     16400.9
    483000     16403.7
    483040     16405.4
    483080     16404.7
    483120     16406.3
    483160     16408.3
    483200     16410.9
    483240     16412.1
    483280     16412.4
    483320     16413.5
    483360     16414.5
    483400     16417.1
    483440     16419.7
    483480     16419.4
    483520     16418.3
    483560     16422.2
    483600     16422.6
    483640     16425.1
    483680     16427.1
    483720     16427.8
    483760     16428.2
    483800     16431.1
    483840     16432.8
    483880     16432.1
    483920     16433.6
    483960     16435.7
    484000     16438.2
    484040     16439.5
    484080     16439.8
    484120     16440.9
    484160     16441.8
    484200     16444.5
    484240     16447.1
    484280     16446.8
    484320     16445.7
    484360     16449.6
    484400       16450
    484440     16452.5
    484480     16454.6
    484520     16455.3
    484560     16455.6
    484600     16458.5
    484640     16460.2
    484680     16459.5
    484720       16461
    484760     16463.1
    484800     16465.6
    484840     16466.8
    484880     16467.1
    484920     16468.3
    484960     16469.2
    485000     16471.9
    485040     16474.5
    485080     16474.2
    485120     16473.1
    485160       16477
    485200     16477.3
    485240     16479.9
    485280       16482
    485320     16482.6
    485360       16483
    485400     16485.9
    485440     16487.6
    485480     16486.9
    485520     16488.3
    485560     16490.5
    485600       16493
    485640     16494.2
    485680     16494.4
    485720     16495.6
    485760     16496.5
    485800     16499.3
    485840     16501.9
    485880     16501.5
    485920     16500.5
    485960     16504.4
    486000     16504.7
    486040     16507.3
    486080     16509.3
    486120     16509.9
    486160     16510.4
    486200     16513.3
    486240       16515
    486280     16514.2
    486320     16515.6
    486360     16517.9
    486400     16520.4
    486440     16521.6
    486480     16521.8
    486520       16523
    486560     16523.9
    486600     16526.7
    486640     16529.3
    486680     16528.9
    486720     16527.9
    486760     16531.7
    486800     16532.2
    486840     16534.6
    486880     16536.7
    486920     16537.3
    486960     16537.8
    487000     16540.7
    487040     16542.4
    487080     16541.6
    487120     16543.1
    487160     16545.3
    487200     16547.7
    487240       16549
    487280     16549.2
    487320     16550.4
    487360     16551.2
    487400       16554
    487440     16556.6
    487480     16556.2
    487520     16555.3
    487560     16559.1
    487600     16559.5
    487640       16562
    487680       16564
    487720     16564.7
    487760     16565.1
    487800     16568.1
    487840     16569.8
    487880     16568.9
    487920     16570.5
    487960     16572.6
    488000     16575.1
    488040     16576.4
    488080     16576.6
    488120     16577.9
    488160     16578.6
    488200     16581.4
    488240     16583.9
    488280     16583.6
    488320     16582.6
    488360     16586.5
    488400     16586.9
    488440     16589.4
    488480     16591.4
    488520       16592
    488560     16592.6
    488600     16595.4
    488640     16597.2
    488680     16596.3
    488720     16597.8
    488760       16600
    488800     16602.4
    488840     16603.8
    488880       16604
    488920     16605.2
    488960       16606
    489000     16608.7
    489040     16611.3
    489080       16611
    489120       16610
    489160     16613.8
    489200     16614.3
    489240     16616.7
    489280     16618.8
    489320     16619.3
    489360     16619.9
    489400     16622.8
    489440     16624.6
    489480     16623.7
    489520     16625.1
    489560     16627.3
    489600     16629.7
    489640     16631.2
    489680     16631.3
    489720     16632.6
    489760     16633.3
    489800       16636
    489840     16638.6
    489880     16638.3
    489920     16637.3
    489960     16641.1
    490000     16641.6
    490040       16644
    490080     16646.1
    490120     16646.7
    490160     16647.2
    490200     16650.1
    490240     16651.9
    490280       16651
    490320     16652.4
    490360     16654.6
    490400       16657
    490440     16658.5
    490480     16658.6
    490520     16659.9
    490560     16660.6
    490600     16663.4
    490640     16665.9
    490680     16665.6
    490720     16664.6
    490760     16668.5
    490800     16668.9
    490840     16671.4
    490880     16673.5
    490920     16673.9
    490960     16674.5
    491000     16677.5
    491040     16679.3
    491080     16678.4
    491120     16679.8
    491160     16681.9
    491200     16684.4
    491240     16685.9
    491280       16686
    491320     16687.2
    491360     16687.9
    491400     16690.7
    491440     16693.2
    491480     16692.9
    491520     16691.9
    491560     16695.9
    491600     16696.4
    491640     16698.7
    491680     16700.8
    491720     16701.3
    491760     16701.8
    491800     16704.9
    491840     16706.6
    491880     16705.7
    491920     16707.2
    491960     16709.3
    492000     16711.7
    492040     16713.3
    492080     16713.4
    492120     16714.5
    492160     16715.3
    492200     16718.1
    492240     16720.6
    492280     16720.3
    492320     16719.3
    492360     16723.2
    492400     16723.7
    492440       16726
    492480     16728.3
    492520     16728.7
    492560     16729.2
    492600     16732.3
    492640       16734
    492680     16733.1
    492720     16734.6
    492760     16736.7
    492800     16739.1
    492840     16740.7
    492880     16740.7
    492920     16741.9
    492960     16742.7
    493000     16745.5
    493040       16748
    493080     16747.6
    493120     16746.6
    493160     16750.6
    493200     16751.1
    493240     16753.4
    493280     16755.7
    493320       16756
    493360     16756.5
    493400     16759.6
    493440     16761.3
    493480     16760.5
    493520       16762
    493560     16764.1
    493600     16766.4
    493640       16768
    493680     16768.1
    493720     16769.2
    493760     16770.1
    493800     16772.9
    493840     16775.4
    493880       16775
    493920       16774
    493960     16777.9
    494000     16778.5
    494040     16780.8
    494080     16783.1
    494120     16783.4
    494160     16783.9
    494200       16787
    494240     16788.7
    494280     16787.8
    494320     16789.4
    494360     16791.4
    494400     16793.8
    494440     16795.4
    494480     16795.3
    494520     16796.6
    494560     16797.4
    494600     16800.2
    494640     16802.7
    494680     16802.3
    494720     16801.3
    494760     16805.2
    494800     16805.9
    494840     16808.1
    494880     16810.5
    494920     16810.7
    494960     16811.1
    495000     16814.3
    495040       16816
    495080     16815.2
    495120     16816.7
    495160     16818.8
    495200     16821.2
    495240     16822.7
    495280     16822.6
    495320       16824
    495360     16824.8
    495400     16827.6
    495440     16830.1
    495480     16829.7
    495520     16828.7
    495560     16832.6
    495600     16833.2
    495640     16835.5
    495680     16837.8
    495720     16838.1
    495760     16838.4
    495800     16841.7
    495840     16843.4
    495880     16842.5
    495920       16844
    495960     16846.1
    496000     16848.4
    496040     16850.1
    496080       16850
    496120     16851.3
    496160     16852.1
    496200       16855
    496240     16857.5
    496280     16857.1
    496320     16856.1
    496360     16859.9
    496400     16860.6
    496440     16862.8
    496480     16865.2
    496520     16865.4
    496560     16865.8
    496600       16869
    496640     16870.7
    496680     16869.8
    496720     16871.3
    496760     16873.5
    496800     16875.8
    496840     16877.4
    496880     16877.3
    496920     16878.8
    496960     16879.4
    497000     16882.3
    497040     16884.9
    497080     16884.4
    497120     16883.4
    497160     16887.3
    497200     16887.9
    497240     16890.1
    497280     16892.6
    497320     16892.8
    497360     16893.1
    497400     16896.4
    497440     16898.1
    497480     16897.2
    497520     16898.6
    497560     16900.9
    497600     16903.1
    497640     16904.8
    497680     16904.7
    497720     16906.1
    497760     16906.8
    497800     16909.7
    497840     16912.3
    497880     16911.8
    497920     16910.8
    497960     16914.7
    498000     16915.2
    498040     16917.4
    498080     16919.9
    498120     16920.2
    498160     16920.4
    498200     16923.6
    498240     16925.4
    498280     16924.5
    498320       16926
    498360     16928.2
    498400     16930.5
    498440     16932.1
    498480       16932
    498520     16933.4
    498560     16934.2
    498600       16937
    498640     16939.6
    498680     16939.1
    498720     16938.1
    498760       16942
    498800     16942.5
    498840     16944.8
    498880     16947.3
    498920     16947.5
    498960     16947.8
    499000     16950.9
    499040     16952.8
    499080     16951.8
    499120     16953.3
    499160     16955.5
    499200     16957.8
    499240     16959.4
    499280     16959.3
    499320     16960.6
    499360     16961.4
    499400     16964.3
    499440     16966.9
    499480     16966.4
    499520     16965.4
    499560     16969.2
    499600     16969.7
    499640     16972.1
    499680     16974.6
    499720     16974.8
    499760       16975
    499800     16978.3
    499840     16980.1
    499880     16979.1
    499920     16980.6
    499960     16982.8
    500000       16985
    500040     16986.7
    500080     16986.6
    500120       16988
    500160     16988.7
    500200     16991.6
    500240     16994.2
    500280     16993.6
    500320     16992.7
    500360     16996.5
    500400       16997
    500440     16999.4
    500480     17001.9
    500520     17002.1
    500560     17002.3
    500600     17005.6
    500640     17007.4
    500680     17006.3
    500720       17008
    500760       17010
    500800     17012.3
    500840       17014
    500880     17013.8
    500920     17015.2
    500960       17016
    501000     17018.9
    501040     17021.5
    501080     17020.9
    501120       17020
    501160     17023.8
    501200     17024.3
    501240     17026.7
    501280     17029.2
    501320     17029.4
    501360     17029.6
    501400     17032.9
    501440     17034.7
    501480     17033.6
    501520     17035.3
    501560     17037.3
    501600     17039.6
    501640     17041.3
    501680     17041.2
    501720     17042.6
    501760     17043.4
    501800     17046.3
    501840     17048.8
    501880     17048.2
    501920     17047.3
    501960     17051.1
    502000     17051.5
    502040       17054
    502080     17056.5
    502120     17056.7
    502160     17056.9
    502200     17060.1
    502240       17062
    502280     17060.9
    502320     17062.6
    502360     17064.6
    502400     17066.9
    502440     17068.6
    502480     17068.4
    502520     17069.9
    502560     17070.7
    502600     17073.6
    502640     17076.1
    502680     17075.5
    502720     17074.6
    502760     17078.4
    502800     17078.8
    502840     17081.3
    502880     17083.8
    502920       17084
    502960     17084.2
    503000     17087.4
    503040     17089.2
    503080     17088.2
    503120     17089.9
    503160       17092
    503200     17094.1
    503240     17095.9
    503280     17095.8
    503320     17097.3
    503360       17098
    503400       17101
    503440     17103.4
    503480     17102.9
    503520     17101.9
    503560     17105.7
    503600     17106.1
    503640     17108.6
    503680       17111
    503720     17111.3
    503760     17111.5
    503800     17114.7
    503840     17116.5
    503880     17115.5
    503920     17117.2
    503960     17119.2
    504000     17121.5
    504040     17123.2
    504080       17123
    504120     17124.5
    504160     17125.4
    504200     17128.3
    504240     17130.7
    504280     17130.1
    504320     17129.2
    504360     17132.9
    504400     17133.4
    504440     17135.9
    504480     17138.3
    504520     17138.6
    504560     17138.8
    504600       17142
    504640     17143.9
    504680     17142.8
    504720     17144.5
    504760     17146.5
    504800     17148.8
    504840     17150.5
    504880     17150.3
    504920     17151.9
    504960     17152.7
    505000     17155.6
    505040     17158.1
    505080     17157.4
    505120     17156.5
    505160     17160.3
    505200     17160.7
    505240     17163.2
    505280     17165.7
    505320     17165.9
    505360     17166.1
    505400     17169.4
    505440     17171.2
    505480     17170.1
    505520     17171.9
    505560     17173.8
    505600     17176.2
    505640     17177.8
    505680     17177.6
    505720     17179.2
    505760       17180
    505800       17183
    505840     17185.4
    505880     17184.7
    505920     17183.8
    505960     17187.6
    506000       17188
    506040     17190.5
    506080     17193.1
    506120     17193.2
    506160     17193.3
    506200     17196.7
    506240     17198.4
    506280     17197.5
    506320     17199.1
    506360     17201.1
    506400     17203.4
    506440       17205
    506480     17204.9
    506520     17206.5
    506560     17207.3
    506600     17210.2
    506640     17212.7
    506680       17212
    506720     17211.1
    506760     17214.8
    506800     17215.2
    506840     17217.8
    506880     17220.4
    506920     17220.5
    506960     17220.6
    507000       17224
    507040     17225.7
    507080     17224.8
    507120     17226.5
    507160     17228.4
    507200     17230.7
    507240     17232.2
    507280     17232.1
    507320     17233.8
    507360     17234.7
    507400     17237.6
    507440     17240.1
    507480     17239.3
    507520     17238.4
    507560     17242.2
    507600     17242.5
    507640     17245.2
    507680     17247.7
    507720     17247.9
    507760     17247.9
    507800     17251.3
    507840       17253
    507880     17252.1
    507920     17253.8
    507960     17255.6
    508000     17257.9
    508040     17259.6
    508080     17259.5
    508120     17261.1
    508160       17262
    508200     17264.9
    508240     17267.5
    508280     17266.6
    508320     17265.9
    508360     17269.6
    508400     17269.9
    508440     17272.5
    508480       17275
    508520     17275.2
    508560     17275.3
    508600     17278.6
    508640     17280.4
    508680     17279.5
    508720     17281.1
    508760       17283
    508800     17285.2
    508840       17287
    508880     17286.8
    508920     17288.4
    508960     17289.4
    509000     17292.3
    509040     17294.8
    509080       17294
    509120     17293.2
    509160       17297
    509200     17297.2
    509240     17299.9
    509280     17302.3
    509320     17302.5
    509360     17302.6
    509400     17305.9
    509440     17307.7
    509480     17306.9
    509520     17308.4
    509560     17310.3
    509600     17312.6
    509640     17314.4
    509680     17314.2
    509720     17315.9
    509760     17316.7
    509800     17319.6
    509840     17322.2
    509880     17321.4
    509920     17320.5
    509960     17324.4
    510000     17324.5
    510040     17327.2
    510080     17329.7
    510120     17329.8
    510160       17330
    510200     17333.3
    510240     17335.1
    510280     17334.2
    510320     17335.8
    510360     17337.7
    510400     17339.9
    510440     17341.8
    510480     17341.6
    510520     17343.2
    510560     17344.1
    510600       17347
    510640     17349.5
    510680     17348.8
    510720     17347.9
    510760     17351.7
    510800     17351.9
    510840     17354.6
    510880     17357.1
    510920     17357.1
    510960     17357.4
    511000     17360.7
    511040     17362.5
    511080     17361.6
    511120     17363.2
    511160       17365
    511200     17367.2
    511240     17369.1
    511280       17369
    511320     17370.6
    511360     17371.4
    511400     17374.4
    511440     17376.9
    511480     17376.1
    511520     17375.3
    511560     17379.1
    511600     17379.3
    511640     17381.9
    511680     17384.4
    511720     17384.4
    511760     17384.6
    511800       17388
    511840     17389.8
    511880     17388.9
    511920     17390.5
    511960     17392.3
    512000     17394.5
    512040     17396.5
    512080     17396.3
    512120     17397.8
    512160     17398.8
    512200     17401.7
    512240     17404.2
    512280     17403.5
    512320     17402.6
    512360     17406.4
    512400     17406.6
    512440     17409.2
    512480     17411.7
    512520     17411.7
    512560     17411.9
    512600     17415.4
    512640     17417.1
    512680     17416.2
    512720     17417.8
    512760     17419.6
    512800     17421.9
    512840     17423.8
    512880     17423.7
    512920     17425.2
    512960     17426.1
    513000     17429.1
    513040     17431.5
    513080     17430.8
    513120       17430
    513160     17433.8
    513200       17434
    513240     17436.5
    513280       17439
    513320       17439
    513360     17439.3
    513400     17442.8
    513440     17444.4
    513480     17443.4
    513520     17445.1
    513560     17446.9
    513600     17449.1
    513640     17451.1
    513680     17451.1
    513720     17452.5
    513760     17453.5
    513800     17456.5
    513840     17458.9
    513880     17458.1
    513920     17457.4
    513960     17461.1
    514000     17461.3
    514040     17463.9
    514080     17466.3
    514120     17466.3
    514160     17466.7
    514200     17470.2
    514240     17471.8
    514280     17470.8
    514320     17472.5
    514360     17474.2
    514400     17476.5
    514440     17478.4
    514480     17478.4
    514520     17479.8
    514560     17480.8
    514600     17483.8
    514640     17486.2
    514680     17485.4
    514720     17484.7
    514760     17488.4
    514800     17488.6
    514840     17491.2
    514880     17493.7
    514920     17493.7
    514960     17494.1
    515000     17497.5
    515040     17499.1
    515080     17498.1
    515120     17499.8
    515160     17501.5
    515200     17503.8
    515240     17505.8
    515280     17505.7
    515320     17507.2
    515360     17508.2
    515400     17511.2
    515440     17513.6
    515480     17512.8
    515520     17512.1
    515560     17515.7
    515600       17516
    515640     17518.5
    515680       17521
    515720       17521
    515760     17521.4
    515800     17524.8
    515840     17526.4
    515880     17525.5
    515920     17527.1
    515960     17528.9
    516000     17531.1
    516040     17533.1
    516080       17533
    516120     17534.5
    516160     17535.5
    516200     17538.5
    516240     17540.9
    516280     17540.1
    516320     17539.4
    516360       17543
    516400     17543.3
    516440     17545.8
    516480     17548.4
    516520     17548.3
    516560     17548.7
    516600     17552.1
    516640     17553.7
    516680     17552.8
    516720     17554.5
    516760     17556.2
    516800     17558.5
    516840     17560.4
    516880     17560.3
    516920     17561.9
    516960     17562.8
    517000     17565.7
    517040     17568.2
    517080     17567.5
    517120     17566.7
    517160     17570.3
    517200     17570.6
    517240     17573.1
    517280     17575.7
    517320     17575.6
    517360       17576
    517400     17579.5
    517440     17581.1
    517480     17580.2
    517520     17581.8
    517560     17583.5
    517600     17585.8
    517640     17587.8
    517680     17587.6
    517720     17589.2
    517760     17590.2
    517800     17593.1
    517840     17595.5
    517880     17594.7
    517920       17594
    517960     17597.7
    518000       17598
    518040     17600.3
    518080       17603
    518120     17602.9
    518160     17603.2
    518200     17606.8
    518240     17608.4
    518280     17607.5
    518320     17609.1
    518360     17610.9
    518400     17613.2
    518440       17615
    518480       17615
    518520     17616.5
    518560     17617.5
    518600     17620.5
    518640     17622.8
    518680       17622
    518720     17621.4
    518760       17625
    518800     17625.4
    518840     17627.6
    518880     17630.4
    518920     17630.2
    518960     17630.5
    519000     17634.1
    519040     17635.8
    519080     17634.8
    519120     17636.4
    519160     17638.2
    519200     17640.5
    519240     17642.4
    519280     17642.3
    519320     17643.9
    519360     17644.8
    519400     17647.9
    519440     17650.2
    519480     17649.3
    519520     17648.8
    519560     17652.3
    519600     17652.8
    519640       17655
    519680     17657.8
    519720     17657.6
    519760     17657.8
    519800     17661.4
    519840     17663.2
    519880     17662.1
    519920     17663.7
    519960     17665.5
    520000     17667.8
    520040     17669.8
    520080     17669.6
    520120     17671.3
    520160     17672.1
    520200     17675.2
    520240     17677.5
    520280     17676.7
    520320     17676.2
    520360     17679.7
    520400     17680.1
    520440     17682.4
    520480     17685.3
    520520       17685
    520560     17685.2
    520600     17688.8
    520640     17690.5
    520680     17689.5
    520720     17691.1
    520760     17692.9
    520800     17695.1
    520840     17697.1
    520880       17697
    520920     17698.7
    520960     17699.5
    521000     17702.6
    521040       17705
    521080     17704.1
    521120     17703.5
    521160     17707.1
    521200     17707.5
    521240     17709.8
    521280     17712.6
    521320     17712.4
    521360     17712.6
    521400     17716.2
    521440     17717.9
    521480     17716.9
    521520     17718.3
    521560     17720.3
    521600     17722.5
    521640     17724.5
    521680     17724.4
    521720     17726.2
    521760     17726.8
    521800       17730
    521840     17732.3
    521880     17731.4
    521920     17730.8
    521960     17734.4
    522000     17734.9
    522040     17737.1
    522080       17740
    522120     17739.7
    522160       17740
    522200     17743.5
    522240     17745.2
    522280     17744.3
    522320     17745.7
    522360     17747.6
    522400     17749.8
    522440     17751.9
    522480     17751.7
    522520     17753.4
    522560     17754.2
    522600     17757.3
    522640     17759.6
    522680     17758.8
    522720     17758.1
    522760     17761.7
    522800     17762.3
    522840     17764.5
    522880     17767.4
    522920       17767
    522960     17767.2
    523000     17770.9
    523040     17772.6
    523080     17771.6
    523120     17773.1
    523160       17775
    523200     17777.1
    523240     17779.2
    523280       17779
    523320     17780.7
    523360     17781.6
    523400     17784.6
    523440       17787
    523480     17786.1
    523520     17785.4
    523560       17789
    523600     17789.6
    523640     17791.8
    523680     17794.7
    523720     17794.3
    523760     17794.5
    523800     17798.2
    523840     17799.9
    523880       17799
    523920     17800.4
    523960     17802.3
    524000     17804.5
    524040     17806.5
    524080     17806.4
    524120       17808
    524160     17808.8
    524200       17812
    524240     17814.3
    524280     17813.5
    524320     17812.7
    524360     17816.4
    524400     17816.8
    524440     17819.2
    524480     17822.1
    524520     17821.7
    524560     17821.9
    524600     17825.5
    524640     17827.2
    524680     17826.3
    524720     17827.6
    524760     17829.6
    524800     17831.8
    524840     17833.7
    524880     17833.7
    524920     17835.3
    524960     17836.1
    525000     17839.3
    525040     17841.6
    525080     17840.8
    525120       17840
    525160     17843.7
    525200     17844.1
    525240     17846.5
    525280     17849.4
    525320     17849.1
    525360     17849.2
    525400     17852.8
    525440     17854.6
    525480     17853.6
    525520     17854.9
    525560     17856.9
    525600     17859.1
    525640       17861
    525680       17861
    525720     17862.7
    525760     17863.5
    525800     17866.6
    525840       17869
    525880     17868.1
    525920     17867.3
    525960       17871
    526000     17871.4
    526040       17874
    526080     17876.7
    526120     17876.4
    526160     17876.5
    526200     17880.2
    526240     17881.9
    526280       17881
    526320     17882.2
    526360     17884.2
    526400     17886.4
    526440     17888.3
    526480     17888.3
    526520       17890
    526560     17890.8
    526600     17893.9
    526640     17896.3
    526680     17895.4
    526720     17894.7
    526760     17898.3
    526800     17898.7
    526840     17901.3
    526880       17904
    526920     17903.7
    526960     17903.8
    527000     17907.4
    527040     17909.2
    527080     17908.3
    527120     17909.6
    527160     17911.4
    527200     17913.7
    527240     17915.6
    527280     17915.5
    527320     17917.2
    527360       17918
    527400     17921.2
    527440     17923.6
    527480     17922.6
    527520       17922
    527560     17925.6
    527600       17926
    527640     17928.5
    527680     17931.3
    527720       17931
    527760     17931.2
    527800     17934.7
    527840     17936.6
    527880     17935.6
    527920     17936.9
    527960     17938.7
    528000       17941
    528040     17942.9
    528080     17942.8
    528120     17944.6
    528160     17945.3
    528200     17948.5
    528240       17951
    528280     17949.9
    528320     17949.3
    528360     17952.9
    528400     17953.3
    528440     17955.8
    528480     17958.6
    528520     17958.3
    528560     17958.5
    528600       17962
    528640     17963.9
    528680     17962.8
    528720     17964.2
    528760     17966.1
    528800     17968.3
    528840     17970.1
    528880     17970.2
    528920     17971.9
    528960     17972.6
    529000     17975.8
    529040     17978.3
    529080     17977.2
    529120     17976.6
    529160     17980.2
    529200     17980.7
    529240       17983
    529280     17985.9
    529320     17985.6
    529360     17985.7
    529400     17989.3
    529440     17991.2
    529480     17990.1
    529520     17991.5
    529560     17993.4
    529600     17995.6
    529640     17997.4
    529680     17997.5
    529720     17999.1
    529760     17999.9
    529800       18003
    529840     18005.5
    529880     18004.5
    529920     18003.9
    529960     18007.5
    530000       18008
    530040     18010.4
    530080     18013.3
    530120     18012.8
    530160     18013.1
    530200     18016.5
    530240     18018.5
    530280     18017.5
    530320     18018.9
    530360     18020.7
    530400     18022.8
    530440     18024.7
    530480     18024.8
    530520     18026.5
    530560     18027.2
    530600     18030.3
    530640     18032.8
    530680     18031.7
    530720     18031.1
    530760     18034.8
    530800     18035.2
    530840     18037.7
    530880     18040.5
    530920     18040.1
    530960     18040.3
    531000     18043.8
    531040     18045.8
    531080     18044.8
    531120     18046.1
    531160       18048
    531200     18050.1
    531240     18052.1
    531280     18052.1
    531320     18053.7
    531360     18054.3
    531400     18057.5
    531440       18060
    531480     18058.9
    531520     18058.3
    531560       18062
    531600     18062.4
    531640     18064.9
    531680     18067.8
    531720     18067.3
    531760     18067.5
    531800     18071.1
    531840     18073.1
    531880       18072
    531920     18073.4
    531960     18075.3
    532000     18077.4
    532040     18079.5
    532080     18079.4
    532120       18081
    532160     18081.6
    532200     18084.9
    532240     18087.2
    532280     18086.2
    532320     18085.6
    532360     18089.4
    532400     18089.6
    532440     18092.2
    532480     18095.1
    532520     18094.5
    532560     18094.8
    532600     18098.4
    532640     18100.4
    532680     18099.2
    532720     18100.7
    532760     18102.6
    532800     18104.7
    532840     18106.7
    532880     18106.6
    532920     18108.2
    532960     18108.9
    533000     18112.2
    533040     18114.6
    533080     18113.5
    533120     18112.9
    533160     18116.7
    533200     18116.9
    533240     18119.5
    533280     18122.4
    533320     18121.9
    533360       18122
    533400     18125.6
    533440     18127.6
    533480     18126.5
    533520     18127.9
    533560     18129.8
    533600       18132
    533640       18134
    533680     18133.8
    533720     18135.5
    533760     18136.2
    533800     18139.4
    533840     18141.9
    533880     18140.8
    533920     18140.1
    533960       18144
    534000     18144.2
    534040     18146.7
    534080     18149.6
    534120     18149.2
    534160     18149.3
    534200       18153
    534240     18154.9
    534280     18153.8
    534320     18155.2
    534360     18157.1
    534400     18159.3
    534440     18161.3
    534480     18161.1
    534520     18162.7
    534560     18163.4
    534600     18166.7
    534640     18169.1
    534680     18168.1
    534720     18167.4
    534760     18171.2
    534800     18171.5
    534840     18173.9
    534880       18177
    534920     18176.4
    534960     18176.6
    535000     18180.2
    535040     18182.2
    535080       18181
    535120     18182.5
    535160     18184.3
    535200     18186.5
    535240     18188.5
    535280     18188.5
    535320       18190
    535360     18190.7
    535400       18194
    535440     18196.3
    535480     18195.3
    535520     18194.7
    535560     18198.5
    535600     18198.8
    535640     18201.1
    535680     18204.2
    535720     18203.6
    535760     18203.9
    535800     18207.6
    535840     18209.5
    535880     18208.3
    535920     18209.8
    535960     18211.6
    536000     18213.9
    536040     18215.9
    536080     18215.7
    536120     18217.3
    536160       18218
    536200     18221.3
    536240     18223.7
    536280     18222.6
    536320     18221.9
    536360     18225.8
    536400       18226
    536440     18228.5
    536480     18231.4
    536520     18230.9
    536560     18231.2
    536600     18234.8
    536640     18236.8
    536680     18235.5
    536720     18237.1
    536760     18238.9
    536800     18241.2
    536840     18243.2
    536880     18243.1
    536920     18244.5
    536960     18245.4
    537000     18248.6
    537040       18251
    537080     18249.9
    537120     18249.1
    537160       18253
    537200     18253.2
    537240     18255.7
    537280     18258.7
    537320     18258.2
    537360     18258.5
    537400     18262.1
    537440     18264.1
    537480     18262.8
    537520     18264.3
    537560     18266.2
    537600     18268.5
    537640     18270.4
    537680     18270.4
    537720     18271.9
    537760     18272.7
    537800     18275.8
    537840     18278.3
    537880     18277.3
    537920     18276.3
    537960     18280.3
    538000     18280.5
    538040       18283
    538080       18286
    538120     18285.4
    538160     18285.7
    538200     18289.5
    538240     18291.3
    538280       18290
    538320     18291.6
    538360     18293.5
    538400     18295.8
    538440     18297.7
    538480     18297.7
    538520     18299.2
    538560     18299.9
    538600     18303.2
    538640     18305.6
    538680     18304.7
    538720     18303.7
    538760     18307.6
    538800     18307.8
    538840     18310.3
    538880     18313.3
    538920     18312.7
    538960       18313
    539000     18316.9
    539040     18318.7
    539080     18317.3
    539120       18319
    539160     18320.8
    539200     18323.2
    539240     18325.1
    539280       18325
    539320     18326.5
    539360     18327.2
    539400     18330.5
    539440       18333
    539480       18332
    539520       18331
    539560       18335
    539600     18335.1
    539640     18337.6
    539680     18340.6
    539720       18340
    539760     18340.3
    539800     18344.2
    539840     18346.1
    539880     18344.6
    539920     18346.3
    539960     18348.1
    540000     18350.4
    540040     18352.4
    540080     18352.4
    540120     18353.7
    540160     18354.5
    540200     18357.7
    540240     18360.2
    540280     18359.3
    540320     18358.4
    540360     18362.3
    540400     18362.4
    540440     18364.9
    540480     18367.9
    540520     18367.3
    540560     18367.6
    540600     18371.5
    540640     18373.3
    540680       18372
    540720     18373.6
    540760     18375.4
    540800     18377.8
    540840     18379.8
    540880     18379.6
    540920       18381
    540960     18381.8
    541000     18385.1
    541040     18387.5
    541080     18386.6
    541120     18385.7
    541160     18389.6
    541200     18389.6
    541240     18392.2
    541280     18395.2
    541320     18394.6
    541360     18394.9
    541400     18398.8
    541440     18400.6
    541480     18399.3
    541520     18400.9
    541560     18402.6
    541600     18405.1
    541640     18407.1
    541680     18406.9
    541720     18408.3
    541760     18409.1
    541800     18412.4
    541840     18414.8
    541880     18413.8
    541920       18413
    541960       18417
    542000     18416.9
    542040     18419.4
    542080     18422.6
    542120     18421.8
    542160     18422.2
    542200     18426.1
    542240       18428
    542280     18426.6
    542320     18428.2
    542360     18429.9
    542400     18432.4
    542440     18434.4
    542480     18434.2
    542520     18435.6
    542560     18436.5
    542600     18439.7
    542640     18442.1
    542680       18441
    542720     18440.3
    542760     18444.3
    542800     18444.1
    542840     18446.7
    542880     18449.9
    542920     18449.2
    542960     18449.5
    543000     18453.4
    543040     18455.2
    543080     18453.9
    543120     18455.6
    543160     18457.2
    543200     18459.7
    543240     18461.7
    543280     18461.5
    543320     18462.8
    543360     18463.7
    543400       18467
    543440     18469.5
    543480     18468.4
    543520     18467.6
    543560     18471.5
    543600     18471.4
    543640       18474
    543680     18477.2
    543720     18476.4
    543760     18476.9
    543800     18480.8
    543840     18482.5
    543880     18481.2
    543920     18482.9
    543960     18484.5
    544000       18487
    544040       18489
    544080     18488.8
    544120     18490.1
    544160     18491.1
    544200     18494.2
    544240     18496.8
    544280     18495.7
    544320     18494.9
    544360     18498.8
    544400     18498.7
    544440     18501.3
    544480     18504.5
    544520     18503.8
    544560     18504.2
    544600     18508.1
    544640     18509.9
    544680     18508.5
    544720     18510.2
    544760     18511.8
    544800     18514.4
    544840     18516.3
    544880       18516
    544920     18517.4
    544960     18518.4
    545000     18521.6
    545040     18524.1
    545080       18523
    545120     18522.2
    545160     18526.1
    545200     18526.1
    545240     18528.6
    545280     18531.9
    545320     18531.1
    545360     18531.5
    545400     18535.4
    545440     18537.2
    545480     18535.8
    545520     18537.6
    545560     18539.2
    545600     18541.7
    545640     18543.7
    545680     18543.4
    545720     18544.8
    545760     18545.8
    545800     18548.9
    545840     18551.5
    545880     18550.4
    545920     18549.5
    545960     18553.5
    546000     18553.5
    546040     18556.1
    546080     18559.1
    546120     18558.5
    546160     18558.8
    546200     18562.7
    546240     18564.5
    546280       18563
    546320       18565
    546360     18566.6
    546400       18569
    546440       18571
    546480     18570.8
    546520       18572
    546560     18573.1
    546600     18576.3
    546640     18578.9
    546680     18577.7
    546720     18576.8
    546760     18580.8
    546800     18580.7
    546840     18583.4
    546880     18586.4
    546920     18585.8
    546960     18586.1
    547000       18590
    547040     18591.7
    547080     18590.3
    547120     18592.3
    547160     18593.9
    547200     18596.3
    547240     18598.3
    547280     18598.1
    547320     18599.3
    547360     18600.4
    547400     18603.7
    547440     18606.2
    547480     18605.1
    547520     18604.2
    547560     18608.1
    547600     18608.1
    547640     18610.7
    547680     18613.7
    547720     18613.1
    547760     18613.4
    547800     18617.3
    547840       18619
    547880     18617.6
    547920     18619.6
    547960     18621.3
    548000     18623.6
    548040     18625.6
    548080     18625.5
    548120     18626.7
    548160     18627.8
    548200     18630.9
    548240     18633.6
    548280     18632.4
    548320     18631.5
    548360     18635.3
    548400     18635.4
    548440     18638.1
    548480       18641
    548520     18640.4
    548560     18640.7
    548600     18644.6
    548640     18646.3
    548680     18644.9
    548720     18646.9
    548760     18648.5
    548800     18650.9
    548840     18652.9
    548880     18652.8
    548920     18654.1
    548960     18655.1
    549000     18658.2
    549040     18660.8
    549080     18659.7
    549120     18658.9
    549160     18662.7
    549200     18662.6
    549240     18665.4
    549280     18668.2
    549320     18667.8
    549360       18668
    549400       18672
    549440     18673.6
    549480     18672.2
    549520     18674.3
    549560     18675.8
    549600     18678.2
    549640     18680.2
    549680       18680
    549720     18681.4
    549760     18682.3
    549800     18685.5
    549840     18688.1
    549880       18687
    549920     18686.1
    549960       18690
    550000     18689.9
    550040     18692.6
    550080     18695.6
    550120     18695.1
    550160     18695.3
    550200     18699.3
    550240     18700.9
    550280     18699.6
    550320     18701.5
    550360     18703.1
    550400     18705.5
    550440     18707.6
    550480     18707.3
    550520     18708.7
    550560     18709.6
    550600     18712.9
    550640     18715.4
    550680     18714.2
    550720     18713.4
    550760     18717.3
    550800     18717.1
    550840       18720
    550880     18722.9
    550920     18722.3
    550960     18722.6
    551000     18726.5
    551040     18728.2
    551080     18726.9
    551120     18728.8
    551160     18730.4
    551200     18732.8
    551240     18734.9
    551280     18734.7
    551320       18736
    551360       18737
    551400     18740.2
    551440     18742.6
    551480     18741.6
    551520     18740.8
    551560     18744.6
    551600     18744.4
    551640     18747.2
    551680     18750.2
    551720     18749.6
    551760       18750
    551800     18753.8
    551840     18755.5
    551880     18754.2
    551920     18756.2
    551960     18757.7
    552000     18760.1
    552040     18762.3
    552080       18762
    552120     18763.3
    552160     18764.2
    552200     18767.4
    552240       18770
    552280     18768.9
    552320     18768.1
    552360       18772
    552400     18771.7
    552440     18774.6
    552480     18777.5
    552520     18776.9
    552560     18777.3
    552600     18781.1
    552640     18782.9
    552680     18781.5
    552720     18783.5
    552760       18785
    552800     18787.4
    552840     18789.5
    552880     18789.2
    552920     18790.5
    552960     18791.6
    553000     18794.7
    553040     18797.2
    553080     18796.2
    553120     18795.5
    553160     18799.2
    553200     18798.9
    553240     18801.8
    553280     18804.8
    553320     18804.2
    553360     18804.5
    553400     18808.4
    553440     18810.1
    553480     18808.8
    553520     18810.8
    553560     18812.3
    553600     18814.6
    553640     18816.8
    553680     18816.5
    553720     18817.8
    553760     18818.9
    553800     18822.1
    553840     18824.5
    553880     18823.5
    553920     18822.7
    553960     18826.5
    554000     18826.2
    554040     18829.2
    554080     18832.1
    554120     18831.4
    554160     18831.7
    554200     18835.6
    554240     18837.4
    554280     18836.1
    554320       18838
    554360     18839.5
    554400     18841.8
    554440     18844.1
    554480     18843.7
    554520       18845
    554560     18846.1
    554600     18849.2
    554640     18851.6
    554680     18850.7
    554720     18849.9
    554760     18853.7
    554800     18853.4
    554840     18856.4
    554880     18859.3
    554920     18858.7
    554960       18859
    555000     18862.9
    555040     18864.7
    555080     18863.3
    555120     18865.3
    555160     18866.7
    555200     18869.1
    555240     18871.2
    555280     18870.8
    555320     18872.2
    555360     18873.3
    555400     18876.4
    555440     18878.9
    555480     18877.9
    555520       18877
    555560     18880.9
    555600     18880.7
    555640     18883.5
    555680     18886.4
    555720     18885.9
    555760     18886.1
    555800       18890
    555840     18891.8
    555880     18890.5
    555920     18892.4
    555960     18893.9
    556000     18896.2
    556040     18898.4
    556080       18898
    556120     18899.4
    556160     18900.4
    556200     18903.6
    556240       18906
    556280     18905.1
    556320     18904.2
    556360       18908
    556400     18907.9
    556440     18910.6
    556480     18913.6
    556520     18913.1
    556560     18913.3
    556600     18917.2
    556640     18919.1
    556680     18917.7
    556720     18919.7
    556760     18921.2
    556800     18923.4
    556840     18925.5
    556880     18925.2
    556920     18926.5
    556960     18927.7
    557000     18930.8
    557040     18933.2
    557080     18932.3
    557120     18931.4
    557160     18935.2
    557200     18935.1
    557240     18937.8
    557280     18940.8
    557320     18940.4
    557360     18940.6
    557400     18944.4
    557440     18946.3
    557480     18944.9
    557520     18946.9
    557560     18948.4
    557600     18950.6
    557640     18952.7
    557680     18952.4
    557720     18953.7
    557760     18954.9
    557800       18958
    557840     18960.4
    557880     18959.5
    557920     18958.5
    557960     18962.4
    558000     18962.3
    558040       18965
    558080       18968
    558120     18967.5
    558160     18967.7
    558200     18971.5
    558240     18973.5
    558280       18972
    558320       18974
    558360     18975.5
    558400     18977.8
    558440     18979.9
    558480     18979.7
    558520       18981
    558560     18982.2
    558600     18985.2
    558640     18987.6
    558680     18986.7
    558720     18985.7
    558760     18989.6
    558800     18989.5
    558840     18992.3
    558880     18995.2
    558920     18994.8
    558960     18994.9
    559000     18998.8
    559040     19000.7
    559080     18999.1
    559120     19001.2
    559160     19002.7
    559200     19004.9
    559240     19007.1
    559280     19006.8
    559320     19008.2
    559360     19009.3
    559400     19012.5
    559440     19014.8
    559480     19013.8
    559520     19012.9
    559560     19016.8
    559600     19016.8
    559640     19019.4
    559680     19022.4
    559720       19022
    559760     19022.2
    559800       19026
    559840       19028
    559880     19026.3
    559920     19028.4
    559960     19029.8
    560000     19032.1
    560040     19034.3
    560080       19034
    560120     19035.5
    560160     19036.6
    560200     19039.7
    560240       19042
    560280     19041.1
    560320     19040.1
    560360       19044
    560400       19044
    560440     19046.7
    560480     19049.6
    560520     19049.2
    560560     19049.3
    560600     19053.3
    560640     19055.2
    560680     19053.5
    560720     19055.7
    560760       19057
    560800     19059.2
    560840     19061.5
    560880     19061.2
    560920     19062.7
    560960     19063.8
    561000     19066.9
    561040     19069.1
    561080     19068.3
    561120     19067.3
    561160     19071.2
    561200     19071.2
    561240       19074
    561280     19076.8
    561320     19076.4
    561360     19076.4
    561400     19080.6
    561440     19082.4
    561480     19080.7
    561520     19082.9
    561560     19084.2
    561600     19086.3
    561640     19088.7
    561680     19088.4
    561720     19089.8
    561760       19091
    561800       19094
    561840     19096.2
    561880     19095.5
    561920     19094.6
    561960     19098.3
    562000     19098.4
    562040     19101.1
    562080       19104
    562120     19103.7
    562160     19103.6
    562200     19107.8
    562240     19109.5
    562280     19107.9
    562320       19110
    562360     19111.3
    562400     19113.4
    562440     19115.9
    562480     19115.5
    562520       19117
    562560     19118.1
    562600     19121.1
    562640     19123.4
    562680     19122.6
    562720     19121.7
    562760     19125.5
    562800     19125.5
    562840     19128.3
    562880     19131.2
    562920     19130.8
    562960     19130.8
    563000     19134.9
    563040     19136.6
    563080     19135.1
    563120     19137.2
    563160     19138.4
    563200     19140.5
    563240       19143
    563280     19142.7
    563320     19144.1
    563360     19145.1
    563400     19148.2
    563440     19150.5
    563480     19149.8
    563520     19148.8
    563560     19152.7
    563600     19152.6
    563640     19155.5
    563680     19158.3
    563720       19158
    563760       19158
    563800     19162.2
    563840     19163.7
    563880     19162.3
    563920     19164.3
    563960     19165.5
    564000     19167.6
    564040     19170.1
    564080     19169.8
    564120     19171.3
    564160     19172.3
    564200     19175.4
    564240     19177.7
    564280     19176.9
    564320       19176
    564360     19179.8
    564400     19179.7
    564440     19182.6
    564480     19185.5
    564520     19185.2
    564560     19185.2
    564600     19189.2
    564640     19190.8
    564680     19189.4
    564720     19191.4
    564760     19192.7
    564800     19194.8
    564840     19197.3
    564880       19197
    564920     19198.5
    564960     19199.4
    565000     19202.6
    565040     19204.9
    565080     19204.1
    565120     19203.2
    565160     19206.9
    565200     19206.9
    565240     19209.8
    565280     19212.6
    565320     19212.3
    565360     19212.4
    565400     19216.3
    565440     19217.9
    565480     19216.5
    565520     19218.5
    565560     19219.7
    565600     19221.9
    565640     19224.4
    565680     19224.1
    565720     19225.5
    565760     19226.5
    565800     19229.7
    565840       19232
    565880     19231.2
    565920     19230.3
    565960       19234
    566000     19234.1
    566040     19236.8
    566080     19239.8
    566120     19239.4
    566160     19239.5
    566200     19243.5
    566240     19245.1
    566280     19243.6
    566320     19245.6
    566360     19246.9
    566400       19249
    566440     19251.5
    566480     19251.3
    566520     19252.7
    566560     19253.6
    566600     19256.9
    566640     19259.1
    566680     19258.2
    566720     19257.5
    566760     19261.2
    566800     19261.2
    566840       19264
    566880     19266.9
    566920     19266.4
    566960     19266.7
    567000     19270.6
    567040     19272.2
    567080     19270.8
    567120     19272.7
    567160       19274
    567200     19276.1
    567240     19278.6
    567280     19278.4
    567320     19279.9
    567360     19280.7
    567400       19284
    567440     19286.2
    567480     19285.3
    567520     19284.5
    567560     19288.2
    567600     19288.3
    567640     19291.1
    567680       19294
    567720     19293.6
    567760     19293.8
    567800     19297.7
    567840     19299.3
    567880     19297.9
    567920     19299.8
    567960     19301.2
    568000     19303.2
    568040     19305.8
    568080     19305.6
    568120     19307.1
    568160     19307.9
    568200     19311.2
    568240     19313.3
    568280     19312.6
    568320     19311.7
    568360     19315.4
    568400     19315.6
    568440     19318.3
    568480     19321.2
    568520     19320.8
    568560       19321
    568600     19324.8
    568640     19326.6
    568680     19325.1
    568720       19327
    568760     19328.4
    568800     19330.3
    568840     19333.1
    568880     19332.9
    568920     19334.4
    568960     19335.1
    569000     19338.4
    569040     19340.5
    569080     19339.8
    569120       19339
    569160     19342.7
    569200     19342.8
    569240     19345.4
    569280     19348.5
    569320       19348
    569360     19348.2
    569400     19351.9
    569440     19353.8
    569480     19352.2
    569520     19354.2
    569560     19355.6
    569600     19357.5
    569640     19360.3
    569680     19360.1
    569720     19361.6
    569760     19362.3
    569800     19365.6
    569840     19367.7
    569880       19367
    569920     19366.2
    569960     19369.9
    570000     19370.1
    570040     19372.6
    570080     19375.7
    570120     19375.2
    570160     19375.3
    570200     19379.1
    570240       19381
    570280     19379.4
    570320     19381.4
    570360     19382.7
    570400     19384.7
    570440     19387.5
    570480     19387.2
    570520     19388.7
    570560     19389.5
    570600     19392.8
    570640     19394.9
    570680     19394.2
    570720     19393.5
    570760     19397.1
    570800     19397.2
    570840     19399.8
    570880     19402.8
    570920     19402.3
    570960     19402.5
    571000     19406.3
    571040     19408.2
    571080     19406.7
    571120     19408.7
    571160       19410
    571200     19411.8
    571240     19414.5
    571280     19414.5
    571320     19415.9
    571360     19416.6
    571400       19420
    571440     19422.1
    571480     19421.3
    571520     19420.7
    571560     19424.3
    571600     19424.3
    571640     19426.9
    571680       19430
    571720     19429.5
    571760     19429.6
    571800     19433.5
    571840     19435.3
    571880     19433.8
    571920     19435.8
    571960     19437.1
    572000       19439
    572040     19441.6
    572080     19441.6
    572120       19443
    572160     19443.8
    572200     19447.2
    572240     19449.3
    572280     19448.4
    572320     19447.9
    572360     19451.4
    572400     19451.4
    572440     19454.1
    572480     19457.2
    572520     19456.6
    572560     19456.7
    572600     19460.7
    572640     19462.4
    572680       19461
    572720     19462.9
    572760     19464.3
    572800     19466.1
    572840     19468.7
    572880     19468.8
    572920     19470.2
    572960     19470.9
    573000     19474.2
    573040     19476.4
    573080     19475.6
    573120     19475.1
    573160     19478.5
    573200     19478.6
    573240     19481.2
    573280     19484.4
    573320     19483.8
    573360     19483.8
    573400     19487.8
    573440     19489.6
    573480     19488.2
    573520       19490
    573560     19491.2
    573600     19493.2
    573640     19495.8
    573680     19495.9
    573720     19497.3
    573760       19498
    573800     19501.2
    573840     19503.5
    573880     19502.8
    573920     19502.2
    573960     19505.7
    574000     19505.6
    574040     19508.4
    574080     19511.5
    574120     19510.8
    574160       19511
    574200     19514.9
    574240     19516.7
    574280     19515.2
    574320     19517.1
    574360     19518.4
    574400     19520.3
    574440       19523
    574480     19523.1
    574520     19524.4
    574560     19525.1
    574600     19528.4
    574640     19530.6
    574680     19529.8
    574720     19529.3
    574760     19532.9
    574800     19532.7
    574840     19535.4
    574880     19538.6
    574920     19537.9
    574960     19538.1
    575000     19541.9
    575040     19543.8
    575080     19542.3
    575120     19544.2
    575160     19545.4
    575200     19547.4
    575240     19550.1
    575280     19550.2
    575320     19551.5
    575360     19552.3
    575400     19555.4
    575440     19557.6
    575480     19556.9
    575520     19556.3
    575560     19559.9
    575600     19559.8
    575640     19562.6
    575680     19565.7
    575720     19565.1
    575760     19565.3
    575800       19569
    575840     19570.9
    575880     19569.4
    575920     19571.3
    575960     19572.6
    576000     19574.5
    576040     19577.2
    576080     19577.3
    576120     19578.6
    576160     19579.4
    576200     19582.5
    576240     19584.7
    576280       19584
    576320     19583.4
    576360     19586.9
    576400     19586.9
    576440     19589.8
    576480     19592.8
    576520     19592.2
    576560     19592.4
    576600     19596.3
    576640     19598.1
    576680     19596.5
    576720     19598.4
    576760     19599.7
    576800     19601.6
    576840     19604.4
    576880     19604.4
    576920     19605.8
    576960     19606.5
    577000     19609.7
    577040     19611.9
    577080     19611.1
    577120     19610.6
    577160       19614
    577200     19614.1
    577240     19616.9
    577280     19619.9
    577320     19619.3
    577360     19619.5
    577400     19623.4
    577440     19625.2
    577480     19623.7
    577520     19625.6
    577560     19626.9
    577600     19628.6
    577640     19631.4
    577680     19631.5
    577720     19632.8
    577760     19633.6
    577800     19636.8
    577840     19638.9
    577880     19638.2
    577920     19637.6
    577960       19641
    578000     19641.1
    578040       19644
    578080       19647
    578120     19646.4
    578160     19646.6
    578200     19650.5
    578240     19652.3
    578280     19650.8
    578320     19652.7
    578360     19654.1
    578400     19655.7
    578440     19658.4
    578480     19658.6
    578520     19659.9
    578560     19660.7
    578600     19663.8
    578640       19666
    578680     19665.3
    578720     19664.7
    578760     19668.1
    578800     19668.2
    578840     19671.1
    578880     19674.1
    578920     19673.6
    578960     19673.7
    579000     19677.7
    579040     19679.4
    579080     19677.9
    579120     19679.8
    579160     19681.3
    579200     19682.8
    579240     19685.6
    579280     19685.7
    579320     19687.1
    579360     19687.9
    579400     19690.9
    579440     19693.2
    579480     19692.4
    579520     19691.9
    579560     19695.2
    579600     19695.2
    579640     19698.2
    579680     19701.2
    579720     19700.7
    579760     19700.8
    579800     19704.7
    579840     19706.5
    579880       19705
    579920     19706.9
    579960     19708.3
    580000     19709.9
    580040     19712.7
    580080     19712.8
    580120     19714.2
    580160     19714.9
    580200       19718
    580240     19720.2
    580280     19719.6
    580320       19719
    580360     19722.3
    580400     19722.2
    580440     19725.4
    580480     19728.3
    580520     19727.7
    580560     19727.8
    580600     19731.8
    580640     19733.6
    580680     19732.1
    580720       19734
    580760     19735.4
    580800       19737
    580840     19739.8
    580880     19739.9
    580920     19741.3
    580960       19742
    581000     19745.1
    581040     19747.3
    581080     19746.7
    581120     19746.2
    581160     19749.3
    581200     19749.3
    581240     19752.5
    581280     19755.3
    581320     19754.8
    581360     19754.8
    581400     19758.9
    581440     19760.6
    581480     19759.2
    581520       19761
    581560     19762.5
    581600       19764
    581640     19766.9
    581680       19767
    581720     19768.4
    581760     19769.2
    581800     19772.2
    581840     19774.4
    581880     19773.8
    581920     19773.2
    581960     19776.5
    582000     19776.4
    582040     19779.6
    582080     19782.5
    582120     19781.9
    582160     19781.9
    582200       19786
    582240     19787.8
    582280     19786.4
    582320       19788
    582360     19789.6
    582400     19791.1
    582440     19794.1
    582480     19794.1
    582520     19795.6
    582560     19796.2
    582600     19799.3
    582640     19801.5
    582680     19800.9
    582720     19800.3
    582760     19803.6
    582800     19803.5
    582840     19806.9
    582880     19809.6
    582920     19809.1
    582960       19809
    583000     19813.1
    583040     19814.8
    583080     19813.6
    583120     19815.2
    583160     19816.7
    583200     19818.2
    583240     19821.1
    583280     19821.2
    583320     19822.7
    583360     19823.4
    583400     19826.4
    583440     19828.7
    583480       19828
    583520     19827.4
    583560     19830.7
    583600     19830.7
    583640     19833.9
    583680     19836.8
    583720     19836.2
    583760     19836.1
    583800     19840.3
    583840     19841.9
    583880     19840.6
    583920     19842.3
    583960     19843.9
    584000     19845.3
    584040     19848.3
    584080     19848.3
    584120     19849.8
    584160     19850.4
    584200     19853.4
    584240     19855.7
    584280       19855
    584320     19854.4
    584360     19857.8
    584400     19857.8
    584440       19861
    584480     19863.8
    584520     19863.3
    584560     19863.1
    584600     19867.3
    584640       19869
    584680     19867.6
    584720     19869.3
    584760       19871
    584800     19872.4
    584840     19875.3
    584880     19875.4
    584920     19876.9
    584960     19877.5
    585000     19880.5
    585040     19882.8
    585080     19882.2
    585120     19881.5
    585160     19884.9
    585200     19884.9
    585240     19888.2
    585280     19890.9
    585320     19890.4
    585360     19890.3
    585400     19894.4
    585440     19896.1
    585480     19894.7
    585520     19896.4
    585560       19898
    585600     19899.5
    585640     19902.4
    585680     19902.6
    585720       19904
    585760     19904.5
    585800     19907.6
    585840       19910
    585880     19909.3
    585920     19908.5
    585960       19912
    586000       19912
    586040     19915.4
    586080       19918
    586120     19917.5
    586160     19917.3
    586200     19921.5
    586240     19923.1
    586280     19921.9
    586320     19923.6
    586360     19925.2
    586400     19926.6
    586440     19929.5
    586480     19929.7
    586520     19931.1
    586560     19931.7
    586600     19934.7
    586640       19937
    586680     19936.4
    586720     19935.6
    586760     19939.1
    586800     19939.2
    586840     19942.5
    586880     19945.2
    586920     19944.5
    586960     19944.4
    587000     19948.5
    587040     19950.3
    587080       19949
    587120     19950.8
    587160     19952.2
    587200     19953.8
    587240     19956.5
    587280     19956.9
    587320     19958.3
    587360     19958.9
    587400     19961.8
    587440     19964.1
    587480     19963.5
    587520     19962.6
    587560     19966.2
    587600     19966.3
    587640     19969.6
    587680     19972.3
    587720     19971.6
    587760     19971.5
    587800     19975.6
    587840     19977.3
    587880     19976.1
    587920     19977.9
    587960     19979.3
    588000     19980.9
    588040     19983.7
    588080       19984
    588120     19985.4
    588160     19985.9
    588200     19988.9
    588240     19991.1
    588280     19990.6
    588320     19989.6
    588360     19993.2
    588400     19993.5
    588440     19996.6
    588480     19999.3
    588520     19998.7
    588560     19998.6
    588600     20002.7
    588640     20004.4
    588680     20003.1
    588720     20005.1
    588760     20006.4
    588800     20007.9
    588840     20010.7
    588880     20011.1
    588920     20012.4
    588960       20013
    589000     20016.1
    589040     20018.2
    589080     20017.6
    589120     20016.7
    589160     20020.3
    589200     20020.6
    589240     20023.8
    589280     20026.4
    589320     20025.8
    589360     20025.7
    589400     20029.8
    589440     20031.5
    589480     20030.2
    589520     20032.2
    589560     20033.5
    589600     20035.1
    589640     20037.8
    589680     20038.1
    589720     20039.5
    589760     20040.1
    589800     20043.2
    589840     20045.3
    589880     20044.8
    589920     20043.8
    589960     20047.5
    590000     20047.6
    590040     20050.9
    590080     20053.5
    590120     20052.9
    590160     20052.8
    590200     20056.9
    590240     20058.5
    590280     20057.2
    590320     20059.2
    590360     20060.5
    590400     20062.2
    590440     20064.8
    590480     20065.2
    590520     20066.6
    590560     20067.1
    590600     20070.2
    590640     20072.3
    590680     20071.9
    590720     20070.9
    590760     20074.6
    590800     20074.7
    590840     20077.9
    590880     20080.4
    590920       20080
    590960     20079.9
    591000     20083.9
    591040     20085.7
    591080     20084.3
    591120     20086.3
    591160     20087.6
    591200     20089.2
    591240     20091.8
    591280     20092.2
    591320     20093.6
    591360     20094.3
    591400     20097.4
    591440     20099.3
    591480     20098.9
    591520       20098
    591560     20101.7
    591600     20101.9
    591640     20105.1
    591680     20107.5
    591720     20107.1
    591760       20107
    591800       20111
    591840     20112.8
    591880     20111.4
    591920     20113.5
    591960     20114.7
    592000     20116.3
    592040       20119
    592080     20119.3
    592120     20120.6
    592160     20121.4
    592200     20124.4
    592240     20126.5
    592280       20126
    592320     20125.2
    592360     20128.8
    592400       20129
    592440     20132.2
    592480     20134.5
    592520     20134.1
    592560       20134
    592600     20138.2
    592640     20139.8
    592680     20138.4
    592720     20140.6
    592760     20141.8
    592800     20143.4
    592840     20146.1
    592880     20146.3
    592920     20147.8
    592960     20148.6
    593000     20151.4
    593040     20153.6
    593080       20153
    593120     20152.2
    593160     20155.8
    593200       20156
    593240     20159.3
    593280     20161.5
    593320     20161.1
    593360     20161.3
    593400     20165.4
    593440     20166.8
    593480     20165.5
    593520     20167.6
    593560       20169
    593600     20170.5
    593640     20173.2
    593680     20173.4
    593720     20174.7
    593760     20175.7
    593800     20178.5
    593840     20180.7
    593880       20180
    593920     20179.3
    593960     20182.8
    594000     20183.1
    594040     20186.3
    594080     20188.6
    594120     20188.2
    594160     20188.3
    594200     20192.5
    594240     20193.8
    594280     20192.6
    594320     20194.8
    594360     20196.1
    594400     20197.7
    594440     20200.4
    594480     20200.5
    594520     20201.9
    594560     20202.8
    594600     20205.7
    594640     20207.8
    594680     20207.1
    594720     20206.4
    594760     20209.8
    594800     20210.2
    594840     20213.5
    594880     20215.7
    594920     20215.2
    594960     20215.5
    595000     20219.5
    595040       20221
    595080     20219.7
    595120     20221.9
    595160     20223.2
    595200     20224.9
    595240     20227.5
    595280     20227.7
    595320     20229.1
    595360     20229.8
    595400     20232.8
    595440     20234.9
    595480     20234.3
    595520     20233.5
    595560     20236.9
    595600     20237.2
    595640     20240.6
    595680     20242.8
    595720     20242.3
    595760     20242.5
    595800     20246.6
    595840       20248
    595880     20246.8
    595920     20248.9
    595960     20250.4
    596000     20252.1
    596040     20254.5
    596080     20254.8
    596120       20256
    596160     20256.8
    596200     20259.8
    596240       20262
    596280     20261.3
    596320     20260.6
    596360     20264.1
    596400     20264.3
    596440     20267.6
    596480     20269.9
    596520     20269.4
    596560     20269.6
    596600     20273.6
    596640     20275.1
    596680     20273.8
    596720       20276
    596760     20277.5
    596800     20279.2
    596840     20281.7
    596880     20281.9
    596920     20283.1
    596960     20283.9
    597000     20286.9
    597040     20289.1
    597080     20288.5
    597120     20287.7
    597160     20291.2
    597200     20291.4
    597240     20294.8
    597280     20297.1
    597320     20296.5
    597360     20296.6
    597400     20300.7
    597440     20302.2
    597480       20301
    597520     20303.1
    597560     20304.5
    597600     20306.2
    597640     20308.7
    597680       20309
    597720     20310.2
    597760       20311
    597800     20313.9
    597840     20316.1
    597880     20315.5
    597920     20314.8
    597960     20318.2
    598000     20318.4
    598040     20321.8
    598080     20324.1
    598120     20323.6
    598160     20323.7
    598200     20327.7
    598240     20329.2
    598280       20328
    598320     20330.2
    598360     20331.6
    598400     20333.3
    598440     20335.8
    598480     20336.1
    598520     20337.3
    598560     20338.1
    598600       20341
    598640     20343.2
    598680     20342.6
    598720     20341.8
    598760     20345.3
    598800     20345.5
    598840     20348.9
    598880     20351.2
    598920     20350.6
    598960     20350.8
    599000     20354.8
    599040     20356.4
    599080       20355
    599120     20357.2
    599160     20358.8
    599200     20360.4
    599240     20362.9
    599280     20363.2
    599320     20364.3
    599360     20365.2
    599400       20368
    599440     20370.3
    599480     20369.7
    599520     20368.9
    599560     20372.5
    599600     20372.5
    599640       20376
    599680     20378.3
    599720     20377.7
    599760     20377.8
    599800     20381.9
    599840     20383.5
    599880     20382.1
    599920     20384.2
    599960     20385.9
    600000     20387.4
    600040       20390
    600080     20390.3
    600120     20391.3
    600160     20392.3
    600200     20395.2
    600240     20397.4
    600280     20396.7
    600320     20395.9
    600360     20399.5
    600400     20399.7
    600440     20403.1
    600480     20405.3
    600520     20404.8
    600560     20404.9
    600600     20408.8
    600640     20410.6
    600680     20409.1
    600720     20411.3
    600760     20412.9
    600800     20414.5
    600840     20417.1
    600880     20417.3
    600920     20418.4
    600960     20419.4
    601000     20422.2
    601040     20424.4
    601080     20423.6
    601120       20423
    601160     20426.7
    601200     20426.8
    601240     20430.2
    601280     20432.4
    601320     20431.9
    601360       20432
    601400     20435.9
    601440     20437.6
    601480     20436.2
    601520     20438.4
    601560       20440
    601600     20441.5
    601640     20444.1
    601680     20444.4
    601720     20445.3
    601760     20446.4
    601800     20449.3
    601840     20451.5
    601880     20450.7
    601920     20450.1
    601960     20453.8
    602000     20453.9
    602040     20457.3
    602080     20459.4
    602120       20459
    602160       20459
    602200       20463
    602240     20464.7
    602280     20463.2
    602320     20465.5
    602360       20467
    602400     20468.6
    602440     20471.2
    602480     20471.5
    602520     20472.4
    602560     20473.4
    602600     20476.4
    602640     20478.6
    602680     20477.8
    602720     20477.2
    602760     20480.8
    602800     20480.9
    602840     20484.4
    602880     20486.5
    602920     20486.1
    602960     20486.1
    603000     20490.2
    603040     20491.8
    603080     20490.3
    603120     20492.7
    603160     20494.2
    603200     20495.7
    603240     20498.2
    603280     20498.6
    603320     20499.6
    603360     20500.4
    603400     20503.4
    603440     20505.7
    603480     20504.9
    603520     20504.3
    603560       20508
    603600       20508
    603640     20511.5
    603680     20513.6
    603720     20513.1
    603760     20513.3
    603800     20517.2
    603840     20518.9
    603880     20517.5
    603920     20519.9
    603960     20521.2
    604000     20522.8
    604040     20525.3
    604080     20525.7
    604120     20526.6
    604160     20527.6
    604200     20530.4
    604240     20532.9
    604280       20532
    604320     20531.3
    604360       20535
    604400     20535.1
    604440     20538.6
    604480     20540.6
    604520     20540.1
    604560     20540.4
    604600     20544.2
    604640       20546
    604680     20544.5
    604720       20547
    604760     20548.3
    604800     20549.8
    604840     20552.4
    604880     20552.7
    604920     20553.7
    604960     20554.6
    605000     20557.5
    605040       20560
    605080       20559
    605120     20558.3
    605160     20562.1
    605200     20562.2
    605240     20565.6
    605280     20567.6
    605320     20567.2
    605360     20567.5
    605400     20571.3
    605440       20573
    605480     20571.4
    605520     20574.1
    605560     20575.3
    605600     20576.9
    605640     20579.5
    605680     20579.8
    605720     20580.8
    605760     20581.7
    605800     20584.6
    605840       20587
    605880     20586.1
    605920     20585.4
    605960     20589.2
    606000     20589.3
    606040     20592.6
    606080     20594.7
    606120     20594.3
    606160     20594.4
    606200     20598.4
    606240       20600
    606280     20598.5
    606320     20601.1
    606360     20602.5
    606400       20604
    606440     20606.6
    606480     20606.9
    606520     20607.8
    606560     20608.8
    606600     20611.7
    606640     20614.1
    606680     20613.2
    606720     20612.5
    606760     20616.3
    606800     20616.5
    606840     20619.8
    606880     20621.8
    606920     20621.3
    606960     20621.5
    607000     20625.4
    607040     20627.1
    607080     20625.5
    607120     20628.2
    607160     20629.6
    607200       20631
    607240     20633.6
    607280       20634
    607320     20634.8
    607360     20635.9
    607400     20638.6
    607440     20641.1
    607480     20640.3
    607520     20639.5
    607560     20643.3
    607600     20643.5
    607640     20646.9
    607680     20648.9
    607720     20648.5
    607760     20648.6
    607800     20652.5
    607840     20654.2
    607880     20652.6
    607920     20655.3
    607960     20656.8
    608000     20658.1
    608040     20660.7
    608080     20661.1
    608120     20661.9
    608160       20663
    608200     20665.7
    608240     20668.2
    608280     20667.4
    608320     20666.5
    608360     20670.4
    608400     20670.6
    608440       20674
    608480       20676
    608520     20675.5
    608560     20675.7
    608600     20679.5
    608640     20681.1
    608680     20679.6
    608720     20682.3
    608760     20683.9
    608800     20685.1
    608840     20687.8
    608880     20688.1
    608920     20688.9
    608960     20690.1
    609000     20692.7
    609040     20695.3
    609080     20694.5
    609120     20693.7
    609160     20697.5
    609200     20697.6
    609240       20701
    609280       20703
    609320     20702.5
    609360     20702.7
    609400     20706.5
    609440     20708.2
    609480     20706.5
    609520     20709.4
    609560       20711
    609600     20712.2
    609640     20714.8
    609680     20715.1
    609720       20716
    609760     20717.3
    609800     20719.8
    609840     20722.3
    609880     20721.6
    609920     20720.8
    609960     20724.6
    610000     20724.5
    610040       20728
    610080     20730.1
    610120     20729.6
    610160     20729.8
    610200     20733.5
    610240     20735.3
    610280     20733.5
    610320     20736.3
    610360     20738.1
    610400     20739.2
    610440     20741.9
    610480     20742.1
    610520     20743.1
    610560     20744.3
    610600     20746.8
    610640     20749.4
    610680     20748.6
    610720     20747.9
    610760     20751.6
    610800     20751.6
    610840       20755
    610880     20757.2
    610920     20756.7
    610960     20756.8
    611000     20760.7
    611040     20762.4
    611080     20760.6
    611120     20763.3
    611160     20765.1
    611200     20766.2
    611240     20769.1
    611280     20769.3
    611320     20770.1
    611360     20771.4
    611400     20773.9
    611440     20776.5
    611480     20775.7
    611520       20775
    611560     20778.7
    611600     20778.7
    611640     20782.2
    611680     20784.3
    611720     20783.8
    611760     20783.9
    611800     20787.7
    611840     20789.4
    611880     20787.7
    611920     20790.3
    611960     20792.3
    612000     20793.4
    612040     20796.2
    612080     20796.3
    612120     20797.2
    612160     20798.5
    612200       20801
    612240     20803.6
    612280     20802.7
    612320     20802.1
    612360     20805.8
    612400     20805.7
    612440     20809.2
    612480     20811.3
    612520     20810.9
    612560       20811
    612600     20814.7
    612640     20816.5
    612680     20814.8
    612720     20817.4
    612760     20819.4
    612800     20820.5
    612840     20823.2
    612880     20823.4
    612920     20824.3
    612960     20825.6
    613000     20828.1
    613040     20830.6
    613080     20829.7
    613120     20829.1
    613160     20832.9
    613200     20832.7
    613240     20836.3
    613280     20838.4
    613320     20837.9
    613360     20838.2
    613400     20841.9
    613440     20843.6
    613480     20841.9
    613520     20844.5
    613560     20846.4
    613600     20847.6
    613640     20850.4
    613680     20850.4
    613720     20851.4
    613760     20852.7
    613800     20855.2
    613840     20857.7
    613880     20856.8
    613920     20856.1
    613960     20859.9
    614000     20859.8
    614040     20863.5
    614080     20865.5
    614120       20865
    614160     20865.2
    614200     20869.1
    614240     20870.6
    614280       20869
    614320     20871.6
    614360     20873.5
    614400     20874.7
    614440     20877.4
    614480     20877.4
    614520     20878.4
    614560     20879.8
    614600     20882.3
    614640     20884.8
    614680       20884
    614720     20883.2
    614760     20887.1
    614800     20886.9
    614840     20890.5
    614880     20892.7
    614920       20892
    614960     20892.3
    615000     20896.2
    615040     20897.7
    615080       20896
    615120     20898.7
    615160     20900.6
    615200     20901.8
    615240     20904.5
    615280     20904.5
    615320     20905.4
    615360     20906.8
    615400     20909.4
    615440     20911.9
    615480       20911
    615520     20910.3
    615560     20914.2
    615600     20913.9
    615640     20917.6
    615680     20919.8
    615720     20919.2
    615760     20919.4
    615800     20923.4
    615840     20924.9
    615880     20923.1
    615920     20925.8
    615960     20927.8
    616000     20928.9
    616040     20931.7
    616080     20931.5
    616120     20932.5
    616160       20934
    616200     20936.5
    616240     20939.1
    616280       20938
    616320     20937.3
    616360     20941.3
    616400     20941.1
    616440     20944.6
    616480     20946.9
    616520     20946.2
    616560     20946.6
    616600     20950.4
    616640       20952
    616680     20950.2
    616720     20952.8
    616760     20954.9
    616800       20956
    616840     20958.7
    616880     20958.6
    616920     20959.6
    616960     20961.1
    617000     20963.5
    617040     20966.3
    617080     20965.2
    617120     20964.4
    617160     20968.4
    617200     20968.2
    617240     20971.8
    617280       20974
    617320     20973.3
    617360     20973.7
    617400     20977.5
    617440     20979.1
    617480     20977.4
    617520     20979.9
    617560       20982
    617600       20983
    617640     20985.8
    617680     20985.7
    617720     20986.7
    617760     20988.2
    617800     20990.6
    617840     20993.3
    617880     20992.2
    617920     20991.5
    617960     20995.6
    618000     20995.2
    618040       20999
    618080     21001.2
    618120     21000.5
    618160     21000.8
    618200     21004.6
    618240     21006.2
    618280     21004.5
    618320     21007.1
    618360     21009.1
    618400     21010.2
    618440     21012.9
    618480     21012.7
    618520     21013.9
    618560     21015.4
    618600     21017.7
    618640     21020.4
    618680     21019.4
    618720     21018.6
    618760     21022.7
    618800     21022.4
    618840     21026.1
    618880     21028.3
    618920     21027.7
    618960     21027.9
    619000     21031.6
    619040     21033.3
    619080     21031.6
    619120     21034.2
    619160     21036.3
    619200     21037.4
    619240       21040
    619280     21039.7
    619320       21041
    619360     21042.5
    619400     21044.9
    619440     21047.4
    619480     21046.4
    619520     21045.7
    619560     21049.6
    619600     21049.6
    619640     21053.2
    619680     21055.5
    619720     21054.8
    619760     21054.9
    619800     21058.7
    619840     21060.4
    619880     21058.7
    619920     21061.2
    619960     21063.5
    620000     21064.5
    620040     21067.2
    620080     21066.9
    620120     21068.1
    620160     21069.6
    620200       21072
    620240     21074.5
    620280     21073.5
    620320     21072.9
    620360     21076.8
    620400     21076.6
    620440     21080.3
    620480     21082.6
    620520     21082.1
    620560     21082.1
    620600     21085.9
    620640     21087.5
    620680     21085.9
    620720     21088.3
    620760     21090.5
    620800     21091.6
    620840     21094.3
    620880       21094
    620920     21095.3
    620960     21096.7
    621000     21099.1
    621040     21101.6
    621080     21100.5
    621120     21100.1
    621160     21103.9
    621200     21103.7
    621240     21107.5
    621280     21109.7
    621320     21109.3
    621360     21109.1
    621400     21113.1
    621440     21114.7
    621480     21113.1
    621520     21115.4
    621560     21117.7
    621600     21118.7
    621640     21121.5
    621680     21121.1
    621720     21122.4
    621760     21123.8
    621800     21126.3
    621840     21128.7
    621880     21127.6
    621920     21127.2
    621960     21131.1
    622000     21130.9
    622040     21134.7
    622080     21136.9
    622120     21136.5
    622160     21136.3
    622200     21140.2
    622240     21141.8
    622280     21140.2
    622320     21142.5
    622360     21144.9
    622400     21145.9
    622440     21148.5
    622480     21148.2
    622520     21149.6
    622560       21151
    622600     21153.5
    622640     21155.8
    622680     21154.7
    622720     21154.3
    622760     21158.3
    622800     21157.9
    622840     21161.9
    622880       21164
    622920     21163.6
    622960     21163.5
    623000     21167.3
    623040       21169
    623080     21167.4
    623120     21169.5
    623160     21172.1
    623200     21173.1
    623240     21175.6
    623280     21175.3
    623320     21176.7
    623360     21178.1
    623400     21180.7
    623440     21182.9
    623480       21182
    623520     21181.4
    623560     21185.6
    623600       21185
    623640       21189
    623680     21191.2
    623720     21190.8
    623760     21190.7
    623800     21194.5
    623840     21196.1
    623880     21194.6
    623920     21196.7
    623960     21199.3
    624000     21200.2
    624040     21202.8
    624080     21202.5
    624120     21203.9
    624160     21205.3
    624200     21207.8
    624240       21210
    624280     21209.2
    624320     21208.5
    624360     21212.7
    624400     21212.1
    624440     21216.3
    624480     21218.3
    624520       21218
    624560     21217.8
    624600     21221.7
    624640     21223.3
    624680     21221.8
    624720     21223.8
    624760     21226.5
    624800     21227.4
    624840     21229.9
    624880     21229.5
    624920       21231
    624960     21232.4
    625000       21235
    625040     21237.1
    625080     21236.5
    625120     21235.7
    625160     21239.9
    625200     21239.2
    625240     21243.4
    625280     21245.5
    625320       21245
    625360     21244.9
    625400     21248.8
    625440     21250.5
    625480     21248.9
    625520     21250.9
    625560     21253.6
    625600     21254.6
    625640     21257.1
    625680     21256.6
    625720     21258.1
    625760     21259.4
    625800     21262.3
    625840     21264.2
    625880     21263.5
    625920     21262.8
    625960     21267.1
    626000     21266.5
    626040     21270.6
    626080     21272.7
    626120     21272.2
    626160     21272.2
    626200       21276
    626240     21277.7
    626280     21276.1
    626320     21278.1
    626360     21280.8
    626400     21281.8
    626440     21284.4
    626480     21283.9
    626520     21285.4
    626560     21286.6
    626600     21289.3
    626640     21291.3
    626680     21290.7
    626720     21289.9
    626760     21294.2
    626800     21293.6
    626840     21297.6
    626880     21299.8
    626920     21299.4
    626960     21299.3
    627000     21303.2
    627040     21304.9
    627080     21303.2
    627120     21305.3
    627160       21308
    627200       21309
    627240     21311.4
    627280       21311
    627320     21312.6
    627360     21313.8
    627400     21316.4
    627440     21318.4
    627480     21317.7
    627520       21317
    627560     21321.2
    627600     21320.7
    627640     21324.8
    627680     21326.9
    627720     21326.7
    627760     21326.4
    627800     21330.3
    627840     21332.2
    627880     21330.4
    627920     21332.3
    627960     21335.1
    628000     21336.2
    628040     21338.7
    628080     21338.2
    628120     21339.9
    628160       21341
    628200     21343.8
    628240     21345.6
    628280     21344.8
    628320     21344.2
    628360     21348.3
    628400     21347.9
    628440     21351.9
    628480     21354.1
    628520     21353.9
    628560     21353.6
    628600     21357.6
    628640     21359.3
    628680     21357.7
    628720     21359.5
    628760     21362.2
    628800     21363.4
    628840     21365.9
    628880     21365.5
    628920     21367.1
    628960     21368.2
    629000     21370.9
    629040     21372.9
    629080     21371.9
    629120     21371.3
    629160     21375.5
    629200     21375.1
    629240     21379.2
    629280     21381.3
    629320     21381.1
    629360     21380.8
    629400     21384.8
    629440     21386.4
    629480     21385.1
    629520     21386.7
    629560     21389.5
    629600     21390.6
    629640     21392.9
    629680     21392.7
    629720     21394.3
    629760     21395.4
    629800     21398.1
    629840       21400
    629880     21399.1
    629920     21398.5
    629960     21402.7
    630000     21402.2
    630040     21406.3
    630080     21408.5
    630120     21408.2
    630160       21408
    630200       21412
    630240     21413.8
    630280     21412.3
    630320       21414
    630360     21416.7
    630400     21417.8
    630440     21420.1
    630480       21420
    630520     21421.5
    630560     21422.6
    630600     21425.4
    630640     21427.2
    630680     21426.2
    630720     21425.7
    630760     21429.9
    630800     21429.5
    630840     21433.5
    630880     21435.6
    630920     21435.4
    630960     21435.2
    631000     21439.2
    631040       21441
    631080     21439.5
    631120     21441.1
    631160     21443.9
    631200       21445
    631240     21447.4
    631280     21447.1
    631320     21448.6
    631360     21449.8
    631400     21452.6
    631440     21454.4
    631480     21453.4
    631520     21452.7
    631560     21457.1
    631600     21456.8
    631640     21460.7
    631680     21462.8
    631720     21462.4
    631760     21462.4
    631800     21466.4
    631840     21468.2
    631880     21466.8
    631920     21468.3
    631960     21471.1
    632000     21472.2
    632040     21474.6
    632080     21474.4
    632120     21475.8
    632160     21476.9
    632200     21479.8
    632240     21481.7
    632280     21480.5
    632320       21480
    632360     21484.4
    632400       21484
    632440     21487.9
    632480       21490
    632520     21489.8
    632560     21489.7
    632600     21493.6
    632640     21495.4
    632680     21493.9
    632720     21495.4
    632760     21498.4
    632800     21499.5
    632840     21501.8
    632880     21501.7
    632920       21503
    632960       21504
    633000       21507
    633040     21508.9
    633080     21507.7
    633120     21507.2
    633160     21511.6
    633200     21511.3
    633240       21515
    633280     21517.2
    633320     21516.9
    633360       21517
    633400     21520.8
    633440     21522.6
    633480     21520.9
    633520     21522.6
    633560     21525.6
    633600     21526.6
    633640       21529
    633680     21528.9
    633720     21530.2
    633760     21531.2
    633800     21534.2
    633840     21536.2
    633880       21535
    633920     21534.4
    633960     21538.8
    634000     21538.4
    634040     21542.4
    634080     21544.3
    634120       21544
    634160     21544.2
    634200     21548.1
    634240     21549.8
    634280     21548.1
    634320     21549.7
    634360     21552.7
    634400     21553.7
    634440     21556.3
    634480       21556
    634520     21557.5
    634560     21558.4
    634600     21561.4
    634640     21563.5
    634680       21562
    634720     21561.7
    634760       21566
    634800     21565.6
    634840     21569.6
    634880     21571.6
    634920     21571.2
    634960     21571.5
    635000     21575.3
    635040     21577.1
    635080     21575.2
    635120     21576.9
    635160       21580
    635200     21580.9
    635240     21583.5
    635280     21583.2
    635320     21584.6
    635360     21585.6
    635400     21588.6
    635440     21590.6
    635480     21589.3
    635520     21588.8
    635560     21593.2
    635600     21592.6
    635640     21596.7
    635680     21598.7
    635720     21598.3
    635760     21598.6
    635800     21602.3
    635840       21604
    635880     21602.4
    635920     21604.1
    635960     21607.1
    636000     21608.1
    636040     21610.7
    636080     21610.4
    636120     21611.8
    636160     21612.7
    636200     21615.8
    636240     21617.9
    636280     21616.3
    636320       21616
    636360     21620.3
    636400     21619.8
    636440     21623.9
    636480     21625.8
    636520     21625.5
    636560     21625.9
    636600     21629.4
    636640     21631.1
    636680     21629.6
    636720     21631.3
    636760     21634.3
    636800     21635.2
    636840     21637.7
    636880     21637.6
    636920     21638.9
    636960     21639.8
    637000     21642.9
    637040       21645
    637080     21643.4
    637120     21643.1
    637160     21647.6
    637200       21647
    637240     21650.9
    637280     21652.9
    637320     21652.6
    637360       21653
    637400     21656.5
    637440     21658.3
    637480     21656.8
    637520     21658.4
    637560     21661.5
    637600     21662.4
    637640     21664.9
    637680     21664.8
    637720     21666.1
    637760     21667.1
    637800       21670
    637840     21672.2
    637880     21670.6
    637920     21670.2
    637960     21674.6
    638000     21674.1
    638040     21678.1
    638080       21680
    638120     21679.7
    638160     21680.1
    638200     21683.6
    638240     21685.5
    638280     21683.9
    638320     21685.4
    638360     21688.6
    638400     21689.4
    638440     21692.1
    638480     21691.9
    638520     21693.3
    638560     21694.2
    638600     21697.1
    638640     21699.2
    638680     21697.8
    638720     21697.3
    638760     21701.7
    638800     21701.2
    638840     21705.3
    638880     21707.1
    638920     21706.9
    638960     21707.2
    639000     21710.6
    639040     21712.7
    639080     21711.1
    639120     21712.5
    639160     21715.7
    639200     21716.6
    639240     21719.2
    639280       21719
    639320     21720.4
    639360     21721.3
    639400     21724.2
    639440     21726.5
    639480     21724.9
    639520     21724.4
    639560     21728.9
    639600     21728.2
    639640     21732.4
    639680     21734.3
    639720       21734
    639760     21734.4
    639800     21737.8
    639840     21739.8
    639880     21738.2
    639920     21739.7
    639960     21742.9
    640000     21743.8
    640040     21746.4
    640080     21746.3
    640120     21747.6
    640160     21748.5
    640200     21751.5
    640240     21753.7
    640280     21752.1
    640320     21751.8
    640360       21756
    640400     21755.4
    640440     21759.4
    640480     21761.5
    640520     21761.2
    640560     21761.5
    640600     21765.1
    640640     21766.9
    640680     21765.4
    640720     21766.8
    640760       21770
    640800     21771.1
    640840     21773.7
    640880     21773.5
    640920     21774.9
    640960     21775.6
    641000     21778.7
    641040     21780.9
    641080     21779.4
    641120     21779.1
    641160     21783.2
    641200     21782.6
    641240     21786.6
    641280     21788.7
    641320     21788.5
    641360     21788.8
    641400     21792.2
    641440     21794.1
    641480     21792.7
    641520       21794
    641560     21797.4
    641600     21798.2
    641640       21801
    641680     21800.7
    641720     21802.1
    641760     21802.8
    641800     21805.9
    641840     21808.2
    641880     21806.5
    641920     21806.3
    641960     21810.5
    642000     21809.8
    642040     21813.9
    642080       21816
    642120     21815.7
    642160     21815.9
    642200     21819.5
    642240     21821.3
    642280     21819.9
    642320     21821.1
    642360     21824.6
    642400     21825.3
    642440     21828.2
    642480     21827.8
    642520     21829.2
    642560     21830.2
    642600     21833.1
    642640     21835.3
    642680     21833.6
    642720     21833.4
    642760     21837.7
    642800     21836.9
    642840     21841.1
    642880     21843.1
    642920     21842.9
    642960     21843.1
    643000     21846.7
    643040     21848.4
    643080       21847
    643120     21848.4
    643160     21851.8
    643200     21852.5
    643240     21855.5
    643280       21855
    643320     21856.5
    643360     21857.3
    643400     21860.3
    643440     21862.7
    643480     21860.9
    643520     21860.7
    643560     21864.8
    643600     21864.1
    643640     21868.3
    643680     21870.4
    643720     21870.1
    643760     21870.3
    643800     21873.9
    643840     21875.6
    643880     21874.1
    643920     21875.6
    643960     21879.1
    644000     21879.7
    644040     21882.7
    644080     21882.2
    644120     21883.7
    644160     21884.5
    644200     21887.4
    644240     21889.8
    644280     21888.1
    644320     21887.9
    644360       21892
    644400     21891.3
    644440     21895.5
    644480     21897.6
    644520     21897.3
    644560     21897.4
    644600     21901.1
    644640     21902.7
    644680     21901.3
    644720     21902.8
    644760     21906.4
    644800     21906.8
    644840     21909.9
    644880     21909.4
    644920     21910.9
    644960     21911.8
    645000     21914.6
    645040       21917
    645080     21915.3
    645120     21915.2
    645160     21919.3
    645200     21918.4
    645240     21922.7
    645280     21924.8
    645320     21924.5
    645360     21924.6
    645400     21928.4
    645440     21929.9
    645480     21928.5
    645520     21930.1
    645560     21933.6
    645600       21934
    645640     21937.2
    645680     21936.7
    645720     21938.1
    645760       21939
    645800     21941.8
    645840     21944.3
    645880     21942.5
    645920     21942.4
    645960     21946.5
    646000     21945.6
    646040       21950
    646080     21952.1
    646120     21951.8
    646160       21952
    646200     21955.6
    646240     21957.1
    646280     21955.6
    646320     21957.4
    646360     21960.7
    646400     21961.3
    646440     21964.4
    646480     21963.9
    646520     21965.3
    646560     21966.2
    646600       21969
    646640     21971.4
    646680     21969.8
    646720     21969.6
    646760     21973.6
    646800     21972.9
    646840     21977.1
    646880     21979.3
    646920       21979
    646960     21979.2
    647000     21982.9
    647040     21984.3
    647080     21982.9
    647120     21984.6
    647160     21987.9
    647200     21988.5
    647240     21991.6
    647280       21991
    647320     21992.5
    647360     21993.2
    647400     21996.2
    647440     21998.6
    647480     21997.1
    647520     21996.9
    647560     22000.9
    647600       22000
    647640     22004.3
    647680     22006.5
    647720     22006.2
    647760     22006.4
    647800     22010.2
    647840     22011.5
    647880     22010.1
    647920     22011.8
    647960     22015.1
    648000     22015.7
    648040     22018.9
    648080     22018.2
    648120     22019.7
    648160     22020.4
    648200     22023.5
    648240     22025.8
    648280     22024.3
    648320     22024.1
    648360     22028.1
    648400     22027.1
    648440     22031.5
    648480     22033.6
    648520     22033.5
    648560     22033.5
    648600     22037.4
    648640     22038.7
    648680     22037.3
    648720     22038.8
    648760     22042.3
    648800     22042.8
    648840     22046.1
    648880     22045.5
    648920     22046.8
    648960     22047.6
    649000     22050.6
    649040       22053
    649080     22051.5
    649120     22051.4
    649160     22055.3
    649200     22054.2
    649240     22058.6
    649280     22060.9
    649320     22060.8
    649360     22060.8
    649400     22064.6
    649440     22065.9
    649480     22064.5
    649520     22065.9
    649560     22069.5
    649600     22069.9
    649640     22073.4
    649680     22072.7
    649720     22074.1
    649760     22074.7
    649800       22078
    649840     22080.2
    649880     22078.7
    649920     22078.6
    649960     22082.6
    650000     22081.4
    650040     22085.8
    650080     22088.1
    650120       22088
    650160     22088.1
    650200     22091.8
    650240     22093.1
    650280     22091.8
    650320     22093.1
    650360     22096.8
    650400     22097.1
    650440     22100.6
    650480     22099.9
    650520     22101.4
    650560     22101.9
    650600     22105.3
    650640     22107.4
    650680     22105.9
    650720     22105.8
    650760     22109.8
    650800     22108.6
    650840     22112.9
    650880     22115.3
    650920     22115.2
    650960     22115.4
    651000       22119
    651040     22120.2
    651080       22119
    651120     22120.3
    651160       22124
    651200     22124.2
    651240     22127.8
    651280     22127.2
    651320     22128.6
    651360     22129.1
    651400     22132.5
    651440     22134.6
    651480     22133.1
    651520       22133
    651560     22136.9
    651600     22135.8
    651640     22140.1
    651680     22142.5
    651720     22142.3
    651760     22142.5
    651800     22146.1
    651840     22147.4
    651880     22146.1
    651920     22147.4
    651960     22151.2
    652000     22151.3
    652040     22154.8
    652080     22154.2
    652120     22155.7
    652160     22156.2
    652200     22159.6
    652240     22161.7
    652280     22160.2
    652320     22160.2
    652360       22164
    652400       22163
    652440     22167.3
    652480     22169.6
    652520     22169.3
    652560     22169.7
    652600     22173.2
    652640     22174.6
    652680     22173.2
    652720     22174.6
    652760     22178.3
    652800     22178.4
    652840     22181.9
    652880     22181.4
    652920     22182.8
    652960     22183.3
    653000     22186.8
    653040     22188.9
    653080     22187.4
    653120     22187.4
    653160     22191.2
    653200     22190.1
    653240     22194.5
    653280     22196.8
    653320     22196.5
    653360     22196.9
    653400     22200.4
    653440     22201.7
    653480     22200.5
    653520     22201.7
    653560     22205.6
    653600     22205.6
    653640     22209.1
    653680     22208.6
    653720     22210.1
    653760     22210.4
    653800       22214
    653840     22216.1
    653880     22214.5
    653920     22214.7
    653960     22218.4
    654000     22217.1
    654040     22221.6
    654080     22224.1
    654120     22223.7
    654160     22224.1
    654200     22227.6
    654240     22229.1
    654280     22227.7
    654320       22229
    654360     22232.8
    654400     22232.8
    654440     22236.3
    654480     22235.8
    654520     22237.4
    654560     22237.6
    654600     22241.2
    654640     22243.3
    654680     22241.7
    654720     22241.8
    654760     22245.6
    654800     22244.3
    654840     22248.9
    654880     22251.3
    654920       22251
    654960     22251.3
    655000     22254.8
    655040     22256.2
    655080       22255
    655120     22256.3
    655160     22260.1
    655200       22260
    655240     22263.6
    655280     22263.1
    655320     22264.5
    655360     22264.8
    655400     22268.3
    655440     22270.6
    655480       22269
    655520     22269.1
    655560     22272.9
    655600     22271.5
    655640     22276.1
    655680     22278.5
    655720     22278.3
    655760     22278.6
    655800       22282
    655840     22283.4
    655880     22282.1
    655920     22283.4
    655960     22287.2
    656000     22287.3
    656040     22290.9
    656080     22290.2
    656120     22291.7
    656160     22291.9
    656200     22295.7
    656240     22297.7
    656280     22296.2
    656320     22296.2
    656360       22300
    656400     22298.6
    656440     22303.3
    656480     22305.8
    656520     22305.3
    656560     22305.8
    656600     22309.2
    656640     22310.6
    656680     22309.3
    656720     22310.7
    656760     22314.4
    656800     22314.5
    656840     22318.2
    656880     22317.5
    656920     22318.8
    656960     22319.1
    657000     22322.9
    657040     22324.9
    657080     22323.4
    657120     22323.5
    657160     22327.2
    657200     22325.8
    657240     22330.5
    657280       22333
    657320     22332.7
    657360       22333
    657400     22336.5
    657440     22337.8
    657480     22336.5
    657520     22337.9
    657560     22341.6
    657600     22341.7
    657640     22345.5
    657680     22344.7
    657720     22346.1
    657760     22346.5
    657800       22350
    657840     22352.1
    657880     22350.6
    657920     22350.7
    657960     22354.5
    658000       22353
    658040     22357.7
    658080     22360.1
    658120     22360.1
    658160     22360.2
    658200     22363.6
    658240     22365.1
    658280     22363.8
    658320     22365.2
    658360     22368.8
    658400       22369
    658440     22372.7
    658480       22372
    658520     22373.4
    658560     22373.6
    658600     22377.2
    658640     22379.4
    658680     22377.8
    658720     22377.8
    658760     22381.7
    658800     22380.2
    658840       22385
    658880     22387.2
    658920     22387.2
    658960     22387.4
    659000     22390.9
    659040     22392.2
    659080     22390.9
    659120     22392.3
    659160       22396
    659200     22396.3
    659240     22399.9
    659280     22399.2
    659320     22400.4
    659360     22400.7
    659400     22404.4
    659440     22406.7
    659480       22405
    659520       22405
    659560     22408.9
    659600     22407.4
    659640     22412.2
    659680     22414.4
    659720     22414.4
    659760     22414.6
    659800       22418
    659840     22419.4
    659880     22418.1
    659920     22419.6
    659960     22423.1
    660000     22423.5
    660040     22427.2
    660080     22426.5
    660120     22427.7
    660160     22427.9
    660200     22431.6
    660240     22433.8
    660280     22432.3
    660320     22432.1
    660360       22436
    660400     22434.5
    660440     22439.4
    660480     22441.7
    660520     22441.6
    660560     22441.7
    660600     22445.3
    660640     22446.7
    660680     22445.3
    660720     22446.7
    660760     22450.4
    660800     22450.7
    660840     22454.4
    660880     22453.8
    660920       22455
    660960     22455.2
    661000     22458.9
    661040       22461
    661080     22459.6
    661120     22459.4
    661160     22463.1
    661200     22461.6
    661240     22466.7
    661280       22469
    661320       22469
    661360       22469
    661400     22472.6
    661440     22473.9
    661480     22472.6
    661520     22473.8
    661560     22477.7
    661600     22477.9
    661640     22481.6
    661680       22481
    661720     22482.3
    661760     22482.4
    661800     22486.1
    661840     22488.2
    661880     22486.9
    661920     22486.7
    661960     22490.2
    662000     22488.9
    662040     22493.8
    662080     22496.3
    662120     22496.2
    662160     22496.3
    662200     22499.8
    662240     22501.1
    662280     22499.9
    662320     22501.1
    662360     22504.9
    662400     22505.1
    662440       22509
    662480     22508.2
    662520     22509.5
    662560     22509.7
    662600     22513.5
    662640     22515.5
    662680       22514
    662720     22513.8
    662760     22517.5
    662800       22516
    662840       22521
    662880     22523.5
    662920     22523.5
    662960     22523.6
    663000     22527.1
    663040     22528.5
    663080     22527.2
    663120     22528.4
    663160     22532.2
    663200     22532.3
    663240     22536.1
    663280     22535.5
    663320     22536.7
    663360     22536.8
    663400     22540.8
    663440     22542.6
    663480     22541.3
    663520       22541
    663560     22544.8
    663600     22543.1
    663640     22548.3
    663680     22550.8
    663720     22550.7
    663760     22550.8
    663800     22554.4
    663840     22555.7
    663880     22554.6
    663920     22555.5
    663960     22559.5
    664000     22559.5
    664040     22563.4
    664080     22562.6
    664120     22564.1
    664160     22564.1
    664200     22567.9
    664240     22569.8
    664280     22568.5
    664320     22568.2
    664360       22572
    664400     22570.3
    664440     22575.5
    664480       22578
    664520     22577.9
    664560     22577.9
    664600     22581.6
    664640       22583
    664680     22581.8
    664720     22582.7
    664760     22586.7
    664800     22586.8
    664840     22590.5
    664880     22589.9
    664920     22591.2
    664960     22591.4
    665000     22595.1
    665040       22597
    665080     22595.8
    665120     22595.5
    665160     22599.2
    665200     22597.5
    665240     22602.8
    665280     22605.3
    665320     22605.1
    665360     22605.1
    665400     22608.9
    665440     22610.3
    665480       22609
    665520     22609.9
    665560     22613.9
    665600     22613.9
    665640     22617.6
    665680     22617.1
    665720     22618.4
    665760     22618.5
    665800     22622.3
    665840     22624.3
    665880       22623
    665920     22622.7
    665960     22626.3
    666000     22624.6
    666040     22629.9
    666080     22632.4
    666120     22632.1
    666160     22632.3
    666200     22636.1
    666240     22637.4
    666280     22636.3
    666320     22637.1
    666360     22641.1
    666400     22641.1
    666440     22644.9
    666480     22644.3
    666520     22645.5
    666560     22645.8
    666600     22649.5
    666640     22651.6
    666680     22650.2
    666720     22649.8
    666760     22653.5
    666800     22651.9
    666840     22657.1
    666880     22659.6
    666920     22659.2
    666960     22659.5
    667000     22663.3
    667040     22664.6
    667080     22663.5
    667120     22664.3
    667160     22668.3
    667200     22668.4
    667240       22672
    667280     22671.4
    667320     22672.8
    667360     22672.9
    667400     22676.7
    667440     22678.7
    667480     22677.3
    667520       22677
    667560     22680.6
    667600     22679.2
    667640     22684.3
    667680     22686.9
    667720     22686.4
    667760     22686.7
    667800     22690.6
    667840     22691.9
    667880     22690.8
    667920     22691.4
    667960     22695.6
    668000     22695.7
    668040     22699.1
    668080     22698.7
    668120     22700.1
    668160     22700.1
    668200     22703.9
    668240     22705.9
    668280     22704.4
    668320     22704.3
    668360     22707.9
    668400     22706.5
    668440     22711.4
    668480     22714.2
    668520     22713.6
    668560     22713.9
    668600     22717.8
    668640     22719.1
    668680     22717.9
    668720     22718.5
    668760     22722.9
    668800     22722.8
    668840     22726.3
    668880     22725.9
    668920     22727.5
    668960     22727.3
    669000     22731.2
    669040     22733.2
    669080     22731.6
    669120     22731.6
    669160       22735
    669200     22733.7
    669240     22738.7
    669280     22741.3
    669320     22740.8
    669360     22741.1
    669400     22744.9
    669440     22746.4
    669480     22745.1
    669520     22745.7
    669560     22750.2
    669600     22750.1
    669640     22753.6
    669680     22753.2
    669720     22754.7
    669760     22754.5
    669800     22758.4
    669840     22760.5
    669880     22758.8
    669920     22758.8
    669960     22762.3
    670000     22760.8
    670040     22765.9
    670080     22768.5
    670120     22768.1
    670160     22768.2
    670200     22772.1
    670240     22773.6
    670280     22772.2
    670320     22772.9
    670360     22777.5
    670400     22777.4
    670440     22780.8
    670480     22780.5
    670520     22781.9
    670560     22781.8
    670600     22785.7
    670640     22787.7
    670680       22786
    670720     22786.1
    670760     22789.6
    670800       22788
    670840     22793.2
    670880     22795.8
    670920     22795.4
    670960     22795.5
    671000     22799.5
    671040     22800.8
    671080     22799.5
    671120     22800.2
    671160     22804.8
    671200     22804.7
    671240     22808.2
    671280     22807.8
    671320     22809.2
    671360     22809.1
    671400     22812.9
    671440       22815
    671480     22813.3
    671520     22813.2
    671560     22816.8
    671600     22815.3
    671640     22820.5
    671680       22823
    671720     22822.7
    671760     22822.7
    671800     22826.8
    671840     22828.1
    671880     22826.7
    671920     22827.3
    671960     22832.2
    672000     22831.9
    672040     22835.4
    672080     22835.1
    672120     22836.4
    672160     22836.4
    672200     22840.1
    672240     22842.3
    672280     22840.5
    672320     22840.4
    672360     22844.1
    672400     22842.7
    672440     22847.8
    672480     22850.3
    672520     22849.9
    672560       22850
    672600     22854.1
    672640     22855.4
    672680     22853.9
    672720     22854.6
    672760     22859.5
    672800     22859.3
    672840     22862.6
    672880     22862.4
    672920     22863.6
    672960     22863.8
    673000     22867.5
    673040     22869.7
    673080     22867.7
    673120     22867.8
    673160     22871.4
    673200       22870
    673240     22875.1
    673280     22877.5
    673320     22877.3
    673360     22877.3
    673400     22881.3
    673440     22882.9
    673480     22881.2
    673520     22881.8
    673560     22886.8
    673600     22886.5
    673640     22889.7
    673680     22889.7
    673720     22890.8
    673760     22891.1
    673800     22894.8
    673840     22897.1
    673880       22895
    673920       22895
    673960     22898.6
    674000     22897.2
    674040     22902.4
    674080     22904.8
    674120     22904.6
    674160     22904.6
    674200     22908.6
    674240     22910.2
    674280     22908.5
    674320       22909
    674360     22914.1
    674400     22913.9
    674440       22917
    674480     22917.1
    674520     22918.1
    674560     22918.4
    674600       22922
    674640     22924.3
    674680     22922.3
    674720     22922.3
    674760     22925.9
    674800     22924.4
    674840     22929.6
    674880     22932.1
    674920     22931.9
    674960     22931.8
    675000     22935.8
    675040     22937.5
    675080     22935.8
    675120     22936.3
    675160     22941.4
    675200     22941.2
    675240     22944.2
    675280     22944.4
    675320     22945.5
    675360     22945.8
    675400     22949.4
    675440     22951.6
    675480     22949.6
    675520     22949.6
    675560     22953.2
    675600     22951.9
    675640       22957
    675680     22959.4
    675720     22959.1
    675760     22959.2
    675800     22963.2
    675840     22964.8
    675880       22963
    675920     22963.6
    675960     22968.7
    676000     22968.4
    676040     22971.6
    676080     22971.7
    676120     22972.7
    676160     22973.1
    676200     22976.8
    676240       22979
    676280     22976.9
    676320     22976.8
    676360     22980.4
    676400     22979.3
    676440     22984.2
    676480     22986.7
    676520     22986.4
    676560     22986.5
    676600     22990.6
    676640     22992.1
    676680     22990.4
    676720     22990.8
    676760     22995.9
    676800     22995.7
    676840       22999
    676880       22999
    676920       23000
    676960     23000.3
    677000       23004
    677040     23006.2
    677080     23004.3
    677120     23004.2
    677160     23007.7
    677200     23006.6
    677240     23011.5
    677280     23013.9
    677320     23013.7
    677360     23013.8
    677400     23017.9
    677440     23019.4
    677480     23017.6
    677520     23018.1
    677560     23023.1
    677600     23022.9
    677640     23026.3
    677680     23026.2
    677720     23027.3
    677760     23027.7
    677800     23031.4
    677840     23033.5
    677880     23031.6
    677920     23031.5
    677960       23035
    678000     23033.9
    678040     23038.9
    678080     23041.2
    678120     23041.3
    678160     23041.2
    678200     23045.3
    678240     23046.6
    678280     23044.8
    678320     23045.4
    678360     23050.4
    678400     23050.2
    678440     23053.8
    678480     23053.5
    678520     23054.7
    678560     23055.1
    678600     23058.8
    678640     23060.8
    678680       23059
    678720     23058.6
    678760     23062.5
    678800     23061.3
    678840     23066.3
    678880     23068.6
    678920     23068.5
    678960     23068.4
    679000     23072.7
    679040       23074
    679080     23072.2
    679120     23072.7
    679160     23077.9
    679200     23077.5
    679240     23081.3
    679280     23080.9
    679320       23082
    679360     23082.4
    679400     23086.1
    679440     23088.1
    679480     23086.5
    679520     23086.2
    679560     23089.9
    679600     23088.6
    679640     23093.6
    679680     23095.7
    679720       23096
    679760     23095.8
    679800       23100
    679840     23101.4
    679880     23099.6
    679920       23100
    679960     23105.2
    680000     23104.8
    680040     23108.6
    680080     23108.2
    680120     23109.4
    680160     23109.8
    680200     23113.5
    680240     23115.5
    680280       23114
    680320     23113.6
    680360     23117.5
    680400       23116
    680440     23120.9
    680480     23123.2
    680520     23123.4
    680560     23123.1
    680600     23127.5
    680640     23128.8
    680680     23127.1
    680720     23127.5
    680760     23132.6
    680800     23132.2
    680840     23135.9
    680880     23135.6
    680920     23136.8
    680960     23137.1
    681000     23140.9
    681040     23142.9
    681080     23141.3
    681120       23141
    681160     23145.1
    681200     23143.4
    681240     23148.3
    681280     23150.6
    681320     23150.9
    681360     23150.6
    681400       23155
    681440     23156.2
    681480     23154.6
    681520     23154.8
    681560       23160
    681600     23159.6
    681640     23163.4
    681680     23162.9
    681720     23164.3
    681760     23164.5
    681800     23168.4
    681840     23170.4
    681880     23168.6
    681920     23168.4
    681960     23172.6
    682000     23170.9
    682040     23175.8
    682080     23178.1
    682120     23178.5
    682160       23178
    682200     23182.4
    682240     23183.8
    682280       23182
    682320     23182.4
    682360     23187.6
    682400     23187.1
    682440     23190.9
    682480     23190.4
    682520     23191.7
    682560     23191.9
    682600     23195.9
    682640     23197.9
    682680     23196.2
    682720     23195.9
    682760     23200.2
    682800     23198.3
    682840     23203.2
    682880     23205.7
    682920       23206
    682960     23205.5
    683000     23209.9
    683040     23211.2
    683080     23209.2
    683120     23209.9
    683160     23215.1
    683200     23214.5
    683240     23218.3
    683280     23217.7
    683320     23219.1
    683360     23219.2
    683400     23223.3
    683440     23225.4
    683480     23223.6
    683520     23223.3
    683560     23227.7
    683600     23225.7
    683640     23230.5
    683680       23233
    683720     23233.4
    683760     23232.9
    683800     23237.3
    683840     23238.7
    683880     23236.6
    683920     23237.2
    683960     23242.6
    684000     23241.8
    684040     23245.7
    684080       23245
    684120     23246.6
    684160     23246.7
    684200     23250.7
    684240     23252.7
    684280     23251.2
    684320     23250.7
    684360     23255.3
    684400     23253.3
    684440     23258.1
    684480     23260.5
    684520     23260.8
    684560     23260.2
    684600     23264.7
    684640     23266.3
    684680     23264.1
    684720     23264.6
    684760     23270.2
    684800     23269.2
    684840     23273.2
    684880     23272.5
    684920       23274
    684960     23274.1
    685000     23278.2
    685040       23280
    685080     23278.6
    685120     23278.2
    685160     23282.7
    685200     23280.8
    685240     23285.6
    685280     23288.1
    685320     23288.2
    685360     23287.6
    685400     23292.4
    685440     23293.8
    685480     23291.6
    685520     23291.9
    685560     23297.7
    685600     23296.7
    685640     23300.6
    685680     23300.1
    685720     23301.7
    685760     23301.9
    685800     23305.6
    685840     23307.6
    685880     23306.2
    685920     23305.8
    685960     23310.3
    686000     23308.4
    686040     23313.2
    686080     23315.7
    686120     23315.7
    686160     23314.9
    686200     23319.9
    686240     23321.5
    686280     23319.2
    686320     23319.5
    686360     23325.3
    686400     23324.3
    686440     23328.1
    686480     23327.6
    686520     23329.3
    686560     23329.6
    686600     23333.1
    686640       23335
    686680     23333.7
    686720     23333.1
    686760     23337.8
    686800     23335.9
    686840     23340.8
    686880     23343.3
    686920     23343.4
    686960     23342.5
    687000     23347.5
    687040     23349.1
    687080     23346.6
    687120     23346.9
    687160     23352.8
    687200     23351.9
    687240     23355.7
    687280     23355.2
    687320     23356.7
    687360       23357
    687400     23360.6
    687440     23362.6
    687480     23361.3
    687520     23360.7
    687560     23365.2
    687600     23363.5
    687640     23368.3
    687680     23370.8
    687720     23370.9
    687760     23369.9
    687800     23375.2
    687840     23376.6
    687880     23374.3
    687920     23374.6
    687960     23380.2
    688000     23379.3
    688040     23383.3
    688080     23382.7
    688120     23384.4
    688160     23384.7
    688200     23388.2
    688240       23390
    688280     23388.9
    688320     23388.3
    688360     23392.8
    688400     23391.1
    688440     23395.9
    688480     23398.4
    688520     23398.6
    688560     23397.5
    688600     23402.7
    688640     23404.1
    688680     23401.7
    688720     23402.2
    688760     23407.8
    688800     23406.7
    688840     23410.8
    688880     23410.3
    688920       23412
    688960     23412.2
    689000     23415.8
    689040     23417.6
    689080     23416.3
    689120     23415.8
    689160     23420.4
    689200     23418.8
    689240     23423.5
    689280       23426
    689320       23426
    689360     23424.9
    689400     23430.3
    689440     23431.7
    689480     23429.2
    689520     23429.5
    689560     23435.3
    689600     23434.1
    689640     23438.3
    689680     23437.9
    689720     23439.5
    689760     23439.7
    689800     23443.2
    689840       23445
    689880     23443.9
    689920     23443.5
    689960     23447.9
    690000     23446.4
    690040       23451
    690080     23453.4
    690120     23453.5
    690160     23452.4
    690200     23457.9
    690240     23459.1
    690280     23456.7
    690320       23457
    690360     23462.8
    690400     23461.5
    690440     23465.8
    690480     23465.4
    690520     23466.9
    690560     23467.2
    690600     23470.7
    690640     23472.5
    690680     23471.3
    690720       23471
    690760     23475.4
    690800     23473.9
    690840     23478.5
    690880     23480.8
    690920       23481
    690960       23480
    691000     23485.4
    691040     23486.6
    691080     23484.3
    691120     23484.4
    691160     23490.3
    691200       23489
    691240     23493.3
    691280     23492.9
    691320     23494.3
    691360     23494.9
    691400     23498.2
    691440       23500
    691480     23498.9
    691520     23498.4
    691560     23502.8
    691600     23501.5
    691640     23505.9
    691680     23508.3
    691720     23508.4
    691760     23507.5
    691800     23513.1
    691840     23514.2
    691880     23511.7
    691920       23512
    691960     23517.8
    692000     23516.5
    692040     23520.7
    692080     23520.6
    692120     23521.8
    692160     23522.4
    692200     23525.7
    692240     23527.6
    692280     23526.4
    692320       23526
    692360     23530.2
    692400       23529
    692440     23533.5
    692480     23535.9
    692520     23535.9
    692560     23535.1
    692600     23540.7
    692640     23541.7
    692680     23539.2
    692720     23539.6
    692760     23545.3
    692800       23544
    692840     23548.2
    692880     23548.1
    692920     23549.5
    692960     23549.9
    693000     23553.2
    693040     23555.3
    693080       23554
    693120     23553.3
    693160     23557.8
    693200     23556.4
    693240       23561
    693280     23563.5
    693320     23563.4
    693360     23562.7
    693400     23568.2
    693440     23569.2
    693480     23566.7
    693520     23567.2
    693560     23572.8
    693600     23571.5
    693640     23575.8
    693680     23575.5
    693720     23576.9
    693760     23577.4
    693800     23580.7
    693840     23582.7
    693880     23581.6
    693920     23580.8
    693960     23585.3
    694000     23583.8
    694040     23588.4
    694080       23591
[truncated: 175,905 more chars]
