# Supplementary material for: Comment on 'Valid molecular dynamics simulations of human hemoglobin require a surprisingly large box size'
Source: eLife. 2019 Jun 20;8:e44718. doi: 10.7554/eLife.44718 (PMC6586461; doi:10.7554/eLife.44718)
Supplement: Figure 2—figure supplement 1—source data 1. — The zip archive contains a README file describing which source files correspond to the different panels. [file elife-44718-fig2-figsupp1-data1.zip › figure2_SI/panel_C/box2/6/msd.xvg]

# This file was created Thu Mar 28 23:25:42 2019
# Created by:
#             :-) GROMACS - gmx msd, 2018.3-dev-20180823-5d5eb38 (-:
# 
# Executable:   /usr/local/gromacs/2018/2018.3-impi2017-fftw337-gcc640-cuda91/bin/gmx
# Data prefix:  /usr/local/gromacs/2018/2018.3-impi2017-fftw337-gcc640-cuda91
# Working dir:  /home/vgapsys/project/hemoglobin/ubq/cube/box2/eq6/diffusion
# Command line:
#   gmx msd -s ../tpr.tpr -f /netmount/projects1/vgapsys/hemoglobin/ubq/cube/box2/eq6/traj_comp.xtc -trestart 800 -n index.ndx -o msd.xvg
# gmx msd is part of G R O M A C S:
#
# Good ROcking Metal Altar for Chronical Sinners
#
@    title "Mean Square Displacement"
@    xaxis  label "Time (ps)"
@    yaxis  label "MSD (nm\S2\N)"
@TYPE xy
# MSD gathered over 1e+06 ps with 1251 restarts
# Diffusion constants fitted from time 100000 to 900000 ps
# D[  SOL_&_OW] = 5.6136 (+/- 0.0055) (1e-5 cm^2/s)
         0           0
        40     1.37445
        80     2.73512
       120     4.09499
       160     5.45153
       200     6.80647
       240     8.16193
       280     9.51604
       320     10.8719
       360     12.2293
       400     13.5833
       440     14.9365
       480     16.2919
       520     17.6436
       560     18.9993
       600     20.3556
       640     21.7068
       680     23.0572
       720     24.4151
       760     25.7645
       800     27.1175
       840     28.4659
       880     29.8212
       920     31.1768
       960     32.5236
      1000     33.8755
      1040     35.2267
      1080     36.5756
      1120     37.9305
      1160     39.2893
      1200     40.6395
      1240     41.9925
      1280     43.3486
      1320     44.6953
      1360     46.0501
      1400      47.406
      1440      48.757
      1480     50.1023
      1520      51.463
      1560     52.8113
      1600     54.1652
      1640     55.5114
      1680     56.8664
      1720     58.2217
      1760       59.57
      1800      60.919
      1840     62.2713
      1880       63.62
      1920     64.9741
      1960     66.3356
      2000     67.6871
      2040     69.0389
      2080      70.398
      2120     71.7401
      2160      73.097
      2200     74.4523
      2240     75.8012
      2280     77.1469
      2320     78.5081
      2360     79.8557
      2400     81.2107
      2440     82.5515
      2480     83.9094
      2520     85.2674
      2560     86.6127
      2600     87.9612
      2640     89.3117
      2680     90.6614
      2720     92.0162
      2760     93.3777
      2800     94.7316
      2840     96.0831
      2880      97.444
      2920     98.7819
      2960     100.139
      3000     101.496
      3040     102.846
      3080      104.19
      3120     105.554
      3160       106.9
      3200     108.254
      3240     109.595
      3280     110.955
      3320     112.314
      3360     113.658
      3400     115.008
      3440     116.357
      3480     117.706
      3520     119.061
      3560     120.427
      3600     121.778
      3640     123.134
      3680     124.498
      3720     125.837
      3760     127.195
      3800     128.552
      3840     129.901
      3880     131.243
      3920     132.608
      3960     133.953
      4000     135.307
      4040     136.646
      4080     138.005
      4120     139.366
      4160     140.711
      4200     142.064
      4240     143.414
      4280     144.763
      4320      146.12
      4360     147.487
      4400      148.84
      4440     150.196
      4480     151.564
      4520     152.897
      4560     154.258
      4600     155.612
      4640     156.963
      4680     158.305
      4720     159.668
      4760     161.014
      4800     162.366
      4840     163.702
      4880     165.062
      4920     166.424
      4960     167.767
      5000     169.119
      5040      170.47
      5080     171.818
      5120     173.172
      5160     174.542
      5200     175.897
      5240     177.254
      5280     178.626
      5320     179.958
      5360     181.321
      5400     182.674
      5440     184.024
      5480     185.363
      5520      186.73
      5560     188.074
      5600     189.426
      5640     190.761
      5680     192.121
      5720     193.485
      5760     194.823
      5800     196.174
      5840     197.522
      5880      198.87
      5920     200.225
      5960     201.598
      6000     202.954
      6040     204.308
      6080      205.68
      6120     207.009
      6160     208.373
      6200     209.728
      6240     211.076
      6280     212.416
      6320     213.781
      6360     215.125
      6400     216.477
      6440     217.809
      6480     219.171
      6520     220.538
      6560     221.873
      6600     223.229
      6640     224.578
      6680     225.927
      6720     227.281
      6760     228.658
      6800     230.017
      6840     231.371
      6880     232.743
      6920     234.069
      6960     235.434
      7000     236.792
      7040     238.141
      7080     239.476
      7120     240.845
      7160     242.189
      7200     243.536
      7240     244.868
      7280     246.229
      7320     247.597
      7360     248.932
      7400     250.287
      7440     251.634
      7480     252.982
      7520     254.336
      7560     255.714
      7600     257.072
      7640     258.425
      7680     259.801
      7720     261.124
      7760     262.493
      7800      263.85
      7840     265.201
      7880     266.537
      7920     267.906
      7960     269.252
      8000     270.599
      8040      271.93
      8080      273.29
      8120     274.658
      8160     275.995
      8200     277.349
      8240     278.699
      8280     280.046
      8320     281.399
      8360     282.776
      8400     284.138
      8440      285.49
      8480     286.867
      8520     288.187
      8560     289.556
      8600     290.915
      8640     292.264
      8680     293.597
      8720     294.969
      8760     296.315
      8800     297.664
      8840      298.99
      8880     300.352
      8920      301.72
      8960     303.055
      9000     304.408
      9040     305.757
      9080     307.102
      9120     308.454
      9160     309.833
      9200      311.19
      9240     312.543
      9280     313.921
      9320     315.241
      9360     316.611
      9400     317.972
      9440     319.323
      9480     320.655
      9520     322.029
      9560     323.373
      9600     324.723
      9640     326.044
      9680     327.408
      9720     328.779
      9760     330.112
      9800     331.464
      9840     332.813
      9880     334.154
      9920     335.508
      9960     336.889
     10000     338.246
     10040     339.597
     10080     340.977
     10120     342.293
     10160     343.664
     10200     345.025
     10240     346.374
     10280     347.703
     10320      349.08
     10360     350.425
     10400     351.774
     10440     353.089
     10480     354.456
     10520     355.827
     10560      357.16
     10600     358.512
     10640      359.86
     10680     361.202
     10720      362.56
     10760     363.941
     10800     365.296
     10840     366.644
     10880     368.025
     10920     369.338
     10960     370.711
     11000     372.073
     11040     373.425
     11080     374.752
     11120     376.127
     11160     377.473
     11200     378.823
     11240     380.137
     11280     381.501
     11320     382.875
     11360     384.207
     11400     385.559
     11440     386.905
     11480     388.249
     11520      389.61
     11560     390.991
     11600     392.347
     11640     393.697
     11680     395.079
     11720     396.392
     11760     397.765
     11800     399.126
     11840     400.477
     11880     401.804
     11920      403.18
     11960     404.524
     12000     405.874
     12040     407.186
     12080     408.552
     12120     409.928
     12160     411.257
     12200     412.609
     12240     413.952
     12280     415.293
     12320     416.651
     12360     418.034
     12400     419.392
     12440      420.74
     12480     422.124
     12520     423.435
     12560      424.81
     12600     426.173
     12640     427.523
     12680      428.85
     12720     430.227
     12760     431.571
     12800      432.92
     12840      434.23
     12880     435.593
     12920     436.969
     12960     438.299
     13000     439.651
     13040     440.994
     13080     442.335
     13120     443.692
     13160     445.076
     13200     446.436
     13240     447.785
     13280     449.174
     13320     450.485
     13360     451.862
     13400     453.225
     13440     454.575
     13480     455.903
     13520     457.281
     13560     458.625
     13600     459.974
     13640     461.281
     13680     462.645
     13720      464.02
     13760     465.351
     13800     466.702
     13840     468.045
     13880     469.386
     13920     470.743
     13960     472.127
     14000      473.49
     14040     474.837
     14080     476.228
     14120     477.536
     14160     478.911
     14200     480.278
     14240     481.625
     14280     482.952
     14320     484.329
     14360     485.676
     14400     487.028
     14440     488.334
     14480       489.7
     14520     491.076
     14560     492.406
     14600     493.755
     14640     495.099
     14680     496.437
     14720     497.793
     14760     499.177
     14800      500.54
     14840     501.884
     14880     503.278
     14920     504.584
     14960     505.963
     15000     507.326
     15040     508.673
     15080     509.998
     15120     511.378
     15160     512.725
     15200     514.078
     15240     515.381
     15280     516.751
     15320     518.129
     15360     519.457
     15400     520.806
     15440     522.146
     15480     523.484
     15520      524.84
     15560     526.227
     15600     527.588
     15640     528.932
     15680     530.331
     15720     531.635
     15760     533.013
     15800     534.376
     15840     535.725
     15880     537.047
     15920      538.43
     15960     539.777
     16000     541.128
     16040     542.429
     16080       543.8
     16120     545.181
     16160     546.508
     16200     547.855
     16240     549.195
     16280     550.533
     16320     551.888
     16360     553.275
     16400      554.64
     16440      555.98
     16480     557.381
     16520     558.682
     16560     560.066
     16600     561.426
     16640     562.779
     16680       564.1
     16720     565.484
     16760     566.831
     16800     568.182
     16840     569.481
     16880     570.853
     16920     572.234
     16960     573.563
     17000     574.912
     17040     576.248
     17080     577.587
     17120      578.94
     17160     580.329
     17200     581.693
     17240     583.037
     17280     584.438
     17320     585.737
     17360     587.123
     17400     588.484
     17440     589.835
     17480     591.156
     17520      592.54
     17560     593.884
     17600     595.236
     17640     596.531
     17680     597.907
     17720     599.289
     17760     600.614
     17800     601.963
     17840     603.298
     17880     604.639
     17920     605.992
     17960     607.381
     18000     608.743
     18040     610.086
     18080     611.491
     18120     612.785
     18160     614.175
     18200     615.536
     18240     616.888
     18280     618.211
     18320     619.596
     18360     620.942
     18400     622.293
     18440     623.584
     18480      624.96
     18520     626.345
     18560     627.665
     18600     629.017
     18640     630.352
     18680     631.693
     18720     633.047
     18760     634.436
     18800     635.799
     18840     637.138
     18880     638.546
     18920      639.84
     18960     641.233
     19000     642.593
     19040     643.946
     19080     645.266
     19120     646.656
     19160     648.001
     19200     649.353
     19240     650.643
     19280     652.019
     19320     653.407
     19360     654.728
     19400     656.082
     19440     657.416
     19480     658.758
     19520     660.109
     19560       661.5
     19600     662.865
     19640     664.202
     19680     665.614
     19720     666.907
     19760     668.301
     19800     669.659
     19840     671.013
     19880     672.332
     19920     673.724
     19960     675.068
     20000     676.417
     20040     677.705
     20080     679.084
     20120      680.47
     20160      681.79
     20200     683.144
     20240     684.479
     20280     685.822
     20320     687.174
     20360     688.568
     20400     689.937
     20440     691.271
     20480     692.687
     20520     693.974
     20560     695.374
     20600     696.731
     20640     698.084
     20680       699.4
     20720     700.794
     20760      702.14
     20800     703.489
     20840     704.775
     20880     706.155
     20920     707.547
     20960     708.867
     21000     710.219
     21040     711.554
     21080     712.898
     21120      714.25
     21160     715.645
     21200     717.015
     21240     718.347
     21280     719.768
     21320      721.05
     21360     722.449
     21400     723.807
     21440     725.161
     21480     726.475
     21520     727.871
     21560     729.214
     21600     730.563
     21640     731.844
     21680     733.229
     21720     734.621
     21760     735.943
     21800     737.294
     21840     738.629
     21880     739.971
     21920     741.324
     21960     742.719
     22000     744.091
     22040     745.421
     22080     746.842
     22120     748.124
     22160     749.525
     22200      750.88
     22240      752.24
     22280     753.551
     22320     754.945
     22360     756.289
     22400     757.638
     22440     758.916
     22480     760.302
     22520     761.699
     22560      763.02
     22600     764.375
     22640     765.708
     22680     767.048
     22720     768.398
     22760     769.798
     22800      771.17
     22840     772.499
     22880     773.923
     22920       775.2
     22960     776.602
     23000     777.955
     23040     779.314
     23080     780.622
     23120      782.02
     23160     783.364
     23200     784.713
     23240     785.988
     23280     787.376
     23320     788.772
     23360     790.093
     23400     791.451
     23440      792.78
     23480     794.122
     23520      795.47
     23560     796.872
     23600     798.244
     23640     799.573
     23680     800.999
     23720     802.273
     23760     803.679
     23800     805.028
     23840     806.386
     23880     807.694
     23920      809.09
     23960     810.434
     24000     811.787
     24040      813.06
     24080     814.454
     24120     815.853
     24160     817.175
     24200     818.534
     24240     819.863
     24280     821.205
     24320     822.553
     24360     823.958
     24400      825.33
     24440     826.659
     24480     828.088
     24520     829.359
     24560     830.767
     24600     832.116
     24640     833.475
     24680      834.78
     24720     836.177
     24760     837.522
     24800     838.873
     24840     840.142
     24880     841.539
     24920     842.934
     24960     844.256
     25000     845.614
     25040     846.944
     25080      848.29
     25120     849.633
     25160     851.042
     25200     852.413
     25240     853.743
     25280     855.174
     25320     856.443
     25360     857.852
     25400     859.198
     25440     860.559
     25480     861.864
     25520     863.261
     25560     864.603
     25600     865.955
     25640     867.226
     25680     868.621
     25720     870.018
     25760     871.342
     25800     872.697
     25840     874.023
     25880      875.37
     25920     876.712
     25960     878.124
     26000     879.493
     26040     880.821
     26080     882.256
     26120      883.52
     26160     884.934
     26200     886.279
     26240      887.64
     26280     888.944
     26320      890.34
     26360     891.679
     26400     893.029
     26440     894.299
     26480     895.695
     26520     897.095
     26560     898.423
     26600      899.78
     26640     901.103
     26680     902.449
     26720      903.79
     26760     905.207
     26800     906.577
     26840     907.907
     26880     909.342
     26920     910.606
     26960      912.02
     27000     913.365
     27040     914.725
     27080      916.03
     27120     917.424
     27160     918.764
     27200     920.115
     27240     921.381
     27280     922.779
     27320     924.174
     27360     925.507
     27400     926.861
     27440     928.183
     27480     929.532
     27520     930.871
     27560     932.291
     27600     933.664
     27640     934.995
     27680     936.429
     27720     937.691
     27760     939.107
     27800     940.449
     27840     941.806
     27880     943.106
     27920     944.501
     27960     945.842
     28000     947.189
     28040     948.456
     28080     949.857
     28120      951.25
     28160     952.582
     28200     953.942
     28240     955.257
     28280     956.607
     28320     957.946
     28360     959.366
     28400     960.743
     28440     962.073
     28480     963.506
     28520      964.77
     28560     966.186
     28600     967.526
     28640     968.885
     28680     970.186
     28720     971.581
     28760     972.921
     28800     974.269
     28840     975.534
     28880     976.933
     28920     978.333
     28960     979.658
     29000     981.017
     29040     982.333
     29080     983.682
     29120     985.019
     29160      986.44
     29200     987.817
     29240     989.147
     29280     990.579
     29320     991.839
     29360     993.259
     29400     994.594
     29440     995.956
     29480     997.252
     29520     998.647
     29560     999.992
     29600     1001.34
     29640      1002.6
     29680        1004
     29720      1005.4
     29760     1006.73
     29800     1008.09
     29840      1009.4
     29880     1010.75
     29920     1012.08
     29960     1013.51
     30000     1014.89
     30040     1016.21
     30080     1017.65
     30120      1018.9
     30160     1020.33
     30200     1021.66
     30240     1023.02
     30280     1024.32
     30320     1025.71
     30360     1027.05
     30400     1028.41
     30440     1029.67
     30480     1031.07
     30520     1032.47
     30560      1033.8
     30600     1035.15
     30640     1036.47
     30680     1037.81
     30720     1039.15
     30760     1040.57
     30800     1041.95
     30840     1043.28
     30880     1044.72
     30920     1045.97
     30960     1047.39
     31000     1048.73
     31040     1050.09
     31080     1051.38
     31120     1052.78
     31160     1054.12
     31200     1055.47
     31240     1056.73
     31280     1058.13
     31320     1059.54
     31360     1060.86
     31400     1062.22
     31440     1063.53
     31480     1064.88
     31520     1066.21
     31560     1067.63
     31600     1069.01
     31640     1070.34
     31680     1071.78
     31720     1073.03
     31760     1074.45
     31800     1075.79
     31840     1077.15
     31880     1078.44
     31920     1079.84
     31960     1081.18
     32000     1082.53
     32040      1083.8
     32080      1085.2
     32120      1086.6
     32160     1087.92
     32200     1089.28
     32240     1090.59
     32280     1091.94
     32320     1093.26
     32360     1094.69
     32400     1096.07
     32440      1097.4
     32480     1098.84
     32520     1100.09
     32560     1101.51
     32600     1102.85
     32640     1104.21
     32680      1105.5
     32720     1106.89
     32760     1108.24
     32800     1109.59
     32840     1110.85
     32880     1112.25
     32920     1113.66
     32960     1114.98
     33000     1116.34
     33040     1117.64
     33080     1118.99
     33120     1120.32
     33160     1121.75
     33200     1123.13
     33240     1124.46
     33280      1125.9
     33320     1127.14
     33360     1128.57
     33400      1129.9
     33440     1131.27
     33480     1132.55
     33520     1133.95
     33560     1135.29
     33600     1136.64
     33640      1137.9
     33680      1139.3
     33720      1140.7
     33760     1142.02
     33800     1143.38
     33840     1144.68
     33880     1146.03
     33920     1147.36
     33960     1148.79
     34000     1150.17
     34040      1151.5
     34080     1152.95
     34120     1154.19
     34160     1155.62
     34200     1156.96
     34240     1158.32
     34280      1159.6
     34320     1160.99
     34360     1162.34
     34400     1163.69
     34440     1164.94
     34480     1166.34
     34520     1167.76
     34560     1169.07
     34600     1170.43
     34640     1171.73
     34680     1173.08
     34720     1174.41
     34760     1175.84
     34800     1177.22
     34840     1178.55
     34880        1180
     34920     1181.23
     34960     1182.67
     35000     1184.01
     35040     1185.36
     35080     1186.64
     35120     1188.04
     35160     1189.39
     35200     1190.73
     35240     1191.98
     35280     1193.38
     35320      1194.8
     35360     1196.12
     35400     1197.47
     35440     1198.77
     35480     1200.12
     35520     1201.44
     35560     1202.89
     35600     1204.26
     35640     1205.59
     35680     1207.04
     35720     1208.27
     35760     1209.71
     35800     1211.05
     35840      1212.4
     35880     1213.68
     35920     1215.08
     35960     1216.43
     36000     1217.77
     36040     1219.02
     36080     1220.42
     36120     1221.83
     36160     1223.15
     36200      1224.5
     36240      1225.8
     36280     1227.15
     36320     1228.47
     36360     1229.92
     36400      1231.3
     36440     1232.63
     36480     1234.07
     36520     1235.31
     36560     1236.75
     36600     1238.08
     36640     1239.44
     36680     1240.71
     36720     1242.12
     36760     1243.46
     36800     1244.81
     36840     1246.05
     36880     1247.45
     36920     1248.86
     36960     1250.19
     37000     1251.54
     37040     1252.83
     37080     1254.18
     37120      1255.5
     37160     1256.95
     37200     1258.33
     37240     1259.66
     37280     1261.11
     37320     1262.34
     37360     1263.78
     37400     1265.11
     37440     1266.47
     37480     1267.74
     37520     1269.14
     37560     1270.49
     37600     1271.83
     37640     1273.08
     37680     1274.48
     37720     1275.89
     37760     1277.22
     37800     1278.57
     37840     1279.86
     37880     1281.21
     37920     1282.53
     37960     1283.98
     38000     1285.36
     38040      1286.7
     38080     1288.15
     38120     1289.38
     38160     1290.82
     38200     1292.15
     38240     1293.51
     38280     1294.78
     38320     1296.18
     38360     1297.52
     38400     1298.87
     38440     1300.11
     38480     1301.51
     38520     1302.93
     38560     1304.25
     38600     1305.61
     38640      1306.9
     38680     1308.25
     38720     1309.56
     38760     1311.01
     38800      1312.4
     38840     1313.73
     38880     1315.18
     38920     1316.41
     38960     1317.86
     39000     1319.19
     39040     1320.54
     39080     1321.81
     39120     1323.22
     39160     1324.56
     39200      1325.9
     39240     1327.13
     39280     1328.54
     39320     1329.96
     39360     1331.29
     39400     1332.64
     39440     1333.93
     39480     1335.28
     39520     1336.59
     39560     1338.04
     39600     1339.42
     39640     1340.76
     39680     1342.21
     39720     1343.44
     39760     1344.89
     39800     1346.22
     39840     1347.58
     39880     1348.85
     39920     1350.25
     39960     1351.59
     40000     1352.94
     40040     1354.16
     40080     1355.57
     40120     1356.99
     40160     1358.32
     40200     1359.67
     40240     1360.96
     40280     1362.31
     40320     1363.62
     40360     1365.07
     40400     1366.46
     40440     1367.79
     40480     1369.25
     40520     1370.48
     40560     1371.93
     40600     1373.26
     40640     1374.61
     40680     1375.88
     40720     1377.29
     40760     1378.63
     40800     1379.98
     40840      1381.2
     40880      1382.6
     40920     1384.02
     40960     1385.35
     41000      1386.7
     41040     1387.99
     41080     1389.34
     41120     1390.65
     41160     1392.11
     41200     1393.49
     41240     1394.82
     41280     1396.28
     41320      1397.5
     41360     1398.96
     41400     1400.29
     41440     1401.65
     41480     1402.92
     41520     1404.31
     41560     1405.65
     41600        1407
     41640     1408.23
     41680     1409.63
     41720     1411.05
     41760     1412.38
     41800     1413.73
     41840     1415.02
     41880     1416.37
     41920     1417.68
     41960     1419.14
     42000     1420.52
     42040     1421.86
     42080     1423.32
     42120     1424.54
     42160     1425.99
     42200     1427.31
     42240     1428.67
     42280     1429.94
     42320     1431.34
     42360     1432.68
     42400     1434.03
     42440     1435.25
     42480     1436.65
     42520     1438.07
     42560      1439.4
     42600     1440.76
     42640     1442.04
     42680      1443.4
     42720      1444.7
     42760     1446.17
     42800     1447.56
     42840     1448.89
     42880     1450.35
     42920     1451.57
     42960     1453.01
     43000     1454.34
     43040     1455.69
     43080     1456.96
     43120     1458.36
     43160      1459.7
     43200     1461.05
     43240     1462.27
     43280     1463.68
     43320      1465.1
     43360     1466.43
     43400     1467.79
     43440     1469.07
     43480     1470.42
     43520     1471.73
     43560     1473.19
     43600     1474.58
     43640     1475.92
     43680     1477.38
     43720     1478.59
     43760     1480.04
     43800     1481.37
     43840     1482.72
     43880     1483.99
     43920     1485.39
     43960     1486.73
     44000     1488.08
     44040      1489.3
     44080     1490.71
     44120     1492.12
     44160     1493.45
     44200     1494.81
     44240      1496.1
     44280     1497.45
     44320     1498.75
     44360     1500.22
     44400      1501.6
     44440     1502.94
     44480     1504.41
     44520     1505.61
     44560     1507.06
     44600     1508.39
     44640     1509.75
     44680     1511.01
     44720     1512.42
     44760     1513.76
     44800     1515.11
     44840     1516.32
     44880     1517.74
     44920     1519.15
     44960     1520.48
     45000     1521.84
     45040     1523.12
     45080     1524.47
     45120     1525.78
     45160     1527.24
     45200     1528.63
     45240     1529.97
     45280     1531.43
     45320     1532.64
     45360     1534.09
     45400     1535.42
     45440     1536.77
     45480     1538.04
     45520     1539.45
     45560     1540.78
     45600     1542.13
     45640     1543.35
     45680     1544.75
     45720     1546.17
     45760      1547.5
     45800     1548.86
     45840     1550.14
     45880      1551.5
     45920      1552.8
     45960     1554.27
     46000     1555.65
     46040     1556.99
     46080     1558.46
     46120     1559.66
     46160     1561.12
     46200     1562.45
     46240      1563.8
     46280     1565.06
     46320     1566.48
     46360     1567.81
     46400     1569.15
     46440     1570.37
     46480     1571.78
     46520     1573.19
     46560     1574.52
     46600     1575.88
     46640     1577.16
     46680     1578.52
     46720     1579.82
     46760     1581.29
     46800     1582.68
     46840     1584.01
     46880     1585.48
     46920     1586.68
     46960     1588.14
     47000     1589.47
     47040     1590.82
     47080     1592.09
     47120      1593.5
     47160     1594.83
     47200     1596.18
     47240     1597.38
     47280      1598.8
     47320     1600.21
     47360     1601.54
     47400     1602.89
     47440     1604.18
     47480     1605.54
     47520     1606.83
     47560     1608.31
     47600     1609.69
     47640     1611.03
     47680      1612.5
     47720     1613.71
     47760     1615.17
     47800     1616.49
     47840     1617.84
     47880     1619.11
     47920     1620.53
     47960     1621.85
     48000      1623.2
     48040     1624.41
     48080     1625.82
     48120     1627.23
     48160     1628.56
     48200     1629.91
     48240      1631.2
     48280     1632.56
     48320     1633.86
     48360     1635.33
     48400     1636.71
     48440     1638.05
     48480     1639.53
     48520     1640.73
     48560      1642.2
     48600     1643.53
     48640     1644.87
     48680     1646.14
     48720     1647.56
     48760     1648.88
     48800     1650.23
     48840     1651.44
     48880     1652.85
     48920     1654.27
     48960      1655.6
     49000     1656.94
     49040     1658.23
     49080     1659.59
     49120     1660.88
     49160     1662.36
     49200     1663.74
     49240     1665.08
     49280     1666.56
     49320     1667.76
     49360     1669.23
     49400     1670.56
     49440     1671.89
     49480     1673.16
     49520     1674.58
     49560     1675.91
     49600     1677.26
     49640     1678.46
     49680     1679.88
     49720     1681.29
     49760     1682.62
     49800     1683.97
     49840     1685.25
     49880     1686.62
     49920      1687.9
     49960     1689.39
     50000     1690.76
     50040     1692.11
     50080     1693.59
     50120     1694.79
     50160     1696.26
     50200     1697.58
     50240     1698.92
     50280     1700.19
     50320      1701.6
     50360     1702.94
     50400     1704.28
     50440     1705.48
     50480      1706.9
     50520     1708.32
     50560     1709.65
     50600        1711
     50640     1712.28
     50680     1713.64
     50720     1714.93
     50760     1716.42
     50800     1717.79
     50840     1719.14
     50880     1720.63
     50920     1721.82
     50960     1723.28
     51000     1724.62
     51040     1725.95
     51080     1727.22
     51120     1728.64
     51160     1729.97
     51200     1731.31
     51240     1732.51
     51280     1733.94
     51320     1735.36
     51360     1736.69
     51400     1738.03
     51440     1739.32
     51480     1740.69
     51520     1741.97
     51560     1743.47
     51600     1744.83
     51640     1746.18
     51680     1747.67
     51720     1748.86
     51760     1750.32
     51800     1751.65
     51840     1752.98
     51880     1754.26
     51920     1755.68
     51960     1757.01
     52000     1758.35
     52040     1759.55
     52080     1760.97
     52120     1762.39
     52160     1763.73
     52200     1765.07
     52240     1766.35
     52280     1767.72
     52320     1769.01
     52360      1770.5
     52400     1771.86
     52440     1773.21
     52480     1774.71
     52520     1775.89
     52560     1777.35
     52600     1778.69
     52640     1780.02
     52680      1781.3
     52720     1782.71
     52760     1784.04
     52800     1785.38
     52840     1786.57
     52880        1788
     52920     1789.43
     52960     1790.77
     53000      1792.1
     53040     1793.38
     53080     1794.76
     53120     1796.04
     53160     1797.53
     53200     1798.89
     53240     1800.24
     53280     1801.74
     53320     1802.92
     53360     1804.38
     53400     1805.71
     53440     1807.04
     53480     1808.32
     53520     1809.73
     53560     1811.06
     53600      1812.4
     53640     1813.59
     53680     1815.02
     53720     1816.44
     53760     1817.78
     53800     1819.12
     53840      1820.4
     53880     1821.77
     53920     1823.05
     53960     1824.54
     54000     1825.91
     54040     1827.25
     54080     1828.75
     54120     1829.93
     54160      1831.4
     54200     1832.73
     54240     1834.05
     54280     1835.32
     54320     1836.74
     54360     1838.07
     54400     1839.41
     54440      1840.6
     54480     1842.03
     54520     1843.46
     54560     1844.79
     54600     1846.13
     54640     1847.41
     54680     1848.79
     54720     1850.06
     54760     1851.55
     54800     1852.92
     54840     1854.26
     54880     1855.75
     54920     1856.93
     54960      1858.4
     55000     1859.73
     55040     1861.05
     55080     1862.32
     55120     1863.74
     55160     1865.07
     55200     1866.41
     55240     1867.59
     55280     1869.03
     55320     1870.46
     55360     1871.79
     55400     1873.14
     55440     1874.42
     55480      1875.8
     55520     1877.06
     55560     1878.55
     55600     1879.91
     55640     1881.25
     55680     1882.75
     55720     1883.92
     55760     1885.39
     55800     1886.72
     55840     1888.04
     55880     1889.32
     55920     1890.74
     55960     1892.06
     56000     1893.41
     56040     1894.59
     56080     1896.02
     56120     1897.46
     56160      1898.8
     56200     1900.14
     56240     1901.42
     56280      1902.8
     56320     1904.07
     56360     1905.56
     56400     1906.93
     56440     1908.26
     56480     1909.76
     56520     1910.93
     56560     1912.41
     56600     1913.73
     56640     1915.05
     56680     1916.32
     56720     1917.75
     56760     1919.07
     56800     1920.41
     56840     1921.59
     56880     1923.03
     56920     1924.47
     56960      1925.8
     57000     1927.15
     57040     1928.43
     57080     1929.81
     57120     1931.07
     57160     1932.56
     57200     1933.93
     57240     1935.27
     57280     1936.77
     57320     1937.94
     57360     1939.42
     57400     1940.73
     57440     1942.06
     57480     1943.31
     57520     1944.76
     57560     1946.08
     57600     1947.42
     57640     1948.59
     57680     1950.03
     57720     1951.47
     57760      1952.8
     57800     1954.15
     57840     1955.43
     57880     1956.81
     57920     1958.08
     57960     1959.56
     58000     1960.93
     58040     1962.27
     58080     1963.77
     58120     1964.94
     58160     1966.42
     58200     1967.74
     58240     1969.06
     58280     1970.31
     58320     1971.76
     58360     1973.08
     58400     1974.42
     58440      1975.6
     58480     1977.04
     58520     1978.48
     58560     1979.81
     58600     1981.17
     58640     1982.44
     58680     1983.83
     58720     1985.08
     58760     1986.56
     58800     1987.93
     58840     1989.28
     58880     1990.78
     58920     1991.94
     58960     1993.43
     59000     1994.75
     59040     1996.07
     59080     1997.32
     59120     1998.77
     59160     2000.09
     59200     2001.43
     59240      2002.6
     59280     2004.04
     59320     2005.49
     59360     2006.82
     59400     2008.17
     59440     2009.44
     59480     2010.83
     59520     2012.08
     59560     2013.57
     59600     2014.94
     59640     2016.29
     59680     2017.79
     59720     2018.94
     59760     2020.44
     59800     2021.76
     59840     2023.07
     59880     2024.33
     59920     2025.77
     59960     2027.09
     60000     2028.42
     60040     2029.59
     60080     2031.04
     60120     2032.49
     60160     2033.81
     60200     2035.16
     60240     2036.43
     60280     2037.81
     60320     2039.07
     60360     2040.56
     60400     2041.93
     60440     2043.27
     60480     2044.77
     60520     2045.93
     60560     2047.42
     60600     2048.75
     60640     2050.06
     60680     2051.31
     60720     2052.76
     60760     2054.08
     60800     2055.41
     60840     2056.58
     60880     2058.02
     60920     2059.48
     60960      2060.8
     61000     2062.14
     61040     2063.42
     61080      2064.8
     61120     2066.05
     61160     2067.55
     61200     2068.93
     61240     2070.26
     61280     2071.76
     61320     2072.91
     61360     2074.41
     61400     2075.73
     61440     2077.05
     61480     2078.29
     61520     2079.74
     61560     2081.05
     61600     2082.39
     61640     2083.55
     61680        2085
     61720     2086.45
     61760     2087.78
     61800     2089.12
     61840     2090.39
     61880     2091.78
     61920     2093.02
     61960     2094.53
     62000      2095.9
     62040     2097.22
     62080     2098.74
     62120     2099.89
     62160     2101.38
     62200      2102.7
     62240     2104.02
     62280     2105.27
     62320     2106.72
     62360     2108.03
     62400     2109.36
     62440     2110.53
     62480     2111.97
     62520     2113.43
     62560     2114.76
     62600      2116.1
     62640     2117.37
     62680     2118.76
     62720     2119.99
     62760      2121.5
     62800     2122.88
     62840      2124.2
     62880     2125.72
     62920     2126.86
     62960     2128.35
     63000     2129.69
     63040     2130.99
     63080     2132.24
     63120     2133.69
     63160     2135.01
     63200     2136.34
     63240     2137.51
     63280     2138.95
     63320     2140.41
     63360     2141.73
     63400     2143.07
     63440     2144.34
     63480     2145.72
     63520     2146.96
     63560     2148.47
     63600     2149.85
     63640     2151.17
     63680      2152.7
     63720     2153.84
     63760     2155.33
     63800     2156.66
     63840     2157.96
     63880      2159.2
     63920     2160.66
     63960     2161.98
     64000      2163.3
     64040     2164.47
     64080     2165.91
     64120     2167.38
     64160      2168.7
     64200     2170.04
     64240     2171.31
     64280     2172.69
     64320     2173.93
     64360     2175.44
     64400     2176.82
     64440     2178.15
     64480     2179.67
     64520     2180.81
     64560      2182.3
     64600     2183.62
     64640     2184.93
     64680     2186.17
     64720     2187.63
     64760     2188.94
     64800     2190.27
     64840     2191.43
     64880     2192.87
     64920     2194.33
     64960     2195.67
     65000     2197.01
     65040     2198.27
     65080     2199.66
     65120     2200.89
     65160     2202.41
     65200     2203.79
     65240     2205.11
     65280     2206.64
     65320     2207.77
     65360     2209.27
     65400     2210.59
     65440     2211.89
     65480     2213.13
     65520      2214.6
     65560      2215.9
     65600     2217.23
     65640      2218.4
     65680     2219.83
     65720      2221.3
     65760     2222.63
     65800     2223.98
     65840     2225.24
     65880     2226.63
     65920     2227.87
     65960     2229.38
     66000     2230.76
     66040     2232.08
     66080      2233.6
     66120     2234.74
     66160     2236.23
     66200     2237.56
     66240     2238.86
     66280      2240.1
     66320     2241.57
     66360     2242.87
     66400      2244.2
     66440     2245.37
     66480      2246.8
     66520     2248.27
     66560      2249.6
     66600     2250.95
     66640     2252.21
     66680     2253.59
     66720     2254.82
     66760     2256.34
     66800     2257.72
     66840     2259.04
     66880     2260.57
     66920     2261.69
     66960     2263.19
     67000     2264.52
     67040     2265.82
     67080     2267.06
     67120     2268.53
     67160     2269.84
     67200     2271.16
     67240     2272.32
     67280     2273.75
     67320     2275.22
     67360     2276.56
     67400     2277.91
     67440     2279.17
     67480     2280.55
     67520     2281.78
     67560     2283.31
     67600     2284.68
     67640     2286.01
     67680     2287.53
     67720     2288.66
     67760     2290.15
     67800     2291.48
     67840     2292.79
     67880     2294.02
     67920     2295.49
     67960      2296.8
     68000     2298.13
     68040     2299.28
     68080     2300.72
     68120     2302.19
     68160     2303.52
     68200     2304.87
     68240     2306.13
     68280     2307.52
     68320     2308.75
     68360     2310.27
     68400     2311.64
     68440     2312.98
     68480      2314.5
     68520     2315.62
     68560     2317.12
     68600     2318.44
     68640     2319.75
     68680     2320.98
     68720     2322.45
     68760     2323.76
     68800     2325.09
     68840     2326.25
     68880     2327.68
     68920     2329.16
     68960      2330.5
     69000     2331.84
     69040      2333.1
     69080     2334.48
     69120     2335.71
     69160     2337.24
     69200     2338.61
     69240     2339.94
     69280     2341.47
     69320     2342.59
     69360     2344.09
     69400     2345.41
     69440     2346.72
     69480     2347.96
     69520     2349.43
     69560     2350.73
     69600     2352.06
     69640     2353.21
     69680     2354.64
     69720     2356.13
     69760     2357.46
     69800     2358.81
     69840     2360.07
     69880     2361.45
     69920     2362.68
     69960     2364.22
     70000     2365.59
     70040     2366.91
     70080     2368.44
     70120     2369.56
     70160     2371.06
     70200     2372.38
     70240     2373.69
     70280     2374.92
     70320      2376.4
     70360      2377.7
     70400     2379.02
     70440     2380.18
     70480     2381.61
     70520      2383.1
     70560     2384.44
     70600     2385.78
     70640     2387.04
     70680     2388.42
     70720     2389.65
     70760     2391.19
     70800     2392.55
     70840     2393.88
     70880     2395.41
     70920     2396.52
     70960     2398.03
     71000     2399.35
     71040     2400.66
     71080     2401.89
     71120     2403.37
     71160     2404.66
     71200     2405.99
     71240     2407.15
     71280     2408.58
     71320     2410.07
     71360     2411.41
     71400     2412.75
     71440     2414.01
     71480     2415.39
     71520     2416.62
     71560     2418.16
     71600     2419.53
     71640     2420.85
     71680     2422.39
     71720     2423.49
     71760        2425
     71800     2426.32
     71840     2427.62
     71880     2428.86
     71920     2430.34
     71960     2431.64
     72000     2432.96
     72040     2434.12
     72080     2435.55
     72120     2437.04
     72160     2438.38
     72200     2439.71
     72240     2440.98
     72280     2442.36
     72320     2443.58
     72360     2445.13
     72400      2446.5
     72440     2447.82
     72480     2449.36
     72520     2450.46
     72560     2451.98
     72600     2453.29
     72640      2454.6
     72680     2455.82
     72720      2457.3
     72760      2458.6
     72800     2459.93
     72840     2461.09
     72880     2462.52
     72920     2464.01
     72960     2465.35
     73000     2466.69
     73040     2467.95
     73080     2469.34
     73120     2470.56
     73160      2472.1
     73200     2473.47
     73240      2474.8
     73280     2476.33
     73320     2477.43
     73360     2478.94
     73400     2480.26
     73440     2481.57
     73480     2482.79
     73520     2484.27
     73560     2485.58
     73600      2486.9
     73640     2488.05
     73680     2489.49
     73720     2490.97
     73760     2492.32
     73800     2493.66
     73840     2494.91
     73880      2496.3
     73920     2497.53
     73960     2499.07
     74000     2500.45
     74040     2501.78
     74080     2503.31
     74120     2504.41
     74160     2505.92
     74200     2507.24
     74240     2508.55
     74280     2509.77
     74320     2511.25
     74360     2512.55
     74400     2513.88
     74440     2515.03
     74480     2516.47
     74520     2517.95
     74560      2519.3
     74600     2520.64
     74640      2521.9
     74680     2523.28
     74720     2524.52
     74760     2526.05
     74800     2527.44
     74840     2528.77
     74880     2530.31
     74920     2531.41
     74960     2532.91
     75000     2534.23
     75040     2535.54
     75080     2536.76
     75120     2538.24
     75160     2539.55
     75200     2540.87
     75240     2542.02
     75280     2543.46
     75320     2544.94
     75360      2546.3
     75400     2547.63
     75440      2548.9
     75480     2550.28
     75520     2551.51
     75560     2553.05
     75600     2554.44
     75640     2555.77
     75680     2557.32
     75720      2558.4
     75760     2559.91
     75800     2561.23
     75840     2562.54
     75880     2563.76
     75920     2565.24
     75960     2566.54
     76000     2567.86
     76040     2569.01
     76080     2570.45
     76120     2571.94
     76160      2573.3
     76200     2574.63
     76240      2575.9
     76280     2577.27
     76320     2578.51
     76360     2580.05
     76400     2581.43
     76440     2582.77
     76480     2584.32
     76520      2585.4
     76560     2586.92
     76600     2588.23
     76640     2589.54
     76680     2590.75
     76720     2592.24
     76760     2593.54
     76800     2594.85
     76840        2596
     76880     2597.45
     76920     2598.94
     76960     2600.29
     77000     2601.63
     77040     2602.89
     77080     2604.27
     77120      2605.5
     77160     2607.03
     77200     2608.43
     77240     2609.76
     77280     2611.32
     77320      2612.4
     77360     2613.92
     77400     2615.24
     77440     2616.54
     77480     2617.75
     77520     2619.24
     77560     2620.54
     77600     2621.86
     77640        2623
     77680     2624.45
     77720     2625.94
     77760     2627.29
     77800     2628.63
     77840     2629.89
     77880     2631.26
     77920     2632.49
     77960     2634.03
     78000     2635.43
     78040     2636.75
     78080     2638.31
     78120      2639.4
     78160     2640.91
     78200     2642.22
     78240     2643.54
     78280     2644.74
     78320     2646.23
     78360     2647.53
     78400     2648.85
     78440     2649.99
     78480     2651.42
     78520     2652.92
     78560     2654.28
     78600     2655.61
     78640     2656.87
     78680     2658.24
     78720     2659.48
     78760     2661.01
     78800     2662.41
     78840     2663.73
     78880      2665.3
     78920     2666.38
     78960      2667.9
     79000     2669.21
     79040     2670.52
     79080     2671.72
     79120     2673.21
     79160     2674.51
     79200     2675.82
     79240     2676.96
     79280      2678.4
     79320     2679.89
     79360     2681.26
     79400     2682.59
     79440     2683.84
     79480     2685.22
     79520     2686.45
     79560     2687.98
     79600     2689.37
     79640      2690.7
     79680     2692.27
     79720     2693.34
     79760     2694.87
     79800     2696.18
     79840     2697.49
     79880     2698.69
     79920     2700.18
     79960     2701.48
     80000      2702.8
     80040     2703.93
     80080     2705.37
     80120     2706.86
     80160     2708.24
     80200     2709.57
     80240     2710.81
     80280     2712.19
     80320     2713.42
     80360     2714.94
     80400     2716.35
     80440     2717.68
     80480     2719.25
     80520     2720.31
     80560     2721.83
     80600     2723.15
     80640     2724.46
     80680     2725.66
     80720     2727.14
     80760     2728.44
     80800     2729.76
     80840     2730.89
     80880     2732.33
     80920     2733.83
     80960      2735.2
     81000     2736.53
     81040     2737.77
     81080     2739.15
     81120     2740.38
     81160     2741.91
     81200     2743.31
     81240     2744.63
     81280     2746.21
     81320     2747.26
     81360      2748.8
     81400     2750.11
     81440     2751.42
     81480     2752.61
     81520      2754.1
     81560      2755.4
     81600     2756.72
     81640     2757.85
     81680     2759.29
     81720     2760.79
     81760     2762.16
     81800     2763.49
     81840     2764.73
     81880     2766.11
     81920     2767.35
     81960     2768.87
     82000     2770.27
     82040      2771.6
     82080     2773.18
     82120     2774.23
     82160     2775.77
     82200     2777.08
     82240     2778.39
     82280     2779.58
     82320     2781.08
     82360     2782.38
     82400     2783.69
     82440     2784.82
     82480     2786.27
     82520     2787.76
     82560     2789.13
     82600     2790.47
     82640     2791.69
     82680     2793.08
     82720     2794.31
     82760     2795.84
     82800     2797.24
     82840     2798.57
     82880     2800.16
     82920      2801.2
     82960     2802.74
     83000     2804.05
     83040     2805.36
     83080     2806.55
     83120     2808.05
     83160     2809.34
     83200     2810.66
     83240     2811.79
     83280     2813.24
     83320     2814.73
     83360      2816.1
     83400     2817.44
     83440     2818.66
     83480     2820.05
     83520     2821.28
     83560     2822.82
     83600     2824.21
     83640     2825.53
     83680     2827.12
     83720     2828.17
     83760     2829.71
     83800     2831.01
     83840     2832.33
     83880     2833.52
     83920     2835.02
     83960     2836.31
     84000     2837.63
     84040     2838.76
     84080     2840.22
     84120      2841.7
     84160     2843.08
     84200     2844.41
     84240     2845.64
     84280     2847.02
     84320     2848.26
     84360     2849.79
     84400     2851.19
     84440     2852.52
     84480     2854.11
     84520     2855.15
     84560     2856.69
     84600     2857.99
     84640     2859.31
     84680      2860.5
     84720        2862
     84760      2863.3
     84800     2864.61
     84840     2865.73
     84880     2867.19
     84920     2868.68
     84960     2870.06
     85000     2871.38
     85040     2872.61
     85080        2874
     85120     2875.23
     85160     2876.76
     85200     2878.16
     85240     2879.48
     85280     2881.07
     85320     2882.13
     85360     2883.66
     85400     2884.96
     85440     2886.28
     85480     2887.46
     85520     2888.96
     85560     2890.26
     85600     2891.57
     85640     2892.69
     85680     2894.15
     85720     2895.63
     85760     2897.02
     85800     2898.34
     85840     2899.56
     85880     2900.95
     85920     2902.19
     85960     2903.72
     86000     2905.11
     86040     2906.43
     86080     2908.03
     86120     2909.08
     86160     2910.61
     86200     2911.91
     86240     2913.22
     86280     2914.41
     86320     2915.91
     86360     2917.21
     86400     2918.53
     86440     2919.65
     86480      2921.1
     86520     2922.58
     86560     2923.98
     86600      2925.3
     86640     2926.52
     86680     2927.91
     86720     2929.15
     86760     2930.68
     86800     2932.07
     86840      2933.4
     86880     2934.99
     86920     2936.04
     86960     2937.57
     87000     2938.88
     87040     2940.19
     87080     2941.37
     87120     2942.88
     87160     2944.17
     87200     2945.48
     87240     2946.61
     87280     2948.07
     87320     2949.55
     87360     2950.94
     87400     2952.26
     87440     2953.48
     87480     2954.88
     87520     2956.11
     87560     2957.65
     87600     2959.05
     87640     2960.38
     87680     2961.96
     87720     2963.01
     87760     2964.54
     87800     2965.85
     87840     2967.15
     87880     2968.34
     87920     2969.85
     87960     2971.14
     88000     2972.46
     88040     2973.58
     88080     2975.03
     88120     2976.52
     88160      2977.9
     88200     2979.23
     88240     2980.45
     88280     2981.84
     88320     2983.08
     88360     2984.62
     88400     2986.03
     88440     2987.35
     88480     2988.94
     88520     2989.99
     88560     2991.52
     88600     2992.82
     88640     2994.12
     88680      2995.3
     88720     2996.81
     88760      2998.1
     88800     2999.42
     88840     3000.55
     88880        3002
     88920      3003.5
     88960     3004.87
     89000     3006.21
     89040     3007.41
     89080     3008.81
     89120     3010.05
     89160     3011.59
     89200        3013
     89240     3014.32
     89280      3015.9
     89320     3016.95
     89360     3018.49
     89400     3019.78
     89440     3021.09
     89480     3022.26
     89520     3023.78
     89560     3025.07
     89600     3026.39
     89640     3027.51
     89680     3028.96
     89720     3030.47
     89760     3031.84
     89800     3033.17
     89840     3034.37
     89880     3035.77
     89920     3037.01
     89960     3038.55
     90000     3039.96
     90040     3041.29
     90080     3042.87
     90120      3043.9
     90160     3045.45
     90200     3046.75
     90240     3048.05
     90280     3049.22
     90320     3050.74
     90360     3052.02
     90400     3053.34
     90440     3054.46
     90480     3055.92
     90520     3057.41
     90560     3058.79
     90600     3060.12
     90640     3061.32
     90680     3062.73
     90720     3063.96
     90760      3065.5
     90800      3066.9
     90840     3068.24
     90880     3069.82
     90920     3070.86
     90960      3072.4
     91000      3073.7
     91040     3075.01
     91080     3076.17
     91120      3077.7
     91160     3078.99
     91200     3080.29
     91240     3081.41
     91280     3082.88
     91320     3084.39
     91360     3085.75
     91400     3087.08
     91440     3088.28
     91480     3089.68
     91520     3090.93
     91560     3092.46
     91600     3093.87
     91640      3095.2
     91680     3096.79
     91720     3097.81
     91760     3099.35
     91800     3100.67
     91840     3101.97
     91880     3103.14
     91920     3104.66
     91960     3105.96
     92000     3107.26
     92040     3108.38
     92080     3109.85
     92120     3111.35
     92160     3112.72
     92200     3114.05
     92240     3115.25
     92280     3116.65
     92320     3117.89
     92360     3119.43
     92400     3120.84
     92440     3122.16
     92480     3123.76
     92520     3124.78
     92560     3126.33
     92600     3127.65
     92640     3128.94
     92680     3130.11
     92720     3131.64
     92760     3132.93
     92800     3134.23
     92840     3135.35
     92880     3136.81
     92920     3138.33
     92960     3139.69
     93000     3141.03
     93040     3142.21
     93080     3143.62
     93120     3144.86
     93160      3146.4
     93200     3147.81
     93240     3149.14
     93280     3150.73
     93320     3151.75
     93360      3153.3
     93400     3154.61
     93440     3155.91
     93480     3157.08
     93520     3158.61
     93560      3159.9
     93600      3161.2
     93640     3162.32
     93680     3163.79
     93720     3165.31
     93760     3166.67
     93800     3168.01
     93840     3169.18
     93880     3170.59
     93920     3171.84
     93960     3173.37
     94000     3174.78
     94040      3176.1
     94080     3177.71
     94120     3178.72
     94160     3180.26
     94200     3181.58
     94240     3182.87
     94280     3184.03
     94320     3185.57
     94360     3186.86
     94400     3188.16
     94440     3189.28
     94480     3190.76
     94520     3192.27
     94560     3193.63
     94600     3194.97
     94640     3196.14
     94680     3197.55
     94720      3198.8
     94760     3200.34
     94800     3201.74
     94840     3203.06
     94880     3204.67
     94920     3205.68
     94960     3207.22
     95000     3208.53
     95040     3209.83
     95080     3210.99
     95120     3212.52
     95160     3213.82
     95200     3215.11
     95240     3216.23
     95280     3217.71
     95320     3219.22
     95360     3220.58
     95400     3221.93
     95440      3223.1
     95480      3224.5
     95520     3225.76
     95560     3227.29
     95600     3228.71
     95640     3230.01
     95680     3231.63
     95720     3232.64
     95760     3234.16
     95800     3235.48
     95840     3236.79
     95880     3237.94
     95920     3239.48
     95960     3240.78
     96000     3242.06
     96040     3243.19
     96080     3244.67
     96120     3246.17
     96160     3247.53
     96200     3248.88
     96240     3250.05
     96280     3251.45
     96320     3252.72
     96360     3254.25
     96400     3255.66
     96440     3256.97
     96480     3258.59
     96520      3259.6
     96560     3261.12
     96600     3262.45
     96640     3263.73
     96680      3264.9
     96720     3266.44
     96760     3267.75
     96800     3269.01
     96840     3270.14
     96880     3271.62
     96920     3273.13
     96960     3274.49
     97000     3275.84
     97040     3277.01
     97080     3278.41
     97120     3279.68
     97160      3281.2
     97200     3282.62
     97240     3283.93
     97280     3285.56
     97320     3286.57
     97360     3288.08
     97400     3289.41
     97440      3290.7
     97480     3291.86
     97520      3293.4
     97560     3294.71
     97600     3295.98
     97640     3297.11
     97680     3298.58
     97720     3300.09
     97760     3301.45
     97800     3302.81
     97840     3303.97
     97880     3305.37
     97920     3306.63
     97960     3308.16
     98000     3309.57
     98040     3310.89
     98080     3312.52
     98120     3313.53
     98160     3315.05
     98200     3316.36
     98240     3317.66
     98280     3318.82
     98320     3320.36
     98360     3321.67
     98400     3322.94
     98440     3324.06
     98480     3325.53
     98520     3327.05
     98560     3328.41
     98600     3329.77
     98640     3330.94
     98680     3332.33
     98720     3333.59
     98760     3335.12
     98800     3336.55
     98840     3337.85
     98880     3339.48
     98920     3340.49
     98960     3342.01
     99000     3343.32
     99040     3344.61
     99080     3345.78
     99120     3347.32
     99160     3348.62
     99200      3349.9
     99240     3351.03
     99280     3352.48
     99320     3354.01
     99360     3355.36
     99400     3356.72
     99440     3357.89
     99480     3359.29
     99520     3360.54
     99560     3362.08
     99600     3363.49
     99640     3364.81
     99680     3366.44
     99720     3367.44
     99760     3368.96
     99800     3370.28
     99840     3371.56
     99880     3372.73
     99920     3374.28
     99960     3375.59
    100000     3376.85
    100040     3377.99
    100080     3379.44
    100120     3380.97
    100160     3382.32
    100200     3383.68
    100240     3384.84
    100280     3386.26
    100320     3387.49
    100360     3389.04
    100400     3390.45
    100440     3391.77
    100480      3393.4
    100520      3394.4
    100560     3395.93
    100600     3397.24
    100640     3398.53
    100680     3399.69
    100720     3401.23
    100760     3402.54
    100800      3403.8
    100840     3404.95
    100880     3406.39
    100920     3407.92
    100960     3409.27
    101000     3410.64
    101040      3411.8
    101080     3413.21
    101120     3414.46
    101160        3416
    101200      3417.4
    101240     3418.73
    101280     3420.37
    101320     3421.37
    101360      3422.9
    101400      3424.2
    101440     3425.49
    101480     3426.64
    101520      3428.2
    101560      3429.5
    101600     3430.76
    101640     3431.91
    101680     3433.35
    101720     3434.89
    101760     3436.24
    101800      3437.6
    101840     3438.75
    101880     3440.17
    101920     3441.41
    101960     3442.97
    102000     3444.37
    102040     3445.69
    102080     3447.32
    102120     3448.33
    102160     3449.85
    102200     3451.16
    102240     3452.45
    102280     3453.61
    102320     3455.16
    102360     3456.46
    102400     3457.72
    102440     3458.87
    102480     3460.31
    102520     3461.85
    102560     3463.18
    102600     3464.56
    102640     3465.71
    102680     3467.12
    102720     3468.37
    102760     3469.92
    102800     3471.32
    102840     3472.64
    102880     3474.27
    102920     3475.28
    102960      3476.8
    103000     3478.12
    103040     3479.41
    103080     3480.56
    103120     3482.11
    103160     3483.42
    103200     3484.67
    103240     3485.81
    103280     3487.26
    103320     3488.79
    103360     3490.13
    103400     3491.49
    103440     3492.65
    103480     3494.06
    103520     3495.32
    103560     3496.87
    103600     3498.27
    103640     3499.59
    103680     3501.22
    103720     3502.24
    103760     3503.75
    103800     3505.06
    103840     3506.36
    103880     3507.51
    103920     3509.06
    103960     3510.37
    104000     3511.63
    104040     3512.75
    104080     3514.21
    104120     3515.75
    104160     3517.08
    104200     3518.45
    104240     3519.61
    104280     3521.02
    104320     3522.27
    104360     3523.81
    104400     3525.23
    104440     3526.54
    104480     3528.18
    104520     3529.18
    104560      3530.7
    104600        3532
    104640      3533.3
    104680     3534.44
    104720     3536.01
    104760     3537.32
    104800     3538.56
    104840     3539.69
    104880     3541.16
    104920     3542.69
    104960     3544.03
    105000      3545.4
    105040     3546.55
    105080     3547.96
    105120     3549.21
    105160     3550.76
    105200     3552.17
    105240     3553.49
    105280     3555.12
    105320     3556.12
    105360     3557.65
    105400     3558.95
    105440     3560.24
    105480     3561.38
    105520     3562.95
    105560     3564.26
    105600     3565.51
    105640     3566.63
    105680      3568.1
    105720     3569.64
    105760     3570.97
    105800     3572.35
    105840      3573.5
    105880      3574.9
    105920     3576.15
    105960     3577.71
    106000      3579.1
    106040     3580.42
    106080     3582.07
    106120     3583.05
    106160     3584.58
    106200     3585.89
    106240     3587.19
    106280     3588.33
    106320     3589.88
    106360      3591.2
    106400     3592.44
    106440     3593.57
    106480     3595.05
    106520     3596.59
    106560     3597.92
    106600     3599.29
    106640     3600.44
    106680     3601.85
    106720      3603.1
    106760     3604.65
    106800     3606.05
    106840     3607.36
    106880     3609.02
    106920        3610
    106960     3611.53
    107000     3612.84
    107040     3614.14
    107080     3615.28
    107120     3616.83
    107160     3618.16
    107200     3619.41
    107240     3620.53
    107280     3622.01
    107320     3623.54
    107360     3624.88
    107400     3626.26
    107440     3627.39
    107480     3628.82
    107520     3630.06
    107560     3631.61
    107600     3633.01
    107640     3634.33
    107680     3635.97
    107720     3636.96
    107760      3638.5
    107800      3639.8
    107840      3641.1
    107880     3642.24
    107920      3643.8
    107960     3645.12
    108000     3646.37
    108040     3647.48
    108080     3648.96
    108120      3650.5
    108160     3651.84
    108200      3653.2
    108240     3654.35
    108280     3655.77
    108320     3657.01
    108360     3658.56
    108400     3659.97
    108440     3661.28
    108480     3662.92
    108520      3663.9
    108560     3665.44
    108600     3666.76
    108640     3668.06
    108680     3669.19
    108720     3670.76
    108760     3672.09
    108800     3673.32
    108840     3674.43
    108880     3675.93
    108920     3677.46
    108960     3678.79
    109000     3680.17
    109040     3681.32
    109080     3682.73
    109120     3683.97
    109160     3685.52
    109200     3686.93
    109240     3688.24
    109280     3689.88
    109320     3690.87
    109360     3692.41
    109400     3693.72
    109440     3695.03
    109480     3696.16
    109520     3697.71
    109560     3699.06
    109600     3700.29
    109640     3701.39
    109680     3702.89
    109720     3704.44
    109760     3705.77
    109800     3707.15
    109840      3708.3
    109880     3709.72
    109920     3710.95
    109960     3712.51
    110000     3713.91
    110040     3715.23
    110080     3716.87
    110120     3717.85
    110160     3719.38
    110200     3720.71
    110240     3722.02
    110280     3723.14
    110320      3724.7
    110360     3726.04
    110400     3727.27
    110440     3728.39
    110480     3729.88
    110520     3731.43
    110560     3732.75
    110600     3734.14
    110640     3735.29
    110680     3736.72
    110720     3737.94
    110760     3739.51
    110800      3740.9
    110840     3742.22
    110880     3743.86
    110920     3744.84
    110960     3746.38
    111000      3747.7
    111040     3749.01
    111080     3750.12
    111120     3751.69
    111160     3753.03
    111200     3754.26
    111240     3755.38
    111280     3756.87
    111320     3758.42
    111360     3759.73
    111400     3761.12
    111440     3762.28
    111480     3763.71
    111520     3764.93
    111560     3766.51
    111600      3767.9
    111640     3769.21
    111680     3770.86
    111720     3771.83
    111760     3773.36
    111800     3774.69
    111840     3776.01
    111880     3777.12
    111920     3778.69
    111960     3780.03
    112000     3781.26
    112040     3782.37
    112080     3783.87
    112120     3785.42
    112160     3786.74
    112200     3788.12
    112240     3789.28
    112280     3790.71
    112320     3791.92
    112360     3793.51
    112400     3794.91
    112440     3796.22
    112480     3797.86
    112520     3798.84
    112560     3800.37
    112600     3801.69
    112640     3803.01
    112680     3804.13
    112720      3805.7
    112760     3807.03
    112800     3808.27
    112840     3809.37
    112880     3810.87
    112920     3812.43
    112960     3813.74
    113000     3815.12
    113040     3816.28
    113080     3817.71
    113120     3818.93
    113160     3820.52
    113200     3821.92
    113240     3823.22
    113280     3824.86
    113320     3825.84
    113360     3827.37
    113400     3828.69
    113440     3830.02
    113480     3831.14
    113520     3832.71
    113560     3834.04
    113600     3835.29
    113640     3836.38
    113680     3837.88
    113720     3839.43
    113760     3840.75
    113800     3842.14
    113840     3843.28
    113880     3844.71
    113920     3845.93
    113960     3847.53
    114000     3848.93
    114040     3850.23
    114080     3851.86
    114120     3852.84
    114160     3854.38
    114200     3855.69
    114240     3857.02
    114280     3858.14
    114320     3859.71
    114360     3861.05
    114400     3862.28
    114440     3863.38
    114480     3864.88
    114520     3866.43
    114560     3867.75
    114600     3869.14
    114640     3870.27
    114680     3871.71
    114720     3872.93
    114760     3874.53
    114800     3875.92
    114840     3877.23
    114880     3878.86
    114920     3879.84
    114960     3881.38
    115000      3882.7
    115040     3884.02
    115080     3885.14
    115120     3886.71
    115160     3888.05
    115200     3889.29
    115240     3890.36
    115280     3891.88
    115320     3893.42
    115360     3894.73
    115400     3896.12
    115440     3897.26
    115480      3898.7
    115520     3899.92
    115560     3901.52
    115600     3902.91
    115640     3904.23
    115680     3905.85
    115720     3906.82
    115760     3908.37
    115800     3909.68
    115840     3911.01
    115880     3912.12
    115920      3913.7
    115960     3915.04
    116000     3916.28
    116040     3917.35
    116080     3918.86
    116120     3920.41
    116160     3921.72
    116200     3923.11
    116240     3924.25
    116280     3925.69
    116320     3926.91
    116360      3928.5
    116400      3929.9
    116440     3931.22
    116480     3932.84
    116520      3933.8
    116560     3935.35
    116600     3936.67
    116640        3938
    116680      3939.1
    116720     3940.68
    116760     3942.02
    116800     3943.27
    116840     3944.33
    116880     3945.86
    116920      3947.4
    116960     3948.71
    117000     3950.09
    117040     3951.23
    117080     3952.67
    117120     3953.89
    117160      3955.5
    117200     3956.89
    117240     3958.22
    117280     3959.84
    117320     3960.79
    117360     3962.34
    117400     3963.65
    117440     3964.99
    117480      3966.1
    117520     3967.68
    117560     3969.02
    117600     3970.26
    117640     3971.32
    117680     3972.83
    117720     3974.39
    117760     3975.69
    117800     3977.08
    117840     3978.22
    117880     3979.66
    117920     3980.88
    117960     3982.49
    118000     3983.88
    118040      3985.2
    118080     3986.83
    118120     3987.77
    118160     3989.34
    118200     3990.65
    118240     3991.97
    118280     3993.08
    118320     3994.67
    118360     3996.01
    118400     3997.25
    118440      3998.3
    118480     3999.81
    118520     4001.38
    118560     4002.67
    118600     4004.07
    118640      4005.2
    118680     4006.65
    118720     4007.87
    118760     4009.47
    118800     4010.85
    118840     4012.17
    118880     4013.82
    118920     4014.76
    118960     4016.32
    119000     4017.64
    119040     4018.94
    119080     4020.04
    119120     4021.65
    119160     4022.98
    119200     4024.23
    119240     4025.28
    119280     4026.79
    119320     4028.35
    119360     4029.64
    119400     4031.04
    119440     4032.17
    119480      4033.6
    119520     4034.81
    119560     4036.42
    119600     4037.82
    119640     4039.14
    119680     4040.78
    119720     4041.73
    119760     4043.29
    119800     4044.59
    119840      4045.9
    119880     4047.01
    119920     4048.62
    119960     4049.94
    120000     4051.19
    120040     4052.23
    120080     4053.76
    120120     4055.31
    120160     4056.61
    120200        4058
    120240     4059.13
    120280     4060.57
    120320     4061.77
    120360     4063.38
    120400     4064.76
    120440     4066.09
    120480     4067.75
    120520     4068.68
    120560     4070.24
    120600     4071.54
    120640     4072.85
    120680     4073.96
    120720     4075.58
    120760     4076.91
    120800     4078.14
    120840     4079.18
    120880     4080.71
    120920     4082.26
    120960     4083.57
    121000     4084.95
    121040     4086.09
    121080     4087.53
    121120     4088.74
    121160     4090.33
    121200     4091.72
    121240     4093.04
    121280      4094.7
    121320     4095.64
    121360     4097.19
    121400      4098.5
    121440     4099.81
    121480     4100.91
    121520     4102.54
    121560     4103.88
    121600      4105.1
    121640     4106.15
    121680     4107.67
    121720     4109.22
    121760     4110.52
    121800      4111.9
    121840     4113.04
    121880     4114.49
    121920     4115.69
    121960     4117.29
    122000     4118.67
    122040        4120
    122080     4121.66
    122120     4122.58
    122160     4124.14
    122200     4125.45
    122240     4126.77
    122280     4127.87
    122320     4129.48
    122360     4130.83
    122400     4132.05
    122440     4133.09
    122480     4134.62
    122520     4136.18
    122560     4137.47
    122600     4138.85
    122640     4139.99
    122680     4141.44
    122720     4142.64
    122760     4144.25
    122800     4145.62
    122840     4146.96
    122880     4148.61
    122920     4149.52
    122960     4151.09
    123000      4152.4
    123040     4153.71
    123080      4154.8
    123120     4156.43
    123160     4157.77
    123200        4159
    123240     4160.04
    123280     4161.58
    123320     4163.13
    123360     4164.42
    123400     4165.81
    123440     4166.95
    123480      4168.4
    123520     4169.59
    123560     4171.22
    123600     4172.57
    123640     4173.91
    123680     4175.58
    123720     4176.48
    123760     4178.04
    123800     4179.36
    123840     4180.67
    123880     4181.76
    123920      4183.4
    123960     4184.73
    124000     4185.95
    124040        4187
    124080     4188.53
    124120     4190.08
    124160     4191.38
    124200     4192.76
    124240     4193.91
    124280     4195.37
    124320     4196.54
    124360     4198.18
    124400     4199.53
    124440     4200.88
    124480     4202.54
    124520     4203.44
    124560     4205.02
    124600     4206.32
    124640     4207.64
    124680     4208.72
    124720     4210.36
    124760     4211.68
    124800     4212.91
    124840     4213.95
    124880     4215.49
    124920     4217.04
    124960     4218.34
    125000      4219.7
    125040     4220.85
    125080     4222.32
    125120     4223.49
    125160     4225.12
    125200     4226.48
    125240     4227.83
    125280      4229.5
    125320     4230.41
    125360     4231.96
    125400     4233.27
    125440     4234.59
    125480     4235.67
    125520     4237.32
    125560     4238.63
    125600     4239.86
    125640      4240.9
    125680     4242.44
    125720     4243.98
    125760     4245.29
    125800     4246.66
    125840      4247.8
    125880     4249.27
    125920     4250.44
    125960     4252.07
    126000     4253.44
    126040     4254.78
    126080     4256.46
    126120     4257.36
    126160     4258.93
    126200     4260.23
    126240     4261.55
    126280     4262.63
    126320     4264.28
    126360     4265.59
    126400     4266.82
    126440     4267.86
    126480     4269.38
    126520     4270.94
    126560     4272.24
    126600      4273.6
    126640     4274.74
    126680     4276.23
    126720     4277.38
    126760     4279.02
    126800     4280.38
    126840     4281.73
    126880     4283.43
    126920     4284.31
    126960     4285.87
    127000     4287.18
    127040     4288.49
    127080     4289.57
    127120     4291.23
    127160     4292.53
    127200     4293.77
    127240      4294.8
    127280     4296.32
    127320      4297.9
    127360     4299.18
    127400     4300.55
    127440     4301.69
    127480     4303.17
    127520     4304.32
    127560     4305.96
    127600     4307.32
    127640     4308.68
    127680     4310.37
    127720     4311.24
    127760     4312.81
    127800     4314.13
    127840     4315.43
    127880      4316.5
    127920     4318.17
    127960     4319.46
    128000      4320.7
    128040     4321.73
    128080     4323.25
    128120     4324.84
    128160     4326.11
    128200     4327.49
    128240     4328.63
    128280     4330.11
    128320     4331.25
    128360     4332.89
    128400     4334.25
    128440     4335.62
    128480     4337.31
    128520     4338.18
    128560     4339.75
    128600     4341.08
    128640     4342.38
    128680     4343.45
    128720     4345.11
    128760     4346.41
    128800     4347.64
    128840     4348.68
    128880     4350.19
    128920     4351.79
    128960     4353.06
    129000     4354.44
    129040     4355.58
    129080     4357.06
    129120      4358.2
    129160     4359.84
    129200     4361.22
    129240     4362.58
    129280     4364.27
    129320     4365.13
    129360      4366.7
    129400     4368.02
    129440     4369.33
    129480     4370.39
    129520     4372.06
    129560     4373.36
    129600      4374.6
    129640     4375.63
    129680     4377.15
    129720     4378.74
    129760     4380.02
    129800     4381.39
    129840     4382.52
    129880     4384.03
    129920     4385.16
    129960      4386.8
    130000     4388.18
    130040     4389.53
    130080     4391.23
    130120     4392.08
    130160     4393.66
    130200     4394.97
    130240     4396.29
    130280     4397.34
    130320     4399.04
    130360     4400.33
    130400     4401.57
    130440     4402.58
    130480     4404.12
    130520      4405.7
    130560     4406.97
    130600     4408.35
    130640     4409.49
    130680     4410.98
    130720     4412.12
    130760     4413.77
    130800     4415.14
    130840      4416.5
    130880      4418.2
    130920     4419.04
    130960     4420.62
    131000     4421.95
    131040     4423.26
    131080      4424.3
    131120        4426
    131160     4427.29
    131200     4428.54
    131240     4429.55
    131280     4431.09
    131320     4432.67
    131360     4433.94
    131400     4435.33
    131440     4436.45
    131480     4437.96
    131520     4439.09
    131560     4440.74
    131600      4442.1
    131640     4443.46
    131680     4445.17
    131720     4446.01
    131760     4447.58
    131800      4448.9
    131840     4450.22
    131880     4451.26
    131920     4452.96
    131960     4454.25
    132000     4455.49
    132040      4456.5
    132080     4458.04
    132120     4459.64
    132160      4460.9
    132200     4462.28
    132240     4463.42
    132280     4464.92
    132320     4466.05
    132360      4467.7
    132400     4469.06
    132440     4470.42
    132480     4472.14
    132520     4472.97
    132560     4474.56
    132600     4475.88
    132640     4477.18
    132680     4478.23
    132720     4479.93
    132760     4481.23
    132800     4482.45
    132840     4483.47
    132880     4485.01
    132920     4486.61
    132960     4487.87
    133000     4489.25
    133040     4490.39
    133080     4491.88
    133120     4493.02
    133160     4494.67
    133200     4496.04
    133240      4497.4
    133280     4499.11
    133320     4499.94
    133360     4501.52
    133400     4502.85
    133440     4504.14
    133480     4505.18
    133520     4506.88
    133560     4508.19
    133600     4509.41
    133640     4510.43
    133680     4511.97
    133720     4513.56
    133760     4514.82
    133800      4516.2
    133840     4517.33
    133880     4518.83
    133920     4519.97
    133960     4521.62
    134000        4523
    134040     4524.35
    134080     4526.07
    134120     4526.89
    134160     4528.47
    134200     4529.81
    134240      4531.1
    134280     4532.13
    134320     4533.83
    134360     4535.14
    134400     4536.37
    134440     4537.38
    134480     4538.92
    134520     4540.53
    134560     4541.77
    134600     4543.18
    134640     4544.29
    134680      4545.8
    134720     4546.93
    134760     4548.58
    134800     4549.95
    134840     4551.32
    134880     4553.03
    134920     4553.85
    134960     4555.44
    135000     4556.77
    135040     4558.04
    135080     4559.08
    135120     4560.79
    135160     4562.09
    135200     4563.32
    135240     4564.32
    135280     4565.87
    135320     4567.47
    135360     4568.73
    135400     4570.12
    135440     4571.24
    135480     4572.75
    135520     4573.89
    135560     4575.53
    135600     4576.89
    135640     4578.28
    135680        4580
    135720      4580.8
    135760     4582.37
    135800     4583.72
    135840        4585
    135880     4586.02
    135920     4587.73
    135960     4589.03
    136000     4590.27
    136040     4591.27
    136080     4592.82
    136120     4594.43
    136160     4595.69
    136200     4597.07
    136240      4598.2
    136280      4599.7
    136320     4600.83
    136360     4602.48
    136400     4603.84
    136440     4605.23
    136480     4606.95
    136520     4607.75
    136560     4609.33
    136600     4610.67
    136640     4611.95
    136680     4612.98
    136720     4614.67
    136760     4615.99
    136800     4617.21
    136840     4618.22
    136880     4619.76
    136920     4621.38
    136960     4622.64
    137000     4624.02
    137040     4625.15
    137080     4626.64
    137120     4627.78
    137160     4629.43
    137200     4630.79
    137240     4632.17
    137280     4633.91
    137320     4634.71
    137360     4636.28
    137400      4637.6
    137440     4638.91
    137480     4639.92
    137520     4641.62
    137560     4642.94
    137600     4644.16
    137640     4645.17
    137680     4646.71
    137720     4648.32
    137760     4649.59
    137800     4650.97
    137840      4652.1
    137880     4653.59
    137920     4654.72
    137960     4656.38
    138000     4657.74
    138040     4659.12
    138080     4660.85
    138120     4661.66
    138160     4663.22
    138200     4664.55
    138240     4665.87
    138280     4666.87
    138320     4668.56
    138360     4669.88
    138400     4671.11
    138440     4672.11
    138480     4673.65
    138520     4675.25
    138560     4676.54
    138600     4677.91
    138640     4679.04
    138680     4680.53
    138720     4681.66
    138760     4683.33
    138800     4684.69
    138840     4686.07
    138880      4687.8
    138920     4688.59
    138960     4690.17
    139000      4691.5
    139040     4692.81
    139080      4693.8
    139120      4695.5
    139160     4696.81
    139200     4698.04
    139240     4699.04
    139280     4700.58
    139320     4702.19
    139360     4703.48
    139400     4704.85
    139440     4705.97
    139480     4707.47
    139520     4708.58
    139560     4710.28
    139600     4711.63
    139640        4713
    139680     4714.74
    139720     4715.52
    139760     4717.11
    139800     4718.43
    139840     4719.73
    139880     4720.74
    139920     4722.45
    139960     4723.74
    140000     4724.97
    140040     4725.96
    140080     4727.53
    140120     4729.12
    140160     4730.41
    140200     4731.78
    140240     4732.91
    140280     4734.42
    140320     4735.52
    140360     4737.21
    140400     4738.56
    140440     4739.94
    140480     4741.68
    140520     4742.46
    140560     4744.06
    140600     4745.37
    140640     4746.68
    140680     4747.67
    140720     4749.39
    140760     4750.69
    140800     4751.91
    140840     4752.91
    140880     4754.47
    140920     4756.07
    140960     4757.35
    141000     4758.71
    141040     4759.84
    141080     4761.33
    141120     4762.46
    141160     4764.15
    141200      4765.5
    141240     4766.88
    141280     4768.62
    141320      4769.4
    141360        4771
    141400      4772.3
    141440     4773.61
    141480      4774.6
    141520     4776.33
    141560     4777.64
    141600     4778.86
    141640     4779.85
    141680      4781.4
    141720     4783.01
    141760     4784.29
    141800     4785.65
    141840     4786.78
    141880     4788.29
    141920      4789.4
    141960     4791.09
    142000     4792.44
    142040     4793.82
    142080     4795.57
    142120     4796.33
    142160     4797.93
    142200     4799.23
    142240     4800.55
    142280     4801.54
    142320     4803.27
    142360     4804.57
    142400      4805.8
    142440     4806.78
    142480     4808.34
    142520     4809.95
    142560     4811.23
    142600     4812.57
    142640     4813.72
    142680     4815.23
    142720     4816.33
    142760     4818.02
    142800     4819.37
    142840     4820.76
    142880     4822.52
    142920     4823.27
    142960     4824.87
    143000     4826.18
    143040      4827.5
    143080     4828.48
    143120     4830.21
    143160     4831.51
    143200     4832.73
    143240     4833.71
    143280     4835.28
    143320     4836.89
    143360     4838.17
    143400     4839.51
    143440     4840.66
    143480     4842.17
    143520     4843.27
    143560     4844.95
    143600     4846.31
    143640     4847.69
    143680     4849.46
    143720      4850.2
    143760     4851.81
    143800     4853.11
    143840     4854.43
    143880     4855.41
    143920     4857.13
    143960     4858.44
    144000     4859.67
    144040     4860.64
    144080      4862.2
    144120     4863.82
    144160      4865.1
    144200     4866.43
    144240     4867.58
    144280     4869.11
    144320      4870.2
    144360     4871.87
    144400     4873.24
    144440     4874.62
    144480     4876.38
    144520     4877.12
    144560     4878.74
    144600     4880.03
    144640     4881.36
    144680     4882.34
    144720     4884.06
    144760     4885.37
    144800      4886.6
    144840     4887.56
    144880     4889.13
    144920     4890.75
    144960     4892.03
    145000     4893.36
    145040      4894.5
    145080     4896.02
    145120     4897.11
    145160     4898.79
    145200     4900.16
    145240     4901.54
    145280      4903.3
    145320     4904.04
    145360     4905.67
    145400     4906.94
    145440     4908.27
    145480     4909.25
    145520     4910.99
    145560     4912.28
    145600     4913.52
    145640     4914.48
    145680     4916.04
    145720     4917.66
    145760     4918.95
    145800     4920.27
    145840     4921.41
    145880     4922.93
    145920     4924.01
    145960      4925.7
    146000     4927.08
    146040     4928.44
    146080     4930.22
    146120     4930.94
    146160     4932.58
    146200     4933.86
    146240     4935.19
    146280     4936.16
    146320     4937.88
    146360     4939.19
    146400     4940.43
    146440     4941.39
    146480     4942.96
    146520     4944.58
    146560     4945.86
    146600     4947.19
    146640     4948.33
    146680     4949.85
    146720     4950.94
    146760     4952.62
    146800     4954.01
    146840     4955.36
    146880     4957.16
    146920     4957.88
    146960     4959.52
    147000     4960.79
    147040     4962.11
    147080     4963.08
    147120     4964.82
    147160     4966.13
    147200     4967.34
    147240     4968.32
    147280      4969.9
    147320     4971.52
    147360     4972.79
    147400     4974.11
    147440     4975.26
    147480     4976.77
    147520     4977.87
    147560     4979.54
    147600     4980.94
    147640     4982.29
    147680     4984.08
    147720     4984.79
    147760     4986.45
    147800     4987.72
    147840     4989.03
    147880     4990.01
    147920     4991.74
    147960     4993.05
    148000     4994.27
    148040     4995.24
    148080     4996.82
    148120     4998.45
    148160     4999.72
    148200     5001.04
    148240     5002.18
    148280     5003.69
    148320     5004.77
    148360     5006.47
    148400     5007.85
    148440     5009.23
    148480     5011.01
    148520     5011.71
    148560     5013.39
    148600     5014.65
    148640     5015.96
    148680     5016.93
    148720     5018.66
    148760     5019.98
    148800      5021.2
    148840     5022.16
    148880     5023.75
    148920     5025.38
    148960     5026.65
    149000     5027.96
    149040     5029.11
    149080     5030.62
    149120     5031.72
    149160     5033.41
    149200     5034.79
    149240     5036.16
    149280     5037.96
    149320     5038.65
    149360     5040.32
    149400     5041.58
    149440      5042.9
    149480     5043.88
    149520      5045.6
    149560     5046.91
    149600     5048.13
    149640     5049.09
    149680     5050.68
    149720     5052.31
    149760      5053.6
    149800     5054.89
    149840     5056.05
    149880     5057.55
    149920     5058.64
    149960     5060.35
    150000     5061.72
    150040      5063.1
    150080      5064.9
    150120     5065.58
    150160     5067.26
    150200     5068.51
    150240     5069.83
    150280     5070.81
    150320     5072.53
    150360     5073.84
    150400     5075.07
    150440     5076.01
    150480     5077.61
    150520     5079.25
    150560     5080.52
    150600     5081.83
    150640     5082.97
    150680     5084.48
    150720     5085.57
    150760     5087.28
    150800     5088.64
    150840     5090.03
    150880     5091.82
    150920     5092.51
    150960     5094.18
    151000     5095.42
    151040     5096.75
    151080     5097.74
    151120     5099.46
    151160     5100.77
    151200     5101.98
    151240     5102.94
    151280     5104.53
    151320     5106.18
    151360     5107.45
    151400     5108.75
    151440     5109.89
    151480     5111.41
    151520     5112.49
    151560     5114.19
    151600     5115.56
    151640     5116.95
    151680     5118.74
    151720     5119.43
    151760     5121.09
    151800     5122.34
    151840     5123.66
    151880     5124.65
    151920     5126.35
    151960     5127.69
    152000     5128.87
    152040     5129.83
    152080     5131.43
    152120     5133.09
    152160     5134.34
    152200     5135.65
    152240     5136.77
    152280     5138.31
    152320      5139.4
    152360      5141.1
    152400     5142.46
    152440     5143.85
    152480     5145.65
    152520     5146.33
    152560     5147.98
    152600     5149.23
    152640     5150.56
    152680     5151.55
    152720     5153.25
    152760     5154.59
    152800     5155.76
    152840     5156.74
    152880     5158.33
    152920     5159.98
    152960     5161.23
    153000     5162.55
    153040     5163.68
    153080      5165.2
    153120      5166.3
    153160     5168.01
    153200     5169.36
    153240     5170.74
    153280     5172.56
    153320     5173.22
    153360     5174.88
    153400     5176.13
    153440     5177.45
    153480     5178.45
    153520     5180.14
    153560      5181.5
    153600     5182.66
    153640     5183.63
    153680     5185.25
    153720      5186.9
    153760     5188.14
    153800     5189.47
    153840     5190.59
    153880      5192.1
    153920      5193.2
    153960     5194.92
    154000     5196.27
    154040     5197.65
    154080     5199.46
    154120     5200.14
    154160      5201.8
    154200     5203.04
    154240     5204.35
    154280     5205.36
    154320     5207.05
    154360     5208.41
    154400     5209.57
    154440     5210.55
    154480     5212.15
    154520     5213.81
    154560     5215.05
    154600     5216.39
    154640      5217.5
    154680     5219.01
    154720     5220.11
    154760     5221.83
    154800     5223.17
    154840     5224.54
    154880     5226.37
    154920     5227.06
    154960     5228.69
    155000     5229.94
    155040     5231.25
    155080     5232.27
    155120     5233.97
    155160     5235.31
    155200     5236.49
    155240     5237.45
    155280     5239.05
    155320     5240.72
    155360     5241.97
    155400     5243.31
    155440      5244.4
    155480     5245.92
    155520     5247.02
    155560     5248.75
    155600     5250.09
    155640     5251.46
    155680      5253.3
    155720     5253.99
    155760     5255.61
    155800     5256.85
    155840     5258.17
    155880     5259.18
    155920     5260.88
    155960     5262.23
    156000      5263.4
    156040     5264.37
    156080     5265.98
    156120     5267.65
    156160     5268.89
    156200     5270.24
    156240     5271.34
    156280     5272.84
    156320     5273.95
    156360     5275.68
    156400     5277.03
    156440      5278.4
    156480     5280.24
    156520     5280.92
    156560     5282.54
    156600     5283.77
    156640     5285.09
    156680      5286.1
    156720     5287.82
    156760     5289.17
    156800     5290.34
    156840     5291.31
    156880     5292.93
    156920     5294.58
    156960     5295.82
    157000     5297.19
    157040     5298.28
    157080     5299.78
    157120     5300.87
    157160     5302.63
    157200     5303.97
    157240     5305.34
    157280     5307.19
    157320     5307.87
    157360     5309.49
    157400     5310.71
    157440     5312.04
    157480     5313.04
    157520     5314.74
    157560     5316.09
    157600     5317.26
    157640     5318.25
    157680     5319.86
    157720     5321.51
    157760     5322.77
    157800     5324.14
    157840     5325.23
    157880     5326.73
    157920     5327.81
    157960     5329.56
    158000     5330.92
    158040     5332.26
    158080     5334.11
    158120      5334.8
    158160     5336.44
    158200     5337.63
    158240     5338.98
    158280     5339.98
    158320     5341.69
    158360     5343.03
    158400      5344.2
    158440     5345.19
    158480      5346.8
    158520     5348.45
    158560     5349.69
    158600     5351.08
    158640     5352.17
    158680     5353.67
    158720     5354.73
    158760     5356.51
    158800     5357.85
    158840      5359.2
    158880     5361.05
    158920     5361.73
    158960     5363.38
    159000     5364.57
    159040     5365.91
    159080     5366.91
    159120     5368.61
    159160     5369.96
    159200     5371.13
    159240     5372.13
    159280     5373.72
    159320     5375.38
    159360     5376.62
    159400     5378.01
    159440     5379.08
    159480     5380.59
    159520     5381.67
    159560     5383.44
    159600     5384.79
    159640     5386.14
    159680     5387.97
    159720     5388.67
    159760     5390.31
    159800      5391.5
    159840     5392.84
    159880     5393.83
    159920     5395.55
    159960     5396.88
    160000     5398.05
    160040     5399.04
    160080     5400.65
    160120     5402.29
    160160     5403.55
    160200     5404.92
    160240     5406.02
    160280     5407.51
    160320     5408.59
    160360     5410.36
    160400      5411.7
    160440     5413.06
    160480     5414.91
    160520      5415.6
    160560     5417.25
    160600     5418.43
    160640     5419.78
    160680     5420.77
    160720      5422.5
    160760     5423.81
    160800     5424.98
    160840     5425.97
    160880     5427.57
    160920     5429.22
    160960     5430.48
    161000     5431.85
    161040     5432.94
    161080     5434.44
    161120     5435.51
    161160     5437.29
    161200     5438.62
    161240     5439.97
    161280     5441.83
    161320     5442.53
    161360     5444.19
    161400     5445.35
    161440     5446.71
    161480     5447.69
    161520     5449.41
    161560     5450.75
    161600      5451.9
    161640     5452.89
    161680     5454.48
    161720     5456.14
    161760      5457.4
    161800     5458.77
    161840     5459.86
    161880     5461.34
    161920     5462.44
    161960     5464.21
    162000     5465.54
    162040     5466.91
    162080     5468.78
    162120     5469.45
    162160     5471.11
    162200     5472.28
    162240     5473.64
    162280     5474.62
    162320     5476.34
    162360     5477.68
    162400     5478.82
    162440     5479.82
    162480     5481.41
    162520     5483.07
    162560     5484.34
    162600     5485.71
    162640     5486.79
    162680     5488.27
    162720     5489.37
    162760     5491.15
    162800     5492.48
    162840     5493.84
    162880     5495.72
    162920     5496.39
    162960     5498.05
    163000     5499.21
    163040     5500.59
    163080     5501.55
    163120     5503.25
    163160     5504.61
    163200     5505.76
    163240     5506.76
    163280     5508.35
    163320        5510
    163360     5511.26
    163400     5512.64
    163440     5513.74
    163480      5515.2
    163520     5516.29
    163560     5518.09
    163600     5519.39
    163640     5520.77
    163680     5522.65
    163720     5523.33
    163760     5524.99
    163800     5526.12
    163840      5527.5
    163880     5528.47
    163920     5530.19
    163960     5531.55
    164000     5532.69
    164040     5533.68
    164080     5535.28
    164120     5536.94
    164160     5538.18
    164200     5539.56
    164240     5540.66
    164280     5542.11
    164320     5543.21
    164360     5545.01
    164400      5546.3
    164440     5547.68
    164480     5549.56
    164520     5550.24
    164560     5551.91
    164600     5553.04
    164640     5554.41
    164680     5555.38
    164720     5557.11
    164760     5558.47
    164800     5559.61
    164840     5560.59
    164880     5562.18
    164920     5563.85
    164960     5565.08
    165000     5566.45
    165040     5567.57
    165080     5569.04
    165120     5570.13
    165160     5571.91
    165200     5573.22
    165240      5574.6
    165280     5576.49
    165320     5577.14
    165360     5578.83
    165400     5579.95
    165440     5581.33
    165480     5582.28
    165520     5584.01
    165560     5585.38
    165600     5586.53
    165640      5587.5
    165680     5589.07
    165720     5590.76
    165760     5591.99
    165800     5593.35
    165840     5594.48
    165880     5595.93
    165920     5597.03
    165960      5598.8
    166000     5600.12
    166040     5601.51
    166080     5603.39
    166120     5604.05
    166160     5605.73
    166200     5606.86
    166240     5608.23
    166280      5609.2
    166320     5610.92
    166360     5612.29
    166400     5613.45
    166440      5614.4
    166480     5615.96
    166520     5617.64
    166560     5618.89
    166600     5620.24
    166640     5621.37
    166680     5622.81
    166720     5623.92
    166760     5625.69
    166800     5627.01
    166840      5628.4
    166880      5630.3
    166920     5630.94
    166960     5632.63
    167000     5633.75
    167040     5635.13
    167080     5636.08
    167120     5637.81
    167160     5639.18
    167200     5640.35
    167240      5641.3
    167280     5642.85
    167320     5644.57
    167360     5645.79
    167400     5647.15
    167440     5648.26
    167480     5649.72
    167520     5650.81
    167560     5652.59
    167600     5653.91
    167640     5655.29
    167680      5657.2
    167720     5657.84
    167760     5659.52
    167800     5660.66
    167840     5662.01
    167880     5662.96
    167920     5664.72
    167960     5666.08
    168000     5667.25
    168040     5668.19
    168080     5669.75
    168120     5671.46
    168160     5672.67
    168200     5674.03
    168240     5675.15
    168280     5676.62
    168320      5677.7
    168360     5679.49
    168400     5680.81
    168440     5682.19
    168480      5684.1
    168520     5684.72
    168560     5686.42
    168600     5687.55
    168640     5688.93
    168680     5689.86
    168720     5691.63
    168760     5692.98
    168800     5694.14
    168840     5695.07
    168880     5696.65
    168920     5698.37
    168960     5699.57
    169000     5700.92
    169040     5702.04
    169080     5703.51
    169120     5704.59
    169160     5706.37
    169200      5707.7
    169240     5709.08
    169280     5710.98
    169320      5711.6
    169360      5713.3
    169400     5714.44
    169440     5715.82
    169480     5716.73
    169520     5718.51
    169560     5719.86
    169600     5721.03
    169640     5721.94
    169680     5723.54
    169720     5725.27
    169760     5726.45
    169800     5727.81
    169840     5728.92
    169880      5730.4
    169920     5731.48
    169960     5733.27
    170000     5734.59
    170040     5735.96
    170080     5737.89
    170120     5738.48
    170160     5740.18
    170200     5741.33
    170240      5742.7
    170280     5743.61
    170320     5745.39
    170360     5746.75
    170400     5747.91
    170440     5748.84
    170480     5750.42
    170520     5752.16
    170560     5753.34
    170600      5754.7
    170640     5755.82
    170680     5757.28
    170720     5758.36
    170760     5760.16
    170800     5761.46
    170840     5762.86
    170880     5764.77
    170920     5765.37
    170960     5767.08
    171000     5768.22
    171040     5769.59
    171080     5770.51
    171120     5772.29
    171160     5773.64
    171200     5774.81
    171240     5775.75
    171280     5777.31
    171320     5779.05
    171360     5780.25
    171400     5781.62
    171440     5782.71
    171480     5784.18
    171520     5785.25
    171560     5787.04
    171600     5788.36
    171640     5789.74
    171680     5791.67
    171720     5792.24
    171760     5793.98
    171800     5795.11
    171840     5796.49
    171880     5797.39
    171920     5799.17
    171960     5800.52
    172000     5801.68
    172040     5802.61
    172080     5804.18
    172120     5805.95
    172160     5807.12
    172200     5808.49
    172240     5809.59
    172280     5811.05
    172320     5812.14
    172360     5813.93
    172400     5815.23
    172440     5816.62
    172480     5818.56
    172520     5819.13
    172560     5820.85
    172600        5822
    172640     5823.36
    172680     5824.26
    172720     5826.06
    172760     5827.39
    172800     5828.58
    172840      5829.5
    172880     5831.06
    172920     5832.83
    172960        5834
    173000     5835.38
    173040     5836.46
    173080     5837.93
    173120     5839.01
    173160     5840.81
    173200     5842.12
    173240      5843.5
    173280     5845.44
    173320     5846.01
    173360     5847.73
    173400     5848.88
    173440     5850.25
    173480     5851.14
    173520     5852.94
    173560     5854.28
    173600     5855.44
    173640      5856.4
    173680     5857.95
    173720     5859.71
    173760     5860.89
    173800     5862.27
    173840     5863.35
    173880     5864.81
    173920      5865.9
    173960     5867.71
    174000        5869
    174040     5870.39
    174080     5872.32
    174120     5872.91
    174160     5874.61
    174200     5875.77
    174240     5877.15
    174280     5878.02
    174320     5879.82
    174360     5881.18
    174400     5882.32
    174440     5883.29
    174480     5884.83
    174520     5886.57
    174560     5887.78
    174600     5889.16
    174640     5890.23
    174680     5891.68
    174720     5892.76
    174760      5894.6
    174800      5895.9
    174840     5897.27
    174880     5899.21
    174920     5899.79
    174960     5901.49
    175000     5902.65
    175040     5904.02
    175080     5904.89
    175120     5906.71
    175160     5908.06
    175200     5909.21
    175240     5910.17
    175280     5911.71
    175320     5913.47
    175360     5914.65
    175400     5916.04
    175440     5917.12
    175480     5918.58
    175520     5919.65
    175560      5921.5
    175600      5922.8
    175640     5924.16
    175680     5926.09
    175720     5926.67
    175760     5928.38
    175800     5929.56
    175840     5930.93
    175880     5931.78
    175920      5933.6
    175960     5934.97
    176000     5936.11
    176040     5937.07
    176080     5938.61
    176120     5940.37
    176160     5941.56
    176200     5942.95
    176240     5944.03
    176280     5945.48
    176320     5946.54
    176360     5948.39
    176400      5949.7
    176440     5951.08
    176480        5953
    176520     5953.57
    176560     5955.29
    176600     5956.46
    176640     5957.84
    176680     5958.69
    176720     5960.52
    176760     5961.88
    176800     5963.01
    176840     5963.98
    176880     5965.53
    176920     5967.28
    176960     5968.46
    177000     5969.87
    177040     5970.95
    177080      5972.4
    177120     5973.45
    177160     5975.31
    177200      5976.6
    177240     5977.98
    177280      5979.9
    177320     5980.49
    177360      5982.2
    177400     5983.38
    177440     5984.75
    177480     5985.59
    177520     5987.43
    177560     5988.79
    177600     5989.93
    177640     5990.88
    177680     5992.43
    177720     5994.18
    177760     5995.35
    177800     5996.77
    177840     5997.84
    177880      5999.3
    177920     6000.35
    177960     6002.22
    178000     6003.51
    178040     6004.88
    178080     6006.82
    178120     6007.39
    178160      6009.1
    178200      6010.3
    178240     6011.66
    178280      6012.5
    178320     6014.35
    178360     6015.69
    178400     6016.82
    178440     6017.77
    178480     6019.33
    178520     6021.08
    178560     6022.25
    178600     6023.67
    178640     6024.72
    178680      6026.2
    178720     6027.24
    178760     6029.09
    178800      6030.4
    178840     6031.76
    178880     6033.72
    178920     6034.27
    178960     6035.98
    179000     6037.19
    179040     6038.55
    179080     6039.39
    179120     6041.23
    179160     6042.56
    179200     6043.71
    179240     6044.65
    179280      6046.2
    179320     6047.97
    179360     6049.13
    179400     6050.55
    179440     6051.59
    179480     6053.09
    179520     6054.13
    179560     6055.97
    179600     6057.29
    179640     6058.65
    179680     6060.59
    179720     6061.16
    179760     6062.88
    179800     6064.07
    179840     6065.44
    179880     6066.27
    179920      6068.1
    179960     6069.45
    180000      6070.6
    180040     6071.54
    180080     6073.08
    180120     6074.85
    180160     6076.01
    180200     6077.43
    180240     6078.48
    180280     6079.95
    180320        6081
    180360     6082.86
    180400     6084.17
    180440     6085.55
    180480     6087.49
    180520     6088.07
    180560     6089.77
    180600     6090.95
    180640     6092.34
    180680     6093.17
    180720        6095
    180760     6096.33
    180800     6097.49
    180840     6098.42
    180880     6099.97
    180920     6101.74
    180960     6102.91
    181000     6104.31
    181040     6105.35
    181080     6106.85
    181120     6107.89
    181160     6109.76
    181200     6111.06
    181240     6112.44
    181280     6114.37
    181320     6114.96
    181360     6116.66
    181400     6117.85
    181440     6119.22
    181480     6120.07
    181520      6121.9
    181560     6123.22
    181600     6124.38
    181640     6125.31
    181680     6126.86
    181720     6128.62
    181760      6129.8
    181800     6131.21
    181840     6132.25
    181880     6133.76
    181920      6134.8
    181960     6136.64
    182000     6137.96
    182040     6139.33
    182080     6141.26
    182120     6141.87
    182160     6143.55
    182200     6144.74
    182240     6146.12
    182280     6146.95
    182320      6148.8
    182360     6150.11
    182400     6151.26
    182440      6152.2
    182480     6153.76
    182520     6155.52
    182560     6156.71
    182600      6158.1
    182640     6159.15
    182680     6160.66
    182720      6161.7
    182760     6163.55
    182800     6164.86
    182840     6166.24
    182880     6168.15
    182920     6168.78
    182960     6170.45
    183000     6171.65
    183040     6173.01
    183080     6173.86
    183120     6175.71
    183160     6177.02
    183200     6178.18
    183240      6179.1
    183280     6180.67
    183320     6182.42
    183360     6183.62
    183400     6185.01
    183440     6186.06
    183480     6187.56
    183520      6188.6
    183560     6190.46
    183600     6191.78
    183640     6193.16
    183680     6195.06
    183720     6195.67
    183760     6197.35
    183800     6198.55
    183840      6199.9
    183880     6200.76
    183920      6202.6
    183960      6203.9
    184000     6205.07
    184040     6205.98
    184080     6207.57
    184120     6209.31
    184160      6210.5
    184200      6211.9
    184240     6212.94
    184280     6214.46
    184320      6215.5
    184360     6217.33
    184400     6218.66
    184440     6220.03
    184480     6221.95
    184520     6222.55
    184560     6224.26
    184600     6225.44
    184640     6226.79
    184680     6227.64
    184720     6229.48
    184760     6230.78
    184800     6231.96
    184840     6232.87
    184880     6234.45
    184920      6236.2
    184960     6237.38
    185000     6238.79
    185040     6239.82
    185080     6241.33
    185120     6242.38
    185160     6244.23
    185200     6245.54
    185240     6246.94
    185280     6248.85
    185320     6249.43
    185360     6251.15
    185400     6252.31
    185440     6253.68
    185480     6254.52
    185520     6256.34
    185560     6257.66
    185600     6258.86
    185640     6259.75
    185680     6261.32
    185720      6263.1
    185760     6264.27
    185800     6265.66
    185840     6266.69
    185880      6268.2
    185920     6269.25
    185960      6271.1
    186000     6272.42
    186040     6273.81
    186080     6275.73
    186120     6276.31
    186160     6278.03
    186200      6279.2
    186240     6280.56
    186280     6281.39
    186320     6283.25
    186360     6284.53
    186400     6285.73
    186440     6286.62
    186480     6288.19
    186520     6289.96
    186560     6291.16
    186600     6292.53
    186640     6293.56
    186680     6295.07
    186720     6296.13
    186760     6297.97
    186800      6299.3
    186840     6300.67
    186880     6302.62
    186920     6303.19
    186960      6304.9
    187000     6306.07
    187040     6307.43
    187080     6308.26
    187120     6310.13
    187160     6311.41
    187200     6312.61
    187240      6313.5
    187280     6315.08
    187320     6316.83
    187360     6318.02
    187400     6319.41
    187440     6320.43
    187480     6321.95
    187520        6323
    187560     6324.86
    187600     6326.17
    187640     6327.56
    187680     6329.48
    187720     6330.05
    187760     6331.77
    187800     6332.96
    187840     6334.33
    187880     6335.15
    187920     6337.01
    187960     6338.28
    188000     6339.48
    188040     6340.36
    188080     6341.95
    188120     6343.73
    188160      6344.9
    188200     6346.28
    188240      6347.3
    188280     6348.82
    188320     6349.88
    188360     6351.74
    188400     6353.03
    188440     6354.44
    188480     6356.35
    188520      6356.9
    188560     6358.65
    188600     6359.81
    188640     6361.19
    188680     6362.03
    188720     6363.88
    188760     6365.16
    188800     6366.37
    188840     6367.24
    188880     6368.82
    188920     6370.59
    188960     6371.77
    189000     6373.17
    189040     6374.19
    189080     6375.69
    189120     6376.75
    189160     6378.61
    189200     6379.91
    189240     6381.31
    189280     6383.22
    189320     6383.78
    189360     6385.53
    189400     6386.69
    189440     6388.06
    189480     6388.91
    189520     6390.76
    189560     6392.04
    189600     6393.24
    189640     6394.12
    189680     6395.69
    189720     6397.49
    189760     6398.66
    189800     6400.07
    189840     6401.06
    189880     6402.56
    189920     6403.63
    189960     6405.48
    190000      6406.8
    190040     6408.19
    190080      6410.1
    190120     6410.67
    190160      6412.4
    190200     6413.58
    190240     6414.94
    190280     6415.78
    190320     6417.63
    190360     6418.92
    190400     6420.11
    190440     6420.98
    190480     6422.57
    190520     6424.38
    190560     6425.54
    190600     6426.95
    190640     6427.93
    190680     6429.43
    190720      6430.5
    190760     6432.34
    190800     6433.66
    190840     6435.09
    190880     6436.98
    190920     6437.54
    190960     6439.27
    191000     6440.43
    191040     6441.81
    191080     6442.65
    191120     6444.51
    191160     6445.81
    191200     6446.99
    191240     6447.86
    191280     6449.45
    191320     6451.24
    191360     6452.42
    191400     6453.83
    191440     6454.81
    191480     6456.33
    191520     6457.39
    191560     6459.24
    191600     6460.56
    191640     6461.96
    191680     6463.87
    191720     6464.42
    191760     6466.16
    191800     6467.29
    191840     6468.69
    191880     6469.52
    191920     6471.39
    191960     6472.69
    192000     6473.85
    192040     6474.74
    192080     6476.32
    192120     6478.11
    192160     6479.31
    192200     6480.72
    192240     6481.69
    192280      6483.2
    192320     6484.27
    192360     6486.12
    192400     6487.48
    192440     6488.84
    192480     6490.75
    192520     6491.31
    192560     6493.04
    192600     6494.18
    192640     6495.57
    192680     6496.41
    192720     6498.28
    192760     6499.58
    192800     6500.75
    192840     6501.64
    192880     6503.21
    192920        6505
    192960      6506.2
    193000     6507.61
    193040     6508.58
    193080     6510.07
    193120     6511.14
    193160     6513.01
    193200     6514.34
    193240     6515.73
    193280     6517.62
    193320     6518.19
    193360      6519.9
    193400     6521.05
    193440     6522.44
    193480     6523.27
    193520     6525.15
    193560     6526.45
    193600     6527.63
    193640      6528.5
    193680     6530.08
    193720     6531.85
    193760     6533.09
    193800     6534.51
    193840     6535.46
    193880     6536.93
    193920     6538.01
    193960     6539.89
    194000     6541.22
    194040      6542.6
    194080      6544.5
    194120     6545.05
    194160     6546.78
    194200     6547.91
    194240     6549.33
    194280     6550.14
    194320     6552.04
    194360     6553.34
    194400     6554.49
    194440     6555.38
    194480     6556.94
    194520     6558.73
    194560     6559.97
    194600     6561.38
    194640     6562.35
    194680     6563.81
    194720     6564.89
    194760     6566.79
    194800     6568.09
    194840     6569.49
    194880      6571.4
    194920     6571.93
    194960     6573.68
    195000      6574.8
    195040      6576.2
    195080        6577
    195120     6578.91
    195160     6580.21
    195200     6581.36
    195240     6582.26
    195280      6583.8
    195320     6585.61
    195360     6586.84
    195400     6588.25
    195440     6589.22
    195480     6590.68
    195520     6591.78
    195560     6593.66
    195600     6594.98
    195640     6596.37
    195680     6598.28
    195720     6598.81
    195760     6600.54
    195800     6601.66
    195840     6603.07
    195880     6603.87
    195920     6605.78
    195960     6607.08
    196000     6608.23
    196040     6609.13
    196080     6610.69
    196120     6612.48
    196160      6613.7
    196200     6615.12
    196240     6616.08
    196280     6617.56
    196320     6618.66
    196360     6620.53
    196400     6621.85
    196440     6623.24
    196480     6625.13
    196520     6625.68
    196560     6627.41
    196600     6628.53
    196640     6629.94
    196680     6630.72
    196720     6632.64
    196760     6633.95
    196800      6635.1
    196840     6635.98
    196880     6637.56
    196920     6639.35
    196960     6640.56
    197000     6641.99
    197040     6642.94
    197080     6644.43
    197120     6645.52
    197160     6647.41
    197200     6648.73
    197240     6650.11
    197280     6652.01
    197320     6652.55
    197360     6654.27
    197400     6655.39
    197440     6656.81
    197480     6657.59
    197520     6659.52
    197560     6660.83
    197600     6661.96
    197640     6662.84
    197680     6664.42
    197720     6666.21
    197760     6667.42
    197800     6668.86
    197840     6669.81
    197880     6671.29
    197920     6672.38
    197960     6674.27
    198000     6675.59
    198040     6676.97
    198080     6678.87
    198120      6679.4
    198160      6681.1
    198200     6682.25
    198240     6683.65
    198280     6684.43
    198320     6686.36
    198360     6687.68
    198400     6688.81
    198440      6689.7
    198480     6691.27
    198520     6693.05
    198560     6694.27
    198600     6695.72
    198640     6696.65
    198680     6698.12
    198720     6699.21
    198760     6701.13
    198800     6702.43
    198840     6703.82
    198880     6705.72
    198920     6706.23
    198960     6707.95
    199000      6709.1
    199040     6710.51
    199080     6711.27
    199120     6713.23
    199160     6714.53
    199200     6715.64
    199240     6716.54
    199280      6718.1
    199320     6719.89
    199360     6721.11
    199400     6722.57
    199440     6723.47
    199480     6724.97
    199520     6726.05
    199560     6727.96
    199600     6729.29
    199640     6730.65
    199680     6732.57
    199720     6733.07
    199760     6734.78
    199800     6735.93
    199840     6737.34
    199880     6738.12
    199920     6740.07
    199960     6741.37
    200000     6742.48
    200040     6743.39
    200080     6744.96
    200120     6746.73
    200160     6747.95
    200200      6749.4
    200240     6750.32
    200280     6751.82
    200320     6752.91
    200360     6754.83
    200400     6756.14
    200440      6757.5
    200480     6759.42
    200520     6759.92
    200560      6761.6
    200600     6762.76
    200640      6764.2
    200680     6764.98
    200720     6766.92
    200760      6768.2
    200800     6769.33
    200840     6770.24
    200880     6771.81
    200920     6773.58
    200960      6774.8
    201000     6776.24
    201040     6777.15
    201080     6778.65
    201120     6779.74
    201160      6781.7
    201200     6782.97
    201240     6784.34
    201280     6786.29
    201320     6786.77
    201360     6788.45
    201400     6789.61
    201440     6791.04
    201480     6791.81
    201520     6793.78
    201560     6795.04
    201600     6796.18
    201640     6797.07
    201680     6798.65
    201720     6800.44
    201760     6801.67
    201800     6803.08
    201840     6804.02
    201880     6805.49
    201920     6806.58
    201960     6808.54
    202000     6809.82
    202040      6811.2
    202080     6813.13
    202120     6813.62
    202160      6815.3
    202200     6816.46
    202240     6817.87
    202280     6818.66
    202320     6820.62
    202360     6821.87
    202400     6823.04
    202440      6823.9
    202480     6825.49
    202520      6827.3
    202560     6828.51
    202600     6829.93
    202640     6830.87
    202680     6832.35
    202720     6833.42
    202760     6835.36
    202800     6836.65
    202840     6838.05
    202880     6839.99
    202920     6840.47
    202960     6842.13
    203000     6843.32
    203040     6844.73
    203080      6845.5
    203120     6847.47
    203160     6848.72
    203200     6849.88
    203240     6850.75
    203280     6852.33
    203320     6854.15
    203360     6855.35
    203400     6856.78
    203440     6857.71
    203480     6859.19
    203520     6860.26
    203560     6862.21
    203600     6863.51
    203640      6864.9
    203680     6866.84
    203720     6867.33
    203760     6868.99
    203800     6870.16
    203840     6871.59
    203880     6872.35
    203920     6874.32
    203960     6875.58
    204000     6876.72
    204040     6877.58
    204080     6879.17
    204120     6880.98
    204160     6882.21
    204200     6883.63
    204240     6884.56
    204280     6886.03
    204320     6887.09
    204360     6889.05
    204400     6890.36
    204440     6891.75
    204480      6893.7
    204520     6894.16
    204560     6895.83
    204600        6897
    204640     6898.41
    204680     6899.19
    204720     6901.16
    204760     6902.41
    204800     6903.53
    204840     6904.41
    204880     6905.99
    204920     6907.79
    204960     6909.01
    205000     6910.45
    205040     6911.39
    205080     6912.85
    205120     6913.91
    205160     6915.88
    205200      6917.2
    205240     6918.57
    205280     6920.52
    205320     6920.98
    205360     6922.65
    205400     6923.83
    205440     6925.23
    205480     6926.01
    205520     6927.99
    205560     6929.21
    205600     6930.37
    205640     6931.22
    205680     6932.83
    205720     6934.61
    205760     6935.82
    205800     6937.25
    205840      6938.2
    205880     6939.65
    205920     6940.72
    205960     6942.69
    206000     6944.01
    206040     6945.38
    206080     6947.33
    206120      6947.8
    206160     6949.49
    206200     6950.66
    206240     6952.05
    206280     6952.83
    206320     6954.83
    206360     6956.04
    206400     6957.17
    206440     6958.05
    206480     6959.65
    206520     6961.46
    206560     6962.66
    206600     6964.09
    206640     6965.04
    206680     6966.48
    206720     6967.53
    206760     6969.51
    206800     6970.83
    206840     6972.19
    206880     6974.15
    206920     6974.62
    206960      6976.3
    207000     6977.48
    207040     6978.85
    207080     6979.66
    207120     6981.66
    207160     6982.85
    207200     6983.99
    207240     6984.88
    207280     6986.47
    207320     6988.28
    207360     6989.48
    207400     6990.92
    207440     6991.87
    207480     6993.31
    207520     6994.37
    207560     6996.36
    207600     6997.66
    207640     6999.01
    207680     7000.98
    207720     7001.43
    207760     7003.12
    207800      7004.3
    207840     7005.67
    207880     7006.46
    207920     7008.49
    207960     7009.67
    208000     7010.81
    208040     7011.69
    208080      7013.3
    208120     7015.11
    208160      7016.3
    208200     7017.75
    208240      7018.7
    208280     7020.13
    208320      7021.2
    208360     7023.18
    208400     7024.48
    208440     7025.83
    208480     7027.81
    208520     7028.24
    208560     7029.93
    208600     7031.13
    208640      7032.5
    208680     7033.28
    208720     7035.31
    208760     7036.47
    208800     7037.62
    208840      7038.5
    208880      7040.1
    208920     7041.89
    208960     7043.08
    209000     7044.56
    209040     7045.51
    209080     7046.93
    209120        7048
    209160     7049.99
    209200     7051.27
    209240     7052.64
    209280     7054.62
    209320     7055.05
    209360     7056.73
    209400     7057.92
    209440     7059.28
    209480     7060.08
    209520     7062.14
    209560     7063.29
    209600     7064.44
    209640     7065.29
    209680     7066.92
    209720      7068.7
    209760     7069.89
    209800     7071.36
    209840     7072.32
    209880     7073.72
    209920      7074.8
    209960      7076.8
    210000     7078.07
    210040     7079.44
    210080      7081.4
    210120     7081.86
    210160     7083.54
    210200     7084.72
    210240     7086.07
    210280      7086.9
    210320     7088.94
    210360      7090.1
    210400     7091.25
    210440      7092.1
    210480     7093.72
    210520     7095.51
    210560     7096.69
    210600     7098.18
    210640     7099.13
    210680     7100.54
    210720     7101.63
    210760     7103.59
    210800     7104.88
    210840     7106.25
    210880     7108.22
    210920     7108.68
    210960     7110.36
    211000     7111.51
    211040     7112.88
    211080     7113.71
    211120     7115.75
    211160     7116.88
    211200     7118.06
    211240     7118.89
    211280     7120.53
    211320     7122.32
    211360     7123.49
    211400     7124.97
    211440     7125.93
    211480     7127.34
    211520     7128.44
    211560     7130.41
    211600     7131.67
    211640     7133.05
    211680     7135.04
    211720     7135.49
    211760     7137.16
    211800     7138.33
    211840     7139.67
    211880     7140.51
    211920     7142.56
    211960     7143.69
    212000     7144.88
    212040     7145.71
    212080     7147.32
    212120     7149.12
    212160     7150.29
    212200     7151.77
    212240     7152.73
    212280     7154.15
    212320     7155.24
    212360     7157.21
    212400     7158.46
    212440     7159.87
    212480     7161.86
    212520     7162.29
    212560     7163.98
    212600     7165.14
    212640     7166.48
    212680     7167.33
    212720     7169.38
    212760     7170.51
    212800     7171.68
    212840      7172.5
    212880     7174.13
    212920     7175.94
    212960      7177.1
    213000     7178.57
    213040     7179.53
    213080     7180.95
    213120     7182.03
    213160     7184.01
    213200     7185.29
    213240     7186.69
    213280     7188.67
    213320     7189.11
    213360     7190.81
    213400     7191.94
    213440     7193.29
    213480     7194.14
    213520     7196.18
    213560     7197.31
    213600     7198.48
    213640      7199.3
    213680     7200.93
    213720     7202.75
    213760      7203.9
    213800     7205.37
    213840     7206.32
    213880     7207.74
    213920     7208.82
    213960      7210.8
    214000      7212.1
    214040     7213.48
    214080     7215.46
    214120     7215.89
    214160      7217.6
    214200     7218.73
    214240     7220.07
    214280     7220.93
    214320     7222.98
    214360     7224.11
    214400     7225.28
    214440      7226.1
    214480      7227.7
    214520     7229.55
    214560     7230.68
    214600     7232.15
    214640     7233.12
    214680     7234.55
    214720     7235.63
    214760     7237.58
    214800     7238.89
    214840     7240.29
    214880     7242.24
    214920     7242.68
    214960     7244.39
    215000     7245.51
    215040     7246.87
    215080      7247.7
    215120     7249.78
    215160     7250.92
    215200     7252.08
    215240      7252.9
    215280     7254.48
    215320     7256.33
    215360     7257.47
    215400     7258.93
    215440     7259.91
    215480     7261.31
    215520     7262.38
    215560     7264.37
    215600     7265.67
    215640     7267.07
    215680     7269.01
    215720     7269.46
    215760     7271.19
    215800      7272.3
    215840     7273.66
    215880     7274.49
    215920     7276.56
    215960     7277.71
    216000     7278.88
    216040      7279.7
    216080     7281.25
    216120     7283.15
    216160     7284.28
    216200     7285.73
    216240     7286.68
    216280     7288.11
    216320     7289.19
    216360     7291.17
    216400     7292.46
    216440     7293.87
    216480     7295.79
    216520     7296.24
    216560     7297.98
    216600     7299.09
    216640     7300.45
    216680     7301.27
    216720     7303.36
    216760     7304.51
    216800     7305.67
    216840     7306.51
    216880     7308.05
    216920     7309.94
    216960     7311.07
    217000     7312.54
    217040     7313.48
    217080      7314.9
    217120     7315.97
    217160     7317.95
    217200     7319.27
    217240     7320.65
    217280     7322.59
    217320     7323.07
    217360     7324.77
    217400     7325.91
    217440     7327.26
    217480     7328.07
    217520     7330.15
    217560     7331.32
    217600     7332.48
    217640      7333.3
    217680     7334.84
    217720     7336.74
    217760     7337.88
    217800     7339.35
    217840     7340.28
    217880     7341.69
    217920     7342.76
    217960     7344.73
    218000     7346.05
    218040     7347.44
    218080     7349.39
    218120     7349.88
    218160     7351.56
    218200     7352.71
    218240     7354.06
    218280     7354.87
    218320     7356.96
    218360     7358.12
    218400     7359.29
    218440      7360.1
    218480     7361.62
    218520     7363.52
    218560     7364.66
    218600     7366.13
    218640     7367.05
    218680     7368.47
    218720     7369.52
    218760     7371.53
    218800     7372.84
    218840     7374.23
    218880     7376.18
    218920     7376.69
    218960     7378.36
    219000     7379.46
    219040     7380.86
    219080     7381.67
    219120     7383.73
    219160     7384.91
    219200     7386.07
    219240     7386.86
    219280     7388.38
    219320     7390.28
    219360     7391.42
    219400     7392.91
    219440     7393.81
    219480     7395.25
    219520     7396.29
    219560     7398.29
    219600     7399.59
    219640        7401
    219680     7402.93
    219720     7403.45
    219760     7405.13
    219800     7406.22
    219840     7407.62
    219880     7408.42
    219920     7410.46
    219960     7411.65
    220000     7412.82
    220040     7413.62
    220080     7415.15
    220120     7417.03
    220160     7418.17
    220200     7419.68
    220240     7420.55
    220280     7421.99
    220320     7423.04
    220360     7425.04
    220400     7426.33
    220440     7427.76
    220480     7429.69
    220520     7430.18
    220560     7431.84
    220600     7432.95
    220640     7434.37
    220680     7435.16
    220720     7437.23
    220760     7438.39
    220800     7439.58
    220840     7440.37
    220880     7441.89
    220920     7443.76
    220960     7444.93
    221000     7446.42
    221040     7447.28
    221080     7448.74
    221120     7449.78
    221160     7451.78
    221200     7453.06
    221240     7454.49
    221280     7456.42
    221320     7456.89
    221360     7458.59
    221400     7459.68
    221440      7461.1
    221480     7461.89
    221520     7463.96
    221560     7465.11
    221600      7466.3
    221640      7467.1
    221680     7468.63
    221720      7470.5
    221760     7471.67
    221800     7473.16
    221840     7474.02
    221880      7475.5
    221920      7476.5
    221960      7478.5
    222000     7479.79
    222040     7481.22
    222080     7483.16
    222120     7483.64
    222160     7485.34
    222200     7486.44
    222240     7487.83
    222280     7488.63
    222320     7490.71
    222360     7491.85
    222400     7493.05
    222440     7493.84
    222480     7495.34
    222520     7497.22
    222560     7498.42
    222600     7499.89
    222640     7500.74
    222680     7502.26
    222720     7503.24
    222760     7505.23
    222800     7506.52
    222840     7507.95
    222880      7509.9
    222920     7510.37
    222960     7512.05
    223000     7513.18
    223040     7514.59
    223080     7515.37
    223120     7517.45
    223160     7518.57
    223200     7519.79
    223240     7520.57
    223280     7522.09
    223320     7523.96
    223360     7525.15
    223400     7526.63
    223440     7527.48
    223480     7528.99
    223520     7529.97
    223560     7531.99
    223600     7533.25
    223640     7534.67
    223680     7536.65
    223720     7537.09
    223760      7538.8
    223800     7539.91
    223840     7541.32
    223880     7542.11
    223920     7544.18
    223960     7545.31
    224000     7546.54
    224040     7547.31
    224080     7548.83
    224120     7550.71
    224160      7551.9
    224200     7553.37
    224240     7554.24
    224280     7555.73
    224320      7556.7
    224360     7558.74
    224400     7560.02
    224440     7561.42
    224480     7563.37
    224520     7563.84
    224560     7565.56
    224600     7566.66
    224640     7568.08
    224680     7568.85
    224720     7570.92
    224760     7572.01
    224800     7573.28
    224840     7574.03
    224880     7575.57
    224920     7577.44
    224960     7578.64
    225000     7580.11
    225040     7580.95
    225080     7582.47
    225120     7583.43
    225160     7585.47
    225200     7586.76
    225240     7588.14
    225280     7590.11
    225320     7590.57
    225360     7592.29
    225400      7593.4
    225440     7594.84
    225480     7595.61
    225520     7597.68
    225560     7598.77
    225600     7600.02
    225640     7600.79
    225680     7602.31
    225720      7604.2
    225760     7605.39
    225800     7606.86
    225840     7607.67
    225880     7609.22
    225920     7610.19
    225960     7612.23
    226000      7613.5
    226040      7614.9
    226080     7616.86
    226120     7617.34
    226160     7619.04
    226200     7620.16
    226240     7621.59
    226280     7622.35
    226320     7624.41
    226360     7625.51
    226400     7626.77
    226440     7627.53
    226480     7629.04
    226520     7630.96
    226560     7632.15
    226600     7633.61
    226640     7634.43
    226680     7635.98
    226720     7636.95
    226760     7638.97
    226800     7640.25
    226840     7641.64
    226880      7643.6
    226920     7644.09
    226960     7645.77
    227000     7646.88
    227040     7648.33
    227080      7649.1
    227120     7651.16
    227160     7652.28
    227200     7653.53
    227240     7654.28
    227280     7655.78
    227320     7657.73
    227360     7658.91
    227400     7660.36
    227440     7661.19
    227480     7662.75
    227520      7663.7
    227560     7665.73
    227600     7667.01
    227640     7668.39
    227680     7670.35
    227720     7670.86
    227760     7672.55
    227800     7673.62
    227840     7675.07
    227880     7675.85
    227920     7677.92
    227960     7679.04
    228000     7680.27
    228040     7681.04
    228080     7682.52
    228120     7684.47
    228160     7685.69
    228200     7687.12
    228240     7687.93
    228280     7689.51
    228320     7690.45
    228360     7692.48
    228400     7693.75
    228440     7695.15
    228480     7697.11
    228520     7697.62
    228560     7699.31
    228600     7700.38
    228640     7701.81
    228680      7702.6
    228720     7704.69
    228760     7705.76
    228800     7707.03
    228840     7707.77
    228880     7709.28
    228920     7711.19
    228960     7712.41
    229000     7713.86
    229040     7714.68
    229080     7716.26
    229120     7717.19
    229160     7719.21
    229200     7720.47
    229240     7721.87
    229280     7723.82
    229320     7724.34
    229360     7726.02
    229400     7727.12
    229440     7728.55
    229480     7729.33
    229520     7731.41
    229560     7732.51
    229600     7733.78
    229640     7734.49
    229680     7735.99
    229720     7737.91
    229760     7739.13
    229800     7740.58
    229840      7741.4
    229880     7742.98
    229920     7743.92
    229960     7745.92
    230000     7747.19
    230040     7748.61
    230080     7750.54
    230120     7751.07
    230160     7752.73
    230200     7753.84
    230240     7755.27
    230280     7756.05
    230320     7758.14
    230360     7759.24
    230400     7760.51
    230440     7761.22
    230480     7762.71
    230520     7764.65
    230560     7765.88
    230600     7767.32
    230640     7768.12
    230680      7769.7
    230720     7770.64
    230760     7772.64
    230800     7773.91
    230840     7775.35
    230880     7777.29
    230920     7777.81
    230960     7779.48
    231000     7780.58
    231040     7782.03
    231080     7782.77
    231120     7784.89
    231160     7785.98
    231200     7787.26
    231240     7787.94
    231280     7789.45
    231320      7791.4
    231360     7792.63
    231400     7794.08
    231440     7794.87
    231480     7796.44
    231520     7797.36
    231560     7799.39
    231600     7800.63
    231640     7802.08
    231680     7804.04
    231720     7804.52
    231760     7806.21
    231800      7807.3
    231840     7808.78
    231880      7809.5
    231920     7811.61
    231960     7812.71
    232000     7814.01
    232040     7814.69
    232080     7816.18
    232120     7818.12
    232160     7819.38
    232200     7820.82
    232240     7821.61
    232280     7823.17
    232320      7824.1
    232360     7826.13
    232400     7827.39
    232440     7828.82
    232480      7830.8
    232520     7831.24
    232560     7832.94
    232600     7834.04
    232640     7835.51
    232680     7836.23
    232720     7838.34
    232760     7839.45
    232800     7840.73
    232840     7841.43
    232880     7842.92
    232920     7844.85
    232960     7846.13
    233000     7847.56
    233040     7848.35
    233080     7849.87
    233120     7850.83
    233160     7852.86
    233200     7854.11
    233240     7855.54
    233280     7857.52
    233320     7857.98
    233360     7859.66
    233400     7860.76
    233440      7862.2
    233480     7862.96
    233520     7865.08
    233560     7866.19
    233600     7867.44
    233640     7868.17
    233680     7869.64
    233720     7871.59
    233760     7872.87
    233800      7874.3
    233840     7875.08
    233880     7876.64
    233920     7877.59
    233960     7879.59
    234000     7880.85
    234040     7882.29
    234080     7884.27
    234120     7884.71
    234160     7886.38
    234200     7887.48
    234240     7888.95
    234280      7889.7
    234320     7891.79
    234360     7892.93
    234400     7894.18
    234440      7894.9
    234480     7896.36
    234520     7898.32
    234560     7899.61
    234600     7901.06
    234640      7901.8
    234680     7903.38
    234720     7904.32
    234760     7906.34
    234800     7907.58
    234840     7908.99
    234880     7910.99
    234920     7911.42
    234960      7913.1
    235000     7914.22
    235040     7915.68
    235080     7916.45
    235120     7918.51
    235160     7919.67
    235200      7920.9
    235240     7921.61
    235280     7923.09
    235320     7925.05
    235360     7926.35
    235400     7927.78
    235440     7928.53
    235480     7930.12
    235520     7931.03
    235560     7933.07
    235600     7934.31
    235640     7935.72
    235680     7937.72
    235720     7938.16
    235760     7939.83
    235800     7940.94
    235840     7942.41
    235880     7943.16
    235920     7945.22
    235960     7946.38
    236000     7947.63
    236040     7948.33
    236080      7949.8
    236120     7951.77
    236160     7953.07
    236200      7954.5
    236240     7955.27
    236280     7956.85
    236320     7957.76
    236360     7959.78
    236400     7961.05
    236440     7962.44
    236480     7964.44
    236520     7964.88
    236560     7966.55
    236600     7967.66
    236640     7969.14
    236680     7969.87
    236720     7971.93
    236760     7973.12
    236800     7974.36
    236840     7975.05
    236880     7976.53
    236920     7978.47
    236960     7979.79
    237000     7981.22
    237040     7981.98
    237080     7983.54
    237120     7984.48
    237160     7986.48
    237200     7987.77
    237240     7989.14
    237280     7991.17
    237320      7991.6
    237360     7993.26
    237400     7994.37
    237440     7995.85
    237480     7996.57
    237520     7998.66
    237560     7999.81
    237600     8001.08
    237640     8001.75
    237680     8003.25
    237720     8005.18
    237760     8006.49
    237800     8007.91
    237840     8008.67
    237880     8010.28
    237920      8011.2
    237960     8013.19
    238000     8014.49
    238040     8015.88
    238080     8017.88
    238120     8018.31
    238160     8019.97
    238200     8021.08
    238240     8022.57
    238280     8023.27
    238320     8025.36
    238360     8026.52
    238400     8027.78
    238440     8028.43
    238480     8029.94
    238520     8031.88
    238560     8033.18
    238600     8034.61
    238640     8035.37
    238680     8036.96
    238720      8037.9
    238760     8039.89
    238800     8041.21
    238840     8042.57
    238880     8044.61
    238920     8045.03
    238960     8046.66
    239000     8047.77
    239040     8049.28
    239080     8049.98
    239120     8052.05
    239160      8053.2
    239200     8054.49
    239240     8055.13
    239280     8056.62
    239320     8058.57
    239360     8059.88
    239400     8061.32
    239440     8062.06
    239480     8063.67
    239520     8064.59
    239560      8066.6
    239600     8067.92
    239640     8069.28
    239680     8071.33
    239720     8071.74
    239760     8073.37
    239800     8074.49
    239840     8075.98
    239880      8076.7
    239920     8078.75
    239960     8079.91
    240000     8081.19
    240040     8081.85
    240080     8083.32
    240120     8085.28
    240160     8086.59
    240200     8088.05
    240240     8088.77
    240280     8090.37
    240320      8091.3
    240360     8093.31
    240400     8094.63
    240440     8095.99
    240480     8098.04
    240520     8098.45
    240560      8100.1
    240600     8101.21
    240640     8102.69
    240680     8103.38
    240720     8105.46
    240760     8106.62
    240800     8107.88
    240840     8108.55
    240880     8110.05
    240920     8112.01
    240960     8113.29
    241000     8114.77
    241040     8115.47
    241080      8117.1
    241120     8118.02
    241160     8120.05
    241200     8121.35
    241240     8122.71
    241280     8124.74
    241320     8125.16
    241360      8126.8
    241400     8127.92
    241440     8129.42
    241480     8130.08
    241520     8132.16
    241560     8133.36
    241600     8134.62
    241640     8135.28
    241680     8136.74
    241720     8138.71
    241760     8140.03
    241800     8141.51
    241840     8142.19
    241880     8143.81
    241920     8144.73
    241960     8146.77
    242000     8148.08
    242040     8149.43
    242080     8151.46
    242120     8151.89
    242160     8153.53
    242200     8154.63
    242240     8156.14
    242280     8156.81
    242320     8158.87
    242360     8160.08
    242400     8161.34
    242440     8161.99
    242480     8163.44
    242520     8165.41
    242560     8166.74
    242600     8168.19
    242640     8168.89
    242680     8170.53
    242720     8171.44
    242760     8173.46
    242800     8174.77
    242840     8176.15
    242880     8178.18
    242920     8178.59
    242960     8180.24
    243000     8181.35
    243040     8182.84
    243080     8183.52
    243120     8185.58
    243160     8186.81
    243200     8188.04
    243240     8188.68
    243280     8190.16
    243320      8192.1
    243360     8193.43
    243400     8194.92
    243440     8195.61
    243480     8197.23
    243520     8198.17
    243560     8200.16
    243600      8201.5
    243640     8202.84
    243680     8204.88
    243720     8205.31
    243760     8206.93
    243800     8208.05
    243840     8209.55
    243880     8210.24
    243920     8212.29
    243960     8213.51
    244000     8214.76
    244040      8215.4
    244080     8216.86
    244120     8218.84
    244160     8220.13
    244200     8221.64
    244240     8222.33
    244280     8223.96
    244320      8224.9
    244360      8226.9
    244400     8228.22
    244440     8229.57
    244480      8231.6
    244520     8232.02
    244560     8233.67
    244600     8234.77
    244640      8236.3
    244680     8236.97
    244720     8239.02
    244760     8240.24
    244800     8241.48
    244840     8242.13
    244880     8243.61
    244920     8245.59
    244960     8246.87
    245000     8248.37
    245040     8249.05
    245080     8250.71
    245120     8251.63
    245160     8253.62
    245200     8254.95
    245240     8256.29
    245280     8258.36
    245320     8258.79
    245360      8260.4
    245400     8261.52
    245440     8263.06
    245480     8263.72
    245520     8265.77
    245560     8266.97
    245600     8268.21
    245640     8268.88
    245680     8270.37
    245720     8272.34
    245760     8273.61
    245800     8275.12
    245840      8275.8
    245880     8277.43
    245920     8278.38
    245960      8280.4
    246000     8281.72
    246040     8283.04
    246080     8285.13
    246120     8285.53
    246160     8287.14
    246200     8288.28
    246240     8289.83
    246280     8290.49
    246320     8292.53
    246360     8293.72
    246400     8294.96
    246440     8295.64
    246480     8297.12
    246520     8299.11
    246560     8300.36
    246600     8301.86
    246640     8302.55
    246680      8304.2
    246720     8305.13
    246760     8307.15
    246800     8308.47
    246840     8309.79
    246880     8311.87
    246920     8312.29
    246960     8313.91
    247000     8315.03
    247040     8316.57
    247080     8317.23
    247120     8319.29
    247160     8320.46
    247200     8321.71
    247240     8322.39
    247280     8323.88
    247320     8325.85
    247360     8327.09
    247400     8328.62
    247440     8329.29
    247480     8330.97
    247520     8331.89
    247560      8333.9
    247600     8335.24
    247640     8336.55
    247680     8338.63
    247720     8339.05
    247760     8340.69
    247800     8341.77
    247840     8343.33
    247880     8343.99
    247920     8346.05
    247960     8347.22
    248000     8348.47
    248040     8349.16
    248080     8350.64
    248120     8352.62
    248160     8353.86
    248200     8355.35
    248240     8356.03
    248280     8357.72
    248320     8358.64
    248360     8360.65
    248400     8361.98
    248440     8363.28
    248480     8365.37
    248520     8365.79
    248560     8367.44
    248600     8368.53
    248640      8370.1
    248680     8370.76
    248720     8372.81
    248760        8374
    248800     8375.21
    248840     8375.91
    248880     8377.37
    248920      8379.4
    248960     8380.61
    249000      8382.1
    249040     8382.77
    249080     8384.45
    249120      8385.4
    249160     8387.42
    249200     8388.74
    249240     8390.04
    249280     8392.13
    249320     8392.57
    249360     8394.23
    249400      8395.3
    249440     8396.86
    249480     8397.52
    249520     8399.57
    249560     8400.75
    249600     8401.98
    249640      8402.7
    249680     8404.13
    249720     8406.15
    249760     8407.39
    249800     8408.88
    249840     8409.53
    249880     8411.21
    249920     8412.16
    249960     8414.18
    250000      8415.5
    250040      8416.8
    250080     8418.89
    250120     8419.36
    250160     8421.01
    250200     8422.06
    250240     8423.62
    250280     8424.28
    250320     8426.34
    250360     8427.53
    250400     8428.74
    250440     8429.46
    250480      8430.9
    250520     8432.92
    250560     8434.16
    250600     8435.66
    250640     8436.29
    250680     8437.99
    250720     8438.95
    250760     8440.96
    250800     8442.27
    250840     8443.58
    250880     8445.65
    250920     8446.13
    250960     8447.78
    251000     8448.85
    251040      8450.4
    251080     8451.06
    251120     8453.15
    251160     8454.31
    251200     8455.51
    251240     8456.24
    251280      8457.7
    251320     8459.69
    251360     8460.95
    251400     8462.43
    251440     8463.08
    251480     8464.75
    251520     8465.75
    251560     8467.75
    251600     8469.04
    251640     8470.37
    251680     8472.44
    251720     8472.92
    251760     8474.55
    251800     8475.63
    251840     8477.18
    251880     8477.84
    251920     8479.91
    251960     8481.08
    252000     8482.31
    252040        8483
    252080     8484.48
    252120     8486.46
    252160     8487.72
    252200     8489.21
    252240     8489.84
    252280     8491.52
    252320     8492.53
    252360     8494.52
    252400      8495.8
    252440     8497.14
    252480     8499.22
    252520     8499.68
    252560     8501.29
    252600     8502.37
    252640     8503.97
    252680     8504.62
    252720     8506.69
    252760     8507.89
    252800     8509.08
    252840     8509.76
    252880     8511.24
    252920     8513.22
    252960     8514.47
    253000        8516
    253040      8516.6
    253080     8518.26
    253120     8519.29
    253160     8521.27
    253200     8522.54
    253240      8523.9
    253280     8525.97
    253320     8526.45
    253360     8528.04
    253400     8529.14
    253440     8530.75
    253480     8531.39
    253520     8533.45
    253560     8534.64
    253600     8535.85
    253640      8536.5
    253680        8538
    253720        8540
    253760     8541.26
    253800     8542.77
    253840     8543.38
    253880     8545.05
    253920     8546.06
    253960     8548.06
    254000     8549.32
    254040      8550.7
    254080     8552.74
    254120      8553.2
    254160     8554.79
    254200     8555.91
    254240     8557.53
    254280     8558.15
    254320     8560.22
    254360     8561.39
    254400     8562.62
    254440     8563.26
    254480     8564.78
    254520     8566.77
    254560     8568.03
    254600     8569.55
    254640     8570.18
    254680     8571.81
    254720     8572.83
    254760     8574.82
    254800     8576.09
    254840     8577.46
    254880     8579.53
    254920        8580
    254960     8581.57
    255000     8582.71
    255040     8584.29
    255080     8584.92
    255120     8587.01
    255160     8588.18
    255200     8589.39
    255240     8590.03
    255280     8591.56
    255320     8593.54
    255360     8594.81
    255400     8596.33
    255440     8596.95
    255480     8598.59
    255520     8599.62
    255560     8601.63
    255600     8602.88
    255640     8604.25
    255680      8606.3
    255720      8606.8
    255760     8608.38
    255800      8609.5
    255840     8611.07
    255880     8611.72
    255920     8613.82
    255960     8614.96
    256000     8616.19
    256040     8616.81
    256080     8618.34
    256120     8620.32
    256160     8621.62
    256200     8623.12
    256240     8623.75
    256280     8625.38
    256320      8626.4
    256360     8628.45
    256400     8629.69
    256440     8631.07
    256480      8633.1
    256520     8633.59
    256560     8635.17
    256600      8636.3
    256640     8637.88
    256680     8638.51
    256720     8640.63
    256760     8641.76
    256800     8642.98
    256840      8643.6
    256880     8645.12
    256920     8647.11
    256960      8648.4
    257000     8649.91
    257040     8650.54
    257080     8652.18
    257120      8653.2
    257160     8655.24
    257200     8656.49
    257240     8657.86
    257280      8659.9
    257320     8660.39
    257360     8661.98
    257400     8663.09
    257440      8664.7
    257480     8665.31
    257520     8667.41
    257560     8668.59
    257600     8669.79
    257640     8670.42
    257680     8671.93
    257720     8673.93
    257760     8675.22
    257800     8676.73
    257840     8677.35
    257880     8678.98
    257920        8680
    257960     8682.04
    258000     8683.27
    258040     8684.65
    258080     8686.68
    258120     8687.18
    258160     8688.77
    258200     8689.88
    258240     8691.52
    258280     8692.08
    258320      8694.2
    258360     8695.37
    258400     8696.56
    258440      8697.2
    258480     8698.71
    258520     8700.71
    258560     8702.01
    258600      8703.5
    258640     8704.15
    258680     8705.75
    258720     8706.77
    258760     8708.81
    258800     8710.06
    258840     8711.42
    258880     8713.46
    258920     8713.99
    258960     8715.56
    259000     8716.66
    259040     8718.31
    259080     8718.85
    259120     8720.98
    259160     8722.16
    259200     8723.33
    259240     8723.96
    259280     8725.46
    259320     8727.47
    259360     8728.79
    259400     8730.26
    259440     8730.93
    259480     8732.51
    259520     8733.54
    259560      8735.6
    259600     8736.84
    259640     8738.17
    259680     8740.23
    259720     8740.77
    259760     8742.35
    259800     8743.42
    259840      8745.1
    259880     8745.61
    259920     8747.75
    259960     8748.92
    260000     8750.14
    260040     8750.74
    260080     8752.24
    260120     8754.26
    260160     8755.56
    260200     8757.04
    260240     8757.68
    260280      8759.3
    260320      8760.3
    260360     8762.38
    260400     8763.59
    260440     8764.93
    260480     8767.01
    260520     8767.55
    260560      8769.1
    260600     8770.18
    260640     8771.89
    260680     8772.38
    260720     8774.54
    260760     8775.69
    260800     8776.93
    260840      8777.5
    260880        8779
    260920     8781.02
    260960     8782.32
    261000     8783.81
    261040     8784.45
    261080     8786.08
    261120      8787.1
    261160     8789.15
    261200     8790.38
    261240     8791.73
    261280      8793.8
    261320     8794.29
    261360     8795.87
    261400     8796.97
    261440     8798.65
    261480     8799.17
    261520     8801.31
    261560      8802.5
    261600     8803.72
    261640     8804.29
    261680     8805.78
    261720     8807.82
    261760     8809.11
    261800     8810.59
    261840     8811.24
    261880     8812.88
    261920      8813.9
    261960     8815.95
    262000     8817.14
    262040      8818.5
    262080      8820.6
    262120     8821.08
    262160     8822.64
    262200     8823.77
    262240     8825.42
    262280     8825.92
    262320     8828.09
    262360     8829.29
    262400      8830.5
    262440     8831.07
    262480     8832.58
    262520     8834.59
    262560     8835.91
    262600     8837.38
    262640     8838.04
    262680     8839.66
    262720      8840.7
    262760     8842.75
    262800     8843.92
    262840     8845.28
    262880     8847.38
    262920     8847.86
    262960     8849.41
    263000     8850.55
    263040      8852.2
    263080     8852.69
    263120     8854.88
    263160     8856.09
    263200     8857.29
    263240     8857.85
    263280     8859.39
    263320     8861.38
    263360     8862.71
    263400     8864.17
    263440     8864.82
    263480     8866.45
    263520     8867.48
    263560     8869.57
    263600     8870.73
    263640     8872.04
    263680     8874.16
    263720     8874.65
    263760     8876.21
    263800     8877.34
    263840     8878.98
    263880     8879.48
    263920     8881.65
    263960     8882.87
    264000     8884.09
    264040     8884.64
    264080     8886.17
    264120     8888.17
    264160     8889.48
    264200     8890.98
    264240     8891.61
    264280     8893.23
    264320     8894.27
    264360     8896.34
    264400      8897.5
    264440     8898.83
    264480     8900.96
    264520     8901.41
    264560     8902.97
    264600     8904.13
    264640     8905.74
    264680     8906.25
    264720     8908.41
    264760     8909.66
    264800     8910.86
    264840      8911.4
    264880     8912.97
    264920     8914.96
    264960     8916.23
    265000     8917.75
    265040     8918.36
    265080     8919.99
    265120     8921.01
    265160     8923.11
    265200     8924.26
    265240     8925.59
    265280     8927.73
    265320     8928.19
    265360     8929.73
    265400     8930.88
    265440     8932.53
    265480     8933.01
    265520     8935.17
    265560     8936.42
    265600     8937.64
    265640     8938.18
    265680     8939.72
    265720     8941.72
    265760     8943.01
    265800     8944.51
    265840     8945.12
    265880     8946.75
    265920     8947.79
    265960     8949.84
    266000        8951
    266040     8952.35
    266080     8954.49
    266120     8954.94
    266160      8956.5
    266200     8957.64
    266240      8959.3
    266280     8959.76
    266320      8961.9
    266360     8963.18
    266400     8964.41
    266440     8964.94
    266480     8966.49
    266520     8968.49
    266560     8969.75
    266600     8971.26
    266640     8971.89
    266680     8973.51
    266720     8974.59
    266760     8976.62
    266800     8977.77
    266840     8979.12
    266880     8981.24
    266920      8981.7
    266960     8983.27
    267000      8984.4
    267040     8986.09
    267080     8986.54
    267120     8988.66
    267160     8989.95
    267200     8991.19
    267240     8991.69
    267280     8993.27
    267320     8995.26
    267360     8996.53
    267400     8998.03
    267440     8998.67
    267480      9000.3
    267520     9001.36
    267560     9003.37
    267600     9004.52
    267640     9005.85
    267680     9007.99
    267720     9008.45
    267760     9010.03
    267800     9011.16
    267840     9012.87
    267880     9013.31
    267920     9015.43
    267960      9016.7
    268000     9017.95
    268040     9018.45
    268080     9020.01
    268120        9022
    268160     9023.26
    268200     9024.77
    268240     9025.41
    268280     9027.04
    268320     9028.11
    268360     9030.15
    268400     9031.28
    268440     9032.58
    268480     9034.74
    268520     9035.21
    268560     9036.78
    268600     9037.93
    268640     9039.62
    268680     9040.06
    268720     9042.19
    268760     9043.47
    268800      9044.7
    268840      9045.2
    268880     9046.77
    268920     9048.74
    268960     9050.05
    269000     9051.54
    269040     9052.16
    269080     9053.76
    269120     9054.88
    269160     9056.88
    269200     9058.05
    269240     9059.33
    269280     9061.49
    269320     9061.96
    269360     9063.55
    269400     9064.68
    269440     9066.36
    269480      9066.8
    269520     9068.92
    269560     9070.23
    269600     9071.43
    269640     9071.94
    269680     9073.51
    269720     9075.49
    269760     9076.79
    269800     9078.27
    269840     9078.88
    269880     9080.52
    269920     9081.61
    269960      9083.6
    270000     9084.79
    270040     9086.08
    270080     9088.24
    270120     9088.71
    270160     9090.29
    270200     9091.42
    270240     9093.08
    270280     9093.55
    270320     9095.66
    270360     9096.97
    270400     9098.16
    270440     9098.69
    270480     9100.28
    270520     9102.22
    270560      9103.5
    270600     9104.99
    270640     9105.61
    270680     9107.27
    270720     9108.34
    270760     9110.33
    270800     9111.51
    270840     9112.81
    270880     9115.01
    270920     9115.44
    270960     9117.03
    271000     9118.15
    271040      9119.8
    271080     9120.27
    271120     9122.39
    271160     9123.68
    271200     9124.91
    271240     9125.44
    271280     9127.03
    271320     9128.98
    271360     9130.24
    271400     9131.75
    271440     9132.38
    271480     9134.03
    271520     9135.08
    271560     9137.07
    271600     9138.28
    271640     9139.56
    271680     9141.76
    271720     9142.18
    271760     9143.76
    271800     9144.88
    271840     9146.55
    271880     9147.02
    271920     9149.14
    271960     9150.42
    272000     9151.64
    272040     9152.17
    272080     9153.79
    272120     9155.73
    272160     9156.97
    272200     9158.49
    272240     9159.14
    272280     9160.77
    272320     9161.83
    272360     9163.82
    272400     9165.03
    272440     9166.33
    272480     9168.53
    272520     9168.95
    272560      9170.5
    272600     9171.64
    272640     9173.28
    272680     9173.76
    272720     9175.91
    272760     9177.19
    272800     9178.41
    272840     9178.93
    272880     9180.54
    272920     9182.46
    272960     9183.72
    273000     9185.25
    273040     9185.88
    273080      9187.5
    273120     9188.59
    273160     9190.56
    273200     9191.75
    273240     9193.07
    273280     9195.25
    273320      9195.7
    273360     9197.25
    273400     9198.37
    273440     9200.02
    273480     9200.48
    273520     9202.64
    273560     9203.92
    273600     9205.14
    273640     9205.65
    273680     9207.27
    273720      9209.2
    273760     9210.47
    273800     9211.97
    273840     9212.62
    273880     9214.23
    273920     9215.31
    273960      9217.3
    274000     9218.47
    274040      9219.8
    274080     9221.99
    274120     9222.43
    274160     9224.02
    274200     9225.14
    274240     9226.76
    274280     9227.22
    274320     9229.38
    274360     9230.67
    274400     9231.91
    274440     9232.38
    274480     9234.01
    274520     9235.93
    274560     9237.24
    274600      9238.7
    274640     9239.36
    274680     9240.98
    274720     9242.08
    274760     9244.06
    274800     9245.24
    274840     9246.56
    274880     9248.75
    274920     9249.19
    274960     9250.75
    275000      9251.9
    275040     9253.51
    275080     9253.98
    275120     9256.15
    275160     9257.45
    275200      9258.7
    275240     9259.13
    275280     9260.77
    275320      9262.7
    275360        9264
    275400     9265.45
    275440     9266.13
    275480     9267.75
    275520     9268.84
    275560     9270.83
    275600        9272
    275640     9273.34
    275680     9275.51
    275720     9275.96
    275760     9277.53
    275800     9278.66
    275840     9280.29
    275880     9280.74
    275920     9282.91
    275960      9284.2
    276000     9285.45
    276040     9285.89
    276080     9287.54
    276120     9289.45
    276160     9290.76
    276200      9292.2
    276240     9292.87
    276280     9294.51
    276320      9295.6
    276360     9297.58
    276400     9298.75
    276440     9300.09
    276480     9302.27
    276520     9302.72
    276560      9304.3
    276600     9305.44
    276640     9307.07
    276680     9307.51
    276720     9309.68
    276760     9310.96
    276800     9312.23
    276840     9312.64
    276880      9314.3
    276920     9316.21
    276960     9317.54
    277000     9318.97
    277040     9319.61
    277080     9321.28
    277120     9322.36
    277160     9324.35
    277200     9325.54
    277240     9326.86
    277280     9329.07
    277320     9329.47
    277360     9331.06
    277400     9332.21
    277440     9333.83
    277480     9334.28
    277520     9336.46
    277560     9337.74
    277600     9338.98
    277640     9339.41
    277680     9341.08
    277720     9342.98
    277760     9344.33
    277800     9345.76
    277840      9346.4
    277880     9348.05
    277920     9349.15
    277960     9351.14
    278000     9352.31
    278040     9353.66
    278080     9355.87
    278120     9356.24
    278160     9357.82
    278200        9359
    278240     9360.63
    278280     9361.08
    278320     9363.26
    278360     9364.53
    278400     9365.76
    278440     9366.22
    278480     9367.91
    278520     9369.77
    278560      9371.1
    278600     9372.53
    278640     9373.18
    278680     9374.82
    278720      9375.9
    278760     9377.91
    278800     9379.08
    278840     9380.46
    278880     9382.63
    278920     9383.02
    278960     9384.58
    279000     9385.78
    279040     9387.41
    279080     9387.83
    279120     9390.03
    279160     9391.31
    279200     9392.52
    279240     9392.99
    279280     9394.69
    279320     9396.55
    279360     9397.89
    279400     9399.28
    279440     9399.96
    279480     9401.61
    279520     9402.66
    279560      9404.7
    279600     9405.85
    279640     9407.23
    279680      9409.4
    279720     9409.81
    279760     9411.37
    279800     9412.54
    279840     9414.19
    279880     9414.59
    279920      9416.8
    279960     9418.07
    280000     9419.31
    280040     9419.75
    280080     9421.45
    280120     9423.31
    280160     9424.64
    280200     9426.04
    280240     9426.74
    280280     9428.36
    280320     9429.43
    280360     9431.48
    280400     9432.64
    280440        9434
    280480     9436.17
    280520     9436.59
    280560     9438.15
    280600     9439.32
    280640     9440.95
    280680     9441.34
    280720     9443.55
    280760     9444.86
    280800     9446.09
    280840     9446.54
    280880     9448.21
    280920     9450.07
    280960     9451.42
    281000      9452.8
    281040     9453.48
    281080     9455.11
    281120     9456.19
    281160     9458.26
    281200     9459.41
    281240     9460.81
    281280     9462.95
    281320     9463.36
    281360     9464.92
    281400     9466.08
    281440     9467.71
    281480     9468.09
    281520     9470.34
    281560     9471.63
    281600     9472.86
    281640      9473.3
    281680        9475
    281720     9476.87
    281760     9478.23
    281800     9479.59
    281840     9480.27
    281880     9481.89
    281920        9483
    281960     9485.06
    282000     9486.19
    282040     9487.63
    282080     9489.75
    282120     9490.13
    282160     9491.73
    282200     9492.86
    282240     9494.51
    282280      9494.9
    282320     9497.13
    282360     9498.43
    282400     9499.66
    282440      9500.1
    282480     9501.81
    282520     9503.68
    282560     9505.05
    282600     9506.39
    282640     9507.07
    282680     9508.71
    282720      9509.8
    282760     9511.87
    282800        9513
    282840     9514.42
    282880     9516.58
    282920     9516.92
    282960     9518.52
    283000     9519.66
    283040      9521.3
    283080     9521.68
    283120     9523.95
    283160     9525.22
    283200     9526.48
    283240     9526.87
    283280     9528.58
    283320     9530.48
    283360     9531.84
    283400     9533.14
    283440     9533.87
    283480      9535.5
    283520      9536.6
    283560     9538.68
    283600     9539.81
    283640     9541.22
    283680     9543.39
    283720     9543.72
    283760      9545.3
    283800     9546.46
    283840      9548.1
    283880     9548.49
    283920     9550.77
    283960     9552.04
    284000     9553.27
    284040     9553.64
    284080     9555.36
    284120     9557.27
    284160     9558.65
    284200     9559.93
    284240     9560.66
    284280     9562.31
    284320     9563.39
    284360     9565.46
    284400     9566.58
    284440     9568.02
    284480     9570.17
    284520      9570.5
    284560     9572.09
    284600     9573.26
    284640      9574.9
    284680     9575.26
    284720     9577.54
    284760     9578.81
    284800     9580.06
    284840     9580.42
    284880     9582.15
    284920     9584.07
    284960     9585.42
    285000     9586.72
    285040     9587.44
    285080     9589.11
    285120     9590.19
    285160     9592.24
    285200     9593.38
    285240     9594.81
    285280     9596.98
    285320     9597.28
    285360     9598.88
    285400     9600.05
    285440     9601.69
    285480     9602.05
    285520     9604.35
    285560     9605.61
    285600     9606.84
    285640     9607.22
    285680     9608.92
    285720     9610.85
    285760     9612.22
    285800     9613.51
    285840     9614.22
    285880     9615.88
    285920     9616.94
    285960     9619.05
    286000     9620.12
    286040     9621.57
    286080     9623.76
    286120     9624.03
    286160     9625.67
    286200     9626.85
    286240     9628.45
    286280     9628.83
    286320     9631.13
    286360     9632.43
    286400     9633.64
    286440     9633.99
    286480     9635.68
    286520     9637.66
    286560     9639.01
    286600      9640.3
    286640        9641
    286680     9642.67
    286720     9643.73
    286760     9645.82
    286800     9646.92
    286840      9648.4
    286880     9650.54
    286920     9650.82
    286960     9652.46
    287000     9653.62
    287040     9655.23
    287080     9655.63
    287120     9657.93
    287160     9659.21
    287200     9660.46
    287240     9660.79
    287280     9662.48
    287320     9664.45
    287360     9665.84
    287400     9667.12
    287440     9667.78
    287480     9669.48
    287520     9670.55
    287560     9672.61
    287600     9673.73
    287640     9675.21
    287680     9677.36
    287720     9677.62
    287760     9679.26
    287800     9680.39
    287840     9682.01
    287880     9682.42
    287920     9684.71
    287960     9686.01
    288000     9687.26
    288040     9687.59
    288080     9689.28
    288120     9691.25
    288160     9692.65
    288200      9693.9
    288240     9694.55
    288280     9696.26
    288320     9697.33
    288360     9699.41
    288400     9700.51
    288440     9701.97
    288480     9704.13
    288520     9704.38
    288560     9706.03
    288600     9707.16
    288640      9708.8
    288680     9709.18
    288720     9711.48
    288760     9712.79
    288800     9714.03
    288840     9714.38
    288880     9716.06
    288920     9718.02
    288960     9719.41
    289000     9720.68
    289040     9721.33
    289080     9723.02
    289120     9724.08
    289160      9726.2
    289200     9727.27
    289240     9728.74
    289280      9730.9
    289320     9731.13
    289360      9732.8
    289400     9733.92
    289440     9735.58
    289480     9735.95
    289520     9738.27
    289560     9739.55
    289600      9740.8
    289640     9741.14
    289680     9742.83
    289720     9744.78
    289760     9746.17
    289800     9747.46
    289840     9748.11
    289880     9749.79
    289920     9750.83
    289960     9752.97
    290000     9754.04
    290040     9755.54
    290080     9757.71
    290120     9757.89
    290160     9759.58
    290200      9760.7
    290240     9762.34
    290280     9762.74
    290320     9765.02
    290360      9766.3
    290400     9767.59
    290440     9767.91
    290480     9769.61
    290520     9771.56
    290560     9772.93
    290600     9774.23
    290640     9774.87
    290680     9776.57
    290720      9777.6
    290760     9779.73
    290800     9780.81
    290840      9782.3
    290880     9784.48
    290920     9784.66
    290960     9786.36
    291000     9787.47
    291040     9789.09
    291080     9789.49
    291120     9791.78
    291160     9793.08
    291200     9794.35
    291240     9794.65
    291280     9796.36
    291320      9798.3
    291360      9799.7
    291400        9801
    291440     9801.62
    291480     9803.37
    291520     9804.36
    291560     9806.48
    291600     9807.56
    291640     9809.06
    291680     9811.23
    291720     9811.41
    291760     9813.13
    291800     9814.23
    291840     9815.83
    291880     9816.27
    291920     9818.53
    291960     9819.84
    292000     9821.09
    292040     9821.39
    292080     9823.12
    292120     9825.08
    292160     9826.45
    292200     9827.76
    292240     9828.38
    292280     9830.13
    292320     9831.13
    292360     9833.23
    292400     9834.33
    292440     9835.83
    292480     9837.97
    292520     9838.19
    292560     9839.91
    292600     9840.97
    292640     9842.59
    292680        9843
    292720     9845.34
    292760      9846.6
    292800     9847.84
    292840     9848.14
    292880     9849.86
    292920     9851.85
    292960     9853.21
    293000     9854.52
    293040     9855.14
    293080     9856.85
    293120     9857.88
    293160     9859.98
    293200     9861.11
    293240     9862.57
    293280      9864.7
    293320     9864.96
    293360     9866.68
    293400     9867.74
    293440     9869.34
    293480     9869.77
    293520     9872.08
    293560     9873.35
    293600     9874.57
    293640     9874.89
    293680     9876.58
    293720      9878.6
    293760     9879.95
    293800     9881.29
    293840     9881.89
    293880     9883.59
    293920     9884.63
    293960     9886.73
    294000     9887.87
    294040     9889.31
    294080     9891.42
    294120     9891.72
    294160     9893.44
    294200      9894.5
    294240     9896.11
    294280     9896.54
    294320     9898.84
    294360     9900.12
    294400     9901.33
    294440     9901.63
    294480     9903.35
    294520     9905.37
    294560     9906.71
    294600     9908.04
    294640     9908.62
    294680     9910.34
    294720      9911.4
    294760     9913.49
    294800     9914.64
    294840     9916.08
    294880      9918.2
    294920     9918.47
    294960     9920.18
    295000     9921.28
    295040     9922.85
    295080     9923.27
    295120     9925.56
    295160     9926.89
    295200     9928.06
    295240     9928.39
    295280      9930.1
    295320     9932.11
    295360     9933.43
    295400     9934.79
    295440     9935.39
    295480     9937.05
    295520     9938.12
    295560     9940.22
    295600     9941.39
    295640     9942.85
    295680     9944.93
    295720     9945.21
    295760     9946.91
    295800     9948.02
    295840     9949.54
    295880        9950
    295920     9952.28
    295960     9953.62
    296000     9954.79
    296040     9955.11
    296080     9956.83
    296120     9958.83
    296160     9960.16
    296200      9961.5
    296240     9962.12
    296280     9963.79
    296320     9964.87
    296360     9966.97
    296400      9968.1
    296440     9969.58
    296480     9971.68
    296520     9971.95
    296560     9973.64
    296600     9974.76
    296640     9976.29
    296680     9976.72
    296720     9979.01
    296760     9980.36
    296800     9981.52
    296840     9981.87
    296880     9983.57
    296920     9985.58
    296960     9986.92
    297000     9988.25
    297040     9988.88
    297080     9990.54
    297120     9991.63
    297160     9993.71
    297200     9994.85
    297240     9996.31
    297280     9998.41
    297320     9998.68
    297360     10000.4
    297400     10001.5
    297440       10003
    297480     10003.5
    297520     10005.8
    297560     10007.1
    297600     10008.3
    297640     10008.6
    297680     10010.3
    297720     10012.3
    297760     10013.7
    297800       10015
    297840     10015.6
    297880     10017.3
    297920     10018.4
    297960     10020.5
    298000     10021.6
    298040     10023.1
    298080     10025.2
    298120     10025.4
    298160     10027.1
    298200     10028.3
    298240     10029.8
    298280     10030.2
    298320     10032.5
    298360     10033.9
    298400     10035.1
    298440     10035.4
    298480       10037
    298520     10039.1
    298560     10040.4
    298600     10041.8
    298640     10042.4
    298680       10044
    298720     10045.1
    298760     10047.2
    298800     10048.3
    298840     10049.8
    298880     10051.9
    298920     10052.2
    298960     10053.9
    299000       10055
    299040     10056.5
    299080       10057
    299120     10059.3
    299160     10060.7
    299200     10061.8
    299240     10062.1
    299280     10063.8
    299320     10065.9
    299360     10067.2
    299400     10068.5
    299440     10069.1
    299480     10070.8
    299520     10071.9
    299560       10074
    299600     10075.1
    299640     10076.5
    299680     10078.7
    299720     10078.9
    299760     10080.6
    299800     10081.8
    299840     10083.3
    299880     10083.7
    299920       10086
    299960     10087.4
    300000     10088.5
    300040     10088.9
    300080     10090.5
    300120     10092.6
    300160     10093.9
    300200     10095.3
    300240     10095.9
    300280     10097.5
    300320     10098.6
    300360     10100.7
    300400     10101.8
    300440     10103.3
    300480     10105.4
    300520     10105.7
    300560     10107.4
    300600     10108.5
    300640       10110
    300680     10110.5
    300720     10112.8
    300760     10114.2
    300800     10115.3
    300840     10115.6
    300880     10117.3
    300920     10119.4
    300960     10120.7
    301000     10122.1
    301040     10122.6
    301080     10124.2
    301120     10125.4
    301160     10127.5
    301200     10128.6
    301240       10130
    301280     10132.2
    301320     10132.5
    301360     10134.2
    301400     10135.3
    301440     10136.8
    301480     10137.3
    301520     10139.5
    301560     10140.9
    301600     10142.1
    301640     10142.4
    301680       10144
    301720     10146.2
    301760     10147.4
    301800     10148.9
    301840     10149.4
    301880     10151.1
    301920     10152.1
    301960     10154.3
    302000     10155.4
    302040     10156.8
    302080       10159
    302120     10159.3
    302160     10160.9
    302200       10162
    302240     10163.6
    302280       10164
    302320     10166.3
    302360     10167.7
    302400     10168.8
    302440     10169.2
    302480     10170.8
    302520     10172.9
    302560     10174.2
    302600     10175.6
    302640     10176.2
    302680     10177.8
    302720     10178.9
    302760     10181.1
    302800     10182.2
    302840     10183.6
    302880     10185.7
    302920     10186.1
    302960     10187.7
    303000     10188.8
    303040     10190.3
    303080     10190.8
    303120     10193.1
    303160     10194.5
    303200     10195.6
    303240     10195.9
    303280     10197.6
    303320     10199.7
    303360     10200.9
    303400     10202.3
    303440     10202.9
    303480     10204.6
    303520     10205.6
    303560     10207.8
    303600     10208.9
    303640     10210.4
    303680     10212.5
    303720     10212.8
    303760     10214.5
    303800     10215.6
    303840     10217.1
    303880     10217.5
    303920     10219.8
    303960     10221.3
    304000     10222.3
    304040     10222.7
    304080     10224.4
    304120     10226.5
    304160     10227.7
    304200     10229.1
    304240     10229.7
    304280     10231.3
    304320     10232.4
    304360     10234.5
    304400     10235.7
    304440     10237.1
    304480     10239.3
    304520     10239.6
    304560     10241.2
    304600     10242.3
    304640     10243.9
    304680     10244.3
    304720     10246.6
    304760       10248
    304800     10249.1
    304840     10249.4
    304880     10251.1
    304920     10253.2
    304960     10254.5
    305000     10255.8
    305040     10256.4
    305080     10258.1
    305120     10259.2
    305160     10261.3
    305200     10262.4
    305240     10263.9
    305280       10266
    305320     10266.3
    305360       10268
    305400     10269.1
    305440     10270.6
    305480       10271
    305520     10273.3
    305560     10274.7
    305600     10275.8
    305640     10276.2
    305680     10277.8
    305720       10280
    305760     10281.2
    305800     10282.6
    305840     10283.2
    305880     10284.9
    305920       10286
    305960       10288
    306000     10289.2
    306040     10290.7
    306080     10292.8
    306120     10293.1
    306160     10294.8
    306200     10295.8
    306240     10297.4
    306280     10297.8
    306320       10300
    306360     10301.5
    306400     10302.6
    306440       10303
    306480     10304.6
    306520     10306.7
    306560       10308
    306600     10309.4
    306640       10310
    306680     10311.6
    306720     10312.7
    306760     10314.8
    306800       10316
    306840     10317.4
    306880     10319.5
    306920     10319.9
    306960     10321.5
    307000     10322.6
    307040     10324.1
    307080     10324.5
    307120     10326.8
    307160     10328.2
    307200     10329.4
    307240     10329.7
    307280     10331.3
    307320     10333.5
    307360     10334.8
    307400     10336.2
    307440     10336.7
    307480     10338.4
    307520     10339.5
    307560     10341.6
    307600     10342.8
    307640     10344.2
    307680     10346.3
    307720     10346.6
    307760     10348.3
    307800     10349.3
    307840     10350.9
    307880     10351.3
    307920     10353.6
    307960       10355
    308000     10356.1
    308040     10356.5
    308080     10358.1
    308120     10360.3
    308160     10361.5
    308200     10362.9
    308240     10363.5
    308280     10365.2
    308320     10366.2
    308360     10368.3
    308400     10369.5
    308440       10371
    308480     10373.1
    308520     10373.4
    308560       10375
    308600     10376.1
    308640     10377.6
    308680       10378
    308720     10380.3
    308760     10381.8
    308800     10382.9
    308840     10383.2
    308880     10384.8
    308920       10387
    308960     10388.2
    309000     10389.7
    309040     10390.2
    309080     10391.9
    309120       10393
    309160     10395.1
    309200     10396.2
    309240     10397.7
    309280     10399.8
    309320     10400.1
    309360     10401.8
    309400     10402.8
    309440     10404.4
    309480     10404.8
    309520     10407.1
    309560     10408.5
    309600     10409.6
    309640     10409.9
    309680     10411.6
    309720     10413.7
    309760       10415
    309800     10416.4
    309840       10417
    309880     10418.6
    309920     10419.7
    309960     10421.8
    310000       10423
    310040     10424.4
    310080     10426.6
    310120     10426.8
    310160     10428.5
    310200     10429.6
    310240     10431.1
    310280     10431.5
    310320     10433.8
    310360     10435.3
    310400     10436.4
    310440     10436.6
    310480     10438.3
    310520     10440.5
    310560     10441.7
    310600     10443.2
    310640     10443.7
    310680     10445.4
    310720     10446.5
    310760     10448.6
    310800     10449.7
    310840     10451.1
    310880     10453.3
    310920     10453.6
    310960     10455.3
    311000     10456.3
    311040     10457.8
    311080     10458.3
    311120     10460.6
    311160     10462.1
    311200     10463.1
    311240     10463.4
    311280     10465.1
    311320     10467.2
    311360     10468.5
    311400     10469.9
    311440     10470.4
    311480     10472.2
    311520     10473.2
    311560     10475.3
    311600     10476.5
    311640     10477.9
    311680       10480
    311720     10480.3
    311760       10482
    311800     10483.1
    311840     10484.6
    311880       10485
    311920     10487.3
    311960     10488.8
    312000     10489.9
    312040     10490.1
    312080     10491.8
    312120       10494
    312160     10495.2
    312200     10496.7
    312240     10497.2
    312280     10498.9
    312320     10499.9
    312360     10502.1
    312400     10503.2
    312440     10504.6
    312480     10506.8
    312520     10507.1
    312560     10508.8
    312600     10509.8
    312640     10511.3
    312680     10511.8
    312720       10514
    312760     10515.6
    312800     10516.6
    312840     10516.8
    312880     10518.5
    312920     10520.7
    312960       10522
    313000     10523.4
    313040       10524
    313080     10525.7
    313120     10526.7
    313160     10528.8
    313200       10530
    313240     10531.4
    313280     10533.6
    313320     10533.8
    313360     10535.5
    313400     10536.6
    313440     10538.1
    313480     10538.5
    313520     10540.8
    313560     10542.3
    313600     10543.4
    313640     10543.6
    313680     10545.3
    313720     10547.5
    313760     10548.7
    313800     10550.1
    313840     10550.7
    313880     10552.4
    313920     10553.4
    313960     10555.6
    314000     10556.7
    314040     10558.2
    314080     10560.4
    314120     10560.6
    314160     10562.3
    314200     10563.4
    314240     10564.8
    314280     10565.3
    314320     10567.5
    314360       10569
    314400     10570.1
    314440     10570.4
    314480     10572.1
    314520     10574.2
    314560     10575.5
    314600     10576.9
    314640     10577.4
    314680     10579.1
    314720     10580.2
    314760     10582.3
    314800     10583.5
    314840     10584.9
    314880     10587.1
    314920     10587.3
    314960       10589
    315000     10590.1
    315040     10591.6
    315080     10592.1
    315120     10594.3
    315160     10595.8
    315200     10596.9
    315240     10597.1
    315280     10598.8
    315320       10601
    315360     10602.3
    315400     10603.7
    315440     10604.2
    315480     10605.9
    315520     10606.9
    315560     10609.1
    315600     10610.2
    315640     10611.7
    315680     10613.9
    315720     10614.1
    315760     10615.8
    315800     10616.9
    315840     10618.4
    315880     10618.8
    315920     10621.1
    315960     10622.6
    316000     10623.7
    316040     10623.9
    316080     10625.6
    316120     10627.8
    316160       10629
    316200     10630.4
    316240       10631
    316280     10632.7
    316320     10633.7
    316360     10635.9
    316400       10637
    316440     10638.4
    316480     10640.7
    316520     10640.9
    316560     10642.6
    316600     10643.7
    316640     10645.2
    316680     10645.6
    316720     10647.9
    316760     10649.4
    316800     10650.5
    316840     10650.7
    316880     10652.4
    316920     10654.6
    316960     10655.8
    317000     10657.2
    317040     10657.8
    317080     10659.5
    317120     10660.5
    317160     10662.7
    317200     10663.8
    317240     10665.3
    317280     10667.5
    317320     10667.7
    317360     10669.4
    317400     10670.5
    317440     10672.1
    317480     10672.5
    317520     10674.7
    317560     10676.2
    317600     10677.3
    317640     10677.5
    317680     10679.2
    317720     10681.4
    317760     10682.7
    317800       10684
    317840     10684.7
    317880     10686.3
    317920     10687.4
    317960     10689.5
    318000     10690.6
    318040     10692.1
    318080     10694.3
    318120     10694.6
    318160     10696.2
    318200     10697.4
    318240     10698.9
    318280     10699.3
    318320     10701.5
    318360       10703
    318400     10704.1
    318440     10704.4
    318480     10706.1
    318520     10708.2
    318560     10709.5
    318600     10710.9
    318640     10711.5
    318680     10713.2
    318720     10714.2
    318760     10716.3
    318800     10717.4
    318840     10718.9
    318880     10721.1
    318920     10721.4
    318960     10723.1
    319000     10724.2
    319040     10725.7
    319080     10726.1
    319120     10728.3
    319160     10729.8
    319200     10730.9
    319240     10731.2
    319280     10732.9
    319320       10735
    319360     10736.3
    319400     10737.7
    319440     10738.3
    319480       10740
    319520       10741
    319560     10743.1
    319600     10744.3
    319640     10745.7
    319680     10747.9
    319720     10748.2
    319760     10749.9
    319800       10751
    319840     10752.5
    319880     10752.9
    319920     10755.2
    319960     10756.6
    320000     10757.7
    320040     10757.9
    320080     10759.7
    320120     10761.8
    320160     10763.1
    320200     10764.5
    320240     10765.2
    320280     10766.8
    320320     10767.8
    320360       10770
    320400     10771.1
    320440     10772.5
    320480     10774.7
    320520       10775
    320560     10776.7
    320600     10777.8
    320640     10779.3
    320680     10779.7
    320720       10782
    320760     10783.4
    320800     10784.5
    320840     10784.7
    320880     10786.5
    320920     10788.7
    320960     10789.9
    321000     10791.3
    321040     10791.9
    321080     10793.6
    321120     10794.6
    321160     10796.8
    321200     10797.9
    321240     10799.3
    321280     10801.5
    321320     10801.8
    321360     10803.5
    321400     10804.6
    321440     10806.1
    321480     10806.5
    321520     10808.8
    321560     10810.2
    321600     10811.4
    321640     10811.6
    321680     10813.3
    321720     10815.5
    321760     10816.7
    321800       10818
    321840     10818.7
    321880     10820.4
    321920     10821.4
    321960     10823.6
    322000     10824.7
    322040     10826.1
    322080     10828.3
    322120     10828.6
    322160     10830.3
    322200     10831.4
    322240     10832.9
    322280     10833.3
    322320     10835.6
    322360       10837
    322400     10838.2
    322440     10838.3
    322480     10840.1
    322520     10842.3
    322560     10843.5
    322600     10844.8
    322640     10845.5
    322680     10847.2
    322720     10848.2
    322760     10850.4
    322800     10851.5
    322840     10852.9
    322880     10855.1
    322920     10855.4
    322960     10857.1
    323000     10858.2
    323040     10859.8
    323080     10860.1
    323120     10862.4
    323160     10863.8
    323200       10865
    323240     10865.1
    323280     10866.9
    323320     10869.1
    323360     10870.3
    323400     10871.6
    323440     10872.3
    323480       10874
    323520       10875
    323560     10877.2
    323600     10878.3
    323640     10879.8
    323680     10881.9
    323720     10882.2
    323760     10883.9
    323800       10885
    323840     10886.6
    323880     10886.9
    323920     10889.3
    323960     10890.6
    324000     10891.8
    324040       10892
    324080     10893.7
    324120     10895.9
    324160     10897.1
    324200     10898.4
    324240     10899.2
    324280     10900.8
    324320     10901.9
    324360       10904
    324400     10905.1
    324440     10906.6
    324480     10908.7
    324520       10909
    324560     10910.8
    324600     10911.8
    324640     10913.4
    324680     10913.8
    324720     10916.1
    324760     10917.4
    324800     10918.6
    324840     10918.8
    324880     10920.5
    324920     10922.7
    324960     10923.9
    325000     10925.3
    325040       10926
    325080     10927.6
    325120     10928.7
    325160     10930.9
    325200       10932
    325240     10933.5
    325280     10935.6
    325320     10935.9
    325360     10937.6
    325400     10938.6
    325440     10940.2
    325480     10940.6
    325520     10942.9
    325560     10944.2
    325600     10945.4
    325640     10945.6
    325680     10947.3
    325720     10949.6
    325760     10950.8
    325800     10952.1
    325840     10952.8
    325880     10954.4
    325920     10955.5
    325960     10957.7
    326000     10958.8
    326040     10960.3
    326080     10962.4
    326120     10962.7
    326160     10964.4
    326200     10965.4
    326240       10967
    326280     10967.4
    326320     10969.7
    326360     10971.1
    326400     10972.3
    326440     10972.4
    326480     10974.2
    326520     10976.4
    326560     10977.6
    326600       10979
    326640     10979.6
    326680     10981.3
    326720     10982.3
    326760     10984.5
    326800     10985.6
    326840     10987.1
    326880     10989.3
    326920     10989.5
    326960     10991.3
    327000     10992.3
    327040     10993.8
    327080     10994.3
    327120     10996.6
    327160     10997.9
    327200     10999.1
    327240     10999.2
    327280       11001
    327320     11003.2
    327360     11004.4
    327400     11005.7
    327440     11006.4
    327480     11008.1
    327520     11009.2
    327560     11011.3
    327600     11012.4
    327640       11014
    327680     11016.1
    327720     11016.3
    327760     11018.1
    327800     11019.1
    327840     11020.7
    327880     11021.1
    327920     11023.4
    327960     11024.8
    328000     11025.9
    328040     11026.1
    328080     11027.8
    328120     11030.1
    328160     11031.3
    328200     11032.6
    328240     11033.3
    328280       11035
    328320       11036
    328360     11038.2
    328400     11039.3
    328440     11040.8
    328480       11043
    328520     11043.2
    328560     11044.9
    328600       11046
    328640     11047.5
    328680       11048
    328720     11050.2
    328760     11051.6
    328800     11052.8
    328840       11053
    328880     11054.6
    328920     11056.9
    328960     11058.1
    329000     11059.5
    329040     11060.1
    329080     11061.9
    329120     11062.9
    329160       11065
    329200     11066.1
    329240     11067.7
    329280     11069.8
    329320       11070
    329360     11071.8
    329400     11072.8
    329440     11074.4
    329480     11074.9
    329520     11077.1
    329560     11078.5
    329600     11079.7
    329640     11079.8
    329680     11081.5
    329720     11083.8
    329760       11085
    329800     11086.3
    329840       11087
    329880     11088.7
    329920     11089.7
    329960     11091.9
    330000       11093
    330040     11094.6
    330080     11096.7
    330120     11096.9
    330160     11098.7
    330200     11099.7
    330240     11101.3
    330280     11101.7
    330320       11104
    330360     11105.4
    330400     11106.5
    330440     11106.7
    330480     11108.4
    330520     11110.7
    330560     11111.9
    330600     11113.2
    330640     11113.8
    330680     11115.6
    330720     11116.6
    330760     11118.7
    330800     11119.9
    330840     11121.5
    330880     11123.5
    330920     11123.7
    330960     11125.5
    331000     11126.5
    331040     11128.2
    331080     11128.6
    331120     11130.9
    331160     11132.2
    331200     11133.4
    331240     11133.5
    331280     11135.2
    331320     11137.5
    331360     11138.7
    331400     11140.1
    331440     11140.7
    331480     11142.5
    331520     11143.4
    331560     11145.6
    331600     11146.8
    331640     11148.3
    331680     11150.4
    331720     11150.6
    331760     11152.4
    331800     11153.4
    331840     11155.1
    331880     11155.5
    331920     11157.8
    331960     11159.1
    332000     11160.2
    332040     11160.4
    332080     11162.1
    332120     11164.4
    332160     11165.7
    332200       11167
    332240     11167.6
    332280     11169.4
    332320     11170.3
    332360     11172.5
    332400     11173.7
    332440     11175.2
    332480     11177.3
    332520     11177.5
    332560     11179.3
    332600     11180.2
    332640       11182
    332680     11182.4
    332720     11184.7
    332760       11186
    332800     11187.1
    332840     11187.3
    332880       11189
    332920     11191.3
    332960     11192.5
    333000     11193.8
    333040     11194.4
    333080     11196.2
    333120     11197.2
    333160     11199.4
    333200     11200.6
    333240     11202.1
    333280     11204.2
    333320     11204.4
    333360     11206.2
    333400     11207.1
    333440     11208.9
    333480     11209.3
    333520     11211.5
    333560     11212.9
    333600       11214
    333640     11214.2
    333680     11215.9
    333720     11218.3
    333760     11219.4
    333800     11220.7
    333840     11221.3
    333880     11223.1
    333920     11224.1
    333960     11226.3
    334000     11227.5
    334040       11229
    334080     11231.1
    334120     11231.3
    334160     11233.1
    334200       11234
    334240     11235.8
    334280     11236.2
    334320     11238.4
    334360     11239.8
    334400       11241
    334440     11241.1
    334480     11242.8
    334520     11245.1
    334560     11246.3
    334600     11247.6
    334640     11248.2
    334680       11250
    334720       11251
    334760     11253.2
    334800     11254.4
    334840     11255.9
    334880       11258
    334920     11258.2
    334960       11260
    335000     11260.9
    335040     11262.7
    335080     11263.1
    335120     11265.3
    335160     11266.6
    335200     11267.9
    335240       11268
    335280     11269.7
    335320       11272
    335360     11273.2
    335400     11274.5
    335440     11275.1
    335480     11276.9
    335520     11277.9
    335560     11280.1
    335600     11281.3
    335640     11282.8
    335680     11284.9
    335720     11285.1
    335760     11286.9
    335800     11287.8
    335840     11289.6
    335880       11290
    335920     11292.2
    335960     11293.5
    336000     11294.8
    336040     11294.9
    336080     11296.6
    336120     11298.9
    336160     11300.1
    336200     11301.5
    336240       11302
    336280     11303.8
    336320     11304.8
    336360       11307
    336400     11308.3
    336440     11309.7
    336480     11311.8
    336520       11312
    336560     11313.8
    336600     11314.7
    336640     11316.5
    336680     11316.9
    336720     11319.2
    336760     11320.4
    336800     11321.7
    336840     11321.8
    336880     11323.5
    336920     11325.8
    336960       11327
    337000     11328.4
    337040     11328.9
    337080     11330.7
    337120     11331.8
    337160     11333.9
    337200     11335.2
    337240     11336.6
    337280     11338.7
    337320     11338.9
    337360     11340.7
    337400     11341.6
    337440     11343.4
    337480     11343.8
    337520     11346.1
    337560     11347.3
    337600     11348.6
    337640     11348.7
    337680     11350.4
    337720     11352.7
    337760     11353.9
    337800     11355.3
    337840     11355.9
    337880     11357.6
    337920     11358.7
    337960     11360.8
    338000     11362.1
    338040     11363.6
    338080     11365.7
    338120     11365.8
    338160     11367.6
    338200     11368.5
    338240     11370.4
    338280     11370.7
    338320       11373
    338360     11374.2
    338400     11375.5
    338440     11375.6
    338480     11377.4
    338520     11379.7
    338560     11380.8
    338600     11382.2
    338640     11382.8
    338680     11384.6
    338720     11385.7
    338760     11387.8
    338800       11389
    338840     11390.5
    338880     11392.6
    338920     11392.7
    338960     11394.5
    339000     11395.4
    339040     11397.3
    339080     11397.6
    339120     11399.9
    339160     11401.2
    339200     11402.4
    339240     11402.6
    339280     11404.3
    339320     11406.7
    339360     11407.8
    339400     11409.2
    339440     11409.7
    339480     11411.5
    339520     11412.6
    339560     11414.7
    339600       11416
    339640     11417.5
    339680     11419.5
    339720     11419.7
    339760     11421.5
    339800     11422.4
    339840     11424.2
    339880     11424.6
    339920     11426.9
    339960     11428.1
    340000     11429.4
    340040     11429.5
    340080     11431.3
    340120     11433.6
    340160     11434.7
    340200     11436.1
    340240     11436.7
    340280     11438.4
    340320     11439.5
    340360     11441.6
    340400       11443
    340440     11444.4
    340480     11446.4
    340520     11446.6
    340560     11448.4
    340600     11449.3
    340640     11451.1
    340680     11451.5
    340720     11453.8
    340760     11455.1
    340800     11456.3
    340840     11456.5
    340880     11458.2
    340920     11460.5
    340960     11461.7
    341000       11463
    341040     11463.6
    341080     11465.4
    341120     11466.4
    341160     11468.6
    341200     11469.9
    341240     11471.4
    341280     11473.4
    341320     11473.5
    341360     11475.4
    341400     11476.2
    341440     11478.1
    341480     11478.4
    341520     11480.8
    341560     11482.1
    341600     11483.2
    341640     11483.4
    341680     11485.2
    341720     11487.5
    341760     11488.7
    341800       11490
    341840     11490.5
    341880     11492.3
    341920     11493.4
    341960     11495.6
    342000     11496.8
    342040     11498.3
    342080     11500.3
    342120     11500.5
    342160     11502.3
    342200     11503.2
    342240       11505
    342280     11505.4
    342320     11507.7
    342360       11509
    342400     11510.2
    342440     11510.3
    342480     11512.1
    342520     11514.4
    342560     11515.6
    342600     11516.9
    342640     11517.5
    342680     11519.3
    342720     11520.4
    342760     11522.5
    342800     11523.8
    342840     11525.2
    342880     11527.3
    342920     11527.5
    342960     11529.3
    343000     11530.1
    343040       11532
    343080     11532.3
    343120     11534.6
    343160       11536
    343200     11537.2
    343240     11537.3
    343280     11539.1
    343320     11541.4
    343360     11542.6
    343400     11543.9
    343440     11544.4
    343480     11546.2
    343520     11547.3
    343560     11549.4
    343600     11550.8
    343640     11552.2
    343680     11554.2
    343720     11554.4
    343760     11556.3
    343800     11557.1
    343840     11558.9
    343880     11559.3
    343920     11561.6
    343960       11563
    344000     11564.2
    344040     11564.2
    344080       11566
    344120     11568.4
    344160     11569.6
    344200     11570.9
    344240     11571.4
    344280     11573.2
    344320     11574.3
    344360     11576.4
    344400     11577.7
    344440     11579.1
    344480     11581.2
    344520     11581.4
    344560     11583.2
    344600     11584.1
    344640     11585.9
    344680     11586.2
    344720     11588.6
    344760     11589.9
    344800     11591.2
    344840     11591.2
    344880       11593
    344920     11595.3
    344960     11596.6
    345000     11597.9
    345040     11598.4
    345080     11600.2
    345120     11601.3
    345160     11603.4
    345200     11604.7
    345240     11606.1
    345280     11608.2
    345320     11608.4
    345360     11610.2
    345400       11611
    345440     11612.9
    345480     11613.2
    345520     11615.5
    345560     11616.9
    345600     11618.2
    345640     11618.2
    345680       11620
    345720     11622.3
    345760     11623.5
    345800     11624.9
    345840     11625.3
    345880     11627.2
    345920     11628.3
    345960     11630.4
    346000     11631.7
    346040     11633.1
    346080     11635.2
    346120     11635.4
    346160     11637.3
    346200     11638.1
    346240     11639.9
    346280     11640.2
    346320     11642.6
    346360     11643.9
    346400     11645.2
    346440     11645.2
    346480       11647
    346520     11649.3
    346560     11650.6
    346600     11651.9
    346640     11652.3
    346680     11654.2
    346720     11655.3
    346760     11657.4
    346800     11658.7
    346840     11660.1
    346880     11662.2
    346920     11662.4
    346960     11664.2
    347000     11665.1
    347040     11666.9
    347080     11667.3
    347120     11669.6
    347160       11671
    347200     11672.2
    347240     11672.3
    347280     11674.1
    347320     11676.4
    347360     11677.6
    347400     11678.9
    347440     11679.3
    347480     11681.2
    347520     11682.3
    347560     11684.4
    347600     11685.7
    347640     11687.1
    347680     11689.2
    347720     11689.4
    347760     11691.2
    347800     11692.1
    347840     11693.9
    347880     11694.3
    347920     11696.6
    347960     11697.9
    348000     11699.1
    348040     11699.3
    348080     11701.1
    348120     11703.4
    348160     11704.6
    348200     11705.9
    348240     11706.3
    348280     11708.2
    348320     11709.3
    348360     11711.4
    348400     11712.7
    348440     11714.1
    348480     11716.3
    348520     11716.5
    348560     11718.3
    348600     11719.1
    348640     11720.9
    348680     11721.3
    348720     11723.6
    348760       11725
    348800     11726.2
    348840     11726.3
    348880     11728.1
    348920     11730.4
    348960     11731.6
    349000     11732.9
    349040     11733.4
    349080     11735.3
    349120     11736.3
    349160     11738.5
    349200     11739.7
    349240     11741.2
    349280     11743.3
    349320     11743.5
    349360     11745.3
    349400     11746.1
    349440     11747.9
    349480     11748.3
    349520     11750.6
    349560       11752
    349600     11753.2
    349640     11753.3
    349680     11755.1
    349720     11757.5
    349760     11758.7
    349800     11759.9
    349840     11760.4
    349880     11762.3
    349920     11763.3
    349960     11765.5
    350000     11766.7
    350040     11768.2
    350080     11770.3
    350120     11770.5
    350160     11772.3
    350200     11773.1
    350240     11774.9
    350280     11775.3
    350320     11777.6
    350360       11779
    350400     11780.2
    350440     11780.3
    350480     11782.1
    350520     11784.5
    350560     11785.7
    350600     11786.9
    350640     11787.4
    350680     11789.3
    350720     11790.3
    350760     11792.6
    350800     11793.7
    350840     11795.2
    350880     11797.3
    350920     11797.5
    350960     11799.3
    351000     11800.2
    351040       11802
    351080     11802.3
    351120     11804.6
    351160       11806
    351200     11807.3
    351240     11807.4
    351280     11809.2
    351320     11811.5
    351360     11812.7
    351400     11813.9
    351440     11814.4
    351480     11816.3
    351520     11817.4
    351560     11819.6
    351600     11820.8
    351640     11822.2
    351680     11824.4
    351720     11824.6
    351760     11826.4
    351800     11827.2
    351840       11829
    351880     11829.3
    351920     11831.7
    351960     11833.1
    352000     11834.4
    352040     11834.5
    352080     11836.2
    352120     11838.6
    352160     11839.8
    352200       11841
    352240     11841.5
    352280     11843.4
    352320     11844.5
    352360     11846.6
    352400     11847.8
    352440     11849.3
    352480     11851.5
    352520     11851.7
    352560     11853.5
    352600     11854.3
    352640     11856.1
    352680     11856.4
    352720     11858.8
    352760     11860.2
    352800     11861.4
    352840     11861.5
    352880     11863.3
    352920     11865.7
    352960     11866.9
    353000     11868.1
    353040     11868.6
    353080     11870.5
    353120     11871.6
    353160     11873.7
    353200     11874.9
    353240     11876.3
    353280     11878.5
    353320     11878.8
    353360     11880.6
    353400     11881.4
    353440     11883.2
    353480     11883.5
    353520     11885.9
    353560     11887.3
    353600     11888.4
    353640     11888.6
    353680     11890.4
    353720     11892.8
    353760       11894
    353800     11895.1
    353840     11895.7
    353880     11897.6
    353920     11898.6
    353960     11900.8
    354000       11902
    354040     11903.4
    354080     11905.6
    354120     11905.8
    354160     11907.6
    354200     11908.4
    354240     11910.3
    354280     11910.6
    354320     11912.9
    354360     11914.4
    354400     11915.6
    354440     11915.7
    354480     11917.4
    354520     11919.9
    354560     11921.1
    354600     11922.3
    354640     11922.8
    354680     11924.7
    354720     11925.7
    354760     11927.9
    354800     11929.1
    354840     11930.5
    354880     11932.7
    354920       11933
    354960     11934.7
    355000     11935.6
    355040     11937.4
    355080     11937.7
    355120     11940.1
    355160     11941.5
    355200     11942.7
    355240     11942.8
    355280     11944.5
    355320       11947
    355360     11948.2
    355400     11949.4
    355440     11949.8
    355480     11951.8
    355520     11952.8
    355560       11955
    355600     11956.2
    355640     11957.6
    355680     11959.8
    355720     11960.1
    355760     11961.9
    355800     11962.6
    355840     11964.5
    355880     11964.8
    355920     11967.2
    355960     11968.6
    356000     11969.8
    356040     11969.9
    356080     11971.6
    356120     11974.1
    356160     11975.3
    356200     11976.5
    356240     11976.9
    356280     11978.9
    356320       11980
    356360     11982.1
    356400     11983.3
    356440     11984.7
    356480     11986.9
    356520     11987.2
    356560       11989
    356600     11989.7
    356640     11991.7
    356680     11991.9
    356720     11994.3
    356760     11995.7
    356800       11997
    356840       11997
    356880     11998.8
    356920     12001.3
    356960     12002.4
    357000     12003.6
    357040     12004.1
    357080     12006.1
    357120     12007.1
    357160     12009.3
    357200     12010.5
    357240     12011.8
    357280     12014.1
    357320     12014.4
    357360     12016.1
    357400     12016.9
    357440     12018.8
    357480     12019.1
    357520     12021.5
    357560     12022.9
    357600     12024.1
    357640     12024.1
    357680     12025.9
    357720     12028.4
    357760     12029.6
    357800     12030.8
    357840     12031.3
    357880     12033.2
    357920     12034.3
    357960     12036.4
    358000     12037.6
    358040       12039
    358080     12041.2
    358120     12041.5
    358160     12043.2
    358200       12044
    358240       12046
    358280     12046.2
    358320     12048.6
    358360       12050
    358400     12051.3
    358440     12051.3
    358480       12053
    358520     12055.6
    358560     12056.7
    358600     12057.9
    358640     12058.4
    358680     12060.3
    358720     12061.4
    358760     12063.5
    358800     12064.8
    358840     12066.1
    358880     12068.4
    358920     12068.7
    358960     12070.4
    359000     12071.1
    359040     12073.1
    359080     12073.3
    359120     12075.8
    359160     12077.1
    359200     12078.4
    359240     12078.4
    359280     12080.2
    359320     12082.7
    359360     12083.9
    359400       12085
    359440     12085.5
    359480     12087.4
    359520     12088.5
    359560     12090.6
    359600     12091.9
    359640     12093.2
    359680     12095.5
    359720     12095.8
    359760     12097.5
    359800     12098.2
    359840     12100.2
    359880     12100.4
    359920       12103
    359960     12104.3
    360000     12105.5
    360040     12105.5
    360080     12107.3
    360120     12109.9
    360160       12111
    360200     12112.1
    360240     12112.7
    360280     12114.6
    360320     12115.6
    360360     12117.7
    360400       12119
    360440     12120.3
    360480     12122.7
    360520     12122.9
    360560     12124.7
    360600     12125.3
    360640     12127.4
    360680     12127.6
    360720     12130.1
    360760     12131.4
    360800     12132.7
    360840     12132.7
    360880     12134.4
    360920     12137.1
    360960     12138.2
    361000     12139.3
    361040     12139.8
    361080     12141.7
    361120     12142.8
    361160     12144.9
    361200     12146.3
    361240     12147.5
    361280     12149.8
    361320     12150.1
    361360     12151.8
    361400     12152.5
    361440     12154.5
    361480     12154.8
    361520     12157.3
    361560     12158.6
    361600     12159.8
    361640     12159.8
    361680     12161.6
    361720     12164.2
    361760     12165.3
    361800     12166.4
    361840       12167
    361880     12168.9
    361920     12169.9
    361960       12172
    362000     12173.4
    362040     12174.7
    362080       12177
    362120     12177.3
    362160       12179
    362200     12179.7
    362240     12181.7
    362280     12181.9
    362320     12184.4
    362360     12185.7
    362400     12186.9
    362440     12186.9
    362480     12188.8
    362520     12191.4
    362560     12192.5
    362600     12193.6
    362640     12194.1
    362680       12196
    362720     12197.1
    362760     12199.2
    362800     12200.6
    362840     12201.8
    362880     12204.2
    362920     12204.4
    362960     12206.2
    363000     12206.8
    363040     12208.8
    363080       12209
    363120     12211.6
    363160     12212.8
    363200     12214.1
    363240     12214.1
    363280     12215.9
    363320     12218.6
    363360     12219.7
    363400     12220.7
    363440     12221.3
    363480     12223.2
    363520     12224.2
    363560     12226.4
    363600     12227.7
    363640     12228.9
    363680     12231.3
    363720     12231.5
    363760     12233.3
    363800       12234
    363840     12235.9
    363880     12236.2
    363920     12238.7
    363960       12240
    364000     12241.3
    364040     12241.1
    364080       12243
    364120     12245.7
    364160     12246.8
    364200     12247.9
    364240     12248.4
    364280     12250.3
    364320     12251.3
    364360     12253.5
    364400     12254.8
    364440     12256.1
    364480     12258.5
    364520     12258.7
    364560     12260.4
    364600     12261.1
    364640     12263.1
    364680     12263.3
    364720     12265.9
    364760     12267.2
    364800     12268.4
    364840     12268.3
    364880     12270.2
    364920     12272.8
    364960     12273.9
    365000       12275
    365040     12275.5
    365080     12277.5
    365120     12278.5
    365160     12280.6
    365200     12281.9
    365240     12283.3
    365280     12285.7
    365320     12285.8
    365360     12287.6
    365400     12288.3
    365440     12290.2
    365480     12290.4
    365520       12293
    365560     12294.3
    365600     12295.5
    365640     12295.4
    365680     12297.3
    365720       12300
    365760     12301.1
    365800     12302.2
    365840     12302.7
    365880     12304.6
    365920     12305.6
    365960     12307.8
    366000     12309.1
    366040     12310.4
    366080     12312.8
    366120     12312.9
    366160     12314.8
    366200     12315.5
    366240     12317.4
    366280     12317.6
    366320     12320.2
    366360     12321.4
    366400     12322.6
    366440     12322.6
    366480     12324.5
    366520     12327.1
    366560     12328.2
    366600     12329.3
    366640     12329.8
    366680     12331.7
    366720     12332.8
    366760     12334.9
    366800     12336.2
    366840     12337.6
    366880       12340
    366920     12340.1
    366960     12341.9
    367000     12342.6
    367040     12344.6
    367080     12344.7
    367120     12347.3
    367160     12348.6
    367200     12349.7
    367240     12349.7
    367280     12351.6
    367320     12354.3
    367360     12355.3
    367400     12356.4
    367440       12357
    367480     12358.9
    367520       12360
    367560     12362.1
    367600     12363.4
    367640     12364.7
    367680     12367.2
    367720     12367.2
    367760     12369.1
    367800     12369.8
    367840     12371.7
    367880     12371.9
    367920     12374.4
    367960     12375.8
    368000     12376.9
    368040     12376.9
    368080     12378.8
    368120     12381.4
    368160     12382.5
    368200     12383.6
    368240     12384.1
    368280     12386.1
    368320     12387.1
    368360     12389.3
    368400     12390.5
    368440     12391.8
    368480     12394.3
    368520     12394.4
    368560     12396.3
    368600     12396.9
    368640     12398.9
    368680       12399
    368720     12401.6
    368760     12402.9
    368800     12404.1
    368840       12404
    368880     12405.9
    368920     12408.6
    368960     12409.7
    369000     12410.7
    369040     12411.3
    369080     12413.2
    369120     12414.3
    369160     12416.4
    369200     12417.7
    369240       12419
    369280     12421.5
    369320     12421.5
    369360     12423.5
    369400     12424.1
    369440       12426
    369480     12426.2
    369520     12428.8
    369560       12430
    369600     12431.2
    369640     12431.2
    369680     12433.1
    369720     12435.8
    369760     12436.8
    369800     12437.9
    369840     12438.4
    369880     12440.4
    369920     12441.4
    369960     12443.5
    370000     12444.8
    370040     12446.1
    370080     12448.7
    370120     12448.7
    370160     12450.6
    370200     12451.2
    370240     12453.2
    370280     12453.3
    370320       12456
    370360     12457.2
    370400     12458.3
    370440     12458.3
    370480     12460.2
    370520       12463
    370560       12464
    370600       12465
    370640     12465.6
    370680     12467.5
    370720     12468.5
    370760     12470.7
    370800       12472
    370840     12473.3
    370880     12475.8
    370920     12475.8
    370960     12477.8
    371000     12478.3
    371040     12480.3
    371080     12480.5
    371120     12483.1
    371160     12484.3
    371200     12485.5
    371240     12485.5
    371280     12487.4
    371320     12490.1
    371360     12491.1
    371400     12492.2
    371440     12492.7
    371480     12494.6
    371520     12495.7
    371560     12497.8
    371600     12499.2
    371640     12500.5
    371680     12502.9
    371720       12503
    371760     12504.9
    371800     12505.5
    371840     12507.5
    371880     12507.6
    371920     12510.3
    371960     12511.4
    372000     12512.6
    372040     12512.7
    372080     12514.5
    372120     12517.3
    372160     12518.2
    372200     12519.3
    372240     12519.9
    372280     12521.8
    372320     12522.8
    372360       12525
    372400     12526.3
    372440     12527.6
    372480     12530.1
    372520     12530.1
    372560     12532.1
    372600     12532.6
    372640     12534.6
    372680     12534.8
    372720     12537.4
    372760     12538.6
    372800     12539.8
    372840     12539.8
    372880     12541.7
    372920     12544.4
    372960     12545.4
    373000     12546.5
    373040       12547
    373080       12549
    373120     12549.9
    373160     12552.1
    373200     12553.4
    373240     12554.7
    373280     12557.2
    373320     12557.2
    373360     12559.2
    373400     12559.7
    373440     12561.8
    373480     12561.9
    373520     12564.6
    373560     12565.7
    373600     12566.9
    373640     12566.9
    373680     12568.8
    373720     12571.5
    373760     12572.5
    373800     12573.6
    373840     12574.1
    373880     12576.1
    373920       12577
    373960     12579.3
    374000     12580.5
    374040     12581.8
    374080     12584.4
    374120     12584.3
    374160     12586.3
    374200     12586.8
    374240     12588.8
    374280       12589
    374320     12591.7
    374360     12592.8
    374400       12594
    374440       12594
    374480     12595.9
    374520     12598.6
    374560     12599.6
    374600     12600.7
    374640     12601.2
    374680     12603.2
    374720     12604.2
    374760     12606.4
    374800     12607.7
    374840       12609
    374880     12611.5
    374920     12611.4
    374960     12613.5
    375000       12614
    375040       12616
    375080     12616.1
    375120     12618.8
    375160     12619.9
    375200     12621.1
    375240     12621.1
    375280     12623.1
    375320     12625.7
    375360     12626.7
    375400     12627.9
    375440     12628.3
    375480     12630.3
    375520     12631.3
    375560     12633.4
    375600     12634.8
    375640     12636.2
    375680     12638.6
    375720     12638.5
    375760     12640.6
    375800     12641.1
    375840     12643.1
    375880     12643.2
    375920       12646
    375960     12647.1
    376000     12648.3
    376040     12648.2
    376080     12650.2
    376120     12652.9
    376160     12653.8
    376200       12655
    376240     12655.4
    376280     12657.5
    376320     12658.4
    376360     12660.6
    376400     12661.9
    376440     12663.3
    376480     12665.7
    376520     12665.6
    376560     12667.7
    376600     12668.2
    376640     12670.2
    376680     12670.4
    376720       12673
    376760     12674.2
    376800     12675.4
    376840     12675.3
    376880     12677.3
    376920       12680
    376960     12680.9
    377000     12682.1
    377040     12682.5
    377080     12684.6
    377120     12685.5
    377160     12687.7
    377200       12689
    377240     12690.4
    377280     12692.8
    377320     12692.7
    377360     12694.8
    377400     12695.3
    377440     12697.3
    377480     12697.4
    377520     12700.1
    377560     12701.3
    377600     12702.5
    377640     12702.4
    377680     12704.4
    377720     12707.1
    377760       12708
    377800     12709.2
    377840     12709.7
    377880     12711.6
    377920     12712.6
    377960     12714.8
    378000     12716.1
    378040     12717.5
    378080     12719.9
    378120     12719.8
    378160     12721.9
    378200     12722.4
    378240     12724.4
    378280     12724.5
    378320     12727.2
    378360     12728.4
    378400     12729.6
    378440     12729.4
    378480     12731.5
    378520     12734.2
    378560     12735.1
    378600     12736.2
    378640     12736.7
    378680     12738.7
    378720     12739.7
    378760     12741.9
    378800     12743.2
    378840     12744.6
    378880       12747
    378920     12746.9
    378960       12749
    379000     12749.5
    379040     12751.5
    379080     12751.6
    379120     12754.4
    379160     12755.5
    379200     12756.7
    379240     12756.5
    379280     12758.6
    379320     12761.3
    379360     12762.2
    379400     12763.4
    379440     12763.9
    379480     12765.9
    379520     12766.8
    379560       12769
    379600     12770.3
    379640     12771.7
    379680     12774.1
    379720       12774
    379760     12776.1
    379800     12776.7
    379840     12778.6
    379880     12778.8
    379920     12781.5
    379960     12782.6
    380000     12783.8
    380040     12783.6
    380080     12785.7
    380120     12788.4
    380160     12789.3
    380200     12790.4
    380240     12790.9
    380280       12793
    380320     12793.9
    380360     12796.1
    380400     12797.5
    380440     12798.8
    380480     12801.2
    380520     12801.1
    380560     12803.2
    380600     12803.8
    380640     12805.7
    380680     12805.8
    380720     12808.6
    380760     12809.6
    380800     12810.9
    380840     12810.7
    380880     12812.8
    380920     12815.5
    380960     12816.4
    381000     12817.6
    381040       12818
    381080     12820.1
    381120       12821
    381160     12823.2
    381200     12824.5
    381240     12825.9
    381280     12828.3
    381320     12828.3
    381360     12830.3
    381400     12830.8
    381440     12832.9
    381480     12832.9
    381520     12835.6
    381560     12836.7
    381600       12838
    381640     12837.8
    381680     12839.9
    381720     12842.7
    381760     12843.5
    381800     12844.7
    381840     12845.1
    381880     12847.2
    381920     12848.1
    381960     12850.3
    382000     12851.6
    382040       12853
    382080     12855.4
    382120     12855.3
    382160     12857.4
    382200     12857.9
    382240       12860
    382280       12860
    382320     12862.7
    382360     12863.8
    382400     12865.1
    382440     12864.9
    382480     12866.9
    382520     12869.7
    382560     12870.6
    382600     12871.8
    382640     12872.2
    382680     12874.3
    382720     12875.2
    382760     12877.4
    382800     12878.7
    382840     12880.2
    382880     12882.4
    382920     12882.4
    382960     12884.5
    383000       12885
    383040     12887.1
    383080     12887.1
    383120     12889.8
    383160     12890.8
    383200     12892.2
    383240     12891.9
    383280       12894
    383320     12896.8
    383360     12897.7
    383400     12898.9
    383440     12899.3
    383480     12901.3
    383520     12902.2
    383560     12904.4
    383600     12905.8
    383640     12907.2
    383680     12909.5
    383720     12909.5
    383760     12911.5
    383800     12912.1
    383840     12914.1
    383880     12914.2
    383920     12916.9
    383960     12917.9
    384000     12919.2
    384040       12919
    384080     12921.1
    384120     12923.9
    384160     12924.8
    384200     12926.1
    384240     12926.4
    384280     12928.4
    384320     12929.3
    384360     12931.5
    384400     12932.9
    384440     12934.3
    384480     12936.6
    384520     12936.5
    384560     12938.6
    384600     12939.2
    384640     12941.2
    384680     12941.3
    384720     12943.9
    384760       12945
    384800     12946.3
    384840       12946
    384880     12948.2
    384920       12951
    384960     12951.8
    385000     12953.2
    385040     12953.5
    385080     12955.5
    385120     12956.4
    385160     12958.6
    385200       12960
    385240     12961.5
    385280     12963.7
    385320     12963.7
    385360     12965.6
    385400     12966.3
    385440     12968.3
    385480     12968.4
    385520       12971
    385560       12972
    385600     12973.4
    385640     12973.1
    385680     12975.3
    385720     12978.1
    385760     12978.9
    385800     12980.3
    385840     12980.6
    385880     12982.6
    385920     12983.5
    385960     12985.7
    386000       12987
    386040     12988.6
    386080     12990.8
    386120     12990.8
    386160     12992.7
    386200     12993.3
    386240     12995.4
    386280     12995.6
    386320     12998.1
    386360     12999.2
    386400     13000.5
    386440     13000.2
    386480     13002.4
    386520     13005.2
    386560     13006.1
    386600     13007.4
    386640     13007.7
    386680     13009.7
    386720     13010.6
    386760     13012.8
    386800     13014.1
    386840     13015.7
    386880     13017.9
    386920     13017.9
    386960     13019.8
    387000     13020.4
    387040     13022.5
    387080     13022.7
    387120     13025.2
    387160     13026.3
    387200     13027.6
    387240     13027.3
    387280     13029.6
    387320     13032.4
    387360     13033.2
    387400     13034.5
    387440     13034.7
    387480     13036.8
    387520     13037.7
    387560     13039.9
    387600     13041.2
    387640     13042.8
    387680       13045
    387720       13045
    387760       13047
    387800     13047.5
    387840     13049.6
    387880     13049.7
    387920     13052.3
    387960     13053.4
    388000     13054.7
    388040     13054.4
    388080     13056.6
    388120     13059.4
    388160     13060.3
    388200     13061.6
    388240     13061.8
    388280     13063.8
    388320     13064.8
    388360       13067
    388400     13068.4
    388440     13069.9
    388480     13072.1
    388520     13072.1
    388560       13074
    388600     13074.6
    388640     13076.7
    388680     13076.8
    388720     13079.4
    388760     13080.5
    388800     13081.8
    388840     13081.6
    388880     13083.7
    388920     13086.5
    388960     13087.4
    389000     13088.7
    389040     13088.9
    389080       13091
    389120     13091.9
    389160     13094.1
    389200     13095.4
    389240       13097
    389280     13099.2
    389320     13099.2
    389360     13101.2
    389400     13101.7
    389440     13103.8
    389480     13103.9
    389520     13106.5
    389560     13107.6
    389600     13108.9
    389640     13108.7
    389680     13110.8
    389720     13113.6
    389760     13114.5
    389800     13115.8
    389840     13116.1
    389880     13118.1
    389920       13119
    389960     13121.2
    390000     13122.5
    390040     13124.1
    390080     13126.3
    390120     13126.3
    390160     13128.3
    390200     13128.8
    390240     13130.9
    390280       13131
    390320     13133.6
    390360     13134.7
    390400       13136
    390440     13135.8
    390480     13137.9
    390520     13140.6
    390560     13141.6
    390600     13142.9
    390640     13143.1
    390680     13145.2
    390720     13146.2
    390760     13148.3
    390800     13149.6
    390840     13151.2
    390880     13153.4
    390920     13153.4
    390960     13155.3
    391000       13156
    391040       13158
    391080     13158.1
    391120     13160.7
    391160     13161.8
    391200     13163.1
    391240     13162.9
    391280       13165
    391320     13167.7
    391360     13168.7
    391400       13170
    391440     13170.3
    391480     13172.2
    391520     13173.3
    391560     13175.4
    391600     13176.7
    391640     13178.3
    391680     13180.5
    391720     13180.5
    391760     13182.4
    391800     13183.1
    391840     13185.1
    391880     13185.2
    391920     13187.7
    391960     13188.9
    392000     13190.1
    392040       13190
    392080     13192.1
    392120     13194.8
    392160     13195.8
    392200     13197.1
    392240     13197.3
    392280     13199.3
    392320     13200.3
    392360     13202.5
    392400     13203.8
    392440     13205.4
    392480     13207.5
    392520     13207.6
    392560     13209.5
    392600     13210.2
    392640     13212.2
    392680     13212.3
    392720     13214.8
    392760       13216
    392800     13217.2
    392840     13217.1
    392880     13219.3
    392920     13221.9
    392960     13222.9
    393000     13224.2
    393040     13224.4
    393080     13226.4
    393120     13227.4
    393160     13229.6
    393200     13230.9
    393240     13232.5
    393280     13234.6
    393320     13234.6
    393360     13236.6
    393400     13237.3
    393440     13239.3
    393480     13239.4
    393520       13242
    393560     13243.1
    393600     13244.3
    393640     13244.2
    393680     13246.4
    393720     13248.9
    393760       13250
    393800     13251.3
    393840     13251.5
    393880     13253.5
    393920     13254.5
    393960     13256.7
    394000       13258
    394040     13259.6
    394080     13261.7
    394120     13261.7
    394160     13263.7
    394200     13264.4
    394240     13266.4
    394280     13266.5
    394320     13269.1
    394360     13270.2
    394400     13271.4
    394440     13271.4
    394480     13273.5
    394520       13276
    394560     13277.1
    394600     13278.4
    394640     13278.6
    394680     13280.5
    394720     13281.5
    394760     13283.8
    394800       13285
    394840     13286.7
    394880     13288.8
    394920     13288.9
    394960     13290.8
    395000     13291.4
    395040     13293.5
    395080     13293.5
    395120     13296.2
    395160     13297.3
    395200     13298.5
    395240     13298.4
    395280     13300.6
    395320     13303.1
    395360     13304.2
    395400     13305.5
    395440     13305.7
    395480     13307.6
    395520     13308.6
    395560     13310.9
    395600     13312.1
    395640     13313.8
    395680     13315.9
    395720     13315.9
    395760     13317.9
    395800     13318.5
    395840     13320.6
    395880     13320.6
    395920     13323.3
    395960     13324.4
    396000     13325.6
    396040     13325.5
    396080     13327.7
    396120     13330.2
    396160     13331.2
    396200     13332.5
    396240     13332.8
    396280     13334.7
    396320     13335.6
    396360       13338
    396400     13339.2
    396440     13340.9
    396480       13343
    396520       13343
    396560     13344.9
    396600     13345.6
    396640     13347.7
    396680     13347.7
    396720     13350.3
    396760     13351.5
    396800     13352.6
    396840     13352.6
    396880     13354.8
    396920     13357.3
    396960     13358.3
    397000     13359.6
    397040     13359.9
    397080     13361.8
    397120     13362.7
    397160     13365.1
    397200     13366.3
    397240       13368
    397280     13370.1
    397320     13370.1
    397360     13372.1
    397400     13372.7
    397440     13374.8
    397480     13374.8
    397520     13377.5
    397560     13378.6
    397600     13379.8
    397640     13379.6
    397680     13381.8
    397720     13384.4
    397760     13385.4
    397800     13386.6
    397840       13387
    397880     13388.9
    397920     13389.8
    397960     13392.2
    398000     13393.4
    398040     13395.1
    398080     13397.2
    398120     13397.2
    398160     13399.1
    398200     13399.8
    398240     13401.9
    398280     13401.9
    398320     13404.5
    398360     13405.7
    398400     13406.8
    398440     13406.7
    398480       13409
    398520     13411.5
    398560     13412.4
    398600     13413.8
    398640       13414
    398680     13415.9
    398720     13416.9
    398760     13419.3
    398800     13420.5
    398840     13422.2
    398880     13424.3
    398920     13424.2
    398960     13426.2
    399000     13426.8
    399040       13429
    399080     13428.9
    399120     13431.6
    399160     13432.8
    399200     13433.9
    399240     13433.8
    399280     13436.1
    399320     13438.5
    399360     13439.5
    399400     13440.8
    399440     13441.1
    399480       13443
    399520       13444
    399560     13446.4
    399600     13447.6
    399640     13449.4
    399680     13451.3
    399720     13451.3
    399760     13453.3
    399800     13453.9
    399840     13456.1
    399880     13456.1
    399920     13458.8
    399960     13459.9
    400000     13461.1
    400040     13460.9
    400080     13463.2
    400120     13465.6
    400160     13466.6
    400200     13467.9
    400240     13468.3
    400280     13470.1
    400320     13471.1
    400360     13473.4
    400400     13474.7
    400440     13476.5
    400480     13478.4
    400520     13478.4
    400560     13480.4
    400600       13481
    400640     13483.2
    400680     13483.1
    400720     13485.9
    400760       13487
    400800     13488.2
    400840     13487.9
    400880     13490.3
    400920     13492.7
    400960     13493.7
    401000       13495
    401040     13495.4
    401080     13497.2
    401120     13498.2
    401160     13500.5
    401200     13501.8
    401240     13503.5
    401280     13505.6
    401320     13505.5
    401360     13507.5
    401400     13508.1
    401440     13510.3
    401480     13510.2
    401520       13513
    401560     13514.1
    401600     13515.3
    401640     13515.1
    401680     13517.4
    401720     13519.8
    401760     13520.8
    401800     13522.1
    401840     13522.4
    401880     13524.3
    401920     13525.3
    401960     13527.6
    402000     13528.9
    402040     13530.6
    402080     13532.7
    402120     13532.6
    402160     13534.6
    402200     13535.2
    402240     13537.4
    402280     13537.4
    402320     13540.1
    402360     13541.2
    402400     13542.4
    402440     13542.1
    402480     13544.5
    402520     13546.9
    402560     13547.9
    402600     13549.2
    402640     13549.5
    402680     13551.4
    402720     13552.4
    402760     13554.8
    402800       13556
    402840     13557.8
    402880     13559.8
    402920     13559.7
    402960     13561.7
    403000     13562.3
    403040     13564.4
    403080     13564.5
    403120     13567.2
    403160     13568.3
    403200     13569.5
    403240     13569.2
    403280     13571.6
    403320       13574
    403360       13575
    403400     13576.3
    403440     13576.7
    403480     13578.5
    403520     13579.6
    403560     13581.9
    403600     13583.1
    403640     13584.9
    403680     13586.9
    403720     13586.8
    403760     13588.9
    403800     13589.3
    403840     13591.5
    403880     13591.6
    403920     13594.3
    403960     13595.4
    404000     13596.6
    404040     13596.3
    404080     13598.7
    404120     13601.1
    404160     13602.1
    404200     13603.4
    404240     13603.8
    404280     13605.6
    404320     13606.6
    404360       13609
    404400     13610.2
    404440     13611.9
    404480       13614
    404520     13613.9
    404560     13615.9
    404600     13616.4
    404640     13618.6
    404680     13618.7
    404720     13621.3
    404760     13622.5
    404800     13623.7
    404840     13623.5
    404880     13625.8
    404920     13628.1
    404960     13629.2
    405000     13630.5
    405040     13630.8
    405080     13632.6
    405120     13633.7
    405160       13636
    405200     13637.3
    405240       13639
    405280     13641.1
    405320     13640.9
    405360       13643
    405400     13643.5
    405440     13645.7
    405480     13645.8
    405520     13648.4
    405560     13649.6
    405600     13650.8
    405640     13650.5
    405680     13652.9
    405720     13655.2
    405760     13656.2
    405800     13657.5
    405840     13657.9
    405880     13659.7
    405920     13660.8
    405960     13663.1
    406000     13664.4
    406040     13666.1
    406080     13668.2
    406120       13668
    406160     13670.1
    406200     13670.5
    406240     13672.7
    406280     13672.8
    406320     13675.5
    406360     13676.7
    406400     13677.9
    406440     13677.6
    406480     13679.9
    406520     13682.3
    406560     13683.3
    406600     13684.7
    406640     13684.9
    406680     13686.8
    406720     13687.9
    406760     13690.2
    406800     13691.4
    406840     13693.2
    406880     13695.2
    406920     13695.1
    406960     13697.2
    407000     13697.6
    407040     13699.8
    407080     13699.9
    407120     13702.6
    407160     13703.7
    407200       13705
    407240     13704.6
    407280       13707
    407320     13709.3
    407360     13710.3
    407400     13711.7
    407440       13712
    407480     13713.8
    407520     13714.9
    407560     13717.3
    407600     13718.5
    407640     13720.2
    407680     13722.3
    407720     13722.1
    407760     13724.2
    407800     13724.7
    407840     13726.9
    407880       13727
    407920     13729.7
    407960     13730.8
    408000     13732.1
    408040     13731.7
    408080     13734.1
    408120     13736.4
    408160     13737.3
    408200     13738.8
    408240       13739
    408280     13740.9
    408320     13741.9
    408360     13744.4
    408400     13745.5
    408440     13747.3
    408480     13749.3
    408520     13749.2
    408560     13751.3
    408600     13751.7
    408640       13754
    408680       13754
    408720     13756.7
    408760     13757.9
    408800     13759.2
    408840     13758.8
    408880     13761.1
    408920     13763.5
    408960     13764.4
    409000     13765.8
    409040     13766.1
    409080     13767.9
    409120       13769
    409160     13771.4
    409200     13772.6
    409240     13774.3
    409280     13776.4
    409320     13776.3
    409360     13778.4
    409400     13778.8
    409440       13781
    409480     13781.1
    409520     13783.8
    409560       13785
    409600     13786.3
    409640     13785.9
    409680     13788.2
    409720     13790.5
    409760     13791.4
    409800     13792.9
    409840     13793.1
    409880       13795
    409920       13796
    409960     13798.5
    410000     13799.7
    410040     13801.3
    410080     13803.4
    410120     13803.4
    410160     13805.5
    410200     13805.8
    410240     13808.1
    410280     13808.1
    410320     13810.9
    410360       13812
    410400     13813.3
    410440     13812.8
    410480     13815.2
    410520     13817.6
    410560     13818.5
    410600     13819.9
    410640     13820.1
    410680       13822
    410720       13823
    410760     13825.5
    410800     13826.8
    410840     13828.4
    410880     13830.5
    410920     13830.5
    410960     13832.5
    411000     13832.9
    411040     13835.1
    411080     13835.2
    411120     13837.9
    411160       13839
    411200     13840.3
    411240     13839.8
    411280     13842.3
    411320     13844.7
    411360     13845.5
    411400       13847
    411440     13847.1
    411480       13849
    411520     13850.1
    411560     13852.5
    411600     13853.8
    411640     13855.5
    411680     13857.5
    411720     13857.5
    411760     13859.6
    411800       13860
    411840     13862.2
    411880     13862.2
    411920       13865
    411960     13866.1
    412000     13867.4
    412040     13866.8
    412080     13869.3
    412120     13871.7
    412160     13872.6
    412200     13874.1
    412240     13874.2
    412280     13876.1
    412320     13877.1
    412360     13879.5
    412400     13880.9
    412440     13882.5
    412480     13884.5
    412520     13884.5
    412560     13886.6
    412600       13887
    412640     13889.2
    412680     13889.3
    412720       13892
    412760     13893.1
    412800     13894.4
    412840     13893.8
    412880     13896.4
    412920     13898.7
    412960     13899.6
    413000     13901.1
    413040     13901.2
    413080     13903.1
    413120     13904.1
    413160     13906.6
    413200     13907.9
    413240     13909.5
    413280     13911.5
    413320     13911.6
    413360     13913.7
    413400       13914
    413440     13916.2
    413480     13916.3
    413520     13919.1
    413560     13920.1
    413600     13921.5
    413640     13920.9
    413680     13923.4
    413720     13925.8
    413760     13926.6
    413800     13928.1
    413840     13928.2
    413880     13930.1
    413920     13931.1
    413960     13933.6
    414000     13934.9
    414040     13936.5
    414080     13938.6
    414120     13938.6
    414160     13940.7
    414200     13941.1
    414240     13943.2
    414280     13943.3
    414320     13946.1
    414360     13947.1
    414400     13948.5
    414440     13947.9
    414480     13950.4
    414520     13952.8
    414560     13953.6
    414600     13955.1
    414640     13955.2
    414680     13957.1
    414720     13958.1
    414760     13960.6
    414800     13961.9
    414840     13963.5
    414880     13965.6
    414920     13965.6
    414960     13967.8
    415000       13968
    415040     13970.2
    415080     13970.3
    415120     13973.1
    415160     13974.1
    415200     13975.6
    415240     13974.9
    415280     13977.5
    415320     13979.9
    415360     13980.7
    415400     13982.1
    415440     13982.3
    415480     13984.1
    415520     13985.2
    415560     13987.7
    415600       13989
    415640     13990.5
    415680     13992.7
    415720     13992.6
    415760     13994.9
    415800     13995.1
    415840     13997.2
    415880     13997.4
    415920     14000.1
    415960     14001.2
    416000     14002.6
    416040       14002
    416080     14004.5
    416120     14006.9
    416160     14007.7
    416200     14009.2
    416240     14009.3
    416280     14011.2
    416320     14012.3
    416360     14014.8
    416400       14016
    416440     14017.5
    416480     14019.8
    416520     14019.7
    416560     14021.9
    416600     14022.2
    416640     14024.2
    416680     14024.4
    416720     14027.2
    416760     14028.3
    416800     14029.6
    416840       14029
    416880     14031.5
    416920     14033.9
    416960     14034.8
    417000     14036.2
    417040     14036.3
    417080     14038.2
    417120     14039.3
    417160     14041.8
    417200       14043
    417240     14044.6
    417280     14046.9
    417320     14046.7
    417360       14049
    417400     14049.3
    417440     14051.3
    417480     14051.5
    417520     14054.2
    417560     14055.3
    417600     14056.7
    417640       14056
    417680     14058.6
    417720       14061
    417760     14061.8
    417800     14063.2
    417840     14063.4
    417880     14065.3
    417920     14066.4
    417960     14068.9
    418000     14070.1
    418040     14071.6
    418080       14074
    418120     14073.8
    418160     14076.1
    418200     14076.4
    418240     14078.4
    418280     14078.5
    418320     14081.3
    418360     14082.4
    418400     14083.7
    418440     14083.1
    418480     14085.7
    418520     14088.1
    418560     14088.9
    418600     14090.3
    418640     14090.4
    418680     14092.4
    418720     14093.4
    418760     14095.9
    418800     14097.2
    418840     14098.7
    418880       14101
    418920     14100.9
    418960     14103.2
    419000     14103.4
    419040     14105.4
    419080     14105.6
    419120     14108.4
    419160     14109.5
    419200     14110.8
    419240     14110.2
    419280     14112.7
    419320     14115.2
    419360       14116
    419400     14117.4
    419440     14117.6
    419480     14119.5
    419520     14120.5
    419560       14123
    419600     14124.3
    419640     14125.8
    419680     14128.2
    419720       14128
    419760     14130.2
    419800     14130.5
    419840     14132.6
    419880     14132.7
    419920     14135.5
    419960     14136.5
    420000     14137.9
    420040     14137.3
    420080     14139.8
    420120     14142.2
    420160     14143.1
    420200     14144.4
    420240     14144.6
    420280     14146.6
    420320     14147.6
    420360       14150
    420400     14151.4
    420440     14152.9
    420480     14155.2
    420520       14155
    420560     14157.3
    420600     14157.6
    420640     14159.6
    420680     14159.8
    420720     14162.5
    420760     14163.6
    420800       14165
    420840     14164.4
    420880     14166.9
    420920     14169.4
    420960     14170.1
    421000     14171.5
    421040     14171.7
    421080     14173.7
    421120     14174.6
    421160     14177.1
    421200     14178.4
    421240     14179.9
    421280     14182.3
    421320     14182.1
    421360     14184.4
    421400     14184.7
    421440     14186.7
    421480     14186.9
    421520     14189.6
    421560     14190.7
    421600     14192.1
    421640     14191.4
    421680     14193.9
    421720     14196.4
    421760     14197.2
    421800     14198.7
    421840     14198.8
    421880     14200.8
    421920     14201.7
    421960     14204.2
    422000     14205.5
    422040       14207
    422080     14209.4
    422120     14209.2
    422160     14211.6
    422200     14211.7
    422240     14213.8
    422280     14213.9
    422320     14216.7
    422360     14217.7
    422400     14219.2
    422440     14218.5
    422480       14221
    422520     14223.5
    422560     14224.3
    422600     14225.8
    422640     14225.9
    422680     14227.9
    422720     14228.8
    422760     14231.3
    422800     14232.6
    422840     14234.1
    422880     14236.4
    422920     14236.3
    422960     14238.7
    423000     14238.8
    423040       14241
    423080       14241
    423120     14243.8
    423160     14244.9
    423200     14246.3
    423240     14245.7
    423280     14248.1
    423320     14250.6
    423360     14251.4
    423400     14252.9
    423440       14253
    423480       14255
    423520     14255.9
    423560     14258.4
    423600     14259.7
    423640     14261.2
    423680     14263.6
    423720     14263.4
    423760     14265.8
    423800       14266
    423840     14268.1
    423880     14268.1
    423920     14270.9
    423960       14272
    424000     14273.4
    424040     14272.8
    424080     14275.3
    424120     14277.7
    424160     14278.5
    424200       14280
    424240     14280.1
    424280     14282.1
    424320       14283
    424360     14285.5
    424400     14286.7
    424440     14288.4
    424480     14290.7
    424520     14290.5
    424560     14292.9
    424600       14293
    424640     14295.2
    424680     14295.2
    424720       14298
    424760     14299.1
    424800     14300.5
    424840     14299.9
    424880     14302.4
    424920     14304.9
    424960     14305.6
    425000     14307.2
    425040     14307.2
    425080     14309.3
    425120     14310.1
    425160     14312.6
    425200     14313.8
    425240     14315.4
    425280     14317.8
    425320     14317.7
    425360     14320.1
    425400     14320.2
    425440     14322.4
    425480     14322.3
    425520     14325.2
    425560     14326.2
    425600     14327.7
    425640     14327.1
    425680     14329.5
    425720       14332
    425760     14332.8
    425800     14334.3
    425840     14334.4
    425880     14336.5
    425920     14337.3
    425960     14339.7
    426000       14341
    426040     14342.5
    426080       14345
    426120     14344.8
    426160     14347.2
    426200     14347.4
    426240     14349.5
    426280     14349.5
    426320     14352.3
    426360     14353.4
    426400     14354.8
    426440     14354.2
    426480     14356.7
    426520     14359.2
    426560       14360
    426600     14361.5
    426640     14361.5
    426680     14363.6
    426720     14364.5
    426760     14366.9
    426800     14368.1
    426840     14369.6
    426880     14372.2
    426920     14371.9
    426960     14374.3
    427000     14374.6
    427040     14376.6
    427080     14376.7
    427120     14379.4
    427160     14380.5
    427200       14382
    427240     14381.4
    427280     14383.9
    427320     14386.4
    427360     14387.1
    427400     14388.6
    427440     14388.7
    427480     14390.8
    427520     14391.6
    427560       14394
    427600     14395.3
    427640     14396.8
    427680     14399.3
    427720     14399.1
    427760     14401.5
    427800     14401.8
    427840     14403.8
    427880     14403.8
    427920     14406.6
    427960     14407.7
    428000     14409.1
    428040     14408.5
    428080       14411
    428120     14413.5
    428160     14414.3
    428200     14415.8
    428240     14415.8
    428280     14417.9
    428320     14418.8
    428360     14421.1
    428400     14422.4
    428440     14423.9
    428480     14426.5
    428520     14426.3
    428560     14428.7
    428600     14428.9
    428640       14431
    428680       14431
    428720     14433.8
    428760     14434.8
    428800     14436.3
    428840     14435.7
    428880     14438.1
    428920     14440.7
    428960     14441.4
    429000       14443
    429040       14443
    429080     14445.1
    429120       14446
    429160     14448.3
    429200     14449.6
    429240     14451.1
    429280     14453.6
    429320     14453.4
    429360     14455.8
    429400     14456.1
    429440     14458.2
    429480     14458.1
    429520     14460.9
    429560       14462
    429600     14463.5
    429640     14462.9
    429680     14465.3
    429720     14467.8
    429760     14468.6
    429800     14470.2
    429840     14470.2
    429880     14472.3
    429920     14473.2
    429960     14475.4
    430000     14476.7
    430040     14478.3
    430080     14480.8
    430120     14480.6
    430160       14483
    430200     14483.2
    430240     14485.3
    430280     14485.4
    430320     14488.2
    430360     14489.2
    430400     14490.8
    430440     14490.1
    430480     14492.5
    430520       14495
    430560     14495.8
    430600     14497.3
    430640     14497.4
    430680     14499.4
    430720     14500.4
    430760     14502.6
    430800     14503.9
    430840     14505.4
    430880       14508
    430920     14507.7
    430960     14510.2
    431000     14510.4
    431040     14512.5
    431080     14512.6
    431120     14515.3
    431160     14516.4
    431200     14517.9
    431240     14517.3
    431280     14519.7
    431320     14522.2
    431360       14523
    431400     14524.5
    431440     14524.5
    431480     14526.6
    431520     14527.5
    431560     14529.8
    431600     14531.1
    431640     14532.5
    431680     14535.2
    431720     14534.9
    431760     14537.4
    431800     14537.7
    431840     14539.6
    431880     14539.8
    431920     14542.5
    431960     14543.6
    432000       14545
    432040     14544.4
    432080     14546.8
    432120     14549.4
    432160     14550.1
    432200     14551.7
    432240     14551.8
    432280     14553.8
    432320     14554.7
    432360       14557
    432400     14558.2
    432440     14559.8
    432480     14562.4
    432520     14562.1
    432560     14564.5
    432600     14564.8
    432640     14566.8
    432680     14566.9
    432720     14569.7
    432760     14570.8
    432800     14572.2
    432840     14571.6
    432880       14574
    432920     14576.6
    432960     14577.3
    433000     14578.9
    433040     14578.9
    433080     14580.9
    433120     14581.8
    433160     14584.2
    433200     14585.4
    433240       14587
    433280     14589.5
    433320     14589.2
    433360     14591.7
    433400       14592
    433440       14594
    433480     14594.1
    433520     14596.9
    433560       14598
    433600     14599.4
    433640     14598.8
    433680     14601.2
    433720     14603.8
    433760     14604.5
    433800     14606.1
    433840     14606.1
    433880     14608.1
    433920     14609.1
    433960     14611.4
    434000     14612.6
    434040     14614.1
    434080     14616.7
    434120     14616.4
    434160     14618.9
    434200     14619.2
    434240     14621.1
    434280     14621.2
    434320       14624
    434360     14625.1
    434400     14626.5
    434440     14625.9
    434480     14628.3
    434520     14630.9
    434560     14631.6
    434600     14633.2
    434640     14633.3
    434680     14635.3
    434720     14636.2
    434760     14638.5
    434800     14639.8
    434840     14641.3
    434880     14643.9
    434920     14643.6
    434960     14646.1
    435000     14646.4
    435040     14648.3
    435080     14648.4
    435120     14651.2
    435160     14652.3
    435200     14653.7
    435240     14653.1
    435280     14655.5
    435320       14658
    435360     14658.8
    435400     14660.4
    435440     14660.4
    435480     14662.4
    435520     14663.4
    435560     14665.7
    435600       14667
    435640     14668.5
    435680     14671.1
    435720     14670.7
    435760     14673.2
    435800     14673.6
    435840     14675.5
    435880     14675.5
    435920     14678.4
    435960     14679.4
    436000     14680.8
    436040     14680.2
    436080     14682.6
    436120     14685.2
    436160       14686
    436200     14687.6
    436240     14687.6
    436280     14689.6
    436320     14690.5
    436360     14692.8
    436400     14694.1
    436440     14695.6
    436480     14698.3
    436520       14698
    436560     14700.4
    436600     14700.7
    436640     14702.7
    436680     14702.7
    436720     14705.7
    436760     14706.6
    436800       14708
    436840     14707.4
    436880     14709.7
    436920     14712.4
    436960     14713.2
    437000     14714.7
    437040     14714.8
    437080     14716.7
    437120     14717.6
    437160       14720
    437200     14721.2
    437240     14722.8
    437280     14725.4
    437320     14725.1
    437360     14727.5
    437400     14727.9
    437440     14729.8
    437480     14729.9
    437520     14732.8
    437560     14733.8
    437600     14735.2
    437640     14734.6
    437680     14736.9
    437720     14739.5
    437760     14740.3
    437800     14741.8
    437840     14741.9
    437880     14743.9
    437920     14744.8
    437960     14747.1
    438000     14748.4
    438040       14750
    438080     14752.6
    438120     14752.3
    438160     14754.6
    438200       14755
    438240     14756.9
    438280       14757
    438320       14760
    438360     14760.9
    438400     14762.3
    438440     14761.7
    438480       14764
    438520     14766.7
    438560     14767.5
    438600       14769
    438640     14769.1
    438680       14771
    438720       14772
    438760     14774.3
    438800     14775.5
    438840     14777.1
    438880     14779.8
    438920     14779.4
    438960     14781.9
    439000     14782.2
    439040       14784
    439080     14784.2
    439120     14787.2
    439160     14788.1
    439200     14789.5
    439240     14788.9
    439280     14791.2
    439320     14793.9
    439360     14794.7
    439400     14796.1
    439440     14796.2
    439480     14798.1
    439520     14799.2
    439560     14801.4
    439600     14802.7
    439640     14804.3
    439680       14807
    439720     14806.5
    439760       14809
    439800     14809.4
    439840     14811.2
    439880     14811.3
    439920     14814.3
    439960     14815.3
    440000     14816.6
    440040       14816
    440080     14818.3
    440120     14821.1
    440160     14821.8
    440200     14823.3
    440240     14823.3
    440280     14825.3
    440320     14826.3
    440360     14828.6
    440400     14829.9
    440440     14831.5
    440480     14834.1
    440520     14833.7
    440560     14836.2
    440600     14836.5
    440640     14838.4
    440680     14838.4
    440720     14841.5
    440760     14842.4
    440800     14843.7
    440840     14843.2
    440880     14845.5
    440920     14848.2
    440960     14848.9
    441000     14850.4
    441040     14850.5
    441080     14852.4
    441120     14853.4
    441160     14855.6
    441200       14857
    441240     14858.6
    441280     14861.3
    441320     14860.8
    441360     14863.2
    441400     14863.6
    441440     14865.5
    441480     14865.6
    441520     14868.6
    441560     14869.5
    441600     14870.9
    441640     14870.2
    441680     14872.6
    441720     14875.3
    441760       14876
    441800     14877.5
    441840     14877.6
    441880     14879.5
    441920     14880.5
    441960     14882.8
    442000     14884.1
    442040     14885.7
    442080     14888.4
    442120     14887.9
    442160     14890.3
    442200     14890.7
    442240     14892.7
    442280     14892.7
    442320     14895.7
    442360     14896.6
    442400       14898
    442440     14897.4
    442480     14899.7
    442520     14902.4
    442560     14903.1
    442600     14904.6
    442640     14904.7
    442680     14906.7
    442720     14907.6
    442760     14909.8
    442800     14911.2
    442840     14912.8
    442880     14915.5
    442920     14915.1
    442960     14917.5
    443000     14917.8
    443040     14919.8
    443080     14919.8
    443120     14922.8
    443160     14923.7
    443200     14925.1
    443240     14924.5
    443280     14926.8
    443320     14929.6
    443360     14930.3
    443400     14931.7
    443440     14931.8
    443480     14933.8
    443520     14934.7
    443560       14937
    443600     14938.3
    443640     14939.9
    443680     14942.6
    443720     14942.2
    443760     14944.6
    443800       14945
    443840     14946.9
    443880     14946.9
    443920       14950
    443960     14950.9
    444000     14952.3
    444040     14951.6
    444080     14953.9
    444120     14956.7
    444160     14957.3
    444200     14958.8
    444240     14958.9
    444280     14960.9
    444320     14961.8
    444360     14964.1
    444400     14965.4
    444440       14967
    444480     14969.7
    444520     14969.3
    444560     14971.7
    444600     14972.1
    444640       14974
    444680       14974
    444720     14977.1
    444760       14978
    444800     14979.3
    444840     14978.6
    444880       14981
    444920     14983.7
    444960     14984.3
    445000     14985.9
    445040       14986
    445080       14988
    445120     14988.9
    445160     14991.1
    445200     14992.6
    445240       14994
    445280     14996.8
    445320     14996.4
    445360     14998.7
    445400     14999.2
    445440     15001.1
    445480     15001.1
    445520     15004.1
    445560     15005.1
    445600     15006.4
    445640     15005.8
    445680     15008.1
    445720     15010.8
    445760     15011.5
    445800       15013
    445840     15013.1
    445880     15015.1
    445920       15016
    445960     15018.2
    446000     15019.6
    446040     15021.1
    446080     15023.9
    446120     15023.4
    446160     15025.8
    446200     15026.3
    446240     15028.2
    446280     15028.3
    446320     15031.2
    446360     15032.2
    446400     15033.6
    446440     15032.8
    446480     15035.2
    446520     15037.9
    446560     15038.5
    446600     15040.1
    446640     15040.2
    446680     15042.2
    446720     15043.1
    446760     15045.3
    446800     15046.7
    446840     15048.3
    446880       15051
    446920     15050.6
    446960     15052.9
    447000     15053.4
    447040     15055.3
    447080     15055.4
    447120     15058.3
    447160     15059.4
    447200     15060.7
    447240     15059.9
    447280     15062.3
    447320     15065.1
    447360     15065.7
    447400     15067.2
    447440     15067.3
    447480     15069.4
    447520     15070.3
    447560     15072.5
    447600     15073.9
    447640     15075.4
    447680     15078.2
    447720     15077.7
    447760     15080.1
    447800     15080.4
    447840     15082.5
    447880     15082.5
    447920     15085.5
    447960     15086.5
    448000     15087.8
    448040       15087
    448080     15089.4
    448120     15092.3
    448160     15092.8
    448200     15094.2
    448240     15094.4
    448280     15096.5
    448320     15097.4
    448360     15099.6
    448400       15101
    448440     15102.6
    448480     15105.3
    448520     15104.8
    448560     15107.2
    448600     15107.6
    448640     15109.6
    448680     15109.7
    448720     15112.6
    448760     15113.7
    448800     15114.9
    448840     15114.2
    448880     15116.6
    448920     15119.4
    448960     15119.9
    449000     15121.4
    449040     15121.6
    449080     15123.7
    449120     15124.5
    449160     15126.7
    449200     15128.1
    449240     15129.7
    449280     15132.4
    449320     15131.9
    449360     15134.3
    449400     15134.7
    449440     15136.7
    449480     15136.8
    449520     15139.7
    449560     15140.8
    449600       15142
    449640     15141.4
    449680     15143.7
    449720     15146.5
    449760       15147
    449800     15148.5
    449840     15148.6
    449880     15150.8
    449920     15151.6
    449960     15153.8
    450000     15155.2
    450040     15156.8
    450080     15159.6
    450120       15159
    450160     15161.4
    450200     15161.7
    450240     15163.9
    450280     15163.9
    450320     15166.8
    450360     15167.9
    450400     15169.1
    450440     15168.4
    450480     15170.8
    450520     15173.6
    450560     15174.1
    450600     15175.6
    450640     15175.7
    450680     15177.9
    450720     15178.7
    450760     15180.9
    450800     15182.3
    450840     15183.9
    450880     15186.8
    450920     15186.2
    450960     15188.5
    451000     15188.8
    451040     15190.9
    451080       15191
    451120     15193.9
    451160       15195
    451200     15196.2
    451240     15195.5
    451280     15197.9
    451320     15200.7
    451360     15201.2
    451400     15202.7
    451440     15202.8
    451480     15204.9
    451520     15205.8
    451560       15208
    451600     15209.3
    451640       15211
    451680     15213.8
    451720     15213.3
    451760     15215.6
    451800       15216
    451840       15218
    451880     15218.1
    451920       15221
    451960     15222.2
    452000     15223.2
    452040     15222.5
    452080     15224.9
    452120     15227.7
    452160     15228.3
    452200     15229.8
    452240     15229.9
    452280       15232
    452320       15233
    452360     15235.1
    452400     15236.4
    452440     15238.1
    452480     15240.9
    452520     15240.4
    452560     15242.7
    452600     15243.1
    452640     15245.1
    452680     15245.2
    452720     15248.1
    452760     15249.3
    452800     15250.3
    452840     15249.6
    452880     15252.1
    452920     15254.8
    452960     15255.3
    453000     15256.9
    453040       15257
    453080     15259.1
    453120     15260.1
    453160     15262.2
    453200     15263.5
    453240     15265.2
    453280     15268.1
    453320     15267.5
    453360     15269.8
    453400     15270.2
    453440     15272.2
    453480     15272.3
    453520     15275.2
    453560     15276.4
    453600     15277.4
    453640     15276.7
    453680     15279.1
    453720     15281.9
    453760     15282.4
    453800       15284
    453840     15284.1
    453880     15286.2
    453920     15287.2
    453960     15289.3
    454000     15290.6
    454040     15292.3
    454080     15295.1
    454120     15294.6
    454160     15296.9
    454200     15297.2
    454240     15299.3
    454280     15299.4
    454320     15302.3
    454360     15303.5
    454400     15304.5
    454440     15303.8
    454480     15306.3
    454520       15309
    454560     15309.6
    454600     15311.1
    454640     15311.2
    454680     15313.2
    454720     15314.3
    454760     15316.4
    454800     15317.8
    454840     15319.4
    454880     15322.2
    454920     15321.7
    454960     15323.9
    455000     15324.3
    455040     15326.4
    455080     15326.5
    455120     15329.4
    455160     15330.6
    455200     15331.6
    455240     15330.9
    455280     15333.4
    455320     15336.2
    455360     15336.7
    455400     15338.1
    455440     15338.3
    455480     15340.3
    455520     15341.4
    455560     15343.5
    455600     15344.9
    455640     15346.5
    455680     15349.3
    455720     15348.9
    455760     15351.1
    455800     15351.4
    455840     15353.5
    455880     15353.6
    455920     15356.5
    455960     15357.7
    456000     15358.7
    456040       15358
    456080     15360.5
    456120     15363.3
    456160     15363.8
    456200     15365.2
    456240     15365.5
    456280     15367.5
    456320     15368.5
    456360     15370.5
    456400     15371.9
    456440     15373.6
    456480     15376.4
    456520       15376
    456560     15378.1
    456600     15378.5
    456640     15380.6
    456680     15380.7
    456720     15383.5
    456760     15384.8
    456800     15385.8
    456840     15385.1
    456880     15387.6
    456920     15390.3
    456960     15390.8
    457000     15392.3
    457040     15392.6
    457080     15394.6
    457120     15395.5
    457160     15397.7
    457200     15399.1
    457240     15400.7
    457280     15403.5
    457320     15403.1
    457360     15405.2
    457400     15405.6
    457440     15407.7
    457480     15407.8
    457520     15410.7
    457560     15411.8
    457600     15412.9
    457640     15412.2
    457680     15414.7
    457720     15417.4
    457760       15418
    457800     15419.4
    457840     15419.7
    457880     15421.6
    457920     15422.6
    457960     15424.7
    458000     15426.1
    458040     15427.7
    458080     15430.6
    458120     15430.2
    458160     15432.3
    458200     15432.6
    458240     15434.7
    458280     15434.9
    458320     15437.7
    458360       15439
    458400     15439.9
    458440     15439.2
    458480     15441.8
    458520     15444.6
    458560       15445
    458600     15446.5
    458640     15446.8
    458680     15448.7
    458720     15449.7
    458760     15451.8
    458800     15453.2
    458840     15454.8
    458880     15457.7
    458920     15457.3
    458960     15459.4
    459000     15459.7
    459040     15461.8
    459080       15462
    459120     15464.7
    459160     15466.1
    459200       15467
    459240     15466.3
    459280     15468.9
    459320     15471.6
    459360     15472.1
    459400     15473.5
    459440     15473.8
    459480     15475.8
    459520     15476.8
    459560     15478.9
    459600     15480.3
    459640     15481.9
    459680     15484.8
    459720     15484.4
    459760     15486.4
    459800     15486.7
    459840     15488.9
    459880     15489.1
    459920     15491.9
    459960     15493.1
    460000       15494
    460040     15493.4
    460080     15495.9
    460120     15498.7
    460160     15499.2
    460200     15500.6
    460240     15500.9
    460280     15502.9
    460320     15503.8
    460360     15505.9
    460400     15507.3
    460440     15508.9
    460480     15511.9
    460520     15511.4
    460560     15513.4
    460600     15513.8
    460640       15516
    460680     15516.1
    460720     15518.9
    460760     15520.2
    460800     15521.2
    460840     15520.5
    460880     15523.1
    460920     15525.8
    460960     15526.2
    461000     15527.7
    461040       15528
    461080       15530
    461120     15530.8
    461160       15533
    461200     15534.3
    461240       15536
    461280       15539
    461320     15538.4
    461360     15540.5
    461400     15540.9
    461440     15543.1
    461480     15543.2
    461520       15546
    461560     15547.2
    461600     15548.2
    461640     15547.5
    461680     15550.1
    461720     15552.8
    461760     15553.3
    461800     15554.8
    461840       15555
    461880       15557
    461920     15557.9
    461960       15560
    462000     15561.4
    462040     15563.1
    462080     15566.1
    462120     15565.5
    462160     15567.6
    462200     15567.9
    462240     15570.2
    462280     15570.3
    462320       15573
    462360     15574.3
    462400     15575.3
    462440     15574.6
    462480     15577.2
    462520     15579.8
    462560     15580.4
    462600     15581.9
    462640     15582.1
    462680       15584
    462720       15585
    462760     15587.1
    462800     15588.4
    462840     15590.2
    462880     15593.2
    462920     15592.5
    462960     15594.6
    463000       15595
    463040     15597.2
    463080     15597.4
    463120     15600.1
    463160     15601.4
    463200     15602.3
    463240     15601.6
    463280     15604.3
    463320     15606.9
    463360     15607.4
    463400     15608.9
    463440     15609.1
    463480     15611.1
    463520       15612
    463560     15614.2
    463600     15615.5
    463640     15617.2
    463680     15620.2
    463720     15619.5
    463760     15621.7
    463800       15622
    463840     15624.3
    463880     15624.4
    463920     15627.2
    463960     15628.5
    464000     15629.3
    464040     15628.7
    464080     15631.3
    464120       15634
    464160     15634.5
    464200     15635.9
    464240     15636.2
    464280     15638.1
    464320       15639
    464360     15641.3
    464400     15642.6
    464440     15644.3
    464480     15647.2
    464520     15646.6
    464560     15648.7
    464600     15649.1
    464640     15651.3
    464680     15651.5
    464720     15654.2
    464760     15655.6
    464800     15656.4
    464840     15655.8
    464880     15658.4
    464920     15661.1
    464960     15661.5
    465000       15663
    465040     15663.3
    465080     15665.2
    465120     15666.1
    465160     15668.3
    465200     15669.7
    465240     15671.4
    465280     15674.3
    465320     15673.7
    465360     15675.8
    465400     15676.1
    465440     15678.4
    465480     15678.5
    465520     15681.4
    465560     15682.6
    465600     15683.5
    465640     15682.8
    465680     15685.5
    465720     15688.2
    465760     15688.6
    465800     15690.1
    465840     15690.4
    465880     15692.2
    465920     15693.1
    465960     15695.4
    466000     15696.7
    466040     15698.5
    466080     15701.3
    466120     15700.7
    466160     15702.9
    466200     15703.2
    466240     15705.5
    466280     15705.6
    466320     15708.4
    466360     15709.7
    466400     15710.6
    466440     15709.9
    466480     15712.6
    466520     15715.2
    466560     15715.6
    466600     15717.1
    466640     15717.3
    466680     15719.3
    466720     15720.2
    466760     15722.4
    466800     15723.7
    466840     15725.6
    466880     15728.4
    466920     15727.8
    466960     15729.9
    467000     15730.2
    467040     15732.6
    467080     15732.6
    467120     15735.5
    467160     15736.7
    467200     15737.6
    467240     15736.9
    467280     15739.6
    467320     15742.2
    467360     15742.7
    467400     15744.1
    467440     15744.4
    467480     15746.3
    467520     15747.2
    467560     15749.4
    467600     15750.7
    467640     15752.6
    467680     15755.4
    467720     15754.8
    467760     15756.9
    467800     15757.3
    467840     15759.6
    467880     15759.6
    467920     15762.5
    467960     15763.7
    468000     15764.7
    468040       15764
    468080     15766.6
    468120     15769.3
    468160     15769.7
    468200     15771.1
    468240     15771.5
    468280     15773.3
    468320     15774.2
    468360     15776.5
    468400     15777.7
    468440     15779.6
    468480     15782.4
    468520     15781.8
    468560       15784
    468600     15784.4
    468640     15786.6
    468680     15786.6
    468720     15789.5
    468760     15790.7
    468800     15791.8
    468840       15791
    468880     15793.6
    468920     15796.4
    468960     15796.7
    469000     15798.1
    469040     15798.5
    469080     15800.3
    469120     15801.2
    469160     15803.5
    469200     15804.8
    469240     15806.6
    469280     15809.5
    469320     15808.8
    469360       15811
    469400     15811.3
    469440     15813.7
    469480     15813.6
    469520     15816.6
    469560     15817.7
    469600     15818.7
    469640       15818
    469680     15820.7
    469720     15823.4
    469760     15823.8
    469800     15825.2
    469840     15825.6
    469880     15827.3
    469920     15828.3
    469960     15830.5
    470000     15831.8
    470040     15833.7
    470080     15836.6
    470120     15835.9
    470160       15838
    470200     15838.4
    470240     15840.7
    470280     15840.6
    470320     15843.6
    470360     15844.8
    470400     15845.8
    470440     15845.1
    470480     15847.7
    470520     15850.5
    470560     15850.9
    470600     15852.3
    470640     15852.6
    470680     15854.3
    470720     15855.3
    470760     15857.6
    470800     15858.9
    470840     15860.8
    470880     15863.6
    470920     15862.9
    470960     15865.1
    471000     15865.5
    471040     15867.8
    471080     15867.7
    471120     15870.7
    471160     15871.9
    471200     15872.9
    471240     15872.2
    471280     15874.8
    471320     15877.5
    471360     15877.9
    471400     15879.4
    471440     15879.6
    471480     15881.4
    471520     15882.3
    471560     15884.6
    471600     15885.9
    471640     15887.9
    471680     15890.6
    471720       15890
    471760     15892.1
    471800     15892.6
    471840     15894.8
    471880     15894.7
    471920     15897.7
    471960     15898.9
    472000     15899.9
    472040     15899.2
    472080     15901.8
    472120     15904.5
    472160       15905
    472200     15906.5
    472240     15906.7
    472280     15908.4
    472320     15909.4
    472360     15911.7
    472400     15913.1
    472440     15914.9
    472480     15917.7
    472520       15917
    472560     15919.2
    472600     15919.6
    472640     15921.9
    472680     15921.8
    472720     15924.8
    472760       15926
    472800       15927
    472840     15926.3
    472880     15928.8
    472920     15931.5
    472960     15932.1
    473000     15933.6
    473040     15933.8
    473080     15935.5
    473120     15936.4
    473160     15938.7
    473200     15940.1
    473240     15941.9
    473280     15944.7
    473320       15944
    473360     15946.2
    473400     15946.7
    473440     15948.9
    473480     15948.8
    473520     15951.9
    473560       15953
    473600       15954
    473640     15953.3
    473680     15955.8
    473720     15958.6
    473760     15959.1
    473800     15960.6
    473840     15960.8
    473880     15962.5
    473920     15963.4
    473960     15965.7
    474000     15967.2
    474040     15968.9
    474080     15971.7
    474120       15971
    474160     15973.2
    474200     15973.7
    474240     15975.9
    474280     15975.8
    474320     15978.9
    474360       15980
    474400     15981.1
    474440     15980.3
    474480     15982.9
    474520     15985.7
    474560     15986.2
    474600     15987.6
    474640     15987.8
    474680     15989.5
    474720     15990.4
    474760     15992.8
    474800     15994.2
    474840     15995.9
    474880     15998.8
    474920       15998
    474960     16000.3
    475000     16000.7
    475040     16002.9
    475080     16002.8
    475120     16005.9
    475160     16007.1
    475200     16008.2
    475240     16007.3
    475280     16009.9
    475320     16012.7
    475360     16013.2
    475400     16014.7
    475440     16014.9
    475480     16016.6
    475520     16017.4
    475560     16019.8
    475600     16021.2
    475640     16022.9
    475680     16025.9
    475720     16025.1
    475760     16027.3
    475800     16027.8
    475840       16030
    475880     16029.8
    475920     16032.9
    475960     16034.2
    476000     16035.2
    476040     16034.4
    476080       16037
    476120     16039.7
    476160     16040.3
    476200     16041.8
    476240     16041.9
    476280     16043.6
    476320     16044.5
    476360     16046.9
    476400     16048.3
    476440       16050
    476480     16052.9
    476520     16052.1
    476560     16054.4
    476600     16054.8
    476640     16057.1
    476680     16056.9
    476720       16060
    476760     16061.2
    476800     16062.3
    476840     16061.4
    476880     16064.1
    476920     16066.7
    476960     16067.3
    477000     16068.8
    477040       16069
    477080     16070.6
    477120     16071.5
    477160     16073.9
    477200     16075.3
    477240     16077.1
    477280       16080
    477320     16079.2
    477360     16081.4
    477400     16081.9
    477440     16084.2
    477480       16084
    477520       16087
    477560     16088.4
    477600     16089.3
    477640     16088.5
    477680     16091.1
    477720     16093.8
    477760     16094.4
    477800     16095.8
    477840       16096
    477880     16097.7
    477920     16098.6
    477960       16101
    478000     16102.4
    478040     16104.2
    478080     16107.1
    478120     16106.2
    478160     16108.6
    478200     16108.9
    478240     16111.2
    478280     16111.1
    478320     16114.1
    478360     16115.4
    478400     16116.4
    478440     16115.6
    478480     16118.2
    478520     16120.9
    478560     16121.5
    478600       16123
    478640     16123.1
    478680     16124.8
    478720     16125.7
    478760       16128
    478800     16129.4
    478840     16131.3
    478880     16134.1
    478920     16133.3
    478960     16135.6
    479000       16136
    479040     16138.4
    479080     16138.1
    479120     16141.1
    479160     16142.4
    479200     16143.5
    479240     16142.6
    479280     16145.2
    479320     16147.9
    479360     16148.6
    479400       16150
    479440     16150.1
    479480     16151.9
    479520     16152.8
    479560     16155.1
    479600     16156.5
    479640     16158.4
    479680     16161.2
    479720     16160.4
    479760     16162.7
    479800       16163
    479840     16165.4
    479880     16165.2
    479920     16168.2
    479960     16169.5
    480000     16170.5
    480040     16169.7
    480080     16172.2
    480120     16174.9
    480160     16175.7
    480200     16177.1
    480240     16177.2
    480280     16178.9
    480320     16179.8
    480360     16182.2
    480400     16183.6
    480440     16185.5
    480480     16188.3
    480520     16187.5
    480560     16189.8
    480600     16190.1
    480640     16192.4
    480680     16192.2
    480720     16195.3
    480760     16196.5
    480800     16197.5
    480840     16196.8
    480880     16199.3
    480920     16201.9
    480960     16202.8
    481000     16204.2
    481040     16204.2
    481080       16206
    481120     16206.9
    481160     16209.3
    481200     16210.6
    481240     16212.6
    481280     16215.3
    481320     16214.5
    481360     16216.9
    481400     16217.2
    481440     16219.5
    481480     16219.3
    481520     16222.3
    481560     16223.5
    481600     16224.6
    481640     16223.8
    481680     16226.4
    481720     16229.1
    481760     16229.8
    481800     16231.3
    481840     16231.3
    481880       16233
    481920     16233.9
    481960     16236.3
    482000     16237.6
    482040     16239.6
    482080     16242.4
    482120     16241.6
    482160     16243.9
    482200     16244.2
    482240     16246.6
    482280     16246.3
    482320     16249.4
    482360     16250.6
    482400     16251.6
    482440     16250.9
    482480     16253.4
    482520     16256.1
    482560     16256.8
    482600     16258.3
    482640     16258.3
    482680     16260.1
    482720       16261
    482760     16263.3
    482800     16264.6
    482840     16266.6
    482880     16269.4
    482920     16268.6
    482960     16270.9
    483000     16271.2
    483040     16273.6
    483080     16273.3
    483120     16276.4
    483160     16277.6
    483200     16278.6
    483240     16277.8
    483280     16280.4
    483320     16283.1
    483360     16283.8
    483400     16285.3
    483440     16285.3
    483480       16287
    483520       16288
    483560     16290.2
    483600     16291.6
    483640     16293.6
    483680     16296.5
    483720     16295.6
    483760     16297.9
    483800     16298.2
    483840     16300.5
    483880     16300.3
    483920     16303.3
    483960     16304.6
    484000     16305.6
    484040     16304.9
    484080     16307.3
    484120     16310.1
    484160     16310.8
    484200     16312.3
    484240     16312.3
    484280     16314.1
    484320       16315
    484360     16317.2
    484400     16318.5
    484440     16320.6
    484480     16323.4
    484520     16322.5
    484560     16324.9
    484600     16325.2
    484640     16327.5
    484680     16327.3
    484720     16330.3
    484760     16331.6
    484800     16332.5
    484840     16331.9
    484880     16334.3
    484920       16337
    484960     16337.8
    485000     16339.2
    485040     16339.3
    485080       16341
    485120     16341.9
    485160     16344.1
    485200     16345.5
    485240     16347.6
    485280     16350.5
    485320     16349.5
    485360     16351.9
    485400     16352.1
    485440     16354.5
    485480     16354.3
    485520     16357.3
    485560     16358.5
    485600     16359.5
    485640     16358.8
    485680     16361.3
    485720     16363.9
    485760     16364.8
    485800     16366.2
    485840     16366.3
    485880       16368
    485920     16368.9
    485960     16371.1
    486000     16372.5
    486040     16374.6
    486080     16377.5
    486120     16376.5
    486160     16378.8
    486200     16379.1
    486240     16381.5
    486280     16381.3
    486320     16384.3
    486360     16385.6
    486400     16386.5
    486440     16385.7
    486480     16388.3
    486520     16390.9
    486560     16391.8
    486600     16393.2
    486640     16393.3
    486680     16394.9
    486720     16395.8
    486760     16398.1
    486800     16399.5
    486840     16401.6
    486880     16404.5
    486920     16403.5
    486960     16405.8
    487000     16406.1
    487040     16408.5
    487080     16408.2
    487120     16411.3
    487160     16412.5
    487200     16413.4
    487240     16412.7
    487280     16415.2
    487320     16417.9
    487360     16418.7
    487400     16420.2
    487440     16420.3
    487480     16421.8
    487520     16422.8
    487560     16425.1
    487600     16426.5
    487640     16428.5
    487680     16431.5
    487720     16430.4
    487760     16432.7
    487800       16433
    487840     16435.4
    487880     16435.2
    487920     16438.2
    487960     16439.4
    488000     16440.4
    488040     16439.6
    488080     16442.1
    488120     16444.8
    488160     16445.7
    488200     16447.1
    488240     16447.3
    488280     16448.8
    488320     16449.7
    488360       16452
    488400     16453.5
    488440     16455.5
    488480     16458.5
    488520     16457.3
    488560     16459.7
    488600       16460
    488640     16462.4
    488680     16462.1
    488720     16465.1
    488760     16466.3
    488800     16467.4
    488840     16466.5
    488880       16469
    488920     16471.7
    488960     16472.6
    489000       16474
    489040     16474.2
    489080     16475.7
    489120     16476.7
    489160     16478.9
    489200     16480.4
    489240     16482.4
    489280     16485.5
    489320     16484.3
    489360     16486.6
    489400     16486.8
    489440     16489.3
    489480     16489.1
    489520     16492.1
    489560     16493.2
    489600     16494.3
    489640     16493.4
    489680       16496
    489720     16498.6
    489760     16499.6
    489800     16500.9
    489840     16501.2
    489880     16502.6
    489920     16503.6
    489960     16505.8
    490000     16507.4
    490040     16509.4
    490080     16512.4
    490120     16511.2
    490160     16513.5
    490200     16513.7
    490240     16516.3
    490280       16516
    490320       16519
    490360     16520.2
    490400     16521.3
    490440     16520.4
    490480     16522.9
    490520     16525.6
    490560     16526.6
    490600     16527.9
    490640     16528.2
    490680     16529.5
    490720     16530.6
    490760     16532.8
    490800     16534.4
    490840     16536.3
    490880     16539.3
    490920     16538.1
    490960     16540.6
    491000     16540.8
    491040     16543.2
    491080       16543
    491120     16545.9
    491160     16547.2
    491200     16548.3
    491240     16547.3
    491280     16549.9
    491320     16552.5
    491360     16553.6
    491400     16554.8
    491440     16555.2
    491480     16556.5
    491520     16557.6
    491560     16559.8
    491600     16561.3
    491640     16563.3
    491680     16566.3
    491720     16565.1
    491760     16567.6
    491800     16567.7
    491840     16570.2
    491880     16569.8
    491920     16572.9
    491960     16574.2
    492000     16575.2
    492040     16574.3
    492080       16577
    492120     16579.5
    492160     16580.5
    492200     16581.8
    492240     16582.2
    492280     16583.4
    492320     16584.5
    492360     16586.8
    492400     16588.2
    492440     16590.2
    492480     16593.2
    492520     16592.1
    492560     16594.5
    492600     16594.7
    492640     16597.1
    492680     16596.8
    492720     16599.9
    492760     16601.2
    492800     16602.2
    492840     16601.2
    492880     16603.9
    492920     16606.4
    492960     16607.5
    493000     16608.8
    493040     16609.1
    493080     16610.4
    493120     16611.5
    493160     16613.8
    493200     16615.2
    493240     16617.2
    493280     16620.2
    493320       16619
    493360     16621.5
    493400     16621.7
    493440     16624.1
    493480     16623.7
    493520     16626.9
    493560     16628.1
    493600     16629.2
    493640     16628.2
    493680     16630.9
    493720     16633.3
    493760     16634.4
    493800     16635.7
    493840     16636.1
    493880     16637.3
    493920     16638.4
    493960     16640.7
    494000     16642.1
    494040     16644.2
    494080     16647.1
    494120       16646
    494160     16648.4
    494200     16648.6
    494240       16651
    494280     16650.6
    494320     16653.8
    494360     16655.1
    494400     16656.1
    494440     16655.2
    494480     16657.9
    494520     16660.3
    494560     16661.3
    494600     16662.7
    494640     16663.1
    494680     16664.2
    494720     16665.4
    494760     16667.7
    494800       16669
    494840     16671.1
    494880     16674.1
    494920       16673
    494960     16675.4
    495000     16675.6
    495040     16677.9
    495080     16677.6
    495120     16680.8
    495160     16682.1
    495200     16683.1
    495240     16682.2
    495280     16684.8
    495320     16687.2
    495360     16688.3
    495400     16689.6
    495440       16690
    495480     16691.2
    495520     16692.3
    495560     16694.7
    495600       16696
    495640     16698.1
    495680       16701
    495720       16700
    495760     16702.4
    495800     16702.6
    495840       16705
    495880     16704.6
    495920     16707.7
    495960     16709.1
    496000     16710.1
    496040     16709.2
    496080     16711.8
    496120     16714.2
    496160     16715.3
    496200     16716.5
    496240       16717
    496280     16718.2
    496320     16719.3
    496360     16721.7
    496400       16723
    496440       16725
    496480       16728
    496520     16726.9
    496560     16729.4
    496600     16729.6
    496640     16731.9
    496680     16731.6
    496720     16734.6
    496760       16736
    496800     16737.2
    496840     16736.1
    496880     16738.8
    496920     16741.1
    496960     16742.3
    497000     16743.5
    497040     16743.9
    497080     16745.2
    497120     16746.2
    497160     16748.6
    497200     16749.9
    497240       16752
    497280       16755
    497320     16753.8
    497360     16756.4
    497400     16756.6
    497440       16759
    497480     16758.5
    497520     16761.6
    497560       16763
    497600     16764.1
    497640     16763.1
    497680     16765.7
    497720       16768
    497760     16769.3
    497800     16770.5
    497840     16770.8
    497880     16772.1
    497920     16773.2
    497960     16775.5
    498000     16776.9
    498040     16778.9
    498080     16781.9
    498120     16780.8
    498160     16783.4
    498200     16783.5
    498240     16785.9
    498280     16785.4
    498320     16788.6
    498360     16789.9
    498400     16791.1
    498440       16790
    498480     16792.7
    498520       16795
    498560     16796.3
    498600     16797.5
    498640     16797.7
    498680       16799
    498720     16800.1
    498760     16802.5
    498800     16803.8
    498840     16805.9
    498880     16808.9
    498920     16807.7
    498960     16810.3
    499000     16810.3
    499040     16812.9
    499080     16812.4
    499120     16815.5
    499160     16816.8
    499200       16818
    499240     16816.9
    499280     16819.6
    499320     16821.9
    499360     16823.1
    499400     16824.4
    499440     16824.7
    499480       16826
    499520     16827.1
    499560     16829.5
    499600     16830.8
    499640     16832.8
    499680     16835.8
    499720     16834.7
    499760     16837.2
    499800     16837.3
    499840     16839.8
    499880     16839.3
    499920     16842.4
    499960     16843.8
    500000       16845
    500040     16843.8
    500080     16846.5
    500120     16848.8
    500160     16850.1
    500200     16851.4
    500240     16851.6
    500280     16852.9
    500320     16853.9
    500360     16856.4
    500400     16857.7
    500440     16859.7
    500480     16862.7
    500520     16861.6
    500560     16864.1
    500600     16864.2
    500640     16866.8
    500680     16866.2
    500720     16869.4
    500760     16870.7
    500800     16871.9
    500840     16870.7
    500880     16873.5
    500920     16875.7
    500960       16877
    501000     16878.2
    501040     16878.5
    501080     16879.8
    501120     16880.9
    501160     16883.3
    501200     16884.6
    501240     16886.7
    501280     16889.6
    501320     16888.5
    501360       16891
    501400     16891.1
    501440     16893.7
    501480     16893.1
    501520     16896.4
    501560     16897.7
    501600     16898.9
    501640     16897.5
    501680     16900.4
    501720     16902.7
    501760     16903.9
    501800     16905.2
    501840     16905.4
    501880     16906.7
    501920     16907.8
    501960     16910.3
    502000     16911.5
    502040     16913.6
    502080     16916.5
    502120     16915.4
    502160     16917.9
    502200     16918.1
    502240     16920.7
    502280       16920
    502320     16923.3
    502360     16924.6
    502400     16925.8
    502440     16924.5
    502480     16927.3
    502520     16929.6
    502560     16930.8
    502600     16932.1
    502640     16932.3
    502680     16933.7
    502720     16934.7
    502760     16937.2
    502800     16938.4
    502840     16940.6
    502880     16943.5
    502920     16942.4
    502960     16944.9
    503000       16945
    503040     16947.6
    503080       16947
    503120     16950.2
    503160     16951.6
    503200     16952.7
    503240     16951.4
    503280     16954.2
    503320     16956.6
    503360     16957.7
    503400     16959.1
    503440     16959.3
    503480     16960.7
    503520     16961.8
    503560     16964.2
    503600     16965.4
    503640     16967.6
    503680     16970.4
    503720     16969.4
    503760     16971.8
    503800       16972
    503840     16974.5
    503880       16974
    503920     16977.2
    503960     16978.6
    504000     16979.7
    504040     16978.3
    504080     16981.1
    504120     16983.5
    504160     16984.7
    504200       16986
    504240     16986.2
    504280     16987.6
    504320     16988.7
    504360     16991.2
    504400     16992.4
    504440     16994.5
    504480     16997.3
    504520     16996.3
    504560     16998.8
    504600     16998.9
    504640     17001.5
    504680     17000.9
    504720     17004.1
    504760     17005.5
    504800     17006.7
    504840     17005.2
    504880     17008.1
    504920     17010.5
    504960     17011.6
    505000       17013
    505040     17013.2
    505080     17014.5
    505120     17015.6
    505160     17018.1
    505200     17019.3
    505240     17021.4
    505280     17024.3
    505320     17023.3
    505360     17025.7
    505400     17025.8
    505440     17028.5
    505480     17027.8
    505520       17031
    505560     17032.4
    505600     17033.5
    505640     17032.2
    505680       17035
    505720     17037.3
    505760     17038.6
    505800     17039.9
    505840     17040.1
    505880     17041.4
    505920     17042.6
    505960     17045.1
    506000     17046.2
    506040     17048.3
    506080     17051.2
    506120     17050.3
    506160     17052.6
    506200     17052.8
    506240     17055.4
    506280     17054.7
    506320     17057.9
    506360     17059.4
    506400     17060.5
    506440     17059.1
    506480     17061.8
    506520     17064.2
    506560     17065.5
    506600     17066.9
    506640     17066.9
    506680     17068.4
    506720     17069.5
    506760       17072
    506800     17073.2
    506840     17075.3
    506880     17078.1
    506920     17077.2
    506960     17079.5
    507000     17079.7
    507040     17082.3
    507080     17081.5
    507120     17084.8
    507160     17086.3
    507200     17087.5
    507240     17086.1
    507280     17088.7
    507320     17091.2
    507360     17092.3
    507400     17093.8
    507440     17093.8
    507480     17095.3
    507520     17096.4
    507560     17098.9
    507600     17100.1
    507640     17102.2
    507680     17105.1
    507720     17104.1
    507760     17106.3
    507800     17106.6
    507840     17109.2
    507880     17108.4
    507920     17111.8
    507960     17113.1
    508000     17114.4
    508040       17113
    508080     17115.6
    508120     17118.1
    508160     17119.2
    508200     17120.7
    508240     17120.6
    508280     17122.2
    508320     17123.3
    508360     17125.8
    508400       17127
    508440       17129
    508480     17131.9
    508520       17131
    508560     17133.2
    508600     17133.5
    508640     17136.1
    508680     17135.4
    508720     17138.7
    508760       17140
    508800     17141.3
    508840     17139.9
    508880     17142.4
    508920       17145
    508960     17146.1
    509000     17147.6
    509040     17147.6
    509080       17149
    509120     17150.2
    509160     17152.7
    509200     17153.9
    509240     17155.9
    509280     17158.9
    509320     17157.9
    509360     17160.1
    509400     17160.4
    509440     17163.1
    509480     17162.4
    509520     17165.6
    509560       17167
    509600     17168.3
    509640     17166.9
    509680     17169.4
    509720     17171.9
    509760     17173.1
    509800     17174.6
    509840     17174.5
    509880       17176
    509920     17177.2
    509960     17179.6
    510000     17180.8
    510040     17182.9
    510080     17185.9
    510120     17184.9
    510160       17187
    510200     17187.4
    510240     17190.2
    510280     17189.5
    510320     17192.6
    510360     17193.9
    510400     17195.2
    510440     17193.9
    510480     17196.3
    510520     17198.9
    510560     17200.1
    510600     17201.5
    510640     17201.5
    510680       17203
    510720     17204.2
    510760     17206.6
    510800     17207.8
    510840     17209.9
    510880     17212.9
    510920     17211.9
    510960     17213.9
    511000     17214.4
    511040     17217.2
    511080     17216.4
    511120     17219.5
    511160     17220.9
    511200     17222.2
    511240     17220.9
    511280     17223.3
    511320     17225.9
    511360     17227.1
    511400     17228.5
    511440     17228.4
    511480     17229.9
    511520     17231.2
    511560     17233.5
    511600     17234.8
    511640     17236.9
    511680     17239.8
    511720     17238.8
    511760       17241
    511800     17241.4
    511840     17244.1
    511880     17243.4
    511920     17246.6
    511960     17247.8
    512000     17249.2
    512040     17247.9
    512080     17250.3
    512120     17252.9
    512160     17254.1
    512200     17255.5
    512240     17255.4
    512280     17256.8
    512320     17258.2
    512360     17260.5
    512400     17261.8
    512440     17263.8
    512480     17266.8
    512520     17265.9
    512560     17267.9
    512600     17268.4
    512640     17271.1
    512680     17270.4
    512720     17273.6
    512760     17274.9
    512800     17276.3
    512840     17274.8
    512880     17277.2
    512920     17279.9
    512960     17281.1
    513000     17282.5
    513040     17282.3
    513080     17283.9
    513120     17285.2
    513160     17287.5
    513200     17288.8
    513240     17290.8
    513280     17293.8
    513320     17292.8
    513360     17294.9
    513400     17295.4
    513440       17298
    513480     17297.4
    513520     17300.5
    513560     17301.9
    513600     17303.2
    513640     17301.8
    513680     17304.3
    513720     17306.9
    513760     17308.1
    513800     17309.5
    513840     17309.4
    513880     17310.8
    513920     17312.1
    513960     17314.5
    514000     17315.8
    514040     17317.8
    514080     17320.8
    514120     17319.8
    514160     17321.9
    514200     17322.4
    514240     17325.1
    514280     17324.4
    514320     17327.6
    514360       17329
    514400     17330.2
    514440     17328.8
    514480     17331.3
    514520       17334
    514560     17335.1
    514600     17336.5
    514640     17336.4
    514680     17337.8
    514720     17339.1
    514760     17341.5
    514800     17342.8
    514840     17344.8
    514880     17347.7
    514920     17346.8
    514960     17348.9
    515000     17349.4
    515040     17352.1
    515080     17351.4
    515120     17354.6
    515160       17356
    515200     17357.1
    515240     17355.8
    515280     17358.3
    515320       17361
    515360     17362.2
    515400     17363.4
    515440     17363.4
    515480     17364.8
    515520     17366.1
    515560     17368.5
    515600     17369.8
    515640     17371.9
    515680     17374.8
    515720     17373.8
    515760     17375.9
    515800     17376.5
    515840     17379.1
    515880     17378.5
    515920     17381.6
    515960       17383
    516000     17384.2
    516040     17382.8
    516080     17385.4
    516120       17388
    516160     17389.2
    516200     17390.5
    516240     17390.4
    516280     17391.9
    516320     17393.1
    516360     17395.5
    516400     17396.8
    516440     17398.8
    516480     17401.8
    516520     17400.8
    516560     17402.9
    516600     17403.5
    516640     17406.1
    516680     17405.5
    516720     17408.7
    516760       17410
    516800     17411.2
    516840     17409.8
    516880     17412.4
    516920       17415
    516960     17416.1
    517000     17417.5
    517040     17417.5
    517080     17418.8
    517120     17420.2
    517160     17422.5
    517200     17423.9
    517240     17425.9
    517280       17429
    517320     17427.8
    517360     17429.9
    517400     17430.5
    517440     17433.2
    517480     17432.5
    517520     17435.6
    517560       17437
    517600     17438.2
    517640     17436.8
    517680     17439.4
    517720       17442
    517760     17443.2
    517800     17444.5
    517840     17444.5
    517880     17445.9
    517920     17447.2
    517960     17449.6
    518000     17450.9
    518040     17452.9
    518080     17455.9
    518120     17454.9
    518160     17456.9
    518200     17457.5
    518240     17460.2
    518280     17459.4
    518320     17462.7
    518360     17464.1
    518400     17465.2
    518440     17463.8
    518480     17466.4
    518520     17469.1
    518560     17470.2
    518600     17471.6
    518640     17471.6
    518680     17472.9
    518720     17474.3
    518760     17476.6
    518800       17478
    518840     17479.9
    518880       17483
    518920     17481.9
    518960     17483.9
    519000     17484.7
    519040     17487.3
    519080     17486.5
    519120     17489.8
    519160     17491.1
    519200     17492.3
    519240     17490.9
    519280     17493.5
    519320     17496.1
    519360     17497.3
    519400     17498.6
    519440     17498.7
    519480       17500
    519520     17501.3
    519560     17503.6
    519600       17505
    519640       17507
    519680       17510
    519720     17508.9
    519760     17510.9
    519800     17511.7
    519840     17514.3
    519880     17513.6
    519920     17516.8
    519960     17518.2
    520000     17519.3
    520040     17517.8
    520080     17520.6
    520120     17523.2
    520160     17524.3
    520200     17525.6
    520240     17525.7
    520280     17527.1
    520320     17528.4
    520360     17530.6
    520400       17532
    520440       17534
    520480     17537.1
    520520     17535.9
    520560     17537.9
    520600     17538.7
    520640     17541.4
    520680     17540.6
    520720     17543.9
    520760     17545.2
    520800     17546.3
    520840     17544.9
    520880     17547.6
    520920     17550.2
    520960     17551.4
    521000     17552.7
    521040     17552.7
    521080     17554.1
    521120     17555.5
    521160     17557.7
    521200       17559
    521240       17561
    521280     17564.1
    521320     17562.9
    521360       17565
    521400     17565.7
    521440     17568.4
    521480     17567.6
    521520       17571
    521560     17572.3
    521600     17573.4
    521640     17571.9
    521680     17574.6
    521720     17577.2
    521760     17578.5
    521800     17579.7
    521840     17579.7
    521880     17581.1
    521920     17582.5
    521960     17584.6
    522000       17586
    522040     17588.1
    522080     17591.2
    522120       17590
    522160     17592.1
    522200     17592.8
    522240     17595.5
    522280     17594.7
    522320       17598
    522360     17599.3
    522400     17600.4
    522440       17599
    522480     17601.6
    522520     17604.2
    522560     17605.6
    522600     17606.8
    522640     17606.8
    522680     17608.2
    522720     17609.6
    522760     17611.7
    522800       17613
    522840       17615
    522880     17618.3
    522920       17617
    522960     17619.1
    523000     17619.8
    523040     17622.5
    523080     17621.7
    523120       17625
    523160     17626.4
    523200     17627.4
    523240       17626
    523280     17628.6
    523320     17631.3
    523360     17632.5
    523400     17633.8
    523440     17633.9
    523480     17635.3
    523520     17636.6
    523560     17638.7
    523600     17640.1
    523640       17642
    523680     17645.3
    523720       17644
    523760     17646.1
    523800     17646.8
    523840     17649.6
    523880     17648.8
    523920       17652
    523960     17653.3
    524000     17654.4
    524040       17653
    524080     17655.7
    524120     17658.3
    524160     17659.6
    524200     17660.8
    524240     17660.9
    524280     17662.3
    524320     17663.7
    524360     17665.8
    524400     17667.1
    524440     17669.1
    524480     17672.3
    524520       17671
    524560     17673.1
    524600     17673.8
    524640     17676.6
    524680     17675.9
    524720     17678.9
    524760     17680.4
    524800     17681.4
    524840       17680
    524880     17682.7
    524920     17685.5
    524960     17686.7
    525000     17687.9
    525040       17688
    525080     17689.3
    525120     17690.7
    525160     17692.8
    525200     17694.1
    525240     17696.1
    525280     17699.4
    525320     17698.1
    525360     17700.1
    525400     17700.8
    525440     17703.6
    525480     17702.8
    525520     17705.9
    525560     17707.4
    525600     17708.5
    525640     17707.1
    525680     17709.8
    525720     17712.5
    525760     17713.7
    525800       17715
    525840       17715
    525880     17716.3
    525920     17717.7
    525960     17719.9
    526000     17721.1
    526040     17723.2
    526080     17726.4
    526120     17725.1
    526160     17727.1
    526200     17727.8
    526240     17730.6
    526280     17729.9
    526320       17733
    526360     17734.4
    526400     17735.5
    526440       17734
    526480     17736.8
    526520     17739.5
    526560     17740.6
    526600       17742
    526640     17742.1
    526680     17743.3
    526720     17744.8
    526760     17746.9
    526800     17748.2
    526840     17750.2
    526880     17753.4
    526920     17752.2
    526960     17754.2
    527000     17754.8
    527040     17757.6
    527080       17757
    527120       17760
    527160     17761.4
    527200     17762.6
    527240       17761
    527280     17763.9
    527320     17766.5
    527360     17767.6
    527400       17769
    527440     17769.1
    527480     17770.3
    527520     17771.9
    527560       17774
    527600     17775.2
    527640     17777.3
    527680     17780.4
    527720     17779.2
    527760     17781.2
    527800     17781.9
    527840     17784.6
    527880     17783.9
    527920       17787
    527960     17788.4
    528000     17789.6
    528040       17788
    528080     17790.8
    528120     17793.4
    528160     17794.6
    528200     17796.1
    528240       17796
    528280     17797.4
    528320     17798.9
    528360     17800.9
    528400     17802.2
    528440     17804.2
    528480     17807.4
    528520     17806.1
    528560     17808.2
    528600     17808.8
    528640     17811.6
    528680     17810.9
    528720       17814
    528760     17815.4
    528800     17816.6
    528840       17815
    528880     17817.8
    528920     17820.4
    528960     17821.5
    529000     17823.1
    529040       17823
    529080     17824.3
    529120     17825.8
    529160     17827.9
    529200     17829.2
    529240     17831.2
    529280     17834.4
    529320     17833.1
    529360     17835.2
    529400     17835.9
    529440     17838.6
    529480     17837.9
    529520       17841
    529560     17842.3
    529600     17843.7
    529640       17842
    529680     17844.7
    529720     17847.4
    529760     17848.5
    529800     17850.1
    529840       17850
    529880     17851.2
    529920     17852.8
    529960     17854.9
    530000     17856.1
    530040     17858.2
    530080     17861.4
    530120     17860.1
    530160     17862.1
    530200     17862.9
    530240     17865.6
    530280     17864.9
    530320       17868
    530360     17869.3
    530400     17870.6
    530440     17868.9
    530480     17871.7
    530520     17874.3
    530560     17875.5
    530600     17877.1
    530640     17876.9
    530680     17878.2
    530720     17879.8
    530760     17881.8
    530800       17883
    530840     17885.1
    530880     17888.3
    530920       17887
    530960     17889.1
    531000     17889.9
    531040     17892.6
    531080     17891.9
    531120       17895
    531160     17896.2
    531200     17897.6
    531240     17895.9
    531280     17898.6
    531320     17901.3
    531360     17902.5
    531400       17904
    531440     17903.9
    531480     17905.1
    531520     17906.7
    531560     17908.8
    531600       17910
    531640     17912.1
    531680     17915.3
    531720       17914
    531760       17916
    531800     17916.8
    531840     17919.5
    531880     17918.8
    531920       17922
    531960     17923.1
    532000     17924.4
    532040     17922.7
    532080     17925.5
    532120     17928.3
    532160     17929.5
    532200       17931
    532240     17930.7
    532280       17932
    532320     17933.6
    532360     17935.7
    532400       17937
    532440       17939
    532480     17942.3
    532520     17940.9
    532560       17943
    532600     17943.7
    532640     17946.5
    532680     17945.7
    532720     17948.9
    532760       17950
    532800     17951.4
    532840     17949.7
    532880     17952.5
    532920     17955.1
    532960     17956.4
    533000     17957.9
    533040     17957.8
    533080     17958.9
    533120     17960.5
    533160     17962.6
    533200     17963.9
    533240     17965.9
    533280     17969.2
    533320     17967.8
    533360       17970
    533400     17970.6
    533440     17973.4
    533480     17972.7
    533520     17975.8
    533560       17977
    533600     17978.3
    533640     17976.6
    533680     17979.4
    533720     17982.1
    533760     17983.4
    533800     17984.8
    533840     17984.7
    533880     17985.8
    533920     17987.5
    533960     17989.5
    534000     17990.8
    534040     17992.9
    534080     17996.1
    534120     17994.8
    534160       17997
    534200     17997.6
    534240     18000.3
    534280     17999.6
    534320     18002.7
    534360       18004
    534400     18005.2
    534440     18003.5
    534480     18006.4
    534520     18009.1
    534560     18010.3
    534600     18011.8
    534640     18011.6
    534680     18012.8
    534720     18014.4
    534760     18016.5
    534800     18017.8
    534840     18019.8
    534880     18023.1
    534920     18021.7
    534960     18023.9
    535000     18024.5
    535040     18027.3
    535080     18026.6
    535120     18029.7
    535160       18031
    535200     18032.2
    535240     18030.4
    535280     18033.4
    535320       18036
    535360     18037.3
    535400     18038.7
    535440     18038.5
    535480     18039.7
    535520     18041.3
    535560     18043.4
    535600     18044.8
    535640     18046.7
    535680       18050
    535720     18048.6
    535760     18050.9
    535800     18051.5
    535840     18054.3
    535880     18053.6
    535920     18056.6
    535960     18057.9
    536000     18059.2
    536040     18057.4
    536080     18060.2
    536120     18062.9
    536160     18064.2
    536200     18065.6
    536240     18065.4
    536280     18066.6
    536320     18068.2
    536360     18070.4
    536400     18071.7
    536440     18073.6
    536480       18077
    536520     18075.5
    536560     18077.7
    536600     18078.4
    536640     18081.2
    536680     18080.5
    536720     18083.6
    536760     18084.9
    536800     18086.2
    536840     18084.3
    536880     18087.1
    536920     18089.8
    536960     18091.1
    537000     18092.5
    537040     18092.3
    537080     18093.6
    537120     18095.2
    537160     18097.2
    537200     18098.6
    537240     18100.6
    537280     18103.9
    537320     18102.4
    537360     18104.6
    537400     18105.3
    537440     18108.1
    537480     18107.4
    537520     18110.5
    537560     18111.8
    537600     18113.2
    537640     18111.2
    537680       18114
    537720     18116.7
    537760       18118
    537800     18119.5
    537840     18119.2
    537880     18120.5
    537920     18122.1
    537960     18124.2
    538000     18125.6
    538040     18127.5
    538080     18130.8
    538120     18129.2
    538160     18131.5
    538200     18132.2
    538240     18135.1
    538280     18134.3
    538320     18137.4
    538360     18138.7
    538400     18140.1
    538440     18138.2
    538480       18141
    538520     18143.6
    538560     18144.9
    538600     18146.3
    538640       18146
    538680     18147.4
    538720       18149
    538760     18151.1
    538800     18152.5
    538840     18154.4
    538880     18157.7
    538920     18156.2
    538960     18158.5
    539000     18159.1
    539040       18162
    539080     18161.3
    539120     18164.4
    539160     18165.6
    539200       18167
    539240       18165
    539280     18167.8
    539320     18170.5
    539360     18171.9
    539400     18173.3
    539440     18172.9
    539480     18174.3
    539520     18175.9
    539560     18177.9
    539600     18179.3
    539640     18181.3
    539680     18184.6
    539720       18183
    539760     18185.4
    539800       18186
    539840     18188.9
    539880     18188.1
    539920     18191.1
    539960     18192.5
    540000     18193.8
    540040       18192
    540080     18194.7
    540120     18197.4
    540160     18198.7
    540200     18200.1
    540240     18199.7
    540280     18201.2
    540320     18202.8
    540360     18204.7
    540400     18206.2
    540440     18208.2
    540480     18211.5
    540520     18209.9
    540560     18212.3
    540600     18212.8
    540640     18215.7
    540680       18215
    540720     18218.1
    540760     18219.3
    540800     18220.7
    540840     18218.9
    540880     18221.6
    540920     18224.2
    540960     18225.7
    541000     18226.9
    541040     18226.6
    541080       18228
    541120     18229.7
    541160     18231.6
    541200     18233.1
    541240       18235
    541280     18238.3
    541320     18236.9
    541360     18239.2
    541400     18239.7
    541440     18242.6
    541480     18241.9
    541520     18245.1
    541560     18246.3
    541600     18247.6
    541640     18245.9
    541680     18248.5
    541720       18251
    541760     18252.5
    541800     18253.7
    541840     18253.5
    541880     18254.8
    541920     18256.6
    541960     18258.4
    542000     18259.9
    542040     18261.8
    542080     18265.2
    542120     18263.7
    542160     18266.1
    542200     18266.5
    542240     18269.5
    542280     18268.7
    542320     18271.9
    542360     18273.2
    542400     18274.5
    542440     18272.8
    542480     18275.4
    542520       18278
    542560     18279.4
    542600     18280.7
    542640     18280.4
    542680     18281.8
    542720     18283.5
    542760     18285.2
    542800     18286.9
    542840     18288.8
    542880     18292.1
    542920     18290.6
    542960       18293
    543000     18293.4
    543040     18296.4
    543080     18295.6
    543120     18298.8
    543160     18300.1
    543200     18301.3
    543240     18299.7
    543280     18302.4
    543320       18305
    543360     18306.3
    543400     18307.6
    543440     18307.4
    543480     18308.8
    543520     18310.4
    543560     18312.2
    543600     18313.8
    543640     18315.6
    543680     18319.1
    543720     18317.6
    543760     18319.9
    543800     18320.3
    543840     18323.3
    543880     18322.5
    543920     18325.7
    543960       18327
    544000     18328.2
    544040     18326.6
    544080     18329.3
    544120     18331.9
    544160     18333.2
    544200     18334.4
    544240     18334.3
    544280     18335.7
    544320     18337.3
    544360     18339.1
    544400     18340.7
    544440     18342.6
    544480     18346.1
    544520     18344.5
    544560     18346.9
    544600     18347.2
    544640     18350.2
    544680     18349.5
    544720     18352.6
    544760     18353.9
    544800     18355.2
    544840     18353.5
    544880     18356.2
    544920     18358.8
    544960     18360.2
    545000     18361.4
    545040     18361.2
    545080     18362.6
    545120     18364.2
    545160       18366
    545200     18367.6
    545240     18369.6
    545280       18373
    545320     18371.4
    545360     18373.8
    545400     18374.2
    545440     18377.2
    545480     18376.4
    545520     18379.5
    545560     18380.9
    545600     18382.1
    545640     18380.5
    545680     18383.1
    545720     18385.8
    545760     18387.1
    545800     18388.4
    545840     18388.1
    545880     18389.6
    545920     18391.2
    545960     18393.1
    546000     18394.6
    546040     18396.6
    546080     18399.9
    546120     18398.4
    546160     18400.9
    546200     18401.2
    546240     18404.3
    546280     18403.4
    546320     18406.4
    546360     18407.9
    546400     18409.1
    546440     18407.5
    546480     18410.1
    546520     18412.8
    546560     18414.1
    546600     18415.4
    546640     18415.1
    546680     18416.5
    546720     18418.2
    546760       18420
    546800     18421.6
    546840     18423.6
    546880     18426.8
    546920     18425.3
    546960     18427.9
    547000     18428.2
    547040     18431.3
    547080     18430.3
    547120     18433.4
    547160     18434.9
    547200     18436.1
    547240     18434.5
    547280     18437.1
    547320     18439.8
    547360     18441.1
    547400     18442.4
    547440     18442.1
    547480     18443.4
    547520     18445.2
    547560       18447
    547600     18448.6
    547640     18450.7
    547680     18453.7
    547720     18452.4
    547760     18454.9
    547800     18455.3
    547840     18458.3
    547880     18457.3
    547920     18460.3
    547960     18461.8
    548000     18463.1
    548040     18461.5
    548080       18464
    548120     18466.9
    548160     18468.2
    548200     18469.3
    548240     18469.1
    548280     18470.5
    548320     18472.3
    548360       18474
    548400     18475.7
    548440     18477.7
    548480     18480.8
    548520     18479.4
    548560     18481.9
    548600     18482.3
    548640     18485.3
    548680     18484.3
    548720     18487.4
    548760     18488.8
    548800     18490.2
    548840     18488.4
    548880       18491
    548920     18493.9
    548960     18495.2
    549000     18496.3
    549040     18496.2
    549080     18497.5
    549120     18499.3
    549160       18501
    549200     18502.8
    549240     18504.7
    549280     18507.8
    549320     18506.4
    549360       18509
    549400     18509.3
    549440     18512.3
    549480     18511.3
    549520     18514.3
    549560     18515.7
    549600     18517.3
    549640     18515.4
    549680       18518
    549720     18520.9
    549760     18522.1
    549800     18523.3
    549840     18523.3
    549880     18524.3
    549920     18526.3
    549960       18528
    550000     18529.8
    550040     18531.8
    550080     18534.7
    550120     18533.4
    550160       18536
    550200     18536.2
    550240     18539.2
    550280     18538.2
    550320     18541.2
    550360     18542.6
    550400     18544.2
    550440     18542.4
    550480       18545
    550520       18548
    550560     18549.1
    550600     18550.3
    550640     18550.3
    550680     18551.3
    550720     18553.3
    550760     18554.9
    550800     18556.7
    550840     18558.8
    550880     18561.7
    550920     18560.4
    550960       18563
    551000     18563.2
    551040     18566.2
    551080     18565.2
    551120     18568.2
    551160     18569.6
    551200     18571.2
    551240     18569.4
    551280       18572
    551320       18575
    551360     18576.2
    551400     18577.4
    551440     18577.2
    551480     18578.4
    551520     18580.3
    551560     18581.9
    551600     18583.7
    551640     18585.8
    551680     18588.7
    551720     18587.3
    551760     18589.9
    551800     18590.3
    551840     18593.2
    551880     18592.3
    551920     18595.3
    551960     18596.5
    552000     18598.2
    552040     18596.4
    552080       18599
    552120     18602.1
    552160     18603.2
    552200     18604.5
    552240     18604.2
    552280     18605.4
    552320     18607.3
    552360       18609
    552400     18610.8
    552440     18612.8
    552480     18615.8
    552520     18614.3
    552560     18616.9
    552600     18617.4
    552640     18620.3
    552680     18619.4
    552720     18622.3
    552760     18623.5
    552800     18625.2
    552840     18623.4
    552880       18626
    552920       18629
    552960     18630.2
    553000     18631.4
    553040     18631.2
    553080     18632.4
    553120     18634.5
    553160     18635.9
    553200     18637.8
    553240     18639.9
    553280     18642.9
    553320     18641.3
    553360       18644
    553400     18644.4
    553440     18647.3
    553480     18646.3
    553520     18649.2
    553560     18650.5
    553600     18652.3
    553640     18650.4
    553680     18652.9
    553720       18656
    553760     18657.2
    553800     18658.4
    553840     18658.2
    553880     18659.4
    553920     18661.5
    553960     18662.9
    554000     18664.8
    554040     18666.9
    554080     18669.9
    554120     18668.3
    554160     18670.9
    554200     18671.4
    554240     18674.4
    554280     18673.3
    554320     18676.2
    554360     18677.4
    554400     18679.3
    554440     18677.5
    554480     18679.9
    554520       18683
    554560     18684.2
    554600     18685.4
    554640     18685.2
    554680     18686.5
    554720     18688.6
    554760     18689.9
    554800     18691.9
    554840       18694
    554880       18697
    554920     18695.2
    554960       18698
    555000     18698.4
    555040     18701.4
    555080     18700.2
    555120     18703.2
    555160     18704.4
    555200     18706.3
    555240     18704.5
    555280     18706.9
    555320       18710
    555360     18711.2
    555400     18712.4
    555440     18712.2
    555480     18713.4
    555520     18715.5
    555560     18716.8
    555600     18718.9
    555640       18721
    555680       18724
    555720     18722.2
    555760     18724.9
    555800     18725.3
    555840     18728.4
    555880     18727.3
    555920     18730.2
    555960     18731.3
    556000     18733.3
    556040     18731.5
    556080     18733.8
    556120       18737
    556160     18738.1
    556200     18739.4
    556240     18739.3
    556280     18740.3
    556320     18742.5
    556360     18743.9
    556400     18745.9
    556440       18748
    556480       18751
    556520     18749.2
    556560       18752
    556600     18752.2
    556640     18755.4
    556680     18754.3
    556720     18757.2
    556760     18758.4
    556800     18760.2
    556840     18758.4
    556880     18760.8
    556920       18764
    556960     18765.2
    557000     18766.4
    557040     18766.2
    557080     18767.3
    557120     18769.5
    557160     18770.8
    557200       18773
    557240       18775
    557280     18777.9
    557320     18776.2
    557360       18779
    557400     18779.2
    557440     18782.3
    557480     18781.4
    557520     18784.2
    557560     18785.4
    557600     18787.1
    557640     18785.4
    557680     18787.9
    557720     18791.1
    557760     18792.2
    557800     18793.4
    557840     18793.2
    557880     18794.4
    557920     18796.5
    557960     18797.8
    558000       18800
    558040       18802
    558080     18804.8
    558120     18803.2
    558160     18805.9
    558200     18806.3
    558240     18809.3
    558280     18808.3
    558320     18811.1
    558360     18812.3
    558400     18814.2
    558440     18812.3
    558480     18814.8
    558520     18818.1
    558560     18819.1
    558600     18820.3
    558640     18820.1
    558680     18821.4
    558720     18823.5
    558760     18824.8
    558800       18827
    558840     18828.9
    558880     18831.9
    558920     18830.2
    558960     18832.9
    559000     18833.2
    559040     18836.3
    559080     18835.3
    559120       18838
    559160     18839.3
    559200       18841
    559240     18839.2
    559280     18841.8
    559320       18845
    559360     18846.1
    559400     18847.3
    559440     18847.1
    559480     18848.3
    559520     18850.4
    559560     18851.8
    559600     18853.9
    559640     18855.8
    559680     18858.8
    559720     18857.1
    559760     18859.8
    559800     18860.1
    559840     18863.2
    559880     18862.1
    559920     18864.9
    559960     18866.2
    560000       18868
    560040       18866
    560080     18868.7
    560120     18871.9
    560160       18873
    560200     18874.2
    560240     18874.1
    560280     18875.2
    560320     18877.4
    560360     18878.7
    560400     18880.8
    560440     18882.8
    560480     18885.7
    560520     18884.1
    560560     18886.7
    560600       18887
    560640     18890.1
    560680     18889.1
    560720     18891.8
    560760       18893
    560800     18894.9
    560840     18892.9
    560880     18895.6
    560920     18898.8
    560960     18899.9
    561000       18901
    561040       18901
    561080     18902.2
    561120     18904.4
    561160     18905.6
    561200     18907.8
    561240     18909.7
    561280     18912.6
    561320       18911
    561360     18913.5
    561400     18913.8
    561440     18917.1
    561480       18916
    561520     18918.7
    561560     18919.9
    561600     18921.9
    561640     18919.8
    561680     18922.6
    561720     18925.7
    561760     18926.8
    561800     18927.9
    561840     18927.9
    561880     18929.1
    561920     18931.2
    561960     18932.4
    562000     18934.6
    562040     18936.6
    562080     18939.5
    562120     18937.9
    562160     18940.4
    562200     18940.7
    562240       18944
    562280     18942.8
    562320     18945.7
    562360     18946.8
    562400     18948.7
    562440     18946.7
    562480     18949.5
    562520     18952.7
    562560     18953.7
    562600     18954.8
    562640     18954.8
    562680       18956
    562720     18958.2
    562760     18959.4
    562800     18961.6
    562840     18963.7
    562880     18966.5
    562920     18964.8
    562960     18967.2
    563000     18967.6
    563040     18970.9
    563080     18969.8
    563120     18972.6
    563160     18973.7
    563200     18975.6
    563240     18973.6
    563280     18976.4
    563320     18979.7
    563360     18980.6
    563400     18981.7
    563440     18981.8
    563480     18982.9
    563520     18985.1
    563560     18986.4
    563600     18988.6
    563640     18990.5
    563680     18993.4
    563720     18991.8
    563760     18994.1
    563800     18994.6
    563840     18997.9
    563880     18996.8
    563920     18999.6
    563960     19000.7
    564000     19002.5
    564040     19000.5
    564080     19003.4
    564120     19006.6
    564160     19007.5
    564200     19008.7
    564240     19008.7
    564280     19009.7
    564320       19012
    564360     19013.4
    564400     19015.5
    564440     19017.4
    564480     19020.3
    564520     19018.8
    564560       19021
    564600     19021.4
    564640     19024.8
    564680     19023.7
    564720     19026.5
    564760     19027.5
    564800     19029.4
    564840     19027.5
    564880     19030.4
    564920     19033.6
    564960     19034.5
    565000     19035.8
    565040     19035.7
    565080     19036.8
    565120       19039
    565160     19040.3
    565200     19042.5
    565240     19044.4
    565280     19047.3
    565320     19045.8
    565360     19048.1
    565400     19048.4
    565440     19051.8
    565480     19050.7
    565520     19053.5
    565560     19054.5
    565600     19056.4
    565640     19054.5
    565680     19057.3
    565720     19060.6
    565760     19061.4
    565800     19062.7
    565840     19062.7
    565880     19063.7
    565920     19065.9
    565960     19067.4
    566000     19069.4
    566040     19071.4
    566080     19074.3
    566120     19072.8
    566160       19075
    566200     19075.3
    566240     19078.8
    566280     19077.7
    566320     19080.5
    566360     19081.4
    566400     19083.4
    566440     19081.4
    566480     19084.2
    566520     19087.5
    566560     19088.3
    566600     19089.6
    566640     19089.6
    566680     19090.7
    566720     19092.7
    566760     19094.3
    566800     19096.3
    566840     19098.3
    566880     19101.2
    566920     19099.8
    566960     19101.9
    567000     19102.2
    567040     19105.7
    567080     19104.6
    567120     19107.5
    567160     19108.4
    567200     19110.4
    567240     19108.4
    567280     19111.2
    567320     19114.5
    567360     19115.3
    567400     19116.5
    567440     19116.5
    567480     19117.7
    567520     19119.7
    567560     19121.2
    567600     19123.3
    567640     19125.3
    567680     19128.2
    567720     19126.7
    567760     19128.9
    567800     19129.2
    567840     19132.6
    567880     19131.6
    567920     19134.4
    567960     19135.3
    568000     19137.3
    568040     19135.3
    568080     19138.2
    568120     19141.4
    568160     19142.3
    568200     19143.6
    568240     19143.4
    568280     19144.7
    568320     19146.7
    568360     19148.2
    568400     19150.2
    568440     19152.2
    568480     19155.2
    568520     19153.6
    568560     19155.9
    568600     19156.2
    568640     19159.5
    568680     19158.6
    568720     19161.3
    568760     19162.2
    568800     19164.3
    568840     19162.2
    568880     19165.1
    568920     19168.4
    568960     19169.1
    569000     19170.5
    569040     19170.3
    569080     19171.7
    569120     19173.6
    569160     19175.2
    569200     19177.1
    569240       19179
    569280     19182.1
    569320     19180.6
    569360     19182.9
    569400     19183.1
    569440     19186.5
    569480     19185.6
    569520     19188.3
    569560     19189.2
    569600     19191.3
    569640     19189.1
    569680     19192.1
    569720     19195.5
    569760     19196.1
    569800     19197.5
    569840     19197.4
    569880     19198.6
    569920     19200.6
    569960     19202.1
    570000     19204.1
    570040     19206.1
    570080     19209.1
    570120     19207.6
    570160     19209.8
    570200       19210
    570240     19213.4
    570280     19212.6
    570320     19215.4
    570360     19216.2
    570400     19218.3
    570440     19216.1
    570480     19219.2
    570520     19222.5
    570560     19223.1
    570600     19224.6
    570640     19224.4
    570680     19225.7
    570720     19227.6
    570760     19229.2
    570800     19231.2
    570840       19233
    570880     19236.1
    570920     19234.6
    570960     19236.8
    571000       19237
    571040     19240.4
    571080     19239.6
    571120     19242.4
    571160     19243.3
    571200     19245.3
    571240     19243.1
    571280     19246.2
    571320     19249.4
    571360     19250.1
    571400     19251.5
    571440     19251.3
    571480     19252.7
    571520     19254.7
    571560     19256.2
    571600     19258.2
    571640       19260
    571680       19263
    571720     19261.6
    571760     19263.8
    571800       19264
    571840     19267.4
    571880     19266.6
    571920     19269.4
    571960     19270.3
    572000     19272.3
    572040       19270
    572080     19273.1
    572120     19276.4
    572160       19277
    572200     19278.6
    572240     19278.3
    572280     19279.6
    572320     19281.6
    572360       19283
    572400     19285.2
    572440       19287
    572480       19290
    572520     19288.6
    572560     19290.8
    572600       19291
    572640     19294.4
    572680     19293.7
    572720     19296.4
    572760     19297.3
    572800     19299.4
    572840       19297
    572880     19300.1
    572920     19303.4
    572960       19304
    573000     19305.6
    573040     19305.3
    573080     19306.6
    573120     19308.5
    573160     19309.9
    573200     19312.1
    573240     19314.1
    573280     19317.1
    573320     19315.6
    573360     19317.8
    573400     19317.9
    573440     19321.4
    573480     19320.7
    573520     19323.3
    573560     19324.3
    573600     19326.4
    573640     19324.1
    573680     19327.1
    573720     19330.4
    573760       19331
    573800     19332.6
    573840     19332.3
    573880     19333.5
    573920     19335.5
    573960     19336.8
    574000     19339.1
    574040     19341.1
    574080     19344.1
    574120     19342.5
    574160     19344.7
    574200     19344.9
    574240     19348.4
    574280     19347.7
    574320     19350.2
    574360     19351.3
    574400     19353.3
    574440       19351
    574480     19354.1
    574520     19357.3
    574560       19358
    574600     19359.6
    574640     19359.2
    574680     19360.6
    574720     19362.4
    574760     19363.8
    574800     19366.1
    574840       19368
    574880     19371.1
    574920     19369.6
    574960     19371.7
    575000     19371.8
    575040     19375.3
    575080     19374.5
    575120     19377.2
    575160     19378.3
    575200     19380.4
    575240     19377.9
    575280     19380.9
    575320     19384.4
    575360       19385
    575400     19386.5
    575440     19386.1
    575480     19387.4
    575520     19389.4
    575560     19390.7
    575600       19393
    575640     19394.9
    575680     19398.1
    575720     19396.5
    575760     19398.6
    575800     19398.7
    575840     19402.3
    575880     19401.5
    575920     19404.1
    575960     19405.3
    576000     19407.3
    576040     19404.9
    576080     19407.9
    576120     19411.3
    576160       19412
    576200     19413.4
    576240     19413.1
    576280     19414.4
    576320     19416.3
    576360     19417.7
    576400       19420
    576440     19421.9
    576480       19425
    576520     19423.4
    576560     19425.6
    576600     19425.6
    576640     19429.2
    576680     19428.5
    576720     19431.1
    576760     19432.1
    576800     19434.3
    576840     19431.8
    576880     19434.8
    576920     19438.2
    576960     19438.9
    577000     19440.3
    577040       19440
    577080     19441.2
    577120     19443.3
    577160     19444.7
    577200     19446.9
    577240     19448.9
    577280       19452
    577320     19450.3
    577360     19452.6
    577400     19452.6
    577440     19456.1
    577480     19455.4
    577520     19457.9
    577560     19459.1
    577600     19461.3
    577640     19458.8
    577680     19461.8
    577720     19465.1
    577760     19465.8
    577800     19467.1
    577840       19467
    577880     19468.2
    577920     19470.3
    577960     19471.7
    578000     19473.8
    578040     19475.8
    578080       19479
    578120     19477.3
    578160     19479.6
    578200     19479.6
    578240     19483.1
    578280     19482.4
    578320     19484.8
    578360     19485.9
    578400     19488.2
    578440     19485.7
    578480     19488.6
    578520     19492.1
    578560     19492.7
    578600       19494
    578640     19493.9
    578680     19495.3
    578720     19497.2
    578760     19498.7
    578800     19500.7
    578840     19502.7
    578880       19506
    578920     19504.2
    578960     19506.5
    579000     19506.4
    579040       19510
    579080     19509.4
    579120     19511.6
    579160     19512.9
    579200     19515.1
    579240     19512.7
    579280     19515.6
    579320     19519.1
    579360     19519.6
    579400       19521
    579440       19521
    579480     19522.3
    579520     19524.2
    579560     19525.6
    579600     19527.6
    579640     19529.6
    579680       19533
    579720     19531.1
    579760     19533.4
    579800     19533.5
    579840     19536.9
    579880     19536.3
    579920     19538.5
    579960     19539.9
    580000     19542.1
    580040     19539.7
    580080     19542.4
    580120       19546
    580160     19546.6
    580200       19548
    580240       19548
    580280     19549.2
    580320     19551.1
    580360     19552.6
    580400     19554.5
    580440     19556.6
    580480     19559.9
    580520     19558.1
    580560     19560.4
    580600     19560.4
    580640     19563.8
    580680     19563.2
    580720     19565.5
    580760     19566.8
    580800       19569
    580840     19566.5
    580880     19569.4
    580920     19572.9
    580960     19573.5
    581000       19575
    581040     19574.9
    581080       19576
    581120       19578
    581160     19579.5
    581200     19581.5
    581240     19583.6
    581280     19586.9
    581320       19585
    581360     19587.4
    581400     19587.4
    581440     19590.8
    581480     19590.1
    581520     19592.4
    581560     19593.8
    581600       19596
    581640     19593.4
    581680     19596.3
    581720     19599.8
    581760     19600.5
    581800     19601.9
    581840     19601.9
    581880       19603
    581920     19604.9
    581960     19606.5
    582000     19608.6
    582040     19610.5
    582080     19613.9
    582120     19611.9
    582160     19614.3
    582200     19614.4
    582240     19617.8
    582280       19617
    582320     19619.3
    582360     19620.7
    582400     19622.9
    582440     19620.4
    582480     19623.3
    582520     19626.7
    582560     19627.4
    582600     19628.9
    582640     19628.8
    582680       19630
    582720     19631.8
    582760     19633.5
    582800     19635.5
    582840     19637.5
    582880     19640.8
    582920     19638.9
    582960     19641.3
    583000     19641.2
    583040     19644.8
    583080       19644
    583120     19646.3
    583160     19647.7
    583200     19649.8
    583240     19647.4
    583280     19650.3
    583320     19653.6
    583360     19654.3
    583400     19655.8
    583440     19655.8
    583480       19657
    583520     19658.8
    583560     19660.4
    583600     19662.5
    583640     19664.4
    583680     19667.7
    583720     19665.8
    583760     19668.2
    583800     19668.1
    583840     19671.8
    583880       19671
    583920     19673.3
    583960     19674.7
    584000     19676.7
    584040     19674.3
    584080     19677.3
    584120     19680.5
    584160     19681.2
    584200     19682.7
    584240     19682.7
    584280     19683.9
    584320     19685.6
    584360     19687.3
    584400     19689.4
    584440     19691.3
    584480     19694.6
    584520     19692.7
    584560     19695.1
    584600       19695
    584640     19698.8
    584680     19697.8
    584720     19700.2
    584760     19701.6
    584800     19703.6
    584840     19701.1
    584880     19704.2
    584920     19707.3
    584960     19708.1
    585000     19709.6
    585040     19709.6
    585080     19710.7
    585120     19712.5
    585160     19714.2
    585200     19716.2
    585240     19718.3
    585280     19721.5
    585320     19719.6
    585360     19721.9
    585400       19722
    585440     19725.7
    585480     19724.7
    585520     19727.1
    585560     19728.5
    585600     19730.5
    585640     19728.1
    585680     19731.1
    585720     19734.3
    585760       19735
    585800     19736.5
    585840     19736.5
    585880     19737.7
    585920     19739.3
    585960     19741.1
    586000     19743.1
    586040     19745.2
    586080     19748.3
    586120     19746.6
    586160     19748.9
    586200     19748.8
    586240     19752.6
    586280     19751.7
    586320       19754
    586360     19755.4
    586400     19757.4
    586440       19755
    586480       19758
    586520     19761.2
    586560     19761.9
    586600     19763.4
    586640     19763.4
    586680     19764.6
    586720     19766.3
    586760       19768
    586800     19770.1
    586840     19772.1
    586880     19775.3
    586920     19773.5
    586960     19775.7
    587000     19775.7
    587040     19779.4
    587080     19778.5
    587120     19780.9
    587160     19782.3
    587200     19784.3
    587240     19781.9
    587280     19784.9
    587320     19788.1
    587360     19788.8
    587400     19790.3
    587440     19790.2
    587480     19791.5
    587520     19793.2
    587560     19794.9
    587600     19796.9
    587640       19799
    587680     19802.3
    587720     19800.5
    587760     19802.6
    587800     19802.5
    587840     19806.3
    587880     19805.4
    587920     19807.8
    587960     19809.2
    588000     19811.2
    588040     19808.7
    588080     19811.8
    588120     19814.9
    588160     19815.7
    588200     19817.2
    588240     19817.1
    588280     19818.4
    588320     19820.1
    588360     19821.7
    588400     19823.8
    588440     19825.9
    588480       19829
    588520     19827.4
    588560     19829.6
    588600     19829.4
    588640     19833.1
    588680     19832.3
    588720     19834.6
    588760       19836
    588800     19838.1
    588840     19835.5
    588880     19838.8
    588920     19841.8
    588960     19842.5
    589000     19844.1
    589040     19843.9
    589080     19845.2
    589120       19847
    589160     19848.6
    589200     19850.7
    589240     19852.7
    589280     19855.9
    589320     19854.4
    589360     19856.5
    589400     19856.3
    589440     19860.1
    589480     19859.1
    589520     19861.4
    589560       19863
    589600     19865.1
    589640     19862.3
    589680     19865.6
    589720     19868.7
    589760     19869.4
    589800     19870.9
    589840     19870.8
    589880       19872
    589920     19873.8
    589960     19875.5
    590000     19877.5
    590040     19879.5
    590080     19882.7
    590120     19881.2
    590160     19883.4
    590200     19883.1
    590240       19887
    590280     19885.9
    590320     19888.3
    590360     19889.8
    590400     19891.9
    590440     19889.1
    590480     19892.6
    590520     19895.4
    590560     19896.3
    590600     19897.7
    590640     19897.6
    590680     19898.9
    590720     19900.6
    590760     19902.3
    590800     19904.4
    590840     19906.4
    590880     19909.5
    590920     19908.1
    590960     19910.3
    591000       19910
    591040     19913.8
    591080     19912.7
    591120       19915
    591160     19916.7
    591200     19918.7
    591240     19915.9
    591280     19919.4
    591320     19922.3
    591360     19923.2
    591400     19924.7
    591440     19924.5
    591480     19925.8
    591520     19927.5
    591560     19929.2
    591600     19931.4
    591640     19933.4
    591680     19936.3
    591720     19934.9
    591760     19937.1
    591800     19936.8
    591840     19940.7
    591880     19939.6
    591920     19941.9
    591960     19943.6
    592000     19945.6
    592040     19942.9
    592080     19946.3
    592120     19949.2
    592160     19950.1
    592200     19951.5
    592240     19951.4
    592280     19952.6
    592320     19954.3
    592360     19956.1
    592400     19958.2
    592440     19960.2
    592480     19963.2
    592520     19961.8
    592560       19964
    592600     19963.7
    592640     19967.6
    592680     19966.5
    592720     19968.8
    592760     19970.5
    592800     19972.4
    592840     19969.8
    592880     19973.1
    592920       19976
    592960     19976.9
    593000     19978.3
    593040     19978.4
    593080     19979.4
    593120     19981.2
    593160     19982.9
    593200       19985
    593240     19987.1
    593280       19990
    593320     19988.7
    593360     19990.8
    593400     19990.6
    593440     19994.4
    593480     19993.3
    593520     19995.6
    593560     19997.3
    593600     19999.2
    593640     19996.5
    593680       20000
    593720     20002.9
    593760     20003.6
    593800     20005.1
    593840     20005.1
    593880     20006.2
    593920       20008
    593960     20009.8
    594000     20011.9
    594040     20013.8
    594080     20016.9
    594120     20015.5
    594160     20017.7
    594200     20017.4
    594240     20021.2
    594280     20020.1
    594320     20022.5
    594360     20024.2
    594400       20026
    594440     20023.3
    594480     20026.7
    594520     20029.8
    594560     20030.5
    594600     20031.9
    594640     20031.9
    594680       20033
    594720     20034.8
    594760     20036.7
    594800     20038.7
    594840     20040.6
    594880     20043.7
    594920     20042.4
    594960     20044.5
    595000     20044.2
    595040       20048
    595080     20046.9
    595120     20049.3
    595160       20051
    595200     20052.8
    595240       20050
    595280     20053.5
    595320     20056.6
    595360     20057.3
    595400     20058.7
    595440     20058.7
    595480     20059.9
    595520     20061.7
    595560     20063.3
    595600     20065.5
    595640     20067.3
    595680     20070.5
    595720     20069.2
    595760     20071.3
    595800       20071
    595840     20074.9
    595880     20073.7
    595920     20076.2
    595960     20077.7
    596000     20079.6
    596040     20076.7
    596080     20080.2
    596120     20083.4
    596160     20084.1
    596200     20085.5
    596240     20085.5
    596280     20086.6
    596320     20088.5
    596360     20090.2
    596400     20092.4
    596440     20094.1
    596480     20097.4
    596520     20096.1
    596560     20098.2
    596600     20097.8
    596640     20101.7
    596680     20100.5
    596720     20102.9
    596760     20104.6
    596800     20106.4
    596840     20103.5
    596880       20107
    596920     20110.1
    596960       20111
    597000     20112.3
    597040     20112.3
    597080     20113.4
    597120     20115.5
    597160       20117
    597200     20119.2
    597240     20120.9
    597280     20124.3
    597320     20122.9
    597360     20124.9
    597400     20124.5
    597440     20128.4
    597480     20127.3
    597520     20129.7
    597560     20131.2
    597600       20133
    597640     20130.2
    597680     20133.8
    597720     20136.9
    597760     20137.8
    597800     20139.1
    597840     20139.1
    597880     20140.1
    597920     20142.2
    597960     20143.7
    598000       20146
    598040     20147.6
    598080       20151
    598120     20149.6
    598160     20151.8
    598200     20151.2
    598240     20155.2
    598280       20154
    598320     20156.4
    598360       20158
    598400     20159.9
    598440     20157.1
    598480     20160.5
    598520     20163.6
    598560     20164.5
    598600     20165.8
    598640     20165.9
    598680     20166.8
    598720       20169
    598760     20170.5
    598800     20172.8
    598840     20174.4
    598880     20177.8
    598920     20176.4
    598960     20178.5
    599000     20178.1
    599040     20181.9
    599080     20180.6
    599120     20183.2
    599160     20184.8
    599200     20186.6
    599240     20183.9
    599280     20187.2
    599320     20190.4
    599360     20191.2
    599400     20192.5
    599440     20192.8
    599480     20193.6
    599520     20195.8
    599560     20197.4
    599600     20199.6
    599640     20201.2
    599680     20204.7
    599720     20203.1
    599760     20205.3
    599800     20204.8
    599840     20208.5
    599880     20207.4
    599920       20210
    599960     20211.5
    600000     20213.5
    600040     20210.7
    600080       20214
    600120     20217.3
    600160     20218.1
    600200     20219.3
    600240     20219.7
    600280     20220.3
    600320     20222.5
    600360     20224.1
    600400     20226.4
    600440     20227.9
    600480     20231.5
    600520       20230
    600560     20232.1
    600600     20231.6
    600640     20235.3
    600680     20234.2
    600720     20236.8
    600760     20238.3
    600800     20240.3
    600840     20237.5
    600880     20240.9
    600920     20244.1
    600960     20244.8
    601000       20246
    601040     20246.4
    601080       20247
    601120     20249.3
    601160     20250.9
    601200     20253.2
    601240     20254.6
    601280     20258.3
    601320     20256.8
    601360     20258.9
    601400     20258.4
    601440     20262.1
    601480       20261
    601520     20263.7
    601560     20265.2
    601600     20267.1
    601640     20264.2
    601680     20267.7
    601720     20270.9
    601760     20271.6
    601800     20272.8
    601840     20273.1
    601880     20273.8
    601920     20276.1
    601960     20277.7
    602000       20280
    602040     20281.4
    602080       20285
    602120     20283.5
    602160     20285.7
    602200     20285.2
    602240     20288.8
    602280     20287.8
    602320     20290.4
    602360     20292.1
    602400     20293.9
    602440       20291
    602480     20294.5
    602520     20297.8
    602560     20298.4
    602600     20299.6
    602640     20299.9
    602680     20300.7
    602720     20302.8
    602760     20304.5
    602800     20306.9
    602840     20308.3
    602880     20311.9
    602920     20310.3
    602960     20312.5
    603000     20311.9
    603040     20315.7
    603080     20314.6
    603120     20317.3
    603160     20318.9
    603200     20320.7
    603240     20317.8
    603280     20321.3
    603320     20324.6
    603360     20325.1
    603400     20326.4
    603440     20326.9
    603480     20327.5
    603520     20329.6
    603560     20331.3
    603600     20333.8
    603640     20335.1
    603680     20338.8
    603720       20337
    603760     20339.3
    603800     20338.8
    603840     20342.4
    603880     20341.4
    603920     20344.1
    603960     20345.7
    604000     20347.5
    604040     20344.6
    604080       20348
    604120     20351.5
    604160     20351.9
    604200     20353.3
    604240     20353.7
    604280     20354.4
    604320     20356.4
    604360     20358.1
    604400     20360.6
    604440     20361.9
    604480     20365.7
    604520     20363.9
    604560     20366.1
    604600     20365.7
    604640     20369.3
    604680     20368.2
    604720       20371
    604760     20372.5
    604800     20374.4
    604840     20371.4
    604880     20374.8
    604920     20378.2
    604960     20378.6
    605000     20380.1
    605040     20380.4
    605080     20381.2
    605120     20383.2
    605160       20385
    605200     20387.5
    605240     20388.8
    605280     20392.6
    605320     20390.6
    605360     20392.9
    605400     20392.4
    605440     20396.2
    605480       20395
    605520     20397.9
    605560     20399.3
    605600     20401.2
    605640     20398.2
    605680     20401.6
    605720       20405
    605760     20405.5
    605800       20407
    605840     20407.1
    605880     20408.1
    605920       20410
    605960     20411.8
    606000     20414.2
    606040     20415.6
    606080     20419.5
    606120     20417.5
    606160     20419.7
    606200     20419.3
    606240     20422.9
    606280     20421.9
    606320     20424.7
    606360     20426.2
    606400       20428
    606440       20425
    606480     20428.4
    606520       20432
    606560     20432.3
    606600     20433.8
    606640       20434
    606680       20435
    606720     20436.9
    606760     20438.7
    606800       20441
    606840     20442.5
    606880     20446.4
    606920     20444.4
    606960     20446.5
    607000     20446.2
    607040     20449.8
    607080     20448.8
    607120     20451.5
    607160     20453.1
    607200     20454.9
    607240     20451.9
    607280     20455.1
    607320     20458.9
    607360     20459.2
    607400     20460.6
    607440     20460.9
    607480     20461.9
    607520     20463.8
    607560     20465.7
    607600     20467.8
    607640     20469.3
    607680     20473.2
    607720     20471.3
    607760     20473.4
    607800     20473.1
    607840     20476.6
    607880     20475.6
    607920     20478.3
    607960     20479.9
    608000     20481.7
    608040     20478.8
    608080     20481.9
    608120     20485.8
    608160       20486
    608200     20487.4
    608240     20487.7
    608280     20488.7
    608320     20490.5
    608360     20492.5
    608400     20494.7
    608440     20496.2
    608480       20500
    608520     20498.2
    608560     20500.2
    608600       20500
    608640     20503.5
    608680     20502.5
    608720     20505.3
    608760     20506.7
    608800     20508.5
    608840     20505.6
    608880     20508.7
    608920     20512.6
    608960     20512.9
    609000     20514.4
    609040     20514.6
    609080     20515.7
    609120     20517.4
    609160     20519.2
    609200     20521.5
    609240     20523.1
    609280     20526.9
    609320     20525.1
    609360       20527
    609400     20526.8
    609440     20530.3
    609480     20529.3
    609520       20532
    609560     20533.7
    609600     20535.2
    609640     20532.4
    609680     20535.5
    609720     20539.4
    609760     20539.8
    609800     20541.3
    609840     20541.5
    609880     20542.5
    609920     20544.3
    609960     20546.1
    610000     20548.3
    610040       20550
    610080     20553.9
    610120     20551.9
    610160     20553.9
    610200     20553.7
    610240     20557.1
    610280     20556.2
    610320     20558.9
    610360     20560.5
    610400     20562.1
    610440     20559.3
    610480     20562.3
    610520     20566.2
    610560     20566.6
    610600     20568.1
    610640     20568.3
    610680     20569.4
    610720     20571.2
    610760       20573
    610800     20575.2
    610840     20576.8
    610880     20580.7
    610920     20578.8
    610960     20580.7
    611000     20580.6
    611040     20583.9
    611080       20583
    611120     20585.6
    611160     20587.4
    611200       20589
    611240     20586.1
    611280     20589.2
    611320       20593
    611360     20593.4
    611400     20594.9
    611440     20595.2
    611480     20596.2
    611520     20598.1
    611560     20599.9
    611600     20602.1
    611640     20603.7
    611680     20607.6
    611720     20605.6
    611760     20607.7
    611800     20607.4
    611840     20610.8
    611880     20609.8
    611920     20612.4
    611960     20614.2
    612000     20615.9
    612040     20613.1
    612080     20616.2
    612120     20619.9
    612160     20620.2
    612200     20621.8
    612240       20622
    612280     20622.9
    612320       20625
    612360     20626.8
    612400       20629
    612440     20630.7
    612480     20634.5
    612520     20632.5
    612560     20634.6
    612600     20634.3
    612640     20637.6
    612680     20636.7
    612720     20639.4
    612760     20641.1
    612800     20642.9
    612840       20640
    612880       20643
    612920     20646.8
    612960       20647
    613000     20648.7
    613040     20648.9
    613080     20649.8
    613120     20651.8
    613160     20653.6
    613200       20656
    613240     20657.5
    613280     20661.4
    613320     20659.4
    613360     20661.5
    613400     20661.1
    613440     20664.5
    613480     20663.5
    613520     20666.2
    613560     20667.9
    613600     20669.7
    613640     20666.8
    613680     20669.8
    613720     20673.6
    613760       20674
    613800     20675.6
    613840     20675.8
    613880     20676.7
    613920     20678.6
    613960     20680.6
    614000     20682.9
    614040     20684.3
    614080     20688.4
    614120     20686.3
    614160     20688.3
    614200     20688.1
    614240     20691.3
    614280     20690.3
    614320     20693.1
    614360     20694.7
    614400     20696.6
    614440     20693.7
    614480     20696.8
    614520     20700.5
    614560     20700.8
    614600     20702.4
    614640     20702.6
    614680     20703.5
    614720     20705.4
    614760     20707.5
    614800     20709.7
    614840     20711.2
    614880     20715.2
    614920     20713.3
    614960     20715.1
    615000     20714.9
    615040     20718.2
    615080     20717.2
    615120       20720
    615160     20721.7
    615200     20723.5
    615240     20720.5
    615280     20723.5
    615320     20727.4
    615360     20727.6
    615400     20729.3
    615440     20729.4
    615480     20730.4
    615520     20732.3
    615560     20734.3
    615600     20736.5
    615640       20738
    615680     20742.1
    615720     20740.1
    615760     20741.9
    615800     20741.8
    615840       20745
    615880     20744.1
    615920     20746.9
    615960     20748.6
    616000     20750.3
    616040     20747.3
    616080     20750.4
    616120     20754.2
    616160     20754.4
    616200     20756.1
    616240     20756.2
    616280     20757.1
    616320     20759.2
    616360     20761.1
    616400     20763.2
    616440     20764.8
    616480     20769.1
    616520     20766.9
    616560     20768.7
    616600     20768.6
    616640     20771.9
    616680     20770.9
    616720     20773.7
    616760     20775.3
    616800     20777.1
    616840     20774.1
    616880     20777.2
    616920     20781.2
    616960     20781.1
    617000       20783
    617040       20783
    617080     20783.9
    617120       20786
    617160     20787.9
    617200     20790.2
    617240     20791.6
    617280     20795.9
    617320     20793.8
    617360     20795.5
    617400     20795.4
    617440     20798.6
    617480     20797.7
    617520     20800.5
    617560     20802.1
    617600     20803.9
    617640     20800.8
    617680       20804
    617720       20808
    617760       20808
    617800     20809.8
    617840     20809.9
    617880     20810.8
    617920     20812.9
    617960     20814.8
    618000       20817
    618040     20818.4
    618080     20822.7
    618120     20820.6
    618160     20822.3
    618200     20822.3
    618240     20825.4
    618280     20824.6
    618320     20827.2
    618360     20828.9
    618400     20830.7
    618440     20827.5
    618480     20830.8
    618520     20834.8
    618560     20834.9
    618600     20836.6
    618640     20836.7
    618680     20837.5
    618720     20839.6
    618760     20841.6
    618800     20843.7
    618840     20845.2
    618880     20849.5
    618920     20847.4
    618960     20849.1
    619000     20849.1
    619040     20852.2
    619080     20851.4
    619120       20854
    619160     20855.7
    619200     20857.4
    619240     20854.4
    619280     20857.6
    619320     20861.7
    619360     20861.6
    619400     20863.3
    619440     20863.4
    619480     20864.1
    619520     20866.4
    619560     20868.4
    619600     20870.6
    619640       20872
    619680     20876.2
    619720     20874.2
    619760     20875.8
    619800     20875.9
    619840       20879
    619880     20878.2
    619920     20880.9
    619960     20882.5
    620000     20884.3
    620040     20881.1
    620080     20884.3
    620120     20888.4
    620160     20888.5
    620200       20890
    620240     20890.3
    620280     20890.8
    620320     20893.3
    620360     20895.2
    620400     20897.3
    620440     20898.7
    620480     20902.9
    620520     20900.9
    620560     20902.5
    620600     20902.5
    620640     20905.8
    620680       20905
    620720     20907.6
    620760     20909.3
    620800       20911
    620840     20907.9
    620880     20911.1
    620920     20915.2
    620960     20915.2
    621000     20916.8
    621040     20917.1
    621080     20917.6
    621120       20920
    621160     20922.1
    621200       20924
    621240     20925.5
    621280     20929.6
    621320     20927.6
    621360     20929.3
    621400     20929.2
    621440     20932.5
    621480     20931.8
    621520     20934.4
    621560     20936.2
    621600     20937.9
    621640     20934.5
    621680     20937.8
    621720     20942.1
    621760       20942
    621800     20943.6
    621840     20943.8
    621880     20944.3
    621920     20946.8
    621960     20948.8
    622000     20950.8
    622040     20952.2
    622080     20956.4
    622120     20954.5
    622160       20956
    622200       20956
    622240     20959.3
    622280     20958.6
    622320     20961.2
    622360       20963
    622400     20964.7
    622440     20961.4
    622480     20964.6
    622520     20968.8
    622560     20968.9
    622600     20970.4
    622640     20970.6
    622680     20971.1
    622720     20973.6
    622760     20975.5
    622800     20977.5
    622840       20979
    622880     20983.2
    622920     20981.1
    622960     20982.9
    623000     20982.7
    623040     20986.1
    623080     20985.3
    623120       20988
    623160     20989.8
    623200     20991.5
    623240     20988.1
    623280     20991.3
    623320     20995.6
    623360     20995.7
    623400     20997.2
    623440     20997.4
    623480     20997.9
    623520     21000.4
    623560     21002.4
    623600     21004.3
    623640     21005.9
    623680     21010.2
    623720     21007.9
    623760     21009.7
    623800     21009.6
    623840     21012.9
    623880     21012.1
    623920     21014.9
    623960     21016.6
    624000     21018.4
    624040       21015
    624080     21018.1
    624120     21022.5
    624160     21022.6
    624200     21024.1
    624240     21024.1
    624280     21024.7
    624320     21027.2
    624360     21029.2
    624400     21031.1
    624440     21032.8
    624480     21037.1
    624520     21034.7
    624560     21036.4
    624600     21036.5
    624640     21039.7
    624680     21038.8
    624720     21041.7
    624760     21043.3
    624800     21045.2
    624840     21041.7
    624880     21044.9
    624920     21049.3
    624960     21049.3
    625000     21050.9
    625040       21051
    625080     21051.5
    625120       21054
    625160     21056.1
    625200       21058
    625240     21059.6
    625280     21063.9
    625320     21061.5
    625360     21063.1
    625400     21063.2
    625440     21066.5
    625480     21065.6
    625520     21068.4
    625560     21070.2
    625600       21072
    625640     21068.4
    625680     21071.7
    625720     21076.1
    625760     21076.2
    625800     21077.8
    625840     21077.9
    625880     21078.4
    625920     21080.8
    625960     21082.9
    626000     21084.8
    626040     21086.4
    626080     21090.7
    626120     21088.4
    626160     21089.9
    626200       21090
    626240     21093.3
    626280     21092.3
    626320     21095.2
    626360       21097
    626400     21098.8
    626440     21095.3
    626480     21098.7
    626520     21102.9
    626560     21102.9
    626600     21104.6
    626640     21104.6
    626680     21105.1
    626720     21107.7
    626760     21109.7
    626800     21111.7
    626840     21113.2
    626880     21117.4
    626920     21115.2
    626960     21116.8
    627000     21116.9
    627040     21120.2
    627080     21119.1
    627120     21122.1
    627160     21123.8
    627200     21125.6
    627240     21122.1
    627280     21125.5
    627320     21129.8
    627360     21129.7
    627400     21131.5
    627440     21131.5
    627480     21131.9
    627520     21134.6
    627560     21136.5
    627600     21138.7
    627640       21140
    627680     21144.2
    627720       21142
    627760     21143.8
    627800     21143.7
    627840       21147
    627880       21146
    627920       21149
    627960     21150.7
    628000     21152.4
    628040       21149
    628080     21152.5
    628120     21156.6
    628160     21156.6
    628200     21158.3
    628240     21158.5
    628280     21158.9
    628320     21161.5
    628360     21163.5
    628400     21165.6
    628440       21167
    628480       21171
    628520     21168.8
    628560     21170.8
    628600     21170.7
    628640       21174
    628680     21172.9
    628720     21175.8
    628760     21177.7
    628800     21179.3
    628840     21175.9
    628880     21179.3
    628920     21183.5
    628960     21183.5
    629000     21185.2
    629040     21185.3
    629080     21185.6
    629120     21188.3
    629160     21190.4
    629200     21192.5
    629240     21193.9
    629280     21197.8
    629320     21195.6
    629360     21197.7
    629400     21197.5
    629440     21200.8
    629480     21199.8
    629520     21202.8
    629560     21204.6
    629600     21206.2
    629640     21202.8
    629680     21206.2
    629720     21210.4
    629760     21210.4
    629800     21212.1
    629840     21212.3
    629880     21212.6
    629920     21215.2
    629960     21217.2
    630000     21219.3
    630040     21220.8
    630080     21224.8
    630120     21222.4
    630160     21224.5
    630200     21224.4
    630240     21227.7
    630280     21226.7
    630320     21229.7
    630360     21231.5
    630400       21233
    630440     21229.7
    630480     21233.1
    630520     21237.2
    630560     21237.3
    630600       21239
    630640     21239.3
    630680     21239.5
    630720     21242.2
    630760     21244.1
    630800     21246.3
    630840     21247.7
    630880     21251.7
    630920     21249.3
    630960     21251.4
    631000     21251.3
    631040     21254.7
    631080     21253.7
    631120     21256.6
    631160     21258.4
    631200     21259.9
    631240     21256.6
    631280     21260.1
    631320     21264.1
    631360     21264.1
    631400     21265.9
    631440     21266.2
    631480     21266.4
    631520     21269.1
    631560       21271
    631600     21273.2
    631640     21274.6
    631680     21278.8
    631720     21276.3
    631760     21278.3
    631800     21278.2
    631840     21281.7
    631880     21280.6
    631920     21283.4
    631960     21285.4
    632000     21286.9
    632040     21283.5
    632080       21287
    632120       21291
    632160       21291
    632200     21292.9
    632240     21293.1
    632280     21293.2
    632320       21296
    632360     21297.8
    632400     21300.1
    632440     21301.5
    632480     21305.7
    632520     21303.1
    632560     21305.2
    632600       21305
    632640     21308.6
    632680     21307.5
    632720     21310.3
    632760     21312.2
    632800     21313.8
    632840     21310.5
    632880     21313.9
    632920     21317.9
    632960     21317.9
    633000     21319.8
    633040       21320
    633080     21320.2
    633120       21323
    633160     21324.6
    633200       21327
    633240     21328.6
    633280     21332.6
    633320       21330
    633360     21332.1
    633400     21331.9
    633440     21335.6
    633480     21334.3
    633520     21337.2
    633560     21339.1
    633600     21340.7
    633640     21337.6
    633680     21340.9
    633720     21344.8
    633760     21344.9
    633800     21346.7
    633840     21346.9
    633880     21347.1
    633920       21350
    633960     21351.6
    634000     21353.8
    634040     21355.5
    634080     21359.5
    634120     21356.9
    634160       21359
    634200     21358.7
    634240     21362.5
    634280     21361.2
    634320     21364.2
    634360     21365.9
    634400     21367.7
    634440     21364.5
    634480     21367.8
    634520     21371.7
    634560     21371.8
    634600     21373.8
    634640     21373.9
    634680     21374.1
    634720     21376.9
    634760     21378.6
    634800     21380.8
    634840     21382.4
    634880     21386.5
    634920     21383.9
    634960     21385.9
    635000     21385.7
    635040     21389.5
    635080     21388.2
    635120     21391.1
    635160     21392.9
    635200     21394.5
    635240     21391.5
    635280     21394.7
    635320     21398.8
    635360     21398.8
    635400     21400.6
    635440     21400.8
    635480     21401.1
    635520     21403.9
    635560     21405.6
    635600     21407.7
    635640     21409.4
    635680     21413.4
    635720     21410.8
    635760     21412.8
    635800     21412.6
    635840     21416.4
    635880     21415.1
    635920       21418
    635960     21419.8
    636000     21421.5
    636040     21418.4
    636080     21421.5
    636120     21425.7
    636160     21425.7
    636200     21427.5
    636240     21427.7
    636280       21428
    636320     21430.8
    636360     21432.4
    636400     21434.5
    636440     21436.3
    636480     21440.3
    636520     21437.6
    636560     21439.8
    636600     21439.5
    636640     21443.4
    636680     21441.9
    636720       21445
    636760     21446.7
    636800     21448.4
    636840     21445.2
    636880     21448.5
    636920     21452.6
    636960     21452.6
    637000     21454.4
    637040     21454.7
    637080       21455
    637120     21457.7
    637160     21459.3
    637200     21461.5
    637240     21463.3
    637280     21467.2
    637320     21464.5
    637360     21466.8
    637400     21466.4
    637440     21470.4
    637480     21468.9
    637520       21472
    637560     21473.6
    637600     21475.4
    637640     21472.3
    637680     21475.4
    637720     21479.4
    637760     21479.5
    637800     21481.3
    637840     21481.6
    637880       21482
    637920     21484.6
    637960     21486.3
    638000     21488.4
    638040     21490.2
    638080     21494.2
    638120     21491.3
    638160     21493.7
    638200     21493.3
    638240     21497.2
    638280     21495.9
    638320     21498.9
    638360     21500.6
    638400     21502.3
    638440     21499.2
    638480     21502.3
    638520     21506.4
    638560     21506.5
    638600     21508.2
    638640     21508.5
    638680     21509.1
    638720     21511.5
    638760     21513.2
    638800     21515.4
    638840     21517.1
    638880     21521.1
    638920     21518.3
    638960     21520.5
    639000     21520.3
    639040     21524.2
    639080     21522.9
    639120     21525.9
    639160     21527.6
    639200     21529.2
    639240     21526.2
    639280     21529.3
    639320     21533.5
    639360     21533.6
    639400     21535.2
    639440     21535.5
    639480     21536.1
    639520     21538.4
    639560     21540.3
    639600     21542.5
    639640     21544.1
    639680     21548.2
    639720     21545.3
    639760     21547.6
    639800     21547.3
    639840     21551.3
    639880     21549.9
    639920     21552.9
    639960     21554.7
    640000     21556.3
    640040     21553.3
    640080     21556.3
    640120     21560.4
    640160     21560.6
    640200     21562.1
    640240     21562.5
    640280     21563.1
    640320     21565.5
    640360     21567.4
    640400     21569.4
    640440     21571.2
    640480     21575.2
    640520     21572.3
    640560     21574.7
    640600     21574.3
    640640     21578.4
    640680     21576.9
    640720     21579.9
    640760     21581.8
    640800     21583.4
    640840     21580.3
    640880     21583.3
    640920     21587.4
    640960     21587.7
    641000     21589.2
    641040     21589.7
    641080     21590.2
    641120     21592.5
    641160     21594.3
    641200     21596.5
    641240     21598.3
    641280     21602.2
    641320     21599.2
    641360     21601.6
    641400     21601.3
    641440     21605.3
    641480     21603.9
    641520       21607
    641560     21608.8
    641600     21610.4
    641640     21607.3
    641680     21610.2
    641720     21614.5
    641760     21614.6
    641800     21616.1
    641840     21616.6
    641880     21617.1
    641920     21619.5
    641960     21621.3
    642000     21623.5
    642040     21625.4
    642080     21629.1
    642120     21626.2
    642160     21628.5
    642200     21628.3
    642240     21632.3
    642280     21630.9
    642320     21633.9
    642360     21635.8
    642400     21637.4
    642440     21634.2
    642480     21637.3
    642520     21641.5
    642560     21641.6
    642600     21643.1
    642640     21643.7
    642680     21644.1
    642720     21646.6
    642760     21648.3
    642800     21650.6
    642840     21652.4
    642880     21656.1
    642920     21653.2
    642960     21655.6
    643000     21655.2
    643040     21659.4
    643080     21657.8
    643120     21660.9
    643160     21662.9
    643200     21664.4
    643240     21661.3
    643280     21664.4
    643320     21668.5
    643360     21668.6
    643400     21670.1
    643440     21670.9
    643480     21671.2
    643520     21673.7
    643560     21675.4
    643600     21677.5
    643640     21679.3
    643680     21683.1
    643720     21680.2
    643760     21682.5
    643800     21682.2
    643840     21686.5
    643880     21684.8
    643920     21687.9
    643960     21689.7
    644000     21691.4
    644040     21688.4
    644080     21691.4
    644120     21695.3
    644160     21695.7
    644200     21697.1
    644240       21698
    644280     21698.3
    644320     21700.7
    644360     21702.3
    644400     21704.5
    644440     21706.3
    644480     21710.2
    644520     21707.2
    644560     21709.6
    644600     21709.1
    644640     21713.4
    644680     21711.9
    644720     21714.9
    644760     21716.7
    644800     21718.5
    644840     21715.5
    644880     21718.3
    644920     21722.3
    644960     21722.8
    645000     21724.1
    645040     21725.1
    645080     21725.3
    645120     21727.7
    645160     21729.3
    645200     21731.4
    645240     21733.4
    645280     21737.1
    645320     21734.2
    645360     21736.6
    645400     21736.2
    645440     21740.4
    645480     21738.9
    645520     21741.9
    645560     21743.6
    645600     21745.6
    645640     21742.5
    645680     21745.4
    645720     21749.3
    645760     21749.7
    645800     21751.1
    645840       21752
    645880     21752.3
    645920     21754.7
    645960     21756.2
    646000     21758.4
    646040     21760.4
    646080     21764.2
    646120     21761.2
    646160     21763.7
    646200     21763.2
    646240     21767.5
    646280     21765.9
    646320     21768.9
    646360     21770.7
    646400     21772.7
    646440     21769.5
    646480     21772.5
    646520     21776.2
    646560     21776.7
    646600     21778.1
    646640       21779
    646680     21779.3
    646720     21781.7
    646760     21783.3
    646800     21785.5
    646840     21787.5
    646880     21791.3
    646920     21788.2
    646960     21790.7
    647000     21790.3
    647040     21794.5
    647080     21792.8
    647120       21796
    647160     21797.7
    647200     21799.6
    647240     21796.4
    647280     21799.5
    647320     21803.1
    647360     21803.7
    647400     21805.1
    647440     21806.1
    647480     21806.3
    647520     21808.8
    647560     21810.3
    647600     21812.6
    647640     21814.5
    647680     21818.3
    647720     21815.2
    647760     21817.7
    647800     21817.2
    647840     21821.5
    647880     21819.9
    647920     21822.9
    647960     21824.7
    648000     21826.7
    648040     21823.1
    648080     21826.6
    648120     21830.1
    648160     21830.7
    648200     21832.1
    648240     21833.2
    648280     21833.3
    648320     21835.9
    648360     21837.4
    648400     21839.6
    648440     21841.4
    648480     21845.4
    648520     21842.3
    648560     21844.6
    648600     21844.3
    648640     21848.5
    648680     21846.8
    648720     21849.9
    648760     21851.6
    648800     21853.7
    648840     21850.2
    648880     21853.6
    648920     21857.1
    648960     21857.7
    649000     21859.1
    649040     21860.2
    649080     21860.2
    649120     21862.9
    649160     21864.5
    649200     21866.6
    649240     21868.6
    649280     21872.3
    649320     21869.3
    649360     21871.6
    649400     21871.3
    649440     21875.5
    649480     21873.9
    649520     21876.9
    649560     21878.8
    649600     21880.8
    649640     21877.2
    649680     21880.5
    649720     21884.1
    649760     21884.7
    649800     21885.9
    649840     21887.3
    649880     21887.3
    649920     21889.9
    649960     21891.4
    650000     21893.6
    650040     21895.5
    650080     21899.2
    650120     21896.3
    650160     21898.6
    650200     21898.2
    650240     21902.6
    650280     21900.9
    650320     21903.8
    650360     21905.6
    650400     21907.8
    650440     21904.2
    650480     21907.4
    650520     21911.1
    650560     21911.5
    650600     21912.8
    650640     21914.4
    650680     21914.4
    650720     21916.9
    650760     21918.4
    650800     21920.6
    650840     21922.5
    650880     21926.2
    650920     21923.3
    650960     21925.5
    651000     21925.2
    651040     21929.6
    651080     21927.9
    651120     21930.8
    651160     21932.5
    651200     21934.8
    651240     21931.1
    651280     21934.4
    651320     21938.1
    651360     21938.5
    651400     21939.8
    651440     21941.3
    651480     21941.4
    651520     21943.8
    651560     21945.3
    651600     21947.5
    651640     21949.5
    651680     21953.3
    651720     21950.4
    651760     21952.4
    651800     21952.1
    651840     21956.6
    651880     21954.9
    651920     21957.8
    651960     21959.5
    652000     21961.7
    652040     21958.2
    652080     21961.2
    652120       21965
    652160     21965.4
    652200     21966.8
    652240     21968.3
    652280     21968.5
    652320     21970.7
    652360     21972.3
    652400     21974.4
    652440     21976.3
    652480     21980.4
    652520     21977.4
    652560     21979.4
    652600       21979
    652640     21983.6
    652680     21981.9
    652720     21984.8
    652760     21986.6
    652800     21988.7
    652840     21985.2
    652880     21988.1
    652920       21992
    652960     21992.3
    653000     21993.7
    653040     21995.4
    653080     21995.4
    653120     21997.7
    653160     21999.2
    653200     22001.4
    653240     22003.2
    653280     22007.4
    653320     22004.4
    653360     22006.4
    653400     22005.9
    653440     22010.6
    653480     22008.8
    653520     22011.8
    653560     22013.5
    653600     22015.7
    653640     22012.1
    653680     22015.1
    653720       22019
    653760     22019.3
    653800     22020.6
    653840     22022.4
    653880     22022.2
    653920     22024.6
    653960       22026
    654000     22028.4
    654040     22030.1
    654080     22034.4
    654120     22031.5
    654160     22033.3
    654200     22032.9
    654240     22037.4
    654280     22035.8
    654320     22038.9
    654360     22040.3
    654400     22042.7
    654440       22039
    654480       22042
    654520     22045.8
    654560     22046.1
    654600     22047.5
    654640     22049.4
    654680     22049.2
    654720     22051.6
    654760       22053
    654800     22055.3
    654840     22056.9
    654880     22061.3
    654920     22058.5
    654960     22060.2
    655000     22059.8
    655040     22064.4
    655080     22062.7
    655120     22065.8
    655160     22067.2
    655200     22069.5
    655240     22065.9
    655280     22069.1
    655320     22072.7
    655360     22072.9
    655400     22074.4
    655440     22076.4
    655480     22076.2
    655520     22078.6
    655560     22079.9
    655600     22082.2
    655640     22083.9
    655680     22088.3
    655720     22085.5
    655760     22087.1
    655800     22086.9
    655840     22091.3
    655880     22089.7
    655920     22092.8
    655960     22094.2
    656000     22096.6
    656040     22092.9
    656080       22096
    656120     22099.5
    656160     22099.9
    656200     22101.4
    656240     22103.4
    656280     22103.2
    656320     22105.6
    656360     22106.9
    656400     22109.2
    656440     22110.7
    656480     22115.2
    656520     22112.4
    656560       22114
    656600     22113.8
    656640     22118.4
    656680     22116.7
    656720     22119.7
    656760     22121.1
    656800     22123.3
    656840     22119.7
    656880     22122.9
    656920     22126.4
    656960     22126.8
    657000     22128.3
    657040     22130.1
    657080       22130
    657120     22132.4
    657160     22133.8
    657200     22135.9
    657240     22137.5
    657280       22142
    657320     22139.4
    657360     22140.9
    657400     22140.7
    657440     22145.3
    657480     22143.6
    657520     22146.6
    657560       22148
    657600     22150.2
    657640     22146.6
    657680     22149.8
    657720     22153.4
    657760     22153.7
    657800     22155.2
    657840       22157
    657880     22156.8
    657920     22159.3
    657960     22160.7
    658000     22162.8
    658040     22164.4
    658080     22168.8
    658120     22166.3
    658160     22167.9
    658200     22167.6
    658240     22172.2
    658280     22170.5
    658320     22173.5
    658360     22174.8
    658400       22177
    658440     22173.3
    658480     22176.7
    658520     22180.3
    658560     22180.6
    658600       22182
    658640     22183.9
    658680     22183.6
    658720     22186.1
    658760     22187.5
    658800     22189.6
    658840     22191.2
    658880     22195.7
    658920     22193.1
    658960     22194.7
    659000     22194.4
    659040     22199.1
    659080     22197.4
    659120     22200.3
    659160     22201.6
    659200     22203.7
    659240     22200.2
    659280     22203.5
    659320     22207.2
    659360     22207.4
    659400     22208.8
    659440     22210.7
    659480     22210.4
    659520     22212.9
    659560     22214.4
    659600     22216.4
    659640       22218
    659680     22222.5
    659720     22219.9
    659760     22221.6
    659800     22221.2
    659840     22225.9
    659880     22224.2
    659920     22227.1
    659960     22228.4
    660000     22230.5
    660040       22227
    660080     22230.4
    660120     22234.1
    660160     22234.2
    660200     22235.6
    660240     22237.4
    660280     22237.3
    660320     22239.7
    660360     22241.2
    660400     22243.2
    660440     22244.9
    660480     22249.4
    660520     22246.7
    660560     22248.4
    660600       22248
    660640     22252.8
    660680     22251.2
    660720     22253.8
    660760     22255.2
    660800     22257.6
    660840     22253.8
    660880     22257.2
    660920     22260.9
    660960     22261.1
    661000     22262.4
    661040     22264.3
    661080     22264.1
    661120     22266.5
    661160     22268.1
    661200       22270
    661240     22271.8
    661280     22276.2
    661320     22273.6
    661360     22275.2
    661400     22274.9
    661440     22279.7
    661480     22278.2
    661520     22280.7
    661560     22282.2
    661600     22284.4
    661640     22280.6
    661680     22284.1
    661720     22287.9
    661760     22287.9
    661800     22289.3
    661840       22291
    661880       22291
    661920     22293.4
    661960     22294.9
    662000     22296.8
    662040     22298.6
    662080       22303
    662120     22300.5
    662160       22302
    662200     22301.6
    662240     22306.5
    662280       22305
    662320     22307.4
    662360     22309.1
    662400     22311.2
    662440     22307.4
    662480     22311.1
    662520     22314.6
    662560     22314.6
    662600     22316.1
    662640     22317.8
    662680     22317.7
    662720     22320.3
    662760     22321.7
    662800     22323.6
    662840     22325.3
    662880     22329.7
    662920     22327.3
    662960     22328.8
    663000     22328.4
    663040     22333.2
    663080     22331.8
    663120     22334.3
    663160     22335.9
    663200       22338
    663240     22334.3
    663280     22337.8
    663320     22341.6
    663360     22341.4
    663400     22342.9
    663440     22344.7
    663480     22344.6
    663520     22347.1
    663560     22348.5
    663600     22350.4
    663640     22352.2
    663680     22356.5
    663720     22354.1
    663760     22355.7
    663800     22355.3
    663840     22360.1
    663880     22358.8
    663920     22361.2
    663960     22362.8
    664000     22364.9
    664040     22361.2
    664080     22364.6
    664120     22368.8
    664160     22368.4
    664200     22369.6
    664240     22371.6
    664280     22371.5
    664320       22374
    664360     22375.3
    664400     22377.4
    664440     22379.2
    664480     22383.2
    664520       22381
    664560     22382.6
    664600     22382.2
    664640     22387.1
    664680     22385.6
    664720     22388.1
    664760     22389.7
    664800     22391.6
    664840       22388
    664880     22391.3
    664920     22395.5
    664960     22395.2
    665000     22396.5
    665040     22398.5
    665080     22398.4
    665120     22400.8
    665160     22402.3
    665200     22404.3
    665240     22406.1
    665280       22410
    665320     22407.7
    665360     22409.4
    665400     22409.1
    665440     22413.9
    665480     22412.4
    665520     22415.1
    665560     22416.5
    665600     22418.5
    665640     22414.8
    665680     22418.1
    665720     22422.2
    665760     22421.9
    665800     22423.5
    665840     22425.4
    665880     22425.2
    665920     22427.6
    665960     22429.2
    666000     22431.1
    666040     22432.9
    666080     22436.9
    666120     22434.5
    666160     22436.2
    666200     22435.7
    666240     22440.7
    666280     22439.1
    666320     22441.9
    666360     22443.1
    666400     22445.2
    666440     22441.7
    666480     22444.9
    666520     22448.9
    666560     22448.7
    666600     22450.4
    666640     22452.3
    666680       22452
    666720     22454.4
    666760     22456.1
    666800       22458
    666840     22459.7
    666880     22463.8
    666920     22461.3
    666960     22463.1
    667000     22462.6
    667040     22467.5
    667080       22466
    667120     22468.9
    667160     22469.9
    667200     22472.1
    667240     22468.3
    667280     22471.7
    667320     22475.7
    667360     22475.5
    667400     22477.3
    667440     22479.2
    667480     22478.8
    667520     22481.1
    667560     22482.9
    667600     22484.6
    667640     22486.5
    667680     22490.6
    667720     22488.2
    667760     22489.9
    667800     22489.5
    667840     22494.3
    667880       22493
    667920     22495.7
    667960     22496.7
    668000     22498.9
    668040     22495.2
    668080     22498.5
    668120     22502.6
    668160     22502.3
    668200     22504.1
    668240       22506
    668280     22505.7
    668320     22507.8
    668360     22509.7
    668400     22511.4
    668440     22513.4
    668480     22517.4
    668520     22514.9
    668560     22516.7
    668600     22516.2
    668640     22521.1
    668680     22519.8
    668720     22522.3
    668760     22523.3
    668800     22525.9
    668840       22522
    668880     22525.3
    668920     22529.3
    668960     22529.2
    669000       22531
    669040     22532.8
    669080     22532.7
    669120     22534.8
    669160     22536.5
    669200     22538.3
    669240     22540.2
    669280     22544.2
    669320     22541.8
    669360     22543.5
    669400       22543
    669440       22548
    669480     22546.8
    669520     22549.1
    669560     22550.2
    669600     22552.7
    669640     22548.8
    669680     22552.1
    669720     22556.2
    669760       22556
    669800     22557.9
    669840     22559.8
    669880     22559.4
    669920     22561.7
    669960     22563.4
    670000     22565.1
    670040       22567
    670080     22570.9
    670120     22568.6
    670160     22570.5
    670200     22569.9
    670240     22574.8
    670280     22573.7
    670320     22576.1
    670360     22577.1
    670400     22579.7
    670440     22575.7
    670480     22578.9
    670520       22583
    670560     22582.8
    670600     22584.9
    670640     22586.6
    670680     22586.2
    670720     22588.6
    670760     22590.3
    670800     22591.9
    670840     22593.8
    670880     22597.7
    670920     22595.5
    670960     22597.3
    671000     22596.6
    671040     22601.7
    671080     22600.6
    671120     22602.8
    671160     22603.8
    671200     22606.6
    671240     22602.5
    671280     22605.8
    671320     22609.9
    671360     22609.6
    671400     22611.7
    671440     22613.4
    671480     22612.9
    671520     22615.4
    671560     22617.2
    671600     22618.6
    671640     22620.6
    671680     22624.6
    671720     22622.4
    671760     22624.1
    671800     22623.4
    671840     22628.6
    671880     22627.4
    671920     22629.6
    671960     22630.6
    672000     22633.4
    672040     22629.4
    672080     22632.6
    672120     22636.8
    672160     22636.5
    672200     22638.5
    672240     22640.3
    672280     22639.7
    672320     22642.2
    672360     22644.1
    672400     22645.5
    672440     22647.3
    672480     22651.3
    672520     22649.2
    672560     22650.9
    672600     22650.3
    672640     22655.3
    672680     22654.2
    672720     22656.5
    672760     22657.5
    672800     22660.3
    672840     22656.3
    672880     22659.5
    672920     22663.6
    672960     22663.4
    673000     22665.4
    673040     22667.2
    673080     22666.7
    673120     22669.1
    673160       22671
    673200     22672.3
    673240     22674.2
    673280     22678.1
    673320     22676.1
    673360     22677.7
    673400     22677.3
    673440     22682.2
    673480     22681.1
    673520     22683.3
    673560     22684.3
    673600     22687.2
    673640     22683.2
    673680     22686.4
    673720     22690.4
    673760     22690.2
    673800     22692.4
    673840     22693.9
    673880     22693.4
    673920     22695.9
    673960     22697.7
    674000     22699.2
    674040     22700.8
    674080     22704.9
    674120       22703
    674160     22704.7
    674200     22704.2
    674240     22709.1
    674280     22707.9
    674320     22710.1
    674360     22711.1
    674400     22714.1
    674440       22710
    674480     22713.2
    674520     22717.4
    674560     22717.2
    674600     22719.2
    674640     22720.9
    674680     22720.2
    674720     22722.8
    674760     22724.5
    674800     22726.1
    674840     22727.6
    674880     22731.9
    674920     22729.8
    674960     22731.5
    675000       22731
    675040     22735.8
    675080     22734.8
    675120       22737
    675160       22738
    675200       22741
    675240     22736.9
    675280     22740.2
    675320     22744.4
    675360     22743.9
    675400     22745.9
    675440     22747.7
    675480       22747
    675520     22749.7
    675560     22751.5
    675600     22753.1
    675640     22754.5
    675680     22758.8
    675720     22756.7
    675760     22758.3
    675800     22757.9
    675840     22762.8
    675880     22761.7
    675920     22763.9
    675960     22764.9
    676000     22767.9
    676040     22763.8
    676080       22767
    676120     22771.3
    676160     22770.8
    676200     22772.8
    676240     22774.5
    676280     22773.9
    676320     22776.5
    676360     22778.4
    676400       22780
    676440     22781.3
    676480     22785.5
    676520     22783.5
    676560     22785.1
    676600     22784.6
    676640     22789.7
    676680     22788.5
    676720     22790.9
    676760     22791.7
    676800     22794.7
    676840     22790.6
    676880     22793.9
    676920       22798
    676960     22797.6
    677000     22799.7
    677040     22801.5
    677080     22800.7
    677120     22803.4
    677160     22805.2
    677200       22807
    677240     22808.2
    677280     22812.5
    677320     22810.4
    677360       22812
    677400     22811.5
    677440     22816.4
    677480     22815.4
    677520     22817.7
    677560     22818.5
    677600     22821.7
    677640     22817.4
    677680     22820.9
    677720     22824.8
    677760     22824.3
    677800     22826.3
    677840     22828.3
    677880     22827.5
    677920     22830.3
    677960       22832
    678000     22833.9
    678040     22835.1
    678080     22839.3
    678120     22837.4
    678160     22838.9
    678200     22838.3
    678240     22843.3
    678280     22842.3
    678320     22844.6
    678360     22845.3
    678400     22848.5
    678440     22844.2
    678480     22847.6
    678520     22851.6
    678560     22851.2
    678600       22853
    678640       22855
    678680     22854.3
    678720     22857.1
    678760     22858.7
    678800     22860.8
    678840     22862.1
    678880     22866.1
    678920     22864.1
    678960     22865.7
    679000     22865.1
    679040     22870.1
    679080     22869.2
    679120     22871.2
    679160     22872.1
    679200     22875.3
    679240     22871.1
    679280     22874.6
    679320     22878.4
    679360       22878
    679400     22879.9
    679440     22881.8
    679480       22881
    679520       22884
    679560     22885.5
    679600     22887.6
    679640       22889
    679680     22892.9
    679720     22890.8
    679760     22892.4
    679800       22892
    679840     22896.8
    679880       22896
    679920     22897.8
    679960     22899.1
    680000     22902.2
    680040     22897.8
    680080     22901.5
    680120     22905.3
    680160     22904.9
    680200     22906.8
    680240     22908.7
    680280     22907.9
    680320     22910.6
    680360     22912.4
    680400     22914.4
    680440     22915.7
    680480     22919.6
    680520     22917.7
    680560     22919.1
    680600     22918.8
    680640     22923.7
    680680     22922.8
    680720     22924.7
    680760     22925.9
    680800     22929.1
    680840     22924.6
    680880     22928.3
    680920     22932.1
    680960     22931.7
    681000     22933.6
    681040     22935.5
    681080     22934.6
    681120     22937.6
    681160     22939.1
    681200     22941.4
    681240     22942.5
    681280     22946.4
    681320     22944.4
    681360     22945.9
    681400     22945.6
    681440     22950.4
    681480     22949.6
    681520     22951.5
    681560     22952.6
    681600     22955.9
    681640     22951.4
    681680     22955.1
    681720     22958.8
    681760     22958.4
    681800     22960.5
    681840     22962.4
    681880     22961.5
    681920     22964.4
    681960     22965.8
    682000     22968.2
    682040     22969.3
    682080     22973.2
    682120     22971.1
    682160     22972.7
    682200     22972.4
    682240       22977
    682280     22976.4
    682320     22978.2
    682360     22979.5
    682400     22982.6
    682440       22978
    682480     22981.9
    682520     22985.5
    682560     22985.3
    682600     22987.3
    682640     22989.1
    682680     22988.3
    682720       22991
    682760     22992.6
    682800     22994.9
    682840       22996
    682880     23000.1
    682920     22997.8
    682960     22999.5
    683000       22999
    683040     23003.8
    683080     23003.1
    683120     23004.9
    683160     23006.2
    683200     23009.4
    683240     23004.8
    683280     23008.6
    683320     23012.4
    683360     23012.1
    683400     23013.9
    683440       23016
    683480     23015.2
    683520     23017.7
    683560     23019.4
    683600     23021.7
    683640     23022.7
    683680     23026.8
    683720     23024.5
    683760     23026.4
    683800     23025.9
    683840     23030.7
    683880     23029.9
    683920     23031.6
    683960     23033.1
    684000     23036.1
    684040     23031.6
    684080     23035.5
    684120     23039.3
    684160       23039
    684200     23040.7
    684240       23043
    684280     23041.9
    684320     23044.6
    684360     23046.1
    684400     23048.5
    684440     23049.6
    684480     23053.7
    684520     23051.3
    684560     23053.3
    684600     23052.7
    684640     23057.5
    684680     23056.7
    684720     23058.4
    684760     23059.9
    684800       23063
    684840     23058.6
    684880     23062.3
    684920       23066
    684960     23065.8
    685000     23067.6
    685040     23069.8
    685080     23068.8
    685120     23071.6
    685160     23073.1
    685200     23075.2
    685240     23076.4
    685280     23080.6
    685320       23078
    685360     23080.2
    685400     23079.7
    685440     23084.3
    685480     23083.5
    685520     23085.3
    685560     23086.7
    685600     23089.8
    685640     23085.4
    685680       23089
    685720     23092.9
    685760     23092.6
    685800     23094.7
    685840     23096.8
    685880     23095.6
    685920     23098.4
    685960     23099.9
    686000     23101.9
    686040     23103.2
    686080     23107.3
    686120       23105
    686160     23107.1
    686200     23106.6
    686240     23111.2
    686280     23110.3
    686320     23112.2
    686360     23113.6
    686400     23116.6
    686440     23112.4
    686480     23115.8
    686520     23119.7
    686560     23119.3
    686600     23121.6
    686640     23123.6
    686680     23122.6
    686720     23125.2
    686760     23126.9
    686800     23128.8
    686840       23130
    686880     23134.2
    686920     23131.8
    686960     23133.8
    687000     23133.5
    687040     23138.1
    687080     23137.3
    687120     23139.1
    687160     23140.5
    687200     23143.4
    687240     23139.2
    687280     23142.6
    687320     23146.6
    687360     23146.2
    687400     23148.5
    687440     23150.5
    687480     23149.7
    687520     23152.1
    687560     23153.8
    687600     23155.8
    687640       23157
    687680       23161
    687720     23158.9
    687760     23160.7
    687800     23160.4
    687840       23165
    687880       23164
    687920     23165.8
    687960     23167.4
    688000     23170.3
    688040       23166
    688080     23169.5
    688120     23173.5
    688160     23173.1
    688200     23175.4
    688240     23177.3
    688280     23176.6
    688320     23178.8
    688360     23180.6
    688400     23182.6
    688440     23183.8
    688480     23187.8
    688520     23185.7
    688560     23187.6
    688600     23187.2
    688640     23191.9
    688680     23190.9
    688720     23192.8
    688760     23194.3
    688800     23197.2
    688840     23192.8
    688880     23196.3
    688920     23200.4
    688960       23200
    689000     23202.2
    689040     23204.1
    689080     23203.4
    689120     23205.7
    689160     23207.6
    689200     23209.4
    689240     23210.7
    689280     23214.8
    689320     23212.6
    689360     23214.5
    689400     23214.1
    689440     23218.6
    689480     23217.7
    689520     23219.7
    689560       23221
    689600     23223.9
    689640     23219.7
    689680     23223.1
    689720     23227.2
    689760     23226.8
    689800     23229.1
    689840     23230.8
    689880     23230.1
    689920     23232.5
    689960     23234.3
    690000     23236.1
    690040     23237.5
    690080     23241.6
    690120     23239.4
    690160     23241.1
    690200     23240.9
    690240     23245.4
    690280     23244.6
    690320     23246.5
    690360     23247.7
    690400     23250.6
    690440     23246.6
    690480       23250
    690520     23254.1
    690560     23253.5
    690600     23255.9
    690640     23257.7
    690680     23256.9
    690720     23259.4
    690760     23261.1
    690800     23262.8
    690840     23264.4
    690880     23268.5
    690920     23266.2
    690960     23267.9
    691000     23267.8
    691040     23272.2
    691080     23271.4
    691120     23273.2
    691160     23274.6
    691200     23277.4
    691240     23273.6
    691280     23276.8
    691320       23281
    691360     23280.4
    691400     23282.7
    691440     23284.5
    691480     23283.7
    691520       23286
    691560     23287.9
    691600     23289.8
    691640     23291.3
    691680     23295.4
    691720     23293.1
    691760     23294.8
    691800     23294.6
    691840     23299.1
    691880     23298.3
    691920       23300
    691960     23301.4
    692000     23304.4
    692040     23300.4
    692080     23303.6
    692120       23308
    692160     23307.2
    692200     23309.5
    692240     23311.3
    692280     23310.5
    692320     23312.9
    692360     23314.7
    692400     23316.6
    692440     23318.2
    692480     23322.3
    692520       23320
    692560     23321.7
    692600     23321.4
    692640     23325.9
    692680       23325
    692720     23326.9
    692760     23328.3
    692800     23331.3
    692840     23327.3
    692880     23330.4
    692920     23334.9
    692960     23334.1
    693000     23336.4
    693040     23338.1
    693080     23337.4
    693120     23339.8
    693160     23341.6
    693200     23343.4
    693240       23345
    693280     23349.4
    693320     23346.9
    693360     23348.5
    693400     23348.2
    693440     23352.8
    693480     23351.9
    693520     23353.8
    693560     23355.1
    693600     23358.3
    693640     23354.1
    693680     23357.3
    693720     23361.8
    693760     23360.9
    693800     23363.3
    693840       23365
    693880     23364.4
    693920     23366.6
    693960     23368.4
    694000     23370.2
    694040     23371.9
[truncated: 175,928 more chars]
