# Supplementary material for: Comment on 'Valid molecular dynamics simulations of human hemoglobin require a surprisingly large box size'
Source: eLife. 2019 Jun 20;8:e44718. doi: 10.7554/eLife.44718 (PMC6586461; doi:10.7554/eLife.44718)
Supplement: Figure 2—figure supplement 1—source data 1. — The zip archive contains a README file describing which source files correspond to the different panels. [file elife-44718-fig2-figsupp1-data1.zip › figure2_SI/panel_C/box2/12/msd.xvg]

# This file was created Thu Mar 28 21:34:17 2019
# Created by:
#             :-) GROMACS - gmx msd, 2018.3-dev-20180823-5d5eb38 (-:
# 
# Executable:   /usr/local/gromacs/2018/2018.3-impi2017-fftw337-gcc640-cuda91/bin/gmx
# Data prefix:  /usr/local/gromacs/2018/2018.3-impi2017-fftw337-gcc640-cuda91
# Working dir:  /home/vgapsys/project/hemoglobin/ubq/closed_cube/box2/eq2/diffusion
# Command line:
#   gmx msd -s ../tpr.tpr -f /netmount/energy/vgapsys/hemoglobin/ubq/closed_cube/box2/eq2/traj_comp.xtc -trestart 800 -n index.ndx -o msd.xvg
# gmx msd is part of G R O M A C S:
#
# Gromacs Runs One Microsecond At Cannonball Speeds
#
@    title "Mean Square Displacement"
@    xaxis  label "Time (ps)"
@    yaxis  label "MSD (nm\S2\N)"
@TYPE xy
# MSD gathered over 1e+06 ps with 1251 restarts
# Diffusion constants fitted from time 100000 to 900000 ps
# D[  SOL_&_OW] = 5.6715 (+/- 0.0388) (1e-5 cm^2/s)
         0           0
        40     1.39076
        80     2.75472
       120      4.1137
       160     5.47284
       200     6.82963
       240     8.18737
       280     9.54525
       320     10.9024
       360     12.2561
       400     13.6134
       440     14.9696
       480     16.3235
       520     17.6777
       560     19.0316
       600     20.3844
       640     21.7362
       680     23.0932
       720     24.4467
       760     25.7991
       800     27.1522
       840     28.5051
       880       29.86
       920     31.2171
       960     32.5678
      1000     33.9234
      1040     35.2778
      1080      36.631
      1120     37.9883
      1160     39.3366
      1200       40.69
      1240     42.0448
      1280     43.3969
      1320     44.7477
      1360     46.0997
      1400     47.4512
      1440     48.7983
      1480     50.1571
      1520     51.5086
      1560     52.8587
      1600     54.2179
      1640     55.5682
      1680     56.9214
      1720     58.2822
      1760     59.6306
      1800     60.9873
      1840     62.3434
      1880     63.6935
      1920     65.0552
      1960      66.399
      2000     67.7524
      2040     69.1091
      2080     70.4615
      2120     71.8102
      2160     73.1615
      2200     74.5118
      2240     75.8581
      2280     77.2152
      2320     78.5649
      2360     79.9125
      2400     81.2736
      2440     82.6244
      2480     83.9785
      2520     85.3424
      2560     86.6918
      2600     88.0512
      2640     89.4111
      2680     90.7574
      2720     92.1237
      2760      93.464
      2800     94.8201
      2840      96.175
      2880     97.5258
      2920     98.8744
      2960     100.224
      3000     101.575
      3040     102.921
      3080      104.28
      3120      105.63
      3160     106.976
      3200     108.341
      3240     109.688
      3280     111.043
      3320      112.41
      3360      113.76
      3400     115.118
      3440     116.482
      3480     117.829
      3520     119.197
      3560     120.532
      3600     121.893
      3640     123.245
      3680     124.597
      3720     125.942
      3760     127.293
      3800     128.641
      3840     129.985
      3880     131.348
      3920     132.695
      3960     134.044
      4000      135.41
      4040     136.758
      4080     138.114
      4120     139.485
      4160     140.832
      4200     142.191
      4240     143.554
      4280     144.901
      4320      146.27
      4360     147.603
      4400     148.964
      4440     150.315
      4480     151.668
      4520     153.011
      4560     154.362
      4600      155.71
      4640     157.051
      4680     158.418
      4720     159.763
      4760      161.11
      4800     162.482
      4840     163.827
      4880     165.183
      4920     166.557
      4960     167.904
      5000     169.264
      5040      170.63
      5080     171.974
      5120     173.346
      5160     174.674
      5200     176.036
      5240     177.388
      5280     178.742
      5320     180.082
      5360     181.435
      5400     182.783
      5440     184.125
      5480     185.494
      5520     186.839
      5560     188.187
      5600     189.557
      5640     190.903
      5680     192.259
      5720     193.635
      5760     194.981
      5800     196.344
      5840      197.71
      5880     199.054
      5920     200.431
      5960     201.757
      6000      203.12
      6040     204.473
      6080     205.827
      6120     207.168
      6160     208.522
      6200     209.869
      6240     211.212
      6280     212.582
      6320     213.926
      6360     215.271
      6400     216.642
      6440     217.987
      6480     219.345
      6520     220.722
      6560     222.064
      6600     223.428
      6640     224.796
      6680     226.138
      6720     227.516
      6760     228.838
      6800     230.202
      6840     231.554
      6880     232.908
      6920     234.246
      6960     235.599
      7000     236.946
      7040     238.285
      7080     239.658
      7120     241.001
      7160     242.347
      7200     243.721
      7240     245.064
      7280     246.423
      7320     247.802
      7360     249.147
      7400     250.512
      7440      251.88
      7480     253.219
      7520     254.596
      7560     255.914
      7600     257.281
      7640     258.633
      7680     259.987
      7720     261.322
      7760     262.674
      7800     264.021
      7840     265.357
      7880     266.733
      7920     268.074
      7960     269.422
      8000     270.798
      8040     272.141
      8080     273.501
      8120     274.882
      8160     276.224
      8200     277.589
      8240     278.959
      8280     280.293
      8320     281.673
      8360     282.991
      8400     284.358
      8440     285.709
      8480     287.065
      8520       288.4
      8560     289.752
      8600     291.097
      8640     292.432
      8680     293.811
      8720     295.152
      8760     296.496
      8800     297.876
      8840     299.218
      8880     300.576
      8920     301.959
      8960       303.3
      9000     304.667
      9040     306.037
      9080     307.369
      9120     308.752
      9160     310.069
      9200     311.436
      9240     312.786
      9280     314.145
      9320     315.477
      9360      316.83
      9400     318.176
      9440     319.509
      9480     320.888
      9520     322.228
      9560     323.572
      9600     324.955
      9640     326.294
      9680     327.653
      9720     329.037
      9760     330.376
      9800     331.744
      9840     333.117
      9880     334.447
      9920     335.833
      9960     337.147
     10000     338.518
     10040     339.869
     10080     341.228
     10120      342.56
     10160     343.912
     10200     345.256
     10240     346.588
     10280      347.97
     10320     349.309
     10360     350.654
     10400     352.039
     10440     353.373
     10480     354.734
     10520      356.12
     10560     357.453
     10600     358.828
     10640     360.199
     10680     361.526
     10720     362.914
     10760     364.226
     10800     365.599
     10840     366.952
     10880     368.313
     10920     369.646
     10960     370.999
     11000     372.343
     11040     373.669
     11080     375.051
     11120     376.392
     11160     377.736
     11200     379.124
     11240     380.455
     11280     381.816
     11320     383.205
     11360      384.54
     11400     385.914
     11440     387.286
     11480     388.612
     11520     390.004
     11560     391.312
     11600     392.686
     11640     394.036
     11680     395.398
     11720     396.731
     11760     398.083
     11800     399.427
     11840     400.751
     11880     402.136
     11920     403.476
     11960     404.821
     12000      406.21
     12040     407.537
     12080     408.899
     12120     410.292
     12160     411.627
     12200     413.002
     12240      414.37
     12280     415.692
     12320      417.09
     12360     418.394
     12400     419.772
     12440      421.12
     12480     422.483
     12520     423.816
     12560     425.168
     12600      426.51
     12640     427.832
     12680     429.222
     12720     430.561
     12760     431.905
     12800     433.298
     12840     434.626
     12880     435.986
     12920     437.379
     12960     438.714
     13000     440.091
     13040     441.458
     13080     442.782
     13120      444.18
     13160     445.481
     13200     446.862
     13240     448.205
     13280     449.567
     13320     450.899
     13360     452.255
     13400     453.597
     13440     454.919
     13480     456.308
     13520     457.646
     13560     458.992
     13600     460.384
     13640     461.712
     13680     463.073
     13720     464.465
     13760     465.802
     13800      467.18
     13840     468.547
     13880     469.871
     13920     471.271
     13960     472.573
     14000     473.954
     14040     475.298
     14080      476.66
     14120     477.991
     14160     479.347
     14200     480.688
     14240     482.011
     14280     483.404
     14320     484.739
     14360     486.083
     14400     487.478
     14440     488.803
     14480     490.164
     14520     491.559
     14560     492.891
     14600     494.271
     14640     495.639
     14680     496.957
     14720     498.365
     14760     499.661
     14800     501.044
     14840     502.388
     14880     503.746
     14920     505.078
     14960     506.431
     15000     507.776
     15040     509.096
     15080     510.489
     15120     511.824
     15160     513.173
     15200     514.566
     15240     515.886
     15280     517.249
     15320     518.642
     15360     519.977
     15400     521.355
     15440     522.728
     15480     524.045
     15520     525.455
     15560     526.748
     15600     528.134
     15640     529.477
     15680     530.842
     15720     532.175
     15760      533.53
     15800     534.873
     15840     536.192
     15880     537.587
     15920     538.921
     15960      540.27
     16000     541.667
     16040     542.987
     16080     544.348
     16120     545.745
     16160     547.074
     16200     548.456
     16240     549.828
     16280     551.143
     16320     552.555
     16360     553.848
     16400      555.23
     16440     556.573
     16480     557.942
     16520     559.273
     16560      560.63
     16600     561.972
     16640     563.289
     16680     564.687
     16720     566.017
     16760     567.367
     16800     568.766
     16840     570.084
     16880     571.443
     16920     572.842
     16960     574.168
     17000     575.545
     17040     576.919
     17080      578.23
     17120     579.645
     17160     580.936
     17200     582.319
     17240     583.661
     17280     585.028
     17320     586.358
     17360     587.713
     17400     589.059
     17440     590.375
     17480     591.776
     17520     593.106
     17560     594.457
     17600      595.86
     17640     597.176
     17680     598.538
     17720     599.941
     17760     601.266
     17800     602.641
     17840     604.017
     17880     605.324
     17920     606.743
     17960     608.032
     18000     609.413
     18040     610.755
     18080     612.121
     18120      613.45
     18160     614.802
     18200     616.149
     18240     617.463
     18280     618.863
     18320     620.192
     18360     621.546
     18400     622.949
     18440     624.268
     18480      625.63
     18520     627.034
     18560     628.363
     18600      629.74
     18640     631.117
     18680     632.421
     18720     633.844
     18760     635.129
     18800      636.51
     18840     637.849
     18880     639.222
     18920     640.552
     18960     641.903
     19000     643.247
     19040     644.562
     19080     645.967
     19120     647.296
     19160     648.649
     19200     650.056
     19240     651.374
     19280     652.735
     19320     654.141
     19360     655.466
     19400     656.848
     19440     658.222
     19480     659.524
     19520      660.95
     19560     662.235
     19600     663.614
     19640     664.954
     19680     666.328
     19720     667.655
     19760     669.006
     19800     670.352
     19840     671.664
     19880     673.071
     19920     674.399
     19960      675.75
     20000     677.159
     20040     678.476
     20080     679.838
     20120     681.244
     20160     682.569
     20200     683.955
     20240      685.33
     20280     686.628
     20320      688.06
     20360     689.339
     20400     690.717
     20440     692.059
     20480     693.432
     20520      694.76
     20560      696.11
     20600     697.457
     20640      698.77
     20680     700.177
     20720     701.505
     20760     702.856
     20800     704.264
     20840     705.581
     20880     706.944
     20920     708.347
     20960     709.673
     21000     711.059
     21040     712.435
     21080      713.73
     21120     715.164
     21160      716.44
     21200      717.82
     21240     719.162
     21280     720.538
     21320     721.865
     21360     723.213
     21400     724.561
     21440      725.87
     21480      727.28
     21520     728.611
     21560     729.955
     21600     731.366
     21640     732.682
     21680     734.044
     21720     735.452
     21760     736.772
     21800      738.16
     21840     739.535
     21880     740.831
     21920     742.267
     21960     743.543
     22000     744.926
     22040     746.266
     22080     747.641
     22120     748.964
     22160     750.311
     22200     751.661
     22240     752.968
     22280     754.379
     22320     755.708
     22360     757.055
     22400     758.463
     22440     759.781
     22480     761.146
     22520     762.553
     22560     763.872
     22600     765.262
     22640     766.638
     22680     767.932
     22720     769.371
     22760     770.644
     22800     772.026
     22840     773.366
     22880     774.741
     22920     776.056
     22960     777.405
     23000     778.754
     23040      780.06
     23080     781.475
     23120     782.802
     23160     784.147
     23200     785.561
     23240     786.877
     23280     788.241
     23320      789.65
     23360      790.97
     23400     792.359
     23440     793.737
     23480     795.029
     23520      796.47
     23560     797.739
     23600     799.118
     23640      800.46
     23680     801.838
     23720     803.153
     23760     804.501
     23800     805.846
     23840     807.151
     23880     808.567
     23920     809.893
     23960     811.236
     24000     812.655
     24040     813.965
     24080      815.33
     24120      816.74
     24160     818.061
     24200     819.449
     24240     820.826
     24280     822.117
     24320      823.56
     24360     824.825
     24400     826.205
     24440     827.547
     24480     828.926
     24520     830.239
     24560     831.586
     24600     832.934
     24640     834.242
     24680     835.656
     24720     836.978
     24760     838.322
     24800     839.743
     24840      841.05
     24880     842.416
     24920     843.827
     24960     845.145
     25000     846.536
     25040     847.912
     25080     849.204
     25120     850.644
     25160      851.91
     25200     853.291
     25240      854.63
     25280     856.013
     25320     857.321
     25360     858.669
     25400     860.015
     25440     861.318
     25480     862.733
     25520     864.054
     25560     865.396
     25600     866.818
     25640     868.122
     25680     869.486
     25720     870.903
     25760     872.221
     25800     873.614
     25840      874.99
     25880      876.28
     25920     877.729
     25960     878.989
     26000     880.372
     26040      881.71
     26080     883.096
     26120     884.402
     26160     885.742
     26200     887.089
     26240     888.392
     26280     889.811
     26320      891.13
     26360     892.473
     26400     893.898
     26440       895.2
     26480     896.564
     26520     897.982
     26560     899.298
     26600     900.693
     26640     902.071
     26680     903.361
     26720     904.814
     26760     906.073
     26800     907.454
     26840     908.792
     26880     910.179
     26920     911.484
     26960     912.823
     27000     914.176
     27040     915.475
     27080     916.892
     27120     918.211
     27160     919.554
     27200     920.983
     27240     922.283
     27280     923.649
     27320     925.067
     27360     926.384
     27400     927.781
     27440      929.16
     27480     930.447
     27520     931.905
     27560      933.16
     27600     934.542
     27640     935.878
     27680     937.266
     27720     938.569
     27760     939.908
     27800     941.259
     27840     942.559
     27880     943.977
     27920     945.295
     27960     946.637
     28000     948.066
     28040     949.375
     28080     950.739
     28120     952.152
     28160     953.467
     28200     954.864
     28240     956.238
     28280     957.526
     28320     958.988
     28360      960.24
     28400      961.62
     28440     962.962
     28480     964.348
     28520     965.652
     28560     966.993
     28600      968.34
     28640     969.638
     28680     971.063
     28720     972.381
     28760     973.717
     28800     975.149
     28840     976.456
     28880     977.826
     28920     979.234
     28960     980.551
     29000     981.948
     29040     983.322
     29080     984.612
     29120     986.077
     29160     987.321
     29200     988.705
     29240     990.044
     29280     991.433
     29320     992.735
     29360     994.077
     29400     995.426
     29440     996.721
     29480     998.152
     29520     999.469
     29560      1000.8
     29600     1002.24
     29640     1003.54
     29680     1004.91
     29720     1006.32
     29760     1007.64
     29800     1009.04
     29840     1010.42
     29880      1011.7
     29920     1013.17
     29960     1014.41
     30000      1015.8
     30040     1017.14
     30080     1018.53
     30120     1019.83
     30160     1021.17
     30200     1022.52
     30240     1023.81
     30280     1025.25
     30320     1026.56
     30360      1027.9
     30400     1029.33
     30440     1030.64
     30480     1032.01
     30520     1033.42
     30560     1034.74
     30600     1036.14
     30640     1037.52
     30680      1038.8
     30720     1040.28
     30760     1041.52
     30800      1042.9
     30840     1044.24
     30880     1045.64
     30920     1046.94
     30960     1048.28
     31000     1049.62
     31040     1050.92
     31080     1052.35
     31120     1053.66
     31160        1055
     31200     1056.44
     31240     1057.74
     31280     1059.12
     31320     1060.53
     31360     1061.85
     31400     1063.26
     31440     1064.63
     31480     1065.91
     31520     1067.39
     31560     1068.63
     31600     1070.01
     31640     1071.35
     31680     1072.75
     31720     1074.05
     31760     1075.39
     31800     1076.73
     31840     1078.03
     31880     1079.46
     31920     1080.77
     31960     1082.11
     32000     1083.56
     32040     1084.85
     32080     1086.23
     32120     1087.64
     32160     1088.96
     32200     1090.37
     32240     1091.74
     32280     1093.02
     32320     1094.51
     32360     1095.74
     32400     1097.13
     32440     1098.46
     32480     1099.86
     32520     1101.16
     32560      1102.5
     32600     1103.85
     32640     1105.14
     32680     1106.58
     32720     1107.89
     32760     1109.23
     32800     1110.67
     32840     1111.97
     32880     1113.35
     32920     1114.76
     32960     1116.07
     33000     1117.49
     33040     1118.86
     33080     1120.14
     33120     1121.63
     33160     1122.86
     33200     1124.25
     33240     1125.58
     33280     1126.98
     33320     1128.29
     33360     1129.63
     33400     1130.97
     33440     1132.26
     33480      1133.7
     33520     1135.01
     33560     1136.34
     33600     1137.79
     33640     1139.08
     33680     1140.47
     33720     1141.89
     33760      1143.2
     33800     1144.61
     33840     1145.99
     33880     1147.26
     33920     1148.76
     33960     1149.98
     34000     1151.36
     34040      1152.7
     34080     1154.11
     34120      1155.4
     34160     1156.74
     34200     1158.08
     34240     1159.37
     34280     1160.81
     34320     1162.13
     34360     1163.46
     34400     1164.91
     34440     1166.21
     34480     1167.59
     34520     1169.01
     34560     1170.32
     34600     1171.73
     34640     1173.11
     34680     1174.39
     34720     1175.89
     34760     1177.12
     34800     1178.49
     34840     1179.83
     34880     1181.23
     34920     1182.53
     34960     1183.87
     35000     1185.21
     35040      1186.5
     35080     1187.94
     35120     1189.25
     35160     1190.58
     35200     1192.04
     35240     1193.33
     35280     1194.71
     35320     1196.13
     35360     1197.45
     35400     1198.86
     35440     1200.24
     35480     1201.51
     35520     1203.01
     35560     1204.23
     35600     1205.62
     35640     1206.95
     35680     1208.36
     35720     1209.66
     35760     1210.99
     35800     1212.34
     35840     1213.62
     35880     1215.07
     35920     1216.37
     35960      1217.7
     36000     1219.17
     36040     1220.46
     36080     1221.84
     36120     1223.26
     36160     1224.57
     36200     1225.98
     36240     1227.36
     36280     1228.63
     36320     1230.14
     36360     1231.35
     36400     1232.74
     36440     1234.07
     36480     1235.48
     36520     1236.77
     36560     1238.11
     36600     1239.45
     36640     1240.73
     36680     1242.18
     36720     1243.49
     36760     1244.82
     36800     1246.28
     36840     1247.57
     36880     1248.96
     36920     1250.37
     36960     1251.68
     37000      1253.1
     37040     1254.47
     37080     1255.75
     37120     1257.26
     37160     1258.47
     37200     1259.85
     37240     1261.19
     37280     1262.59
     37320     1263.89
     37360     1265.22
     37400     1266.57
     37440     1267.85
     37480     1269.29
     37520      1270.6
     37560     1271.93
     37600      1273.4
     37640     1274.68
     37680     1276.07
     37720     1277.48
     37760     1278.79
     37800     1280.22
     37840     1281.59
     37880     1282.86
     37920     1284.37
     37960     1285.58
     38000     1286.97
     38040      1288.3
     38080     1289.71
     38120        1291
     38160     1292.33
     38200     1293.68
     38240     1294.96
     38280     1296.41
     38320     1297.71
     38360     1299.05
     38400     1300.52
     38440     1301.79
     38480     1303.18
     38520     1304.59
     38560      1305.9
     38600     1307.32
     38640      1308.7
     38680     1309.96
     38720     1311.48
     38760     1312.68
     38800     1314.07
     38840      1315.4
     38880     1316.81
     38920      1318.1
     38960     1319.44
     39000     1320.78
     39040     1322.06
     39080     1323.51
     39120     1324.82
     39160     1326.15
     39200     1327.62
     39240     1328.89
     39280     1330.27
     39320      1331.7
     39360        1333
     39400     1334.43
     39440      1335.8
     39480     1337.06
     39520     1338.58
     39560     1339.78
     39600     1341.17
     39640     1342.51
     39680     1343.91
     39720      1345.2
     39760     1346.54
     39800     1347.88
     39840     1349.16
     39880     1350.62
     39920     1351.92
     39960     1353.25
     40000     1354.72
     40040        1356
     40080     1357.37
     40120      1358.8
     40160     1360.11
     40200     1361.53
     40240      1362.9
     40280     1364.16
     40320     1365.68
     40360     1366.88
     40400     1368.28
     40440     1369.61
     40480     1371.01
     40520      1372.3
     40560     1373.63
     40600     1374.97
     40640     1376.25
     40680     1377.71
     40720     1379.01
     40760     1380.33
     40800     1381.81
     40840     1383.08
     40880     1384.46
     40920     1385.89
     40960      1387.2
     41000     1388.62
     41040     1389.99
     41080     1391.25
     41120     1392.77
     41160     1393.97
     41200     1395.37
     41240     1396.71
     41280     1398.11
     41320     1399.39
     41360     1400.72
     41400     1402.06
     41440     1403.34
     41480      1404.8
     41520      1406.1
     41560     1407.43
     41600      1408.9
     41640     1410.18
     41680     1411.56
     41720     1412.98
     41760     1414.29
     41800     1415.71
     41840     1417.09
     41880     1418.34
     41920     1419.87
     41960     1421.06
     42000     1422.46
     42040     1423.79
     42080      1425.2
     42120     1426.48
     42160     1427.81
     42200     1429.15
     42240     1430.43
     42280     1431.89
     42320     1433.18
     42360     1434.51
     42400     1435.98
     42440     1437.26
     42480     1438.64
     42520     1440.07
     42560     1441.38
     42600      1442.8
     42640     1444.18
     42680     1445.43
     42720     1446.96
     42760     1448.15
     42800     1449.55
     42840     1450.88
     42880     1452.29
     42920     1453.57
     42960      1454.9
     43000     1456.24
     43040     1457.51
     43080     1458.98
     43120     1460.27
     43160      1461.6
     43200     1463.08
     43240     1464.35
     43280     1465.73
     43320     1467.16
     43360     1468.47
     43400      1469.9
     43440     1471.27
     43480     1472.52
     43520     1474.05
     43560     1475.24
     43600     1476.64
     43640     1477.97
     43680     1479.38
     43720     1480.66
     43760        1482
     43800     1483.33
     43840     1484.61
     43880     1486.07
     43920     1487.37
     43960     1488.69
     44000     1490.18
     44040     1491.45
     44080     1492.83
     44120     1494.26
     44160     1495.57
     44200        1497
     44240     1498.37
     44280     1499.62
     44320     1501.15
     44360     1502.34
     44400     1503.74
     44440     1505.07
     44480     1506.48
     44520     1507.76
     44560      1509.1
     44600     1510.43
     44640     1511.71
     44680     1513.18
     44720     1514.47
     44760     1515.79
     44800     1517.28
     44840     1518.55
     44880     1519.93
     44920     1521.36
     44960     1522.68
     45000      1524.1
     45040     1525.48
     45080     1526.72
     45120     1528.26
     45160     1529.45
     45200     1530.84
     45240     1532.17
     45280     1533.59
     45320     1534.86
     45360     1536.21
     45400     1537.53
     45440     1538.81
     45480     1540.28
     45520     1541.57
     45560     1542.89
     45600     1544.38
     45640     1545.65
     45680     1547.03
     45720     1548.46
     45760     1549.77
     45800      1551.2
     45840     1552.58
     45880     1553.82
     45920     1555.36
     45960     1556.55
     46000     1557.94
     46040     1559.27
     46080     1560.69
     46120     1561.96
     46160      1563.3
     46200     1564.62
     46240      1565.9
     46280     1567.38
     46320     1568.66
     46360     1569.99
     46400     1571.48
     46440     1572.75
     46480     1574.13
     46520     1575.55
     46560     1576.87
     46600     1578.29
     46640     1579.68
     46680     1580.92
     46720     1582.45
     46760     1583.64
     46800     1585.04
     46840     1586.36
     46880     1587.79
     46920     1589.06
     46960      1590.4
     47000     1591.72
     47040        1593
     47080     1594.48
     47120     1595.76
     47160     1597.09
     47200     1598.58
     47240     1599.85
     47280     1601.23
     47320     1602.65
     47360     1603.97
     47400     1605.39
     47440     1606.78
     47480     1608.02
     47520     1609.56
     47560     1610.74
     47600     1612.13
     47640     1613.46
     47680     1614.89
     47720     1616.16
     47760      1617.5
     47800     1618.81
     47840     1620.09
     47880     1621.57
     47920     1622.86
     47960     1624.18
     48000     1625.68
     48040     1626.94
     48080     1628.32
     48120     1629.75
     48160     1631.06
     48200     1632.49
     48240     1633.87
     48280     1635.11
     48320     1636.65
     48360     1637.84
     48400     1639.23
     48440     1640.56
     48480     1641.98
     48520     1643.26
     48560      1644.6
     48600     1645.91
     48640     1647.19
     48680     1648.68
     48720     1649.96
     48760     1651.28
     48800     1652.78
     48840     1654.04
     48880     1655.42
     48920     1656.84
     48960     1658.16
     49000     1659.58
     49040     1660.97
     49080     1662.21
     49120     1663.75
     49160     1664.94
     49200     1666.33
     49240     1667.66
     49280     1669.08
     49320     1670.35
     49360      1671.7
     49400     1673.01
     49440     1674.28
     49480     1675.77
     49520     1677.05
     49560     1678.37
     49600     1679.87
     49640     1681.13
     49680     1682.51
     49720     1683.94
     49760     1685.26
     49800     1686.68
     49840     1688.07
     49880     1689.31
     49920     1690.86
     49960     1692.04
     50000     1693.43
     50040     1694.76
     50080     1696.18
     50120     1697.46
     50160      1698.8
     50200     1700.11
     50240     1701.38
     50280     1702.87
     50320     1704.16
     50360     1705.48
     50400     1706.98
     50440     1708.23
     50480     1709.61
     50520     1711.05
     50560     1712.37
     50600     1713.79
     50640     1715.18
     50680     1716.43
     50720     1717.97
     50760     1719.14
     50800     1720.54
     50840     1721.87
     50880      1723.3
     50920     1724.57
     50960     1725.91
     51000     1727.23
     51040     1728.49
     51080     1729.99
     51120     1731.28
     51160     1732.59
     51200     1734.09
     51240     1735.34
     51280     1736.72
     51320     1738.16
     51360     1739.48
     51400      1740.9
     51440      1742.3
     51480     1743.54
     51520     1745.08
     51560     1746.26
     51600     1747.66
     51640     1748.98
     51680     1750.41
     51720     1751.69
     51760     1753.03
     51800     1754.34
     51840     1755.61
     51880     1757.11
     51920      1758.4
     51960     1759.71
     52000     1761.21
     52040     1762.47
     52080     1763.83
     52120     1765.28
     52160     1766.61
     52200     1768.02
     52240     1769.42
     52280     1770.66
     52320     1772.22
     52360     1773.38
     52400     1774.79
     52440     1776.11
     52480     1777.54
     52520     1778.81
     52560     1780.16
     52600     1781.47
     52640     1782.73
     52680     1784.23
     52720     1785.53
     52760     1786.83
     52800     1788.33
     52840     1789.58
     52880     1790.96
     52920      1792.4
     52960     1793.73
     53000     1795.14
     53040     1796.54
     53080     1797.78
     53120     1799.33
     53160     1800.51
     53200      1801.9
     53240     1803.24
     53280     1804.66
     53320     1805.93
     53360     1807.28
     53400     1808.59
     53440     1809.86
     53480     1811.36
     53520     1812.65
     53560     1813.96
     53600     1815.46
     53640     1816.71
     53680     1818.08
     53720     1819.54
     53760     1820.86
     53800     1822.26
     53840     1823.67
     53880     1824.91
     53920     1826.46
     53960     1827.63
     54000     1829.03
     54040     1830.36
     54080     1831.79
     54120     1833.05
     54160      1834.4
     54200     1835.72
     54240     1836.98
     54280     1838.49
     54320     1839.77
     54360     1841.09
     54400     1842.59
     54440     1843.83
     54480      1845.2
     54520     1846.66
     54560     1847.98
     54600     1849.39
     54640     1850.79
     54680     1852.03
     54720     1853.58
     54760     1854.75
     54800     1856.15
     54840     1857.48
     54880     1858.91
     54920     1860.17
     54960     1861.52
     55000     1862.84
     55040      1864.1
     55080     1865.61
     55120     1866.89
     55160      1868.2
     55200     1869.71
     55240     1870.95
     55280     1872.31
     55320     1873.77
     55360     1875.09
     55400     1876.49
     55440     1877.91
     55480     1879.14
     55520     1880.69
     55560     1881.86
     55600     1883.26
     55640     1884.58
     55680     1886.03
     55720     1887.28
     55760     1888.63
     55800     1889.95
     55840      1891.2
     55880     1892.72
     55920        1894
     55960     1895.31
     56000     1896.81
     56040     1898.05
     56080     1899.42
     56120     1900.88
     56160      1902.2
     56200      1903.6
     56240     1905.01
     56280     1906.24
     56320      1907.8
     56360     1908.97
     56400     1910.37
     56440      1911.7
     56480     1913.14
     56520      1914.4
     56560     1915.74
     56600     1917.05
     56640     1918.31
     56680     1919.83
     56720      1921.1
     56760     1922.41
     56800     1923.92
     56840     1925.16
     56880     1926.53
     56920     1927.98
     56960     1929.31
     57000     1930.71
     57040     1932.12
     57080     1933.34
     57120      1934.9
     57160     1936.07
     57200     1937.48
     57240      1938.8
     57280     1940.25
     57320      1941.5
     57360     1942.85
     57400     1944.15
     57440     1945.41
     57480     1946.94
     57520     1948.21
     57560     1949.52
     57600     1951.02
     57640     1952.26
     57680     1953.63
     57720     1955.09
     57760     1956.42
     57800     1957.81
     57840     1959.23
     57880     1960.45
     57920     1962.01
     57960     1963.18
     58000     1964.59
     58040     1965.91
     58080     1967.36
     58120     1968.61
     58160     1969.95
     58200     1971.26
     58240     1972.52
     58280     1974.05
     58320     1975.32
     58360     1976.62
     58400     1978.13
     58440     1979.37
     58480     1980.74
     58520     1982.19
     58560     1983.53
     58600     1984.92
     58640     1986.34
     58680     1987.56
     58720     1989.12
     58760     1990.28
     58800      1991.7
     58840     1993.02
     58880     1994.47
     58920     1995.72
     58960     1997.07
     59000     1998.38
     59040     1999.63
     59080     2001.17
     59120     2002.43
     59160     2003.74
     59200     2005.25
     59240     2006.49
     59280     2007.85
     59320     2009.31
     59360     2010.64
     59400     2012.04
     59440     2013.46
     59480     2014.68
     59520     2016.23
     59560     2017.39
     59600     2018.81
     59640     2020.13
     59680     2021.58
     59720     2022.83
     59760     2024.18
     59800     2025.48
     59840     2026.74
     59880     2028.28
     59920     2029.54
     59960     2030.85
     60000     2032.36
     60040      2033.6
     60080     2034.96
     60120     2036.42
     60160     2037.75
     60200     2039.15
     60240     2040.56
     60280     2041.78
     60320     2043.34
     60360     2044.51
     60400     2045.92
     60440     2047.24
     60480     2048.69
     60520     2049.94
     60560     2051.29
     60600     2052.59
     60640     2053.85
     60680     2055.39
     60720     2056.64
     60760     2057.94
     60800     2059.46
     60840      2060.7
     60880     2062.06
     60920     2063.52
     60960     2064.84
     61000     2066.25
     61040     2067.67
     61080     2068.88
     61120     2070.45
     61160     2071.61
     61200     2073.03
     61240     2074.35
     61280      2075.8
     61320     2077.06
     61360      2078.4
     61400      2079.7
     61440     2080.95
     61480     2082.49
     61520     2083.75
     61560     2085.05
     61600     2086.57
     61640     2087.81
     61680     2089.17
     61720     2090.63
     61760     2091.96
     61800     2093.36
     61840     2094.78
     61880        2096
     61920     2097.57
     61960     2098.73
     62000     2100.15
     62040     2101.46
     62080     2102.91
     62120     2104.17
     62160     2105.51
     62200      2106.8
     62240     2108.06
     62280      2109.6
     62320     2110.86
     62360     2112.16
     62400     2113.68
     62440     2114.92
     62480     2116.28
     62520     2117.74
     62560     2119.07
     62600     2120.48
     62640     2121.88
     62680      2123.1
     62720     2124.68
     62760     2125.84
     62800     2127.26
     62840     2128.57
     62880     2130.03
     62920     2131.27
     62960     2132.62
     63000      2133.9
     63040     2135.16
     63080     2136.71
     63120     2137.98
     63160     2139.27
     63200      2140.8
     63240     2142.04
     63280     2143.39
     63320     2144.85
     63360     2146.18
     63400     2147.59
     63440        2149
     63480     2150.21
     63520     2151.79
     63560     2152.94
     63600     2154.36
     63640     2155.67
     63680     2157.13
     63720     2158.37
     63760     2159.72
     63800     2161.01
     63840     2162.26
     63880     2163.82
     63920     2165.08
     63960     2166.37
     64000      2167.9
     64040     2169.14
     64080     2170.49
     64120     2171.95
     64160     2173.28
     64200     2174.68
     64240     2176.09
     64280      2177.3
     64320     2178.89
     64360     2180.04
     64400     2181.45
     64440     2182.76
     64480     2184.23
     64520     2185.47
     64560     2186.81
     64600      2188.1
     64640     2189.35
     64680     2190.92
     64720     2192.17
     64760     2193.47
     64800     2194.99
     64840     2196.24
     64880     2197.58
     64920     2199.06
     64960     2200.38
     65000     2201.77
     65040     2203.18
     65080     2204.39
     65120     2205.97
     65160     2207.13
     65200     2208.54
     65240     2209.85
     65280     2211.32
     65320     2212.55
     65360     2213.89
     65400     2215.18
     65440     2216.43
     65480        2218
     65520     2219.25
     65560     2220.55
     65600     2222.07
     65640     2223.31
     65680     2224.67
     65720     2226.14
     65760     2227.47
     65800     2228.86
     65840     2230.27
     65880     2231.48
     65920     2233.06
     65960     2234.22
     66000     2235.62
     66040     2236.94
     66080     2238.41
     66120     2239.63
     66160     2240.98
     66200     2242.27
     66240     2243.52
     66280      2245.1
     66320     2246.34
     66360     2247.64
     66400     2249.16
     66440      2250.4
     66480     2251.75
     66520     2253.23
     66560     2254.56
     66600     2255.95
     66640     2257.37
     66680     2258.56
     66720     2260.15
     66760     2261.31
     66800     2262.71
     66840     2264.02
     66880      2265.5
     66920     2266.71
     66960     2268.06
     67000     2269.36
     67040      2270.6
     67080     2272.18
     67120     2273.42
     67160     2274.71
     67200     2276.23
     67240     2277.47
     67280     2278.83
     67320     2280.31
     67360     2281.64
     67400     2283.03
     67440     2284.45
     67480     2285.64
     67520     2287.25
     67560      2288.4
     67600      2289.8
     67640      2291.1
     67680     2292.58
     67720      2293.8
     67760     2295.15
     67800     2296.44
     67840     2297.69
     67880     2299.26
     67920     2300.51
     67960      2301.8
     68000     2303.32
     68040     2304.56
     68080     2305.92
     68120     2307.38
     68160     2308.72
     68200     2310.11
     68240     2311.54
     68280     2312.72
     68320     2314.32
     68360     2315.48
     68400     2316.89
     68440     2318.19
     68480     2319.67
     68520     2320.89
     68560     2322.23
     68600     2323.53
     68640     2324.77
     68680     2326.35
     68720     2327.59
     68760     2328.88
     68800     2330.41
     68840     2331.65
     68880     2333.01
     68920     2334.47
     68960     2335.81
     69000     2337.21
     69040     2338.64
     69080     2339.82
     69120     2341.41
     69160     2342.58
     69200     2343.98
     69240     2345.28
     69280     2346.76
     69320     2347.98
     69360     2349.33
     69400     2350.62
     69440     2351.86
     69480     2353.44
     69520     2354.68
     69560     2355.97
     69600      2357.5
     69640     2358.73
     69680     2360.09
     69720     2361.55
     69760      2362.9
     69800      2364.3
     69840     2365.72
     69880      2366.9
     69920      2368.5
     69960     2369.66
     70000     2371.07
     70040     2372.37
     70080     2373.85
     70120     2375.07
     70160     2376.42
     70200     2377.72
     70240     2378.95
     70280     2380.53
     70320     2381.77
     70360     2383.07
     70400      2384.6
     70440     2385.82
     70480     2387.19
     70520     2388.65
     70560        2390
     70600     2391.39
     70640     2392.82
     70680     2393.99
     70720      2395.6
     70760     2396.75
     70800     2398.16
     70840     2399.47
     70880     2400.95
     70920     2402.16
     70960     2403.51
     71000     2404.81
     71040     2406.04
     71080     2407.62
     71120     2408.86
     71160     2410.15
     71200     2411.69
     71240     2412.91
     71280     2414.28
     71320     2415.74
     71360      2417.1
     71400     2418.49
     71440     2419.92
     71480     2421.08
     71520      2422.7
     71560     2423.84
     71600     2425.25
     71640     2426.56
     71680     2428.04
     71720     2429.25
     71760      2430.6
     71800      2431.9
     71840     2433.13
     71880     2434.72
     71920     2435.95
     71960     2437.25
     72000     2438.78
     72040        2440
     72080     2441.36
     72120     2442.84
     72160     2444.19
     72200     2445.59
     72240     2447.03
     72280     2448.18
     72320      2449.8
     72360     2450.93
     72400     2452.34
     72440     2453.66
     72480     2455.14
     72520     2456.35
     72560      2457.7
     72600     2458.99
     72640     2460.23
     72680     2461.81
     72720     2463.05
     72760     2464.34
     72800     2465.88
     72840      2467.1
     72880     2468.47
     72920     2469.94
     72960     2471.29
     73000      2472.7
     73040     2474.13
     73080     2475.28
     73120      2476.9
     73160     2478.04
     73200     2479.45
     73240     2480.77
     73280     2482.25
     73320     2483.46
     73360     2484.81
     73400      2486.1
     73440     2487.33
     73480     2488.92
     73520     2490.16
     73560     2491.44
     73600     2492.99
     73640     2494.21
     73680     2495.57
     73720     2497.04
     73760      2498.4
     73800      2499.8
     73840     2501.23
     73880     2502.39
     73920     2504.01
     73960     2505.15
     74000     2506.55
     74040     2507.87
     74080     2509.35
     74120     2510.55
     74160     2511.91
     74200     2513.19
     74240     2514.43
     74280     2516.02
     74320     2517.25
     74360     2518.54
     74400     2520.08
     74440     2521.32
     74480     2522.67
     74520     2524.13
     74560     2525.49
     74600      2526.9
     74640     2528.32
     74680     2529.47
     74720      2531.1
     74760     2532.24
     74800     2533.64
     74840     2534.97
     74880     2536.44
     74920     2537.64
     74960        2539
     75000     2540.28
     75040     2541.52
     75080     2543.11
     75120     2544.33
     75160     2545.62
     75200     2547.17
     75240      2548.4
     75280     2549.75
     75320     2551.21
     75360     2552.57
     75400     2553.99
     75440     2555.42
     75480     2556.56
     75520     2558.19
     75560     2559.32
     75600     2560.72
     75640     2562.05
     75680     2563.52
     75720     2564.73
     75760     2566.08
     75800     2567.36
     75840      2568.6
     75880     2570.19
     75920     2571.41
     75960      2572.7
     76000     2574.25
     76040     2575.48
     76080     2576.82
     76120     2578.29
     76160     2579.65
     76200     2581.06
     76240     2582.49
     76280     2583.64
     76320     2585.26
     76360      2586.4
     76400     2587.81
     76440     2589.12
     76480      2590.6
     76520      2591.8
     76560     2593.16
     76600     2594.43
     76640     2595.67
     76680     2597.27
     76720     2598.49
     76760     2599.77
     76800     2601.31
     76840     2602.55
     76880     2603.89
     76920     2605.36
     76960     2606.73
     77000     2608.14
     77040     2609.57
     77080     2610.71
     77120     2612.34
     77160     2613.47
     77200     2614.88
     77240     2616.19
     77280     2617.68
     77320     2618.88
     77360     2620.24
     77400      2621.5
     77440     2622.74
     77480     2624.34
     77520     2625.56
     77560     2626.84
     77600     2628.39
     77640     2629.63
     77680     2630.97
     77720     2632.44
     77760     2633.82
     77800     2635.23
     77840     2636.65
     77880     2637.79
     77920     2639.42
     77960     2640.56
     78000     2641.96
     78040     2643.27
     78080     2644.76
     78120     2645.97
     78160     2647.32
     78200     2648.57
     78240     2649.82
     78280     2651.41
     78320     2652.63
     78360     2653.91
     78400     2655.46
     78440     2656.71
     78480     2658.04
     78520     2659.52
     78560     2660.89
     78600     2662.29
     78640     2663.72
     78680     2664.86
     78720     2666.49
     78760     2667.62
     78800     2669.03
     78840     2670.35
     78880     2671.83
     78920     2673.03
     78960     2674.38
     79000     2675.64
     79040     2676.89
     79080     2678.47
     79120     2679.69
     79160     2680.96
     79200     2682.52
     79240     2683.77
     79280     2685.11
     79320     2686.58
     79360     2687.95
     79400     2689.36
     79440     2690.79
     79480     2691.93
     79520     2693.57
     79560     2694.69
     79600     2696.09
     79640     2697.42
     79680      2698.9
     79720      2700.1
     79760     2701.45
     79800     2702.71
     79840     2703.95
     79880     2705.54
     79920     2706.76
     79960     2708.03
     80000      2709.6
     80040     2710.83
     80080     2712.16
     80120     2713.65
     80160     2715.02
     80200     2716.43
     80240     2717.86
     80280     2718.99
     80320     2720.64
     80360     2721.75
     80400     2723.16
     80440     2724.48
     80480     2725.98
     80520     2727.17
     80560     2728.53
     80600     2729.78
     80640     2731.01
     80680     2732.62
     80720     2733.84
     80760     2735.11
     80800     2736.67
     80840     2737.92
     80880     2739.23
     80920     2740.72
     80960     2742.09
     81000     2743.51
     81040     2744.93
     81080     2746.07
     81120     2747.71
     81160     2748.83
     81200     2750.24
     81240     2751.56
     81280     2753.06
     81320     2754.25
     81360      2755.6
     81400     2756.85
     81440      2758.1
     81480     2759.69
     81520     2760.92
     81560     2762.19
     81600     2763.74
     81640     2764.99
     81680     2766.31
     81720      2767.8
     81760     2769.17
     81800     2770.59
     81840     2772.01
     81880     2773.15
     81920     2774.78
     81960      2775.9
     82000     2777.32
     82040     2778.64
     82080     2780.13
     82120     2781.32
     82160     2782.68
     82200     2783.93
     82240     2785.17
     82280     2786.75
     82320     2787.99
     82360     2789.26
     82400     2790.81
     82440     2792.05
     82480     2793.37
     82520     2794.86
     82560     2796.23
     82600     2797.65
     82640     2799.08
     82680     2800.21
     82720     2801.86
     82760     2802.96
     82800     2804.39
     82840      2805.7
     82880     2807.19
     82920     2808.38
     82960     2809.75
     83000     2810.99
     83040     2812.22
     83080     2813.81
     83120     2815.05
     83160     2816.31
     83200     2817.87
     83240     2819.11
     83280     2820.43
     83320     2821.92
     83360      2823.3
     83400     2824.71
     83440     2826.16
     83480     2827.26
     83520     2828.92
     83560     2830.03
     83600     2831.46
     83640     2832.76
     83680     2834.25
     83720     2835.44
     83760      2836.8
     83800     2838.04
     83840     2839.28
     83880     2840.87
     83920     2842.11
     83960     2843.37
     84000     2844.93
     84040     2846.17
     84080     2847.49
     84120     2848.98
     84160     2850.37
     84200     2851.78
     84240     2853.22
     84280     2854.32
     84320     2855.98
     84360     2857.08
     84400     2858.51
     84440     2859.81
     84480      2861.3
     84520     2862.49
     84560     2863.86
     84600      2865.1
     84640     2866.34
     84680     2867.93
     84720     2869.18
     84760     2870.43
     84800     2871.98
     84840     2873.22
     84880     2874.54
     84920     2876.04
     84960     2877.43
     85000     2878.84
     85040     2880.28
     85080     2881.38
     85120     2883.04
     85160     2884.15
     85200     2885.57
     85240     2886.88
     85280     2888.37
     85320     2889.55
     85360     2890.93
     85400     2892.15
     85440      2893.4
     85480     2894.99
     85520     2896.23
     85560     2897.47
     85600     2899.04
     85640     2900.28
     85680     2901.61
     85720     2903.11
     85760     2904.48
     85800     2905.89
     85840     2907.34
     85880     2908.44
     85920      2910.1
     85960     2911.21
     86000     2912.63
     86040     2913.94
     86080     2915.43
     86120     2916.61
     86160     2917.98
     86200     2919.21
     86240     2920.47
     86280     2922.06
     86320      2923.3
     86360     2924.54
     86400      2926.1
     86440     2927.34
     86480     2928.66
     86520     2930.17
     86560     2931.55
     86600     2932.95
     86640     2934.41
     86680      2935.5
     86720     2937.17
     86760     2938.29
     86800     2939.69
     86840     2941.01
     86880     2942.49
     86920     2943.67
     86960     2945.04
     87000     2946.28
     87040     2947.52
     87080     2949.12
     87120     2950.35
     87160      2951.6
     87200     2953.16
     87240      2954.4
     87280     2955.71
     87320     2957.22
     87360      2958.6
     87400     2960.01
     87440     2961.46
     87480     2962.56
     87520     2964.23
     87560     2965.33
     87600     2966.75
     87640     2968.07
     87680     2969.55
     87720     2970.74
     87760     2972.11
     87800     2973.33
     87840     2974.58
     87880     2976.17
     87920     2977.41
     87960     2978.65
     88000     2980.22
     88040     2981.46
     88080     2982.77
     88120     2984.27
     88160     2985.65
     88200     2987.07
     88240     2988.52
     88280     2989.61
     88320     2991.29
     88360     2992.39
     88400     2993.81
     88440     2995.12
     88480      2996.6
     88520     2997.78
     88560     2999.17
     88600     3000.39
     88640     3001.64
     88680     3003.23
     88720     3004.47
     88760      3005.7
     88800     3007.28
     88840     3008.52
     88880     3009.82
     88920     3011.32
     88960     3012.71
     89000     3014.12
     89040     3015.57
     89080     3016.67
     89120     3018.34
     89160     3019.44
     89200     3020.85
     89240     3022.17
     89280     3023.66
     89320     3024.84
     89360     3026.22
     89400     3027.44
     89440     3028.69
     89480     3030.28
     89520     3031.52
     89560     3032.75
     89600     3034.33
     89640     3035.56
     89680     3036.87
     89720     3038.38
     89760     3039.76
     89800     3041.17
     89840     3042.62
     89880     3043.72
     89920     3045.39
     89960     3046.48
     90000      3047.9
     90040     3049.22
     90080     3050.72
     90120     3051.89
     90160     3053.27
     90200     3054.48
     90240     3055.74
     90280     3057.33
     90320     3058.57
     90360     3059.79
     90400     3061.39
     90440     3062.61
     90480     3063.92
     90520     3065.43
     90560      3066.8
     90600     3068.21
     90640     3069.68
     90680     3070.77
     90720     3072.45
     90760     3073.53
     90800     3074.96
     90840     3076.27
     90880     3077.78
     90920     3078.94
     90960     3080.32
     91000     3081.53
     91040     3082.79
     91080     3084.38
     91120     3085.62
     91160     3086.85
     91200     3088.45
     91240     3089.66
     91280     3090.97
     91320     3092.49
     91360     3093.87
     91400     3095.27
     91440     3096.73
     91480     3097.83
     91520     3099.51
     91560     3100.59
     91600     3102.02
     91640     3103.33
     91680     3104.83
     91720        3106
     91760     3107.38
     91800     3108.59
     91840     3109.86
     91880     3111.44
     91920     3112.68
     91960     3113.91
     92000      3115.5
     92040     3116.72
     92080     3118.04
     92120     3119.55
     92160     3120.94
     92200     3122.34
     92240     3123.81
     92280     3124.89
     92320     3126.58
     92360     3127.65
     92400     3129.09
     92440     3130.41
     92480     3131.91
     92520     3133.07
     92560     3134.46
     92600     3135.66
     92640     3136.94
     92680     3138.52
     92720     3139.76
     92760     3140.99
     92800     3142.59
     92840      3143.8
     92880     3145.12
     92920     3146.63
     92960        3148
     93000     3149.41
     93040     3150.88
     93080     3151.96
     93120     3153.66
     93160     3154.73
     93200     3156.16
     93240     3157.47
     93280     3158.97
     93320     3160.14
     93360     3161.53
     93400     3162.73
     93440        3164
     93480     3165.58
     93520     3166.82
     93560     3168.05
     93600     3169.65
     93640     3170.87
     93680     3172.18
     93720     3173.69
     93760     3175.07
     93800     3176.49
     93840     3177.94
     93880     3179.03
     93920     3180.73
     93960      3181.8
     94000     3183.23
     94040     3184.54
     94080     3186.04
     94120     3187.21
     94160      3188.6
     94200     3189.79
     94240     3191.07
     94280     3192.64
     94320     3193.88
     94360     3195.11
     94400     3196.71
     94440     3197.93
     94480     3199.24
     94520     3200.75
     94560     3202.14
     94600     3203.57
     94640     3205.01
     94680      3206.1
     94720     3207.79
     94760     3208.86
     94800     3210.29
     94840     3211.61
     94880     3213.11
     94920     3214.28
     94960     3215.66
     95000     3216.86
     95040     3218.13
     95080     3219.72
     95120     3220.96
     95160     3222.18
     95200     3223.79
     95240        3225
     95280     3226.32
     95320     3227.83
     95360     3229.21
     95400     3230.64
     95440     3232.07
     95480     3233.17
     95520     3234.87
     95560     3235.93
     95600     3237.36
     95640     3238.67
     95680     3240.18
     95720     3241.35
     95760     3242.74
     95800     3243.93
     95840      3245.2
     95880     3246.79
     95920     3248.04
     95960     3249.26
     96000     3250.86
     96040     3252.07
     96080      3253.4
     96120     3254.91
     96160     3256.29
     96200     3257.72
     96240     3259.15
     96280     3260.25
     96320     3261.94
     96360     3263.01
     96400     3264.43
     96440     3265.74
     96480     3267.25
     96520     3268.41
     96560     3269.82
     96600        3271
     96640     3272.27
     96680     3273.87
     96720     3275.12
     96760     3276.34
     96800     3277.95
     96840     3279.16
     96880     3280.48
     96920        3282
     96960     3283.38
     97000     3284.81
     97040     3286.24
     97080     3287.33
     97120     3289.03
     97160     3290.09
     97200     3291.51
     97240     3292.84
     97280     3294.34
     97320     3295.51
     97360     3296.91
     97400     3298.09
     97440     3299.35
     97480     3300.97
     97520     3302.21
     97560     3303.43
     97600     3305.05
     97640     3306.26
     97680     3307.57
     97720      3309.1
     97760     3310.48
     97800     3311.91
     97840     3313.34
     97880     3314.43
     97920     3316.12
     97960     3317.19
     98000     3318.61
     98040     3319.93
     98080     3321.45
     98120      3322.6
     98160     3324.01
     98200     3325.19
     98240     3326.45
     98280     3328.07
     98320     3329.32
     98360     3330.54
     98400     3332.15
     98440     3333.35
     98480     3334.66
     98520      3336.2
     98560     3337.57
     98600        3339
     98640     3340.43
     98680     3341.51
     98720     3343.22
     98760     3344.29
     98800     3345.72
     98840     3347.03
     98880     3348.55
     98920      3349.7
     98960     3351.11
     99000     3352.29
     99040     3353.55
     99080     3355.17
     99120     3356.41
     99160     3357.63
     99200     3359.24
     99240     3360.44
     99280     3361.76
     99320     3363.29
     99360     3364.67
     99400     3366.11
     99440     3367.53
     99480     3368.61
     99520     3370.33
     99560     3371.39
     99600     3372.82
     99640     3374.13
     99680     3375.65
     99720     3376.79
     99760     3378.22
     99800     3379.39
     99840     3380.65
     99880     3382.26
     99920     3383.52
     99960     3384.73
    100000     3386.35
    100040     3387.53
    100080     3388.85
    100120     3390.39
    100160     3391.76
    100200     3393.21
    100240     3394.64
    100280     3395.71
    100320     3397.43
    100360     3398.49
    100400     3399.92
    100440     3401.23
    100480     3402.73
    100520     3403.88
    100560     3405.31
    100600     3406.48
    100640     3407.74
    100680     3409.35
    100720      3410.6
    100760      3411.8
    100800     3413.42
    100840     3414.61
    100880     3415.93
    100920     3417.48
    100960     3418.84
    101000     3420.29
    101040     3421.72
    101080     3422.78
    101120     3424.52
    101160     3425.56
    101200        3427
    101240     3428.31
    101280     3429.81
    101320     3430.95
    101360     3432.38
    101400     3433.56
    101440     3434.81
    101480     3436.43
    101520     3437.68
    101560     3438.89
    101600     3440.51
    101640      3441.7
    101680     3443.02
    101720     3444.57
    101760     3445.93
    101800     3447.38
    101840     3448.81
    101880     3449.87
    101920     3451.61
    101960     3452.64
    102000     3454.09
    102040      3455.4
    102080     3456.91
    102120     3458.04
    102160     3459.47
    102200     3460.65
    102240      3461.9
    102280     3463.52
    102320     3464.76
    102360     3465.97
    102400      3467.6
    102440     3468.79
    102480     3470.09
    102520     3471.65
    102560     3473.01
    102600     3474.46
    102640     3475.89
    102680     3476.95
    102720     3478.69
    102760     3479.72
    102800     3481.17
    102840     3482.48
    102880     3483.99
    102920     3485.12
    102960     3486.55
    103000     3487.73
    103040     3488.99
    103080      3490.6
    103120     3491.84
    103160     3493.05
    103200     3494.68
    103240     3495.88
    103280     3497.18
    103320     3498.74
    103360      3500.1
    103400     3501.55
    103440     3502.96
    103480     3504.03
    103520     3505.77
    103560     3506.81
    103600     3508.26
    103640     3509.56
    103680     3511.07
    103720     3512.21
    103760     3513.63
    103800     3514.81
    103840     3516.06
    103880     3517.68
    103920     3518.92
    103960     3520.13
    104000     3521.75
    104040     3522.97
    104080     3524.26
    104120     3525.82
    104160     3527.18
    104200     3528.63
    104240     3530.05
    104280     3531.12
    104320     3532.86
    104360     3533.89
    104400     3535.34
    104440     3536.64
    104480     3538.15
    104520     3539.28
    104560     3540.71
    104600     3541.89
    104640     3543.15
    104680     3544.76
    104720        3546
    104760      3547.2
    104800     3548.84
    104840     3550.06
    104880     3551.34
    104920     3552.92
    104960     3554.27
    105000     3555.71
    105040     3557.13
    105080     3558.19
    105120     3559.92
    105160     3560.97
    105200     3562.42
    105240     3563.72
    105280     3565.24
    105320     3566.35
    105360     3567.78
    105400     3568.96
    105440     3570.21
    105480     3571.83
    105520     3573.07
    105560     3574.27
    105600     3575.91
    105640     3577.12
    105680     3578.41
    105720     3579.98
    105760     3581.35
    105800     3582.78
    105840      3584.2
    105880     3585.25
    105920     3586.99
    105960     3588.04
    106000     3589.49
    106040     3590.78
    106080      3592.3
    106120     3593.42
    106160     3594.87
    106200     3596.03
    106240     3597.28
    106280     3598.91
    106320     3600.15
    106360     3601.34
    106400     3602.98
    106440      3604.2
    106480     3605.49
    106520     3607.07
    106560     3608.42
    106600     3609.86
    106640     3611.28
    106680     3612.33
    106720     3614.08
    106760     3615.12
    106800     3616.56
    106840     3617.87
    106880     3619.38
    106920      3620.5
    106960     3621.95
    107000     3623.12
    107040     3624.36
    107080     3625.98
    107120     3627.22
    107160     3628.41
    107200     3630.06
    107240     3631.27
    107280     3632.57
    107320     3634.14
    107360      3635.5
    107400     3636.93
    107440     3638.36
    107480     3639.41
    107520     3641.16
    107560     3642.19
    107600     3643.63
    107640     3644.94
    107680     3646.45
    107720     3647.56
    107760     3649.02
    107800      3650.2
    107840     3651.42
    107880     3653.06
    107920      3654.3
    107960     3655.48
    108000     3657.12
    108040     3658.33
    108080     3659.64
    108120     3661.22
    108160     3662.57
    108200        3664
    108240     3665.42
    108280     3666.47
    108320     3668.23
    108360     3669.26
    108400     3670.69
    108440     3672.01
    108480     3673.52
    108520     3674.62
    108560     3676.07
    108600     3677.25
    108640     3678.47
    108680     3680.11
    108720     3681.35
    108760     3682.54
    108800     3684.17
    108840     3685.38
    108880      3686.7
    108920     3688.27
    108960     3689.62
    109000     3691.06
    109040     3692.48
    109080     3693.52
    109120     3695.29
    109160     3696.33
    109200     3697.76
    109240     3699.06
    109280     3700.57
    109320     3701.68
    109360     3703.14
    109400     3704.31
    109440     3705.53
    109480     3707.18
    109520     3708.42
    109560      3709.6
    109600     3711.23
    109640     3712.43
    109680     3713.75
    109720     3715.32
    109760     3716.69
    109800     3718.12
    109840     3719.54
    109880     3720.59
    109920     3722.34
    109960     3723.39
    110000     3724.81
    110040     3726.12
    110080     3727.63
    110120     3728.73
    110160     3730.19
    110200     3731.37
    110240     3732.57
    110280     3734.24
    110320     3735.46
    110360     3736.65
    110400     3738.27
    110440     3739.49
    110480     3740.81
    110520     3742.36
    110560     3743.73
    110600     3745.16
    110640     3746.59
    110680     3747.64
    110720      3749.4
    110760     3750.45
    110800     3751.86
    110840     3753.16
    110880     3754.67
    110920     3755.79
    110960     3757.25
    111000     3758.43
    111040     3759.62
    111080     3761.28
    111120     3762.51
    111160     3763.69
    111200     3765.32
    111240     3766.53
    111280     3767.86
    111320     3769.41
    111360     3770.77
    111400     3772.21
    111440     3773.64
    111480     3774.69
    111520     3776.45
    111560     3777.51
    111600     3778.89
    111640     3780.22
    111680     3781.73
    111720     3782.84
    111760     3784.31
    111800     3785.48
    111840     3786.67
    111880     3788.34
    111920     3789.56
    111960     3790.75
    112000     3792.38
    112040      3793.6
    112080     3794.92
    112120     3796.45
    112160     3797.83
    112200     3799.26
    112240      3800.7
    112280     3801.75
    112320     3803.51
    112360     3804.56
    112400     3805.96
    112440     3807.27
    112480     3808.77
    112520     3809.89
    112560     3811.35
    112600     3812.53
    112640     3813.73
    112680     3815.39
    112720     3816.61
    112760      3817.8
    112800     3819.43
    112840     3820.63
    112880     3821.96
    112920     3823.48
    112960     3824.88
    113000     3826.31
    113040     3827.75
    113080      3828.8
    113120     3830.56
    113160     3831.61
    113200     3833.01
    113240     3834.31
    113280     3835.83
    113320     3836.94
    113360      3838.4
    113400     3839.57
    113440     3840.77
    113480     3842.43
    113520     3843.66
    113560     3844.84
    113600     3846.46
    113640     3847.68
    113680     3849.01
    113720     3850.54
    113760     3851.93
    113800     3853.35
    113840     3854.81
    113880     3855.84
    113920      3857.6
    113960     3858.66
    114000     3860.06
    114040     3861.36
    114080     3862.87
    114120     3863.98
    114160     3865.44
    114200     3866.62
    114240     3867.82
    114280     3869.48
    114320     3870.71
    114360     3871.89
    114400     3873.51
    114440     3874.73
    114480     3876.06
    114520     3877.57
    114560     3878.98
    114600     3880.41
    114640     3881.86
    114680      3882.9
    114720     3884.64
    114760      3885.7
    114800     3887.12
    114840     3888.42
    114880     3889.92
    114920     3891.03
    114960     3892.48
    115000     3893.67
    115040     3894.86
    115080     3896.51
    115120     3897.75
    115160     3898.93
    115200     3900.56
    115240     3901.78
    115280     3903.11
    115320     3904.63
    115360     3906.02
    115400     3907.45
    115440      3908.9
    115480     3909.94
    115520      3911.7
    115560     3912.76
    115600     3914.17
    115640     3915.46
    115680     3916.97
    115720     3918.08
    115760     3919.54
    115800     3920.73
    115840     3921.92
    115880     3923.56
    115920      3924.8
    115960        3926
    116000     3927.61
    116040     3928.83
    116080     3930.16
    116120     3931.68
    116160     3933.06
    116200     3934.51
    116240     3935.95
    116280     3936.99
    116320     3938.76
    116360     3939.79
    116400     3941.22
    116440      3942.5
    116480     3944.01
    116520     3945.13
    116560     3946.59
    116600     3947.77
    116640     3948.97
    116680      3950.6
    116720     3951.84
    116760     3953.03
    116800     3954.67
    116840     3955.87
    116880     3957.21
    116920     3958.72
    116960     3960.11
    117000     3961.56
    117040        3963
    117080     3964.03
    117120      3965.8
    117160     3966.85
    117200     3968.27
    117240     3969.55
    117280     3971.06
    117320     3972.18
    117360     3973.64
    117400     3974.81
    117440     3976.01
    117480     3977.65
    117520     3978.89
    117560     3980.08
    117600     3981.71
    117640     3982.92
    117680     3984.25
    117720     3985.76
    117760     3987.16
    117800     3988.61
    117840     3990.05
    117880     3991.07
    117920     3992.85
    117960     3993.91
    118000     3995.31
    118040      3996.6
    118080     3998.11
    118120     3999.21
    118160     4000.69
    118200     4001.87
    118240     4003.07
    118280     4004.69
    118320     4005.93
    118360     4007.12
    118400     4008.75
    118440     4009.96
    118480     4011.29
    118520     4012.81
    118560      4014.2
    118600     4015.64
    118640     4017.08
    118680     4018.12
    118720     4019.88
    118760     4020.93
    118800     4022.34
    118840     4023.63
    118880     4025.14
    118920     4026.24
    118960     4027.71
    119000      4028.9
    119040      4030.1
    119080     4031.72
    119120     4032.95
    119160     4034.15
    119200     4035.79
    119240     4036.98
    119280     4038.31
    119320     4039.84
    119360     4041.22
    119400     4042.66
    119440      4044.1
    119480     4045.13
    119520     4046.91
    119560     4047.95
    119600     4049.35
    119640     4050.64
    119680     4052.15
    119720     4053.25
    119760     4054.74
    119800     4055.91
    119840     4057.12
    119880     4058.73
    119920     4059.98
    119960     4061.16
    120000      4062.8
    120040        4064
    120080     4065.33
    120120     4066.87
    120160     4068.25
    120200     4069.69
    120240     4071.12
    120280     4072.15
    120320     4073.93
    120360     4074.97
    120400     4076.37
    120440     4077.65
    120480     4079.17
    120520     4080.27
    120560     4081.77
    120600     4082.93
    120640     4084.14
    120680     4085.75
    120720     4086.99
    120760     4088.19
    120800     4089.82
    120840     4091.02
    120880     4092.34
    120920     4093.89
    120960     4095.27
    121000     4096.72
    121040     4098.14
    121080     4099.18
    121120     4100.96
    121160     4101.99
    121200     4103.39
    121240     4104.67
    121280     4106.19
    121320     4107.31
    121360     4108.81
    121400     4109.95
    121440     4111.16
    121480     4112.78
    121520     4114.01
    121560     4115.22
    121600     4116.85
    121640     4118.05
    121680     4119.36
    121720     4120.92
    121760      4122.3
    121800     4123.74
    121840     4125.18
    121880      4126.2
    121920        4128
    121960     4129.02
    122000     4130.42
    122040      4131.7
    122080     4133.21
    122120     4134.33
    122160     4135.83
    122200     4136.97
    122240     4138.18
    122280     4139.79
    122320     4141.04
    122360     4142.24
    122400     4143.86
    122440     4145.08
    122480     4146.37
    122520     4147.94
    122560      4149.3
    122600     4150.77
    122640      4152.2
    122680     4153.21
    122720     4155.01
    122760     4156.04
    122800     4157.45
    122840     4158.72
    122880     4160.23
    122920     4161.35
    122960     4162.86
    123000     4163.99
    123040     4165.19
    123080     4166.82
    123120     4168.05
    123160     4169.25
    123200     4170.89
    123240      4172.1
    123280      4173.4
    123320     4174.96
    123360     4176.34
    123400     4177.79
    123440     4179.23
    123480     4180.23
    123520     4182.04
    123560     4183.06
    123600     4184.47
    123640     4185.76
    123680     4187.25
    123720     4188.38
    123760     4189.87
    123800     4191.02
    123840      4192.2
    123880     4193.84
    123920     4195.08
    123960     4196.28
    124000     4197.92
    124040     4199.12
    124080     4200.41
    124120     4201.98
    124160     4203.36
    124200     4204.81
    124240     4206.26
    124280     4207.26
    124320     4209.07
    124360     4210.07
    124400     4211.48
    124440     4212.78
    124480     4214.28
    124520      4215.4
    124560     4216.88
    124600     4218.04
    124640     4219.21
    124680     4220.87
    124720     4222.11
    124760      4223.3
    124800     4224.95
    124840     4226.14
    124880     4227.43
    124920        4229
    124960     4230.39
    125000     4231.83
    125040     4233.29
    125080     4234.29
    125120     4236.09
    125160      4237.1
    125200      4238.5
    125240     4239.79
    125280     4241.31
    125320     4242.42
    125360     4243.91
    125400     4245.05
    125440     4246.23
    125480     4247.88
    125520     4249.13
    125560     4250.32
    125600     4251.97
    125640     4253.15
    125680     4254.46
    125720     4256.03
    125760     4257.44
    125800     4258.87
    125840     4260.33
    125880     4261.32
    125920     4263.12
    125960     4264.13
    126000     4265.54
    126040     4266.82
    126080     4268.36
    126120     4269.46
    126160     4270.93
    126200     4272.09
    126240     4273.27
    126280     4274.91
    126320     4276.16
    126360     4277.33
    126400     4279.01
    126440     4280.17
    126480     4281.49
    126520     4283.06
    126560     4284.48
    126600      4285.9
    126640     4287.35
    126680     4288.35
    126720     4290.14
    126760     4291.17
    126800     4292.56
    126840     4293.86
    126880     4295.38
    126920     4296.49
    126960     4297.96
    127000     4299.11
    127040      4300.3
    127080     4301.93
    127120     4303.19
    127160     4304.37
    127200     4306.02
    127240     4307.21
    127280     4308.53
    127320     4310.11
    127360     4311.52
    127400     4312.93
    127440     4314.39
    127480     4315.38
    127520     4317.17
    127560     4318.21
    127600     4319.58
    127640     4320.89
    127680     4322.41
    127720     4323.52
    127760     4324.99
    127800     4326.14
    127840     4327.32
    127880     4328.95
    127920     4330.22
    127960      4331.4
    128000     4333.05
    128040     4334.22
    128080     4335.55
    128120     4337.12
    128160     4338.54
    128200     4339.96
    128240     4341.42
    128280     4342.41
    128320     4344.19
    128360     4345.23
    128400      4346.6
    128440     4347.91
    128480     4349.42
    128520     4350.54
    128560     4352.01
    128600     4353.16
    128640     4354.35
    128680     4355.98
    128720     4357.26
    128760     4358.44
    128800     4360.09
    128840     4361.25
    128880     4362.58
    128920     4364.16
    128960     4365.58
    129000     4366.98
    129040     4368.45
    129080     4369.42
    129120     4371.23
    129160     4372.26
    129200     4373.64
    129240     4374.93
    129280     4376.46
    129320     4377.59
    129360     4379.04
    129400      4380.2
    129440     4381.37
    129480     4383.01
    129520      4384.3
    129560     4385.48
    129600     4387.12
    129640     4388.28
    129680      4389.6
    129720     4391.19
    129760     4392.62
    129800     4394.02
    129840     4395.49
    129880     4396.45
    129920     4398.26
    129960     4399.29
    130000     4400.67
    130040     4401.97
    130080      4403.5
    130120     4404.62
    130160     4406.07
    130200     4407.23
    130240     4408.39
    130280     4410.03
    130320     4411.34
    130360     4412.52
    130400     4414.15
    130440     4415.32
    130480     4416.63
    130520     4418.22
    130560     4419.65
    130600     4421.05
    130640     4422.52
    130680     4423.49
    130720     4425.29
    130760     4426.31
    130800     4427.68
    130840        4429
    130880     4430.52
    130920     4431.63
    130960      4433.1
    131000     4434.24
    131040     4435.42
    131080     4437.04
    131120     4438.36
    131160     4439.54
    131200     4441.16
    131240     4442.33
    131280     4443.65
    131320     4445.25
    131360     4446.68
    131400     4448.08
    131440     4449.54
    131480      4450.5
    131520     4452.33
    131560     4453.34
    131600      4454.7
    131640     4456.02
    131680     4457.55
    131720     4458.66
    131760     4460.12
    131800     4461.27
    131840     4462.45
    131880     4464.08
    131920     4465.39
    131960     4466.57
    132000     4468.18
    132040     4469.35
    132080     4470.68
    132120     4472.27
    132160     4473.71
    132200     4475.11
    132240     4476.58
    132280     4477.52
    132320     4479.35
    132360     4480.35
    132400     4481.71
    132440     4483.03
    132480     4484.56
    132520     4485.67
    132560     4487.15
    132600     4488.28
    132640     4489.45
    132680     4491.08
    132720     4492.41
    132760     4493.58
    132800     4495.21
    132840     4496.37
    132880      4497.7
    132920     4499.29
    132960     4500.72
    133000     4502.12
    133040     4503.59
    133080     4504.52
    133120     4506.38
    133160     4507.38
    133200     4508.72
    133240     4510.04
    133280     4511.58
    133320     4512.68
    133360     4514.15
    133400      4515.3
    133440     4516.46
    133480     4518.09
    133520     4519.42
    133560      4520.6
    133600     4522.22
    133640     4523.38
    133680     4524.71
    133720     4526.31
    133760     4527.74
    133800     4529.12
    133840      4530.6
    133880     4531.54
    133920     4533.38
    133960      4534.4
    134000     4535.75
    134040     4537.06
    134080     4538.59
    134120     4539.69
    134160     4541.17
    134200     4542.32
    134240     4543.46
    134280     4545.09
    134320     4546.43
    134360     4547.59
    134400     4549.21
    134440     4550.38
    134480     4551.72
    134520     4553.31
    134560     4554.74
    134600     4556.14
    134640     4557.61
    134680     4558.54
    134720     4560.39
    134760      4561.4
    134800     4562.74
    134840     4564.05
    134880     4565.59
    134920     4566.69
    134960     4568.17
    135000     4569.31
    135040     4570.45
    135080      4572.1
    135120     4573.43
    135160     4574.59
    135200     4576.23
    135240     4577.39
    135280     4578.73
    135320     4580.31
    135360     4581.75
    135400     4583.14
    135440     4584.62
    135480     4585.55
    135520     4587.38
    135560     4588.42
    135600     4589.75
    135640     4591.06
    135680     4592.58
    135720     4593.69
    135760     4595.19
    135800     4596.33
    135840     4597.46
    135880     4599.12
    135920     4600.43
    135960     4601.59
    136000     4603.23
    136040      4604.4
    136080     4605.74
    136120     4607.31
    136160     4608.76
    136200     4610.16
    136240     4611.63
    136280     4612.56
    136320     4614.39
    136360     4615.42
    136400     4616.76
    136440     4618.07
    136480     4619.61
    136520      4620.7
    136560     4622.19
    136600     4623.34
    136640     4624.46
    136680     4626.12
    136720     4627.46
    136760      4628.6
    136800     4630.24
    136840     4631.42
    136880     4632.74
    136920     4634.32
    136960     4635.77
    137000     4637.17
    137040     4638.65
    137080     4639.59
    137120      4641.4
    137160     4642.43
    137200     4643.77
    137240     4645.08
    137280     4646.63
    137320     4647.71
    137360      4649.2
    137400     4650.37
    137440     4651.46
    137480     4653.13
    137520     4654.46
    137560     4655.61
    137600     4657.24
    137640     4658.42
    137680     4659.74
    137720     4661.32
    137760     4662.79
    137800     4664.18
    137840     4665.65
    137880      4666.6
    137920     4668.41
    137960     4669.44
    138000     4670.78
    138040     4672.09
    138080     4673.65
    138120     4674.72
    138160      4676.2
    138200     4677.37
    138240     4678.47
    138280     4680.12
    138320     4681.48
    138360     4682.63
    138400     4684.24
    138440     4685.44
    138480     4686.75
    138520     4688.34
    138560     4689.81
    138600     4691.19
    138640     4692.67
    138680     4693.61
    138720     4695.42
    138760     4696.46
    138800     4697.79
    138840     4699.11
    138880     4700.67
    138920     4701.76
    138960     4703.22
    139000     4704.39
    139040     4705.48
    139080     4707.15
    139120     4708.49
    139160     4709.64
    139200     4711.26
    139240     4712.44
    139280     4713.75
    139320     4715.36
    139360     4716.83
    139400     4718.22
    139440     4719.69
    139480     4720.62
    139520     4722.44
    139560     4723.47
    139600     4724.81
    139640     4726.14
    139680     4727.68
    139720     4728.76
    139760     4730.23
    139800     4731.41
    139840      4732.5
    139880     4734.17
    139920      4735.5
    139960     4736.66
    140000     4738.28
    140040     4739.46
    140080     4740.77
    140120     4742.38
    140160     4743.85
    140200     4745.24
    140240     4746.69
    140280     4747.65
    140320     4749.46
    140360     4750.49
    140400     4751.83
    140440     4753.15
    140480      4754.7
    140520     4755.77
    140560     4757.24
    140600     4758.43
    140640     4759.52
    140680     4761.19
    140720     4762.52
    140760     4763.68
    140800     4765.29
    140840     4766.47
    140880     4767.79
    140920     4769.39
    140960     4770.87
    141000     4772.25
    141040      4773.7
    141080     4774.67
    141120     4776.48
    141160     4777.49
    141200     4778.85
    141240     4780.18
    141280     4781.72
    141320     4782.78
    141360     4784.27
    141400     4785.44
    141440     4786.54
    141480      4788.2
    141520     4789.54
    141560     4790.69
    141600     4792.31
    141640     4793.48
    141680     4794.81
    141720     4796.41
    141760      4797.9
    141800     4799.26
    141840     4800.72
    141880     4801.69
    141920     4803.49
    141960      4804.5
    142000     4805.87
    142040      4807.2
    142080     4808.76
    142120     4809.79
    142160     4811.29
    142200     4812.46
    142240     4813.55
    142280     4815.22
    142320     4816.57
    142360     4817.72
    142400     4819.34
    142440      4820.5
    142480     4821.82
    142520     4823.43
    142560     4824.92
    142600     4826.28
    142640     4827.74
    142680     4828.73
    142720     4830.52
    142760     4831.53
    142800     4832.91
    142840     4834.23
    142880     4835.78
    142920     4836.81
    142960     4838.32
    143000     4839.49
    143040     4840.57
    143080     4842.24
    143120     4843.59
    143160     4844.75
    143200     4846.36
    143240     4847.53
    143280     4848.85
    143320     4850.46
    143360     4851.94
    143400      4853.3
    143440     4854.76
    143480     4855.74
    143520     4857.54
    143560     4858.55
    143600     4859.93
    143640     4861.25
    143680      4862.8
    143720     4863.83
    143760     4865.35
    143800     4866.52
    143840      4867.6
    143880     4869.26
    143920     4870.62
    143960     4871.77
    144000     4873.38
    144040     4874.56
    144080     4875.87
    144120     4877.48
    144160     4878.97
    144200     4880.33
    144240     4881.77
    144280     4882.78
    144320     4884.56
    144360     4885.57
    144400     4886.95
    144440     4888.26
    144480     4889.81
    144520     4890.85
    144560     4892.37
    144600     4893.52
    144640     4894.62
    144680     4896.28
    144720     4897.65
    144760     4898.79
    144800     4900.39
    144840     4901.58
    144880      4902.9
    144920     4904.51
    144960     4905.99
    145000     4907.35
    145040      4908.8
    145080     4909.78
    145120     4911.58
    145160     4912.58
    145200     4913.98
    145240     4915.29
    145280     4916.84
    145320     4917.87
    145360     4919.39
    145400     4920.56
    145440     4921.63
    145480      4923.3
    145520     4924.66
    145560     4925.81
    145600      4927.4
    145640     4928.58
    145680     4929.91
    145720     4931.53
    145760        4933
    145800     4934.36
    145840     4935.82
    145880     4936.79
    145920     4938.61
    145960     4939.59
    146000        4941
    146040      4942.3
    146080     4943.86
    146120     4944.88
    146160      4946.4
    146200     4947.57
    146240     4948.64
    146280     4950.31
    146320     4951.68
    146360     4952.82
    146400     4954.42
    146440     4955.59
    146480     4956.92
    146520     4958.55
    146560     4960.01
    146600     4961.38
    146640     4962.84
    146680      4963.8
    146720     4965.63
    146760     4966.62
    146800     4968.01
    146840     4969.31
    146880     4970.86
    146920     4971.89
    146960     4973.38
    147000     4974.58
    147040     4975.65
    147080     4977.33
    147120     4978.69
    147160     4979.82
    147200     4981.42
    147240     4982.61
    147280     4983.95
    147320     4985.57
    147360     4987.03
    147400     4988.38
    147440     4989.86
    147480     4990.82
    147520     4992.66
    147560     4993.63
    147600     4995.06
    147640     4996.35
    147680     4997.89
    147720     4998.91
    147760     5000.41
    147800     5001.61
    147840     5002.68
    147880     5004.36
    147920     5005.72
    147960     5006.84
    148000     5008.46
    148040     5009.64
    148080     5010.98
    148120     5012.62
    148160     5014.06
    148200     5015.42
    148240     5016.89
    148280     5017.85
    148320     5019.69
    148360     5020.65
    148400     5022.09
    148440     5023.37
    148480     5024.92
    148520     5025.94
    148560     5027.44
    148600     5028.64
    148640     5029.72
    148680     5031.38
    148720     5032.76
    148760     5033.87
    148800     5035.49
    148840     5036.67
    148880     5038.01
    148920     5039.65
    148960      5041.1
    149000     5042.44
    149040     5043.93
    149080     5044.88
    149120     5046.74
    149160     5047.68
    149200     5049.11
    149240      5050.4
    149280     5051.96
    149320     5052.98
    149360     5054.48
    149400     5055.68
    149440     5056.75
    149480     5058.41
    149520     5059.78
    149560     5060.88
    149600     5062.52
    149640     5063.69
    149680     5065.04
    149720     5066.69
    149760     5068.13
    149800     5069.49
    149840     5070.96
    149880     5071.93
    149920     5073.77
    149960     5074.71
    150000     5076.14
    150040     5077.45
    150080     5078.99
    150120     5080.02
    150160     5081.52
    150200     5082.71
    150240     5083.79
    150280     5085.45
    150320     5086.83
    150360     5087.92
    150400     5089.56
    150440     5090.73
    150480     5092.08
    150520     5093.72
    150560     5095.17
    150600     5096.54
    150640     5098.01
    150680     5098.97
    150720     5100.81
    150760     5101.75
    150800     5103.19
    150840     5104.48
    150880     5106.01
    150920     5107.06
    150960     5108.56
    151000     5109.73
    151040      5110.8
    151080     5112.48
    151120     5113.87
    151160     5114.95
    151200      5116.6
    151240     5117.77
    151280     5119.11
    151320     5120.77
    151360     5122.21
    151400     5123.56
    151440     5125.05
    151480     5126.01
    151520     5127.84
    151560     5128.78
    151600     5130.24
    151640     5131.52
    151680     5133.06
    151720      5134.1
    151760      5135.6
    151800     5136.77
    151840     5137.84
    151880     5139.52
    151920     5140.91
    151960        5142
    152000     5143.65
    152040      5144.8
    152080     5146.15
    152120     5147.79
    152160     5149.23
    152200      5150.6
    152240     5152.09
    152280     5153.04
    152320      5154.9
    152360     5155.83
    152400     5157.29
    152440     5158.57
    152480      5160.1
    152520     5161.15
    152560     5162.64
    152600     5163.82
    152640     5164.88
    152680     5166.56
    152720     5167.96
    152760     5169.04
    152800     5170.69
    152840     5171.86
    152880     5173.21
    152920     5174.84
    152960     5176.26
    153000     5177.64
    153040     5179.14
    153080     5180.08
    153120     5181.95
    153160     5182.87
    153200     5184.34
    153240     5185.61
    153280     5187.16
    153320     5188.21
    153360     5189.67
    153400     5190.87
    153440     5191.94
    153480     5193.61
    153520     5195.01
    153560     5196.07
    153600     5197.73
    153640     5198.92
    153680     5200.26
    153720     5201.92
    153760     5203.32
    153800     5204.69
    153840     5206.21
    153880     5207.13
    153920        5209
    153960     5209.92
    154000     5211.39
    154040     5212.65
    154080     5214.21
    154120     5215.27
    154160     5216.72
    154200     5217.93
    154240     5218.99
    154280     5220.66
    154320     5222.06
    154360     5223.12
    154400     5224.77
    154440     5225.98
    154480      5227.3
    154520     5228.97
    154560     5230.38
    154600     5231.76
    154640     5233.28
    154680      5234.2
    154720     5236.07
    154760     5236.98
    154800     5238.47
    154840     5239.72
    154880     5241.27
    154920     5242.34
    154960     5243.79
    155000        5245
    155040     5246.05
    155080     5247.72
    155120     5249.13
    155160     5250.19
    155200     5251.84
    155240     5253.05
    155280     5254.37
    155320     5256.04
    155360     5257.45
    155400     5258.84
    155440     5260.36
    155480     5261.28
    155520     5263.14
    155560     5264.05
    155600     5265.55
    155640      5266.8
    155680     5268.35
    155720      5269.4
    155760     5270.86
    155800     5272.06
    155840     5273.13
    155880     5274.79
    155920      5276.2
    155960     5277.26
    156000      5278.9
    156040     5280.11
    156080     5281.44
    156120     5283.11
    156160     5284.52
    156200     5285.91
    156240     5287.43
    156280     5288.35
    156320     5290.23
    156360     5291.13
    156400     5292.62
    156440     5293.86
    156480     5295.42
    156520     5296.47
    156560     5297.93
    156600     5299.14
    156640      5300.2
    156680     5301.85
    156720     5303.27
    156760     5304.33
    156800     5305.97
    156840     5307.19
    156880     5308.51
    156920     5310.18
    156960     5311.59
    157000     5312.98
    157040     5314.49
    157080     5315.42
    157120     5317.29
    157160      5318.2
    157200     5319.69
    157240     5320.92
    157280     5322.49
    157320     5323.55
    157360        5325
    157400     5326.22
    157440     5327.28
    157480     5328.94
    157520     5330.35
    157560     5331.41
    157600     5333.06
    157640     5334.27
    157680     5335.59
    157720     5337.28
    157760     5338.69
    157800     5340.08
    157840     5341.58
    157880      5342.5
    157920     5344.41
    157960     5345.29
    158000     5346.79
    158040     5348.02
    158080      5349.6
    158120     5350.65
    158160     5352.12
    158200     5353.32
    158240     5354.38
    158280     5356.04
    158320     5357.47
    158360     5358.52
    158400     5360.16
    158440     5361.37
    158480     5362.68
    158520     5364.38
    158560     5365.78
    158600     5367.18
    158640     5368.67
    158680     5369.61
    158720     5371.52
    158760     5372.39
    158800     5373.89
    158840     5375.11
    158880     5376.69
    158920     5377.74
    158960     5379.21
    159000     5380.42
    159040     5381.47
    159080     5383.13
    159120     5384.56
    159160     5385.61
    159200     5387.24
    159240     5388.45
    159280     5389.75
    159320     5391.46
    159360     5392.88
    159400     5394.27
    159440     5395.74
    159480     5396.68
    159520     5398.59
    159560     5399.47
    159600     5400.97
    159640     5402.21
    159680     5403.79
    159720     5404.81
    159760     5406.29
    159800     5407.49
    159840     5408.56
    159880      5410.2
    159920     5411.62
    159960     5412.68
    160000     5414.32
    160040     5415.51
    160080     5416.84
    160120     5418.55
    160160     5419.96
    160200     5421.33
    160240     5422.81
    160280     5423.76
    160320     5425.66
    160360     5426.56
    160400     5428.07
    160440     5429.29
    160480     5430.88
    160520     5431.88
    160560     5433.38
    160600     5434.58
    160640     5435.64
    160680     5437.28
    160720     5438.72
    160760     5439.77
    160800     5441.41
    160840     5442.59
    160880     5443.93
    160920     5445.63
    160960     5447.06
    161000     5448.44
    161040     5449.91
    161080     5450.85
    161120     5452.75
    161160     5453.67
    161200     5455.18
    161240      5456.4
    161280     5457.97
    161320     5458.99
    161360     5460.49
    161400     5461.68
    161440     5462.75
    161480     5464.38
    161520     5465.81
    161560     5466.86
    161600      5468.5
    161640     5469.69
    161680     5471.02
    161720     5472.73
    161760     5474.15
    161800     5475.54
    161840     5476.99
    161880     5477.93
    161920     5479.85
    161960     5480.76
    162000     5482.29
    162040     5483.49
    162080     5485.07
    162120     5486.09
    162160     5487.59
    162200     5488.78
    162240     5489.84
    162280     5491.48
    162320     5492.92
    162360     5493.95
    162400     5495.57
    162440     5496.79
    162480     5498.11
    162520     5499.82
    162560     5501.24
    162600     5502.64
    162640     5504.08
    162680        5505
    162720     5506.95
    162760     5507.86
    162800     5509.39
    162840     5510.58
    162880     5512.17
    162920      5513.2
    162960     5514.68
    163000     5515.88
    163040     5516.94
    163080     5518.58
    163120     5520.01
    163160     5521.03
    163200     5522.68
    163240     5523.89
    163280      5525.2
    163320     5526.93
    163360     5528.35
    163400     5529.75
    163440     5531.19
    163480     5532.11
    163520     5534.05
    163560     5534.96
    163600     5536.49
    163640     5537.69
    163680     5539.28
    163720     5540.31
    163760     5541.82
    163800     5543.02
    163840     5544.05
    163880     5545.69
    163920     5547.13
    163960     5548.14
    164000     5549.79
    164040        5551
    164080     5552.32
    164120     5554.04
    164160     5555.45
    164200     5556.85
    164240     5558.29
    164280     5559.22
    164320     5561.16
    164360     5562.06
    164400      5563.6
    164440     5564.77
    164480     5566.39
    164520     5567.43
    164560     5568.94
    164600     5570.13
    164640     5571.13
    164680     5572.82
    164720     5574.23
    164760     5575.25
    164800     5576.92
    164840     5578.12
    164880     5579.43
    164920     5581.15
    164960     5582.57
    165000     5583.96
    165040     5585.41
    165080     5586.34
    165120     5588.27
    165160     5589.19
    165200     5590.73
    165240      5591.9
    165280     5593.51
    165320     5594.54
    165360     5596.06
    165400     5597.24
    165440     5598.25
    165480     5599.94
    165520     5601.35
    165560     5602.37
    165600     5604.05
    165640     5605.24
    165680     5606.55
    165720     5608.27
    165760      5609.7
    165800     5611.09
    165840     5612.56
    165880     5613.46
    165920      5615.4
    165960     5616.31
    166000     5617.84
    166040     5619.01
    166080     5620.64
    166120     5621.66
    166160     5623.19
    166200     5624.38
    166240     5625.37
    166280     5627.07
    166320     5628.47
    166360     5629.48
    166400     5631.17
    166440     5632.36
    166480     5633.68
    166520     5635.39
    166560     5636.83
    166600     5638.21
    166640     5639.69
    166680      5640.6
    166720     5642.53
    166760     5643.43
    166800     5644.98
    166840     5646.14
    166880     5647.78
    166920     5648.78
    166960     5650.31
    167000      5651.5
    167040     5652.49
    167080     5654.19
    167120     5655.59
    167160      5656.6
    167200     5658.28
    167240     5659.48
    167280      5660.8
    167320      5662.5
    167360     5663.92
    167400     5665.32
    167440      5666.8
    167480     5667.69
    167520     5669.64
    167560     5670.53
    167600     5672.09
    167640     5673.25
    167680     5674.89
    167720     5675.89
    167760     5677.43
    167800     5678.61
    167840      5679.6
    167880      5681.3
    167920     5682.69
    167960     5683.71
    168000     5685.39
    168040      5686.6
    168080     5687.91
    168120      5689.6
    168160     5691.03
    168200     5692.43
    168240      5693.9
    168280     5694.78
    168320     5696.73
    168360     5697.62
    168400     5699.18
    168440     5700.34
    168480     5701.99
    168520     5702.98
    168560     5704.51
    168600      5705.7
    168640     5706.69
    168680      5708.4
    168720     5709.78
    168760     5710.82
    168800     5712.49
    168840     5713.69
    168880        5715
    168920     5716.71
    168960     5718.14
    169000     5719.51
    169040     5720.99
    169080     5721.87
    169120     5723.82
    169160     5724.72
    169200     5726.26
    169240     5727.41
    169280     5729.09
    169320     5730.09
    169360     5731.61
    169400      5732.8
    169440     5733.79
    169480      5735.5
    169520     5736.88
    169560     5737.92
    169600     5739.57
    169640      5740.8
    169680     5742.12
    169720     5743.82
    169760     5745.26
    169800     5746.62
    169840     5748.12
    169880     5748.98
    169920     5750.94
    169960     5751.84
    170000     5753.37
    170040     5754.53
    170080     5756.21
    170120      5757.2
    170160     5758.73
    170200     5759.91
    170240     5760.89
    170280     5762.61
    170320     5763.99
    170360     5765.05
    170400     5766.68
    170440     5767.92
    170480     5769.22
    170520     5770.93
    170560     5772.36
    170600     5773.74
    170640     5775.23
    170680     5776.08
    170720     5778.05
    170760     5778.94
    170800     5780.49
    170840     5781.65
    170880     5783.31
    170920     5784.32
    170960     5785.86
    171000     5787.02
    171040     5788.01
    171080     5789.72
    171120      5791.1
    171160     5792.15
    171200     5793.78
    171240     5795.02
    171280     5796.33
    171320     5798.03
    171360     5799.47
    171400     5800.85
    171440     5802.34
    171480     5803.19
    171520     5805.17
    171560     5806.06
    171600      5807.6
    171640     5808.79
    171680     5810.43
    171720     5811.44
    171760     5812.99
    171800     5814.12
    171840     5815.12
    171880     5816.83
    171920      5818.2
    171960     5819.26
    172000     5820.89
    172040     5822.13
    172080     5823.43
    172120     5825.16
    172160     5826.59
    172200     5827.94
    172240     5829.44
    172280      5830.3
    172320     5832.29
    172360     5833.16
    172400      5834.7
    172440     5835.88
    172480     5837.53
    172520     5838.55
    172560     5840.09
    172600     5841.23
    172640     5842.23
    172680     5843.94
    172720      5845.3
    172760     5846.37
    172800        5848
    172840     5849.23
    172880     5850.53
    172920     5852.28
    172960     5853.69
    173000     5855.05
    173040     5856.54
    173080     5857.39
    173120     5859.39
    173160     5860.27
    173200     5861.79
    173240     5862.97
    173280     5864.64
    173320     5865.66
    173360      5867.2
    173400     5868.33
    173440     5869.35
    173480     5871.04
    173520     5872.39
    173560     5873.47
    173600      5875.1
    173640     5876.33
    173680     5877.63
    173720     5879.38
    173760     5880.79
    173800     5882.14
    173840     5883.63
    173880      5884.5
    173920      5886.5
    173960     5887.36
    174000      5888.9
    174040     5890.07
    174080     5891.74
    174120     5892.77
    174160      5894.3
    174200     5895.44
    174240     5896.45
    174280     5898.14
    174320     5899.49
    174360     5900.57
    174400      5902.2
    174440     5903.39
    174480     5904.71
    174520     5906.47
    174560     5907.89
    174600     5909.23
    174640     5910.72
    174680     5911.58
    174720      5913.6
    174760     5914.45
    174800     5916.01
    174840     5917.15
    174880     5918.83
    174920     5919.84
    174960     5921.39
    175000     5922.53
    175040     5923.54
    175080     5925.24
    175120     5926.58
    175160     5927.66
    175200     5929.29
    175240     5930.49
    175280     5931.78
    175320     5933.56
    175360     5934.99
    175400      5936.3
    175440      5937.8
    175480     5938.66
    175520     5940.69
    175560     5941.53
    175600      5943.1
    175640     5944.24
    175680     5945.91
    175720     5946.93
    175760     5948.47
    175800     5949.62
    175840     5950.63
    175880     5952.32
    175920     5953.67
    175960     5954.76
    176000     5956.38
    176040     5957.58
    176080     5958.87
    176120     5960.65
    176160     5962.08
    176200      5963.4
    176240      5964.9
    176280     5965.74
    176320     5967.78
    176360     5968.62
    176400     5970.19
    176440     5971.33
    176480     5973.01
    176520     5974.04
    176560     5975.58
    176600     5976.73
    176640     5977.72
    176680     5979.43
    176720     5980.76
    176760     5981.87
    176800     5983.49
    176840     5984.68
    176880        5986
    176920     5987.75
    176960     5989.19
    177000     5990.51
    177040        5992
    177080     5992.86
    177120     5994.89
    177160     5995.72
    177200      5997.3
    177240     5998.45
    177280     6000.12
    177320     6001.14
    177360     6002.68
    177400     6003.83
    177440     6004.83
    177480     6006.54
    177520     6007.87
    177560     6008.98
    177600      6010.6
    177640     6011.78
    177680      6013.1
    177720     6014.85
    177760     6016.28
    177800     6017.63
    177840     6019.13
    177880     6019.98
    177920        6022
    177960     6022.83
    178000     6024.42
    178040     6025.56
    178080     6027.23
    178120     6028.24
    178160     6029.78
    178200     6030.93
    178240     6031.94
    178280     6033.64
    178320     6034.99
    178360     6036.08
    178400     6037.68
    178440     6038.89
    178480     6040.19
    178520     6041.95
    178560     6043.39
    178600     6044.74
    178640     6046.23
    178680     6047.06
    178720     6049.11
    178760     6049.92
    178800     6051.52
    178840     6052.66
    178880     6054.31
    178920     6055.35
    178960     6056.87
    179000     6058.02
    179040     6059.02
    179080     6060.74
    179120     6062.07
    179160     6063.18
    179200     6064.77
    179240     6065.97
    179280     6067.28
    179320     6069.07
    179360     6070.49
    179400     6071.84
    179440     6073.35
    179480     6074.16
    179520     6076.19
    179560     6077.03
    179600     6078.64
    179640     6079.75
    179680     6081.43
    179720     6082.45
    179760     6083.99
    179800     6085.11
    179840      6086.1
    179880     6087.84
    179920     6089.18
    179960      6090.3
    180000     6091.88
    180040     6093.06
    180080     6094.38
    180120     6096.17
    180160     6097.58
    180200     6098.94
    180240     6100.44
    180280     6101.28
    180320     6103.31
    180360     6104.14
    180400     6105.75
    180440     6106.85
    180480     6108.53
    180520     6109.57
    180560     6111.09
    180600     6112.22
    180640     6113.21
    180680     6114.97
    180720     6116.29
    180760     6117.41
    180800     6119.01
    180840     6120.18
    180880      6121.5
    180920      6123.3
    180960     6124.72
    181000     6126.07
    181040     6127.58
    181080     6128.42
    181120     6130.43
    181160     6131.27
    181200     6132.86
    181240     6133.96
    181280     6135.66
    181320      6136.7
    181360     6138.22
    181400     6139.34
    181440     6140.34
    181480     6142.11
    181520     6143.42
    181560     6144.55
    181600     6146.13
    181640     6147.31
    181680     6148.62
    181720     6150.43
    181760     6151.85
    181800     6153.18
    181840     6154.69
    181880     6155.53
    181920     6157.56
    181960      6158.4
    182000     6159.97
    182040     6161.08
    182080      6162.8
    182120     6163.84
    182160     6165.34
    182200     6166.45
    182240     6167.44
    182280     6169.23
    182320     6170.52
    182360     6171.65
    182400     6173.24
    182440     6174.42
    182480     6175.75
    182520     6177.55
    182560     6178.95
    182600     6180.31
    182640      6181.8
    182680     6182.65
    182720      6184.7
    182760     6185.51
    182800     6187.09
    182840     6188.19
    182880     6189.93
    182920     6190.95
    182960     6192.46
    183000     6193.58
    183040     6194.58
    183080     6196.36
    183120     6197.65
    183160     6198.79
    183200     6200.35
    183240     6201.55
    183280     6202.87
    183320     6204.65
    183360     6206.07
    183400     6207.44
    183440     6208.92
    183480     6209.76
    183520     6211.83
    183560     6212.63
    183600     6214.23
    183640     6215.31
    183680     6217.06
    183720     6218.08
    183760     6219.58
    183800     6220.71
    183840     6221.69
    183880     6223.49
    183920     6224.78
    183960     6225.92
    184000     6227.49
    184040     6228.69
    184080     6230.01
    184120      6231.8
    184160     6233.23
    184200     6234.58
    184240     6236.04
    184280      6236.9
    184320     6238.96
    184360     6239.76
    184400     6241.37
    184440     6242.44
    184480      6244.2
    184520     6245.22
    184560     6246.71
    184600     6247.83
    184640     6248.83
    184680     6250.62
    184720     6251.92
    184760     6253.05
    184800     6254.61
    184840     6255.83
    184880     6257.14
    184920     6258.92
    184960     6260.36
    185000     6261.71
    185040     6263.17
    185080     6264.03
    185120     6266.09
    185160     6266.89
    185200      6268.5
    185240     6269.57
    185280     6271.33
    185320     6272.32
    185360     6273.85
    185400     6274.96
    185440     6275.96
    185480     6277.75
    185520     6279.03
    185560     6280.17
    185600     6281.75
    185640     6282.95
    185680     6284.27
    185720     6286.05
    185760     6287.49
    185800     6288.83
    185840     6290.32
    185880     6291.16
    185920     6293.22
    185960     6294.02
    186000     6295.63
    186040     6296.69
    186080     6298.46
    186120     6299.44
    186160     6300.98
    186200     6302.08
    186240     6303.08
    186280     6304.88
    186320     6306.16
    186360      6307.3
    186400     6308.88
    186440     6310.08
    186480     6311.38
    186520      6313.2
    186560     6314.62
    186600     6315.98
    186640     6317.47
    186680     6318.29
    186720     6320.36
    186760     6321.15
    186800     6322.76
    186840     6323.82
    186880     6325.61
    186920     6326.58
    186960     6328.12
    187000     6329.21
    187040     6330.22
    187080     6332.03
    187120     6333.29
    187160     6334.44
    187200     6336.02
    187240     6337.24
    187280     6338.53
    187320     6340.33
    187360     6341.75
    187400     6343.12
    187440     6344.62
    187480     6345.42
    187520      6347.5
    187560     6348.29
    187600     6349.89
    187640     6350.95
    187680     6352.76
    187720     6353.71
    187760     6355.26
    187800     6356.35
    187840     6357.34
    187880     6359.17
    187920     6360.42
    187960     6361.58
    188000     6363.17
    188040     6364.37
    188080     6365.67
    188120     6367.45
    188160     6368.89
    188200     6370.27
    188240     6371.77
    188280     6372.56
    188320     6374.64
    188360     6375.44
    188400     6377.05
    188440     6378.09
    188480      6379.9
    188520     6380.84
    188560     6382.42
    188600     6383.49
    188640     6384.48
    188680      6386.3
    188720     6387.55
    188760     6388.71
    188800     6390.31
    188840     6391.51
    188880     6392.82
    188920     6394.61
    188960     6396.02
    189000     6397.39
    189040     6398.92
    189080     6399.71
    189120     6401.78
    189160     6402.57
    189200     6404.19
    189240     6405.23
    189280     6407.03
    189320     6407.97
    189360     6409.54
    189400     6410.65
    189440     6411.59
    189480     6413.43
    189520     6414.68
    189560     6415.85
    189600     6417.46
    189640     6418.63
    189680     6419.97
    189720     6421.76
    189760     6423.16
    189800     6424.55
    189840     6426.07
    189880     6426.83
    189920     6428.92
    189960     6429.71
    190000     6431.34
    190040     6432.39
    190080     6434.18
    190120     6435.08
    190160     6436.69
    190200     6437.78
    190240     6438.73
    190280     6440.55
    190320     6441.82
    190360     6442.97
    190400      6444.6
    190440     6445.77
    190480      6447.1
    190520     6448.89
    190560     6450.27
    190600     6451.69
    190640     6453.21
    190680     6453.96
    190720     6456.06
    190760     6456.82
    190800     6458.46
    190840     6459.52
    190880      6461.3
    190920      6462.2
    190960     6463.81
    191000     6464.89
    191040     6465.86
    191080     6467.67
    191120     6468.94
    191160     6470.09
    191200     6471.72
    191240     6472.92
    191280     6474.22
    191320     6476.02
    191360     6477.41
    191400     6478.81
    191440     6480.35
    191480     6481.08
    191520     6483.18
    191560     6483.96
    191600     6485.62
    191640     6486.65
    191680     6488.45
    191720     6489.32
    191760     6490.95
    191800     6492.04
    191840        6493
    191880      6494.8
    191920     6496.07
    191960     6497.23
    192000     6498.86
    192040     6500.07
    192080     6501.36
    192120     6503.17
    192160     6504.57
    192200     6505.98
    192240     6507.51
    192280     6508.24
    192320     6510.36
    192360     6511.11
    192400     6512.76
    192440     6513.82
    192480     6515.62
    192520     6516.48
    192560     6518.11
    192600      6519.2
    192640     6520.16
    192680     6521.97
    192720     6523.22
    192760     6524.38
    192800     6526.03
    192840     6527.22
    192880     6528.52
    192920     6530.31
    192960     6531.72
    193000     6533.11
    193040     6534.67
    193080     6535.39
    193120      6537.5
    193160     6538.26
    193200     6539.91
    193240     6540.95
    193280     6542.77
    193320     6543.62
    193360     6545.23
    193400     6546.34
    193440      6547.3
    193480     6549.12
    193520     6550.38
    193560     6551.53
    193600     6553.18
    193640     6554.34
    193680     6555.66
    193720     6557.45
    193760     6558.85
    193800     6560.23
    193840     6561.81
    193880     6562.53
    193920     6564.66
    193960     6565.39
    194000     6567.04
    194040     6568.09
    194080      6569.9
    194120     6570.74
    194160     6572.38
    194200     6573.46
    194240     6574.42
    194280     6576.25
    194320     6577.49
    194360     6578.63
    194400     6580.28
    194440     6581.47
    194480     6582.79
    194520     6584.62
    194560     6585.97
    194600     6587.39
    194640     6588.93
    194680     6589.66
    194720     6591.78
    194760     6592.52
    194800     6594.17
    194840     6595.21
    194880     6597.02
    194920     6597.89
    194960     6599.49
    195000     6600.59
    195040     6601.54
    195080     6603.39
    195120     6604.63
    195160     6605.76
    195200     6607.42
    195240     6608.58
    195280     6609.91
    195320     6611.76
    195360     6613.11
    195400     6614.52
    195440     6616.06
    195480      6616.8
    195520      6618.9
    195560     6619.66
    195600     6621.31
    195640     6622.34
    195680     6624.16
    195720     6625.03
    195760     6626.62
    195800     6627.72
    195840     6628.67
    195880     6630.53
    195920     6631.77
    195960     6632.89
    196000     6634.55
    196040     6635.71
    196080     6637.04
    196120      6638.9
    196160     6640.23
    196200     6641.64
    196240     6643.19
    196280     6643.92
    196320     6646.02
    196360     6646.78
    196400     6648.44
    196440     6649.46
    196480     6651.28
    196520     6652.14
    196560     6653.75
    196600     6654.83
    196640     6655.77
    196680     6657.66
    196720     6658.88
    196760     6660.01
    196800     6661.66
    196840     6662.84
    196880     6664.18
    196920     6666.02
    196960     6667.35
    197000     6668.76
    197040     6670.29
    197080     6671.04
    197120     6673.15
    197160      6673.9
    197200     6675.54
    197240     6676.57
    197280     6678.39
    197320     6679.26
    197360     6680.87
    197400     6681.94
    197440      6682.9
    197480     6684.78
    197520     6685.98
    197560     6687.11
    197600     6688.78
    197640     6689.94
    197680     6691.29
    197720     6693.13
    197760     6694.45
    197800     6695.87
    197840     6697.39
    197880     6698.14
    197920     6700.25
    197960        6701
    198000     6702.66
    198040     6703.67
    198080     6705.54
    198120     6706.37
    198160     6707.97
    198200     6709.06
    198240     6710.01
    198280      6711.9
    198320      6713.1
    198360      6714.2
    198400      6715.9
    198440     6717.06
    198480     6718.39
    198520     6720.23
    198560     6721.55
    198600     6722.98
    198640     6724.49
    198680     6725.24
    198720     6727.35
    198760     6728.12
    198800     6729.77
    198840     6730.78
    198880     6732.65
    198920     6733.46
    198960     6735.08
    199000     6736.17
    199040      6737.1
    199080        6739
    199120      6740.2
    199160      6741.3
    199200     6742.99
    199240     6744.16
    199280     6745.51
    199320     6747.35
    199360     6748.65
    199400     6750.09
    199440     6751.61
    199480     6752.36
    199520     6754.47
    199560     6755.22
    199600     6756.88
    199640     6757.88
    199680     6759.77
    199720     6760.59
    199760     6762.22
    199800     6763.26
    199840     6764.19
    199880     6766.12
    199920      6767.3
    199960     6768.41
    200000     6770.12
    200040     6771.28
    200080     6772.64
    200120     6774.47
    200160     6775.78
    200200     6777.21
    200240     6778.72
    200280     6779.49
    200320      6781.6
    200360     6782.34
    200400        6784
    200440     6785.01
    200480     6786.89
    200520     6787.72
    200560     6789.34
    200600     6790.38
    200640     6791.31
    200680     6793.26
    200720     6794.41
    200760     6795.54
    200800     6797.25
    200840     6798.42
    200880     6799.76
    200920      6801.6
    200960     6802.89
    201000     6804.35
    201040     6805.84
    201080     6806.59
    201120     6808.74
    201160     6809.46
    201200     6811.11
    201240     6812.13
    201280     6814.03
    201320     6814.86
    201360     6816.47
    201400     6817.52
    201440     6818.44
    201480      6820.4
    201520     6821.53
    201560     6822.68
    201600     6824.38
    201640     6825.56
    201680      6826.9
    201720     6828.73
    201760     6830.03
    201800     6831.47
    201840     6832.98
    201880     6833.75
    201920     6835.88
    201960     6836.59
    202000     6838.26
    202040     6839.27
    202080     6841.16
    202120        6842
    202160     6843.59
    202200     6844.66
    202240     6845.59
    202280     6847.54
    202320     6848.67
    202360      6849.8
    202400     6851.53
    202440      6852.7
    202480     6854.05
    202520     6855.89
    202560     6857.15
    202600     6858.62
    202640     6860.15
    202680     6860.91
    202720     6863.03
    202760     6863.74
    202800     6865.41
    202840     6866.43
    202880     6868.32
    202920     6869.16
    202960     6870.74
    203000     6871.82
    203040     6872.73
    203080      6874.7
    203120     6875.81
    203160     6876.95
    203200      6878.7
    203240     6879.85
    203280     6881.21
    203320     6883.06
    203360     6884.31
    203400     6885.77
    203440     6887.28
    203480     6888.06
    203520     6890.19
    203560     6890.91
    203600     6892.56
    203640     6893.56
    203680     6895.46
    203720      6896.3
    203760     6897.89
    203800     6898.97
    203840     6899.89
    203880     6901.85
    203920     6902.95
    203960     6904.09
    204000     6905.84
    204040        6907
    204080     6908.34
    204120     6910.19
    204160     6911.46
    204200      6912.9
    204240     6914.42
    204280     6915.19
    204320     6917.32
    204360     6918.04
    204400     6919.69
    204440     6920.71
    204480     6922.59
    204520     6923.44
    204560     6925.02
    204600      6926.1
    204640     6927.01
    204680     6928.97
    204720     6930.08
    204760     6931.21
    204800     6932.97
    204840     6934.13
    204880     6935.47
    204920     6937.34
    204960     6938.59
    205000     6940.02
    205040     6941.55
    205080     6942.33
    205120     6944.46
    205160     6945.17
    205200     6946.83
    205240     6947.84
    205280     6949.72
    205320     6950.56
    205360     6952.16
    205400     6953.23
    205440     6954.12
    205480     6956.12
    205520     6957.21
    205560     6958.33
    205600      6960.1
    205640     6961.24
    205680      6962.6
    205720     6964.47
    205760     6965.72
    205800     6967.18
    205840     6968.68
    205880     6969.46
    205920     6971.59
    205960     6972.29
    206000     6973.98
    206040     6974.97
    206080     6976.84
    206120     6977.71
    206160     6979.31
    206200     6980.35
    206240     6981.26
    206280     6983.26
    206320     6984.34
    206360     6985.48
    206400     6987.24
    206440     6988.38
    206480     6989.73
    206520     6991.62
    206560     6992.86
    206600     6994.31
    206640     6995.81
    206680     6996.59
    206720     6998.75
    206760     6999.43
    206800     7001.12
    206840     7002.09
    206880     7003.97
    206920     7004.86
    206960     7006.45
    207000     7007.49
    207040     7008.38
    207080      7010.4
    207120     7011.48
    207160     7012.62
    207200     7014.37
    207240     7015.53
    207280     7016.86
    207320     7018.75
    207360     7019.98
    207400     7021.44
    207440     7022.95
    207480     7023.74
    207520     7025.89
    207560     7026.56
    207600     7028.25
    207640     7029.22
    207680     7031.08
    207720     7031.98
    207760     7033.59
    207800      7034.6
    207840     7035.49
    207880     7037.51
    207920     7038.61
    207960     7039.74
    208000     7041.48
    208040     7042.67
    208080     7043.99
    208120     7045.88
    208160     7047.12
    208200     7048.58
    208240     7050.08
    208280     7050.86
    208320     7053.01
    208360     7053.67
    208400      7055.4
    208440     7056.35
    208480     7058.23
    208520     7059.12
    208560     7060.71
    208600     7061.72
    208640     7062.62
    208680     7064.64
    208720     7065.76
    208760     7066.86
    208800     7068.63
    208840      7069.8
    208880     7071.13
    208920     7073.03
    208960     7074.26
    209000      7075.7
    209040     7077.21
    209080     7077.99
    209120     7080.17
    209160      7080.8
    209200     7082.53
    209240     7083.49
    209280     7085.36
    209320     7086.25
    209360     7087.84
    209400     7088.85
    209440     7089.76
    209480     7091.78
    209520     7092.89
    209560     7093.98
    209600     7095.78
    209640     7096.93
    209680     7098.27
    209720     7100.18
    209760     7101.39
    209800     7102.83
    209840     7104.35
    209880     7105.11
    209920     7107.31
    209960     7107.95
    210000     7109.66
    210040     7110.64
    210080     7112.51
    210120      7113.4
    210160     7114.97
    210200     7115.99
    210240     7116.89
    210280      7118.9
    210320     7120.03
    210360     7121.12
    210400      7122.9
    210440     7124.05
    210480     7125.41
    210520     7127.31
    210560     7128.52
    210600     7129.97
    210640     7131.49
    210680     7132.24
    210720     7134.43
    210760     7135.08
    210800      7136.8
    210840     7137.75
    210880     7139.65
    210920     7140.53
    210960      7142.1
    211000     7143.12
    211040     7143.99
    211080     7146.01
    211120     7147.16
    211160     7148.25
    211200     7150.05
    211240     7151.15
    211280     7152.52
    211320     7154.42
    211360     7155.63
    211400     7157.08
    211440      7158.6
    211480     7159.35
    211520     7161.57
    211560     7162.19
    211600     7163.88
    211640     7164.86
    211680     7166.75
    211720     7167.65
    211760     7169.23
    211800     7170.25
    211840     7171.12
    211880     7173.11
    211920     7174.28
    211960     7175.38
    212000     7177.16
    212040     7178.26
    212080     7179.64
    212120     7181.56
    212160     7182.74
    212200      7184.2
    212240     7185.73
    212280     7186.46
    212320     7188.69
    212360     7189.29
    212400        7191
    212440     7191.99
    212480     7193.84
    212520     7194.77
    212560     7196.36
    212600     7197.37
    212640     7198.25
    212680     7200.22
    212720     7201.38
    212760     7202.49
    212800     7204.26
    212840     7205.37
    212880     7206.74
    212920     7208.67
    212960     7209.89
    213000     7211.33
    213040     7212.86
    213080     7213.56
    213120     7215.82
    213160     7216.44
    213200     7218.11
    213240      7219.1
    213280     7220.96
    213320     7221.86
    213360     7223.49
    213400     7224.49
    213440     7225.35
    213480     7227.35
    213520      7228.5
    213560     7229.63
    213600     7231.38
    213640     7232.51
    213680     7233.87
    213720     7235.79
    213760     7237.02
    213800     7238.47
    213840        7240
    213880     7240.69
    213920     7242.95
    213960     7243.54
    214000     7245.25
    214040     7246.24
    214080     7248.09
    214120        7249
    214160     7250.63
    214200      7251.6
    214240     7252.49
    214280     7254.48
    214320     7255.66
    214360     7256.75
    214400     7258.53
    214440     7259.68
    214480     7261.01
    214520     7262.94
    214560     7264.15
    214600      7265.6
    214640      7267.1
    214680     7267.83
    214720      7270.1
    214760     7270.68
    214800     7272.39
    214840     7273.39
    214880     7275.22
    214920     7276.16
    214960     7277.76
    215000     7278.75
    215040     7279.65
    215080     7281.61
    215120     7282.78
    215160     7283.89
    215200     7285.69
    215240     7286.83
    215280     7288.14
    215320     7290.09
    215360      7291.3
    215400     7292.76
    215440     7294.26
    215480     7294.97
    215520     7297.26
    215560     7297.83
    215600     7299.53
    215640     7300.54
    215680     7302.37
    215720     7303.29
    215760      7304.9
    215800      7305.9
    215840     7306.78
    215880     7308.75
    215920     7309.91
    215960     7311.05
    216000     7312.84
    216040     7313.97
    216080     7315.27
    216120     7317.24
    216160     7318.46
    216200      7319.9
    216240     7321.41
    216280     7322.11
    216320     7324.38
    216360     7324.96
    216400     7326.68
    216440     7327.69
    216480     7329.52
    216520     7330.43
    216560     7332.04
    216600     7333.05
    216640     7333.93
    216680     7335.91
    216720     7337.06
    216760     7338.18
    216800     7339.98
    216840     7341.11
    216880     7342.41
    216920     7344.37
    216960      7345.6
    217000     7347.04
    217040     7348.57
    217080     7349.26
    217120     7351.54
    217160     7352.11
    217200     7353.82
    217240     7354.85
    217280     7356.69
    217320     7357.56
    217360     7359.21
    217400     7360.19
    217440     7361.06
    217480     7363.08
    217520      7364.2
    217560     7365.32
    217600     7367.15
    217640     7368.28
    217680     7369.55
    217720     7371.54
    217760     7372.75
    217800     7374.18
    217840     7375.73
    217880      7376.4
    217920     7378.67
    217960     7379.26
    218000     7380.94
    218040     7382.01
    218080     7383.82
    218120     7384.71
    218160     7386.35
    218200     7387.32
    218240      7388.2
    218280     7390.23
    218320     7391.35
    218360     7392.44
    218400     7394.28
    218440     7395.41
    218480     7396.69
    218520     7398.69
    218560     7399.87
    218600     7401.31
    218640     7402.87
    218680     7403.53
    218720      7405.8
    218760     7406.38
    218800     7408.08
    218840     7409.15
    218880     7410.97
    218920     7411.86
    218960     7413.48
    219000     7414.47
    219040     7415.35
    219080     7417.38
    219120     7418.52
    219160     7419.59
    219200     7421.41
    219240     7422.57
    219280     7423.83
    219320     7425.83
    219360     7427.02
    219400     7428.46
    219440     7430.01
    219480     7430.65
    219520     7432.95
    219560     7433.51
    219600     7435.21
    219640     7436.26
    219680     7438.09
    219720     7438.99
    219760     7440.62
    219800      7441.6
    219840     7442.44
    219880     7444.51
    219920     7445.65
    219960     7446.75
    220000     7448.53
    220040     7449.69
    220080     7450.95
    220120     7452.96
    220160     7454.16
    220200     7455.59
    220240     7457.16
    220280     7457.77
    220320     7460.11
    220360     7460.65
    220400     7462.34
    220440      7463.4
    220480     7465.23
    220520     7466.12
    220560     7467.74
    220600     7468.73
    220640     7469.57
    220680     7471.63
    220720     7472.78
    220760     7473.89
    220800     7475.69
    220840     7476.82
    220880     7478.08
    220920     7480.08
    220960     7481.31
    221000     7482.71
    221040      7484.3
    221080     7484.91
    221120     7487.24
    221160     7487.79
    221200     7489.47
    221240     7490.55
    221280     7492.36
    221320     7493.24
    221360     7494.89
    221400     7495.86
    221440     7496.69
    221480     7498.75
    221520     7499.92
    221560        7501
    221600     7502.82
    221640     7503.93
    221680     7505.22
    221720      7507.2
    221760     7508.45
    221800     7509.86
    221840     7511.45
    221880     7512.03
    221920     7514.36
    221960     7514.93
    222000     7516.58
    222040     7517.68
    222080     7519.49
    222120     7520.39
    222160        7522
    222200     7522.99
    222240     7523.81
    222280     7525.87
    222320     7527.03
    222360     7528.12
    222400     7529.94
    222440     7531.06
    222480     7532.35
    222520     7534.34
    222560     7535.57
    222600     7537.01
    222640     7538.59
    222680     7539.17
    222720     7541.48
    222760     7542.06
    222800     7543.71
    222840      7544.8
    222880     7546.63
    222920      7547.5
    222960     7549.12
    223000     7550.12
    223040     7550.95
    223080        7553
    223120     7554.14
    223160     7555.23
    223200     7557.06
    223240     7558.18
    223280     7559.44
    223320     7561.49
    223360     7562.69
    223400     7564.14
    223440     7565.72
    223480     7566.29
    223520     7568.61
    223560      7569.2
    223600     7570.82
    223640     7571.92
    223680     7573.78
    223720      7574.6
    223760     7576.25
    223800     7577.26
    223840     7578.05
    223880     7580.13
    223920     7581.25
    223960     7582.35
    224000     7584.19
    224040     7585.31
    224080     7586.56
    224120     7588.62
    224160     7589.81
    224200     7591.27
    224240     7592.85
    224280     7593.42
    224320     7595.72
    224360     7596.32
    224400     7597.93
    224440     7599.05
    224480     7600.92
    224520     7601.74
    224560     7603.36
    224600     7604.38
    224640     7605.17
    224680     7607.27
    224720     7608.36
    224760     7609.49
    224800     7611.34
    224840     7612.43
    224880     7613.69
    224920     7615.74
    224960     7616.93
    225000     7618.38
    225040     7619.98
    225080     7620.55
    225120     7622.85
    225160     7623.44
    225200     7625.05
    225240     7626.18
    225280     7628.04
    225320     7628.85
    225360     7630.47
    225400      7631.5
    225440     7632.28
    225480     7634.39
    225520     7635.49
    225560     7636.61
    225600     7638.47
    225640     7639.53
    225680     7640.79
    225720     7642.86
    225760     7644.05
    225800     7645.49
    225840     7647.09
    225880     7647.67
    225920     7649.95
    225960     7650.58
    226000     7652.16
    226040     7653.28
    226080     7655.15
    226120     7655.95
    226160     7657.58
    226200     7658.61
    226240     7659.42
    226280     7661.51
    226320     7662.62
    226360     7663.74
    226400     7665.61
    226440     7666.64
    226480     7667.91
    226520        7670
    226560     7671.16
    226600     7672.64
    226640     7674.22
    226680     7674.78
    226720     7677.08
    226760     7677.69
    226800     7679.28
    226840     7680.44
    226880     7682.29
    226920     7683.09
    226960     7684.74
    227000     7685.74
    227040     7686.55
    227080     7688.63
    227120     7689.75
    227160     7690.88
    227200     7692.74
    227240     7693.78
    227280     7695.06
    227320     7697.12
    227360     7698.29
    227400     7699.79
    227440     7701.39
    227480     7701.93
    227520     7704.22
    227560     7704.83
    227600     7706.41
    227640     7707.56
    227680     7709.43
    227720     7710.23
    227760     7711.86
    227800     7712.87
    227840     7713.67
    227880     7715.76
    227920     7716.86
    227960        7718
    228000     7719.87
    228040     7720.88
    228080     7722.16
    228120     7724.25
    228160     7725.43
    228200      7726.9
    228240     7728.51
    228280     7729.04
    228320     7731.35
    228360     7731.94
    228400     7733.56
    228440     7734.67
    228480     7736.54
    228520     7737.36
    228560        7739
    228600     7739.98
    228640     7740.78
    228680     7742.89
    228720     7743.97
    228760     7745.15
    228800     7746.99
    228840     7748.02
    228880     7749.28
    228920     7751.38
    228960     7752.57
    229000     7754.02
    229040     7755.66
    229080     7756.19
    229120     7758.49
    229160     7759.09
    229200     7760.71
    229240     7761.83
    229280     7763.69
    229320     7764.49
    229360     7766.14
    229400     7767.13
    229440     7767.92
    229480     7770.03
    229520     7771.11
    229560      7772.3
    229600     7774.14
    229640     7775.18
    229680     7776.42
    229720     7778.53
    229760      7779.7
    229800     7781.17
    229840     7782.79
    229880     7783.32
    229920     7785.65
    229960     7786.24
    230000     7787.87
    230040     7788.95
    230080     7790.83
    230120     7791.65
    230160     7793.31
    230200     7794.28
    230240     7795.07
    230280     7797.19
    230320     7798.26
    230360     7799.46
    230400     7801.28
    230440     7802.34
    230480     7803.57
    230520      7805.7
    230560     7806.87
    230600     7808.32
    230640     7809.94
    230680     7810.47
    230720     7812.78
    230760     7813.42
    230800     7815.01
    230840     7816.12
    230880     7817.99
    230920     7818.82
    230960     7820.49
    231000     7821.45
    231040     7822.21
    231080     7824.34
    231120     7825.43
    231160     7826.66
    231200     7828.44
    231240      7829.5
    231280     7830.72
    231320      7832.9
    231360     7834.05
    231400     7835.47
    231440     7837.13
    231480     7837.64
    231520     7839.94
    231560     7840.57
    231600     7842.19
    231640     7843.27
    231680     7845.16
    231720     7845.99
    231760     7847.65
    231800     7848.59
    231840     7849.39
    231880     7851.46
    231920      7852.6
    231960     7853.79
    232000     7855.62
    232040     7856.66
    232080     7857.88
    232120     7860.06
    232160     7861.21
    232200     7862.62
    232240      7864.3
    232280     7864.82
    232320     7867.09
    232360     7867.71
    232400     7869.32
    232440     7870.44
    232480     7872.34
    232520     7873.15
    232560     7874.79
    232600     7875.74
    232640     7876.54
    232680     7878.61
    232720     7879.77
    232760     7880.95
    232800     7882.77
    232840      7883.8
    232880     7885.03
    232920     7887.24
    232960     7888.36
    233000     7889.78
    233040     7891.45
    233080     7891.96
    233120     7894.26
    233160     7894.89
    233200     7896.47
    233240     7897.58
    233280     7899.49
    233320     7900.31
    233360     7901.97
    233400     7902.92
    233440     7903.71
    233480     7905.75
    233520     7906.93
    233560     7908.11
    233600     7909.95
    233640     7910.99
    233680     7912.22
    233720      7914.4
    233760      7915.5
    233800     7916.96
    233840     7918.61
    233880     7919.11
    233920     7921.42
    233960     7922.04
    234000     7923.66
    234040     7924.76
    234080     7926.66
    234120     7927.49
    234160     7929.14
    234200     7930.08
    234240     7930.87
    234280     7932.92
    234320      7934.1
    234360     7935.25
    234400     7937.11
    234440     7938.17
    234480     7939.37
    234520     7941.58
    234560     7942.67
    234600     7944.12
    234640     7945.78
    234680     7946.26
    234720      7948.6
    234760      7949.2
    234800     7950.85
    234840     7951.93
    234880     7953.83
    234920     7954.67
    234960     7956.31
    235000     7957.25
    235040     7958.04
    235080      7960.1
    235120     7961.28
    235160     7962.43
    235200     7964.28
    235240     7965.34
    235280     7966.56
    235320     7968.76
    235360     7969.84
    235400     7971.32
    235440     7972.99
    235480     7973.44
    235520     7975.82
    235560     7976.38
    235600     7978.05
    235640     7979.13
    235680     7981.02
    235720     7981.86
    235760     7983.51
    235800     7984.44
    235840     7985.25
    235880      7987.3
    235920     7988.45
    235960     7989.65
    236000     7991.45
    236040     7992.52
    236080     7993.75
    236120     7995.95
    236160     7997.01
    236200     7998.52
    236240     8000.18
    236280     8000.64
    236320        8003
    236360     8003.56
    236400     8005.22
    236440     8006.32
    236480      8008.2
    236520     8009.05
    236560      8010.7
    236600     8011.64
    236640     8012.42
    236680     8014.49
    236720     8015.64
    236760     8016.83
    236800     8018.64
    236840     8019.71
    236880     8020.94
    236920     8023.12
    236960     8024.17
    237000      8025.7
    237040     8027.35
    237080     8027.83
    237120     8030.19
    237160     8030.73
    237200      8032.4
    237240     8033.51
    237280     8035.38
    237320     8036.25
    237360     8037.88
    237400     8038.82
    237440     8039.58
    237480     8041.67
    237520     8042.81
    237560     8044.02
    237600     8045.81
    237640     8046.88
    237680     8048.11
    237720      8050.3
    237760     8051.36
    237800     8052.87
    237840     8054.54
    237880     8055.01
    237920     8057.38
    237960      8057.9
    238000     8059.57
    238040     8060.71
    238080     8062.54
    238120     8063.42
    238160     8065.05
    238200     8066.01
    238240     8066.78
    238280     8068.84
    238320     8069.99
    238360     8071.23
    238400     8073.02
    238440     8074.07
    238480      8075.3
    238520      8077.5
    238560     8078.55
    238600     8080.05
    238640     8081.71
    238680     8082.21
    238720     8084.58
    238760     8085.09
    238800     8086.75
    238840      8087.9
    238880     8089.73
    238920     8090.62
    238960     8092.21
    239000     8093.19
    239040     8093.96
    239080     8096.02
    239120     8097.17
    239160     8098.39
    239200      8100.2
    239240     8101.25
    239280     8102.49
    239320      8104.7
    239360     8105.73
    239400     8107.24
    239440      8108.9
    239480      8109.4
    239520     8111.76
    239560     8112.28
    239600     8113.96
    239640     8115.06
    239680     8116.93
    239720     8117.81
    239760     8119.39
    239800      8120.4
    239840     8121.14
    239880     8123.22
    239920     8124.34
    239960     8125.57
    240000     8127.38
    240040     8128.43
    240080     8129.67
    240120     8131.88
    240160     8132.95
    240200     8134.42
    240240     8136.08
    240280     8136.57
    240320     8138.94
    240360     8139.45
    240400     8141.14
    240440      8142.2
    240480      8144.1
    240520        8145
    240560     8146.56
    240600     8147.58
    240640     8148.35
    240680     8150.41
    240720     8151.51
    240760     8152.73
    240800     8154.55
    240840     8155.59
    240880     8156.86
    240920     8159.06
    240960     8160.13
    241000     8161.59
    241040     8163.25
    241080     8163.75
    241120     8166.11
    241160     8166.63
    241200     8168.29
    241240     8169.37
    241280     8171.27
    241320     8172.18
    241360     8173.74
    241400     8174.75
    241440     8175.51
    241480     8177.56
    241520     8178.67
    241560      8179.9
    241600     8181.72
    241640     8182.76
    241680     8184.04
    241720     8186.24
    241760     8187.29
    241800     8188.76
    241840      8190.4
    241880     8190.93
    241920     8193.27
    241960     8193.79
    242000     8195.47
    242040     8196.54
    242080     8198.46
    242120     8199.36
    242160     8200.91
    242200     8201.93
    242240     8202.66
    242280     8204.71
    242320     8205.85
    242360     8207.08
    242400     8208.89
    242440     8209.93
    242480     8211.22
    242520     8213.42
    242560     8214.47
    242600     8215.94
    242640     8217.57
    242680     8218.11
    242720     8220.44
    242760     8220.96
    242800     8222.66
    242840     8223.73
    242880     8225.65
    242920     8226.53
    242960     8228.09
    243000     8229.12
    243040     8229.84
    243080     8231.88
    243120     8233.02
    243160     8234.28
    243200     8236.06
    243240      8237.1
    243280     8238.39
    243320     8240.58
    243360     8241.68
    243400     8243.13
    243440     8244.77
    243480      8245.3
    243520     8247.63
    243560     8248.14
    243600     8249.85
    243640     8250.94
    243680     8252.83
    243720     8253.72
    243760     8255.27
    243800     8256.33
    243840     8257.03
    243880     8259.08
    243920     8260.22
    243960      8261.5
    244000     8263.26
    244040     8264.31
    244080      8265.6
    244120     8267.77
    244160     8268.84
    244200     8270.33
    244240     8271.97
    244280      8272.5
    244320     8274.81
    244360     8275.33
    244400     8277.07
    244440     8278.12
    244480     8280.03
    244520     8280.93
    244560     8282.47
    244600     8283.52
    244640      8284.2
    244680     8286.28
    244720     8287.42
    244760      8288.7
    244800     8290.44
    244840      8291.5
    244880      8292.8
    244920     8294.99
    244960     8296.05
    245000     8297.52
    245040     8299.18
    245080     8299.72
    245120     8302.03
    245160     8302.54
    245200     8304.27
    245240     8305.33
    245280     8307.27
    245320     8308.12
    245360     8309.66
    245400      8310.7
    245440     8311.42
    245480     8313.46
    245520     8314.62
    245560     8315.88
    245600     8317.63
    245640      8318.7
    245680     8320.01
    245720     8322.19
    245760     8323.26
    245800     8324.72
    245840     8326.37
    245880     8326.89
    245920     8329.25
    245960     8329.73
    246000     8331.47
    246040     8332.52
    246080     8334.46
    246120      8335.3
    246160     8336.84
    246200     8337.91
    246240      8338.6
    246280     8340.67
    246320     8341.81
    246360     8343.07
    246400     8344.81
    246440     8345.87
    246480     8347.19
    246520     8349.38
    246560     8350.43
    246600     8351.91
    246640     8353.54
    246680     8354.06
    246720     8356.43
    246760     8356.87
    246800     8358.67
    246840      8359.7
    246880     8361.64
    246920     8362.49
    246960     8364.05
    247000      8365.1
    247040     8365.78
    247080     8367.84
    247120     8368.99
    247160     8370.27
    247200        8372
    247240     8373.05
    247280     8374.35
    247320     8376.56
    247360     8377.63
    247400     8379.08
    247440     8380.75
    247480     8381.24
    247520     8383.62
    247560     8384.06
    247600     8385.88
    247640     8386.91
    247680     8388.84
    247720     8389.69
    247760     8391.24
    247800      8392.3
    247840     8392.96
    247880     8395.02
    247920     8396.17
    247960     8397.47
    248000      8399.2
    248040     8400.25
    248080     8401.56
    248120     8403.77
    248160     8404.83
    248200     8406.26
    248240     8407.94
    248280     8408.45
    248320     8410.82
    248360     8411.25
    248400     8413.07
    248440     8414.09
    248480     8416.03
    248520     8416.91
    248560     8418.42
    248600     8419.52
    248640     8420.18
    248680     8422.22
    248720     8423.38
    248760     8424.66
    248800     8426.41
    248840     8427.44
    248880     8428.74
    248920     8430.96
    248960     8432.03
    249000     8433.45
    249040     8435.15
    249080     8435.64
    249120     8437.98
    249160     8438.45
    249200     8440.25
    249240     8441.27
    249280     8443.22
    249320     8444.07
    249360      8445.6
    249400     8446.67
    249440     8447.34
    249480     8449.39
    249520     8450.58
    249560     8451.85
    249600      8453.6
    249640     8454.62
    249680     8455.92
    249720     8458.15
    249760      8459.2
    249800     8460.61
    249840     8462.36
    249880     8462.84
    249920     8465.19
    249960     8465.63
    250000     8467.45
    250040     8468.45
    250080      8470.4
    250120     8471.27
    250160     8472.77
    250200     8473.85
    250240     8474.54
    250280     8476.62
    250320     8477.77
    250360     8479.02
    250400     8480.77
    250440      8481.8
    250480     8483.13
    250520     8485.34
    250560     8486.38
    250600     8487.79
    250640     8489.54
    250680     8490.02
    250720     8492.38
    250760     8492.82
    250800     8494.65
    250840     8495.64
    250880     8497.63
    250920     8498.46
    250960     8499.98
    251000     8501.04
    251040     8501.75
    251080      8503.8
    251120     8504.95
    251160     8506.22
    251200     8507.93
    251240     8508.97
    251280     8510.35
    251320     8512.53
    251360     8513.56
    251400     8514.96
    251440     8516.71
    251480      8517.2
    251520     8519.58
    251560     8519.99
    251600     8521.86
    251640     8522.85
    251680     8524.83
    251720     8525.65
    251760     8527.15
    251800     8528.24
    251840     8528.91
    251880     8530.97
    251920     8532.14
    251960     8533.41
    252000     8535.11
    252040     8536.18
    252080     8537.54
    252120     8539.71
    252160     8540.75
    252200     8542.13
    252240     8543.89
    252280     8544.42
    252320     8546.76
    252360     8547.19
    252400     8549.05
    252440     8550.04
    252480     8552.03
    252520     8552.84
    252560     8554.32
    252600     8555.44
    252640     8556.11
    252680     8558.16
    252720     8559.34
    252760     8560.58
    252800     8562.33
    252840     8563.39
    252880     8564.75
    252920     8566.92
    252960     8567.94
    253000     8569.32
    253040     8571.11
    253080     8571.61
    253120     8573.96
    253160      8574.4
    253200     8576.24
    253240     8577.24
    253280     8579.25
    253320     8580.06
    253360     8581.54
    253400     8582.67
    253440     8583.31
    253480     8585.36
    253520     8586.54
    253560     8587.78
    253600     8589.53
    253640     8590.59
    253680     8591.95
    253720     8594.15
    253760     8595.15
    253800     8596.52
    253840     8598.31
    253880     8598.81
    253920     8601.17
    253960     8601.59
    254000     8603.42
    254040     8604.45
    254080     8606.44
    254120     8607.23
    254160     8608.73
    254200     8609.88
    254240     8610.52
    254280     8612.54
    254320     8613.75
    254360     8614.96
    254400     8616.69
    254440     8617.77
    254480     8619.14
    254520     8621.34
    254560     8622.34
    254600      8623.7
    254640     8625.49
    254680        8626
    254720     8628.35
    254760     8628.76
    254800     8630.61
    254840     8631.63
    254880     8633.65
    254920     8634.43
    254960      8635.9
    255000     8637.05
    255040      8637.7
    255080     8639.73
    255120     8640.96
    255160     8642.15
    255200     8643.88
    255240     8644.97
    255280     8646.35
    255320     8648.54
    255360     8649.56
    255400     8650.88
    255440     8652.71
    255480     8653.22
    255520     8655.59
    255560     8655.97
    255600      8657.8
    255640     8658.82
    255680     8660.87
    255720     8661.64
    255760      8663.1
    255800     8664.26
    255840     8664.89
    255880     8666.93
    255920     8668.17
    255960     8669.36
    256000     8671.07
    256040     8672.19
    256080     8673.55
    256120     8675.77
    256160     8676.76
    256200     8678.11
    256240     8679.93
    256280     8680.46
    256320     8682.81
    256360     8683.18
    256400     8685.04
    256440     8686.02
    256480     8688.08
    256520     8688.84
    256560     8690.31
    256600     8691.45
    256640      8692.1
    256680     8694.16
    256720     8695.39
    256760     8696.58
    256800     8698.29
    256840     8699.43
    256880     8700.77
    256920     8702.97
    256960     8703.97
    257000     8705.33
    257040     8707.15
    257080     8707.67
    257120     8710.02
    257160     8710.37
    257200     8712.26
    257240     8713.24
    257280     8715.31
    257320     8716.07
    257360     8717.53
    257400     8718.65
    257440     8719.31
    257480     8721.39
    257520      8722.6
    257560     8723.78
    257600     8725.55
    257640     8726.67
    257680     8727.99
    257720     8730.22
    257760     8731.19
    257800     8732.55
    257840     8734.39
    257880      8734.9
    257920     8737.24
    257960     8737.57
    258000     8739.46
    258040     8740.47
    258080     8742.55
    258120     8743.28
    258160     8744.74
    258200     8745.89
    258240     8746.56
    258280     8748.61
    258320     8749.84
    258360        8751
    258400     8752.76
    258440     8753.88
    258480     8755.24
    258520     8757.45
    258560     8758.42
    258600     8759.78
    258640     8761.59
    258680     8762.13
    258720     8764.46
    258760     8764.79
    258800     8766.71
    258840     8767.69
    258880      8769.8
    258920     8770.51
    258960     8771.99
    259000     8773.13
    259040     8773.81
    259080     8775.84
    259120     8777.08
    259160     8778.24
    259200        8780
    259240     8781.12
    259280     8782.45
    259320     8784.67
    259360     8785.66
    259400        8787
    259440     8788.81
    259480     8789.35
    259520     8791.71
    259560     8792.01
    259600     8793.95
    259640      8794.9
    259680     8797.05
    259720     8797.72
    259760     8799.22
    259800     8800.33
    259840     8801.01
    259880     8803.06
    259920     8804.27
    259960     8805.45
    260000     8807.24
    260040     8808.33
    260080     8809.68
    260120     8811.87
    260160     8812.87
    260200     8814.22
    260240     8816.03
    260280     8816.59
    260320     8818.92
    260360     8819.24
    260400     8821.16
    260440     8822.11
    260480     8824.25
    260520     8824.94
    260560     8826.45
    260600     8827.54
    260640     8828.21
    260680     8830.28
    260720     8831.48
    260760     8832.67
    260800     8834.48
    260840     8835.57
    260880     8836.91
    260920     8839.09
    260960     8840.09
    261000     8841.47
    261040     8843.26
    261080     8843.82
    261120     8846.15
    261160     8846.49
    261200     8848.42
    261240     8849.34
    261280     8851.48
    261320     8852.15
    261360     8853.69
    261400     8854.76
    261440     8855.43
    261480     8857.52
    261520     8858.69
    261560     8859.91
    261600     8861.72
    261640     8862.79
    261680     8864.15
    261720     8866.31
    261760     8867.35
    261800      8868.7
    261840      8870.5
    261880     8871.07
    261920     8873.38
    261960     8873.72
    262000     8875.65
    262040     8876.58
    262080     8878.74
    262120     8879.39
    262160     8880.92
    262200        8882
    262240     8882.67
    262280     8884.75
    262320     8885.93
    262360     8887.14
    262400     8888.93
    262440     8890.03
    262480     8891.38
    262520     8893.54
    262560     8894.59
    262600     8895.94
    262640     8897.74
    262680      8898.3
    262720     8900.64
    262760     8900.96
    262800     8902.89
    262840      8903.8
    262880     8905.98
    262920     8906.63
    262960     8908.16
    263000     8909.24
    263040     8909.88
    263080     8911.97
    263120     8913.18
    263160      8914.4
    263200     8916.18
    263240     8917.29
    263280     8918.62
    263320     8920.79
    263360     8921.83
    263400     8923.19
    263440        8925
    263480     8925.51
    263520     8927.89
    263560     8928.19
    263600     8930.12
    263640     8931.05
    263680     8933.21
    263720     8933.85
    263760     8935.38
    263800     8936.48
    263840      8937.1
    263880     8939.17
    263920     8940.41
    263960     8941.62
    264000     8943.43
    264040     8944.52
    264080     8945.84
    264120     8948.03
    264160     8949.07
    264200     8950.42
    264240     8952.21
    264280     8952.72
    264320     8955.11
    264360     8955.43
    264400     8957.37
    264440     8958.29
    264480     8960.45
    264520     8961.07
    264560     8962.64
    264600     8963.74
    264640     8964.34
    264680     8966.39
    264720     8967.61
    264760     8968.86
    264800     8970.66
    264840     8971.75
    264880     8973.07
    264920     8975.24
    264960     8976.32
    265000     8977.66
    265040     8979.43
    265080     8979.96
    265120     8982.37
    265160     8982.66
    265200     8984.61
    265240     8985.54
    265280     8987.69
    265320     8988.29
    265360     8989.89
    265400     8990.98
    265440     8991.58
    265480     8993.61
    265520     8994.89
    265560     8996.11
    265600      8997.9
    265640        8999
    265680     9000.29
    265720     9002.48
    265760     9003.56
    265800      9004.9
    265840      9006.7
    265880     9007.18
    265920     9009.63
    265960     9009.92
    266000     9011.85
    266040     9012.79
    266080     9014.92
    266120     9015.54
    266160     9017.13
    266200     9018.21
    266240     9018.84
    266280     9020.85
    266320      9022.1
    266360     9023.35
    266400     9025.15
    266440     9026.27
    266480     9027.54
    266520     9029.73
    266560     9030.79
    266600     9032.16
    266640     9033.95
    266680     9034.43
    266720     9036.91
    266760     9037.18
    266800     9039.09
    266840     9040.02
    266880     9042.18
    266920     9042.79
    266960      9044.4
    267000     9045.48
    267040     9046.11
    267080     9048.12
    267120     9049.36
    267160     9050.62
    267200      9052.4
    267240     9053.55
    267280     9054.79
    267320     9056.97
    267360     9058.04
    267400     9059.43
    267440     9061.24
    267480     9061.69
    267520     9064.17
    267560     9064.43
    267600     9066.33
    267640     9067.29
    267680     9069.47
    267720     9070.07
    267760     9071.66
    267800     9072.73
    267840     9073.37
    267880     9075.38
    267920     9076.63
    267960     9077.87
    268000     9079.66
    268040     9080.82
    268080     9082.06
    268120     9084.24
    268160      9085.3
    268200     9086.68
    268240     9088.52
    268280     9088.97
    268320     9091.44
    268360      9091.7
    268400     9093.57
    268440     9094.54
    268480     9096.75
    268520     9097.33
    268560     9098.96
    268600     9100.01
    268640     9100.65
    268680     9102.64
    268720      9103.9
    268760     9105.15
    268800     9106.92
    268840     9108.13
    268880     9109.34
    268920     9111.53
    268960     9112.55
    269000     9113.96
    269040     9115.81
    269080     9116.24
    269120     9118.68
    269160     9118.96
    269200     9120.86
    269240     9121.86
    269280     9124.02
    269320     9124.65
    269360     9126.21
    269400     9127.29
    269440     9127.93
    269480     9129.92
    269520     9131.19
    269560     9132.44
    269600     9134.21
    269640      9135.4
    269680     9136.62
    269720     9138.79
    269760     9139.84
    269800     9141.23
    269840     9143.12
    269880     9143.54
    269920     9145.98
    269960     9146.23
    270000     9148.12
    270040     9149.13
    270080     9151.31
    270120     9151.95
    270160     9153.48
    270200     9154.58
    270240     9155.22
    270280     9157.22
    270320      9158.5
    270360      9159.7
    270400     9161.52
    270440      9162.7
    270480     9163.93
    270520     9166.11
    270560     9167.16
    270600     9168.52
    270640     9170.42
    270680     9170.83
    270720     9173.25
    270760     9173.53
    270800     9175.39
    270840     9176.42
    270880     9178.59
    270920     9179.24
    270960     9180.79
    271000     9181.86
    271040     9182.48
    271080     9184.48
    271120     9185.79
    271160     9186.99
    271200     9188.85
    271240     9190.02
    271280     9191.24
    271320     9193.41
    271360     9194.47
    271400     9195.81
    271440     9197.73
    271480     9198.11
    271520     9200.55
    271560     9200.86
    271600     9202.69
    271640     9203.72
    271680     9205.91
    271720     9206.55
    271760     9208.08
    271800     9209.16
    271840     9209.79
    271880     9211.78
    271920      9213.1
    271960     9214.29
    272000     9216.16
    272040     9217.33
    272080     9218.54
    272120     9220.71
    272160      9221.8
    272200      9223.1
    272240     9225.06
    272280     9225.42
    272320     9227.84
    272360     9228.16
    272400     9229.98
    272440     9231.04
    272480     9233.23
    272520     9233.86
    272560      9235.4
    272600     9236.44
    272640      9237.1
    272680     9239.07
    272720     9240.38
    272760     9241.61
    272800     9243.48
    272840     9244.63
    272880     9245.83
    272920     9247.97
    272960     9249.08
    273000     9250.37
    273040     9252.34
    273080      9252.7
    273120     9255.14
    273160     9255.44
    273200     9257.26
    273240     9258.34
    273280      9260.5
    273320     9261.12
    273360     9262.69
    273400     9263.74
    273440     9264.37
    273480     9266.36
    273520     9267.69
    273560     9268.91
    273600     9270.75
    273640     9271.94
    273680     9273.12
    273720     9275.26
    273760     9276.38
    273800     9277.67
    273840     9279.64
    273880     9279.99
    273920     9282.46
    273960     9282.71
    274000     9284.55
    274040     9285.63
    274080     9287.81
    274120     9288.41
    274160     9289.98
    274200     9291.03
    274240     9291.66
    274280     9293.64
    274320        9295
    274360      9296.2
    274400     9298.03
    274440     9299.24
    274480     9300.44
    274520     9302.56
    274560      9303.7
    274600     9304.95
    274640     9306.94
    274680     9307.25
    274720     9309.76
    274760     9310.01
    274800     9311.85
    274840     9312.91
    274880     9315.12
    274920     9315.68
    274960     9317.26
    275000     9318.34
    275040     9318.94
    275080     9320.92
    275120     9322.29
    275160     9323.47
    275200     9325.33
    275240      9326.5
    275280     9327.72
    275320     9329.85
    275360     9330.98
    275400     9332.23
    275440     9334.24
    275480     9334.54
    275520     9337.03
    275560     9337.31
    275600     9339.13
    275640     9340.19
    275680     9342.41
    275720     9342.96
    275760     9344.57
    275800     9345.64
    275840     9346.23
    275880      9348.2
    275920     9349.58
    275960     9350.76
    276000     9352.63
    276040     9353.83
    276080     9355.02
    276120     9357.19
    276160      9358.3
    276200     9359.52
    276240     9361.55
    276280     9361.83
    276320     9364.34
    276360     9364.61
    276400     9366.44
    276440     9367.49
    276480     9369.71
    276520     9370.24
    276560     9371.86
    276600     9372.96
    276640     9373.55
    276680     9375.52
    276720     9376.88
    276760     9378.07
    276800     9379.92
    276840     9381.17
    276880     9382.31
    276920     9384.49
    276960     9385.61
    277000     9386.85
    277040     9388.84
    277080     9389.13
    277120     9391.67
    277160     9391.92
    277200     9393.75
    277240     9394.81
    277280     9397.01
    277320     9397.53
    277360     9399.16
    277400     9400.26
    277440     9400.84
    277480     9402.83
    277520     9404.18
    277560     9405.38
    277600     9407.25
    277640      9408.5
    277680     9409.62
    277720      9411.8
    277760     9412.91
    277800     9414.17
    277840     9416.16
    277880     9416.42
    277920     9418.95
    277960     9419.22
    278000     9421.03
    278040     9422.09
    278080     9424.31
    278120     9424.84
    278160     9426.48
    278200     9427.53
    278240     9428.14
    278280     9430.14
    278320     9431.48
    278360     9432.66
    278400     9434.56
    278440     9435.79
    278480     9436.93
    278520     9439.08
    278560     9440.19
    278600     9441.44
    278640     9443.45
    278680     9443.74
    278720     9446.25
    278760     9446.52
    278800     9448.33
    278840      9449.4
    278880     9451.63
    278920     9452.15
    278960     9453.79
    279000     9454.82
    279040     9455.46
    279080     9457.43
    279120     9458.78
    279160     9459.94
    279200     9461.86
    279240     9463.05
    279280     9464.22
    279320     9466.38
    279360     9467.48
    279400     9468.73
    279440     9470.72
    279480     9471.01
    279520     9473.55
    279560     9473.83
    279600      9475.6
    279640     9476.68
    279680     9478.91
    279720     9479.42
    279760     9481.09
    279800     9482.12
    279840     9482.72
    279880     9484.74
    279920     9486.08
    279960     9487.23
    280000     9489.12
    280040     9490.34
    280080     9491.53
    280120     9493.66
    280160     9494.76
    280200     9496.04
    280240        9498
    280280     9498.31
    280320     9500.84
    280360     9501.12
    280400     9502.89
    280440     9503.97
    280480      9506.2
    280520     9506.74
    280560     9508.41
    280600      9509.4
    280640     9510.01
    280680     9512.03
    280720     9513.36
    280760     9514.54
    280800     9516.41
    280840     9517.66
    280880     9518.82
    280920     9520.98
    280960     9522.06
    281000     9523.34
    281040      9525.3
    281080     9525.62
    281120     9528.14
    281160     9528.43
    281200     9530.18
    281240     9531.26
    281280      9533.5
    281320     9534.07
    281360     9535.71
    281400      9536.7
    281440      9537.3
    281480     9539.29
    281520     9540.67
    281560     9541.83
    281600     9543.71
    281640     9544.95
    281680     9546.08
    281720     9548.27
    281760     9549.35
    281800     9550.66
    281840     9552.58
    281880     9552.93
    281920     9555.44
    281960      9555.7
    282000     9557.46
    282040     9558.53
    282080     9560.79
    282120     9561.35
    282160        9563
    282200     9563.99
    282240     9564.59
    282280     9566.61
    282320     9567.95
    282360      9569.1
    282400     9571.03
    282440     9572.22
    282480     9573.34
    282520     9575.55
    282560     9576.62
    282600     9577.93
    282640     9579.86
    282680     9580.19
    282720     9582.71
    282760     9582.94
    282800     9584.74
    282840     9585.81
    282880     9588.03
    282920     9588.65
    282960     9590.28
    283000     9591.26
    283040     9591.89
    283080     9593.87
    283120      9595.2
    283160     9596.35
    283200     9598.28
    283240     9599.49
    283280     9600.62
    283320     9602.81
    283360     9603.92
    283400     9605.17
    283440     9607.12
    283480     9607.45
    283520     9609.97
    283560     9610.19
    283600     9612.02
    283640     9613.07
    283680     9615.29
    283720     9615.92
    283760     9617.52
    283800      9618.5
    283840     9619.17
    283880     9621.11
    283920     9622.46
    283960      9623.6
    284000     9625.55
    284040     9626.76
    284080     9627.89
    284120     9630.05
    284160     9631.16
    284200     9632.39
    284240      9634.4
    284280     9634.71
    284320     9637.23
    284360     9637.44
    284400     9639.29
    284440     9640.32
    284480     9642.58
    284520     9643.19
    284560      9644.8
    284600     9645.77
    284640     9646.42
    284680     9648.35
    284720     9649.71
    284760     9650.87
    284800     9652.81
    284840     9654.02
    284880     9655.15
    284920     9657.29
    284960     9658.41
    285000     9659.65
    285040     9661.68
    285080     9661.98
    285120      9664.5
    285160     9664.69
    285200     9666.55
    285240     9667.57
    285280     9669.86
    285320     9670.45
    285360     9672.04
    285400     9673.04
    285440     9673.72
    285480     9675.62
    285520     9676.97
    285560     9678.13
    285600     9680.09
    285640     9681.31
    285680     9682.44
    285720     9684.56
    285760     9685.68
    285800      9686.9
    285840     9688.95
    285880     9689.27
    285920     9691.78
    285960     9691.95
    286000     9693.82
    286040     9694.85
    286080     9697.15
    286120      9697.7
    286160     9699.36
    286200     9700.28
    286240     9700.98
    286280     9702.92
    286320     9704.23
    286360     9705.42
    286400     9707.36
    286440     9708.58
    286480     9709.69
    286520     9711.83
    286560     9712.97
    286600     9714.19
    286640     9716.21
    286680     9716.53
    286720     9719.03
    286760     9719.23
    286800      9721.1
    286840     9722.15
    286880      9724.4
    286920     9725.01
    286960     9726.62
    287000     9727.55
    287040     9728.25
    287080     9730.16
    287120      9731.5
    287160     9732.67
    287200     9734.61
    287240     9735.83
    287280        9737
    287320     9739.11
    287360     9740.24
    287400     9741.45
    287440     9743.48
    287480     9743.79
    287520     9746.33
    287560     9746.49
    287600      9748.4
    287640     9749.42
    287680     9751.69
    287720     9752.26
    287760     9753.91
    287800     9754.86
    287840     9755.54
    287880     9757.41
    287920     9758.75
    287960     9759.94
    288000     9761.88
    288040     9763.11
    288080     9764.25
    288120     9766.41
    288160     9767.51
    288200     9768.74
    288240     9770.78
    288280     9771.05
    288320      9773.6
    288360     9773.74
    288400     9775.65
    288440     9776.66
    288480     9778.96
    288520     9779.53
    288560     9781.17
    288600      9782.1
    288640     9782.81
    288680     9784.67
    288720     9786.02
    288760     9787.21
    288800     9789.13
    288840     9790.35
    288880     9791.52
    288920     9793.67
    288960     9794.78
    289000     9796.06
    289040     9798.05
    289080     9798.33
    289120     9800.86
    289160        9801
    289200     9802.91
    289240      9803.9
    289280     9806.24
    289320      9806.8
    289360     9808.45
    289400     9809.36
    289440     9810.08
    289480     9811.96
    289520     9813.32
    289560     9814.46
    289600     9816.39
    289640     9817.63
    289680     9818.79
    289720     9820.97
    289760     9822.07
    289800     9823.33
    289840      9825.3
    289880      9825.6
    289920     9828.11
    289960     9828.25
    290000     9830.16
    290040     9831.18
    290080     9833.47
    290120      9834.1
    290160     9835.73
    290200     9836.64
    290240     9837.33
    290280     9839.25
    290320     9840.57
    290360     9841.69
    290400     9843.63
    290440     9844.92
    290480     9846.06
    290520     9848.26
    290560     9849.35
    290600     9850.59
    290640     9852.58
    290680     9852.88
    290720     9855.37
    290760      9855.5
    290800     9857.44
    290840     9858.42
    290880     9860.75
    290920     9861.36
    290960        9863
    291000      9863.9
    291040     9864.59
    291080     9866.48
    291120     9867.84
    291160     9868.94
    291200     9870.92
    291240     9872.19
    291280     9873.28
    291320     9875.51
    291360     9876.62
    291400     9877.86
    291440     9879.83
    291480     9880.13
    291520     9882.64
    291560     9882.73
    291600     9884.69
    291640     9885.68
    291680     9887.99
    291720     9888.62
    291760     9890.28
    291800     9891.16
    291840     9891.84
    291880     9893.71
    291920     9895.06
    291960     9896.16
    292000     9898.18
    292040     9899.42
    292080     9900.56
    292120     9902.78
    292160     9903.91
    292200     9905.11
    292240     9907.08
    292280     9907.39
    292320     9909.89
    292360     9909.98
    292400     9911.95
    292440     9912.92
    292480     9915.23
    292520     9915.86
    292560     9917.54
    292600     9918.41
    292640     9919.08
    292680     9920.98
    292720     9922.32
    292760     9923.41
    292800     9925.46
    292840     9926.71
    292880     9927.82
    292920     9930.07
    292960     9931.15
    293000     9932.33
    293040     9934.34
    293080     9934.64
    293120     9937.13
    293160     9937.24
    293200     9939.17
    293240     9940.17
    293280     9942.48
    293320     9943.14
    293360     9944.79
    293400     9945.64
    293440     9946.36
    293480     9948.27
    293520      9949.6
    293560     9950.63
    293600     9952.69
    293640     9953.93
    293680     9955.04
    293720      9957.3
    293760     9958.41
    293800     9959.57
    293840     9961.62
    293880     9961.87
    293920     9964.36
    293960     9964.48
    294000     9966.44
    294040     9967.44
    294080     9969.75
    294120     9970.39
    294160     9972.06
    294200     9972.87
    294240     9973.59
    294280     9975.49
    294320      9976.8
    294360     9977.89
    294400     9979.91
    294440     9981.16
    294480     9982.28
    294520     9984.55
    294560     9985.64
    294600     9986.83
    294640     9988.86
    294680      9989.1
    294720      9991.6
    294760     9991.74
    294800     9993.69
    294840     9994.67
    294880     9996.99
    294920     9997.67
    294960     9999.31
    295000     10000.1
    295040     10000.8
    295080     10002.7
    295120       10004
    295160     10005.1
    295200     10007.1
    295240     10008.4
    295280     10009.5
    295320     10011.8
    295360     10012.9
    295400     10014.1
    295440     10016.1
    295480     10016.3
    295520     10018.8
    295560       10019
    295600       10021
    295640     10021.9
    295680     10024.3
    295720     10024.9
    295760     10026.5
    295800     10027.3
    295840     10028.1
    295880       10030
    295920     10031.3
    295960     10032.4
    296000     10034.4
    296040     10035.6
    296080     10036.8
    296120     10039.1
    296160     10040.1
    296200     10041.3
    296240     10043.3
    296280     10043.5
    296320     10046.1
    296360     10046.2
    296400     10048.2
    296440     10049.1
    296480     10051.5
    296520     10052.2
    296560     10053.8
    296600     10054.6
    296640     10055.4
    296680     10057.1
    296720     10058.5
    296760     10059.6
    296800     10061.7
    296840     10062.9
    296880       10064
    296920     10066.3
    296960     10067.4
    297000     10068.5
    297040     10070.6
    297080     10070.8
    297120     10073.3
    297160     10073.5
    297200     10075.4
    297240     10076.4
    297280     10078.7
    297320     10079.4
    297360       10081
    297400     10081.8
    297440     10082.6
    297480     10084.4
    297520     10085.7
    297560     10086.8
    297600     10088.9
    297640     10090.1
    297680     10091.2
    297720     10093.6
    297760     10094.6
    297800     10095.7
    297840     10097.8
    297880       10098
    297920     10100.6
    297960     10100.7
    298000     10102.7
    298040     10103.6
    298080     10105.9
    298120     10106.6
    298160     10108.2
    298200       10109
    298240     10109.8
    298280     10111.7
    298320       10113
    298360     10114.1
    298400     10116.1
    298440     10117.3
    298480     10118.4
    298520     10120.8
    298560     10121.8
    298600     10122.9
    298640       10125
    298680     10125.2
    298720     10127.8
    298760     10127.9
    298800     10129.9
    298840     10130.8
    298880     10133.1
    298920     10133.8
    298960     10135.5
    299000     10136.2
    299040       10137
    299080     10138.8
    299120     10140.2
    299160     10141.3
    299200     10143.3
    299240     10144.5
    299280     10145.6
    299320       10148
    299360       10149
    299400     10150.1
    299440     10152.2
    299480     10152.4
    299520       10155
    299560     10155.1
    299600     10157.1
    299640       10158
    299680     10160.4
    299720       10161
    299760     10162.7
    299800     10163.4
    299840     10164.2
    299880       10166
    299920     10167.3
    299960     10168.5
    300000     10170.5
    300040     10171.7
    300080     10172.8
    300120     10175.1
    300160     10176.2
    300200     10177.3
    300240     10179.4
    300280     10179.6
    300320     10182.1
    300360     10182.3
    300400     10184.3
    300440     10185.2
    300480     10187.6
    300520     10188.2
    300560     10189.9
    300600     10190.6
    300640     10191.4
    300680     10193.2
    300720     10194.5
    300760     10195.7
    300800     10197.7
    300840     10198.9
    300880       10200
    300920     10202.4
    300960     10203.4
    301000     10204.5
    301040     10206.6
    301080     10206.8
    301120     10209.3
    301160     10209.5
    301200     10211.5
    301240     10212.4
    301280     10214.8
    301320     10215.3
    301360     10217.1
    301400     10217.8
    301440     10218.6
    301480     10220.4
    301520     10221.7
    301560     10222.9
    301600     10224.9
    301640       10226
    301680     10227.2
    301720     10229.6
    301760     10230.6
    301800     10231.7
    301840     10233.8
    301880     10233.9
    301920     10236.5
    301960     10236.7
    302000     10238.7
    302040     10239.6
    302080       10242
    302120     10242.5
    302160     10244.3
    302200       10245
    302240     10245.8
    302280     10247.6
    302320       10249
    302360     10250.1
    302400     10252.1
    302440     10253.3
    302480     10254.4
    302520     10256.8
    302560     10257.7
    302600     10258.9
    302640       10261
    302680     10261.1
    302720     10263.7
    302760     10263.9
    302800     10265.9
    302840     10266.8
    302880     10269.2
    302920     10269.7
    302960     10271.5
    303000     10272.2
    303040       10273
    303080     10274.9
    303120     10276.1
    303160     10277.3
    303200     10279.3
    303240     10280.4
    303280     10281.6
    303320       10284
    303360       10285
    303400     10286.1
    303440     10288.2
    303480     10288.3
    303520     10290.9
    303560     10291.1
    303600     10293.1
    303640       10294
    303680     10296.4
    303720     10296.9
    303760     10298.7
    303800     10299.5
    303840     10300.2
    303880     10302.1
    303920     10303.3
    303960     10304.5
    304000     10306.5
    304040     10307.6
    304080     10308.8
    304120     10311.2
    304160     10312.2
    304200     10313.3
    304240     10315.4
    304280     10315.5
    304320     10318.1
    304360     10318.3
    304400     10320.3
    304440     10321.2
    304480     10323.6
    304520     10324.1
    304560     10325.9
    304600     10326.7
    304640     10327.4
    304680     10329.3
    304720     10330.5
    304760     10331.7
    304800     10333.7
    304840     10334.8
    304880       10336
    304920     10338.4
    304960     10339.4
    305000     10340.5
    305040     10342.6
    305080     10342.7
    305120     10345.3
    305160     10345.5
    305200     10347.5
    305240     10348.4
    305280     10350.8
    305320     10351.3
    305360     10353.1
    305400     10353.9
    305440     10354.7
    305480     10356.5
    305520     10357.7
    305560     10358.9
    305600     10360.9
    305640       10362
    305680     10363.2
    305720     10365.6
    305760     10366.6
    305800     10367.8
    305840     10369.8
    305880       10370
    305920     10372.6
    305960     10372.7
    306000     10374.7
    306040     10375.6
    306080       10378
    306120     10378.5
    306160     10380.3
    306200     10381.1
    306240     10381.9
    306280     10383.7
    306320       10385
    306360     10386.1
    306400     10388.2
    306440     10389.2
    306480     10390.4
    306520     10392.8
    306560     10393.8
    306600       10395
    306640     10397.1
    306680     10397.2
    306720     10399.8
    306760     10399.9
    306800     10401.9
    306840     10402.9
    306880     10405.3
    306920     10405.7
    306960     10407.6
    307000     10408.3
    307040     10409.1
    307080     10410.9
    307120     10412.2
    307160     10413.3
    307200     10415.4
    307240     10416.4
    307280     10417.7
    307320     10420.1
    307360     10421.1
    307400     10422.2
    307440     10424.3
    307480     10424.4
    307520       10427
    307560     10427.1
    307600     10429.1
    307640     10430.1
    307680     10432.5
    307720       10433
    307760     10434.8
    307800     10435.6
    307840     10436.3
    307880     10438.2
    307920     10439.4
    307960     10440.5
    308000     10442.6
    308040     10443.7
    308080     10444.9
    308120     10447.3
    308160     10448.3
    308200     10449.5
    308240     10451.5
    308280     10451.7
    308320     10454.2
    308360     10454.4
    308400     10456.3
    308440     10457.3
    308480     10459.8
    308520     10460.2
    308560       10462
    308600     10462.8
    308640     10463.6
    308680     10465.4
    308720     10466.6
    308760     10467.7
    308800     10469.9
    308840     10470.9
    308880     10472.2
    308920     10474.6
    308960     10475.6
    309000     10476.7
    309040     10478.7
    309080     10478.9
    309120     10481.5
    309160     10481.6
    309200     10483.6
    309240     10484.5
    309280       10487
    309320     10487.4
    309360     10489.3
    309400       10490
    309440     10490.8
    309480     10492.7
    309520     10493.9
    309560       10495
    309600     10497.1
    309640     10498.1
    309680     10499.4
    309720     10501.8
    309760     10502.8
    309800     10503.9
    309840       10506
    309880     10506.2
    309920     10508.8
    309960     10508.8
    310000     10510.9
    310040     10511.8
    310080     10514.3
    310120     10514.6
    310160     10516.5
    310200     10517.3
    310240       10518
    310280     10519.9
    310320     10521.1
    310360     10522.2
    310400     10524.3
    310440     10525.4
    310480     10526.7
    310520     10529.1
    310560       10530
    310600     10531.2
    310640     10533.2
    310680     10533.4
    310720       10536
    310760     10536.1
    310800     10538.1
    310840     10539.1
    310880     10541.6
    310920     10541.8
    310960     10543.8
    311000     10544.6
    311040     10545.3
    311080     10547.2
    311120     10548.4
    311160     10549.5
    311200     10551.5
    311240     10552.6
    311280     10553.9
    311320     10556.3
    311360     10557.3
    311400     10558.4
    311440     10560.4
    311480     10560.6
    311520     10563.2
    311560     10563.3
    311600     10565.4
    311640     10566.3
    311680     10568.8
    311720     10569.1
    311760       10571
    311800     10571.8
    311840     10572.5
    311880     10574.5
    311920     10575.6
    311960     10576.8
    312000     10578.8
    312040     10579.9
    312080     10581.2
    312120     10583.6
    312160     10584.5
    312200     10585.7
    312240     10587.7
    312280     10587.9
    312320     10590.5
    312360     10590.6
    312400     10592.7
    312440     10593.6
    312480     10596.1
    312520     10596.3
    312560     10598.3
    312600     10599.1
    312640     10599.7
    312680     10601.7
    312720     10602.9
    312760       10604
    312800       10606
    312840     10607.1
    312880     10608.4
    312920     10610.8
    312960     10611.8
    313000     10612.9
    313040       10615
    313080     10615.1
    313120     10617.7
    313160     10617.8
    313200     10619.9
    313240     10620.9
    313280     10623.3
    313320     10623.6
    313360     10625.5
    313400     10626.3
    313440       10627
    313480     10628.9
    313520     10630.1
    313560     10631.2
    313600     10633.3
    313640     10634.4
    313680     10635.7
    313720       10638
    313760       10639
    313800     10640.1
    313840     10642.2
    313880     10642.3
    313920     10644.9
    313960       10645
    314000     10647.2
    314040     10648.1
    314080     10650.6
    314120     10650.8
    314160     10652.8
    314200     10653.6
    314240     10654.2
    314280     10656.2
    314320     10657.3
    314360     10658.5
    314400     10660.5
    314440     10661.6
    314480     10662.9
    314520     10665.2
    314560     10666.2
    314600     10667.4
    314640     10669.4
    314680     10669.6
    314720     10672.1
    314760     10672.2
    314800     10674.4
    314840     10675.3
    314880     10677.8
    314920     10678.1
    314960       10680
    315000     10680.8
    315040     10681.5
    315080     10683.4
    315120     10684.5
    315160     10685.7
    315200     10687.7
    315240     10688.8
    315280     10690.1
    315320     10692.5
    315360     10693.5
    315400     10694.6
    315440     10696.7
    315480     10696.8
    315520     10699.4
    315560     10699.5
    315600     10701.6
    315640     10702.6
    315680       10705
    315720     10705.3
    315760     10707.2
    315800     10708.1
    315840     10708.7
    315880     10710.6
    315920     10711.8
    315960     10712.9
    316000     10714.9
    316040     10716.1
    316080     10717.4
    316120     10719.7
    316160     10720.8
    316200     10721.8
    316240     10723.9
    316280       10724
    316320     10726.6
    316360     10726.7
    316400     10728.9
    316440     10729.8
    316480     10732.3
    316520     10732.6
    316560     10734.4
    316600     10735.3
    316640       10736
    316680     10737.9
    316720     10739.1
    316760     10740.2
    316800     10742.1
    316840     10743.3
    316880     10744.6
    316920       10747
    316960       10748
    317000     10749.1
    317040     10751.2
    317080     10751.2
    317120     10753.8
    317160     10753.9
    317200     10756.2
    317240     10757.1
    317280     10759.6
    317320     10759.9
    317360     10761.7
    317400     10762.6
    317440     10763.2
    317480     10765.2
    317520     10766.3
    317560     10767.4
    317600     10769.4
    317640     10770.6
    317680     10771.8
    317720     10774.3
    317760     10775.3
    317800     10776.3
    317840     10778.4
    317880     10778.5
    317920     10781.1
    317960     10781.2
    318000     10783.4
    318040     10784.3
    318080     10786.8
    318120     10787.1
    318160     10788.9
    318200     10789.8
    318240     10790.5
    318280     10792.4
    318320     10793.5
    318360     10794.6
    318400     10796.6
    318440     10797.9
    318480     10799.1
    318520     10801.5
    318560     10802.5
    318600     10803.6
    318640     10805.7
    318680     10805.8
    318720     10808.3
    318760     10808.4
    318800     10810.7
    318840     10811.6
    318880       10814
    318920     10814.3
    318960     10816.2
    319000     10817.1
    319040     10817.7
    319080     10819.6
    319120     10820.8
    319160     10821.9
    319200     10823.9
    319240     10825.1
    319280     10826.4
    319320     10828.8
    319360     10829.8
    319400     10830.8
    319440     10832.9
    319480       10833
    319520     10835.5
    319560     10835.6
    319600     10837.9
    319640     10838.9
    319680     10841.2
    319720     10841.5
    319760     10843.4
    319800     10844.3
    319840     10844.9
    319880     10846.9
    319920       10848
    319960     10849.1
    320000     10851.1
    320040     10852.3
    320080     10853.5
    320120       10856
    320160       10857
    320200       10858
    320240     10860.1
    320280     10860.2
    320320     10862.8
    320360     10862.8
    320400     10865.1
    320440     10866.1
    320480     10868.5
    320520     10868.7
    320560     10870.6
    320600     10871.5
    320640     10872.1
    320680     10874.1
    320720     10875.3
    320760     10876.3
    320800     10878.3
    320840     10879.6
    320880     10880.7
    320920     10883.2
    320960     10884.2
    321000     10885.2
    321040     10887.3
    321080     10887.5
    321120       10890
    321160       10890
    321200     10892.3
    321240     10893.3
    321280     10895.7
    321320     10895.9
    321360     10897.9
    321400     10898.7
    321440     10899.3
    321480     10901.3
    321520     10902.5
    321560     10903.5
    321600     10905.6
    321640     10906.8
    321680     10907.9
    321720     10910.4
    321760     10911.4
    321800     10912.4
    321840     10914.5
    321880     10914.7
    321920     10917.2
    321960     10917.2
    322000     10919.5
    322040     10920.5
    322080     10922.9
    322120     10923.1
    322160     10925.1
    322200     10925.9
    322240     10926.5
    322280     10928.5
    322320     10929.7
    322360     10930.7
    322400     10932.8
    322440       10934
    322480     10935.1
    322520     10937.6
    322560     10938.7
    322600     10939.6
    322640     10941.7
    322680     10941.9
    322720     10944.4
    322760     10944.4
    322800     10946.7
    322840     10947.7
    322880     10950.1
    322920     10950.3
    322960     10952.3
    323000     10953.2
    323040     10953.7
    323080     10955.7
    323120     10956.9
    323160       10958
    323200     10959.9
    323240     10961.2
    323280     10962.3
    323320     10964.8
    323360     10965.9
    323400     10966.8
    323440     10968.9
    323480     10969.1
    323520     10971.6
    323560     10971.6
    323600     10973.9
    323640     10974.9
    323680     10977.4
    323720     10977.5
    323760     10979.5
    323800     10980.4
    323840     10980.9
    323880     10982.9
    323920     10984.1
    323960     10985.2
    324000     10987.2
    324040     10988.5
    324080     10989.5
    324120     10992.1
    324160     10993.1
    324200       10994
    324240     10996.1
    324280     10996.3
    324320     10998.8
    324360     10998.8
    324400     11001.2
    324440     11002.1
    324480     11004.6
    324520     11004.7
    324560     11006.7
    324600     11007.6
    324640     11008.1
    324680     11010.1
    324720     11011.3
    324760     11012.4
    324800     11014.4
    324840     11015.7
    324880     11016.7
    324920     11019.3
    324960     11020.3
    325000     11021.2
    325040     11023.3
    325080     11023.5
    325120     11026.1
    325160       11026
    325200     11028.4
    325240     11029.3
    325280     11031.9
    325320     11031.9
    325360     11033.9
    325400     11034.8
    325440     11035.3
    325480     11037.4
    325520     11038.6
    325560     11039.6
    325600     11041.6
    325640     11042.9
    325680     11043.9
    325720     11046.5
    325760     11047.5
    325800     11048.4
    325840     11050.5
    325880     11050.7
    325920     11053.3
    325960     11053.3
    326000     11055.6
    326040     11056.6
    326080     11059.1
    326120     11059.2
    326160     11061.2
    326200       11062
    326240     11062.6
    326280     11064.6
    326320     11065.8
    326360     11066.8
    326400     11068.8
    326440     11070.1
    326480     11071.1
    326520     11073.7
    326560     11074.7
    326600     11075.7
    326640     11077.7
    326680     11077.9
    326720     11080.5
    326760     11080.5
    326800     11082.8
    326840     11083.8
    326880     11086.3
    326920     11086.4
    326960     11088.4
    327000     11089.2
    327040     11089.8
    327080     11091.8
    327120       11093
    327160       11094
    327200       11096
    327240     11097.3
    327280     11098.3
    327320     11100.9
    327360     11101.9
    327400     11102.9
    327440     11104.9
    327480     11105.1
    327520     11107.7
    327560     11107.6
    327600       11110
    327640       11111
    327680     11113.5
    327720     11113.6
    327760     11115.6
    327800     11116.4
    327840       11117
    327880       11119
    327920     11120.2
    327960     11121.2
    328000     11123.2
    328040     11124.5
    328080     11125.5
    328120     11128.1
    328160     11129.1
    328200     11130.1
    328240     11132.1
    328280     11132.3
    328320     11134.9
    328360     11134.8
    328400     11137.2
    328440     11138.1
    328480     11140.7
    328520     11140.8
    328560     11142.8
    328600     11143.6
    328640     11144.2
    328680     11146.2
    328720     11147.4
    328760     11148.4
    328800     11150.4
    328840     11151.8
    328880     11152.7
    328920     11155.3
    328960     11156.3
    329000     11157.3
    329040     11159.3
    329080     11159.5
    329120     11162.1
    329160       11162
    329200     11164.4
    329240     11165.4
    329280     11167.9
    329320     11167.9
    329360       11170
    329400     11170.8
    329440     11171.4
    329480     11173.3
    329520     11174.6
    329560     11175.6
    329600     11177.6
    329640     11178.9
    329680     11179.9
    329720     11182.5
    329760     11183.5
    329800     11184.4
    329840     11186.4
    329880     11186.7
    329920     11189.3
    329960     11189.2
    330000     11191.6
    330040     11192.5
    330080     11195.1
    330120     11195.2
    330160     11197.2
    330200       11198
    330240     11198.6
    330280     11200.5
    330320     11201.8
    330360     11202.7
    330400     11204.8
    330440     11206.1
    330480     11207.1
    330520     11209.7
    330560     11210.7
    330600     11211.6
    330640     11213.6
    330680     11213.9
    330720     11216.5
    330760     11216.4
    330800     11218.8
    330840     11219.7
    330880     11222.3
    330920     11222.3
    330960     11224.3
    331000     11225.1
    331040     11225.7
    331080     11227.7
    331120       11229
    331160     11229.9
    331200       11232
    331240     11233.3
    331280     11234.3
    331320     11236.9
    331360     11237.8
    331400     11238.8
    331440     11240.9
    331480     11241.1
    331520     11243.7
    331560     11243.6
    331600       11246
    331640       11247
    331680     11249.5
    331720     11249.5
    331760     11251.5
    331800     11252.4
    331840     11252.9
    331880     11254.9
    331920     11256.2
    331960     11257.1
    332000     11259.2
    332040     11260.5
    332080     11261.5
    332120     11264.1
    332160       11265
    332200     11266.1
    332240     11268.1
    332280     11268.3
    332320     11270.9
    332360     11270.8
    332400     11273.2
    332440     11274.1
    332480     11276.7
    332520     11276.8
    332560     11278.7
    332600     11279.5
    332640     11280.1
    332680     11282.1
    332720     11283.4
    332760     11284.3
    332800     11286.3
    332840     11287.7
    332880     11288.7
    332920     11291.3
    332960     11292.2
    333000     11293.3
    333040     11295.3
    333080     11295.5
    333120     11298.1
    333160       11298
    333200     11300.4
    333240     11301.3
    333280     11303.9
    333320       11304
    333360     11305.9
    333400     11306.7
    333440     11307.3
    333480     11309.3
    333520     11310.6
    333560     11311.5
    333600     11313.5
    333640     11314.9
    333680     11315.9
    333720     11318.5
    333760     11319.4
    333800     11320.4
    333840     11322.5
    333880     11322.7
    333920     11325.3
    333960     11325.1
    334000     11327.6
    334040     11328.5
    334080     11331.1
    334120     11331.2
    334160     11333.1
    334200     11333.9
    334240     11334.5
    334280     11336.5
    334320     11337.7
    334360     11338.7
    334400     11340.7
    334440     11342.1
    334480     11343.1
    334520     11345.6
    334560     11346.6
    334600     11347.6
    334640     11349.7
    334680     11349.9
    334720     11352.5
    334760     11352.3
    334800     11354.8
    334840     11355.7
    334880     11358.3
    334920     11358.3
    334960     11360.3
    335000       11361
    335040     11361.7
    335080     11363.7
    335120     11364.9
    335160     11365.9
    335200     11367.9
    335240     11369.3
    335280     11370.3
    335320     11372.8
    335360     11373.8
    335400     11374.8
    335440     11376.9
    335480     11377.1
    335520     11379.7
    335560     11379.5
    335600       11382
    335640     11382.8
    335680     11385.5
    335720     11385.5
    335760     11387.5
    335800     11388.2
    335840     11388.9
    335880     11390.9
    335920     11392.1
    335960     11393.1
    336000     11395.1
    336040     11396.4
    336080     11397.5
    336120       11400
    336160       11401
    336200       11402
    336240     11404.1
    336280     11404.3
    336320     11406.8
    336360     11406.7
    336400     11409.2
    336440       11410
    336480     11412.7
    336520     11412.7
    336560     11414.8
    336600     11415.4
    336640     11416.1
    336680     11418.1
    336720     11419.3
    336760     11420.3
    336800     11422.3
    336840     11423.6
    336880     11424.6
    336920     11427.2
    336960     11428.2
    337000     11429.2
    337040     11431.3
    337080     11431.5
    337120       11434
    337160     11433.9
    337200     11436.3
    337240     11437.2
    337280     11439.9
    337320     11439.9
    337360     11441.9
    337400     11442.6
    337440     11443.3
    337480     11445.2
    337520     11446.5
    337560     11447.4
    337600     11449.5
    337640     11450.8
    337680     11451.8
    337720     11454.4
    337760     11455.3
    337800     11456.4
    337840     11458.5
    337880     11458.7
    337920     11461.2
    337960       11461
    338000     11463.5
    338040     11464.4
    338080     11467.1
    338120       11467
    338160     11469.1
    338200     11469.8
    338240     11470.4
    338280     11472.4
    338320     11473.6
    338360     11474.6
    338400     11476.6
    338440       11478
    338480     11478.9
    338520     11481.6
    338560     11482.5
    338600     11483.5
    338640     11485.6
    338680     11485.8
    338720     11488.4
    338760     11488.2
    338800     11490.7
    338840     11491.5
    338880     11494.2
    338920     11494.2
    338960     11496.3
    339000     11496.9
    339040     11497.5
    339080     11499.6
    339120     11500.8
    339160     11501.7
    339200     11503.8
    339240     11505.1
    339280     11506.1
    339320     11508.7
    339360     11509.6
    339400     11510.6
    339440     11512.8
    339480       11513
    339520     11515.5
    339560     11515.3
    339600     11517.8
    339640     11518.7
    339680     11521.4
    339720     11521.3
    339760     11523.4
    339800       11524
    339840     11524.7
    339880     11526.7
    339920     11527.9
    339960     11528.9
    340000     11530.9
    340040     11532.3
    340080     11533.2
    340120     11535.8
    340160     11536.8
    340200     11537.8
    340240       11540
    340280     11540.2
    340320     11542.7
    340360     11542.5
    340400       11545
    340440     11545.8
    340480     11548.6
    340520     11548.5
    340560     11550.6
    340600     11551.2
    340640     11551.8
    340680     11553.9
    340720     11555.1
    340760     11556.1
    340800     11558.1
    340840     11559.5
    340880     11560.4
    340920       11563
    340960     11563.9
    341000       11565
    341040     11567.1
    341080     11567.3
    341120     11569.8
    341160     11569.6
    341200     11572.2
    341240       11573
    341280     11575.7
    341320     11575.6
    341360     11577.7
    341400     11578.4
    341440       11579
    341480     11581.1
    341520     11582.3
    341560     11583.2
    341600     11585.3
    341640     11586.6
    341680     11587.5
    341720     11590.1
    341760     11591.1
    341800     11592.2
    341840     11594.3
    341880     11594.5
    341920       11597
    341960     11596.7
    342000     11599.3
    342040     11600.2
    342080     11602.9
    342120     11602.8
    342160     11604.9
    342200     11605.6
    342240     11606.1
    342280     11608.2
    342320     11609.4
    342360     11610.4
    342400     11612.4
    342440     11613.8
    342480     11614.7
    342520     11617.3
    342560     11618.2
    342600     11619.3
    342640     11621.5
    342680     11621.6
    342720     11624.2
    342760     11623.9
    342800     11626.4
    342840     11627.3
    342880     11630.1
    342920       11630
    342960       11632
    343000     11632.8
    343040     11633.3
    343080     11635.4
    343120     11636.5
    343160     11637.5
    343200     11639.6
    343240       11641
    343280     11641.9
    343320     11644.5
    343360     11645.4
    343400     11646.5
    343440     11648.7
    343480     11648.8
    343520     11651.3
    343560     11651.1
    343600     11653.6
    343640     11654.5
    343680     11657.3
    343720     11657.1
    343760     11659.2
    343800     11659.9
    343840     11660.4
    343880     11662.5
    343920     11663.7
    343960     11664.7
    344000     11666.8
    344040     11668.1
    344080       11669
    344120     11671.7
    344160     11672.6
    344200     11673.6
    344240     11675.8
    344280     11675.9
    344320     11678.5
    344360     11678.3
    344400     11680.8
    344440     11681.7
    344480     11684.4
    344520     11684.3
    344560     11686.4
    344600     11687.1
    344640     11687.5
    344680     11689.7
    344720     11690.9
    344760     11691.8
    344800     11693.9
    344840     11695.3
    344880     11696.2
    344920     11698.8
    344960     11699.7
    345000     11700.7
    345040       11703
    345080       11703
    345120     11705.6
    345160     11705.4
    345200     11707.9
    345240     11708.8
    345280     11711.5
    345320     11711.4
    345360     11713.5
    345400     11714.2
    345440     11714.6
    345480     11716.8
    345520       11718
    345560       11719
    345600       11721
    345640     11722.4
    345680     11723.3
    345720     11725.9
    345760     11726.8
    345800     11727.8
    345840     11730.1
    345880     11730.1
    345920     11732.7
    345960     11732.6
    346000     11735.1
    346040       11736
    346080     11738.7
    346120     11738.5
    346160     11740.6
    346200     11741.4
    346240     11741.8
    346280     11743.9
    346320     11745.1
    346360     11746.1
    346400     11748.1
    346440     11749.6
    346480     11750.5
    346520       11753
    346560       11754
    346600       11755
    346640     11757.3
    346680     11757.3
    346720     11759.9
    346760     11759.7
    346800     11762.3
    346840     11763.2
    346880     11765.8
    346920     11765.7
    346960     11767.8
    347000     11768.6
    347040     11768.9
    347080     11771.1
    347120     11772.3
    347160     11773.2
    347200     11775.3
    347240     11776.7
    347280     11777.6
    347320     11780.2
    347360     11781.2
    347400     11782.2
    347440     11784.4
    347480     11784.4
    347520     11787.1
    347560     11786.9
    347600     11789.5
    347640     11790.3
    347680       11793
    347720     11792.8
    347760     11794.9
    347800     11795.7
    347840     11796.1
    347880     11798.3
    347920     11799.4
    347960     11800.4
    348000     11802.4
    348040     11803.9
    348080     11804.8
    348120     11807.3
    348160     11808.4
    348200     11809.3
    348240     11811.6
    348280     11811.6
    348320     11814.2
    348360     11814.1
    348400     11816.6
    348440     11817.5
    348480     11820.2
    348520       11820
    348560     11822.1
    348600     11822.9
    348640     11823.3
    348680     11825.5
    348720     11826.6
    348760     11827.6
    348800     11829.6
    348840       11831
    348880       11832
    348920     11834.5
    348960     11835.6
    349000     11836.5
    349040     11838.8
    349080     11838.8
    349120     11841.4
    349160     11841.3
    349200     11843.8
    349240     11844.6
    349280     11847.4
    349320     11847.1
    349360     11849.2
    349400     11850.1
    349440     11850.5
    349480     11852.6
    349520     11853.8
    349560     11854.8
    349600     11856.8
    349640     11858.2
    349680     11859.2
    349720     11861.7
    349760     11862.7
    349800     11863.6
    349840       11866
    349880     11865.9
    349920     11868.5
    349960     11868.4
    350000       11871
    350040     11871.8
    350080     11874.6
    350120     11874.3
    350160     11876.4
    350200     11877.3
    350240     11877.6
    350280     11879.8
    350320       11881
    350360       11882
    350400       11884
    350440     11885.3
    350480     11886.3
    350520     11888.9
    350560     11889.9
    350600     11890.8
    350640     11893.2
    350680       11893
    350720     11895.7
    350760     11895.6
    350800     11898.1
    350840       11899
    350880     11901.7
    350920     11901.4
    350960     11903.5
    351000     11904.4
    351040     11904.8
    351080       11907
    351120     11908.2
    351160     11909.2
    351200     11911.2
    351240     11912.4
    351280     11913.5
    351320       11916
    351360     11917.1
    351400       11918
    351440     11920.4
    351480     11920.2
    351520     11922.9
    351560     11922.7
    351600     11925.3
    351640     11926.1
    351680     11928.9
    351720     11928.5
    351760     11930.7
    351800     11931.6
    351840     11931.9
    351880     11934.1
    351920     11935.3
    351960     11936.3
    352000     11938.4
    352040     11939.6
    352080     11940.6
    352120     11943.2
    352160     11944.2
    352200     11945.1
    352240     11947.5
    352280     11947.3
    352320       11950
    352360     11949.8
    352400     11952.5
    352440     11953.2
    352480     11956.1
    352520     11955.7
    352560     11957.8
    352600     11958.8
    352640     11959.1
    352680     11961.3
    352720     11962.5
    352760     11963.4
    352800     11965.5
    352840     11966.8
    352880     11967.8
    352920     11970.3
    352960     11971.4
    353000     11972.2
    353040     11974.6
    353080     11974.5
    353120     11977.2
    353160       11977
    353200     11979.7
    353240     11980.4
    353280     11983.2
    353320     11982.8
    353360       11985
    353400     11985.9
    353440     11986.3
    353480     11988.4
    353520     11989.6
    353560     11990.6
    353600     11992.7
    353640     11993.9
    353680     11994.9
    353720     11997.5
    353760     11998.5
    353800     11999.4
    353840     12001.8
    353880     12001.7
    353920     12004.3
    353960     12004.1
    354000     12006.8
    354040     12007.5
    354080     12010.4
    354120       12010
    354160     12012.1
    354200     12013.1
    354240     12013.4
    354280     12015.6
    354320     12016.8
    354360     12017.8
    354400     12019.8
    354440     12021.1
    354480     12022.1
    354520     12024.6
    354560     12025.7
    354600     12026.5
    354640       12029
    354680     12028.8
    354720     12031.5
    354760     12031.3
    354800       12034
    354840     12034.7
    354880     12037.5
    354920     12037.1
    354960     12039.3
    355000     12040.2
    355040     12040.6
    355080     12042.8
    355120       12044
    355160     12044.9
    355200     12046.9
    355240     12048.3
    355280     12049.2
    355320     12051.8
    355360     12052.9
    355400     12053.7
    355440     12056.1
    355480     12055.9
    355520     12058.6
    355560     12058.4
    355600     12061.1
    355640     12061.9
    355680     12064.7
    355720     12064.3
    355760     12066.4
    355800     12067.4
    355840     12067.7
    355880     12069.9
    355920     12071.1
    355960       12072
    356000       12074
    356040     12075.4
    356080     12076.3
    356120       12079
    356160       12080
    356200     12080.9
    356240     12083.2
    356280     12083.1
    356320     12085.8
    356360     12085.6
    356400     12088.3
    356440     12089.1
    356480     12091.8
    356520     12091.4
    356560     12093.6
    356600     12094.5
    356640     12094.9
    356680     12097.1
    356720     12098.3
    356760     12099.2
    356800     12101.2
    356840     12102.5
    356880     12103.5
    356920     12106.1
    356960     12107.2
    357000     12108.1
    357040     12110.4
    357080     12110.2
    357120       12113
    357160     12112.8
    357200     12115.4
    357240     12116.2
    357280       12119
    357320     12118.6
    357360     12120.8
    357400     12121.7
    357440     12122.1
    357480     12124.2
    357520     12125.5
    357560     12126.3
    357600     12128.3
    357640     12129.8
    357680     12130.7
    357720     12133.3
    357760     12134.3
    357800     12135.2
    357840     12137.6
    357880     12137.4
    357920     12140.2
    357960     12139.9
    358000     12142.6
    358040     12143.4
    358080     12146.2
    358120     12145.8
    358160     12147.9
    358200     12148.9
    358240     12149.3
    358280     12151.4
    358320     12152.7
    358360     12153.5
    358400     12155.5
    358440     12156.9
    358480     12157.9
    358520     12160.5
    358560     12161.6
    358600     12162.4
    358640     12164.8
    358680     12164.6
    358720     12167.4
    358760     12167.1
    358800     12169.8
    358840     12170.6
    358880     12173.4
    358920       12173
    358960     12175.2
    359000     12176.1
    359040     12176.5
    359080     12178.6
    359120     12179.8
    359160     12180.7
    359200     12182.7
    359240     12184.1
    359280       12185
    359320     12187.7
    359360     12188.7
    359400     12189.6
    359440       12192
    359480     12191.8
    359520     12194.5
    359560     12194.3
    359600       12197
    359640     12197.8
    359680     12200.6
    359720     12200.2
    359760     12202.3
    359800     12203.3
    359840     12203.7
    359880     12205.8
    359920       12207
    359960     12207.9
    360000     12209.9
    360040     12211.3
    360080     12212.2
    360120     12214.9
    360160     12215.9
    360200     12216.8
    360240     12219.2
    360280       12219
    360320     12221.7
    360360     12221.5
    360400     12224.2
    360440     12224.9
    360480     12227.8
    360520     12227.4
    360560     12229.5
    360600     12230.5
    360640     12230.9
    360680       12233
    360720     12234.3
    360760       12235
    360800     12237.1
    360840     12238.5
    360880     12239.3
    360920     12242.1
    360960     12243.1
    361000     12243.9
    361040     12246.3
    361080     12246.2
    361120       12249
    361160     12248.6
    361200     12251.4
    361240     12252.1
    361280     12254.9
    361320     12254.6
    361360     12256.7
    361400     12257.7
    361440     12258.1
    361480     12260.1
    361520     12261.5
    361560     12262.2
    361600     12264.3
    361640     12265.6
    361680     12266.5
    361720     12269.2
    361760     12270.2
    361800     12271.1
    361840     12273.5
    361880     12273.3
    361920     12276.2
    361960     12275.8
    362000     12278.5
    362040     12279.2
    362080     12282.1
    362120     12281.8
    362160     12283.8
    362200     12284.9
    362240     12285.3
    362280     12287.3
    362320     12288.6
    362360     12289.3
    362400     12291.4
    362440     12292.8
    362480     12293.7
    362520     12296.4
    362560     12297.4
    362600     12298.2
    362640     12300.7
    362680     12300.5
    362720     12303.3
    362760       12303
    362800     12305.7
    362840     12306.4
    362880     12309.2
    362920       12309
    362960       12311
    363000       12312
    363040     12312.4
    363080     12314.4
    363120     12315.8
    363160     12316.5
    363200     12318.5
    363240       12320
    363280     12320.8
    363320     12323.5
    363360     12324.5
    363400     12325.4
    363440     12327.8
    363480     12327.6
    363520     12330.5
    363560     12330.2
    363600     12332.9
    363640     12333.7
    363680     12336.4
    363720     12336.1
    363760     12338.2
    363800     12339.2
    363840     12339.6
    363880     12341.6
    363920       12343
    363960     12343.6
    364000     12345.7
    364040     12347.2
    364080       12348
    364120     12350.7
    364160     12351.7
    364200     12352.6
    364240       12355
    364280     12354.9
    364320     12357.7
    364360     12357.4
    364400       12360
    364440     12360.8
    364480     12363.6
    364520     12363.3
    364560     12365.4
    364600     12366.4
    364640     12366.8
    364680     12368.8
    364720     12370.2
    364760     12370.8
    364800     12372.9
    364840     12374.4
    364880     12375.2
    364920     12377.8
    364960     12378.9
    365000     12379.8
    365040     12382.3
    365080       12382
    365120     12384.8
    365160     12384.6
    365200     12387.2
    365240       12388
    365280     12390.8
    365320     12390.5
    365360     12392.6
    365400     12393.6
    365440       12394
    365480       12396
    365520     12397.4
    365560       12398
    365600     12400.1
    365640     12401.6
    365680     12402.4
    365720       12405
    365760     12406.1
    365800       12407
    365840     12409.5
    365880     12409.2
    365920       12412
    365960     12411.8
    366000     12414.4
    366040     12415.2
    366080       12418
    366120     12417.6
    366160     12419.8
    366200     12420.8
    366240     12421.1
    366280     12423.2
    366320     12424.5
    366360     12425.1
    366400     12427.2
    366440     12428.7
    366480     12429.6
    366520     12432.2
    366560     12433.3
    366600     12434.2
    366640     12436.6
    366680     12436.4
    366720     12439.2
    366760       12439
    366800     12441.6
    366840     12442.4
    366880     12445.1
    366920     12444.8
    366960       12447
    367000     12447.9
    367040     12448.3
    367080     12450.4
    367120     12451.7
    367160     12452.3
    367200     12454.4
    367240     12455.9
    367280     12456.7
    367320     12459.3
    367360     12460.4
    367400     12461.4
    367440     12463.7
    367480     12463.5
    367520     12466.4
    367560     12466.2
    367600     12468.7
    367640     12469.6
    367680     12472.3
    367720     12471.9
    367760     12474.1
    367800     12475.1
    367840     12475.5
    367880     12477.6
    367920     12478.8
    367960     12479.5
    368000     12481.5
    368040     12483.1
    368080     12483.9
    368120     12486.5
    368160     12487.5
    368200     12488.5
    368240     12490.9
    368280     12490.7
    368320     12493.5
    368360     12493.4
    368400     12495.9
    368440     12496.8
    368480     12499.5
    368520     12499.1
    368560     12501.3
    368600     12502.3
    368640     12502.6
    368680     12504.8
    368720     12506.1
    368760     12506.6
    368800     12508.7
    368840     12510.3
    368880     12511.1
    368920     12513.7
    368960     12514.7
    369000     12515.7
    369040     12518.1
    369080     12517.9
    369120     12520.7
    369160     12520.5
    369200     12523.1
    369240     12523.9
    369280     12526.7
    369320     12526.3
    369360     12528.4
    369400     12529.5
    369440     12529.8
    369480       12532
    369520     12533.2
    369560     12533.8
    369600       12536
    369640     12537.4
    369680     12538.2
    369720     12540.9
    369760     12541.9
    369800     12542.9
    369840     12545.3
    369880     12545.1
    369920     12547.9
    369960     12547.7
    370000     12550.3
    370040     12551.1
    370080     12553.9
    370120     12553.4
    370160     12555.6
    370200     12556.7
    370240       12557
    370280     12559.2
    370320     12560.4
    370360       12561
    370400     12563.1
    370440     12564.7
    370480     12565.4
    370520     12568.1
    370560     12569.1
    370600     12570.1
    370640     12572.5
    370680     12572.2
    370720     12575.1
    370760     12574.9
    370800     12577.5
    370840     12578.3
    370880       12581
    370920     12580.6
    370960     12582.8
    371000     12583.8
    371040     12584.2
    371080     12586.4
    371120     12587.6
    371160     12588.2
    371200     12590.3
    371240     12591.9
    371280     12592.6
    371320     12595.3
    371360     12596.3
    371400     12597.3
    371440     12599.7
    371480     12599.4
    371520     12602.2
    371560     12602.1
    371600     12604.7
    371640     12605.4
    371680     12608.2
    371720     12607.8
    371760     12609.9
    371800       12611
    371840     12611.4
    371880     12613.6
    371920     12614.7
    371960     12615.3
    372000     12617.5
    372040     12619.1
    372080     12619.8
    372120     12622.4
    372160     12623.5
    372200     12624.5
    372240     12626.9
    372280     12626.6
    372320     12629.4
    372360     12629.3
    372400     12631.8
    372440     12632.6
    372480     12635.4
    372520     12634.9
    372560     12637.1
    372600     12638.2
    372640     12638.5
    372680     12640.7
    372720     12641.9
    372760     12642.5
    372800     12644.8
    372840     12646.2
    372880     12646.9
    372920     12649.6
    372960     12650.6
    373000     12651.6
    373040     12654.1
    373080     12653.8
    373120     12656.6
    373160     12656.4
    373200     12658.9
    373240     12659.7
    373280     12662.6
    373320     12662.1
    373360     12664.2
    373400     12665.3
    373440     12665.7
    373480     12667.9
    373520       12669
    373560     12669.7
    373600     12671.9
    373640     12673.4
    373680     12674.1
    373720     12676.8
    373760     12677.8
    373800     12678.8
    373840     12681.3
    373880     12680.9
    373920     12683.7
    373960     12683.6
    374000     12686.1
    374040     12686.9
    374080     12689.8
    374120     12689.3
    374160     12691.4
    374200     12692.5
    374240     12692.9
    374280       12695
    374320     12696.2
    374360     12696.8
    374400     12699.1
    374440     12700.6
    374480     12701.3
    374520       12704
    374560     12704.9
    374600       12706
    374640     12708.4
    374680     12708.1
    374720     12710.8
    374760     12710.7
    374800     12713.2
    374840       12714
    374880     12716.9
    374920     12716.4
    374960     12718.6
    375000     12719.6
    375040       12720
    375080     12722.2
    375120     12723.3
    375160     12723.9
    375200     12726.2
    375240     12727.7
    375280     12728.4
    375320     12731.1
    375360       12732
    375400     12733.1
    375440     12735.6
    375480     12735.2
    375520       12738
    375560     12737.9
    375600     12740.4
    375640     12741.1
    375680       12744
    375720     12743.5
    375760     12745.7
    375800     12746.8
    375840     12747.1
    375880     12749.3
    375920     12750.5
    375960     12751.1
    376000     12753.3
    376040     12754.9
    376080     12755.5
    376120     12758.2
    376160     12759.2
    376200     12760.3
    376240     12762.7
    376280     12762.3
    376320     12765.1
    376360     12765.1
    376400     12767.5
    376440     12768.3
    376480     12771.2
    376520     12770.6
    376560     12772.8
    376600     12773.9
    376640     12774.3
    376680     12776.4
    376720     12777.6
    376760     12778.2
    376800     12780.5
    376840     12781.9
    376880     12782.6
    376920     12785.4
    376960     12786.2
    377000     12787.3
    377040     12789.8
    377080     12789.4
    377120     12792.2
    377160     12792.2
    377200     12794.7
    377240     12795.4
    377280     12798.3
    377320     12797.7
    377360       12800
    377400     12801.1
    377440     12801.4
    377480     12803.6
    377520     12804.7
    377560     12805.3
    377600     12807.7
    377640     12809.1
    377680     12809.8
    377720     12812.5
    377760     12813.4
    377800     12814.4
    377840     12816.9
    377880     12816.6
    377920     12819.4
    377960     12819.4
    378000     12821.8
    378040     12822.5
    378080     12825.4
    378120     12824.8
    378160     12827.1
    378200     12828.2
    378240     12828.6
    378280     12830.7
    378320     12831.8
    378360     12832.4
    378400     12834.8
    378440     12836.2
    378480     12836.9
    378520     12839.6
    378560     12840.5
    378600     12841.6
    378640     12844.1
    378680     12843.7
    378720     12846.5
    378760     12846.4
    378800     12848.9
    378840     12849.6
    378880     12852.5
    378920       12852
    378960     12854.2
    379000     12855.4
    379040     12855.6
    379080     12857.9
    379120     12858.9
    379160     12859.6
    379200     12861.9
    379240     12863.3
    379280       12864
    379320     12866.8
    379360     12867.6
    379400     12868.6
    379440     12871.2
    379480     12870.8
    379520     12873.6
    379560     12873.6
    379600       12876
    379640     12876.7
    379680     12879.6
    379720     12879.1
    379760     12881.3
    379800     12882.4
    379840     12882.7
    379880       12885
    379920       12886
    379960     12886.6
    380000       12889
    380040     12890.4
    380080     12891.1
    380120     12893.9
    380160     12894.7
    380200     12895.7
    380240     12898.3
    380280     12897.9
    380320     12900.7
    380360     12900.7
    380400     12903.1
    380440     12903.9
    380480     12906.7
    380520     12906.1
    380560     12908.5
    380600     12909.5
    380640     12909.8
    380680     12912.1
    380720     12913.1
    380760     12913.7
    380800     12916.1
    380840     12917.5
    380880     12918.3
    380920     12920.9
    380960     12921.8
    381000     12922.8
    381040     12925.4
    381080       12925
    381120     12927.8
    381160     12927.8
    381200     12930.3
    381240       12931
    381280     12933.8
    381320     12933.3
    381360     12935.5
    381400     12936.6
    381440     12936.9
    381480     12939.2
    381520     12940.2
    381560     12940.8
    381600     12943.2
    381640     12944.6
    381680     12945.4
    381720     12948.1
    381760     12948.9
    381800     12949.9
    381840     12952.5
    381880     12952.1
    381920     12954.9
    381960     12954.9
    382000     12957.4
    382040       12958
    382080     12960.9
    382120     12960.4
    382160     12962.6
    382200     12963.7
    382240       12964
    382280     12966.2
    382320     12967.3
    382360     12967.9
    382400     12970.3
    382440     12971.8
    382480     12972.5
    382520     12975.2
    382560       12976
    382600       12977
    382640     12979.6
    382680     12979.2
    382720       12982
    382760       12982
    382800     12984.5
    382840     12985.1
    382880       12988
    382920     12987.5
    382960     12989.7
    383000     12990.9
    383040     12991.1
    383080     12993.3
    383120     12994.3
    383160       12995
    383200     12997.4
    383240     12998.9
    383280     12999.6
    383320     13002.3
    383360     13003.1
    383400     13004.1
    383440     13006.7
    383480     13006.3
    383520     13009.2
    383560       13009
    383600     13011.6
    383640     13012.2
    383680     13015.1
    383720     13014.5
    383760     13016.8
    383800     13017.9
    383840     13018.2
    383880     13020.4
    383920     13021.4
    383960       13022
    384000     13024.5
    384040       13026
    384080     13026.7
    384120     13029.4
    384160     13030.2
    384200     13031.2
    384240     13033.8
    384280     13033.3
    384320     13036.3
    384360     13036.1
    384400     13038.6
    384440     13039.3
    384480     13042.2
    384520     13041.6
    384560     13043.8
    384600       13045
    384640     13045.3
    384680     13047.5
    384720     13048.5
    384760     13049.1
    384800     13051.5
    384840       13053
    384880     13053.8
    384920     13056.5
    384960     13057.3
    385000     13058.2
    385040     13060.9
    385080     13060.4
    385120     13063.4
    385160     13063.2
    385200     13065.7
    385240     13066.4
    385280     13069.3
    385320     13068.7
    385360     13070.9
    385400     13072.1
    385440     13072.3
    385480     13074.5
    385520     13075.6
    385560     13076.2
    385600     13078.6
    385640     13080.1
    385680     13080.9
    385720     13083.6
    385760     13084.3
    385800     13085.3
    385840     13087.9
    385880     13087.5
    385920     13090.5
    385960     13090.2
    386000     13092.7
    386040     13093.4
    386080     13096.3
    386120     13095.8
    386160       13098
    386200     13099.1
    386240     13099.4
    386280     13101.6
    386320     13102.7
    386360     13103.2
    386400     13105.7
    386440     13107.2
    386480     13107.9
    386520     13110.7
    386560     13111.4
    386600     13112.4
    386640     13115.1
    386680     13114.6
    386720     13117.6
    386760     13117.3
    386800     13119.8
    386840     13120.5
    386880     13123.4
    386920     13122.9
    386960     13125.1
    387000     13126.2
    387040     13126.5
    387080     13128.7
    387120     13129.7
    387160     13130.3
    387200     13132.8
    387240     13134.2
    387280       13135
    387320     13137.8
    387360     13138.5
    387400     13139.5
    387440     13142.2
    387480     13141.6
    387520     13144.7
    387560     13144.4
    387600       13147
    387640     13147.6
    387680     13150.5
    387720       13150
    387760     13152.1
    387800     13153.3
    387840     13153.5
    387880     13155.8
    387920     13156.8
    387960     13157.4
    388000     13159.8
    388040     13161.4
    388080     13162.1
    388120     13164.9
    388160     13165.6
    388200     13166.6
    388240     13169.2
    388280     13168.7
    388320     13171.8
    388360     13171.5
    388400     13174.1
    388440     13174.7
    388480     13177.6
    388520     13177.1
    388560     13179.2
    388600     13180.3
    388640     13180.6
    388680     13182.9
    388720       13184
    388760     13184.4
    388800     13186.9
    388840     13188.5
    388880     13189.2
    388920     13191.9
    388960     13192.6
    389000     13193.6
    389040     13196.3
    389080     13195.7
    389120     13198.9
    389160     13198.6
    389200     13201.1
    389240     13201.8
    389280     13204.7
    389320     13204.2
    389360     13206.3
    389400     13207.4
    389440     13207.7
    389480     13209.9
    389520     13211.1
    389560     13211.5
    389600       13214
    389640     13215.6
    389680     13216.3
    389720       13219
    389760     13219.7
    389800     13220.6
    389840     13223.5
    389880     13222.8
    389920       13226
    389960     13225.7
    390000     13228.2
    390040     13228.9
    390080     13231.8
    390120     13231.3
    390160     13233.3
    390200     13234.5
    390240     13234.7
    390280       13237
    390320     13238.1
    390360     13238.6
    390400     13241.1
    390440     13242.6
    390480     13243.4
    390520     13246.1
    390560     13246.7
    390600     13247.7
    390640     13250.6
    390680     13249.9
    390720     13253.1
    390760     13252.7
    390800     13255.3
    390840     13255.9
    390880     13258.9
    390920     13258.4
    390960     13260.4
    391000     13261.6
    391040     13261.8
    391080     13264.1
    391120     13265.2
    391160     13265.6
    391200     13268.1
    391240     13269.7
    391280     13270.4
    391320     13273.1
    391360     13273.8
    391400     13274.8
    391440     13277.6
    391480       13277
    391520     13280.1
    391560     13279.8
    391600     13282.4
    391640       13283
    391680     13285.9
    391720     13285.5
    391760     13287.5
    391800     13288.6
    391840     13288.9
    391880     13291.2
    391920     13292.2
    391960     13292.6
    392000     13295.2
    392040     13296.7
    392080     13297.5
    392120     13300.2
    392160     13300.8
    392200     13301.8
    392240     13304.7
    392280       13304
    392320     13307.2
    392360     13306.8
    392400     13309.4
    392440       13310
    392480       13313
    392520     13312.5
    392560     13314.5
    392600     13315.7
    392640       13316
    392680     13318.2
    392720     13319.2
    392760     13319.7
    392800     13322.2
    392840     13323.8
    392880     13324.5
    392920     13327.2
    392960     13327.9
    393000     13328.9
    393040     13331.7
    393080     13331.1
    393120     13334.3
    393160     13333.9
    393200     13336.5
    393240       13337
    393280     13340.1
    393320     13339.5
    393360     13341.5
    393400     13342.7
    393440     13343.1
    393480     13345.3
    393520     13346.3
    393560     13346.7
    393600     13349.3
    393640     13350.8
    393680     13351.6
    393720     13354.3
    393760     13354.9
    393800       13356
    393840     13358.9
    393880     13358.2
    393920     13361.3
    393960     13360.9
    394000     13363.6
    394040     13364.1
    394080     13367.2
    394120     13366.5
    394160     13368.6
    394200     13369.8
    394240     13370.1
    394280     13372.4
    394320     13373.4
    394360     13373.8
    394400     13376.3
    394440     13377.9
    394480     13378.6
    394520     13381.4
    394560       13382
    394600     13383.1
    394640       13386
    394680     13385.2
    394720     13388.4
    394760     13387.9
    394800     13390.7
    394840     13391.2
    394880     13394.2
    394920     13393.6
    394960     13395.7
    395000     13396.9
    395040     13397.2
    395080     13399.4
    395120     13400.5
    395160     13400.8
    395200     13403.4
    395240     13405.1
    395280     13405.7
    395320     13408.5
    395360     13409.1
    395400     13410.1
    395440       13413
    395480     13412.3
    395520     13415.5
    395560       13415
    395600     13417.8
    395640     13418.2
    395680     13421.4
    395720     13420.7
    395760     13422.7
    395800     13423.9
    395840     13424.3
    395880     13426.5
    395920     13427.5
    395960     13427.9
    396000     13430.4
    396040     13432.1
    396080     13432.8
    396120     13435.5
    396160     13436.2
    396200     13437.2
    396240       13440
    396280     13439.4
    396320     13442.5
    396360     13442.1
    396400     13444.9
    396440     13445.2
    396480     13448.4
    396520     13447.8
    396560     13449.9
    396600       13451
    396640     13451.4
    396680     13453.5
    396720     13454.6
    396760     13454.9
    396800     13457.5
    396840     13459.2
    396880     13459.9
    396920     13462.6
    396960     13463.3
    397000     13464.3
    397040     13467.1
    397080     13466.4
    397120     13469.6
    397160     13469.2
    397200       13472
    397240     13472.4
    397280     13475.5
    397320     13474.9
    397360     13476.9
    397400     13478.1
    397440     13478.5
    397480     13480.6
    397520     13481.7
    397560       13482
    397600     13484.6
    397640     13486.3
    397680     13486.9
    397720     13489.7
    397760     13490.3
    397800     13491.4
    397840     13494.1
    397880     13493.5
    397920     13496.6
    397960     13496.2
    398000     13499.1
    398040     13499.4
    398080     13502.5
    398120     13501.9
    398160       13504
    398200     13505.2
    398240     13505.6
    398280     13507.6
    398320     13508.8
    398360       13509
    398400     13511.7
    398440     13513.4
    398480       13514
    398520     13516.8
    398560     13517.4
    398600     13518.5
    398640     13521.3
    398680     13520.5
    398720     13523.7
    398760     13523.3
    398800     13526.2
    398840     13526.5
    398880     13529.6
    398920     13529.1
    398960     13531.1
    399000     13532.3
    399040     13532.7
    399080     13534.7
    399120     13535.9
    399160     13536.1
    399200     13538.7
    399240     13540.4
    399280       13541
    399320     13543.9
    399360     13544.5
    399400     13545.6
    399440     13548.4
    399480     13547.6
    399520     13550.8
    399560     13550.4
    399600     13553.2
    399640     13553.7
    399680     13556.7
    399720     13556.2
    399760     13558.2
    399800     13559.4
    399840     13559.8
    399880     13561.8
    399920       13563
    399960     13563.3
    400000     13565.8
    400040     13567.6
    400080     13568.1
    400120       13571
    400160     13571.7
    400200     13572.7
    400240     13575.5
    400280     13574.7
    400320     13577.9
    400360     13577.6
    400400     13580.3
    400440     13580.8
    400480     13583.7
    400520     13583.4
    400560     13585.3
    400600     13586.6
    400640     13586.9
    400680     13588.9
    400720     13590.1
    400760     13590.4
    400800       13593
    400840     13594.7
    400880     13595.3
    400920     13598.1
    400960     13598.8
    401000     13599.8
    401040     13602.5
    401080     13601.8
    401120       13605
    401160     13604.7
    401200     13607.4
    401240     13607.9
    401280     13610.8
    401320     13610.4
    401360     13612.4
    401400     13613.7
    401440       13614
    401480       13616
    401520     13617.2
    401560     13617.5
    401600       13620
    401640     13621.8
    401680     13622.4
    401720     13625.2
    401760     13625.9
    401800       13627
    401840     13629.6
    401880     13628.9
    401920     13632.1
    401960     13631.8
    402000     13634.6
    402040       13635
    402080     13637.9
    402120     13637.5
    402160     13639.5
    402200     13640.8
    402240     13641.2
    402280     13643.1
    402320     13644.4
    402360     13644.5
    402400     13647.1
    402440     13648.9
    402480     13649.5
    402520     13652.3
    402560       13653
    402600       13654
    402640     13656.7
    402680       13656
    402720     13659.2
    402760     13658.9
    402800     13661.7
    402840     13662.1
    402880       13665
    402920     13664.6
    402960     13666.6
    403000     13667.9
    403040     13668.3
    403080     13670.2
    403120     13671.4
    403160     13671.6
    403200     13674.3
    403240       13676
    403280     13676.6
    403320     13679.4
    403360     13680.1
    403400     13681.2
    403440     13683.9
    403480     13683.1
    403520     13686.2
    403560       13686
    403600     13688.8
    403640     13689.3
    403680     13692.1
    403720     13691.8
    403760     13693.7
    403800       13695
    403840     13695.4
    403880     13697.4
    403920     13698.5
    403960     13698.8
    404000     13701.4
    404040     13703.2
    404080     13703.7
    404120     13706.5
    404160     13707.2
    404200     13708.3
    404240       13711
    404280     13710.2
    404320     13713.4
    404360     13713.1
    404400     13715.9
    404440     13716.4
    404480     13719.2
    404520     13718.8
    404560     13720.8
    404600     13722.1
    404640     13722.5
    404680     13724.5
    404720     13725.6
    404760     13725.9
    404800     13728.4
    404840     13730.4
    404880     13730.8
    404920     13733.6
    404960     13734.3
    405000     13735.4
    405040     13738.1
    405080     13737.3
    405120     13740.5
    405160     13740.2
    405200       13743
    405240     13743.4
    405280     13746.3
    405320     13745.9
    405360     13747.9
    405400     13749.2
    405440     13749.6
    405480     13751.6
    405520     13752.7
    405560       13753
    405600     13755.5
    405640     13757.4
    405680     13757.9
    405720     13760.7
    405760     13761.5
    405800     13762.5
    405840     13765.1
    405880     13764.4
    405920     13767.6
    405960     13767.3
    406000     13770.1
    406040     13770.6
    406080     13773.4
    406120     13773.1
    406160       13775
    406200     13776.4
    406240     13776.8
    406280     13778.8
    406320     13779.8
    406360     13780.1
    406400     13782.6
    406440     13784.6
    406480       13785
    406520     13787.8
    406560     13788.7
    406600     13789.6
    406640     13792.3
    406680     13791.5
    406720     13794.7
    406760     13794.4
    406800     13797.2
    406840     13797.7
    406880     13800.6
    406920     13800.2
    406960     13802.2
    407000     13803.5
    407040     13803.9
    407080     13805.9
    407120     13806.9
    407160     13807.3
    407200     13809.8
    407240     13811.7
    407280     13812.1
    407320       13815
    407360     13815.8
    407400     13816.7
    407440     13819.5
    407480     13818.6
    407520     13821.9
    407560     13821.5
    407600     13824.4
    407640     13824.9
    407680     13827.7
    407720     13827.3
    407760     13829.3
    407800     13830.6
    407840       13831
    407880     13833.1
    407920     13834.1
    407960     13834.4
    408000     13836.9
    408040     13838.8
    408080     13839.2
    408120       13842
    408160       13843
    408200     13843.7
    408240     13846.6
    408280     13845.7
    408320       13849
    408360     13848.6
    408400     13851.5
    408440       13852
    408480     13854.8
    408520     13854.4
    408560     13856.4
    408600     13857.8
    408640     13858.2
    408680     13860.2
    408720     13861.2
    408760     13861.5
    408800     13864.1
    408840     13865.9
    408880     13866.3
    408920     13869.2
    408960     13870.1
    409000     13870.8
    409040     13873.6
    409080     13872.8
    409120     13876.1
    409160     13875.7
    409200     13878.6
    409240       13879
    409280     13881.9
    409320     13881.5
    409360     13883.6
    409400     13884.9
    409440     13885.3
    409480     13887.3
    409520     13888.3
    409560     13888.6
    409600     13891.2
    409640       13893
    409680     13893.4
    409720     13896.3
    409760     13897.3
    409800     13897.9
    409840     13900.7
    409880     13899.9
    409920     13903.3
    409960     13902.9
    410000     13905.7
    410040     13906.1
    410080       13909
    410120     13908.6
    410160     13910.7
    410200       13912
    410240     13912.4
    410280     13914.4
    410320     13915.4
    410360     13915.6
    410400     13918.3
    410440     13920.1
    410480     13920.5
    410520     13923.4
    410560     13924.4
    410600     13925.1
    410640     13927.8
    410680       13927
    410720     13930.4
    410760       13930
    410800     13932.8
    410840     13933.2
    410880     13936.1
    410920     13935.7
    410960     13937.7
    411000     13939.1
    411040     13939.5
    411080     13941.5
    411120     13942.5
    411160     13942.7
    411200     13945.4
    411240     13947.2
    411280     13947.6
    411320     13950.5
    411360     13951.4
    411400     13952.1
    411440     13954.8
    411480     13954.1
    411520     13957.5
    411560     13957.1
    411600     13959.9
    411640     13960.3
    411680     13963.2
    411720     13962.8
    411760     13964.8
    411800     13966.2
    411840     13966.6
    411880     13968.5
    411920     13969.5
    411960     13969.8
    412000     13972.5
    412040     13974.3
    412080     13974.7
    412120     13977.6
    412160     13978.5
    412200     13979.2
    412240     13981.9
    412280     13981.2
    412320     13984.6
    412360     13984.2
    412400       13987
    412440     13987.3
    412480     13990.3
    412520     13989.8
    412560     13991.9
    412600     13993.2
    412640     13993.6
    412680     13995.5
    412720     13996.6
    412760     13996.9
    412800     13999.5
    412840     14001.4
    412880     14001.8
    412920     14004.6
    412960     14005.6
    413000     14006.3
    413040       14009
    413080     14008.3
    413120     14011.7
    413160     14011.2
    413200     14014.1
    413240     14014.4
    413280     14017.4
    413320     14016.8
    413360     14018.9
    413400     14020.3
    413440     14020.7
    413480     14022.6
    413520     14023.6
    413560       14024
    413600     14026.6
    413640     14028.5
    413680     14028.9
    413720     14031.7
    413760     14032.7
    413800     14033.4
    413840       14036
    413880     14035.3
    413920     14038.7
    413960     14038.4
    414000     14041.1
    414040     14041.5
    414080     14044.4
    414120     14043.9
    414160       14046
    414200     14047.4
    414240     14047.7
    414280     14049.7
    414320     14050.7
    414360     14051.1
    414400     14053.7
    414440     14055.6
    414480       14056
    414520     14058.8
    414560     14059.8
    414600     14060.4
    414640     14063.1
    414680     14062.4
    414720     14065.8
    414760     14065.5
    414800     14068.3
    414840     14068.5
    414880     14071.5
    414920       14071
    414960     14073.1
    415000     14074.6
    415040     14074.8
    415080     14076.9
    415120     14077.8
    415160     14078.1
    415200     14080.8
    415240     14082.7
    415280     14083.1
    415320     14085.9
    415360     14086.9
    415400     14087.5
    415440     14090.2
    415480     14089.5
    415520     14092.9
    415560     14092.6
    415600     14095.3
    415640     14095.7
    415680     14098.6
    415720     14098.1
    415760     14100.2
    415800     14101.6
    415840     14101.9
    415880     14103.9
    415920     14104.8
    415960     14105.2
    416000     14107.9
    416040     14109.8
    416080     14110.1
    416120       14113
    416160       14114
    416200     14114.6
    416240     14117.3
    416280     14116.6
    416320       14120
    416360     14119.6
    416400     14122.5
    416440     14122.8
    416480     14125.7
    416520     14125.2
    416560     14127.3
    416600     14128.7
    416640       14129
    416680       14131
    416720     14131.8
    416760     14132.3
    416800       14135
    416840     14136.9
    416880     14137.3
    416920     14140.1
    416960     14141.1
    417000     14141.7
    417040     14144.4
    417080     14143.7
    417120     14147.1
    417160     14146.7
    417200     14149.5
    417240       14150
    417280     14152.8
    417320     14152.3
    417360     14154.4
    417400     14155.9
    417440     14156.1
    417480     14158.1
    417520     14158.9
    417560     14159.4
    417600     14162.1
    417640     14163.9
    417680     14164.4
    417720     14167.1
    417760     14168.2
    417800     14168.9
    417840     14171.5
    417880     14170.8
    417920     14174.2
    417960     14173.8
    418000     14176.6
    418040     14177.1
    418080     14179.9
    418120     14179.3
    418160     14181.4
    418200       14183
    418240     14183.1
    418280     14185.1
    418320       14186
    418360     14186.6
    418400     14189.2
    418440       14191
    418480     14191.4
    418520     14194.3
    418560     14195.2
    418600     14195.9
    418640     14198.6
    418680     14197.9
    418720     14201.3
    418760     14200.9
    418800     14203.7
    418840     14204.2
    418880     14206.9
    418920     14206.4
    418960     14208.5
    419000     14210.1
    419040     14210.2
    419080     14212.2
    419120       14213
    419160     14213.6
    419200     14216.2
    419240     14218.1
    419280     14218.5
    419320     14221.3
    419360     14222.3
    419400       14223
    419440     14225.7
    419480       14225
    419520     14228.4
    419560       14228
    419600     14230.8
    419640     14231.3
    419680       14234
    419720     14233.6
    419760     14235.5
    419800     14237.2
    419840     14237.3
    419880     14239.3
    419920     14240.1
    419960     14240.6
    420000     14243.3
    420040     14245.2
    420080     14245.6
    420120     14248.5
    420160     14249.4
    420200     14250.2
    420240     14252.9
    420280       14252
    420320     14255.5
    420360     14255.1
    420400     14257.9
    420440     14258.4
    420480     14261.1
    420520     14260.7
    420560     14262.5
    420600     14264.3
    420640     14264.4
    420680     14266.4
    420720     14267.2
    420760     14267.7
    420800     14270.4
    420840     14272.3
    420880     14272.7
    420920     14275.5
    420960     14276.5
    421000     14277.2
    421040     14279.9
    421080     14279.2
    421120     14282.5
    421160     14282.2
    421200       14285
    421240     14285.4
    421280     14288.2
    421320     14287.8
    421360     14289.6
    421400     14291.4
    421440     14291.5
    421480     14293.5
    421520     14294.3
    421560     14294.8
    421600     14297.5
    421640     14299.4
    421680     14299.8
    421720     14302.6
    421760     14303.5
    421800     14304.3
    421840       14307
    421880     14306.3
    421920     14309.5
    421960     14309.3
    422000     14312.1
    422040     14312.5
    422080     14315.3
    422120     14314.8
    422160     14316.7
    422200     14318.5
    422240     14318.5
    422280     14320.5
    422320     14321.5
    422360     14321.9
    422400     14324.5
    422440     14326.5
    422480     14326.8
    422520     14329.6
    422560     14330.6
    422600     14331.4
    422640     14334.1
    422680     14333.3
    422720     14336.5
    422760     14336.3
    422800     14339.1
    422840     14339.6
    422880     14342.4
    422920     14341.9
    422960     14343.7
    423000     14345.5
    423040     14345.6
    423080     14347.6
    423120     14348.5
    423160     14348.9
    423200     14351.6
    423240     14353.6
    423280     14353.8
    423320     14356.7
    423360     14357.6
    423400     14358.5
    423440     14361.2
    423480     14360.3
    423520     14363.7
    423560     14363.4
    423600     14366.2
    423640     14366.7
    423680     14369.4
    423720     14368.9
    423760     14370.8
    423800     14372.6
    423840     14372.6
    423880     14374.7
    423920     14375.5
    423960     14375.9
    424000     14378.7
    424040     14380.6
    424080     14380.9
    424120     14383.8
    424160     14384.7
    424200     14385.5
    424240     14388.2
    424280     14387.4
    424320     14390.7
    424360     14390.5
    424400     14393.2
    424440     14393.7
    424480     14396.5
    424520       14396
    424560     14397.9
    424600     14399.7
    424640     14399.7
    424680     14401.7
    424720     14402.5
    424760     14402.9
    424800     14405.7
    424840     14407.6
    424880     14407.9
    424920     14410.8
    424960     14411.8
    425000     14412.6
    425040     14415.2
    425080     14414.4
    425120     14417.7
    425160     14417.6
    425200     14420.3
    425240     14420.7
    425280     14423.6
    425320       14423
    425360     14424.9
    425400     14426.7
    425440     14426.8
    425480     14428.7
    425520     14429.6
    425560       14430
    425600     14432.8
    425640     14434.6
    425680       14435
    425720     14437.9
    425760     14438.8
    425800     14439.7
    425840     14442.3
    425880     14441.5
    425920     14444.8
    425960     14444.6
    426000     14447.3
    426040     14447.8
    426080     14450.7
    426120     14450.1
    426160     14451.9
    426200     14453.8
    426240     14453.8
    426280     14455.7
    426320     14456.7
    426360       14457
    426400     14459.8
    426440     14461.7
    426480       14462
    426520     14464.9
    426560     14465.8
    426600     14466.7
    426640     14469.3
    426680     14468.5
    426720     14471.8
    426760     14471.7
    426800     14474.4
    426840     14474.9
    426880     14477.7
    426920     14477.1
    426960       14479
    427000     14480.8
    427040     14480.8
    427080     14482.8
    427120     14483.8
    427160       14484
    427200     14486.8
    427240     14488.8
    427280       14489
    427320       14492
    427360     14492.9
    427400     14493.8
    427440     14496.3
    427480     14495.5
    427520     14498.9
    427560     14498.7
    427600     14501.4
    427640       14502
    427680     14504.8
    427720     14504.2
    427760       14506
    427800     14507.8
    427840     14507.8
    427880     14509.9
    427920     14510.8
    427960     14511.1
    428000     14513.8
    428040     14515.8
    428080       14516
    428120       14519
    428160       14520
    428200     14520.8
    428240     14523.4
    428280     14522.6
    428320     14525.9
    428360     14525.7
    428400     14528.4
    428440       14529
    428480     14531.8
    428520     14531.2
    428560     14533.1
    428600     14534.9
    428640     14534.8
    428680     14536.9
    428720     14537.8
    428760     14538.1
    428800     14540.8
    428840     14542.8
    428880       14543
    428920       14546
    428960       14547
    429000     14547.8
    429040     14550.4
    429080     14549.5
    429120     14552.9
    429160     14552.8
    429200     14555.4
    429240       14556
    429280     14558.8
    429320     14558.2
    429360     14560.1
    429400     14561.9
    429440     14561.8
    429480     14563.9
    429520     14564.8
    429560     14565.2
    429600     14567.8
    429640     14569.8
    429680       14570
    429720     14573.1
    429760     14574.1
    429800     14574.8
    429840     14577.4
    429880     14576.6
    429920       14580
    429960     14579.8
    430000     14582.4
    430040       14583
    430080     14585.9
    430120     14585.3
    430160     14587.2
    430200     14588.9
    430240     14588.7
    430280       14591
    430320     14591.9
    430360     14592.2
    430400     14594.9
    430440     14596.9
    430480     14597.1
    430520     14600.2
    430560     14601.1
    430600     14601.9
    430640     14604.5
    430680     14603.6
    430720     14607.1
    430760     14606.9
    430800     14609.4
    430840       14610
    430880       14613
    430920     14612.4
    430960     14614.2
    431000     14616.1
    431040     14615.8
    431080       14618
    431120     14618.9
    431160     14619.3
    431200       14622
    431240       14624
    431280     14624.1
    431320     14627.2
    431360     14628.2
    431400       14629
    431440     14631.6
    431480     14630.7
    431520     14634.2
    431560     14633.9
    431600     14636.5
    431640     14637.1
    431680     14640.1
    431720     14639.5
    431760     14641.3
    431800     14643.2
    431840     14642.8
    431880     14645.2
    431920       14646
    431960     14646.4
    432000     14649.1
    432040     14651.1
    432080     14651.2
    432120     14654.2
    432160     14655.3
    432200       14656
    432240     14658.7
    432280     14657.7
    432320     14661.2
    432360       14661
    432400     14663.6
    432440     14664.2
    432480     14667.2
    432520     14666.6
    432560     14668.3
    432600     14670.4
    432640     14669.8
    432680     14672.3
    432720     14673.1
    432760     14673.4
    432800     14676.1
    432840     14678.2
    432880     14678.3
    432920     14681.3
    432960     14682.4
    433000     14683.1
    433040     14685.8
    433080     14684.8
    433120     14688.3
    433160     14688.1
    433200     14690.7
    433240     14691.3
    433280     14694.2
    433320     14693.7
    433360     14695.4
    433400     14697.5
    433440     14696.9
    433480     14699.4
    433520     14700.1
    433560     14700.5
    433600     14703.2
    433640     14705.3
    433680     14705.3
    433720     14708.4
    433760     14709.4
    433800     14710.2
    433840     14712.7
    433880     14711.9
    433920     14715.4
    433960     14715.1
    434000     14717.7
    434040     14718.4
    434080     14721.3
    434120     14720.8
    434160     14722.5
    434200     14724.6
    434240       14724
    434280     14726.5
    434320     14727.2
    434360     14727.5
    434400     14730.2
    434440     14732.4
    434480     14732.4
    434520     14735.5
    434560     14736.5
    434600     14737.2
    434640     14739.8
    434680       14739
    434720     14742.4
    434760     14742.2
    434800     14744.8
    434840     14745.4
    434880     14748.4
    434920     14747.8
    434960     14749.4
    435000     14751.7
    435040       14751
    435080     14753.5
    435120     14754.2
    435160     14754.6
    435200     14757.3
    435240     14759.5
    435280     14759.4
    435320     14762.5
    435360     14763.6
    435400     14764.3
    435440     14766.9
    435480       14766
    435520     14769.5
    435560     14769.2
    435600     14771.8
    435640     14772.5
    435680     14775.4
    435720     14774.8
    435760     14776.5
    435800     14778.7
    435840     14778.1
    435880     14780.5
    435920     14781.3
    435960     14781.6
    436000     14784.4
    436040     14786.5
    436080     14786.5
    436120     14789.7
    436160     14790.6
    436200     14791.4
    436240     14793.9
    436280     14793.1
    436320     14796.6
    436360     14796.3
    436400     14798.9
    436440     14799.5
    436480     14802.5
    436520     14801.9
    436560     14803.5
    436600     14805.7
    436640     14805.2
    436680     14807.6
    436720     14808.4
    436760     14808.6
    436800     14811.5
    436840     14813.6
    436880     14813.6
    436920     14816.7
    436960     14817.7
    437000     14818.5
    437040       14821
    437080     14820.2
    437120     14823.7
    437160     14823.3
    437200       14826
    437240     14826.6
    437280     14829.6
    437320       14829
    437360     14830.6
    437400     14832.8
    437440     14832.2
    437480     14834.7
    437520     14835.5
    437560     14835.8
    437600     14838.5
    437640     14840.7
    437680     14840.6
    437720     14843.7
    437760     14844.7
    437800     14845.5
    437840     14848.1
    437880     14847.2
    437920     14850.8
    437960     14850.5
    438000       14853
    438040     14853.7
    438080     14856.7
    438120     14856.1
    438160     14857.7
    438200     14859.8
    438240     14859.3
    438280     14861.8
    438320     14862.6
    438360     14862.8
    438400     14865.7
    438440     14867.8
    438480     14867.7
    438520     14870.9
    438560     14871.8
    438600     14872.6
    438640     14875.2
    438680     14874.3
    438720     14877.9
    438760     14877.6
    438800     14880.1
    438840     14880.8
    438880     14883.8
    438920     14883.2
    438960     14884.8
    439000     14886.9
    439040     14886.4
    439080     14888.9
    439120     14889.7
    439160     14889.9
    439200     14892.8
    439240     14894.9
    439280     14894.8
    439320       14898
    439360       14899
    439400     14899.7
    439440     14902.3
    439480     14901.4
    439520       14905
    439560     14904.7
    439600     14907.3
    439640     14907.9
    439680     14910.9
    439720     14910.3
    439760     14911.9
    439800     14914.1
    439840     14913.6
    439880       14916
    439920     14916.8
    439960       14917
    440000     14919.9
    440040       14922
    440080     14921.9
    440120     14925.1
    440160     14926.1
    440200     14926.8
    440240     14929.4
    440280     14928.5
    440320     14932.2
    440360     14931.8
    440400     14934.4
    440440     14935.1
    440480     14938.1
    440520     14937.4
    440560       14939
    440600     14941.2
    440640     14940.6
    440680     14943.1
    440720     14943.9
    440760     14944.1
    440800       14947
    440840     14949.1
    440880       14949
    440920     14952.1
    440960     14953.2
    441000     14953.9
    441040     14956.6
    441080     14955.6
    441120     14959.3
    441160     14958.9
    441200     14961.5
    441240     14962.2
    441280     14965.2
    441320     14964.5
    441360     14966.2
    441400     14968.4
    441440     14967.7
    441480     14970.2
    441520       14971
    441560     14971.2
    441600     14974.1
    441640     14976.2
    441680     14976.2
    441720     14979.2
    441760     14980.3
    441800       14981
    441840     14983.6
    441880     14982.7
    441920     14986.4
    441960       14986
    442000     14988.6
    442040     14989.3
    442080     14992.3
    442120     14991.6
    442160     14993.3
    442200     14995.6
    442240     14994.8
    442280     14997.3
    442320     14998.1
    442360     14998.3
    442400     15001.3
    442440     15003.3
    442480     15003.3
    442520     15006.3
    442560     15007.4
    442600     15008.2
    442640     15010.8
    442680     15009.8
    442720     15013.6
    442760     15013.2
    442800     15015.7
    442840     15016.4
    442880     15019.4
    442920     15018.8
    442960     15020.4
    443000     15022.7
    443040       15022
    443080     15024.5
    443120     15025.3
    443160     15025.4
    443200     15028.4
    443240     15030.5
    443280     15030.4
    443320     15033.5
    443360     15034.5
    443400     15035.2
    443440     15037.9
    443480       15037
    443520     15040.8
    443560     15040.3
    443600     15042.8
    443640     15043.5
    443680     15046.4
    443720     15045.9
    443760     15047.5
    443800     15049.8
    443840     15049.1
    443880     15051.6
    443920     15052.4
    443960     15052.6
    444000     15055.5
    444040     15057.6
    444080     15057.5
    444120     15060.6
    444160     15061.6
    444200     15062.4
    444240       15065
    444280     15064.1
    444320     15067.8
    444360     15067.4
    444400     15069.9
    444440     15070.7
    444480     15073.5
    444520       15073
    444560     15074.6
    444600     15076.8
    444640     15076.2
    444680     15078.7
    444720     15079.5
    444760     15079.7
    444800     15082.6
    444840     15084.7
    444880     15084.7
    444920     15087.7
    444960     15088.7
    445000     15089.5
    445040     15092.1
    445080     15091.2
    445120       15095
    445160     15094.6
    445200     15096.9
    445240     15097.8
    445280     15100.6
    445320     15100.2
    445360     15101.7
    445400     15103.9
    445440     15103.4
    445480     15105.9
    445520     15106.7
    445560     15106.8
    445600     15109.7
    445640     15111.9
    445680     15111.8
    445720     15114.7
    445760     15115.9
    445800     15116.6
    445840     15119.3
    445880     15118.4
    445920     15122.1
    445960     15121.7
    446000       15124
    446040     15124.9
    446080     15127.9
    446120     15127.3
    446160     15128.9
    446200       15131
    446240     15130.5
    446280       15133
    446320     15133.8
    446360     15133.9
    446400     15136.9
    446440     15138.9
    446480     15138.9
    446520     15141.9
    446560       15143
    446600     15143.7
    446640     15146.4
    446680     15145.5
    446720     15149.1
    446760     15148.8
    446800     15151.1
    446840       15152
    446880     15154.9
    446920     15154.4
    446960       15156
    447000     15158.1
    447040     15157.6
    447080     15160.2
    447120       15161
    447160     15161.1
    447200       15164
    447240       15166
    447280     15166.1
    447320       15169
    447360     15170.1
    447400     15170.8
    447440     15173.5
    447480     15172.6
    447520     15176.2
    447560     15175.9
    447600     15178.2
    447640     15179.1
    447680     15182.1
    447720     15181.5
    447760     15183.1
    447800     15185.3
    447840     15184.7
    447880     15187.2
    447920     15188.1
    447960     15188.1
    448000     15191.1
    448040     15193.2
    448080     15193.2
    448120     15196.1
    448160     15197.2
    448200       15198
    448240     15200.6
    448280     15199.7
    448320     15203.3
    448360       15203
    448400     15205.3
    448440     15206.2
    448480     15209.2
    448520     15208.6
    448560     15210.3
    448600     15212.5
    448640     15211.7
    448680     15214.3
    448720     15215.2
    448760     15215.3
    448800     15218.2
    448840     15220.3
    448880     15220.3
    448920     15223.3
    448960     15224.3
    449000     15225.1
    449040     15227.7
    449080     15226.8
    449120     15230.4
    449160     15230.1
    449200     15232.5
    449240     15233.3
    449280     15236.3
    449320     15235.7
    449360     15237.4
    449400     15239.6
    449440     15238.9
    449480     15241.5
    449520     15242.3
    449560     15242.4
    449600     15245.3
    449640     15247.4
    449680     15247.4
    449720     15250.4
    449760     15251.4
    449800     15252.2
    449840     15254.9
    449880     15253.9
    449920     15257.6
    449960     15257.3
    450000     15259.6
    450040     15260.4
    450080     15263.4
    450120     15262.8
    450160     15264.6
    450200     15266.8
    450240       15266
    450280     15268.7
    450320     15269.5
    450360     15269.5
    450400     15272.5
    450440     15274.6
    450480     15274.6
    450520     15277.6
    450560     15278.6
    450600     15279.3
    450640       15282
    450680       15281
    450720     15284.8
    450760     15284.4
    450800     15286.8
    450840     15287.6
    450880     15290.5
    450920       15290
    450960     15291.8
    451000     15293.9
    451040     15293.1
    451080     15295.8
    451120     15296.7
    451160     15296.6
    451200     15299.6
    451240     15301.8
    451280     15301.8
    451320     15304.8
    451360     15305.8
    451400     15306.5
    451440     15309.2
    451480     15308.1
    451520     15311.9
    451560     15311.5
    451600     15313.8
    451640     15314.7
    451680     15317.7
    451720     15317.2
    451760       15319
    451800       15321
    451840     15320.3
    451880     15322.9
    451920     15323.8
    451960     15323.7
    452000     15326.8
    452040     15328.9
    452080     15328.9
    452120     15331.9
    452160     15332.9
    452200     15333.6
    452240     15336.4
    452280     15335.3
    452320     15339.1
    452360     15338.6
    452400       15341
    452440     15341.8
    452480     15344.9
    452520     15344.3
    452560     15346.1
    452600     15348.2
    452640     15347.4
    452680       15350
    452720       15351
    452760     15350.8
    452800     15353.9
    452840       15356
    452880     15356.1
    452920       15359
    452960     15360.1
    453000     15360.7
    453040     15363.5
    453080     15362.4
    453120     15366.2
    453160     15365.7
    453200     15368.2
    453240       15369
    453280       15372
    453320     15371.4
    453360     15373.3
    453400     15375.3
    453440     15374.5
    453480     15377.1
    453520     15378.1
    453560       15378
    453600       15381
    453640     15383.2
    453680     15383.2
    453720     15386.2
    453760     15387.2
    453800     15387.8
    453840     15390.6
    453880     15389.6
    453920     15393.3
    453960     15392.9
    454000     15395.3
    454040     15396.1
    454080     15399.2
    454120     15398.5
    454160     15400.4
    454200     15402.4
    454240     15401.6
    454280     15404.3
    454320     15405.2
    454360     15405.2
    454400     15408.2
    454440     15410.3
    454480     15410.3
    454520     15413.3
    454560     15414.4
    454600     15414.9
    454640     15417.7
    454680     15416.6
    454720     15420.5
    454760     15419.9
    454800     15422.4
    454840     15423.3
    454880     15426.4
    454920     15425.6
    454960     15427.5
    455000     15429.5
    455040     15428.7
    455080     15431.5
    455120     15432.4
    455160     15432.3
    455200     15435.3
    455240     15437.4
    455280     15437.5
    455320     15440.5
    455360     15441.5
    455400       15442
    455440     15444.8
    455480     15443.7
    455520     15447.6
    455560     15447.1
    455600     15449.5
    455640     15450.4
    455680     15453.4
    455720     15452.8
    455760     15454.7
    455800     15456.6
    455840     15455.8
    455880     15458.5
    455920     15459.5
    455960     15459.5
    456000     15462.5
    456040     15464.6
    456080     15464.6
    456120     15467.6
    456160     15468.6
    456200     15469.1
    456240       15472
    456280     15470.8
    456320     15474.7
    456360     15474.2
    456400     15476.7
    456440     15477.5
    456480     15480.6
    456520     15479.9
    456560     15481.8
    456600     15483.7
    456640       15483
    456680     15485.6
    456720     15486.6
    456760     15486.6
    456800     15489.6
    456840     15491.7
    456880     15491.8
    456920     15494.7
    456960     15495.7
    457000     15496.2
    457040     15499.2
    457080       15498
    457120     15501.9
    457160     15501.3
    457200     15503.9
    457240     15504.7
    457280     15507.7
    457320     15507.2
    457360     15508.8
    457400     15510.9
    457440     15510.1
    457480     15512.8
    457520     15513.8
    457560     15513.8
    457600     15516.7
    457640     15518.8
    457680     15518.9
    457720     15521.9
    457760     15522.8
    457800     15523.4
    457840     15526.3
    457880     15525.2
    457920       15529
    457960     15528.4
    458000     15531.1
    458040     15531.8
    458080     15534.9
    458120     15534.3
    458160       15536
    458200       15538
    458240     15537.2
    458280     15539.9
    458320     15540.9
    458360       15541
    458400       15544
    458440       15546
    458480     15546.1
    458520     15549.1
    458560       15550
    458600     15550.6
    458640     15553.5
    458680     15552.3
    458720     15556.1
    458760     15555.6
    458800     15558.2
    458840     15558.9
    458880     15562.1
    458920     15561.5
    458960     15563.2
    459000     15565.1
    459040     15564.4
    459080       15567
    459120     15568.1
    459160     15568.1
    459200     15571.2
    459240     15573.2
    459280     15573.2
    459320     15576.3
    459360     15577.2
    459400     15577.7
    459440     15580.7
    459480     15579.5
    459520     15583.3
    459560     15582.8
    459600     15585.3
    459640     15586.1
    459680     15589.3
    459720     15588.6
    459760     15590.3
    459800     15592.3
    459840     15591.6
    459880     15594.2
    459920     15595.3
    459960     15595.3
    460000     15598.3
    460040     15600.3
    460080     15600.3
    460120     15603.4
    460160     15604.4
    460200     15604.9
    460240     15607.9
    460280     15606.7
    460320     15610.4
    460360       15610
    460400     15612.5
    460440     15613.2
    460480     15616.5
    460520     15615.7
    460560     15617.4
    460600     15619.5
    460640     15618.8
    460680     15621.4
    460720     15622.4
    460760     15622.4
    460800     15625.4
    460840     15627.5
    460880     15627.5
    460920     15630.5
    460960     15631.6
    461000     15632.1
    461040       15635
    461080     15633.8
    461120     15637.6
    461160     15637.2
    461200     15639.7
    461240     15640.3
    461280     15643.6
    461320     15642.8
    461360     15644.6
    461400     15646.6
    461440     15645.9
    461480     15648.5
    461520     15649.5
    461560     15649.5
    461600     15652.6
    461640     15654.7
    461680     15654.7
    461720     15657.7
    461760     15658.7
    461800     15659.3
    461840     15662.1
    461880       15661
    461920     15664.7
    461960     15664.3
    462000     15666.8
    462040     15667.5
    462080     15670.8
    462120     15669.9
    462160     15671.7
    462200     15673.7
    462240     15673.1
    462280     15675.6
    462320     15676.7
    462360     15676.6
    462400     15679.8
    462440     15681.8
    462480     15681.8
    462520     15684.8
    462560     15685.9
    462600     15686.4
    462640     15689.2
    462680     15688.1
    462720     15691.9
    462760     15691.4
    462800       15694
    462840     15694.6
    462880     15697.9
    462920     15697.1
    462960     15698.9
    463000     15700.9
    463040     15700.3
    463080     15702.7
    463120     15703.9
    463160     15703.8
    463200       15707
    463240       15709
    463280     15708.9
    463320     15711.9
    463360       15713
    463400     15713.6
    463440     15716.4
    463480     15715.2
    463520       15719
    463560     15718.6
    463600     15721.1
    463640     15721.7
    463680       15725
    463720     15724.2
    463760       15726
    463800       15728
    463840     15727.5
    463880     15729.8
    463920     15731.1
    463960       15731
    464000     15734.1
    464040     15736.1
    464080       15736
    464120     15739.1
    464160     15740.1
    464200     15740.7
    464240     15743.5
    464280     15742.4
    464320     15746.2
    464360     15745.8
    464400     15748.3
    464440     15748.8
    464480     15752.2
    464520     15751.2
    464560     15753.1
    464600     15755.1
    464640     15754.6
    464680     15756.9
    464720     15758.2
    464760     15758.1
    464800     15761.2
    464840     15763.2
    464880     15763.2
    464920     15766.2
    464960     15767.3
    465000     15767.9
    465040     15770.6
    465080     15769.6
    465120     15773.2
    465160     15772.8
    465200     15775.4
    465240       15776
    465280     15779.3
    465320     15778.3
    465360     15780.2
    465400     15782.3
    465440     15781.7
    465480       15784
    465520     15785.3
    465560     15785.2
    465600     15788.4
    465640     15790.4
    465680     15790.3
    465720     15793.4
    465760     15794.5
    465800       15795
    465840     15797.8
    465880     15796.7
    465920     15800.3
    465960     15799.9
    466000     15802.6
    466040     15803.1
    466080     15806.4
    466120     15805.5
    466160     15807.4
    466200     15809.5
    466240     15808.8
    466280     15811.2
    466320     15812.5
    466360     15812.4
    466400     15815.5
    466440     15817.5
    466480     15817.4
    466520     15820.4
    466560     15821.6
    466600     15822.2
    466640     15824.9
    466680     15823.8
    466720     15827.5
    466760       15827
    466800     15829.6
    466840     15830.2
    466880     15833.5
    466920     15832.6
    466960     15834.5
    467000     15836.6
    467040       15836
    467080     15838.3
    467120     15839.6
    467160     15839.5
    467200     15842.6
    467240     15844.6
    467280     15844.5
    467320     15847.6
    467360     15848.7
    467400     15849.3
    467440     15852.2
    467480       15851
    467520     15854.6
    467560     15854.1
    467600     15856.7
    467640     15857.4
    467680     15860.7
    467720     15859.7
    467760     15861.6
    467800     15863.8
    467840     15863.1
    467880     15865.5
    467920     15866.7
    467960     15866.7
    468000     15869.7
    468040     15871.7
    468080     15871.7
    468120     15874.7
    468160     15875.9
    468200     15876.5
    468240     15879.4
    468280     15878.1
    468320     15881.7
    468360     15881.3
    468400     15883.8
    468440     15884.5
    468480     15887.9
    468520     15886.8
    468560     15888.7
    468600     15890.9
    468640     15890.3
    468680     15892.7
    468720     15893.8
    468760     15893.8
    468800     15896.8
    468840     15898.8
    468880     15898.9
    468920     15901.8
    468960       15903
    469000     15903.6
    469040     15906.5
    469080     15905.2
    469120     15908.9
    469160     15908.4
    469200       15911
    469240     15911.6
    469280       15915
    469320     15913.9
    469360     15915.8
    469400     15918.1
    469440     15917.4
    469480     15919.8
    469520       15921
    469560     15920.9
    469600       15924
    469640       15926
    469680       15926
    469720     15928.9
    469760     15930.2
    469800     15930.7
    469840     15933.6
    469880     15932.3
    469920       15936
    469960     15935.5
    470000       15938
    470040     15938.7
    470080     15942.1
    470120     15941.1
    470160       15943
    470200     15945.3
    470240     15944.5
    470280     15946.9
    470320     15948.1
    470360       15948
    470400     15951.2
    470440     15953.1
    470480     15953.1
    470520     15956.1
    470560     15957.3
    470600     15957.9
    470640     15960.8
    470680     15959.4
    470720     15963.1
    470760     15962.6
    470800     15965.2
    470840     15965.8
    470880     15969.3
    470920     15968.1
    470960     15970.1
    471000     15972.5
    471040     15971.6
    471080     15974.1
    471120     15975.2
    471160     15975.2
    471200     15978.2
    471240     15980.3
    471280     15980.2
    471320     15983.2
    471360     15984.4
    471400       15985
    471440     15987.9
    471480     15986.4
    471520     15990.3
    471560     15989.7
    471600     15992.3
    471640     15992.9
    471680     15996.4
    471720     15995.2
    471760     15997.2
    471800     15999.6
    471840     15998.8
    471880     16001.2
    471920     16002.3
    471960     16002.3
    472000     16005.3
    472040     16007.4
    472080     16007.2
    472120     16010.4
    472160     16011.6
    472200     16012.1
    472240       16015
    472280     16013.6
    472320     16017.4
    472360     16016.8
    472400     16019.4
    472440       16020
    472480     16023.6
    472520     16022.4
    472560     16024.3
    472600     16026.7
    472640     16025.9
    472680     16028.4
    472720     16029.4
    472760     16029.5
    472800     16032.4
    472840     16034.5
    472880     16034.3
    472920     16037.5
    472960     16038.7
    473000     16039.3
    473040     16042.1
    473080     16040.7
    473120     16044.5
    473160     16043.9
    473200     16046.5
    473240     16047.1
    473280     16050.7
    473320     16049.4
    473360     16051.5
    473400     16053.8
    473440     16053.1
    473480     16055.5
    473520     16056.5
    473560     16056.6
    473600     16059.6
    473640     16061.7
    473680     16061.4
    473720     16064.6
    473760     16065.9
    473800     16066.5
    473840     16069.3
    473880     16067.8
    473920     16071.7
    473960     16071.1
    474000     16073.7
    474040     16074.2
    474080     16077.8
    474120     16076.6
    474160     16078.6
    474200     16080.9
    474240     16080.2
    474280     16082.6
    474320     16083.7
    474360     16083.7
    474400     16086.8
    474440     16088.8
    474480     16088.5
    474520     16091.7
    474560       16093
    474600     16093.6
    474640     16096.5
    474680     16094.9
    474720     16098.8
    474760     16098.3
    474800     16100.8
    474840     16101.4
    474880       16105
    474920     16103.7
    474960     16105.8
    475000       16108
    475040     16107.3
    475080     16109.8
    475120     16110.9
    475160     16110.9
    475200     16113.9
    475240     16115.9
    475280     16115.7
    475320     16118.9
    475360     16120.1
    475400     16120.8
    475440     16123.6
    475480     16122.1
    475520       16126
    475560     16125.4
    475600       16128
    475640     16128.5
    475680     16132.1
    475720     16130.9
    475760     16132.9
    475800     16135.2
    475840     16134.4
    475880       16137
    475920       16138
    475960       16138
    476000     16141.1
    476040     16143.1
    476080     16142.8
    476120     16146.1
    476160     16147.3
    476200       16148
    476240     16150.7
    476280     16149.3
    476320     16153.1
    476360     16152.6
    476400     16155.2
    476440     16155.6
    476480     16159.3
    476520       16158
    476560     16160.1
    476600     16162.4
    476640     16161.6
    476680     16164.1
    476720     16165.2
    476760     16165.3
    476800     16168.2
    476840     16170.2
    476880       16170
    476920     16173.3
    476960     16174.5
    477000     16175.1
    477040     16177.8
    477080     16176.4
    477120     16180.3
    477160     16179.8
    477200     16182.4
    477240     16182.8
    477280     16186.5
    477320     16185.3
    477360     16187.2
    477400     16189.5
    477440     16188.7
    477480     16191.4
    477520     16192.3
    477560     16192.4
    477600     16195.5
    477640     16197.3
    477680     16197.2
    477720     16200.5
    477760     16201.6
    477800     16202.3
    477840       16205
    477880     16203.7
    477920     16207.5
    477960     16206.9
    478000     16209.5
    478040     16209.9
    478080     16213.7
    478120     16212.4
    478160     16214.4
    478200     16216.7
    478240     16215.9
    478280     16218.5
    478320     16219.5
    478360     16219.5
    478400     16222.6
    478440     16224.5
    478480     16224.2
    478520     16227.6
    478560     16228.7
    478600     16229.4
    478640     16232.1
    478680     16230.8
    478720     16234.6
    478760     16234.1
    478800     16236.7
    478840       16237
    478880     16240.8
    478920     16239.5
    478960     16241.5
    479000     16243.9
    479040       16243
    479080     16245.6
    479120     16246.7
    479160     16246.6
    479200     16249.7
    479240     16251.6
    479280     16251.3
    479320     16254.7
    479360     16255.9
    479400     16256.6
    479440     16259.2
    479480     16257.9
    479520     16261.8
    479560     16261.2
    479600     16263.8
    479640     16264.1
    479680       16268
    479720     16266.6
    479760     16268.6
    479800       16271
    479840     16270.2
    479880     16272.7
    479920     16273.8
    479960     16273.8
    480000     16276.8
    480040     16278.7
    480080     16278.5
    480120     16281.9
    480160       16283
    480200     16283.7
    480240     16286.4
    480280     16285.1
    480320     16288.9
    480360     16288.3
    480400       16291
    480440     16291.2
    480480     16295.1
    480520     16293.7
    480560     16295.8
    480600     16298.1
    480640     16297.3
    480680     16299.9
    480720       16301
    480760       16301
    480800       16304
    480840     16305.9
    480880     16305.6
    480920     16309.1
    480960     16310.1
    481000     16310.8
    481040     16313.6
    481080     16312.2
    481120       16316
    481160     16315.4
    481200     16318.1
    481240     16318.3
    481280     16322.3
    481320     16320.9
    481360     16322.9
    481400     16325.2
    481440     16324.4
    481480     16327.1
    481520     16328.1
    481560     16328.1
    481600     16331.1
    481640     16333.1
    481680     16332.8
    481720     16336.2
    481760     16337.3
    481800       16338
    481840     16340.7
    481880     16339.4
    481920     16343.2
    481960     16342.7
    482000     16345.3
    482040     16345.5
    482080     16349.5
    482120       16348
    482160     16350.1
    482200     16352.3
    482240     16351.6
    482280     16354.2
    482320     16355.3
    482360     16355.3
    482400     16358.3
    482440     16360.2
    482480       16360
    482520     16363.4
    482560     16364.4
    482600     16365.2
    482640     16367.9
    482680     16366.5
    482720     16370.4
    482760     16369.8
    482800     16372.4
    482840     16372.6
    482880     16376.7
    482920     16375.2
    482960     16377.2
    483000     16379.5
    483040     16378.8
    483080     16381.4
    483120     16382.4
    483160     16382.4
    483200     16385.5
    483240     16387.4
    483280     16387.1
    483320     16390.6
    483360     16391.5
    483400     16392.3
    483440     16395.1
    483480     16393.7
    483520     16397.4
    483560     16396.9
    483600     16399.5
    483640     16399.7
    483680     16403.8
    483720     16402.3
    483760     16404.4
    483800     16406.6
    483840     16405.9
    483880     16408.6
    483920     16409.5
    483960     16409.5
    484000     16412.7
    484040     16414.5
    484080     16414.2
    484120     16417.8
    484160     16418.7
    484200     16419.5
    484240     16422.2
    484280     16420.9
    484320     16424.6
    484360       16424
    484400     16426.7
    484440     16426.8
    484480       16431
    484520     16429.5
    484560     16431.6
    484600     16433.8
    484640     16433.1
    484680     16435.8
    484720     16436.7
    484760     16436.7
    484800     16439.9
    484840     16441.7
    484880     16441.3
    484920     16444.9
    484960     16445.8
    485000     16446.7
    485040     16449.3
    485080     16448.1
    485120     16451.8
    485160     16451.2
    485200     16453.9
    485240     16453.9
    485280     16458.1
    485320     16456.7
    485360     16458.7
    485400     16460.9
    485440     16460.4
    485480       16463
    485520     16463.8
    485560     16463.8
    485600     16467.1
    485640     16468.9
    485680     16468.5
    485720     16472.1
    485760     16472.9
    485800     16473.8
    485840     16476.4
    485880     16475.3
    485920       16479
    485960     16478.4
    486000     16481.1
    486040       16481
    486080     16485.3
    486120     16483.8
    486160       16486
    486200     16488.1
    486240     16487.5
    486280     16490.2
    486320       16491
    486360       16491
    486400     16494.2
    486440     16496.1
    486480     16495.7
    486520     16499.2
    486560     16500.1
    486600       16501
    486640     16503.6
    486680     16502.5
    486720     16506.1
    486760     16505.7
    486800     16508.3
    486840     16508.2
    486880     16512.5
    486920     16511.1
    486960     16513.1
    487000     16515.2
    487040     16514.6
    487080     16517.3
    487120     16518.1
    487160     16518.2
    487200     16521.5
    487240     16523.2
    487280     16522.9
    487320     16526.3
    487360     16527.3
    487400     16528.2
    487440     16530.8
    487480     16529.6
    487520     16533.3
    487560     16532.8
    487600     16535.5
    487640     16535.4
    487680     16539.6
    487720     16538.3
    487760     16540.3
    487800     16542.4
    487840     16541.8
    487880     16544.5
    487920     16545.3
    487960     16545.3
    488000     16548.7
    488040     16550.4
    488080     16550.1
    488120     16553.5
    488160     16554.5
    488200     16555.5
    488240       16558
    488280     16556.8
    488320     16560.5
    488360     16559.9
    488400     16562.7
    488440     16562.5
    488480     16566.9
    488520     16565.4
    488560     16567.5
    488600     16569.6
    488640       16569
    488680     16571.7
    488720     16572.5
    488760     16572.5
    488800     16575.8
    488840     16577.6
    488880     16577.3
    488920     16580.6
    488960     16581.7
    489000     16582.6
    489040     16585.1
    489080       16584
    489120     16587.7
    489160     16587.2
    489200     16589.9
    489240     16589.7
    489280       16594
    489320     16592.6
    489360     16594.6
    489400     16596.8
    489440     16596.1
    489480     16598.9
    489520     16599.7
    489560     16599.6
    489600       16603
    489640     16604.8
    489680     16604.5
    489720     16607.8
    489760     16608.9
    489800     16609.8
    489840     16612.3
    489880     16611.2
    489920     16614.9
    489960     16614.3
    490000     16617.1
    490040     16616.8
    490080     16621.2
    490120     16619.7
    490160     16621.7
    490200     16623.9
    490240     16623.3
    490280       16626
    490320     16626.8
    490360     16626.8
    490400     16630.1
    490440       16632
    490480     16631.7
    490520       16635
    490560       16636
    490600     16636.9
    490640     16639.5
    490680     16638.4
    490720     16642.1
    490760     16641.5
    490800     16644.2
    490840       16644
    490880     16648.4
    490920     16646.9
    490960     16648.9
    491000       16651
    491040     16650.5
    491080     16653.2
    491120     16653.9
    491160     16653.9
    491200     16657.2
    491240     16659.2
    491280     16658.9
    491320     16662.2
    491360     16663.2
    491400     16664.1
    491440     16666.7
    491480     16665.6
    491520     16669.3
    491560     16668.7
    491600     16671.4
    491640     16671.1
    491680     16675.6
    491720     16674.1
    491760     16676.1
    491800     16678.2
    491840     16677.8
    491880     16680.4
    491920     16681.1
    491960     16681.1
    492000     16684.4
    492040     16686.4
    492080     16686.1
    492120     16689.3
    492160     16690.3
    492200     16691.3
    492240     16693.9
    492280     16692.7
    492320     16696.5
    492360     16695.8
    492400     16698.6
    492440     16698.3
    492480     16702.7
    492520     16701.2
    492560     16703.3
    492600     16705.3
    492640     16704.9
    492680     16707.6
    492720     16708.3
    492760     16708.4
    492800     16711.6
    492840     16713.5
    492880     16713.3
    492920     16716.5
    492960     16717.5
    493000     16718.3
    493040       16721
    493080     16719.8
    493120     16723.6
    493160     16723.1
    493200     16725.7
    493240     16725.6
    493280       16730
    493320     16728.3
    493360     16730.6
    493400     16732.4
    493440       16732
    493480     16734.9
    493520     16735.5
    493560     16735.5
    493600     16738.8
    493640     16740.7
    493680     16740.4
    493720     16743.7
    493760     16744.8
    493800     16745.5
    493840     16748.2
    493880       16747
    493920     16750.8
    493960     16750.2
    494000     16752.9
    494040     16752.7
    494080     16757.1
    494120     16755.5
    494160     16757.8
    494200     16759.7
    494240     16759.2
    494280       16762
    494320     16762.7
    494360     16762.6
    494400       16766
    494440     16767.8
    494480     16767.6
    494520       16771
    494560     16771.9
    494600     16772.7
    494640     16775.4
    494680     16774.2
    494720       16778
    494760     16777.4
    494800     16780.1
    494840     16779.9
    494880     16784.3
    494920     16782.7
    494960       16785
    495000     16786.8
    495040     16786.4
    495080     16789.3
    495120     16789.9
    495160     16789.7
    495200     16793.1
    495240       16795
    495280     16794.8
    495320     16798.1
    495360     16799.1
    495400     16799.8
    495440     16802.6
    495480     16801.4
    495520     16805.2
    495560     16804.5
    495600     16807.3
    495640       16807
    495680     16811.4
    495720     16809.8
    495760     16812.1
    495800       16814
    495840     16813.6
    495880     16816.4
    495920     16817.1
    495960     16816.9
    496000     16820.3
    496040     16822.2
    496080     16822.1
    496120     16825.4
    496160     16826.2
    496200       16827
    496240     16829.7
    496280     16828.6
    496320     16832.4
    496360     16831.7
    496400     16834.5
    496440     16834.1
    496480     16838.7
    496520       16837
    496560     16839.3
    496600     16841.2
    496640     16840.8
    496680     16843.5
    496720     16844.2
    496760       16844
    496800     16847.4
    496840     16849.3
    496880     16849.2
    496920     16852.5
    496960     16853.4
    497000     16854.2
    497040     16856.8
    497080     16855.8
    497120     16859.4
    497160     16858.9
    497200     16861.7
    497240     16861.4
    497280     16865.8
    497320     16864.1
    497360     16866.4
    497400     16868.4
    497440     16867.9
    497480     16870.7
    497520     16871.4
    497560     16871.2
    497600     16874.5
    497640     16876.5
    497680     16876.4
    497720     16879.7
    497760     16880.5
    497800     16881.4
    497840     16883.9
    497880     16882.9
    497920     16886.6
    497960       16886
    498000     16888.8
    498040     16888.5
    498080       16893
    498120     16891.2
    498160     16893.6
    498200     16895.5
    498240       16895
    498280     16897.9
    498320     16898.4
    498360     16898.2
    498400     16901.7
    498440     16903.6
    498480     16903.5
    498520     16906.7
    498560     16907.7
    498600     16908.5
    498640       16911
    498680     16909.9
    498720     16913.8
    498760     16913.1
    498800     16915.9
    498840     16915.6
    498880       16920
    498920     16918.3
    498960     16920.7
    499000     16922.6
    499040       16922
    499080       16925
    499120     16925.5
    499160     16925.4
    499200     16928.9
    499240     16930.6
    499280     16930.5
    499320     16933.8
    499360     16934.7
    499400     16935.6
    499440     16938.1
    499480       16937
    499520     16940.9
    499560     16940.2
    499600       16943
    499640     16942.8
    499680     16947.1
    499720     16945.4
    499760     16947.7
    499800     16949.8
    499840     16949.1
    499880     16952.1
    499920     16952.6
    499960     16952.5
    500000     16955.9
    500040     16957.7
    500080     16957.6
    500120     16960.8
    500160     16961.8
    500200     16962.6
    500240     16965.1
    500280     16964.2
    500320       16968
    500360     16967.4
    500400     16970.1
    500440     16969.8
    500480     16974.2
    500520     16972.6
    500560     16974.7
    500600     16976.8
    500640     16976.3
    500680     16979.2
    500720     16979.7
    500760     16979.5
    500800       16983
    500840     16984.7
    500880     16984.8
    500920       16988
    500960     16988.9
    501000     16989.8
    501040     16992.3
    501080     16991.2
    501120     16995.1
    501160     16994.4
    501200     16997.1
    501240     16996.9
    501280     17001.3
    501320     16999.6
    501360     17001.8
    501400     17003.9
    501440     17003.3
    501480     17006.2
    501520     17006.7
    501560     17006.6
    501600       17010
    501640     17011.8
    501680     17011.8
    501720       17015
    501760       17016
    501800     17016.9
    501840     17019.3
    501880     17018.2
    501920     17022.2
    501960     17021.5
    502000     17024.2
    502040     17024.1
    502080     17028.3
    502120     17026.6
    502160     17028.9
    502200     17031.1
    502240     17030.4
    502280     17033.3
    502320     17033.8
    502360     17033.8
    502400     17037.1
    502440     17038.9
    502480       17039
    502520     17042.2
    502560     17043.1
    502600       17044
    502640     17046.4
    502680     17045.3
    502720     17049.3
    502760     17048.7
    502800     17051.3
    502840     17051.1
    502880     17055.5
    502920     17053.8
    502960       17056
    503000     17058.2
    503040     17057.5
    503080     17060.4
    503120     17060.9
    503160     17060.9
    503200     17064.2
    503240     17066.1
    503280     17066.1
    503320     17069.4
    503360     17070.1
    503400     17071.1
    503440     17073.4
    503480     17072.5
    503520     17076.5
    503560     17075.8
    503600     17078.4
    503640     17078.3
    503680     17082.6
    503720       17081
    503760     17083.2
    503800     17085.4
    503840     17084.6
    503880     17087.6
    503920     17088.1
    503960     17088.1
    504000     17091.3
    504040     17093.1
    504080     17093.2
    504120     17096.5
    504160     17097.3
    504200     17098.2
    504240     17100.6
    504280     17099.6
    504320     17103.6
    504360       17103
    504400     17105.4
    504440     17105.4
    504480     17109.7
    504520     17108.1
    504560     17110.3
    504600     17112.5
    504640     17111.7
    504680     17114.7
    504720     17115.1
    504760     17115.1
    504800     17118.4
    504840     17120.2
    504880     17120.4
    504920     17123.6
    504960     17124.3
    505000     17125.4
    505040     17127.8
    505080     17126.7
    505120     17130.7
    505160     17130.1
    505200     17132.5
    505240     17132.5
    505280     17136.8
    505320     17135.2
    505360     17137.4
    505400     17139.6
    505440     17138.8
    505480     17141.8
    505520     17142.2
    505560     17142.2
    505600     17145.5
    505640     17147.3
    505680     17147.4
    505720     17150.7
    505760     17151.5
    505800     17152.5
    505840     17154.8
    505880     17153.9
    505920     17157.8
    505960     17157.2
    506000     17159.6
    506040     17159.6
    506080       17164
    506120     17162.3
    506160     17164.5
    506200     17166.7
    506240       17166
    506280     17168.9
    506320     17169.3
    506360     17169.4
    506400     17172.6
    506440     17174.3
    506480     17174.5
    506520     17177.9
    506560     17178.7
    506600     17179.6
    506640     17181.9
    506680       17181
    506720     17184.9
    506760     17184.3
    506800     17186.7
    506840     17186.8
    506880     17191.1
    506920     17189.3
    506960     17191.7
    507000     17193.8
    507040     17193.1
    507080       17196
    507120     17196.3
    507160     17196.5
    507200     17199.7
    507240     17201.4
    507280     17201.6
    507320     17205.1
    507360     17205.8
    507400     17206.7
    507440     17208.9
    507480     17208.1
    507520     17212.1
    507560     17211.4
    507600     17213.9
    507640     17213.9
    507680     17218.2
    507720     17216.5
    507760     17218.8
    507800     17220.9
    507840     17220.3
    507880     17223.2
    507920     17223.4
    507960     17223.5
    508000     17226.9
    508040     17228.5
    508080     17228.8
    508120     17232.2
    508160     17232.9
    508200     17233.8
    508240     17236.1
    508280     17235.2
    508320     17239.2
    508360     17238.6
    508400     17241.1
    508440       17241
    508480     17245.4
    508520     17243.6
    508560     17245.9
    508600     17248.1
    508640     17247.4
    508680     17250.3
    508720     17250.6
    508760     17250.6
    508800       17254
    508840     17255.6
    508880     17255.9
    508920     17259.3
    508960     17260.1
    509000       17261
    509040     17263.2
    509080     17262.4
    509120     17266.3
    509160     17265.6
    509200     17268.2
    509240     17268.2
    509280     17272.6
    509320     17270.7
    509360       17273
    509400     17275.2
    509440     17274.5
    509480     17277.3
    509520     17277.7
    509560     17277.8
    509600     17281.1
    509640     17282.7
    509680       17283
    509720     17286.4
    509760     17287.2
    509800     17288.1
    509840     17290.3
    509880     17289.5
    509920     17293.5
    509960     17292.7
    510000     17295.4
    510040     17295.3
    510080     17299.7
    510120     17297.9
    510160     17300.1
    510200     17302.3
    510240     17301.7
    510280     17304.5
    510320     17304.8
    510360     17304.9
    510400     17308.3
    510440     17309.8
    510480     17310.2
    510520     17313.6
    510560     17314.3
    510600     17315.3
    510640     17317.4
    510680     17316.7
    510720     17320.7
    510760     17319.9
    510800     17322.5
    510840     17322.4
    510880     17326.8
    510920       17325
    510960     17327.2
    511000     17329.5
    511040     17328.7
    511080     17331.6
    511120     17331.9
    511160       17332
    511200     17335.4
    511240       17337
    511280     17337.3
    511320     17340.8
    511360     17341.3
    511400     17342.4
    511440     17344.4
    511480     17343.8
    511520     17347.7
    511560       17347
    511600     17349.6
    511640     17349.5
    511680     17353.9
    511720     17352.1
    511760     17354.3
    511800     17356.6
    511840     17355.8
    511880     17358.8
    511920       17359
    511960     17359.2
    512000     17362.5
    512040     17364.2
    512080     17364.4
    512120       17368
    512160     17368.5
    512200     17369.5
    512240     17371.7
    512280       17371
    512320     17374.9
    512360     17374.2
    512400     17376.7
    512440     17376.7
    512480     17381.1
    512520     17379.2
    512560     17381.6
    512600     17383.8
    512640       17383
    512680       17386
    512720     17386.2
    512760     17386.3
    512800     17389.7
    512840     17391.3
    512880     17391.5
    512920     17395.2
    512960     17395.7
    513000     17396.8
    513040     17398.8
    513080     17398.1
    513120       17402
    513160     17401.4
    513200     17403.9
    513240     17403.9
    513280     17408.2
    513320     17406.4
    513360     17408.8
    513400       17411
    513440     17410.2
    513480     17413.2
    513520     17413.4
    513560     17413.6
    513600     17416.9
    513640     17418.5
    513680     17418.7
    513720     17422.4
    513760     17422.8
    513800     17423.9
    513840     17426.1
    513880     17425.3
    513920     17429.1
    513960     17428.6
    514000     17431.1
    514040     17431.1
    514080     17435.4
    514120     17433.6
    514160       17436
    514200     17438.1
    514240     17437.3
    514280     17440.3
    514320     17440.5
    514360     17440.8
    514400     17444.2
    514440     17445.7
    514480     17445.9
    514520     17449.6
    514560       17450
    514600     17451.1
    514640     17453.2
    514680     17452.5
    514720     17456.3
    514760     17455.7
    514800     17458.3
    514840     17458.3
    514880     17462.6
    514920     17460.8
    514960     17463.2
    515000     17465.3
    515040     17464.4
    515080     17467.5
    515120     17467.6
    515160       17468
    515200     17471.3
    515240     17472.8
    515280       17473
    515320     17476.7
    515360     17477.2
    515400     17478.2
    515440     17480.4
    515480     17479.6
    515520     17483.4
    515560     17482.9
    515600     17485.4
    515640     17485.5
    515680     17489.8
    515720     17487.9
    515760     17490.3
    515800     17492.4
    515840     17491.6
    515880     17494.7
    515920     17494.7
    515960       17495
    516000     17498.5
    516040       17500
    516080     17500.1
    516120     17503.9
    516160     17504.4
    516200     17505.3
    516240     17507.6
    516280     17506.7
    516320     17510.5
    516360       17510
    516400     17512.6
    516440     17512.7
    516480     17516.9
    516520       17515
    516560     17517.5
    516600     17519.5
    516640     17518.6
    516680     17521.8
    516720     17521.8
    516760     17522.2
    516800     17525.6
    516840     17527.2
    516880     17527.3
    516920       17531
    516960     17531.6
    517000     17532.5
    517040     17534.8
    517080     17533.9
    517120     17537.7
    517160     17537.2
    517200     17539.7
    517240     17539.9
    517280     17544.1
    517320     17542.2
    517360     17544.6
    517400     17546.6
    517440     17545.8
    517480       17549
    517520       17549
    517560     17549.3
    517600     17552.8
    517640     17554.4
    517680     17554.4
    517720     17558.2
    517760     17558.7
    517800     17559.7
    517840       17562
    517880       17561
    517920     17564.9
    517960     17564.3
    518000     17566.9
    518040     17567.1
    518080     17571.2
    518120     17569.4
    518160     17571.8
    518200     17573.8
    518240       17573
    518280     17576.2
    518320     17576.1
    518360     17576.5
    518400       17580
    518440     17581.6
    518480     17581.6
    518520     17585.3
    518560     17585.9
    518600     17586.8
    518640     17589.1
    518680     17588.1
    518720     17592.1
    518760     17591.5
    518800       17594
    518840     17594.2
    518880     17598.3
    518920     17596.6
    518960       17599
    519000     17600.9
    519040     17600.2
    519080     17603.4
    519120     17603.2
    519160     17603.7
    519200     17607.2
    519240     17608.7
    519280     17608.6
    519320     17612.5
    519360     17613.1
    519400     17613.9
    519440     17616.2
    519480     17615.3
    519520     17619.2
    519560     17618.7
    519600     17621.1
    519640     17621.4
    519680     17625.5
    519720     17623.8
    519760     17626.2
    519800     17628.1
    519840     17627.4
    519880     17630.6
    519920     17630.3
    519960     17630.8
    520000     17634.3
    520040     17635.8
    520080     17635.7
    520120     17639.6
    520160     17640.3
    520200     17641.1
    520240     17643.4
    520280     17642.4
    520320     17646.3
    520360     17645.9
    520400     17648.2
    520440     17648.5
    520480     17652.6
    520520       17651
    520560     17653.4
    520600     17655.2
    520640     17654.5
    520680     17657.7
    520720     17657.6
    520760       17658
    520800     17661.5
    520840     17663.1
    520880     17662.8
    520920     17666.8
    520960     17667.5
    521000     17668.3
    521040     17670.6
    521080     17669.6
    521120     17673.6
    521160       17673
    521200     17675.4
    521240     17675.7
    521280     17679.7
    521320     17678.2
    521360     17680.6
    521400     17682.3
    521440     17681.6
    521480     17684.9
    521520     17684.7
    521560     17685.2
    521600     17688.7
    521640     17690.3
    521680       17690
    521720       17694
    521760     17694.7
    521800     17695.5
    521840     17697.8
    521880     17696.7
    521920     17700.8
    521960     17700.2
    522000     17702.5
    522040     17702.9
    522080       17707
    522120     17705.3
    522160     17707.7
    522200     17709.6
    522240     17708.8
    522280       17712
    522320     17711.8
    522360     17712.3
    522400     17715.9
    522440     17717.3
    522480     17717.2
    522520     17721.2
    522560     17721.9
    522600     17722.7
    522640     17724.9
    522680     17723.9
    522720       17728
    522760     17727.4
    522800     17729.8
    522840     17730.1
    522880     17734.1
    522920     17732.5
    522960     17734.9
    523000     17736.7
    523040       17736
    523080     17739.1
    523120       17739
    523160     17739.5
    523200     17743.2
    523240     17744.6
    523280     17744.4
    523320     17748.4
    523360     17749.1
    523400     17749.9
    523440     17752.1
    523480     17751.1
    523520     17755.2
    523560     17754.6
    523600     17756.9
    523640     17757.4
    523680     17761.3
    523720     17759.7
    523760       17762
    523800     17763.9
    523840     17763.2
    523880     17766.3
    523920     17766.2
    523960     17766.7
    524000     17770.4
    524040     17771.8
    524080     17771.6
    524120     17775.7
    524160     17776.3
    524200     17777.1
    524240     17779.3
    524280     17778.2
    524320     17782.4
    524360     17781.8
    524400     17784.1
    524440     17784.6
    524480     17788.5
    524520       17787
    524560     17789.2
    524600       17791
    524640     17790.4
    524680     17793.5
    524720     17793.3
    524760     17793.9
    524800     17797.6
    524840       17799
    524880     17798.8
    524920     17802.8
    524960     17803.5
    525000     17804.4
    525040     17806.6
    525080     17805.5
    525120     17809.6
    525160       17809
    525200     17811.3
    525240     17811.8
    525280     17815.7
    525320     17814.2
    525360     17816.4
    525400     17818.3
    525440     17817.6
    525480     17820.7
    525520     17820.6
    525560     17821.1
    525600     17824.8
    525640     17826.2
    525680       17826
    525720     17830.1
    525760     17830.7
    525800     17831.6
    525840     17833.9
    525880     17832.8
    525920     17836.8
    525960     17836.3
    526000     17838.6
    526040       17839
    526080       17843
    526120     17841.4
    526160     17843.6
    526200     17845.5
    526240     17844.8
    526280       17848
    526320     17847.8
    526360     17848.3
    526400       17852
    526440     17853.4
    526480     17853.3
    526520     17857.3
    526560       17858
    526600     17858.9
    526640     17861.1
    526680       17860
    526720     17864.1
    526760     17863.6
    526800     17865.8
    526840     17866.1
    526880     17870.2
    526920     17868.6
    526960     17870.9
    527000     17872.6
    527040     17872.1
    527080     17875.2
    527120     17875.1
    527160     17875.5
    527200     17879.2
    527240     17880.6
    527280     17880.5
    527320     17884.6
    527360     17885.2
    527400     17886.2
    527440     17888.3
    527480     17887.3
    527520     17891.3
    527560     17890.8
    527600     17892.9
    527640     17893.4
    527680     17897.5
    527720     17895.9
    527760     17898.2
    527800     17899.8
    527840     17899.4
    527880     17902.4
    527920     17902.3
    527960     17902.7
    528000     17906.4
    528040     17907.8
    528080     17907.7
    528120     17911.8
    528160     17912.4
    528200     17913.4
    528240     17915.4
    528280     17914.5
    528320     17918.5
    528360       17918
    528400     17920.2
    528440     17920.5
    528480     17924.7
    528520       17923
    528560     17925.4
    528600     17926.9
    528640     17926.7
    528680     17929.6
    528720     17929.6
    528760       17930
    528800     17933.6
    528840       17935
    528880     17934.9
    528920     17939.1
    528960     17939.6
    529000     17940.5
    529040     17942.6
    529080     17941.7
    529120     17945.8
    529160     17945.2
    529200     17947.3
    529240     17947.7
    529280     17951.9
    529320     17950.2
    529360     17952.6
    529400     17954.2
    529440     17953.9
    529480     17956.7
    529520     17956.7
    529560     17957.2
    529600     17960.7
    529640     17962.2
    529680     17962.1
    529720     17966.3
    529760     17966.9
    529800     17967.8
    529840     17969.8
    529880     17968.8
    529920       17973
    529960     17972.4
    530000     17974.5
    530040     17974.9
    530080     17979.1
    530120     17977.4
    530160     17979.7
    530200     17981.3
    530240     17981.1
    530280     17983.9
    530320     17983.9
    530360     17984.4
    530400     17987.9
    530440     17989.4
    530480     17989.3
    530520     17993.4
    530560     17993.9
    530600     17994.9
    530640     17997.1
    530680     17996.1
    530720     18000.2
    530760     17999.6
    530800     18001.7
    530840     18002.1
    530880     18006.3
    530920     18004.7
    530960     18006.9
    531000     18008.5
    531040     18008.3
    531080     18011.2
    531120     18011.2
    531160     18011.5
    531200     18015.2
    531240     18016.6
    531280     18016.5
    531320     18020.6
    531360     18021.1
    531400     18022.1
    531440     18024.3
    531480     18023.2
    531520     18027.4
    531560     18026.8
    531600     18028.8
    531640     18029.3
    531680     18033.5
    531720     18031.9
    531760     18034.1
    531800     18035.7
    531840     18035.4
    531880     18038.4
    531920     18038.3
    531960     18038.7
    532000     18042.4
    532040     18043.8
    532080     18043.6
    532120     18047.8
    532160     18048.3
    532200     18049.4
    532240     18051.5
    532280     18050.5
    532320     18054.6
    532360       18054
    532400       18056
    532440     18056.5
    532480     18060.7
    532520     18059.2
    532560     18061.3
    532600     18062.9
    532640     18062.6
    532680     18065.7
    532720     18065.4
    532760       18066
    532800     18069.6
    532840     18071.1
    532880     18070.9
    532920     18075.1
    532960     18075.5
    533000     18076.6
    533040     18078.7
    533080     18077.7
    533120     18081.8
    533160     18081.2
    533200     18083.3
    533240     18083.7
    533280       18088
    533320     18086.3
    533360     18088.5
    533400     18090.1
    533440     18089.9
    533480       18093
    533520     18092.7
    533560     18093.3
    533600     18096.8
    533640     18098.2
    533680     18098.2
    533720     18102.3
    533760     18102.8
    533800     18103.8
    533840     18105.9
    533880       18105
    533920     18109.1
    533960     18108.4
    534000     18110.6
    534040       18111
    534080     18115.2
    534120     18113.5
    534160     18115.7
    534200     18117.3
    534240     18117.1
    534280     18120.1
    534320     18119.9
    534360     18120.4
    534400     18124.1
    534440     18125.5
    534480     18125.5
    534520     18129.5
    534560     18130.1
    534600       18131
    534640     18133.1
    534680     18132.1
    534720     18136.2
    534760     18135.6
    534800     18137.8
    534840     18138.1
    534880     18142.5
    534920     18140.7
    534960     18142.9
    535000     18144.6
    535040     18144.3
    535080     18147.3
    535120     18147.1
    535160     18147.6
    535200     18151.3
    535240     18152.7
    535280     18152.6
    535320     18156.7
    535360     18157.2
    535400     18158.1
    535440     18160.3
    535480     18159.3
    535520     18163.5
    535560     18162.8
    535600     18165.1
    535640     18165.3
    535680     18169.7
    535720     18167.9
    535760     18170.1
    535800     18171.8
    535840     18171.5
    535880     18174.6
    535920     18174.3
    535960     18174.8
    536000     18178.4
    536040     18179.9
    536080     18179.8
    536120     18183.9
    536160     18184.4
    536200     18185.3
    536240     18187.5
    536280     18186.5
    536320     18190.7
    536360       18190
    536400     18192.4
    536440     18192.5
    536480     18196.9
    536520     18195.1
    536560     18197.4
    536600       18199
    536640     18198.7
    536680     18201.8
    536720     18201.4
    536760       18202
    536800     18205.7
    536840     18207.2
    536880       18207
    536920     18211.1
    536960     18211.5
    537000     18212.5
    537040     18214.7
    537080     18213.7
    537120     18217.7
    537160     18217.2
    537200     18219.6
    537240     18219.7
    537280       18224
    537320     18222.3
    537360     18224.7
    537400     18226.3
    537440     18225.9
    537480       18229
    537520     18228.7
    537560     18229.3
    537600     18232.9
    537640     18234.3
    537680     18234.2
    537720     18238.4
    537760     18238.7
    537800     18239.7
    537840     18241.8
    537880     18240.8
    537920     18244.9
    537960     18244.4
    538000     18246.7
    538040     18246.9
    538080     18251.2
    538120     18249.5
    538160     18251.8
    538200     18253.4
    538240     18253.1
    538280     18256.2
    538320     18255.9
    538360     18256.5
    538400     18260.2
    538440     18261.5
    538480     18261.4
    538520     18265.6
    538560     18265.9
    538600     18266.9
    538640       18269
    538680       18268
    538720       18272
    538760     18271.6
    538800     18273.9
    538840     18274.1
    538880     18278.4
    538920     18276.7
    538960       18279
    539000     18280.5
    539040     18280.3
    539080     18283.4
    539120     18283.1
    539160     18283.7
    539200     18287.4
    539240     18288.7
    539280     18288.6
    539320     18292.8
    539360     18293.1
    539400       18294
    539440     18296.1
    539480     18295.2
    539520     18299.3
    539560     18298.7
    539600       18301
    539640     18301.2
    539680     18305.6
    539720     18303.9
    539760     18306.2
    539800     18307.8
    539840     18307.5
    539880     18310.7
    539920     18310.3
    539960     18310.9
    540000     18314.6
    540040     18315.8
    540080     18315.7
    540120       18320
    540160     18320.2
    540200     18321.1
    540240     18323.3
    540280     18322.4
    540320     18326.4
    540360     18325.9
    540400     18328.2
    540440     18328.5
    540480     18332.7
    540520     18331.1
    540560     18333.3
    540600       18335
    540640     18334.7
    540680     18337.9
    540720     18337.4
    540760     18338.1
    540800     18341.6
    540840       18343
    540880     18342.8
    540920     18347.2
    540960     18347.5
    541000     18348.2
    541040     18350.5
    541080     18349.6
    541120     18353.5
    541160     18353.1
    541200     18355.4
    541240     18355.6
    541280     18359.9
    541320     18358.2
    541360     18360.5
    541400     18362.1
    541440     18361.9
    541480     18365.1
    541520     18364.6
    541560     18365.2
    541600     18368.8
    541640     18370.2
    541680     18369.9
    541720     18374.4
    541760     18374.6
    541800     18375.4
    541840     18377.7
    541880     18376.8
    541920     18380.7
    541960     18380.3
    542000     18382.6
    542040     18382.8
    542080     18387.1
    542120     18385.5
    542160     18387.8
    542200     18389.2
    542240     18389.1
    542280     18392.3
    542320     18391.7
    542360     18392.5
    542400       18396
    542440     18397.5
    542480     18397.1
    542520     18401.6
    542560     18401.9
    542600     18402.6
    542640     18404.9
    542680     18403.9
    542720     18407.9
    542760     18407.5
    542800     18409.8
    542840       18410
    542880     18414.3
    542920     18412.7
    542960       18415
    543000     18416.4
    543040     18416.3
    543080     18419.5
    543120     18418.9
    543160     18419.7
    543200     18423.3
    543240     18424.6
    543280     18424.4
    543320     18428.8
    543360     18429.1
    543400     18429.8
    543440     18432.1
    543480     18431.2
    543520     18435.1
    543560     18434.6
    543600       18437
    543640     18437.1
    543680     18441.5
    543720     18439.9
    543760     18442.1
    543800     18443.6
    543840     18443.5
    543880     18446.8
    543920     18446.1
    543960     18446.9
    544000     18450.5
    544040     18451.8
    544080     18451.6
    544120       18456
    544160     18456.2
    544200       18457
    544240     18459.3
    544280     18458.4
    544320     18462.3
    544360     18461.8
    544400     18464.1
    544440     18464.4
    544480     18468.8
    544520     18467.1
    544560     18469.2
    544600     18470.7
    544640     18470.8
    544680     18473.9
    544720     18473.3
    544760       18474
    544800     18477.6
    544840       18479
    544880     18478.7
    544920     18483.1
    544960     18483.4
    545000       18484
    545040     18486.6
    545080     18485.7
    545120     18489.5
    545160       18489
    545200     18491.4
    545240     18491.6
    545280     18495.9
    545320     18494.3
    545360     18496.3
    545400       18498
    545440     18497.9
    545480     18501.1
    545520     18500.6
    545560     18501.2
    545600     18504.8
    545640     18506.2
    545680     18505.9
    545720     18510.4
    545760     18510.7
    545800     18511.3
    545840     18513.8
    545880     18512.9
    545920     18516.7
    545960     18516.1
    546000     18518.7
    546040     18518.8
    546080     18523.1
    546120     18521.4
    546160     18523.5
    546200     18525.2
    546240     18525.2
    546280     18528.3
    546320     18527.9
    546360     18528.4
    546400       18532
    546440     18533.4
    546480     18533.1
    546520     18537.5
    546560     18537.9
    546600     18538.6
    546640       18541
    546680     18540.2
    546720     18543.9
    546760     18543.3
    546800     18545.8
    546840       18546
    546880     18550.3
    546920     18548.7
    546960     18550.7
    547000     18552.3
    547040     18552.3
    547080     18555.5
    547120     18555.1
    547160     18555.6
    547200     18559.3
    547240     18560.6
    547280     18560.3
    547320     18564.8
    547360     18565.2
    547400     18565.8
    547440     18568.2
    547480     18567.4
    547520     18571.2
    547560     18570.4
    547600     18573.1
    547640     18573.2
    547680     18577.5
    547720     18575.9
    547760       18578
    547800     18579.5
    547840     18579.5
    547880     18582.8
    547920     18582.3
    547960     18582.8
    548000     18586.6
    548040     18587.9
    548080     18587.4
    548120     18592.1
    548160     18592.4
    548200       18593
    548240     18595.4
    548280     18594.5
    548320     18598.4
    548360     18597.6
    548400     18600.3
    548440     18600.4
    548480     18604.6
    548520     18603.2
    548560     18605.3
    548600     18606.7
    548640     18606.7
    548680     18609.9
    548720     18609.5
    548760       18610
    548800     18613.8
    548840     18615.2
    548880     18614.6
    548920     18619.4
    548960     18619.6
    549000     18620.3
    549040     18622.7
    549080     18621.8
    549120     18625.6
    549160       18625
    549200     18627.6
    549240     18627.6
    549280     18631.8
    549320     18630.4
    549360     18632.5
    549400     18633.9
    549440       18634
    549480     18637.1
    549520     18636.8
    549560     18637.3
    549600     18641.1
    549640     18642.5
    549680     18641.8
    549720     18646.6
    549760     18646.9
    549800     18647.5
    549840       18650
    549880       18649
    549920     18652.9
    549960     18652.2
    550000     18654.9
    550040     18654.9
    550080     18659.1
    550120     18657.7
    550160     18659.7
    550200       18661
    550240     18661.2
    550280     18664.3
    550320       18664
    550360     18664.5
    550400     18668.3
    550440     18669.7
    550480     18669.1
    550520     18673.8
    550560     18674.1
    550600     18674.8
    550640     18677.2
    550680     18676.2
    550720     18680.1
    550760     18679.5
    550800       18682
    550840     18682.2
    550880     18686.2
    550920     18684.9
    550960       18687
    551000     18688.2
    551040     18688.5
    551080     18691.6
    551120     18691.3
    551160     18691.8
    551200     18695.6
    551240       18697
    551280     18696.4
    551320     18701.1
    551360     18701.3
    551400     18702.1
    551440     18704.5
    551480     18703.4
    551520     18707.4
    551560     18706.7
    551600     18709.3
    551640     18709.5
    551680     18713.4
    551720     18712.2
    551760     18714.3
    551800     18715.5
    551840     18715.7
    551880     18718.9
    551920     18718.6
    551960       18719
    552000     18722.9
    552040     18724.3
    552080     18723.7
    552120     18728.4
    552160     18728.5
    552200     18729.3
    552240     18731.7
    552280     18730.6
    552320     18734.6
    552360       18734
    552400     18736.6
    552440     18736.8
    552480     18740.7
    552520     18739.4
    552560     18741.6
    552600     18742.7
    552640       18743
    552680     18746.1
    552720     18745.8
    552760     18746.3
    552800     18750.1
    552840     18751.6
    552880     18751.1
    552920     18755.7
    552960     18755.9
    553000     18756.5
    553040       18759
    553080     18757.8
    553120     18761.9
    553160     18761.3
    553200     18763.9
    553240     18764.2
    553280       18768
    553320     18766.6
    553360     18768.9
    553400       18770
    553440     18770.3
    553480     18773.5
    553520     18773.1
    553560     18773.6
    553600     18777.4
    553640       18779
    553680     18778.4
    553720       18783
    553760     18783.3
    553800     18783.9
    553840     18786.1
    553880     18785.2
    553920     18789.2
    553960     18788.6
    554000     18791.2
    554040     18791.4
    554080     18795.3
    554120       18794
    554160     18796.2
    554200     18797.3
    554240     18797.7
    554280     18800.8
    554320     18800.3
    554360     18800.9
    554400     18804.7
    554440     18806.2
    554480     18805.8
    554520     18810.3
    554560     18810.6
    554600     18811.2
    554640     18813.5
    554680     18812.4
    554720     18816.5
    554760     18815.9
    554800     18818.5
    554840     18818.8
    554880     18822.6
    554920     18821.2
    554960     18823.6
    555000     18824.6
    555040     18825.1
    555080     18828.1
    555120     18827.6
    555160     18828.1
    555200       18832
    555240     18833.4
    555280     18833.1
    555320     18837.6
    555360     18837.8
    555400     18838.6
    555440     18840.7
    555480     18839.6
    555520     18843.9
    555560     18843.1
    555600     18845.7
    555640       18846
    555680     18849.9
    555720     18848.5
    555760     18850.8
    555800     18851.9
    555840     18852.4
    555880     18855.4
    555920     18854.9
    555960     18855.3
    556000     18859.3
    556040     18860.8
    556080     18860.4
    556120     18864.9
    556160     18865.1
    556200     18865.8
    556240       18868
    556280     18866.9
    556320     18871.2
    556360     18870.5
    556400     18872.9
    556440     18873.3
    556480     18877.2
    556520     18875.7
    556560       18878
    556600     18879.3
    556640     18879.7
    556680     18882.6
    556720     18882.1
    556760     18882.6
    556800     18886.7
    556840       18888
    556880     18887.7
    556920     18892.1
    556960     18892.4
    557000     18893.1
    557040     18895.3
    557080     18894.1
    557120     18898.4
    557160     18897.7
    557200     18900.2
    557240     18900.6
    557280     18904.6
    557320       18903
    557360     18905.4
    557400     18906.7
    557440     18906.9
    557480     18909.9
    557520     18909.4
    557560     18909.8
    557600       18914
    557640     18915.3
    557680       18915
    557720     18919.3
    557760     18919.6
    557800     18920.5
    557840     18922.6
    557880     18921.4
    557920     18925.7
    557960       18925
    558000     18927.4
    558040     18927.8
    558080     18931.9
    558120     18930.2
    558160     18932.5
    558200       18934
    558240     18934.2
    558280     18937.2
    558320     18936.6
    558360     18937.2
    558400     18941.2
    558440     18942.6
    558480     18942.3
    558520     18946.6
    558560     18946.9
    558600     18947.6
    558640     18949.8
    558680     18948.7
    558720       18953
    558760     18952.2
    558800     18954.7
    558840     18955.1
    558880     18959.1
    558920     18957.5
    558960     18959.8
    559000     18961.1
    559040     18961.5
    559080     18964.4
    559120     18963.8
    559160     18964.4
    559200     18968.4
    559240     18969.9
    559280     18969.5
    559320     18973.9
    559360     18974.2
    559400     18974.9
    559440     18976.9
    559480     18975.9
    559520     18980.3
    559560     18979.5
    559600     18981.9
    559640     18982.2
    559680     18986.4
    559720     18984.7
    559760     18987.1
    559800     18988.4
    559840     18988.8
    559880     18991.6
    559920       18991
    559960     18991.6
    560000     18995.7
    560040     18997.2
    560080     18996.9
    560120     19001.2
    560160     19001.5
    560200     19002.1
    560240     19004.2
    560280     19003.1
    560320     19007.5
    560360     19006.7
    560400     19009.3
    560440     19009.4
    560480     19013.6
    560520     19011.9
    560560     19014.4
    560600     19015.7
    560640     19016.1
    560680     19018.9
    560720     19018.3
    560760     19018.9
    560800       19023
    560840     19024.4
    560880     19024.1
    560920     19028.4
    560960     19028.7
    561000     19029.4
    561040     19031.4
    561080     19030.3
    561120     19034.8
    561160     19033.9
    561200     19036.5
    561240     19036.6
    561280     19040.9
    561320     19039.2
    561360     19041.7
    561400     19042.9
    561440     19043.4
    561480     19046.1
    561520     19045.5
    561560     19046.1
    561600     19050.1
    561640     19051.6
    561680     19051.4
    561720     19055.7
    561760     19056.1
    561800     19056.7
    561840     19058.7
    561880     19057.5
    561920     19062.1
    561960     19061.2
    562000     19063.8
    562040     19063.8
    562080     19068.2
    562120     19066.5
    562160     19068.9
    562200     19070.1
    562240     19070.6
    562280     19073.4
    562320     19072.8
    562360     19073.4
    562400     19077.4
    562440       19079
    562480     19078.8
    562520     19082.9
    562560     19083.4
    562600     19083.9
    562640       19086
    562680     19084.8
    562720     19089.3
    562760     19088.6
    562800     19091.1
    562840       19091
    562880     19095.6
    562920     19093.7
    562960     19096.2
    563000     19097.3
    563040     19097.8
    563080     19100.7
    563120     19100.1
    563160     19100.7
    563200     19104.6
    563240     19106.4
    563280     19106.1
    563320     19110.3
    563360     19110.7
    563400     19111.2
    563440     19113.3
    563480     19112.1
    563520     19116.6
    563560     19115.9
    563600     19118.5
    563640     19118.4
    563680       19123
    563720       19121
    563760     19123.5
    563800     19124.7
    563840     19125.1
    563880     19127.9
    563920     19127.5
    563960     19127.9
    564000     19131.9
    564040     19133.7
    564080     19133.5
    564120     19137.6
    564160     19138.1
    564200     19138.5
    564240     19140.6
    564280     19139.5
    564320     19143.9
    564360     19143.2
    564400     19145.8
    564440     19145.7
    564480     19150.3
    564520     19148.3
    564560     19150.7
    564600       19152
    564640     19152.4
    564680     19155.2
    564720     19154.7
    564760     19155.2
    564800     19159.2
    564840     19161.1
    564880     19160.9
    564920     19164.9
    564960     19165.3
    565000     19165.8
    565040     19167.9
    565080     19166.8
    565120     19171.2
    565160     19170.5
    565200     19173.1
    565240     19172.9
    565280     19177.6
    565320     19175.5
    565360       19178
    565400     19179.2
    565440     19179.6
    565480     19182.6
    565520     19181.8
    565560     19182.5
    565600     19186.5
    565640     19188.4
    565680     19188.2
    565720     19192.2
    565760     19192.6
    565800     19193.1
    565840     19195.2
    565880       19194
    565920     19198.5
    565960     19197.8
    566000     19200.4
    566040     19200.2
    566080     19204.8
    566120     19202.9
    566160     19205.3
    566200     19206.5
    566240       19207
    566280       19210
    566320     19209.1
    566360     19209.8
    566400     19213.8
    566440     19215.7
    566480     19215.5
    566520     19219.5
    566560       19220
    566600     19220.3
    566640     19222.4
    566680     19221.2
    566720     19225.7
    566760     19225.1
    566800     19227.6
    566840     19227.5
    566880     19232.1
    566920     19230.2
    566960     19232.5
    567000     19233.7
    567040     19234.3
    567080     19237.2
    567120     19236.3
    567160       19237
    567200     19241.1
    567240       19243
    567280     19242.6
    567320     19246.7
    567360     19247.1
    567400     19247.5
    567440     19249.6
    567480     19248.4
    567520     19252.9
    567560     19252.4
    567600     19254.9
    567640     19254.8
    567680     19259.4
    567720     19257.5
    567760     19259.7
    567800       19261
    567840     19261.5
    567880     19264.6
    567920     19263.7
    567960     19264.2
    568000     19268.3
    568040     19270.2
    568080     19269.8
    568120     19274.1
    568160     19274.4
    568200     19274.8
    568240     19276.8
    568280     19275.7
    568320     19280.3
    568360     19279.7
    568400     19282.1
    568440     19282.1
    568480     19286.7
    568520     19284.8
    568560       19287
    568600     19288.2
    568640     19288.7
    568680     19291.8
    568720     19290.9
    568760     19291.5
    568800     19295.7
    568840     19297.5
    568880     19297.1
    568920     19301.3
    568960     19301.6
    569000       19302
    569040     19304.1
    569080       19303
    569120     19307.6
    569160       19307
    569200     19309.4
    569240     19309.5
    569280     19313.9
    569320     19312.1
    569360     19314.3
    569400     19315.4
    569440     19315.9
    569480     19319.2
    569520     19318.2
    569560     19318.7
    569600     19322.9
    569640     19324.7
    569680     19324.4
    569720     19328.5
    569760     19328.9
    569800     19329.4
    569840     19331.4
    569880     19330.2
    569920     19334.8
    569960     19334.3
    570000     19336.7
    570040     19336.7
    570080     19341.2
    570120     19339.3
    570160     19341.6
    570200     19342.7
    570240     19343.1
    570280     19346.5
    570320     19345.5
    570360     19345.9
    570400     19350.2
    570440       19352
    570480     19351.7
    570520     19355.9
    570560     19356.3
    570600     19356.6
    570640     19358.7
    570680     19357.4
    570720     19362.2
    570760     19361.7
    570800       19364
    570840     19363.9
    570880     19368.6
    570920     19366.6
    570960     19368.9
    571000     19370.1
    571040     19370.4
    571080     19373.7
    571120     19372.8
    571160     19373.3
    571200     19377.6
    571240     19379.3
    571280     19379.1
    571320     19383.2
    571360     19383.5
    571400     19383.8
    571440     19385.8
    571480     19384.7
    571520     19389.4
    571560     19388.9
    571600     19391.2
    571640     19391.1
    571680       19396
    571720     19393.8
    571760     19396.1
    571800     19397.4
    571840     19397.6
    571880       19401
    571920     19400.1
    571960     19400.5
    572000       19405
    572040     19406.6
    572080     19406.3
    572120     19410.4
    572160     19410.7
    572200     19411.2
    572240     19413.1
    572280     19411.9
    572320     19416.7
    572360     19416.3
    572400     19418.5
    572440     19418.4
    572480     19423.3
    572520       19421
    572560     19423.4
    572600     19424.7
    572640     19424.8
    572680     19428.3
    572720     19427.4
    572760     19427.8
    572800     19432.3
    572840     19433.8
    572880     19433.5
    572920     19437.7
    572960       19438
    573000     19438.5
    573040     19440.4
    573080     19439.2
    573120     19443.9
    573160     19443.5
    573200     19445.9
    573240     19445.7
    573280     19450.5
    573320     19448.3
    573360     19450.7
    573400     19451.9
    573440     19452.1
    573480     19455.6
    573520     19454.7
    573560       19455
    573600     19459.5
    573640       19461
    573680     19460.8
    573720     19464.9
    573760     19465.4
    573800     19465.7
    573840     19467.7
    573880     19466.5
    573920     19471.1
    573960     19470.9
    574000     19473.2
    574040       19473
    574080     19477.8
    574120     19475.5
    574160       19478
    574200     19479.3
    574240     19479.4
    574280       19483
    574320       19482
    574360     19482.3
    574400     19486.8
    574440     19488.3
    574480     19488.1
    574520     19492.1
    574560     19492.7
    574600     19493.1
    574640       19495
    574680     19493.8
    574720     19498.5
    574760     19498.2
    574800     19500.5
    574840     19500.4
    574880     19505.1
    574920     19502.9
    574960     19505.4
    575000     19506.5
    575040     19506.6
    575080     19510.2
    575120     19509.3
    575160     19509.6
    575200     19514.1
    575240     19515.6
    575280     19515.5
    575320     19519.5
    575360     19519.9
    575400     19520.4
    575440     19522.3
    575480     19521.1
    575520     19525.8
    575560     19525.5
    575600     19527.8
    575640     19527.6
    575680     19532.3
    575720     19530.3
    575760     19532.7
    575800     19533.9
    575840     19533.8
    575880     19537.4
    575920     19536.6
    575960     19536.9
    576000     19541.4
    576040     19542.9
    576080     19542.7
    576120     19546.8
    576160     19547.3
    576200     19547.7
    576240     19549.6
    576280     19548.3
    576320     19553.1
    576360     19552.8
    576400       19555
    576440       19555
    576480     19559.7
    576520     19557.7
    576560       19560
    576600     19561.2
    576640     19561.1
    576680     19564.7
    576720     19563.9
    576760     19564.1
    576800     19568.7
    576840     19570.1
    576880       19570
    576920     19574.1
    576960     19574.6
    577000     19575.1
    577040     19576.9
    577080     19575.6
    577120     19580.4
    577160     19580.1
    577200     19582.4
    577240     19582.3
    577280       19587
    577320       19585
    577360     19587.2
    577400     19588.5
    577440     19588.5
    577480       19592
    577520     19591.1
    577560     19591.2
    577600     19596.1
    577640     19597.4
    577680     19597.2
    577720     19601.5
    577760     19601.8
    577800     19602.3
    577840     19604.2
    577880     19602.8
    577920     19607.6
    577960     19607.3
    578000     19609.5
    578040     19609.6
    578080     19614.3
    578120     19612.2
    578160     19614.5
    578200     19615.7
    578240     19615.8
    578280     19619.3
    578320     19618.4
    578360     19618.6
    578400     19623.4
    578440     19624.7
    578480     19624.4
    578520     19628.8
    578560     19629.2
    578600     19629.6
    578640     19631.5
    578680       19630
    578720     19634.9
    578760     19634.5
    578800     19636.9
    578840     19636.8
    578880     19641.5
    578920     19639.5
    578960     19641.8
    579000       19643
    579040       19643
    579080     19646.5
    579120     19645.6
    579160     19645.8
    579200     19650.6
    579240       19652
    579280     19651.6
    579320       19656
    579360     19656.3
    579400     19656.8
    579440     19658.8
    579480     19657.3
    579520     19662.1
    579560     19661.8
    579600     19664.2
    579640     19663.9
    579680     19668.7
    579720     19666.7
    579760     19669.1
    579800     19670.3
    579840     19670.2
    579880     19673.7
    579920     19672.8
    579960     19673.1
    580000     19677.8
    580040     19679.2
    580080     19678.9
    580120     19683.2
    580160     19683.6
    580200     19684.1
    580240       19686
    580280     19684.6
    580320     19689.3
    580360       19689
    580400     19691.4
    580440     19691.2
    580480     19695.8
    580520       19694
    580560     19696.3
    580600     19697.6
    580640     19697.4
    580680       19701
    580720     19700.1
    580760     19700.3
    580800     19705.1
    580840     19706.4
    580880     19706.2
    580920     19710.4
    580960     19710.8
    581000     19711.4
    581040     19713.2
    581080     19711.8
    581120     19716.6
    581160     19716.2
    581200     19718.6
    581240     19718.5
    581280       19723
    581320     19721.2
    581360     19723.6
    581400     19724.8
    581440     19724.6
    581480     19728.1
    581520     19727.3
    581560     19727.6
    581600     19732.3
    581640     19733.7
    581680     19733.3
    581720     19737.6
    581760     19738.1
    581800     19738.7
    581840     19740.4
    581880       19739
    581920     19743.9
    581960     19743.4
    582000     19745.8
    582040     19745.8
    582080     19750.4
    582120     19748.5
    582160     19750.8
    582200     19752.1
    582240     19751.8
    582280     19755.2
    582320     19754.5
    582360     19754.9
    582400     19759.7
    582440       19761
    582480     19760.6
    582520     19764.9
    582560     19765.3
    582600       19766
    582640     19767.7
    582680     19766.2
    582720     19771.1
    582760     19770.6
    582800       19773
    582840     19772.9
    582880     19777.6
    582920     19775.7
    582960       19778
    583000     19779.3
    583040     19779.1
    583080     19782.5
    583120     19781.7
    583160     19782.1
    583200     19786.9
    583240     19788.3
    583280     19787.7
    583320     19792.1
    583360     19792.4
    583400     19793.1
    583440     19794.9
    583480     19793.4
    583520     19798.3
    583560     19797.9
    583600     19800.2
    583640     19800.2
    583680     19804.7
    583720       19803
    583760     19805.2
    583800     19806.6
    583840     19806.3
    583880     19809.7
    583920     19808.9
    583960     19809.3
    584000     19814.2
    584040     19815.5
    584080     19814.9
    584120     19819.4
    584160     19819.6
    584200     19820.4
    584240     19822.1
    584280     19820.7
    584320     19825.4
    584360     19825.2
    584400     19827.4
    584440     19827.4
    584480       19832
    584520     19830.3
    584560     19832.4
    584600     19833.7
    584640     19833.4
    584680     19837.1
    584720     19836.1
    584760     19836.5
    584800     19841.5
    584840     19842.7
    584880     19842.2
    584920     19846.6
    584960     19846.8
    585000     19847.6
    585040     19849.3
    585080     19847.9
    585120     19852.6
    585160     19852.4
    585200     19854.6
    585240     19854.6
    585280     19859.2
    585320     19857.4
    585360     19859.7
    585400     19860.9
    585440     19860.7
    585480     19864.3
    585520     19863.3
    585560     19863.7
    585600     19868.8
    585640     19869.9
    585680     19869.4
    585720     19873.9
    585760       19874
    585800     19874.9
    585840     19876.5
    585880     19875.2
    585920     19879.7
    585960     19879.5
    586000     19881.8
    586040     19881.9
    586080     19886.4
    586120     19884.7
    586160     19886.9
    586200     19888.1
    586240     19887.8
    586280     19891.5
    586320     19890.5
    586360     19890.9
    586400       19896
    586440     19897.2
    586480     19896.6
    586520     19901.1
    586560     19901.3
    586600     19902.2
    586640     19903.7
    586680     19902.4
    586720     19906.9
    586760     19906.7
    586800     19909.1
    586840     19909.2
    586880     19913.6
    586920     19911.8
    586960     19914.1
    587000     19915.2
    587040       19915
    587080     19918.7
    587120     19917.8
    587160     19918.1
    587200     19923.1
    587240     19924.4
    587280     19923.7
    587320     19928.3
    587360     19928.5
    587400     19929.4
    587440       19931
    587480     19929.6
    587520     19934.1
    587560     19933.9
    587600     19936.3
    587640     19936.3
    587680     19940.8
    587720       19939
    587760     19941.4
    587800     19942.4
    587840     19942.2
    587880     19945.9
    587920       19945
    587960     19945.3
    588000     19950.3
    588040     19951.6
    588080     19950.9
    588120     19955.5
    588160     19955.7
    588200     19956.7
    588240     19958.1
    588280     19956.7
    588320     19961.3
    588360     19961.2
    588400     19963.4
    588440     19963.6
    588480       19968
    588520     19966.1
    588560     19968.5
    588600     19969.7
    588640     19969.5
    588680     19973.2
    588720     19972.1
    588760     19972.5
    588800     19977.6
    588840     19978.9
    588880     19978.2
    588920     19982.7
    588960     19983.1
    589000       19984
    589040     19985.3
    589080       19984
    589120     19988.5
    589160     19988.6
    589200     19990.5
    589240     19990.8
    589280     19995.3
    589320     19993.4
    589360     19995.7
    589400     19997.1
    589440     19996.7
    589480     20000.4
    589520     19999.4
    589560     19999.8
    589600     20004.8
    589640     20006.2
    589680     20005.4
    589720     20009.9
    589760     20010.2
    589800     20011.2
    589840     20012.5
    589880     20011.1
    589920     20015.9
    589960     20015.9
    590000     20017.8
    590040     20018.1
    590080     20022.4
    590120     20020.8
    590160       20023
    590200     20024.2
    590240       20024
    590280     20027.6
    590320     20026.6
    590360       20027
    590400     20031.9
    590440     20033.3
    590480     20032.5
    590520     20037.2
    590560     20037.4
    590600     20038.3
    590640     20039.7
    590680     20038.4
    590720     20043.1
    590760     20043.2
    590800       20045
    590840     20045.2
    590880     20049.6
    590920       20048
    590960     20050.1
    591000     20051.4
    591040     20051.2
    591080     20054.9
    591120     20053.9
    591160     20054.1
    591200       20059
    591240     20060.5
    591280     20059.8
    591320     20064.3
    591360     20064.5
    591400     20065.5
    591440     20066.8
    591480     20065.6
    591520     20070.3
    591560     20070.4
    591600     20072.2
    591640     20072.4
    591680     20076.8
    591720     20075.3
    591760     20077.2
    591800     20078.7
    591840     20078.4
    591880       20082
    591920     20081.1
    591960     20081.3
    592000     20086.3
    592040     20087.7
    592080     20086.9
    592120     20091.5
    592160     20091.7
    592200     20092.8
    592240       20094
    592280     20092.8
    592320     20097.6
    592360     20097.5
    592400     20099.4
    592440     20099.6
    592480     20103.9
    592520     20102.5
    592560     20104.2
    592600       20106
    592640     20105.6
    592680     20109.2
    592720     20108.4
    592760     20108.5
    592800     20113.4
    592840     20114.9
    592880       20114
    592920     20118.7
    592960     20118.9
    593000       20120
    593040     20121.2
    593080     20119.9
    593120     20124.7
    593160     20124.7
    593200     20126.6
    593240     20126.7
    593280     20131.1
    593320     20129.6
    593360     20131.4
    593400     20133.1
    593440     20132.7
    593480     20136.4
    593520     20135.5
    593560     20135.6
    593600     20140.6
    593640     20141.9
    593680     20141.1
    593720     20145.9
    593760       20146
    593800     20147.2
    593840     20148.4
    593880     20147.2
    593920     20151.9
    593960     20151.9
    594000     20153.7
    594040     20153.9
    594080     20158.3
    594120     20156.8
    594160     20158.4
    594200     20160.2
    594240     20159.9
    594280     20163.5
    594320     20162.8
    594360     20162.7
    594400     20167.8
    594440     20169.2
    594480     20168.4
    594520       20173
    594560       20173
    594600     20174.4
    594640     20175.6
    594680     20174.4
    594720     20179.1
    594760     20178.9
    594800     20180.8
    594840       20181
    594880     20185.4
    594920     20183.9
    594960     20185.7
    595000     20187.4
    595040       20187
    595080     20190.8
    595120       20190
    595160     20189.8
    595200     20194.9
    595240     20196.3
    595280     20195.6
    595320     20200.3
    595360     20200.1
    595400     20201.5
    595440     20202.7
    595480     20201.6
    595520     20206.1
    595560     20206.1
    595600     20207.9
    595640     20208.2
    595680     20212.5
    595720     20211.1
    595760     20212.9
    595800     20214.5
    595840       20214
    595880     20217.9
    595920     20217.1
    595960     20216.9
    596000     20222.1
    596040     20223.4
    596080     20222.6
    596120     20227.4
    596160     20227.3
    596200     20228.6
    596240     20229.9
    596280     20228.8
    596320     20233.3
    596360     20233.3
    596400       20235
    596440     20235.3
    596480     20239.5
    596520     20238.2
    596560     20240.1
    596600     20241.6
    596640     20241.1
    596680       20245
    596720     20244.4
    596760     20244.1
    596800     20249.2
    596840     20250.5
    596880     20249.8
    596920     20254.7
    596960     20254.5
    597000     20255.8
    597040       20257
    597080       20256
    597120     20260.3
    597160     20260.5
    597200     20262.3
    597240     20262.5
    597280     20266.8
    597320     20265.3
    597360     20267.3
    597400     20268.8
    597440     20268.2
    597480     20272.1
    597520     20271.5
    597560     20271.3
    597600     20276.3
    597640     20277.7
    597680     20277.1
    597720     20281.8
    597760     20281.6
    597800       20283
    597840     20284.2
    597880     20283.1
    597920     20287.4
    597960     20287.7
    598000     20289.4
    598040     20289.7
    598080     20293.8
    598120     20292.5
    598160     20294.3
    598200     20295.9
    598240     20295.4
    598280     20299.2
    598320     20298.7
    598360     20298.4
    598400     20303.3
    598440     20304.9
    598480     20304.2
    598520     20308.9
    598560     20308.7
    598600     20310.1
    598640     20311.3
    598680     20310.2
    598720     20314.6
    598760     20314.8
    598800     20316.6
    598840     20316.7
    598880     20320.9
    598920     20319.7
    598960     20321.4
    599000     20322.9
    599040     20322.5
    599080     20326.4
    599120     20325.8
    599160     20325.6
    599200     20330.5
    599240     20332.1
    599280     20331.3
    599320     20336.1
    599360     20335.8
    599400     20337.2
    599440     20338.4
    599480     20337.3
    599520     20341.7
    599560     20341.9
    599600     20343.8
    599640     20343.9
    599680     20348.1
    599720       20347
    599760     20348.5
    599800     20350.1
    599840     20349.7
    599880     20353.5
    599920     20352.9
    599960     20352.7
    600000     20357.7
    600040     20359.3
    600080     20358.5
    600120     20363.3
    600160       20363
    600200     20364.3
    600240     20365.6
    600280     20364.4
    600320       20369
    600360     20369.1
    600400       20371
    600440       20371
    600480     20375.3
    600520     20374.4
    600560     20375.8
    600600     20377.3
    600640       20377
    600680     20380.6
    600720     20380.1
    600760     20379.9
    600800     20384.9
    600840     20386.5
    600880     20385.8
    600920     20390.5
    600960     20390.1
    601000     20391.4
    601040     20392.8
    601080     20391.7
    601120     20396.2
    601160     20396.3
    601200     20398.2
    601240     20398.2
    601280     20402.4
    601320     20401.5
    601360     20403.1
    601400     20404.5
    601440     20404.2
    601480     20407.7
    601520     20407.3
    601560     20407.1
    601600     20412.2
    601640     20413.7
    601680     20413.1
    601720     20417.8
    601760     20417.3
    601800     20418.5
    601840       20420
    601880     20418.9
    601920     20423.5
    601960     20423.6
    602000     20425.4
    602040     20425.4
    602080     20429.6
    602120     20428.7
    602160     20430.4
    602200     20431.8
    602240     20431.3
    602280     20434.9
    602320     20434.6
    602360     20434.4
    602400     20439.5
    602440     20440.8
    602480     20440.4
    602520     20445.1
    602560     20444.5
    602600     20445.8
    602640     20447.3
    602680     20446.3
    602720     20450.8
    602760     20450.9
    602800     20452.7
    602840     20452.7
    602880     20456.9
    602920       20456
    602960     20457.7
    603000     20458.9
    603040     20458.6
    603080     20462.2
    603120     20461.8
    603160     20461.7
    603200     20466.8
    603240       20468
    603280     20467.7
    603320     20472.4
    603360     20471.7
    603400       20473
    603440     20474.4
    603480     20473.4
    603520       20478
    603560     20478.2
    603600     20479.9
    603640     20479.9
    603680       20484
    603720     20483.2
    603760     20484.8
    603800     20486.2
    603840     20485.8
    603880     20489.5
    603920     20489.1
    603960     20488.8
    604000     20493.9
    604040     20495.2
    604080     20494.9
    604120     20499.6
    604160     20498.9
    604200     20500.1
    604240     20501.7
    604280     20500.7
    604320     20505.2
    604360     20505.5
    604400     20507.2
    604440     20507.2
    604480     20511.4
    604520     20510.4
    604560     20512.1
    604600     20513.4
    604640     20512.9
    604680     20516.9
    604720     20516.3
    604760     20516.1
    604800     20521.2
    604840     20522.5
    604880     20522.2
    604920     20526.9
    604960     20526.3
    605000     20527.4
    605040     20528.9
    605080       20528
    605120     20532.5
    605160     20532.8
    605200     20534.5
    605240     20534.5
    605280     20538.7
    605320     20537.6
    605360     20539.3
    605400     20540.6
    605440     20540.1
    605480       20544
    605520     20543.6
    605560     20543.4
    605600     20548.4
    605640     20549.8
    605680     20549.4
    605720     20554.1
    605760     20553.6
    605800     20554.7
    605840     20556.2
    605880     20555.2
    605920     20559.8
    605960       20560
    606000     20561.8
    606040     20561.8
    606080       20566
    606120     20564.9
    606160     20566.5
    606200     20567.9
    606240     20567.4
    606280     20571.4
    606320     20570.8
    606360     20570.7
    606400     20575.7
    606440       20577
    606480     20576.7
    606520     20581.4
    606560     20580.9
    606600     20581.9
    606640     20583.4
    606680     20582.5
    606720       20587
    606760     20587.4
    606800       20589
    606840       20589
    606880     20593.3
    606920     20592.1
    606960     20593.8
    607000     20595.2
    607040     20594.8
    607080     20598.7
    607120     20598.2
    607160       20598
    607200       20603
    607240     20604.3
    607280     20603.9
    607320     20608.7
    607360     20608.3
    607400     20609.2
    607440     20610.6
    607480     20609.8
    607520     20614.3
    607560     20614.7
    607600     20616.3
    607640     20616.3
    607680     20620.5
    607720     20619.4
    607760       20621
    607800     20622.5
    607840       20622
    607880     20625.9
    607920     20625.4
    607960     20625.2
    608000     20630.4
    608040     20631.7
    608080     20631.2
    608120       20636
    608160     20635.6
    608200     20636.5
    608240       20638
    608280     20637.1
    608320     20641.5
    608360     20641.8
    608400     20643.6
    608440     20643.7
    608480     20647.7
    608520     20646.7
    608560     20648.3
    608600     20649.8
    608640     20649.3
    608680     20653.1
    608720     20652.7
    608760     20652.5
    608800     20657.8
    608840     20658.9
    608880     20658.5
    608920     20663.3
    608960     20662.8
    609000     20663.8
    609040     20665.2
    609080     20664.3
    609120     20668.8
    609160     20669.2
    609200     20670.9
    609240       20671
    609280       20675
    609320       20674
    609360     20675.6
    609400     20677.1
    609440     20676.6
    609480     20680.5
    609520     20680.1
    609560     20679.9
    609600       20685
    609640     20686.2
    609680     20685.8
    609720     20690.6
    609760     20690.1
    609800       20691
    609840     20692.5
    609880     20691.6
    609920     20696.2
    609960     20696.4
    610000     20698.2
    610040     20698.3
    610080     20702.3
    610120     20701.2
    610160     20702.8
    610200     20704.4
    610240     20703.8
    610280     20707.7
    610320     20707.4
    610360     20707.1
    610400     20712.3
    610440     20713.4
    610480     20713.1
    610520       20718
    610560     20717.4
    610600     20718.3
    610640     20719.8
    610680       20719
    610720     20723.4
    610760     20723.8
    610800     20725.6
    610840     20725.6
    610880     20729.6
    610920     20728.5
    610960     20730.1
    611000     20731.7
    611040       20731
    611080     20735.1
    611120     20734.7
    611160     20734.4
    611200     20739.6
    611240     20740.7
    611280     20740.4
    611320     20745.4
    611360     20744.8
    611400     20745.6
    611440     20747.1
    611480     20746.1
    611520     20750.8
    611560     20751.1
    611600     20752.8
    611640     20752.8
    611680     20756.9
    611720     20755.8
    611760     20757.3
    611800       20759
    611840     20758.2
    611880     20762.4
    611920     20762.1
    611960     20761.7
    612000     20766.9
    612040     20768.1
    612080     20767.8
    612120     20772.7
    612160     20772.1
    612200     20772.9
    612240     20774.3
    612280     20773.4
    612320       20778
    612360     20778.2
    612400     20780.1
    612440       20780
    612480     20784.1
    612520     20783.1
    612560     20784.7
    612600     20786.3
    612640     20785.5
    612680     20789.8
    612720     20789.4
    612760     20788.9
    612800     20794.2
    612840     20795.3
    612880     20795.1
    612920     20799.8
    612960     20799.4
    613000     20800.2
    613040     20801.5
    613080     20800.6
    613120     20805.2
    613160     20805.6
    613200     20807.3
    613240     20807.2
    613280     20811.4
    613320     20810.4
    613360     20811.9
    613400     20813.6
    613440     20812.7
    613480     20816.9
    613520     20816.7
    613560     20816.2
    613600     20821.5
    613640     20822.7
    613680     20822.4
    613720     20827.2
    613760     20826.7
    613800     20827.5
    613840     20828.8
    613880     20827.7
    613920     20832.5
    613960     20832.9
    614000     20834.6
    614040     20834.5
    614080     20838.6
    614120     20837.7
    614160     20839.3
    614200     20840.9
    614240     20839.9
    614280     20844.2
    614320     20843.9
    614360     20843.3
    614400     20848.8
    614440     20850.1
    614480     20849.6
    614520     20854.4
    614560       20854
    614600     20854.7
    614640     20856.1
    614680     20855.1
    614720     20859.8
    614760     20860.2
    614800     20861.8
    614840     20861.8
    614880     20865.8
    614920       20865
    614960     20866.4
    615000     20868.2
    615040     20867.3
    615080     20871.5
    615120     20871.2
    615160     20870.6
    615200     20876.2
    615240     20877.5
    615280     20876.9
    615320     20881.7
    615360     20881.3
    615400       20882
    615440     20883.4
    615480     20882.4
    615520     20887.1
    615560     20887.5
    615600     20889.1
    615640     20889.1
    615680     20893.1
    615720     20892.2
    615760     20893.7
    615800     20895.5
    615840     20894.6
    615880     20898.8
    615920     20898.4
    615960     20897.8
    616000     20903.5
    616040     20904.8
    616080     20904.2
    616120     20909.1
    616160     20908.6
    616200     20909.5
    616240     20910.7
    616280     20909.8
    616320     20914.4
    616360     20914.9
    616400     20916.3
    616440     20916.4
    616480     20920.4
    616520     20919.6
    616560     20921.1
    616600     20922.8
    616640       20922
    616680     20926.1
    616720     20925.6
    616760       20925
    616800     20930.7
    616840     20932.1
    616880     20931.6
    616920     20936.3
    616960     20935.9
    617000     20936.8
    617040     20938.1
    617080     20937.1
    617120     20941.7
    617160     20942.2
    617200     20943.7
    617240     20943.7
    617280     20947.8
    617320       20947
    617360     20948.4
    617400       20950
    617440     20949.2
    617480     20953.5
    617520     20952.8
    617560     20952.3
    617600       20958
    617640     20959.4
    617680     20958.9
    617720     20963.6
    617760     20963.2
    617800     20964.2
    617840     20965.5
    617880     20964.4
    617920       20969
    617960     20969.7
    618000     20970.9
    618040     20970.9
    618080     20975.2
    618120     20974.4
    618160     20975.8
    618200     20977.3
    618240     20976.6
    618280     20980.8
    618320     20980.1
    618360     20979.6
    618400     20985.3
    618440     20986.8
    618480     20986.3
    618520     20990.9
    618560     20990.5
    618600     20991.5
    618640     20992.7
    618680     20991.7
    618720     20996.3
    618760     20997.1
    618800     20998.3
    618840     20998.3
    618880     21002.6
    618920     21001.7
    618960     21003.2
    619000     21004.7
    619040       21004
    619080       21008
    619120     21007.4
    619160     21006.8
    619200     21012.7
    619240     21014.1
    619280     21013.7
    619320     21018.2
    619360     21017.9
    619400       21019
    619440     21019.9
    619480       21019
    619520     21023.5
    619560     21024.5
    619600     21025.6
    619640     21025.5
    619680     21029.7
    619720       21029
    619760     21030.4
    619800     21032.1
    619840     21031.4
    619880     21035.4
    619920     21034.8
    619960       21034
    620000       21040
    620040     21041.4
    620080       21041
    620120     21045.5
    620160     21045.1
    620200     21046.3
    620240     21047.3
    620280     21046.3
    620320     21050.9
    620360     21051.8
    620400       21053
    620440     21052.8
    620480     21057.1
    620520     21056.4
    620560     21057.7
    620600     21059.4
    620640     21058.7
    620680     21062.8
    620720     21062.1
    620760     21061.3
    620800     21067.2
    620840     21068.8
    620880     21068.5
    620920     21072.8
    620960     21072.5
    621000     21073.6
    621040     21074.6
    621080     21073.7
    621120     21078.4
    621160       21079
    621200     21080.4
    621240     21080.3
    621280     21084.5
    621320     21083.7
    621360       21085
    621400     21086.8
    621440     21086.1
    621480     21090.2
    621520     21089.4
    621560     21088.8
    621600     21094.5
    621640     21096.1
    621680     21095.8
    621720     21100.2
    621760     21099.9
    621800       21101
    621840     21102.1
    621880     21101.1
    621920     21105.7
    621960     21106.4
    622000     21107.6
    622040     21107.6
    622080     21111.7
    622120       21111
    622160     21112.3
    622200     21114.2
    622240     21113.4
    622280     21117.5
    622320     21116.7
    622360       21116
    622400     21121.9
    622440     21123.4
    622480     21123.1
    622520     21127.4
    622560     21127.2
    622600     21128.4
    622640     21129.4
    622680     21128.4
    622720     21133.1
    622760     21133.7
    622800     21134.9
    622840       21135
    622880     21139.1
    622920     21138.3
    622960     21139.7
    623000     21141.7
    623040     21140.8
    623080     21144.8
    623120       21144
    623160     21143.3
    623200     21149.3
    623240     21150.7
    623280     21150.3
    623320     21154.6
    623360     21154.4
    623400     21155.7
    623440     21156.8
    623480     21155.7
    623520     21160.4
    623560     21160.8
    623600     21162.1
    623640     21162.3
    623680     21166.5
    623720     21165.5
    623760       21167
    623800       21169
    623840     21168.1
    623880       21172
    623920     21171.3
    623960     21170.6
    624000     21176.5
    624040     21177.9
    624080     21177.6
    624120       21182
    624160     21181.6
    624200     21182.9
    624240     21184.1
    624280       21183
    624320     21187.6
    624360     21188.1
    624400     21189.3
    624440     21189.6
    624480     21193.7
    624520     21192.9
    624560     21194.2
    624600     21196.2
    624640     21195.4
    624680     21199.3
    624720     21198.7
    624760       21198
    624800     21203.8
    624840     21205.2
    624880     21205.1
    624920     21209.3
    624960       21209
    625000     21210.3
    625040     21211.4
    625080     21210.3
    625120       21215
    625160     21215.5
    625200     21216.7
    625240     21216.9
    625280     21220.9
    625320     21220.3
    625360     21221.6
    625400     21223.5
    625440     21222.7
    625480     21226.6
    625520     21225.9
    625560     21225.2
    625600     21231.1
    625640     21232.6
    625680     21232.6
    625720     21236.6
    625760     21236.2
    625800     21237.5
    625840     21238.7
    625880     21237.5
    625920     21242.3
    625960     21242.9
    626000     21243.9
    626040     21244.1
    626080     21248.3
    626120     21247.5
    626160     21248.9
    626200     21250.7
    626240       21250
    626280     21253.9
    626320     21253.2
    626360     21252.6
    626400     21258.3
    626440     21259.8
    626480       21260
    626520     21263.8
    626560     21263.4
    626600     21264.7
    626640     21265.9
    626680     21264.7
    626720     21269.6
    626760     21270.1
    626800     21271.1
    626840     21271.4
    626880     21275.6
    626920     21274.8
    626960     21276.2
    627000     21277.9
    627040     21277.3
    627080     21281.3
    627120     21280.4
    627160     21279.9
    627200     21285.6
    627240     21287.1
    627280     21287.2
    627320     21291.1
    627360     21290.6
    627400       21292
    627440     21293.2
    627480       21292
    627520       21297
    627560     21297.4
    627600     21298.4
    627640     21298.8
    627680     21302.9
    627720       21302
    627760     21303.4
    627800     21305.3
    627840     21304.5
    627880     21308.5
    627920     21307.8
    627960     21307.3
    628000     21312.9
    628040     21314.3
    628080     21314.5
    628120     21318.3
    628160     21317.9
    628200     21319.4
    628240     21320.5
    628280     21319.2
    628320     21324.3
    628360     21324.7
    628400     21325.7
    628440       21326
    628480     21330.2
    628520     21329.4
    628560     21330.7
    628600     21332.5
    628640     21331.9
    628680     21335.9
    628720       21335
    628760     21334.5
    628800     21340.1
    628840     21341.5
    628880     21341.8
    628920     21345.5
    628960     21345.2
    629000     21346.8
    629040     21347.9
    629080     21346.5
    629120     21351.7
    629160     21351.9
    629200     21352.9
    629240     21353.4
    629280     21357.5
    629320     21356.6
    629360     21357.9
    629400     21359.7
    629440       21359
    629480     21363.3
    629520     21362.2
    629560     21361.7
    629600     21367.5
    629640     21368.9
    629680     21369.1
    629720     21372.8
    629760     21372.5
    629800       21374
    629840     21375.2
    629880     21373.9
    629920       21379
    629960     21379.1
    630000     21380.2
    630040     21380.7
    630080     21384.9
    630120     21383.9
    630160     21385.2
    630200     21386.9
    630240     21386.4
    630280     21390.7
    630320     21389.4
    630360       21389
    630400     21394.7
    630440     21396.1
    630480     21396.4
    630520     21400.1
    630560     21399.7
    630600     21401.4
    630640     21402.4
    630680     21401.1
    630720     21406.2
    630760     21406.4
    630800     21407.4
    630840       21408
    630880     21412.2
    630920     21411.2
    630960     21412.4
    631000     21414.1
    631040     21413.7
    631080     21417.9
    631120     21416.7
    631160     21416.2
    631200     21421.9
    631240     21423.4
    631280     21423.8
    631320     21427.3
    631360       21427
    631400     21428.6
    631440     21429.7
    631480     21428.5
    631520     21433.4
    631560     21433.7
    631600     21434.6
    631640     21435.2
    631680     21439.5
    631720     21438.5
    631760     21439.8
    631800     21441.5
    631840       21441
    631880     21445.1
    631920       21444
    631960     21443.3
    632000     21449.1
    632040     21450.7
    632080     21451.1
    632120     21454.4
    632160     21454.4
    632200     21455.9
    632240       21457
    632280     21455.7
    632320     21460.7
    632360       21461
    632400     21461.9
    632440     21462.5
    632480     21466.9
    632520     21465.6
    632560       21467
    632600     21468.9
    632640     21468.3
    632680     21472.5
    632720     21471.3
    632760     21470.6
    632800     21476.5
    632840     21478.1
    632880     21478.3
    632920     21481.8
    632960     21481.7
    633000     21483.3
    633040     21484.2
    633080     21482.9
    633120     21487.9
    633160     21488.3
    633200     21489.3
    633240     21489.7
    633280     21494.1
    633320     21492.8
    633360     21494.3
    633400     21496.2
    633440     21495.5
    633480     21499.7
    633520     21498.4
    633560     21497.9
    633600     21503.9
    633640     21505.4
    633680     21505.5
    633720       21509
    633760       21509
    633800     21510.7
    633840     21511.5
    633880     21510.2
    633920     21515.1
    633960     21515.6
    634000     21516.6
    634040       21517
    634080     21521.5
    634120       21520
    634160     21521.8
    634200     21523.4
    634240     21522.9
    634280     21526.9
    634320     21525.6
    634360     21525.2
    634400     21531.3
    634440     21532.7
    634480     21532.7
    634520     21536.2
    634560     21536.3
    634600     21538.1
    634640     21538.7
    634680     21537.6
    634720     21542.4
    634760     21542.8
    634800       21544
    634840     21544.3
    634880     21548.7
    634920     21547.2
    634960     21549.1
    635000     21550.7
    635040     21550.2
    635080     21554.2
    635120       21553
    635160     21552.5
    635200     21558.4
    635240     21559.9
    635280       21560
    635320     21563.5
    635360     21563.6
    635400     21565.4
    635440       21566
    635480     21564.9
    635520     21569.6
    635560     21570.1
    635600     21571.4
    635640     21571.7
    635680       21576
    635720     21574.4
    635760     21576.4
    635800       21578
    635840     21577.6
    635880     21581.4
    635920     21580.2
    635960     21579.7
    636000     21585.7
    636040     21587.1
    636080     21587.3
    636120     21590.6
    636160     21590.9
    636200     21592.8
    636240     21593.2
    636280     21592.2
    636320     21596.8
    636360     21597.4
    636400     21598.6
    636440     21598.9
    636480     21603.3
    636520     21601.7
    636560     21603.8
    636600     21605.3
    636640     21604.8
    636680     21608.6
    636720     21607.6
    636760     21607.1
    636800       21613
    636840     21614.4
    636880     21614.7
    636920       21618
    636960       21618
    637000     21620.2
    637040     21620.6
    637080     21619.6
    637120     21624.3
    637160     21624.7
    637200     21625.9
    637240     21626.1
    637280     21630.7
    637320       21629
    637360     21631.1
    637400     21632.6
    637440       21632
    637480     21635.8
    637520     21634.8
    637560     21634.3
    637600     21640.4
    637640     21641.8
    637680     21641.9
    637720     21645.3
    637760     21645.3
    637800     21647.5
    637840     21647.9
    637880     21646.8
    637920     21651.7
    637960     21652.1
    638000     21653.1
    638040     21653.5
    638080     21657.9
    638120     21656.2
    638160     21658.4
    638200     21659.9
    638240     21659.3
    638280     21663.1
    638320       21662
    638360     21661.6
    638400     21667.4
    638440     21668.9
    638480     21669.1
    638520     21672.6
    638560     21672.7
    638600     21674.8
    638640     21675.2
    638680     21674.1
    638720       21679
    638760     21679.3
    638800     21680.4
    638840     21680.7
    638880     21685.1
    638920     21683.4
    638960     21685.6
    639000     21687.3
    639040     21686.6
    639080     21690.3
    639120     21689.4
    639160     21688.9
    639200     21694.7
    639240     21696.3
    639280     21696.3
    639320     21699.9
    639360     21699.9
    639400     21702.1
    639440     21702.3
    639480     21701.3
    639520     21706.2
    639560     21706.5
    639600     21707.6
    639640     21708.1
    639680     21712.2
    639720     21710.7
    639760     21712.7
    639800     21714.5
    639840     21713.7
    639880     21717.4
    639920     21716.6
    639960     21716.2
    640000     21721.9
    640040     21723.5
    640080     21723.5
    640120     21727.1
    640160     21727.3
    640200     21729.3
    640240     21729.6
    640280     21728.6
    640320     21733.4
    640360     21733.8
    640400     21734.7
    640440     21735.2
    640480     21739.5
    640520     21737.9
    640560     21739.9
    640600     21741.9
    640640       21741
    640680     21744.5
    640720     21743.8
    640760     21743.3
    640800     21749.1
    640840     21750.7
    640880     21750.6
    640920     21754.4
    640960     21754.5
    641000     21756.5
    641040     21756.9
    641080     21755.8
    641120     21760.6
    641160     21760.9
    641200     21761.8
    641240     21762.4
    641280     21766.8
    641320       21765
    641360       21767
    641400       21769
    641440     21768.2
    641480     21771.6
    641520     21771.1
    641560     21770.6
    641600     21776.3
    641640       21778
    641680     21777.7
    641720     21781.6
    641760     21781.7
    641800     21783.7
    641840     21784.2
    641880     21782.9
    641920     21787.8
    641960     21788.1
    642000     21789.1
    642040     21789.7
    642080       21794
    642120     21792.3
    642160     21794.3
    642200     21796.2
    642240     21795.3
    642280     21798.9
    642320     21798.2
    642360     21797.7
    642400     21803.5
    642440     21805.2
    642480     21805.1
    642520     21808.7
    642560     21808.8
    642600       21811
    642640     21811.3
    642680     21810.1
    642720       21815
    642760     21815.2
    642800     21816.2
    642840     21816.9
    642880     21821.2
    642920     21819.6
    642960     21821.4
    643000     21823.5
    643040     21822.6
    643080     21826.1
    643120     21825.4
    643160       21825
    643200     21830.6
    643240     21832.3
    643280     21832.2
    643320     21836.1
    643360       21836
    643400     21838.2
    643440     21838.5
    643480     21837.2
    643520     21842.2
    643560     21842.5
    643600     21843.4
    643640       21844
    643680     21848.5
    643720     21846.7
    643760     21848.5
    643800     21850.7
    643840     21849.7
    643880     21853.2
    643920     21852.6
    643960     21852.2
    644000     21857.9
    644040     21859.4
    644080     21859.6
    644120     21863.3
    644160     21863.1
    644200     21865.3
    644240     21865.6
    644280     21864.3
    644320     21869.3
    644360     21869.6
    644400     21870.6
    644440     21871.1
    644480     21875.7
    644520       21874
    644560     21875.6
    644600     21877.9
    644640     21876.9
    644680     21880.4
    644720     21879.9
    644760     21879.4
    644800     21885.1
    644840     21886.7
    644880       21887
    644920     21890.6
    644960     21890.3
    645000     21892.5
    645040     21892.8
    645080     21891.5
    645120     21896.5
    645160     21896.8
    645200     21897.8
    645240     21898.4
    645280     21902.9
    645320     21901.2
    645360     21902.9
    645400     21905.1
    645440     21904.2
    645480     21907.6
    645520       21907
    645560     21906.5
    645600     21912.2
    645640     21913.8
    645680     21914.2
    645720     21917.8
    645760     21917.5
    645800     21919.7
    645840     21920.1
    645880     21918.8
    645920     21923.8
    645960       21924
    646000     21925.2
    646040     21925.5
    646080     21930.2
    646120     21928.5
    646160     21930.2
    646200     21932.4
    646240     21931.4
    646280     21934.8
    646320     21934.2
    646360     21933.7
    646400     21939.5
    646440     21941.1
    646480     21941.4
    646520     21945.2
    646560     21944.6
    646600       21947
    646640     21947.4
    646680     21946.1
    646720     21951.1
    646760     21951.2
    646800     21952.5
    646840     21952.8
    646880     21957.3
    646920     21955.7
    646960     21957.4
    647000     21959.6
    647040     21958.5
    647080     21962.1
    647120     21961.5
    647160     21960.9
    647200     21966.8
    647240     21968.3
    647280     21968.6
    647320     21972.3
    647360     21971.8
    647400     21974.1
    647440     21974.6
    647480     21973.4
    647520     21978.3
    647560     21978.6
    647600     21979.6
    647640       21980
    647680     21984.6
    647720     21982.9
    647760     21984.8
    647800     21986.7
    647840     21985.8
    647880     21989.3
    647920     21988.8
    647960     21988.1
    648000     21994.2
    648040     21995.6
    648080     21995.8
    648120     21999.5
    648160       21999
    648200     22001.2
    648240     22001.8
    648280     22000.5
    648320     22005.4
    648360     22005.8
    648400     22006.7
    648440     22007.2
    648480     22011.8
    648520     22010.1
    648560       22012
    648600     22013.9
    648640       22013
    648680     22016.5
    648720     22015.9
    648760     22015.3
    648800     22021.4
    648840     22022.7
    648880     22022.9
    648920     22026.6
    648960     22026.2
    649000     22028.4
    649040     22028.9
    649080     22027.7
    649120     22032.7
    649160     22033.1
    649200     22033.9
    649240     22034.4
    649280       22039
    649320     22037.2
    649360     22039.3
    649400       22041
    649440       22040
    649480     22043.7
    649520     22043.1
    649560     22042.5
    649600     22048.6
    649640     22049.8
    649680       22050
    649720     22053.9
    649760     22053.4
    649800     22055.6
    649840       22056
    649880       22055
    649920     22059.8
    649960     22060.2
    650000     22061.1
    650040     22061.6
    650080     22066.2
    650120     22064.5
    650160     22066.5
    650200     22068.2
    650240     22067.2
    650280     22070.9
    650320     22070.1
    650360     22069.9
    650400     22075.7
    650440     22077.1
    650480     22077.3
    650520     22081.3
    650560     22080.7
    650600     22082.9
    650640     22083.1
    650680     22082.2
    650720     22086.9
    650760     22087.2
    650800     22088.2
    650840     22088.9
    650880     22093.4
    650920     22091.6
    650960     22093.6
    651000     22095.3
    651040     22094.3
    651080     22098.2
    651120     22097.4
    651160     22097.1
    651200     22102.9
    651240     22104.2
    651280     22104.4
    651320     22108.4
    651360       22108
    651400     22110.1
    651440     22110.3
    651480     22109.5
    651520     22114.2
    651560     22114.4
    651600     22115.5
    651640     22116.1
    651680     22120.7
    651720     22118.8
    651760     22120.9
    651800     22122.5
    651840     22121.6
    651880     22125.3
    651920     22124.6
    651960     22124.4
    652000     22130.2
    652040     22131.4
    652080     22131.6
    652120     22135.7
    652160     22135.2
    652200     22137.3
    652240     22137.7
    652280     22136.8
    652320     22141.4
    652360     22141.5
    652400     22142.7
    652440     22143.3
    652480     22147.8
    652520       22146
    652560     22148.1
    652600     22149.7
    652640     22148.8
    652680     22152.6
    652720     22151.8
    652760     22151.6
    652800     22157.3
    652840     22158.6
    652880     22158.9
    652920       22163
    652960     22162.3
    653000     22164.6
    653040     22164.9
    653080     22163.8
    653120     22168.7
    653160     22168.8
    653200     22169.9
    653240     22170.6
    653280     22175.1
    653320     22173.3
    653360     22175.4
    653400     22176.8
    653440       22176
    653480     22179.8
    653520     22178.9
    653560     22178.8
    653600     22184.5
    653640     22185.8
    653680     22186.1
    653720     22190.2
    653760     22189.5
    653800     22191.8
    653840     22192.2
    653880     22190.9
    653920     22195.8
    653960     22195.8
    654000     22197.1
    654040     22197.7
    654080     22202.3
    654120     22200.5
    654160     22202.6
    654200     22204.1
    654240     22203.2
    654280     22206.8
    654320       22206
    654360       22206
    654400     22211.6
    654440       22213
    654480     22213.2
    654520     22217.5
    654560     22216.8
    654600       22219
    654640     22219.4
    654680     22218.3
    654720     22223.1
    654760       22223
    654800     22224.4
    654840     22224.8
    654880     22229.5
    654920     22227.5
    654960     22229.8
    655000     22231.3
    655040     22230.5
    655080     22234.1
    655120       22233
    655160     22233.2
    655200     22238.7
    655240     22240.3
    655280     22240.4
    655320     22244.8
    655360     22243.9
    655400     22246.1
    655440     22246.6
    655480     22245.4
    655520     22250.3
    655560     22250.1
    655600     22251.5
    655640     22251.9
    655680     22256.7
    655720     22254.7
    655760       22257
    655800     22258.5
    655840     22257.5
    655880     22261.2
    655920     22260.3
    655960     22260.4
    656000     22265.8
    656040     22267.4
    656080     22267.7
    656120     22272.1
    656160     22271.1
    656200     22273.4
    656240     22273.8
    656280     22272.5
    656320     22277.4
    656360     22277.1
    656400     22278.6
    656440     22279.3
    656480     22283.9
    656520     22281.9
    656560     22284.1
    656600     22285.7
    656640     22284.8
    656680     22288.4
    656720     22287.4
    656760     22287.6
    656800       22293
    656840     22294.3
    656880     22294.8
    656920     22299.4
    656960     22298.2
    657000     22300.4
    657040     22300.8
    657080     22299.6
    657120     22304.7
    657160     22304.1
    657200     22305.6
    657240     22306.5
    657280     22311.1
    657320     22309.1
    657360     22311.2
    657400     22312.9
    657440     22311.9
    657480     22315.6
    657520     22314.6
    657560     22314.7
    657600     22320.2
    657640     22321.4
    657680     22321.9
    657720     22326.4
    657760     22325.4
    657800     22327.5
    657840     22327.8
    657880     22326.8
    657920     22331.8
    657960     22331.3
    658000     22332.8
    658040     22333.6
    658080     22338.2
    658120     22336.3
    658160     22338.3
    658200       22340
    658240       22339
    658280     22342.7
    658320     22341.7
    658360     22341.8
    658400     22347.3
    658440     22348.6
    658480       22349
    658520     22353.4
    658560     22352.4
    658600     22354.6
    658640       22355
    658680       22354
    658720     22358.9
    658760     22358.4
    658800     22359.9
    658840     22360.8
    658880     22365.3
    658920     22363.4
    658960     22365.6
    659000       22367
    659040     22366.2
    659080     22369.8
    659120     22368.9
    659160     22368.8
    659200     22374.4
    659240     22375.8
    659280     22376.1
    659320     22380.5
    659360     22379.5
    659400     22381.8
    659440     22382.1
    659480     22381.1
    659520     22386.1
    659560     22385.5
    659600     22386.9
    659640     22387.9
    659680     22392.4
    659720     22390.5
    659760     22392.7
    659800     22394.1
    659840     22393.2
    659880     22396.9
    659920     22396.1
    659960     22395.9
    660000     22401.4
    660040     22402.9
    660080     22403.2
    660120     22407.6
    660160     22406.6
    660200     22408.9
    660240     22409.2
    660280     22408.3
    660320     22413.1
    660360     22412.5
    660400       22414
    660440       22415
    660480     22419.7
    660520     22417.8
    660560     22419.7
    660600     22421.4
    660640     22420.4
    660680     22423.9
    660720     22423.2
    660760     22422.9
    660800     22428.6
    660840       22430
    660880     22430.4
    660920     22434.7
    660960     22433.7
    661000     22436.1
    661040     22436.3
    661080     22435.3
    661120     22440.4
    661160     22439.8
    661200     22441.2
    661240     22442.1
    661280     22446.8
    661320     22444.8
    661360     22446.7
    661400     22448.6
    661440     22447.5
    661480       22451
    661520     22450.2
    661560       22450
    661600     22455.7
    661640     22457.1
    661680     22457.6
    661720     22461.9
    661760     22460.7
    661800     22463.2
    661840     22463.4
    661880     22462.5
    661920     22467.4
    661960     22466.8
    662000     22468.3
    662040     22469.2
    662080     22473.8
    662120     22471.9
    662160     22473.7
    662200     22475.7
    662240     22474.6
    662280     22478.1
    662320     22477.4
    662360     22477.2
    662400     22482.8
    662440     22484.2
    662480     22484.8
    662520     22488.9
    662560     22487.8
    662600     22490.3
    662640     22490.6
    662680     22489.7
    662720     22494.7
    662760     22493.9
    662800     22495.5
    662840     22496.5
    662880       22501
    662920     22499.1
    662960     22500.8
    663000     22502.9
    663040     22501.8
    663080     22505.2
    663120     22504.6
    663160     22504.4
    663200     22509.9
    663240     22511.4
    663280     22512.1
    663320     22516.2
    663360       22515
    663400     22517.4
    663440     22517.8
    663480     22516.9
    663520     22521.8
    663560     22521.1
    663600     22522.7
    663640     22523.5
    663680     22528.2
    663720     22526.2
    663760     22528.1
    663800     22530.2
    663840     22528.9
    663880     22532.4
    663920     22531.8
    663960     22531.6
    664000     22537.1
    664040     22538.6
    664080     22539.3
    664120     22543.3
    664160     22542.3
    664200     22544.4
    664240     22545.1
    664280     22544.2
    664320     22549.2
    664360     22548.3
    664400       22550
    664440     22550.8
    664480     22555.4
    664520     22553.5
    664560     22555.2
    664600     22557.3
    664640     22556.2
    664680     22559.6
    664720       22559
    664760     22558.8
    664800     22564.2
    664840     22565.7
    664880     22566.6
    664920     22570.5
    664960     22569.5
    665000     22571.5
    665040     22572.3
    665080     22571.3
    665120     22576.4
    665160     22575.6
    665200     22577.2
    665240     22577.9
    665280     22582.6
    665320     22580.8
    665360     22582.2
    665400     22584.5
    665440     22583.4
    665480     22586.7
    665520     22586.1
    665560       22586
    665600     22591.5
    665640       22593
    665680     22593.8
    665720     22597.9
    665760     22596.8
    665800     22598.6
    665840     22599.5
    665880     22598.5
    665920     22603.6
    665960     22602.7
    666000     22604.5
    666040     22605.1
    666080     22609.8
    666120     22607.9
    666160     22609.4
    666200     22611.7
    666240     22610.7
    666280     22613.9
    666320     22613.2
    666360       22613
    666400     22618.7
    666440     22620.2
    666480     22620.9
    666520     22625.1
    666560     22623.9
    666600     22625.8
    666640     22626.8
    666680     22625.8
    666720     22630.7
    666760     22629.8
    666800     22631.7
    666840     22632.2
    666880     22636.9
    666920     22635.1
    666960     22636.6
    667000     22638.9
    667040     22637.8
    667080       22641
    667120     22640.5
    667160     22640.2
    667200     22645.7
    667240     22647.4
    667280     22648.3
    667320     22652.3
    667360     22651.1
    667400     22652.9
    667440     22653.9
    667480       22653
    667520       22658
    667560       22657
    667600     22658.9
    667640     22659.4
    667680     22664.1
    667720     22662.3
    667760     22663.8
    667800     22666.2
    667840       22665
    667880     22668.2
    667920     22667.8
    667960     22667.5
    668000     22672.9
    668040     22674.6
    668080     22675.7
    668120     22679.5
    668160     22678.4
    668200       22680
    668240     22681.3
    668280     22680.3
    668320     22685.3
    668360     22684.2
    668400     22686.2
    668440     22686.7
    668480     22691.3
    668520     22689.5
    668560       22691
    668600     22693.3
    668640     22692.3
    668680     22695.5
    668720       22695
    668760     22694.8
    668800       22700
    668840     22701.8
    668880       22703
    668920     22706.8
    668960     22705.4
    669000     22707.2
    669040     22708.5
    669080     22707.5
    669120     22712.5
    669160     22711.3
    669200     22713.4
    669240       22714
    669280     22718.7
    669320     22716.6
    669360     22718.3
    669400     22720.5
    669440     22719.6
    669480     22722.7
    669520     22722.1
    669560     22721.9
    669600     22727.1
    669640     22729.1
    669680     22730.4
    669720     22733.9
    669760     22732.7
    669800     22734.5
    669840     22735.8
    669880     22734.7
    669920     22739.6
    669960     22738.7
    670000     22740.7
    670040     22741.2
    670080     22745.9
    670120     22743.9
    670160     22745.6
    670200     22747.7
    670240     22746.8
    670280     22749.9
    670320     22749.3
    670360     22749.1
    670400     22754.4
    670440     22756.4
    670480     22757.5
    670520     22761.1
    670560     22759.7
    670600     22761.7
    670640       22763
    670680     22761.9
    670720     22766.9
    670760       22766
    670800     22767.8
    670840     22768.6
    670880     22773.1
    670920     22771.1
    670960     22772.8
    671000     22774.8
    671040       22774
    671080     22777.1
    671120     22776.5
    671160     22776.4
    671200     22781.5
    671240     22783.7
    671280     22784.6
    671320     22788.3
    671360     22787.1
    671400     22788.9
    671440     22790.2
    671480     22789.2
    671520     22794.1
    671560     22793.2
    671600     22795.2
    671640     22795.8
    671680     22800.3
    671720     22798.3
    671760       22800
    671800     22802.1
    671840     22801.3
    671880     22804.4
    671920     22803.8
    671960     22803.7
    672000     22808.7
    672040     22810.9
    672080     22811.8
    672120     22815.5
    672160     22814.3
    672200     22816.2
    672240     22817.6
    672280     22816.6
    672320     22821.4
    672360     22820.4
    672400     22822.6
    672440       22823
    672480     22827.6
    672520     22825.5
    672560     22827.3
    672600     22829.4
    672640     22828.7
    672680     22831.7
    672720     22831.3
    672760     22831.1
    672800     22835.9
    672840     22838.1
    672880     22839.1
    672920     22842.8
    672960     22841.7
    673000     22843.5
    673040     22844.9
    673080     22843.8
    673120     22848.6
    673160     22847.7
    673200     22849.8
    673240     22850.3
    673280     22854.8
    673320     22852.8
    673360     22854.4
    673400     22856.6
    673440     22855.9
    673480     22858.9
    673520     22858.5
    673560     22858.2
    673600     22863.2
    673640     22865.3
    673680     22866.3
    673720     22870.1
    673760       22869
    673800     22870.9
    673840     22872.2
    673880       22871
    673920       22876
    673960     22874.9
    674000     22877.1
    674040     22877.8
    674080     22882.1
    674120     22880.1
    674160     22881.7
    674200     22884.1
    674240     22883.2
    674280     22886.2
    674320     22885.9
    674360     22885.5
    674400     22890.5
    674440     22892.7
    674480     22893.6
    674520     22897.2
    674560     22896.1
    674600     22898.3
    674640     22899.4
    674680     22898.2
    674720     22903.3
    674760     22902.2
    674800     22904.3
    674840     22905.1
    674880     22909.3
    674920     22907.4
    674960     22908.9
    675000     22911.5
    675040     22910.5
    675080     22913.6
    675120     22913.2
    675160     22912.9
    675200     22917.8
    675240     22919.8
    675280     22920.9
    675320     22924.5
    675360     22923.5
    675400     22925.5
    675440     22926.6
    675480     22925.6
    675520     22930.7
    675560     22929.4
    675600     22931.5
    675640     22932.3
    675680     22936.6
    675720     22934.6
    675760     22936.3
    675800     22938.8
    675840     22937.8
    675880     22940.7
    675920     22940.5
    675960     22940.1
    676000     22945.1
    676040       22947
    676080     22948.1
    676120     22951.7
    676160     22950.7
    676200       22953
    676240     22953.7
    676280       22953
    676320       22958
    676360     22956.7
    676400     22958.9
    676440     22959.6
    676480     22963.8
    676520     22961.7
    676560     22963.5
    676600     22966.1
    676640     22965.2
    676680     22967.9
    676720     22967.7
    676760     22967.4
    676800     22972.5
    676840     22974.3
    676880     22975.5
    676920     22978.9
    676960     22978.1
    677000     22980.2
    677040     22980.8
    677080     22980.3
    677120     22985.2
    677160     22983.9
    677200     22986.2
    677240     22986.9
    677280       22991
    677320     22988.8
    677360     22990.7
    677400     22993.1
    677440     22992.4
    677480     22995.2
    677520       22995
    677560     22994.9
    677600     22999.8
    677640     23001.8
    677680     23002.9
    677720     23006.3
    677760     23005.6
    677800     23007.5
    677840     23008.2
    677880     23007.7
    677920     23012.5
    677960     23011.2
    678000     23013.7
    678040     23014.2
    678080     23018.3
    678120     23016.1
    678160     23018.2
    678200     23020.5
    678240     23019.9
    678280     23022.8
    678320     23022.4
    678360     23022.2
    678400     23027.2
    678440     23029.2
    678480     23030.3
    678520     23033.8
    678560       23033
    678600     23034.8
    678640     23035.5
    678680       23035
    678720     23039.8
    678760     23038.5
    678800     23041.1
    678840     23041.7
    678880     23045.6
    678920     23043.5
    678960     23045.5
    679000     23047.8
    679040     23047.3
    679080     23050.1
    679120     23049.9
    679160     23049.5
    679200     23054.5
    679240     23056.5
    679280     23057.7
    679320     23061.3
    679360     23060.4
    679400     23062.1
    679440     23062.7
    679480     23062.4
    679520       23067
    679560     23065.9
    679600     23068.5
    679640     23069.2
    679680       23073
    679720     23070.8
    679760       23073
    679800     23075.2
    679840     23074.6
    679880     23077.5
    679920     23077.3
    679960       23077
    680000       23082
    680040       23084
    680080       23085
    680120     23088.7
    680160     23087.6
    680200     23089.3
    680240       23090
    680280     23089.8
    680320     23094.4
    680360     23093.4
    680400       23096
    680440     23096.5
    680480     23100.4
    680520     23098.4
    680560     23100.5
    680600     23102.7
    680640     23102.1
    680680     23104.9
    680720     23104.8
    680760     23104.4
    680800     23109.4
    680840     23111.3
    680880     23112.4
    680920       23116
    680960       23115
    681000     23116.8
    681040     23117.4
    681080     23117.2
    681120     23121.7
    681160     23120.9
    681200     23123.4
    681240     23123.8
    681280     23127.9
    681320     23125.8
    681360     23127.9
    681400     23130.1
    681440     23129.7
    681480     23132.4
    681520     23132.2
    681560     23131.8
    681600     23136.8
    681640     23138.7
    681680     23139.8
    681720     23143.3
    681760     23142.5
    681800     23144.4
    681840     23144.9
    681880     23144.8
    681920     23149.2
    681960     23148.4
    682000     23150.9
    682040     23151.4
    682080     23155.2
    682120     23153.3
    682160     23155.2
    682200     23157.5
    682240       23157
    682280     23159.7
    682320     23159.5
    682360     23159.2
    682400     23164.1
    682440       23166
    682480     23167.3
    682520     23170.7
    682560     23169.8
    682600     23171.6
    682640     23172.3
    682680     23172.2
    682720     23176.8
    682760     23175.6
    682800     23178.4
    682840     23178.7
    682880     23182.6
    682920     23180.6
    682960     23182.6
    683000     23184.8
    683040     23184.3
    683080     23186.9
    683120     23186.7
    683160     23186.6
    683200     23191.4
    683240     23193.2
    683280     23194.7
    683320     23198.1
    683360     23197.1
    683400       23199
    683440     23199.8
    683480     23199.4
    683520     23204.2
    683560       23203
    683600     23205.8
    683640     23206.1
    683680       23210
    683720       23208
    683760     23210.2
    683800     23212.2
    683840     23211.8
    683880     23214.4
    683920     23214.1
    683960       23214
    684000     23218.8
    684040     23220.5
    684080     23221.9
    684120     23225.4
    684160     23224.5
    684200     23226.4
    684240     23227.1
    684280     23226.8
    684320     23231.5
    684360     23230.3
    684400       23233
    684440     23233.5
    684480     23237.2
    684520     23235.4
    684560     23237.5
    684600     23239.5
    684640     23239.1
    684680     23241.5
    684720     23241.4
    684760     23241.3
    684800     23246.1
    684840     23247.8
    684880     23249.2
    684920     23252.8
    684960     23251.8
    685000     23253.6
    685040     23254.5
    685080     23254.1
    685120       23259
    685160     23257.7
    685200     23260.4
    685240     23260.7
    685280     23264.5
    685320     23262.7
    685360     23264.9
    685400     23266.8
    685440     23266.5
    685480     23268.8
    685520     23268.5
    685560     23268.6
    685600     23273.5
    685640     23275.1
    685680     23276.5
    685720     23280.3
    685760     23279.2
    685800       23281
    685840     23281.8
    685880     23281.5
    685920     23286.4
    685960     23284.9
    686000     23287.6
    686040       23288
    686080     23291.6
    686120     23290.2
    686160     23292.2
    686200     23294.1
    686240     23293.9
    686280       23296
    686320     23295.9
    686360       23296
    686400     23300.8
    686440     23302.4
    686480     23303.9
    686520     23307.5
    686560     23306.6
    686600     23308.4
    686640     23309.1
    686680     23308.9
    686720     23313.7
    686760     23312.3
    686800       23315
    686840     23315.3
    686880       23319
    686920     23317.5
    686960     23319.7
    687000     23321.5
    687040     23321.3
    687080     23323.2
    687120     23323.4
    687160     23323.4
    687200     23328.1
    687240     23329.8
    687280     23331.3
    687320     23334.8
    687360       23334
    687400     23335.7
    687440     23336.3
    687480     23336.1
    687520     23341.1
    687560     23339.6
    687600     23342.4
    687640     23342.6
    687680     23346.5
    687720     23344.7
    687760     23347.3
    687800     23348.8
    687840     23348.8
    687880     23350.6
    687920     23350.7
    687960     23350.9
    688000     23355.5
    688040     23357.3
    688080     23358.7
    688120     23362.3
    688160     23361.4
    688200     23363.2
    688240     23363.7
    688280     23363.6
    688320     23368.5
    688360     23366.9
    688400     23369.8
    688440     23370.1
    688480     23373.9
    688520     23371.9
    688560     23374.8
    688600     23376.2
    688640     23376.2
    688680     23377.9
    688720     23377.9
    688760     23378.2
    688800     23382.9
    688840     23384.7
    688880     23386.1
    688920     23389.6
    688960     23388.8
    689000     23390.6
    689040     23391.1
    689080     23390.9
    689120     23395.9
    689160     23394.4
    689200       23397
    689240     23397.6
    689280     23401.3
    689320     23399.3
    689360     23402.3
    689400     23403.4
    689440     23403.6
    689480       23405
    689520     23405.2
    689560     23405.6
    689600     23410.2
    689640     23412.1
    689680     23413.5
    689720     23417.1
    689760     23416.3
    689800     23418.1
    689840     23418.6
    689880     23418.3
    689920     23423.3
    689960     23421.9
    690000     23424.6
    690040     23425.1
    690080     23428.6
    690120     23426.7
    690160     23429.5
    690200     23430.6
    690240       23431
    690280     23432.5
    690320     23432.6
    690360       23433
    690400     23437.6
    690440     23439.5
    690480     23440.9
    690520     23444.3
    690560     23443.7
    690600     23445.2
    690640     23445.8
    690680     23445.6
    690720     23450.6
    690760     23449.3
    690800     23451.9
    690840     23452.2
    690880     23455.9
    690920       23454
    690960     23456.7
    691000     23457.8
    691040     23458.4
    691080       23460
    691120     23459.8
    691160     23460.4
    691200     23464.9
    691240     23466.7
    691280     23468.2
    691320     23471.5
    691360     23471.1
    691400     23472.5
    691440     23473.2
    691480     23472.9
    691520     23477.9
    691560     23476.6
    691600     23479.3
    691640     23479.6
    691680       23483
    691720     23481.2
    691760     23483.9
    691800     23484.9
    691840     23485.5
    691880     23487.5
    691920     23487.2
    691960     23487.6
    692000     23492.1
    692040     23493.9
    692080     23495.4
    692120     23498.8
    692160     23498.2
    692200       23500
    692240     23500.6
    692280     23500.2
    692320     23505.5
    692360     23503.9
    692400     23506.7
    692440       23507
    692480     23510.3
    692520     23508.5
    692560     23511.2
    692600     23512.1
    692640     23512.7
    692680     23514.7
    692720     23514.4
    692760       23515
    692800     23519.4
    692840     23521.1
    692880     23522.6
    692920     23525.9
    692960     23525.6
    693000     23527.3
    693040     23527.7
    693080     23527.4
    693120     23532.8
    693160     23531.2
    693200     23533.9
    693240     23534.3
    693280     23537.6
    693320     23535.9
    693360     23538.5
    693400     23539.4
    693440       23540
    693480       23542
    693520     23541.8
    693560     23542.2
    693600     23546.7
    693640     23548.4
    693680     23549.6
    693720     23553.1
    693760     23552.8
    693800     23554.7
    693840     23555.1
    693880     23554.8
    693920     23560.2
    693960     23558.5
    694000     23561.3
    694040     23561.6
[truncated: 175,928 more chars]
