# Supplementary material for: Comment on 'Valid molecular dynamics simulations of human hemoglobin require a surprisingly large box size'
Source: eLife. 2019 Jun 20;8:e44718. doi: 10.7554/eLife.44718 (PMC6586461; doi:10.7554/eLife.44718)
Supplement: Figure 2—figure supplement 1—source data 1. — The zip archive contains a README file describing which source files correspond to the different panels. [file elife-44718-fig2-figsupp1-data1.zip › figure2_SI/panel_C/box2/20/msd.xvg]

# This file was created Fri Mar 29 01:16:55 2019
# Created by:
#             :-) GROMACS - gmx msd, 2018.3-dev-20180823-5d5eb38 (-:
# 
# Executable:   /usr/local/gromacs/2018/2018.3-impi2017-fftw337-gcc640-cuda91/bin/gmx
# Data prefix:  /usr/local/gromacs/2018/2018.3-impi2017-fftw337-gcc640-cuda91
# Working dir:  /home/vgapsys/project/hemoglobin/ubq/closed_cube/box2/eq10/diffusion
# Command line:
#   gmx msd -s ../tpr.tpr -f /netmount/energy/vgapsys/hemoglobin/ubq/closed_cube/box2/eq10/traj_comp.xtc -trestart 800 -n index.ndx -o msd.xvg
# gmx msd is part of G R O M A C S:
#
# Gravel Rubs Often Many Awfully Cauterized Sores
#
@    title "Mean Square Displacement"
@    xaxis  label "Time (ps)"
@    yaxis  label "MSD (nm\S2\N)"
@TYPE xy
# MSD gathered over 1e+06 ps with 1251 restarts
# Diffusion constants fitted from time 100000 to 900000 ps
# D[  SOL_&_OW] = 5.6365 (+/- 0.0049) (1e-5 cm^2/s)
         0           0
        40     1.39387
        80     2.75531
       120     4.11601
       160     5.47465
       200     6.83036
       240     8.18888
       280     9.54535
       320     10.9007
       360     12.2556
       400     13.6095
       440     14.9675
       480     16.3216
       520     17.6767
       560     19.0283
       600      20.383
       640     21.7367
       680     23.0908
       720     24.4449
       760     25.7944
       800     27.1465
       840     28.4995
       880     29.8528
       920     31.2057
       960     32.5585
      1000     33.9073
      1040      35.262
      1080     36.6197
      1120     37.9698
      1160     39.3224
      1200     40.6747
      1240     42.0293
      1280     43.3822
      1320     44.7399
      1360     46.0878
      1400     47.4391
      1440     48.7943
      1480     50.1465
      1520     51.5006
      1560     52.8497
      1600     54.2035
      1640     55.5542
      1680     56.9068
      1720     58.2622
      1760     59.6157
      1800     60.9646
      1840       62.32
      1880     63.6804
      1920     65.0274
      1960     66.3797
      2000     67.7271
      2040     69.0826
      2080     70.4394
      2120     71.7933
      2160     73.1421
      2200     74.4897
      2240     75.8423
      2280     77.1973
      2320     78.5516
      2360     79.9008
      2400      81.254
      2440     82.6068
      2480     83.9571
      2520     85.3128
      2560     86.6668
      2600      88.015
      2640     89.3695
      2680     90.7315
      2720     92.0748
      2760     93.4253
      2800      94.772
      2840     96.1293
      2880     97.4837
      2920     98.8366
      2960     100.184
      3000     101.532
      3040     102.885
      3080      104.24
      3120     105.593
      3160     106.942
      3200     108.297
      3240     109.644
      3280     110.994
      3320     112.352
      3360     113.708
      3400     115.053
      3440     116.405
      3480     117.771
      3520      119.11
      3560     120.461
      3600     121.807
      3640     123.164
      3680     124.522
      3720     125.875
      3760     127.221
      3800     128.571
      3840      129.92
      3880     131.279
      3920     132.631
      3960     133.979
      4000     135.336
      4040     136.685
      4080     138.034
      4120     139.394
      4160     140.749
      4200     142.094
      4240     143.446
      4280     144.814
      4320     146.152
      4360     147.506
      4400     148.852
      4440     150.209
      4480      151.57
      4520      152.92
      4560     154.266
      4600     155.616
      4640     156.968
      4680     158.329
      4720     159.675
      4760     161.025
      4800     162.382
      4840     163.728
      4880     165.079
      4920     166.438
      4960     167.792
      5000     169.137
      5040     170.488
      5080     171.862
      5120     173.196
      5160     174.551
      5200     175.893
      5240      177.25
      5280     178.615
      5320     179.966
      5360     181.313
      5400     182.664
      5440     184.017
      5480     185.376
      5520     186.726
      5560     188.075
      5600     189.435
      5640     190.779
      5680     192.131
      5720     193.493
      5760     194.846
      5800     196.189
      5840     197.537
      5880     198.913
      5920     200.245
      5960     201.602
      6000     202.945
      6040     204.304
      6080     205.672
      6120     207.022
      6160      208.37
      6200     209.722
      6240     211.077
      6280      212.44
      6320     213.789
      6360     215.139
      6400     216.499
      6440     217.843
      6480     219.194
      6520     220.556
      6560     221.911
      6600     223.253
      6640       224.6
      6680     225.979
      6720     227.308
      6760     228.666
      6800     230.011
      6840     231.371
      6880     232.739
      6920     234.091
      6960     235.438
      7000      236.79
      7040     238.145
      7080      239.51
      7120     240.857
      7160     242.209
      7200     243.567
      7240     244.911
      7280     246.262
      7320     247.626
      7360      248.98
      7400      250.32
      7440     251.668
      7480     253.048
      7520     254.369
      7560     255.733
      7600     257.079
      7640     258.437
      7680     259.805
      7720     261.155
      7760     262.506
      7800     263.859
      7840     265.212
      7880     266.579
      7920     267.923
      7960     269.274
      8000     270.633
      8040     271.978
      8080     273.326
      8120     274.693
      8160     276.046
      8200     277.385
      8240     278.732
      8280     280.111
      8320     281.431
      8360     282.794
      8400     284.136
      8440     285.497
      8480     286.866
      8520     288.215
      8560     289.567
      8600     290.922
      8640     292.274
      8680      293.64
      8720     294.986
      8760     296.337
      8800     297.696
      8840     299.039
      8880     300.388
      8920     301.758
      8960     303.108
      9000      304.45
      9040     305.798
      9080     307.179
      9120     308.497
      9160     309.861
      9200     311.203
      9240     312.566
      9280     313.934
      9320     315.285
      9360     316.636
      9400     317.988
      9440     319.341
      9480     320.706
      9520      322.05
      9560       323.4
      9600      324.76
      9640     326.102
      9680      327.45
      9720     328.822
      9760     330.172
      9800     331.514
      9840     332.864
      9880     334.249
      9920     335.563
      9960     336.927
     10000     338.268
     10040     339.626
     10080     340.998
     10120     342.349
     10160       343.7
     10200     345.051
     10240     346.405
     10280      347.77
     10320     349.115
     10360     350.463
     10400     351.824
     10440     353.166
     10480     354.514
     10520     355.886
     10560     357.235
     10600     358.574
     10640     359.924
     10680     361.311
     10720     362.622
     10760      363.99
     10800      365.33
     10840     366.691
     10880     368.063
     10920     369.414
     10960     370.767
     11000     372.118
     11040     373.474
     11080     374.837
     11120     376.182
     11160     377.529
     11200     378.893
     11240     380.231
     11280      381.58
     11320     382.955
     11360     384.301
     11400     385.641
     11440     386.992
     11480      388.38
     11520     389.687
     11560     391.059
     11600     392.398
     11640      393.76
     11680     395.134
     11720     396.485
     11760     397.838
     11800     399.189
     11840     400.547
     11880     401.909
     11920     403.252
     11960     404.599
     12000     405.967
     12040     407.306
     12080     408.654
     12120     410.029
     12160     411.378
     12200     412.715
     12240     414.064
     12280     415.455
     12320     416.757
     12360      418.13
     12400     419.466
     12440     420.826
     12480     422.203
     12520     423.554
     12560      424.91
     12600     426.258
     12640     427.618
     12680     428.983
     12720     430.325
     12760     431.672
     12800     433.039
     12840     434.376
     12880     435.724
     12920     437.098
     12960     438.445
     13000     439.784
     13040     441.134
     13080     442.528
     13120     443.826
     13160       445.2
     13200     446.536
     13240     447.898
     13280     449.278
     13320     450.623
     13360      451.98
     13400     453.327
     13440     454.688
     13480     456.051
     13520     457.394
     13560     458.742
     13600      460.11
     13640     461.441
     13680     462.787
     13720     464.163
     13760     465.509
     13800     466.844
     13840     468.192
     13880     469.592
     13920     470.889
     13960     472.265
     14000     473.594
     14040     474.962
     14080     476.342
     14120     477.688
     14160     479.045
     14200     480.391
     14240     481.753
     14280      483.12
     14320     484.461
     14360     485.805
     14400     487.178
     14440     488.506
     14480     489.852
     14520      491.23
     14560     492.575
     14600      493.91
     14640      495.26
     14680     496.658
     14720     497.951
     14760     499.333
     14800     500.664
     14840     502.029
     14880      503.41
     14920     504.756
     14960      506.11
     15000     507.458
     15040      508.82
     15080     510.188
     15120     511.529
     15160     512.873
     15200     514.243
     15240     515.568
     15280     516.913
     15320     518.296
     15360     519.642
     15400     520.974
     15440     522.327
     15480     523.728
     15520     525.017
     15560     526.402
     15600     527.728
     15640     529.096
     15680     530.478
     15720     531.823
     15760     533.178
     15800     534.525
     15840      535.89
     15880     537.257
     15920     538.599
     15960     539.944
     16000     541.315
     16040      542.64
     16080     543.986
     16120     545.372
     16160     546.716
     16200     548.049
     16240     549.403
     16280     550.806
     16320     552.088
     16360     553.474
     16400     554.802
     16440     556.166
     16480     557.549
     16520     558.893
     16560     560.251
     16600     561.599
     16640     562.965
     16680     564.332
     16720     565.674
     16760     567.018
     16800     568.393
     16840     569.718
     16880     571.063
     16920     572.446
     16960     573.791
     17000     575.121
     17040     576.477
     17080      577.88
     17120     579.157
     17160     580.546
     17200     581.869
     17240     583.235
     17280     584.616
     17320     585.959
     17360     587.318
     17400     588.666
     17440     590.031
     17480     591.401
     17520     592.745
     17560     594.091
     17600     595.461
     17640     596.785
     17680     598.127
     17720     599.514
     17760     600.857
     17800     602.187
     17840     603.543
     17880     604.948
     17920     606.218
     17960     607.608
     18000      608.93
     18040     610.295
     18080     611.677
     18120     613.017
     18160     614.373
     18200     615.725
     18240     617.086
     18280     618.458
     18320     619.799
     18360     621.143
     18400     622.516
     18440      623.84
     18480      625.18
     18520     626.572
     18560     627.913
     18600     629.245
     18640     630.598
     18680     632.005
     18720     633.274
     18760     634.663
     18800     635.985
     18840     637.346
     18880     638.727
     18920     640.064
     18960     641.423
     19000     642.775
     19040     644.136
     19080     645.506
     19120      646.85
     19160     648.191
     19200     649.566
     19240      650.89
     19280      652.23
     19320     653.621
     19360      654.96
     19400     656.291
     19440     657.645
     19480     659.056
     19520     660.322
     19560     661.713
     19600     663.032
     19640     664.395
     19680     665.776
     19720     667.113
     19760      668.47
     19800     669.821
     19840     671.187
     19880     672.558
     19920     673.897
     19960     675.241
     20000      676.62
     20040      677.94
     20080     679.283
     20120     680.678
     20160     682.018
     20200     683.346
     20240     684.702
     20280     686.116
     20320     687.377
     20360      688.77
     20400     690.084
     20440     691.447
     20480     692.828
     20520     694.163
     20560     695.517
     20600     696.872
     20640     698.237
     20680     699.609
     20720     700.942
     20760     702.287
     20800      703.67
     20840     704.988
     20880     706.329
     20920     707.724
     20960     709.069
     21000     710.396
     21040     711.753
     21080     713.169
     21120     714.428
     21160     715.819
     21200     717.135
     21240       718.5
     21280     719.882
     21320     721.219
     21360     722.572
     21400     723.928
     21440     725.295
     21480     726.666
     21520     727.999
     21560     729.339
     21600     730.725
     21640     732.041
     21680     733.382
     21720     734.777
     21760     736.121
     21800     737.448
     21840     738.801
     21880     740.219
     21920     741.474
     21960     742.871
     22000     744.182
     22040     745.552
     22080     746.933
     22120     748.269
     22160     749.621
     22200      750.98
     22240     752.348
     22280     753.721
     22320     755.052
     22360     756.394
     22400     757.782
     22440     759.094
     22480     760.435
     22520     761.833
     22560     763.176
     22600     764.501
     22640     765.852
     22680     767.271
     22720     768.524
     22760      769.92
     22800     771.233
     22840     772.602
     22880     773.985
     22920     775.323
     22960     776.675
     23000     778.033
     23040       779.4
     23080     780.769
     23120     782.102
     23160     783.445
     23200     784.837
     23240     786.144
     23280     787.484
     23320     788.884
     23360     790.225
     23400     791.552
     23440     792.902
     23480     794.322
     23520     795.574
     23560      796.97
     23600     798.279
     23640     799.651
     23680     801.036
     23720     802.374
     23760     803.727
     23800     805.084
     23840     806.454
     23880     807.823
     23920     809.154
     23960       810.5
     24000     811.891
     24040     813.197
     24080     814.534
     24120     815.935
     24160     817.277
     24200     818.602
     24240     819.951
     24280     821.375
     24320     822.621
     24360     824.022
     24400     825.329
     24440     826.698
     24480     828.083
     24520     829.418
     24560     830.774
     24600     832.133
     24640     833.502
     24680     834.878
     24720     836.209
     24760     837.553
     24800     838.947
     24840      840.25
     24880     841.585
     24920     842.987
     24960      844.33
     25000     845.655
     25040     847.006
     25080     848.432
     25120     849.672
     25160     851.077
     25200     852.383
     25240     853.752
     25280     855.137
     25320     856.476
     25360     857.828
     25400     859.192
     25440     860.559
     25480     861.931
     25520     863.267
     25560     864.607
     25600     866.005
     25640     867.306
     25680      868.64
     25720     870.045
     25760     871.385
     25800     872.708
     25840     874.063
     25880     875.491
     25920     876.729
     25960     878.134
     26000     879.438
     26040     880.809
     26080     882.191
     26120     883.532
     26160     884.885
     26200     886.246
     26240     887.612
     26280     888.985
     26320     890.314
     26360     891.654
     26400     893.055
     26440     894.349
     26480     895.682
     26520     897.091
     26560     898.432
     26600     899.751
     26640     901.107
     26680     902.537
     26720      903.77
     26760     905.178
     26800     906.482
     26840     907.856
     26880     909.241
     26920     910.578
     26960     911.931
     27000     913.293
     27040      914.66
     27080     916.032
     27120     917.358
     27160     918.696
     27200     920.104
     27240     921.392
     27280     922.726
     27320     924.136
     27360     925.473
     27400     926.796
     27440     928.148
     27480     929.579
     27520     930.809
     27560     932.217
     27600     933.523
     27640       934.9
     27680     936.282
     27720     937.621
     27760     938.972
     27800     940.334
     27840     941.703
     27880     943.074
     27920     944.404
     27960     945.737
     28000     947.145
     28040     948.434
     28080     949.767
     28120     951.182
     28160     952.518
     28200     953.839
     28240     955.191
     28280     956.625
     28320     957.854
     28360     959.265
     28400     960.565
     28440     961.943
     28480     963.327
     28520     964.662
     28560     966.014
     28600     967.371
     28640     968.744
     28680     970.109
     28720     971.444
     28760     972.772
     28800     974.184
     28840      975.47
     28880     976.798
     28920     978.215
     28960     979.547
     29000     980.869
     29040     982.219
     29080     983.655
     29120     984.884
     29160     986.299
     29200     987.598
     29240     988.978
     29280     990.361
     29320     991.693
     29360     993.043
     29400     994.403
     29440     995.778
     29480     997.141
     29520     998.476
     29560     999.806
     29600     1001.22
     29640      1002.5
     29680     1003.83
     29720     1005.25
     29760     1006.59
     29800      1007.9
     29840     1009.25
     29880     1010.69
     29920     1011.92
     29960     1013.33
     30000     1014.63
     30040     1016.01
     30080      1017.4
     30120     1018.72
     30160     1020.08
     30200     1021.44
     30240     1022.81
     30280     1024.17
     30320      1025.5
     30360     1026.83
     30400     1028.25
     30440     1029.53
     30480     1030.86
     30520     1032.28
     30560     1033.62
     30600     1034.93
     30640     1036.28
     30680     1037.72
     30720     1038.94
     30760     1040.36
     30800     1041.65
     30840     1043.03
     30880     1044.42
     30920     1045.75
     30960      1047.1
     31000     1048.46
     31040     1049.83
     31080      1051.2
     31120     1052.53
     31160     1053.86
     31200     1055.28
     31240     1056.56
     31280     1057.89
     31320     1059.31
     31360     1060.65
     31400     1061.96
     31440     1063.31
     31480     1064.75
     31520     1065.97
     31560     1067.39
     31600     1068.68
     31640     1070.06
     31680     1071.46
     31720     1072.78
     31760     1074.13
     31800     1075.49
     31840     1076.86
     31880     1078.23
     31920     1079.56
     31960     1080.89
     32000     1082.31
     32040     1083.58
     32080     1084.91
     32120     1086.33
     32160     1087.67
     32200     1088.98
     32240     1090.34
     32280     1091.77
     32320     1092.99
     32360     1094.41
     32400     1095.71
     32440     1097.09
     32480     1098.48
     32520      1099.8
     32560     1101.15
     32600     1102.51
     32640     1103.88
     32680     1105.25
     32720     1106.58
     32760     1107.91
     32800     1109.33
     32840      1110.6
     32880     1111.93
     32920     1113.35
     32960     1114.69
     33000        1116
     33040     1117.35
     33080     1118.79
     33120     1120.01
     33160     1121.42
     33200     1122.71
     33240      1124.1
     33280     1125.49
     33320     1126.81
     33360     1128.16
     33400     1129.52
     33440      1130.9
     33480     1132.26
     33520     1133.59
     33560     1134.92
     33600     1136.35
     33640     1137.62
     33680     1138.94
     33720     1140.37
     33760     1141.71
     33800     1143.01
     33840     1144.37
     33880     1145.81
     33920     1147.02
     33960     1148.44
     34000     1149.73
     34040     1151.12
     34080      1152.5
     34120     1153.83
     34160     1155.18
     34200     1156.54
     34240     1157.92
     34280     1159.28
     34320     1160.61
     34360     1161.94
     34400     1163.37
     34440     1164.64
     34480     1165.96
     34520     1167.38
     34560     1168.73
     34600     1170.03
     34640     1171.38
     34680     1172.83
     34720     1174.04
     34760     1175.46
     34800     1176.74
     34840     1178.13
     34880     1179.53
     34920     1180.85
     34960      1182.2
     35000     1183.56
     35040     1184.94
     35080      1186.3
     35120     1187.63
     35160     1188.96
     35200     1190.39
     35240     1191.65
     35280     1192.98
     35320     1194.41
     35360     1195.74
     35400     1197.05
     35440      1198.4
     35480     1199.84
     35520     1201.05
     35560     1202.47
     35600     1203.76
     35640     1205.15
     35680     1206.54
     35720     1207.87
     35760     1209.22
     35800     1210.59
     35840     1211.96
     35880     1213.32
     35920     1214.65
     35960     1215.98
     36000     1217.41
     36040     1218.67
     36080     1219.99
     36120     1221.42
     36160     1222.76
     36200     1224.07
     36240     1225.42
     36280     1226.86
     36320     1228.07
     36360     1229.49
     36400     1230.78
     36440     1232.17
     36480     1233.56
     36520     1234.89
     36560     1236.24
     36600     1237.61
     36640     1238.98
     36680     1240.35
     36720     1241.67
     36760        1243
     36800     1244.43
     36840     1245.69
     36880     1247.01
     36920     1248.44
     36960     1249.78
     37000     1251.08
     37040     1252.44
     37080     1253.88
     37120     1255.08
     37160     1256.51
     37200      1257.8
     37240     1259.19
     37280     1260.58
     37320      1261.9
     37360     1263.25
     37400     1264.62
     37440     1265.99
     37480     1267.35
     37520     1268.68
     37560        1270
     37600     1271.43
     37640     1272.69
     37680     1274.01
     37720     1275.45
     37760     1276.79
     37800     1278.08
     37840     1279.44
     37880     1280.88
     37920     1282.08
     37960     1283.51
     38000      1284.8
     38040     1286.19
     38080     1287.59
     38120     1288.91
     38160     1290.25
     38200     1291.62
     38240        1293
     38280     1294.36
     38320     1295.68
     38360     1297.01
     38400     1298.44
     38440     1299.69
     38480     1301.01
     38520     1302.45
     38560     1303.79
     38600     1305.09
     38640     1306.45
     38680     1307.89
     38720     1309.09
     38760     1310.52
     38800     1311.81
     38840     1313.19
     38880     1314.59
     38920     1315.91
     38960     1317.26
     39000     1318.62
     39040        1320
     39080     1321.37
     39120     1322.69
     39160     1324.01
     39200     1325.45
     39240      1326.7
     39280     1328.02
     39320     1329.46
     39360      1330.8
     39400      1332.1
     39440     1333.46
     39480     1334.91
     39520     1336.11
     39560     1337.53
     39600     1338.82
     39640     1340.21
     39680     1341.61
     39720     1342.93
     39760     1344.27
     39800     1345.64
     39840     1347.02
     39880     1348.38
     39920     1349.71
     39960     1351.03
     40000     1352.46
     40040     1353.71
     40080     1355.03
     40120     1356.48
     40160     1357.82
     40200     1359.11
     40240     1360.47
     40280     1361.93
     40320     1363.12
     40360     1364.55
     40400     1365.84
     40440     1367.22
     40480     1368.63
     40520     1369.94
     40560     1371.29
     40600     1372.66
     40640     1374.04
     40680      1375.4
     40720     1376.73
     40760     1378.05
     40800     1379.49
     40840     1380.73
     40880     1382.06
     40920      1383.5
     40960     1384.83
     41000     1386.13
     41040     1387.49
     41080     1388.95
     41120     1390.14
     41160     1391.57
     41200     1392.86
     41240     1394.24
     41280     1395.65
     41320     1396.96
     41360     1398.31
     41400     1399.68
     41440     1401.06
     41480     1402.43
     41520     1403.76
     41560     1405.08
     41600     1406.51
     41640     1407.76
     41680     1409.08
     41720     1410.52
     41760     1411.86
     41800     1413.16
     41840     1414.52
     41880     1415.98
     41920     1417.17
     41960      1418.6
     42000     1419.89
     42040     1421.27
     42080     1422.68
     42120     1423.99
     42160     1425.34
     42200     1426.71
     42240     1428.09
     42280     1429.46
     42320     1430.78
     42360      1432.1
     42400     1433.54
     42440     1434.79
     42480      1436.1
     42520     1437.55
     42560     1438.89
     42600     1440.19
     42640     1441.55
     42680     1443.01
     42720      1444.2
     42760     1445.63
     42800     1446.92
     42840      1448.3
     42880     1449.71
     42920     1451.02
     42960     1452.37
     43000     1453.74
     43040     1455.12
     43080     1456.48
     43120     1457.81
     43160     1459.13
     43200     1460.57
     43240      1461.8
     43280     1463.13
     43320     1464.57
     43360     1465.91
     43400     1467.21
     43440     1468.57
     43480     1470.03
     43520     1471.22
     43560     1472.66
     43600     1473.94
     43640     1475.32
     43680     1476.73
     43720     1478.05
     43760     1479.39
     43800     1480.76
     43840     1482.14
     43880     1483.51
     43920     1484.83
     43960     1486.15
     44000     1487.59
     44040     1488.82
     44080     1490.15
     44120      1491.6
     44160     1492.94
     44200     1494.24
     44240     1495.59
     44280     1497.06
     44320     1498.24
     44360     1499.68
     44400     1500.96
     44440     1502.35
     44480     1503.76
     44520     1505.07
     44560     1506.42
     44600     1507.79
     44640     1509.17
     44680     1510.53
     44720     1511.85
     44760     1513.17
     44800     1514.61
     44840     1515.85
     44880     1517.17
     44920     1518.63
     44960     1519.96
     45000     1521.26
     45040     1522.62
     45080     1524.07
     45120     1525.26
     45160      1526.7
     45200     1527.97
     45240     1529.36
     45280     1530.77
     45320     1532.08
     45360     1533.43
     45400      1534.8
     45440     1536.19
     45480     1537.54
     45520     1538.87
     45560     1540.18
     45600     1541.63
     45640     1542.86
     45680     1544.18
     45720     1545.64
     45760     1546.98
     45800     1548.28
     45840     1549.64
     45880      1551.1
     45920     1552.27
     45960     1553.72
     46000     1554.99
     46040     1556.38
     46080     1557.79
     46120      1559.1
     46160     1560.45
     46200     1561.82
     46240     1563.21
     46280     1564.57
     46320     1565.89
     46360      1567.2
     46400     1568.65
     46440     1569.88
     46480      1571.2
     46520     1572.66
     46560        1574
     46600      1575.3
     46640     1576.66
     46680     1578.12
     46720     1579.29
     46760     1580.74
     46800     1582.01
     46840      1583.4
     46880     1584.81
     46920     1586.12
     46960     1587.48
     47000     1588.85
     47040     1590.25
     47080     1591.59
     47120     1592.91
     47160     1594.22
     47200     1595.67
     47240      1596.9
     47280     1598.22
     47320     1599.69
     47360     1601.03
     47400     1602.32
     47440     1603.68
     47480     1605.14
     47520     1606.31
     47560     1607.76
     47600     1609.03
     47640     1610.42
     47680     1611.83
     47720     1613.14
     47760      1614.5
     47800     1615.86
     47840     1617.26
     47880     1618.61
     47920     1619.94
     47960     1621.24
     48000     1622.69
     48040     1623.92
     48080     1625.23
     48120      1626.7
     48160     1628.04
     48200     1629.34
     48240     1630.69
     48280     1632.16
     48320     1633.33
     48360     1634.78
     48400     1636.04
     48440     1637.43
     48480     1638.84
     48520     1640.15
     48560     1641.51
     48600     1642.88
     48640     1644.28
     48680     1645.62
     48720     1646.95
     48760     1648.25
     48800     1649.71
     48840     1650.92
     48880     1652.24
     48920     1653.71
     48960     1655.05
     49000     1656.34
     49040      1657.7
     49080     1659.16
     49120     1660.33
     49160     1661.78
     49200     1663.04
     49240     1664.43
     49280     1665.84
     49320     1667.15
     49360     1668.51
     49400     1669.88
     49440     1671.28
     49480     1672.62
     49520     1673.95
     49560     1675.25
     49600     1676.71
     49640     1677.92
     49680     1679.25
     49720     1680.72
     49760     1682.05
     49800     1683.35
     49840      1684.7
     49880     1686.17
     49920     1687.33
     49960     1688.79
     50000     1690.04
     50040     1691.44
     50080     1692.84
     50120     1694.16
     50160     1695.52
     50200     1696.89
     50240     1698.29
     50280     1699.63
     50320     1700.96
     50360     1702.25
     50400     1703.72
     50440     1704.93
     50480     1706.25
     50520     1707.72
     50560     1709.06
     50600     1710.35
     50640     1711.71
     50680     1713.18
     50720     1714.33
     50760     1715.79
     50800     1717.04
     50840     1718.44
     50880     1719.85
     50920     1721.17
     50960     1722.52
     51000     1723.89
     51040      1725.3
     51080     1726.64
     51120     1727.96
     51160     1729.25
     51200     1730.73
     51240     1731.93
     51280     1733.26
     51320     1734.72
     51360     1736.06
     51400     1737.35
     51440     1738.71
     51480     1740.18
     51520     1741.34
     51560      1742.8
     51600     1744.04
     51640     1745.43
     51680     1746.85
     51720     1748.17
     51760     1749.52
     51800     1750.89
     51840      1752.3
     51880     1753.64
     51920     1754.96
     51960     1756.26
     52000     1757.73
     52040     1758.93
     52080     1760.26
     52120     1761.72
     52160     1763.06
     52200     1764.34
     52240     1765.71
     52280     1767.18
     52320     1768.33
     52360     1769.79
     52400     1771.04
     52440     1772.43
     52480     1773.85
     52520     1775.17
     52560     1776.53
     52600      1777.9
     52640      1779.3
     52680     1780.64
     52720     1781.97
     52760     1783.26
     52800     1784.74
     52840     1785.92
     52880     1787.25
     52920     1788.72
     52960     1790.07
     53000     1791.35
     53040     1792.72
     53080     1794.19
     53120     1795.33
     53160      1796.8
     53200     1798.05
     53240     1799.43
     53280     1800.86
     53320     1802.18
     53360     1803.54
     53400      1804.9
     53440     1806.31
     53480     1807.65
     53520     1808.97
     53560     1810.27
     53600     1811.75
     53640     1812.93
     53680     1814.26
     53720     1815.73
     53760     1817.08
     53800     1818.36
     53840     1819.73
     53880      1821.2
     53920     1822.35
     53960     1823.82
     54000     1825.06
     54040     1826.44
     54080     1827.87
     54120     1829.19
     54160     1830.54
     54200     1831.91
     54240     1833.32
     54280     1834.65
     54320     1835.97
     54360     1837.27
     54400     1838.76
     54440     1839.94
     54480     1841.26
     54520     1842.73
     54560     1844.09
     54600     1845.37
     54640     1846.73
     54680     1848.21
     54720     1849.35
     54760     1850.83
     54800     1852.07
     54840     1853.46
     54880     1854.89
     54920     1856.19
     54960     1857.55
     55000     1858.93
     55040     1860.32
     55080     1861.66
     55120     1862.98
     55160     1864.28
     55200     1865.77
     55240     1866.94
     55280     1868.27
     55320     1869.74
     55360      1871.1
     55400     1872.38
     55440     1873.74
     55480     1875.23
     55520     1876.37
     55560     1877.84
     55600     1879.08
     55640     1880.47
     55680      1881.9
     55720     1883.21
     55760     1884.58
     55800     1885.94
     55840     1887.34
     55880     1888.67
     55920     1889.99
     55960     1891.29
     56000     1892.79
     56040     1893.95
     56080     1895.28
     56120     1896.76
     56160     1898.12
     56200      1899.4
     56240     1900.77
     56280     1902.25
     56320     1903.39
     56360     1904.86
     56400      1906.1
     56440     1907.48
     56480     1908.91
     56520     1910.22
     56560     1911.59
     56600     1912.96
     56640     1914.35
     56680     1915.68
     56720        1917
     56760      1918.3
     56800      1919.8
     56840     1920.96
     56880     1922.29
     56920     1923.77
     56960     1925.14
     57000     1926.42
     57040     1927.78
     57080     1929.27
     57120     1930.41
     57160     1931.88
     57200     1933.12
     57240     1934.51
     57280     1935.93
     57320     1937.24
     57360     1938.61
     57400     1939.98
     57440     1941.37
     57480     1942.71
     57520     1944.03
     57560     1945.32
     57600     1946.82
     57640     1947.98
     57680     1949.31
     57720      1950.8
     57760     1952.17
     57800     1953.44
     57840      1954.8
     57880     1956.29
     57920     1957.43
     57960     1958.91
     58000     1960.14
     58040     1961.52
     58080     1962.95
     58120     1964.27
     58160     1965.63
     58200        1967
     58240     1968.39
     58280     1969.72
     58320     1971.04
     58360     1972.34
     58400     1973.84
     58440        1975
     58480     1976.32
     58520     1977.82
     58560     1979.18
     58600     1980.45
     58640     1981.81
     58680     1983.31
     58720     1984.45
     58760     1985.92
     58800     1987.15
     58840     1988.54
     58880     1989.97
     58920     1991.29
     58960     1992.65
     59000     1994.02
     59040     1995.41
     59080     1996.75
     59120     1998.07
     59160     1999.36
     59200     2000.86
     59240     2002.03
     59280     2003.36
     59320     2004.85
     59360     2006.22
     59400     2007.49
     59440     2008.85
     59480     2010.35
     59520     2011.48
     59560     2012.96
     59600     2014.18
     59640     2015.58
     59680     2017.01
     59720     2018.33
     59760     2019.68
     59800     2021.05
     59840     2022.44
     59880     2023.78
     59920      2025.1
     59960     2026.39
     60000     2027.89
     60040     2029.06
     60080     2030.39
     60120     2031.88
     60160     2033.25
     60200     2034.52
     60240     2035.88
     60280     2037.38
     60320     2038.51
     60360        2040
     60400     2041.22
     60440      2042.6
     60480     2044.04
     60520     2045.36
     60560     2046.71
     60600     2048.08
     60640     2049.48
     60680     2050.82
     60720     2052.14
     60760     2053.42
     60800     2054.93
     60840      2056.1
     60880     2057.42
     60920     2058.92
     60960     2060.29
     61000     2061.56
     61040     2062.92
     61080     2064.42
     61120     2065.55
     61160     2067.03
     61200     2068.26
     61240     2069.64
     61280     2071.07
     61320     2072.39
     61360     2073.75
     61400     2075.12
     61440     2076.51
     61480     2077.86
     61520     2079.17
     61560     2080.46
     61600     2081.96
     61640     2083.13
     61680     2084.45
     61720     2085.95
     61760     2087.31
     61800     2088.58
     61840     2089.95
     61880     2091.45
     61920     2092.57
     61960     2094.06
     62000     2095.28
     62040     2096.67
     62080      2098.1
     62120     2099.42
     62160     2100.78
     62200     2102.15
     62240     2103.54
     62280     2104.89
     62320      2106.2
     62360      2107.5
     62400     2108.99
     62440     2110.16
     62480     2111.49
     62520     2112.98
     62560     2114.35
     62600     2115.62
     62640     2116.98
     62680     2118.48
     62720      2119.6
     62760     2121.09
     62800     2122.31
     62840      2123.7
     62880     2125.13
     62920     2126.46
     62960     2127.81
     63000     2129.18
     63040     2130.57
     63080     2131.92
     63120     2133.23
     63160     2134.53
     63200     2136.02
     63240     2137.18
     63280     2138.51
     63320        2140
     63360     2141.38
     63400     2142.64
     63440        2144
     63480      2145.5
     63520     2146.62
     63560     2148.11
     63600     2149.33
     63640     2150.72
     63680     2152.15
     63720     2153.48
     63760     2154.83
     63800     2156.19
     63840      2157.6
     63880     2158.94
     63920     2160.25
     63960     2161.55
     64000     2163.04
     64040     2164.21
     64080     2165.54
     64120     2167.02
     64160     2168.41
     64200     2169.67
     64240     2171.03
     64280     2172.53
     64320     2173.64
     64360     2175.14
     64400     2176.36
     64440     2177.74
     64480     2179.18
     64520     2180.51
     64560     2181.87
     64600     2183.22
     64640     2184.63
     64680     2185.97
     64720     2187.28
     64760     2188.57
     64800     2190.08
     64840     2191.23
     64880     2192.56
     64920     2194.04
     64960     2195.43
     65000      2196.7
     65040     2198.05
     65080     2199.55
     65120     2200.66
     65160     2202.16
     65200     2203.39
     65240     2204.78
     65280     2206.21
     65320     2207.54
     65360     2208.89
     65400     2210.25
     65440     2211.66
     65480        2213
     65520      2214.3
     65560      2215.6
     65600     2217.11
     65640     2218.27
     65680     2219.59
     65720     2221.07
     65760     2222.47
     65800     2223.73
     65840     2225.08
     65880     2226.58
     65920     2227.69
     65960     2229.19
     66000     2230.43
     66040     2231.81
     66080     2233.23
     66120     2234.57
     66160     2235.92
     66200     2237.29
     66240      2238.7
     66280     2240.04
     66320     2241.35
     66360     2242.64
     66400     2244.15
     66440      2245.3
     66480     2246.62
     66520     2248.11
     66560     2249.51
     66600     2250.77
     66640     2252.12
     66680     2253.62
     66720     2254.73
     66760     2256.23
     66800     2257.47
     66840     2258.84
     66880     2260.27
     66920     2261.61
     66960     2262.96
     67000     2264.32
     67040     2265.73
     67080     2267.07
     67120     2268.39
     67160     2269.67
     67200     2271.19
     67240     2272.33
     67280     2273.65
     67320     2275.14
     67360     2276.54
     67400     2277.79
     67440     2279.15
     67480     2280.65
     67520     2281.76
     67560     2283.26
     67600     2284.49
     67640     2285.87
     67680     2287.31
     67720     2288.64
     67760        2290
     67800     2291.35
     67840     2292.76
     67880     2294.11
     67920     2295.42
     67960      2296.7
     68000     2298.23
     68040     2299.37
     68080     2300.69
     68120     2302.18
     68160     2303.58
     68200     2304.83
     68240     2306.18
     68280      2307.7
     68320     2308.79
     68360      2310.3
     68400     2311.53
     68440     2312.92
     68480     2314.35
     68520     2315.68
     68560     2317.04
     68600     2318.39
     68640     2319.81
     68680     2321.15
     68720     2322.46
     68760     2323.74
     68800     2325.27
     68840      2326.4
     68880     2327.73
     68920     2329.22
     68960     2330.62
     69000     2331.87
     69040     2333.23
     69080     2334.73
     69120     2335.83
     69160     2337.34
     69200     2338.57
     69240     2339.95
     69280     2341.39
     69320     2342.72
     69360     2344.09
     69400     2345.44
     69440     2346.85
     69480     2348.19
     69520      2349.5
     69560     2350.78
     69600     2352.32
     69640     2353.44
     69680     2354.77
     69720     2356.26
     69760     2357.66
     69800      2358.9
     69840     2360.27
     69880     2361.78
     69920     2362.86
     69960     2364.39
     70000     2365.62
     70040     2366.99
     70080     2368.43
     70120     2369.76
     70160     2371.13
     70200     2372.48
     70240      2373.9
     70280     2375.22
     70320     2376.55
     70360     2377.82
     70400     2379.36
     70440     2380.48
     70480     2381.81
     70520      2383.3
     70560     2384.71
     70600     2385.94
     70640     2387.31
     70680     2388.83
     70720     2389.91
     70760     2391.43
     70800     2392.66
     70840     2394.03
     70880     2395.48
     70920     2396.81
     70960     2398.18
     71000     2399.53
     71040     2400.94
     71080     2402.27
     71120     2403.59
     71160     2404.87
     71200     2406.41
     71240     2407.53
     71280     2408.84
     71320     2410.35
     71360     2411.76
     71400     2412.99
     71440     2414.35
     71480     2415.88
     71520     2416.95
     71560     2418.47
     71600      2419.7
     71640     2421.07
     71680     2422.52
     71720     2423.85
     71760     2425.23
     71800     2426.58
     71840     2427.99
     71880     2429.33
     71920     2430.64
     71960     2431.92
     72000     2433.46
     72040     2434.58
     72080     2435.89
     72120     2437.39
     72160     2438.81
     72200     2440.04
     72240      2441.4
     72280     2442.93
     72320        2444
     72360     2445.52
     72400     2446.75
     72440     2448.12
     72480     2449.57
     72520     2450.91
     72560     2452.28
     72600     2453.62
     72640     2455.03
     72680     2456.37
     72720     2457.69
     72760     2458.97
     72800     2460.52
     72840     2461.62
     72880     2462.94
     72920     2464.44
     72960     2465.86
     73000     2467.09
     73040     2468.44
     73080     2469.97
     73120     2471.05
     73160     2472.57
     73200     2473.79
     73240     2475.17
     73280     2476.62
     73320     2477.95
     73360     2479.34
     73400     2480.67
     73440     2482.08
     73480     2483.42
     73520     2484.73
     73560     2486.01
     73600     2487.57
     73640     2488.67
     73680     2489.98
     73720     2491.49
     73760      2492.9
     73800     2494.14
     73840      2495.5
     73880     2497.02
     73920     2498.09
     73960     2499.63
     74000     2500.85
     74040     2502.23
     74080     2503.67
     74120     2505.01
     74160     2506.39
     74200     2507.73
     74240     2509.14
     74280     2510.48
     74320     2511.79
     74360     2513.07
     74400     2514.64
     74440     2515.72
     74480     2517.04
     74520     2518.54
     74560     2519.96
     74600     2521.19
     74640     2522.55
     74680     2524.08
     74720     2525.14
     74760     2526.68
     74800     2527.89
     74840     2529.28
     74880     2530.72
     74920     2532.06
     74960     2533.45
     75000     2534.78
     75040      2536.2
     75080     2537.53
     75120     2538.85
     75160     2540.12
     75200     2541.69
     75240     2542.78
     75280     2544.09
     75320     2545.59
     75360     2547.01
     75400     2548.24
     75440     2549.61
     75480     2551.13
     75520      2552.2
     75560     2553.74
     75600     2554.95
     75640     2556.34
     75680     2557.78
     75720     2559.12
     75760     2560.51
     75800     2561.84
     75840     2563.26
     75880     2564.59
     75920      2565.9
     75960     2567.18
     76000     2568.75
     76040     2569.84
     76080     2571.15
     76120     2572.66
     76160     2574.08
     76200     2575.31
     76240     2576.68
     76280     2578.21
     76320     2579.26
     76360     2580.82
     76400     2582.02
     76440     2583.41
     76480     2584.85
     76520     2586.19
     76560     2587.58
     76600     2588.92
     76640     2590.32
     76680     2591.66
     76720     2592.97
     76760     2594.25
     76800     2595.82
     76840      2596.9
     76880     2598.21
     76920     2599.73
     76960     2601.16
     77000     2602.37
     77040     2603.75
     77080     2605.28
     77120     2606.34
     77160     2607.89
     77200     2609.09
     77240     2610.47
     77280     2611.92
     77320     2613.26
     77360     2614.65
     77400     2615.99
     77440     2617.39
     77480     2618.74
     77520     2620.05
     77560     2621.32
     77600     2622.89
     77640     2623.97
     77680     2625.29
     77720     2626.81
     77760     2628.23
     77800     2629.46
     77840     2630.82
     77880     2632.36
     77920     2633.41
     77960     2634.96
     78000     2636.16
     78040     2637.54
     78080        2639
     78120     2640.32
     78160     2641.72
     78200     2643.06
     78240     2644.47
     78280      2645.8
     78320     2647.12
     78360      2648.4
     78400     2649.97
     78440     2651.05
     78480     2652.36
     78520     2653.88
     78560     2655.31
     78600     2656.53
     78640      2657.9
     78680     2659.43
     78720     2660.48
     78760     2662.03
     78800     2663.23
     78840     2664.61
     78880     2666.07
     78920     2667.39
     78960     2668.78
     79000     2670.13
     79040     2671.54
     79080     2672.88
     79120     2674.19
     79160     2675.47
     79200     2677.04
     79240     2678.11
     79280     2679.43
     79320     2680.95
     79360     2682.38
     79400      2683.6
     79440     2684.96
     79480      2686.5
     79520     2687.55
     79560      2689.1
     79600     2690.31
     79640     2691.68
     79680     2693.15
     79720     2694.47
     79760     2695.86
     79800      2697.2
     79840     2698.61
     79880     2699.96
     79920     2701.26
     79960     2702.54
     80000     2704.12
     80040     2705.19
     80080     2706.51
     80120     2708.02
     80160     2709.46
     80200     2710.67
     80240     2712.05
     80280     2713.57
     80320     2714.64
     80360     2716.19
     80400     2717.39
     80440     2718.76
     80480     2720.24
     80520     2721.56
     80560     2722.94
     80600     2724.29
     80640      2725.7
     80680     2727.04
     80720     2728.35
     80760     2729.62
     80800     2731.21
     80840     2732.28
     80880      2733.6
     80920     2735.11
     80960     2736.54
     81000     2737.76
     81040     2739.12
     81080     2740.65
     81120     2741.71
     81160     2743.27
     81200     2744.47
     81240     2745.84
     81280     2747.32
     81320     2748.65
     81360     2750.02
     81400     2751.38
     81440     2752.78
     81480     2754.13
     81520     2755.44
     81560     2756.72
     81600      2758.3
     81640     2759.36
     81680     2760.69
     81720      2762.2
     81760     2763.64
     81800     2764.85
     81840     2766.22
     81880     2767.75
     81920      2768.8
     81960     2770.36
     82000     2771.56
     82040     2772.94
     82080     2774.42
     82120     2775.73
     82160      2777.1
     82200     2778.46
     82240     2779.86
     82280     2781.21
     82320     2782.52
     82360      2783.8
     82400     2785.39
     82440     2786.45
     82480     2787.77
     82520     2789.29
     82560     2790.72
     82600     2791.94
     82640      2793.3
     82680     2794.83
     82720     2795.89
     82760     2797.45
     82800     2798.66
     82840     2800.02
     82880     2801.51
     82920     2802.82
     82960      2804.2
     83000     2805.57
     83040     2806.96
     83080      2808.3
     83120     2809.62
     83160     2810.89
     83200     2812.49
     83240     2813.54
     83280     2814.86
     83320     2816.38
     83360     2817.82
     83400     2819.03
     83440     2820.39
     83480     2821.94
     83520     2822.98
     83560     2824.55
     83600     2825.75
     83640     2827.12
     83680      2828.6
     83720     2829.91
     83760      2831.3
     83800     2832.66
     83840     2834.05
     83880      2835.4
     83920     2836.71
     83960     2837.98
     84000     2839.58
     84040     2840.64
     84080     2841.95
     84120     2843.48
     84160     2844.92
     84200     2846.12
     84240     2847.48
     84280     2849.03
     84320     2850.08
     84360     2851.64
     84400     2852.84
     84440     2854.21
     84480      2855.7
     84520     2857.01
     84560     2858.39
     84600     2859.75
     84640     2861.16
     84680     2862.49
     84720     2863.81
     84760     2865.09
     84800     2866.68
     84840     2867.73
     84880     2869.04
     84920     2870.58
     84960     2872.01
     85000     2873.22
     85040     2874.58
     85080     2876.14
     85120     2877.18
     85160     2878.74
     85200     2879.94
     85240      2881.3
     85280     2882.81
     85320     2884.11
     85360     2885.49
     85400     2886.85
     85440     2888.25
     85480     2889.59
     85520     2890.91
     85560      2892.2
     85600     2893.78
     85640     2894.84
     85680     2896.15
     85720     2897.67
     85760     2899.12
     85800     2900.33
     85840     2901.68
     85880     2903.24
     85920     2904.28
     85960     2905.84
     86000     2907.05
     86040      2908.4
     86080      2909.9
     86120     2911.21
     86160     2912.58
     86200     2913.95
     86240     2915.36
     86280     2916.71
     86320     2918.01
     86360     2919.29
     86400     2920.88
     86440     2921.94
     86480     2923.25
     86520     2924.78
     86560     2926.21
     86600     2927.43
     86640     2928.78
     86680     2930.35
     86720     2931.38
     86760     2932.95
     86800     2934.15
     86840      2935.5
     86880     2937.01
     86920     2938.31
     86960     2939.69
     87000     2941.05
     87040     2942.47
     87080     2943.81
     87120     2945.13
     87160      2946.4
     87200     2947.99
     87240     2949.05
     87280     2950.35
     87320     2951.88
     87360     2953.32
     87400     2954.53
     87440     2955.89
     87480     2957.46
     87520     2958.47
     87560     2960.05
     87600     2961.24
     87640     2962.61
     87680      2964.1
     87720      2965.4
     87760     2966.79
     87800     2968.14
     87840     2969.57
     87880      2970.9
     87920     2972.22
     87960     2973.49
     88000     2975.08
     88040     2976.14
     88080     2977.44
     88120     2978.98
     88160      2980.4
     88200     2981.62
     88240     2982.98
     88280     2984.55
     88320     2985.56
     88360     2987.14
     88400     2988.34
     88440      2989.7
     88480      2991.2
     88520     2992.49
     88560     2993.88
     88600     2995.23
     88640     2996.65
     88680        2998
     88720     2999.32
     88760     3000.59
     88800     3002.19
     88840     3003.23
     88880     3004.54
     88920     3006.08
     88960      3007.5
     89000     3008.72
     89040     3010.08
     89080     3011.66
     89120     3012.66
     89160     3014.24
     89200     3015.44
     89240      3016.8
     89280     3018.31
     89320      3019.6
     89360     3020.99
     89400     3022.34
     89440     3023.77
     89480     3025.11
     89520     3026.43
     89560      3027.7
     89600      3029.3
     89640     3030.35
     89680     3031.64
     89720     3033.19
     89760     3034.62
     89800     3035.83
     89840     3037.19
     89880     3038.77
     89920     3039.76
     89960     3041.35
     90000     3042.55
     90040     3043.92
     90080     3045.43
     90120     3046.71
     90160     3048.11
     90200     3049.46
     90240     3050.88
     90280     3052.22
     90320     3053.54
     90360     3054.81
     90400     3056.41
     90440     3057.45
     90480     3058.76
     90520     3060.31
     90560     3061.74
     90600     3062.94
     90640      3064.3
     90680     3065.88
     90720     3066.87
     90760     3068.46
     90800     3069.66
     90840     3071.03
     90880     3072.54
     90920     3073.82
     90960     3075.21
     91000     3076.58
     91040     3077.99
     91080     3079.33
     91120     3080.64
     91160     3081.91
     91200     3083.52
     91240     3084.56
     91280     3085.86
     91320     3087.41
     91360     3088.84
     91400     3090.04
     91440      3091.4
     91480     3092.99
     91520     3093.98
     91560     3095.57
     91600     3096.77
     91640     3098.14
     91680     3099.64
     91720     3100.92
     91760      3102.3
     91800     3103.68
     91840     3105.09
     91880     3106.43
     91920     3107.75
     91960     3109.02
     92000     3110.63
     92040     3111.66
     92080     3112.96
     92120     3114.52
     92160     3115.94
     92200     3117.15
     92240      3118.5
     92280     3120.09
     92320     3121.08
     92360     3122.68
     92400     3123.87
     92440     3125.24
     92480     3126.74
     92520     3128.02
     92560     3129.41
     92600     3130.79
     92640     3132.19
     92680     3133.54
     92720     3134.85
     92760     3136.11
     92800     3137.73
     92840     3138.74
     92880     3140.05
     92920      3141.6
     92960     3143.03
     93000     3144.23
     93040     3145.61
     93080     3147.18
     93120     3148.18
     93160     3149.77
     93200     3150.97
     93240     3152.34
     93280     3153.85
     93320     3155.12
     93360     3156.52
     93400     3157.89
     93440      3159.3
     93480     3160.64
     93520     3161.94
     93560     3163.22
     93600     3164.82
     93640     3165.85
     93680     3167.15
     93720     3168.71
     93760     3170.14
     93800     3171.33
     93840     3172.71
     93880     3174.28
     93920     3175.28
     93960     3176.87
     94000     3178.08
     94040     3179.44
     94080     3180.94
     94120     3182.22
     94160     3183.62
     94200     3184.99
     94240     3186.39
     94280     3187.73
     94320     3189.02
     94360     3190.31
     94400     3191.92
     94440     3192.93
     94480     3194.24
     94520      3195.8
     94560     3197.23
     94600     3198.42
     94640     3199.79
     94680     3201.37
     94720     3202.36
     94760     3203.95
     94800     3205.15
     94840     3206.52
     94880     3208.03
     94920     3209.31
     94960     3210.71
     95000     3212.07
     95040     3213.48
     95080     3214.81
     95120     3216.11
     95160     3217.39
     95200     3219.02
     95240     3220.01
     95280     3221.33
     95320     3222.89
     95360     3224.32
     95400      3225.5
     95440     3226.88
     95480     3228.47
     95520     3229.46
     95560     3231.04
     95600     3232.24
     95640     3233.62
     95680     3235.12
     95720      3236.4
     95760      3237.8
     95800     3239.16
     95840     3240.57
     95880      3241.9
     95920     3243.21
     95960     3244.49
     96000     3246.12
     96040     3247.11
     96080     3248.42
     96120     3249.98
     96160      3251.4
     96200      3252.6
     96240     3253.97
     96280     3255.57
     96320     3256.55
     96360     3258.13
     96400     3259.34
     96440      3260.7
     96480      3262.2
     96520     3263.48
     96560     3264.89
     96600     3266.24
     96640     3267.65
     96680     3268.99
     96720     3270.29
     96760     3271.58
     96800     3273.21
     96840     3274.19
     96880      3275.5
     96920     3277.07
     96960     3278.49
     97000     3279.67
     97040     3281.05
     97080     3282.64
     97120     3283.63
     97160     3285.21
     97200      3286.4
     97240     3287.78
     97280     3289.29
     97320     3290.57
     97360     3291.98
     97400     3293.32
     97440     3294.73
     97480     3296.08
     97520     3297.38
     97560     3298.67
     97600      3300.3
     97640     3301.28
     97680     3302.59
     97720     3304.16
     97760     3305.57
     97800     3306.77
     97840     3308.14
     97880     3309.72
     97920      3310.7
     97960     3312.28
     98000     3313.49
     98040     3314.86
     98080     3316.37
     98120     3317.65
     98160     3319.07
     98200     3320.41
     98240     3321.82
     98280     3323.16
     98320     3324.46
     98360     3325.75
     98400     3327.39
     98440     3328.36
     98480     3329.68
     98520     3331.25
     98560     3332.66
     98600     3333.85
     98640     3335.24
     98680     3336.83
     98720      3337.8
     98760     3339.38
     98800     3340.58
     98840     3341.95
     98880     3343.47
     98920     3344.76
     98960     3346.17
     99000     3347.51
     99040     3348.92
     99080     3350.26
     99120     3351.57
     99160     3352.86
     99200      3354.5
     99240     3355.46
     99280     3356.78
     99320     3358.34
     99360     3359.77
     99400     3360.95
     99440     3362.33
     99480     3363.92
     99520      3364.9
     99560     3366.49
     99600     3367.67
     99640     3369.06
     99680     3370.59
     99720     3371.86
     99760     3373.27
     99800     3374.61
     99840     3376.02
     99880     3377.36
     99920     3378.66
     99960     3379.95
    100000     3381.59
    100040     3382.55
    100080     3383.88
    100120     3385.44
    100160     3386.87
    100200     3388.06
    100240     3389.43
    100280     3391.03
    100320        3392
    100360     3393.59
    100400     3394.77
    100440     3396.16
    100480     3397.68
    100520     3398.96
    100560     3400.37
    100600     3401.71
    100640     3403.13
    100680     3404.46
    100720     3405.76
    100760     3407.05
    100800     3408.69
    100840     3409.65
    100880     3410.98
    100920     3412.54
    100960     3413.97
    101000     3415.16
    101040     3416.53
    101080     3418.13
    101120      3419.1
    101160     3420.69
    101200     3421.88
    101240     3423.26
    101280     3424.78
    101320     3426.05
    101360     3427.48
    101400     3428.81
    101440     3430.23
    101480     3431.56
    101520     3432.85
    101560     3434.16
    101600     3435.79
    101640     3436.75
    101680     3438.07
    101720     3439.64
    101760     3441.08
    101800     3442.27
    101840     3443.63
    101880     3445.23
    101920      3446.2
    101960      3447.8
    102000     3448.98
    102040     3450.37
    102080     3451.89
    102120     3453.15
    102160     3454.58
    102200     3455.91
    102240     3457.33
    102280     3458.66
    102320     3459.94
    102360     3461.24
    102400     3462.89
    102440     3463.83
    102480     3465.16
    102520     3466.72
    102560     3468.16
    102600     3469.35
    102640     3470.72
    102680     3472.33
    102720     3473.28
    102760     3474.88
    102800     3476.05
    102840     3477.47
    102880     3478.98
    102920     3480.24
    102960     3481.68
    103000        3483
    103040     3484.41
    103080     3485.75
    103120     3487.03
    103160     3488.32
    103200     3489.97
    103240     3490.91
    103280     3492.24
    103320     3493.81
    103360     3495.25
    103400     3496.42
    103440      3497.8
    103480      3499.4
    103520     3500.35
    103560     3501.96
    103600     3503.13
    103640     3504.53
    103680     3506.05
    103720     3507.31
    103760     3508.75
    103800     3510.06
    103840     3511.48
    103880     3512.82
    103920     3514.11
    103960     3515.39
    104000     3517.04
    104040     3517.97
    104080     3519.31
    104120     3520.88
    104160     3522.32
    104200      3523.5
    104240     3524.87
    104280     3526.47
    104320     3527.43
    104360     3529.04
    104400      3530.2
    104440      3531.6
    104480     3533.13
    104520     3534.37
    104560     3535.82
    104600     3537.13
    104640     3538.55
    104680     3539.89
    104720     3541.17
    104760     3542.46
    104800     3544.12
    104840     3545.04
    104880     3546.38
    104920     3547.96
    104960     3549.41
    105000     3550.58
    105040     3551.95
    105080     3553.57
    105120      3554.5
    105160     3556.12
    105200     3557.28
    105240     3558.68
    105280     3560.21
    105320     3561.45
    105360      3562.9
    105400     3564.21
    105440     3565.63
    105480     3566.98
    105520     3568.25
    105560     3569.54
    105600      3571.2
    105640     3572.14
    105680     3573.46
    105720     3575.05
    105760     3576.49
    105800     3577.67
    105840     3579.03
    105880     3580.65
    105920     3581.59
    105960      3583.2
    106000     3584.38
    106040     3585.75
    106080      3587.3
    106120     3588.54
    106160        3590
    106200      3591.3
    106240     3592.72
    106280     3594.07
    106320     3595.34
    106360     3596.62
    106400     3598.29
    106440     3599.22
    106480     3600.55
    106520     3602.12
    106560     3603.58
    106600     3604.76
    106640     3606.11
    106680     3607.73
    106720     3608.67
    106760     3610.28
    106800     3611.46
    106840     3612.83
    106880     3614.38
    106920     3615.62
    106960     3617.08
    107000     3618.39
    107040     3619.81
    107080     3621.16
    107120     3622.42
    107160     3623.72
    107200     3625.38
    107240      3626.3
    107280     3627.63
    107320      3629.2
    107360     3630.67
    107400     3631.83
    107440      3633.2
    107480     3634.81
    107520     3635.75
    107560     3637.36
    107600     3638.54
    107640     3639.92
    107680     3641.46
    107720      3642.7
    107760     3644.17
    107800     3645.47
    107840     3646.88
    107880     3648.24
    107920     3649.52
    107960     3650.79
    108000     3652.46
    108040     3653.38
    108080     3654.72
    108120      3656.3
    108160     3657.75
    108200     3658.91
    108240     3660.28
    108280      3661.9
    108320     3662.83
    108360     3664.45
    108400     3665.62
    108440     3667.01
    108480     3668.55
    108520     3669.79
    108560     3671.25
    108600     3672.55
    108640     3673.98
    108680     3675.32
    108720      3676.6
    108760     3677.87
    108800     3679.54
    108840     3680.47
    108880     3681.81
    108920     3683.39
    108960     3684.84
    109000     3685.99
    109040     3687.37
    109080     3688.99
    109120     3689.92
    109160     3691.54
    109200     3692.71
    109240      3694.1
    109280     3695.65
    109320     3696.89
    109360     3698.34
    109400     3699.64
    109440     3701.07
    109480     3702.41
    109520     3703.71
    109560     3704.97
    109600     3706.65
    109640     3707.56
    109680      3708.9
    109720     3710.49
    109760     3711.94
    109800      3713.1
    109840     3714.48
    109880     3716.09
    109920     3717.03
    109960     3718.64
    110000     3719.82
    110040      3721.2
    110080     3722.76
    110120     3723.99
    110160     3725.44
    110200     3726.74
    110240     3728.18
    110280     3729.52
    110320     3730.82
    110360     3732.07
    110400     3733.76
    110440     3734.66
    110480        3736
    110520     3737.59
    110560     3739.05
    110600     3740.21
    110640     3741.56
    110680      3743.2
    110720     3744.13
    110760     3745.75
    110800     3746.93
    110840     3748.31
    110880     3749.86
    110920     3751.09
    110960     3752.55
    111000     3753.85
    111040     3755.29
    111080     3756.65
    111120     3757.92
    111160     3759.19
    111200     3760.87
    111240     3761.78
    111280     3763.12
    111320      3764.7
    111360     3766.16
    111400     3767.34
    111440     3768.68
    111480     3770.32
    111520     3771.24
    111560     3772.87
    111600     3774.05
    111640     3775.43
    111680     3776.98
    111720      3778.2
    111760     3779.66
    111800     3780.97
    111840      3782.4
    111880     3783.75
    111920     3785.04
    111960      3786.3
    112000     3787.99
    112040     3788.88
    112080     3790.22
    112120      3791.8
    112160     3793.27
    112200     3794.45
    112240     3795.79
    112280     3797.43
    112320     3798.36
    112360     3799.97
    112400     3801.16
    112440     3802.53
    112480      3804.1
    112520     3805.32
    112560     3806.77
    112600     3808.08
    112640     3809.51
    112680     3810.85
    112720     3812.14
    112760      3813.4
    112800     3815.09
    112840     3815.98
    112880     3817.32
    112920     3818.91
    112960     3820.38
    113000     3821.55
    113040      3822.9
    113080     3824.54
    113120     3825.45
    113160     3827.07
    113200     3828.26
    113240     3829.63
    113280     3831.21
    113320     3832.42
    113360     3833.88
    113400     3835.18
    113440     3836.62
    113480     3837.96
    113520     3839.24
    113560      3840.5
    113600      3842.2
    113640     3843.08
    113680     3844.42
    113720        3846
    113760     3847.48
    113800     3848.65
    113840     3849.99
    113880     3851.64
    113920     3852.55
    113960     3854.18
    114000     3855.37
    114040     3856.73
    114080     3858.32
    114120     3859.52
    114160     3860.98
    114200     3862.28
    114240     3863.73
    114280     3865.07
    114320     3866.34
    114360      3867.6
    114400      3869.3
    114440     3870.19
    114480     3871.52
    114520      3873.1
    114560     3874.58
    114600     3875.75
    114640     3877.11
    114680     3878.75
    114720     3879.65
    114760     3881.29
    114800     3882.48
    114840     3883.83
    114880     3885.43
    114920     3886.63
    114960     3888.09
    115000     3889.38
    115040     3890.83
    115080     3892.16
    115120     3893.44
    115160      3894.7
    115200      3896.4
    115240     3897.28
    115280     3898.62
    115320     3900.21
    115360     3901.69
    115400     3902.84
    115440      3904.2
    115480     3905.87
    115520     3906.75
    115560     3908.39
    115600     3909.59
    115640     3910.94
    115680     3912.54
    115720     3913.74
    115760     3915.19
    115800      3916.5
    115840     3917.94
    115880     3919.27
    115920     3920.54
    115960     3921.81
    116000     3923.52
    116040     3924.38
    116080     3925.73
    116120     3927.31
    116160     3928.79
    116200     3929.94
    116240      3931.3
    116280     3932.97
    116320     3933.86
    116360     3935.51
    116400      3936.7
    116440     3938.04
    116480     3939.64
    116520     3940.84
    116560     3942.29
    116600      3943.6
    116640     3945.05
    116680     3946.38
    116720     3947.65
    116760     3948.91
    116800     3950.61
    116840     3951.48
    116880     3952.83
    116920     3954.42
    116960      3955.9
    117000     3957.04
    117040     3958.41
    117080     3960.07
    117120     3960.96
    117160     3962.61
    117200      3963.8
    117240     3965.12
    117280     3966.74
    117320     3967.94
    117360     3969.39
    117400      3970.7
    117440     3972.15
    117480     3973.47
    117520     3974.76
    117560        3976
    117600     3977.71
    117640     3978.56
    117680     3979.94
    117720     3981.52
    117760     3982.99
    117800     3984.14
    117840      3985.5
    117880     3987.16
    117920     3988.05
    117960     3989.71
    118000      3990.9
    118040     3992.21
    118080     3993.84
    118120     3995.03
    118160     3996.49
    118200     3997.79
    118240     3999.24
    118280     4000.56
    118320     4001.84
    118360     4003.09
    118400      4004.8
    118440     4005.65
    118480     4007.02
    118520      4008.6
    118560     4010.08
    118600     4011.23
    118640     4012.59
    118680     4014.25
    118720     4015.14
    118760      4016.8
    118800     4017.98
    118840      4019.3
    118880     4020.93
    118920     4022.12
    118960     4023.58
    119000     4024.87
    119040     4026.33
    119080     4027.64
    119120     4028.92
    119160     4030.17
    119200     4031.88
    119240     4032.74
    119280     4034.11
    119320     4035.68
    119360     4037.16
    119400     4038.31
    119440     4039.68
    119480     4041.33
    119520     4042.22
    119560     4043.87
    119600     4045.07
    119640     4046.39
    119680     4048.01
    119720      4049.2
    119760     4050.66
    119800     4051.95
    119840      4053.4
    119880     4054.73
    119920        4056
    119960     4057.25
    120000     4058.97
    120040     4059.82
    120080     4061.19
    120120     4062.77
    120160     4064.25
    120200      4065.4
    120240     4066.75
    120280     4068.42
    120320      4069.3
    120360     4070.96
    120400     4072.16
    120440     4073.47
    120480     4075.11
    120520     4076.29
    120560     4077.75
    120600     4079.04
    120640     4080.47
    120680     4081.82
    120720     4083.08
    120760     4084.33
    120800     4086.05
    120840     4086.91
    120880     4088.28
    120920     4089.85
    120960     4091.33
    121000      4092.5
    121040     4093.85
    121080     4095.51
    121120     4096.39
    121160     4098.05
    121200     4099.24
    121240     4100.55
    121280      4102.2
    121320     4103.37
    121360     4104.83
    121400     4106.12
    121440     4107.56
    121480     4108.92
    121520     4110.16
    121560     4111.42
    121600     4113.14
    121640        4114
    121680     4115.38
    121720     4116.94
    121760     4118.42
    121800     4119.59
    121840     4120.94
    121880      4122.6
    121920     4123.48
    121960     4125.15
    122000     4126.34
    122040     4127.65
    122080      4129.3
    122120     4130.47
    122160     4131.93
    122200     4133.22
    122240     4134.66
    122280     4136.01
    122320     4137.28
    122360     4138.53
    122400     4140.24
    122440      4141.1
    122480     4142.48
    122520     4144.05
    122560     4145.53
    122600      4146.7
    122640     4148.04
    122680     4149.71
    122720     4150.59
    122760     4152.26
    122800     4153.45
    122840     4154.75
    122880     4156.41
    122920     4157.58
    122960     4159.04
    123000     4160.34
    123040     4161.78
    123080     4163.12
    123120     4164.38
    123160     4165.64
    123200     4167.36
    123240     4168.21
    123280      4169.6
    123320     4171.16
    123360     4172.66
    123400     4173.81
    123440     4175.15
    123480     4176.82
    123520      4177.7
    123560     4179.38
    123600     4180.57
    123640     4181.86
    123680     4183.54
    123720      4184.7
    123760     4186.15
    123800     4187.45
    123840     4188.89
    123880     4190.24
    123920      4191.5
    123960     4192.76
    124000     4194.47
    124040     4195.32
    124080      4196.7
    124120     4198.28
    124160     4199.77
    124200     4200.92
    124240     4202.28
    124280     4203.93
    124320     4204.82
    124360      4206.5
    124400     4207.67
    124440     4208.97
    124480     4210.65
    124520     4211.81
    124560     4213.25
    124600     4214.57
    124640     4216.02
    124680     4217.35
    124720     4218.61
    124760     4219.87
    124800     4221.58
    124840     4222.43
    124880     4223.82
    124920     4225.39
    124960     4226.89
    125000     4228.03
    125040      4229.4
    125080     4231.05
    125120     4231.95
    125160     4233.63
    125200     4234.81
    125240     4236.09
    125280     4237.78
    125320     4238.94
    125360     4240.39
    125400      4241.7
    125440     4243.15
    125480     4244.46
    125520     4245.74
    125560        4247
    125600      4248.7
    125640     4249.56
    125680     4250.94
    125720     4252.52
    125760     4254.04
    125800     4255.17
    125840     4256.55
    125880     4258.21
    125920     4259.09
    125960     4260.78
    126000     4261.96
    126040     4263.23
    126080     4264.91
    126120     4266.08
    126160     4267.53
    126200     4268.84
    126240     4270.29
    126280     4271.61
    126320     4272.89
    126360     4274.14
    126400     4275.85
    126440      4276.7
    126480     4278.09
    126520     4279.67
    126560     4281.18
    126600     4282.31
    126640     4283.69
    126680     4285.36
    126720     4286.22
    126760     4287.92
    126800      4289.1
    126840     4290.37
    126880     4292.06
    126920     4293.21
    126960     4294.66
    127000     4295.99
    127040     4297.43
    127080     4298.75
    127120     4300.02
    127160     4301.28
    127200     4302.99
    127240     4303.84
    127280     4305.23
    127320     4306.81
    127360     4308.34
    127400     4309.45
    127440     4310.84
    127480      4312.5
    127520     4313.37
    127560     4315.07
    127600     4316.25
    127640     4317.52
    127680     4319.21
    127720     4320.36
    127760      4321.8
    127800     4323.13
    127840     4324.57
    127880      4325.9
    127920     4327.17
    127960     4328.43
    128000     4330.13
    128040     4330.99
    128080     4332.38
    128120     4333.95
    128160     4335.49
    128200     4336.59
    128240     4337.98
    128280     4339.65
    128320     4340.51
    128360     4342.22
    128400     4343.39
    128440     4344.67
    128480     4346.36
    128520      4347.5
    128560     4348.95
    128600     4350.28
    128640     4351.71
    128680     4353.06
    128720     4354.31
    128760     4355.59
    128800     4357.29
    128840     4358.14
    128880     4359.53
    128920      4361.1
    128960     4362.65
    129000     4363.75
    129040     4365.13
    129080     4366.81
    129120     4367.68
    129160     4369.37
    129200     4370.55
    129240     4371.83
    129280     4373.51
    129320     4374.65
    129360     4376.09
    129400     4377.43
    129440     4378.86
    129480     4380.21
    129520     4381.47
    129560     4382.74
    129600     4384.43
    129640      4385.3
    129680     4386.69
    129720     4388.26
    129760     4389.79
    129800     4390.91
    129840     4392.29
    129880     4393.95
    129920     4394.82
    129960      4396.5
    130000     4397.68
    130040     4398.96
    130080     4400.65
    130120     4401.79
    130160     4403.24
    130200     4404.58
    130240        4406
    130280     4407.36
    130320      4408.6
    130360     4409.87
    130400     4411.57
    130440     4412.43
    130480     4413.83
    130520      4415.4
    130560     4416.93
    130600     4418.06
    130640     4419.42
    130680      4421.1
    130720     4421.94
    130760     4423.64
    130800     4424.81
    130840     4426.09
    130880     4427.79
    130920     4428.93
    130960     4430.37
    131000     4431.71
    131040     4433.14
    131080     4434.51
    131120     4435.73
    131160     4437.02
    131200     4438.71
    131240     4439.57
    131280     4440.95
    131320     4442.54
    131360     4444.07
    131400     4445.19
    131440     4446.56
    131480     4448.23
    131520     4449.07
    131560     4450.76
    131600     4451.94
    131640     4453.23
    131680     4454.91
    131720     4456.06
    131760     4457.51
    131800     4458.85
    131840     4460.28
    131880     4461.65
    131920     4462.87
    131960     4464.15
    132000     4465.85
    132040     4466.71
    132080     4468.07
    132120     4469.67
    132160     4471.21
    132200     4472.32
    132240     4473.69
    132280     4475.35
    132320     4476.19
    132360     4477.89
    132400     4479.08
    132440     4480.36
    132480     4482.04
    132520      4483.2
    132560     4484.65
    132600        4486
    132640     4487.42
    132680      4488.8
    132720     4490.02
    132760     4491.29
    132800     4492.98
    132840     4493.84
    132880     4495.19
    132920     4496.82
    132960     4498.35
    133000     4499.46
    133040     4500.82
    133080     4502.48
    133120     4503.32
    133160     4505.03
    133200     4506.22
    133240      4507.5
    133280     4509.18
    133320     4510.34
    133360     4511.78
    133400     4513.14
    133440     4514.57
    133480     4515.93
    133520     4517.17
    133560     4518.43
    133600     4520.12
    133640     4520.98
    133680     4522.34
    133720     4523.96
    133760      4525.5
    133800     4526.61
    133840     4527.97
    133880     4529.63
    133920     4530.45
    133960     4532.18
    134000     4533.37
    134040     4534.64
    134080     4536.33
    134120     4537.49
    134160     4538.93
    134200     4540.29
    134240     4541.72
    134280     4543.09
    134320     4544.31
    134360     4545.58
    134400     4547.28
    134440     4548.12
    134480     4549.48
    134520     4551.11
    134560     4552.64
    134600     4553.75
    134640     4555.11
    134680     4556.79
    134720     4557.59
    134760     4559.32
    134800     4560.52
    134840     4561.78
    134880     4563.48
    134920     4564.64
    134960     4566.07
    135000     4567.44
    135040     4568.86
    135080     4570.25
    135120     4571.45
    135160     4572.72
    135200     4574.42
    135240     4575.25
    135280     4576.62
    135320     4578.25
    135360     4579.79
    135400      4580.9
    135440     4582.26
    135480     4583.94
    135520     4584.73
    135560     4586.47
    135600     4587.66
    135640     4588.93
    135680     4590.64
    135720     4591.79
    135760     4593.23
    135800      4594.6
    135840     4596.02
    135880      4597.4
    135920     4598.61
    135960     4599.87
    136000     4601.57
    136040     4602.42
    136080     4603.78
    136120     4605.41
    136160     4606.95
    136200     4608.05
    136240     4609.41
    136280     4611.08
    136320     4611.88
    136360     4613.62
    136400     4614.82
    136440     4616.08
    136480     4617.79
    136520     4618.96
    136560     4620.38
    136600     4621.75
    136640     4623.17
    136680     4624.55
    136720     4625.76
    136760     4627.02
    136800     4628.73
    136840     4629.55
    136880     4630.94
    136920     4632.56
    136960     4634.09
    137000     4635.19
    137040     4636.54
    137080     4638.22
    137120     4639.02
    137160     4640.76
    137200     4641.96
    137240     4643.22
    137280     4644.93
    137320      4646.1
    137360     4647.52
    137400     4648.88
    137440     4650.31
    137480     4651.69
    137520     4652.91
    137560     4654.16
    137600     4655.87
    137640     4656.68
    137680     4658.06
    137720     4659.71
    137760     4661.22
    137800     4662.32
    137840     4663.67
    137880     4665.37
    137920     4666.17
    137960      4667.9
    138000      4669.1
    138040     4670.36
    138080     4672.08
    138120     4673.25
    138160     4674.67
    138200     4676.03
    138240     4677.46
    138280     4678.83
    138320     4680.04
    138360      4681.3
    138400     4683.01
    138440     4683.81
    138480      4685.2
    138520     4686.85
    138560     4688.37
    138600     4689.47
    138640     4690.81
    138680     4692.51
    138720     4693.31
    138760     4695.03
    138800     4696.23
    138840     4697.49
    138880     4699.21
    138920     4700.39
    138960     4701.82
    139000     4703.17
    139040     4704.59
    139080     4705.96
    139120     4707.18
    139160     4708.45
    139200     4710.15
    139240     4710.95
    139280     4712.34
    139320        4714
    139360     4715.52
    139400      4716.6
    139440     4717.93
    139480     4719.64
    139520     4720.42
    139560     4722.17
    139600     4723.36
    139640     4724.62
    139680     4726.35
    139720     4727.52
    139760     4728.95
    139800      4730.3
    139840     4731.72
    139880      4733.1
    139920     4734.31
    139960     4735.58
    140000     4737.28
    140040     4738.08
    140080     4739.47
    140120     4741.14
    140160     4742.65
    140200     4743.73
    140240     4745.07
    140280     4746.78
    140320     4747.56
    140360     4749.32
    140400     4750.51
    140440     4751.76
    140480     4753.48
    140520     4754.66
    140560     4756.09
    140600     4757.44
    140640     4758.86
    140680     4760.24
    140720     4761.43
    140760     4762.71
    140800     4764.43
    140840     4765.21
    140880     4766.59
    140920     4768.27
    140960     4769.79
    141000     4770.88
    141040     4772.22
    141080     4773.93
    141120     4774.68
    141160     4776.45
    141200     4777.64
    141240      4778.9
    141280     4780.63
    141320     4781.78
    141360     4783.22
    141400     4784.57
    141440        4786
    141480     4787.38
    141520     4788.57
    141560     4789.86
    141600     4791.57
    141640     4792.36
    141680     4793.73
    141720     4795.41
    141760     4796.94
    141800     4798.01
    141840     4799.36
    141880     4801.07
    141920     4801.82
    141960      4803.6
    142000     4804.78
    142040     4806.05
    142080     4807.76
    142120     4808.94
    142160     4810.38
    142200     4811.71
    142240     4813.14
    142280     4814.53
    142320     4815.71
    142360        4817
    142400     4818.71
    142440     4819.48
    142480     4820.86
    142520     4822.55
    142560     4824.08
    142600     4825.14
    142640      4826.5
    142680     4828.22
    142720     4828.96
    142760     4830.74
    142800     4831.93
    142840     4833.19
    142880     4834.91
    142920     4836.06
    142960     4837.52
    143000     4838.84
    143040     4840.27
    143080     4841.67
    143120     4842.84
    143160     4844.13
    143200     4845.84
    143240     4846.61
    143280     4847.98
    143320     4849.69
    143360     4851.22
    143400     4852.27
    143440     4853.64
    143480     4855.37
    143520     4856.11
    143560     4857.88
    143600     4859.06
    143640     4860.33
    143680     4862.05
    143720      4863.2
    143760     4864.68
    143800     4865.99
    143840     4867.43
    143880     4868.81
    143920     4869.98
    143960     4871.27
    144000     4872.99
    144040     4873.76
    144080     4875.12
    144120     4876.83
    144160     4878.35
    144200     4879.42
    144240     4880.79
    144280     4882.52
    144320     4883.25
    144360     4885.03
    144400     4886.21
    144440     4887.47
    144480     4889.21
    144520     4890.34
    144560     4891.83
    144600     4893.14
    144640     4894.57
    144680     4895.97
    144720     4897.12
    144760     4898.41
    144800     4900.15
    144840     4900.92
    144880     4902.26
    144920     4903.98
    144960     4905.51
    145000     4906.56
    145040     4907.94
    145080     4909.66
    145120      4910.4
    145160     4912.17
    145200     4913.37
    145240     4914.61
    145280     4916.34
    145320     4917.48
    145360     4918.99
    145400     4920.28
    145440     4921.72
    145480     4923.11
    145520     4924.27
    145560     4925.57
    145600      4927.3
    145640     4928.08
    145680      4929.4
    145720     4931.13
    145760     4932.65
    145800     4933.69
    145840     4935.08
    145880     4936.79
    145920     4937.54
    145960     4939.31
    146000      4940.5
    146040     4941.77
    146080     4943.47
    146120     4944.63
    146160     4946.14
    146200     4947.42
    146240     4948.86
    146280     4950.25
    146320     4951.41
    146360     4952.72
    146400     4954.43
    146440     4955.22
    146480     4956.56
    146520     4958.28
    146560     4959.79
    146600     4960.84
    146640     4962.23
    146680     4963.94
    146720     4964.69
    146760     4966.46
    146800     4967.65
    146840     4968.91
    146880     4970.62
    146920     4971.76
    146960     4973.29
    147000     4974.57
    147040     4976.02
    147080     4977.41
    147120     4978.56
    147160     4979.86
    147200      4981.6
    147240     4982.38
    147280     4983.71
    147320     4985.43
    147360     4986.96
    147400     4987.98
    147440     4989.38
    147480      4991.1
    147520     4991.85
    147560     4993.61
    147600     4994.79
    147640     4996.05
    147680     4997.78
    147720     4998.92
    147760     5000.44
    147800     5001.72
    147840     5003.16
    147880     5004.55
    147920      5005.7
    147960     5007.01
    148000     5008.74
    148040     5009.51
    148080     5010.85
    148120     5012.59
    148160     5014.12
    148200     5015.14
    148240     5016.53
    148280     5018.26
    148320     5018.99
    148360     5020.76
    148400     5021.94
    148440      5023.2
    148480     5024.95
    148520     5026.07
    148560     5027.61
    148600     5028.88
    148640     5030.33
    148680      5031.7
    148720     5032.86
    148760     5034.17
    148800     5035.89
    148840     5036.67
    148880     5038.01
    148920     5039.75
    148960     5041.26
    149000     5042.28
    149040     5043.68
    149080     5045.42
    149120     5046.17
    149160     5047.93
    149200     5049.09
    149240     5050.36
    149280     5052.12
    149320     5053.21
    149360     5054.76
    149400     5056.04
    149440     5057.48
    149480     5058.86
    149520     5060.02
    149560     5061.33
    149600     5063.05
    149640     5063.83
    149680     5065.18
    149720     5066.91
    149760     5068.42
    149800     5069.44
    149840     5070.83
    149880     5072.58
    149920     5073.32
    149960     5075.08
    150000     5076.25
    150040     5077.53
    150080     5079.27
    150120     5080.36
    150160     5081.92
    150200     5083.18
    150240     5084.65
    150280     5086.03
    150320     5087.17
    150360     5088.48
    150400     5090.21
    150440     5090.98
    150480     5092.34
    150520     5094.08
    150560     5095.59
    150600     5096.61
    150640     5097.99
    150680     5099.76
    150720     5100.49
    150760     5102.24
    150800     5103.42
    150840     5104.68
    150880     5106.43
    150920     5107.51
    150960     5109.08
    151000     5110.34
    151040      5111.8
    151080      5113.2
    151120     5114.32
    151160     5115.64
    151200     5117.35
    151240     5118.15
    151280      5119.5
    151320     5121.25
    151360     5122.76
    151400     5123.78
    151440     5125.15
    151480     5126.93
    151520     5127.65
    151560     5129.41
    151600     5130.59
    151640     5131.83
    151680     5133.59
    151720     5134.67
    151760     5136.25
    151800     5137.51
    151840     5138.96
    151880     5140.37
    151920     5141.49
    151960     5142.81
    152000     5144.53
    152040     5145.32
    152080     5146.66
    152120      5148.4
    152160     5149.94
    152200     5150.92
    152240     5152.31
    152280      5154.1
    152320      5154.8
    152360     5156.58
    152400     5157.76
    152440        5159
    152480     5160.75
    152520     5161.84
    152560     5163.41
    152600     5164.67
    152640     5166.13
    152680     5167.54
    152720     5168.65
    152760     5169.99
    152800      5171.7
    152840     5172.48
    152880     5173.84
    152920     5175.56
    152960     5177.12
    153000     5178.08
    153040     5179.48
    153080     5181.27
    153120     5181.99
    153160     5183.75
    153200     5184.94
    153240     5186.18
    153280     5187.94
    153320     5189.03
    153360      5190.6
    153400     5191.84
    153440      5193.3
    153480     5194.71
    153520      5195.8
    153560     5197.15
    153600     5198.86
    153640     5199.65
    153680     5201.02
    153720     5202.75
    153760      5204.3
    153800     5205.25
    153840     5206.65
    153880     5208.44
    153920     5209.17
    153960     5210.94
    154000     5212.13
    154040     5213.35
    154080     5215.11
    154120     5216.22
    154160     5217.77
    154200     5219.03
    154240     5220.48
    154280      5221.9
    154320        5223
    154360     5224.33
    154400     5226.04
    154440     5226.85
    154480     5228.22
    154520     5229.93
    154560     5231.49
    154600     5232.44
    154640     5233.82
    154680     5235.63
    154720     5236.34
    154760     5238.11
    154800      5239.3
    154840     5240.52
    154880     5242.28
    154920     5243.41
    154960     5244.94
    155000      5246.2
    155040     5247.65
    155080     5249.08
    155120     5250.16
    155160      5251.5
    155200     5253.21
    155240     5254.01
    155280     5255.38
    155320     5257.11
    155360     5258.67
    155400     5259.62
    155440     5261.02
    155480     5262.81
    155520     5263.52
    155560     5265.29
    155600     5266.49
    155640     5267.71
    155680     5269.45
    155720     5270.58
    155760     5272.11
    155800     5273.38
    155840     5274.82
    155880     5276.26
    155920     5277.35
    155960     5278.68
    156000     5280.38
    156040     5281.19
    156080     5282.55
    156120     5284.28
    156160     5285.84
    156200     5286.79
    156240     5288.19
    156280     5289.99
    156320     5290.69
    156360     5292.48
    156400     5293.65
    156440     5294.89
    156480     5296.64
    156520     5297.77
    156560      5299.3
    156600     5300.56
    156640     5302.01
    156680     5303.43
    156720     5304.52
    156760     5305.86
    156800     5307.56
    156840     5308.37
    156880      5309.7
    156920     5311.44
    156960        5313
    157000     5313.96
    157040     5315.35
    157080     5317.13
    157120     5317.84
    157160     5319.66
    157200     5320.84
    157240     5322.04
    157280      5323.8
    157320     5324.93
    157360     5326.46
    157400     5327.72
    157440     5329.18
    157480     5330.59
    157520     5331.67
    157560     5333.01
    157600     5334.72
    157640     5335.53
    157680     5336.85
    157720     5338.61
    157760     5340.16
    157800     5341.14
    157840     5342.54
    157880      5344.3
    157920        5345
    157960     5346.82
    158000     5347.99
    158040     5349.22
    158080     5350.98
    158120     5352.11
    158160     5353.63
    158200     5354.91
    158240     5356.35
    158280     5357.76
    158320     5358.86
    158360      5360.2
    158400     5361.89
    158440      5362.7
    158480     5364.04
    158520     5365.79
    158560     5367.35
    158600     5368.33
    158640     5369.71
    158680     5371.47
    158720     5372.17
    158760        5374
    158800     5375.18
    158840      5376.4
    158880     5378.16
    158920     5379.28
    158960     5380.81
    159000     5382.08
    159040      5383.5
    159080     5384.93
    159120     5386.02
    159160     5387.38
    159200     5389.05
    159240     5389.87
    159280      5391.2
    159320     5392.96
    159360     5394.52
    159400     5395.51
    159440     5396.89
    159480     5398.64
    159520     5399.33
    159560     5401.16
    159600     5402.35
    159640     5403.56
    159680     5405.32
    159720     5406.44
    159760     5407.98
    159800     5409.26
    159840     5410.67
    159880     5412.11
    159920     5413.18
    159960     5414.56
    160000     5416.23
    160040     5417.05
    160080     5418.39
    160120     5420.14
    160160      5421.7
    160200     5422.68
    160240     5424.06
    160280     5425.83
    160320      5426.5
    160360     5428.34
    160400     5429.52
    160440     5430.74
    160480     5432.48
    160520     5433.62
    160560     5435.16
    160600     5436.43
    160640     5437.84
    160680     5439.28
    160720     5440.36
    160760     5441.73
    160800      5443.4
    160840     5444.21
    160880     5445.56
    160920     5447.31
    160960     5448.87
    161000     5449.85
    161040     5451.22
    161080     5452.99
    161120     5453.67
    161160     5455.52
    161200     5456.68
    161240     5457.89
    161280     5459.64
    161320     5460.79
    161360     5462.33
    161400     5463.59
    161440     5465.03
    161480     5466.46
    161520     5467.53
    161560     5468.89
    161600     5470.58
    161640     5471.39
    161680     5472.74
    161720     5474.47
    161760     5476.04
    161800     5477.03
    161840      5478.4
    161880     5480.17
    161920     5480.85
    161960      5482.7
    162000     5483.86
    162040     5485.06
    162080     5486.82
    162120     5487.97
    162160     5489.51
    162200     5490.76
    162240      5492.2
    162280     5493.63
    162320     5494.72
    162360     5496.07
    162400     5497.75
    162440     5498.55
    162480     5499.91
    162520     5501.65
    162560     5503.22
    162600     5504.22
    162640     5505.58
    162680     5507.34
    162720     5508.02
    162760     5509.88
    162800     5511.02
    162840     5512.22
    162880        5514
    162920     5515.16
    162960     5516.69
    163000     5517.96
    163040     5519.39
    163080     5520.82
    163120     5521.89
    163160     5523.24
    163200     5524.93
    163240     5525.74
    163280      5527.1
    163320     5528.84
    163360     5530.41
    163400      5531.4
    163440     5532.75
    163480     5534.52
    163520     5535.19
    163560     5537.05
    163600      5538.2
    163640      5539.4
    163680     5541.19
    163720     5542.35
    163760     5543.87
    163800     5545.14
    163840     5546.57
    163880     5547.99
    163920     5549.06
    163960     5550.42
    164000     5552.11
    164040     5552.92
    164080     5554.27
    164120     5556.04
    164160     5557.61
    164200      5558.6
    164240     5559.94
    164280     5561.71
    164320     5562.38
    164360     5564.24
    164400      5565.4
    164440      5566.6
    164480     5568.39
    164520     5569.52
    164560     5571.08
    164600     5572.33
    164640     5573.75
    164680     5575.19
    164720     5576.25
    164760     5577.61
    164800      5579.3
    164840     5580.09
    164880     5581.46
    164920     5583.23
    164960     5584.79
    165000     5585.77
    165040     5587.13
    165080      5588.9
    165120     5589.57
    165160     5591.44
    165200     5592.59
    165240     5593.78
    165280     5595.57
    165320     5596.71
    165360     5598.27
    165400      5599.5
    165440     5600.94
    165480     5602.38
    165520     5603.43
    165560     5604.79
    165600     5606.49
    165640     5607.28
    165680     5608.65
    165720     5610.42
    165760     5611.97
    165800     5612.97
    165840     5614.33
    165880     5616.09
    165920     5616.74
    165960     5618.63
    166000     5619.77
    166040     5620.96
    166080     5622.76
    166120     5623.91
    166160     5625.47
    166200      5626.7
    166240     5628.14
    166280     5629.58
    166320     5630.64
    166360        5632
    166400     5633.68
    166440     5634.49
    166480     5635.84
    166520     5637.62
    166560     5639.16
    166600     5640.17
    166640     5641.53
    166680     5643.29
    166720     5643.94
    166760     5645.84
    166800     5646.96
    166840     5648.15
    166880     5649.95
    166920     5651.09
    166960     5652.66
    167000     5653.88
    167040     5655.34
    167080     5656.77
    167120     5657.84
    167160     5659.18
    167200     5660.88
    167240     5661.66
    167280     5663.03
    167320     5664.82
    167360     5666.36
    167400     5667.36
    167440     5668.74
    167480     5670.49
    167520     5671.14
    167560     5673.02
    167600     5674.14
    167640     5675.34
    167680     5677.14
    167720      5678.3
    167760     5679.85
    167800     5681.07
    167840     5682.52
    167880     5683.97
    167920     5685.02
    167960     5686.36
    168000     5688.06
    168040     5688.85
    168080     5690.21
    168120        5692
    168160     5693.54
    168200     5694.55
    168240     5695.93
    168280     5697.68
    168320     5698.31
    168360     5700.22
    168400     5701.31
    168440     5702.51
    168480     5704.33
    168520     5705.49
    168560     5707.03
    168600     5708.24
    168640      5709.7
    168680     5711.16
    168720      5712.2
    168760     5713.53
    168800     5715.23
    168840     5716.02
    168880     5717.39
    168920     5719.17
    168960     5720.72
    169000     5721.71
    169040      5723.1
    169080     5724.87
    169120     5725.49
    169160     5727.41
    169200     5728.49
    169240     5729.68
    169280      5731.5
    169320     5732.66
    169360     5734.21
    169400     5735.42
    169440     5736.87
    169480     5738.33
    169520     5739.38
    169560      5740.7
    169600      5742.4
    169640      5743.2
    169680     5744.55
    169720     5746.34
    169760     5747.89
    169800     5748.89
    169840     5750.28
    169880     5752.03
    169920     5752.66
    169960     5754.58
    170000     5755.67
    170040     5756.86
    170080      5758.7
    170120     5759.84
    170160     5761.41
    170200     5762.59
    170240     5764.04
    170280     5765.52
    170320     5766.56
    170360     5767.88
    170400     5769.59
    170440     5770.38
    170480     5771.74
    170520     5773.51
    170560     5775.07
    170600     5776.07
    170640     5777.46
    170680     5779.21
    170720     5779.83
    170760     5781.76
    170800     5782.84
    170840     5784.04
    170880     5785.87
    170920     5787.02
    170960     5788.58
    171000     5789.77
    171040     5791.22
    171080     5792.71
    171120     5793.73
    171160     5795.06
    171200     5796.76
    171240     5797.54
    171280     5798.91
    171320     5800.67
    171360     5802.23
    171400     5803.25
    171440     5804.63
    171480     5806.36
    171520     5807.01
    171560     5808.92
    171600        5810
    171640      5811.2
    171680     5813.02
    171720     5814.15
    171760     5815.75
    171800     5816.93
    171840     5818.38
    171880     5819.87
    171920      5820.9
    171960     5822.21
    172000     5823.93
    172040     5824.68
    172080     5826.07
    172120     5827.83
    172160     5829.38
    172200     5830.41
    172240     5831.79
    172280     5833.52
    172320     5834.16
    172360     5836.08
    172400     5837.15
    172440     5838.35
    172480     5840.16
    172520     5841.33
    172560     5842.89
    172600     5844.08
    172640     5845.53
    172680     5847.03
    172720     5848.05
    172760     5849.37
    172800      5851.1
    172840     5851.84
    172880     5853.21
    172920     5854.98
    172960     5856.54
    173000     5857.56
    173040     5858.94
    173080     5860.68
    173120     5861.31
    173160     5863.24
    173200     5864.31
    173240      5865.5
    173280     5867.33
    173320     5868.49
    173360     5870.04
    173400     5871.24
    173440     5872.69
    173480     5874.21
    173520     5875.22
    173560     5876.54
    173600     5878.26
    173640     5879.02
    173680     5880.38
    173720     5882.16
    173760      5883.7
    173800     5884.73
    173840     5886.12
    173880     5887.86
    173920     5888.47
    173960     5890.41
    174000     5891.47
    174040     5892.66
    174080      5894.5
    174120     5895.65
    174160      5897.2
    174200     5898.42
    174240     5899.84
    174280     5901.38
    174320     5902.39
    174360     5903.71
    174400     5905.42
    174440     5906.18
    174480     5907.57
    174520     5909.33
    174560     5910.86
    174600      5911.9
    174640     5913.29
    174680     5915.03
    174720     5915.66
    174760     5917.59
    174800     5918.64
    174840     5919.84
    174880     5921.67
    174920     5922.82
    174960     5924.39
    175000     5925.59
    175040     5927.01
    175080     5928.54
    175120     5929.57
    175160      5930.9
    175200     5932.58
    175240     5933.34
    175280     5934.72
    175320      5936.5
    175360     5938.01
    175400     5939.08
    175440     5940.44
    175480     5942.21
    175520     5942.81
    175560     5944.74
    175600     5945.81
    175640     5946.98
    175680     5948.82
    175720     5949.98
    175760     5951.55
    175800     5952.76
    175840     5954.17
    175880     5955.71
    175920     5956.72
    175960     5958.05
    176000     5959.75
    176040     5960.48
    176080     5961.88
    176120     5963.65
    176160     5965.17
    176200     5966.24
    176240      5967.6
    176280     5969.38
    176320     5969.99
    176360     5971.89
    176400     5972.96
    176440     5974.13
    176480     5975.99
    176520     5977.13
    176560      5978.7
    176600     5979.91
    176640     5981.33
    176680     5982.89
    176720      5983.9
    176760     5985.23
    176800     5986.93
    176840     5987.66
    176880     5989.04
    176920     5990.82
    176960     5992.33
    177000     5993.41
    177040     5994.77
    177080     5996.53
    177120     5997.16
    177160     5999.05
    177200     6000.12
    177240      6001.3
    177280     6003.14
    177320     6004.31
    177360     6005.86
    177400     6007.06
    177440      6008.5
    177480     6010.04
    177520     6011.05
    177560     6012.37
    177600     6014.07
    177640     6014.81
    177680      6016.2
    177720     6017.96
    177760     6019.48
    177800     6020.57
    177840     6021.93
    177880     6023.68
    177920     6024.32
    177960     6026.22
    178000     6027.27
    178040     6028.44
    178080     6030.28
    178120     6031.48
    178160     6033.01
    178200     6034.23
    178240     6035.66
    178280     6037.19
    178320     6038.19
    178360     6039.51
    178400     6041.23
    178440     6041.97
    178480     6043.36
    178520     6045.11
    178560     6046.64
    178600     6047.73
    178640     6049.06
    178680     6050.85
    178720     6051.48
    178760     6053.37
    178800     6054.41
    178840      6055.6
    178880     6057.44
    178920     6058.63
    178960     6060.15
    179000     6061.38
    179040     6062.82
    179080     6064.36
    179120     6065.33
    179160     6066.65
    179200      6068.4
    179240     6069.12
    179280     6070.51
    179320     6072.27
    179360     6073.81
    179400     6074.87
    179440     6076.22
    179480        6078
    179520     6078.63
    179560     6080.52
    179600     6081.55
    179640     6082.74
    179680     6084.58
    179720     6085.77
    179760      6087.3
    179800     6088.51
    179840     6089.95
    179880     6091.52
    179920     6092.47
    179960      6093.8
    180000     6095.55
    180040     6096.25
    180080     6097.65
    180120     6099.41
    180160     6100.95
    180200     6102.01
    180240     6103.34
    180280     6105.15
    180320     6105.76
    180360     6107.66
    180400     6108.69
    180440     6109.88
    180480     6111.73
    180520     6112.92
    180560     6114.43
    180600     6115.65
    180640     6117.09
    180680     6118.64
    180720     6119.64
    180760     6120.93
    180800     6122.68
    180840     6123.39
    180880     6124.78
    180920     6126.55
    180960      6128.1
    181000     6129.15
    181040     6130.49
    181080      6132.3
    181120     6132.92
    181160      6134.8
    181200     6135.83
    181240     6137.03
    181280     6138.87
    181320     6140.05
    181360     6141.58
    181400     6142.79
    181440     6144.23
    181480      6145.8
    181520     6146.78
    181560     6148.08
    181600     6149.81
    181640     6150.53
    181680      6151.9
    181720      6153.7
    181760     6155.25
    181800      6156.3
    181840     6157.64
    181880     6159.45
    181920     6160.07
    181960     6161.96
    182000     6162.99
    182040     6164.17
    182080     6166.02
    182120      6167.2
    182160     6168.72
    182200     6169.93
    182240     6171.37
    182280     6172.95
    182320     6173.92
    182360     6175.24
    182400     6176.95
    182440     6177.67
    182480     6179.03
    182520     6180.85
    182560      6182.4
    182600     6183.46
    182640     6184.77
    182680      6186.6
    182720     6187.21
    182760     6189.11
    182800     6190.14
    182840      6191.3
    182880     6193.13
    182920     6194.36
    182960     6195.88
    183000      6197.1
    183040     6198.52
    183080     6200.12
    183120     6201.07
    183160     6202.39
    183200     6204.11
    183240     6204.83
    183280     6206.18
    183320     6207.99
    183360     6209.53
    183400     6210.59
    183440     6211.94
    183480     6213.79
    183520     6214.37
    183560     6216.29
    183600     6217.28
    183640     6218.47
    183680     6220.28
    183720     6221.52
    183760     6223.03
    183800     6224.26
    183840     6225.67
    183880     6227.28
    183920     6228.22
    183960     6229.56
    184000     6231.24
    184040     6231.99
    184080     6233.33
    184120     6235.14
    184160      6236.7
    184200     6237.74
    184240     6239.09
    184280     6240.94
    184320     6241.53
    184360     6243.44
    184400     6244.41
    184440     6245.63
    184480     6247.45
    184520     6248.67
    184560     6250.18
    184600     6251.42
    184640     6252.82
    184680     6254.43
    184720     6255.37
    184760      6256.7
    184800     6258.39
    184840     6259.15
    184880     6260.48
    184920     6262.31
    184960     6263.86
    185000     6264.91
    185040     6266.26
    185080     6268.11
    185120     6268.68
    185160      6270.6
    185200     6271.59
    185240     6272.78
    185280     6274.61
    185320     6275.85
    185360     6277.35
    185400     6278.56
    185440     6279.98
    185480      6281.6
    185520     6282.54
    185560     6283.87
    185600     6285.55
    185640      6286.3
    185680     6287.65
    185720     6289.47
    185760        6291
    185800     6292.06
    185840     6293.41
    185880     6295.24
    185920     6295.83
    185960     6297.76
    186000     6298.76
    186040     6299.93
    186080     6301.74
    186120        6303
    186160     6304.52
    186200     6305.71
    186240     6307.12
    186280     6308.75
    186320     6309.67
    186360     6311.01
    186400     6312.69
    186440     6313.44
    186480     6314.81
    186520     6316.62
    186560     6318.14
    186600     6319.19
    186640     6320.58
    186680     6322.39
    186720     6322.97
    186760      6324.9
    186800     6325.91
    186840     6327.09
    186880      6328.9
    186920     6330.15
    186960     6331.68
    187000     6332.87
    187040     6334.28
    187080      6335.9
    187120     6336.82
    187160     6338.15
    187200     6339.84
    187240     6340.61
    187280     6341.99
    187320     6343.77
    187360      6345.3
    187400     6346.34
    187440     6347.73
    187480     6349.54
    187520     6350.14
    187560     6352.08
    187600     6353.08
    187640     6354.24
    187680     6356.08
    187720     6357.31
    187760     6358.85
    187800     6360.03
    187840     6361.45
    187880     6363.07
    187920        6364
    187960      6365.3
    188000     6367.01
    188040     6367.76
    188080     6369.15
    188120     6370.91
    188160     6372.45
    188200     6373.49
    188240     6374.89
    188280      6376.7
    188320      6377.3
    188360     6379.23
    188400     6380.24
    188440      6381.4
    188480     6383.23
    188520     6384.44
    188560     6385.99
    188600     6387.18
    188640      6388.6
    188680     6390.23
    188720     6391.16
    188760     6392.45
    188800     6394.15
    188840     6394.91
    188880     6396.31
    188920     6398.06
    188960     6399.61
    189000     6400.65
    189040     6402.02
    189080     6403.85
    189120     6404.45
    189160     6406.38
    189200     6407.38
    189240     6408.55
    189280     6410.38
    189320     6411.59
    189360     6413.16
    189400     6414.31
    189440     6415.75
    189480     6417.38
    189520     6418.32
    189560     6419.59
    189600      6421.3
    189640     6422.07
    189680     6423.44
    189720     6425.21
    189760     6426.75
    189800     6427.79
    189840     6429.17
    189880     6430.99
    189920     6431.58
    189960     6433.52
    190000     6434.53
    190040     6435.69
    190080     6437.51
    190120     6438.74
    190160      6440.3
    190200     6441.48
    190240     6442.89
    190280     6444.52
    190320     6445.48
    190360     6446.71
    190400     6448.44
    190440     6449.21
    190480     6450.58
    190520     6452.36
    190560     6453.92
    190600     6454.94
    190640      6456.3
    190680     6458.13
    190720     6458.71
    190760     6460.68
    190800     6461.66
    190840     6462.84
    190880     6464.67
    190920     6465.88
    190960     6467.45
    191000     6468.63
    191040     6470.04
    191080     6471.65
    191120     6472.62
    191160     6473.85
    191200     6475.57
    191240     6476.35
    191280     6477.73
    191320      6479.5
    191360     6481.02
    191400     6482.09
    191440     6483.46
    191480     6485.29
    191520     6485.85
    191560     6487.83
    191600     6488.79
    191640        6490
    191680     6491.81
    191720     6493.02
    191760      6494.6
    191800     6495.77
    191840     6497.17
    191880     6498.79
    191920     6499.77
    191960     6500.97
    192000     6502.71
    192040     6503.49
    192080     6504.86
    192120     6506.65
    192160     6508.14
    192200     6509.22
    192240     6510.59
    192280     6512.42
    192320     6512.98
    192360     6514.94
    192400     6515.94
    192440     6517.12
    192480     6518.95
    192520     6520.15
    192560     6521.72
    192600     6522.91
    192640      6524.3
    192680     6525.93
    192720     6526.93
    192760     6528.13
    192800     6529.85
    192840     6530.62
    192880     6531.98
    192920     6533.78
    192960     6535.29
    193000     6536.35
    193040     6537.73
    193080     6539.56
    193120     6540.12
    193160      6542.1
    193200     6543.08
    193240     6544.28
    193280     6546.09
    193320      6547.3
    193360     6548.87
    193400     6550.06
    193440     6551.44
    193480     6553.07
    193520     6554.06
    193560     6555.27
    193600     6557.01
    193640     6557.76
    193680     6559.13
    193720     6560.91
    193760     6562.43
    193800     6563.49
    193840     6564.88
    193880     6566.68
    193920     6567.26
    193960     6569.23
    194000     6570.22
    194040     6571.39
    194080     6573.22
    194120     6574.44
    194160     6575.99
    194200     6577.21
    194240     6578.57
    194280     6580.21
    194320     6581.21
    194360     6582.41
    194400     6584.15
    194440     6584.88
    194480     6586.28
    194520     6588.05
    194560     6589.57
    194600     6590.64
    194640     6592.02
    194680     6593.84
    194720      6594.4
    194760     6596.36
    194800     6597.35
    194840     6598.54
    194880     6600.38
    194920     6601.57
    194960     6603.15
    195000     6604.36
    195040     6605.71
    195080     6607.36
    195120     6608.35
    195160     6609.54
    195200     6611.29
    195240     6612.02
    195280     6613.43
    195320     6615.18
    195360     6616.71
    195400      6617.8
    195440     6619.17
    195480     6620.98
    195520     6621.54
    195560     6623.52
    195600     6624.51
    195640     6625.67
    195680     6627.52
    195720     6628.72
    195760      6630.3
    195800     6631.52
    195840     6632.85
    195880     6634.51
    195920      6635.5
    195960     6636.69
    196000     6638.43
    196040     6639.17
    196080     6640.56
    196120     6642.31
    196160     6643.84
    196200     6644.92
    196240     6646.31
    196280     6648.12
    196320     6648.67
    196360     6650.65
    196400     6651.65
    196440     6652.79
    196480     6654.66
    196520     6655.85
    196560     6657.45
    196600     6658.63
    196640     6659.98
    196680     6661.64
    196720     6662.64
    196760     6663.81
    196800     6665.59
    196840      6666.3
    196880      6667.7
    196920     6669.45
    196960     6670.98
    197000     6672.04
    197040     6673.45
    197080     6675.28
    197120     6675.81
    197160     6677.78
    197200     6678.79
    197240     6679.94
    197280      6681.8
    197320     6682.99
    197360     6684.59
    197400     6685.77
    197440     6687.13
    197480     6688.78
    197520     6689.79
    197560     6690.94
    197600     6692.73
    197640     6693.43
    197680     6694.81
    197720      6696.6
    197760      6698.1
    197800     6699.16
    197840     6700.59
    197880     6702.44
    197920     6702.95
    197960     6704.94
    198000     6705.93
    198040     6707.07
    198080     6708.94
    198120     6710.11
    198160      6711.7
    198200     6712.91
    198240     6714.26
    198280     6715.92
    198320     6716.94
    198360     6718.08
    198400     6719.87
    198440     6720.57
    198480     6721.95
    198520     6723.75
    198560     6725.24
    198600      6726.3
    198640     6727.75
    198680     6729.59
    198720     6730.07
    198760     6732.07
    198800     6733.08
    198840     6734.19
    198880     6736.07
    198920     6737.25
    198960     6738.82
    199000     6740.03
    199040     6741.42
    199080     6743.06
    199120     6744.07
    199160     6745.22
    199200     6747.01
    199240     6747.72
    199280      6749.1
    199320     6750.91
    199360     6752.38
    199400     6753.44
    199440     6754.89
    199480     6756.73
    199520     6757.22
    199560      6759.2
    199600     6760.21
    199640     6761.33
    199680     6763.21
    199720     6764.38
    199760     6765.98
    199800     6767.17
    199840     6768.55
    199880     6770.19
    199920     6771.21
    199960     6772.35
    200000     6774.15
    200040     6774.85
    200080     6776.23
    200120     6778.06
    200160     6779.51
    200200     6780.59
    200240     6782.03
    200280     6783.87
    200320     6784.35
    200360     6786.33
    200400     6787.34
    200440     6788.46
    200480     6790.35
    200520     6791.53
    200560     6793.11
    200600     6794.31
    200640     6795.68
    200680     6797.33
    200720     6798.36
    200760     6799.49
    200800     6801.27
    200840     6801.98
    200880     6803.36
    200920     6805.18
    200960     6806.64
    201000     6807.74
    201040     6809.16
    201080        6811
    201120     6811.47
    201160     6813.44
    201200     6814.48
    201240      6815.6
    201280     6817.47
    201320     6818.65
    201360     6820.24
    201400     6821.45
    201440     6822.82
    201480     6824.47
    201520     6825.49
    201560     6826.63
    201600      6828.4
    201640     6829.12
    201680     6830.48
    201720     6832.31
    201760     6833.76
    201800     6834.86
    201840      6836.3
    201880     6838.12
    201920     6838.61
    201960     6840.57
    202000      6841.6
    202040     6842.72
    202080     6844.59
    202120     6845.77
    202160     6847.34
    202200     6848.58
    202240     6849.92
    202280     6851.62
    202320      6852.6
    202360     6853.77
    202400     6855.54
    202440     6856.24
    202480     6857.59
    202520     6859.44
    202560     6860.88
    202600     6861.96
    202640     6863.41
    202680     6865.25
    202720     6865.74
    202760     6867.69
    202800     6868.73
    202840     6869.83
    202880      6871.7
    202920      6872.9
    202960     6874.47
    203000     6875.72
    203040     6877.04
    203080     6878.75
    203120     6879.73
    203160     6880.91
    203200     6882.68
    203240     6883.37
    203280     6884.73
    203320     6886.57
    203360     6888.03
    203400     6889.11
    203440     6890.55
    203480     6892.38
    203520     6892.87
    203560     6894.84
    203600     6895.87
    203640     6896.97
    203680     6898.86
    203720     6900.04
    203760     6901.58
    203800     6902.85
    203840     6904.17
    203880     6905.89
    203920     6906.86
    203960     6908.05
    204000     6909.82
    204040     6910.51
    204080     6911.87
    204120     6913.73
    204160     6915.18
    204200     6916.25
    204240     6917.68
    204280     6919.52
    204320        6920
    204360     6921.97
    204400        6923
    204440     6924.12
    204480        6926
    204520     6927.18
    204560     6928.73
    204600        6930
    204640      6931.3
    204680     6933.03
    204720        6934
    204760      6935.2
    204800     6936.97
    204840     6937.67
    204880     6938.99
    204920     6940.86
    204960     6942.32
    205000     6943.38
    205040     6944.82
    205080     6946.67
    205120     6947.14
    205160     6949.11
    205200     6950.12
    205240     6951.25
    205280     6953.15
    205320     6954.32
    205360     6955.88
    205400     6957.16
    205440     6958.45
    205480     6960.17
    205520     6961.16
    205560     6962.35
    205600     6964.11
    205640     6964.81
    205680     6966.14
    205720        6968
    205760     6969.47
    205800     6970.53
    205840     6971.98
    205880     6973.83
    205920      6974.3
    205960     6976.27
    206000     6977.26
    206040     6978.38
    206080     6980.28
    206120     6981.49
    206160     6983.02
    206200     6984.31
    206240      6985.6
    206280     6987.31
    206320      6988.3
    206360      6989.5
    206400     6991.27
    206440     6991.97
    206480     6993.29
    206520     6995.15
    206560     6996.62
    206600     6997.64
    206640     6999.12
    206680     7000.98
    206720     7001.44
    206760     7003.41
    206800      7004.4
    206840     7005.51
    206880     7007.41
    206920     7008.63
    206960     7010.19
    207000     7011.47
    207040     7012.75
    207080     7014.46
    207120     7015.44
    207160     7016.63
    207200     7018.43
    207240     7019.11
    207280     7020.42
    207320     7022.32
    207360     7023.76
    207400     7024.78
    207440     7026.25
    207480     7028.13
    207520     7028.59
    207560     7030.58
    207600     7031.56
    207640     7032.68
    207680     7034.56
    207720     7035.76
    207760     7037.33
    207800     7038.59
    207840     7039.87
    207880     7041.59
    207920     7042.57
    207960     7043.78
    208000     7045.55
    208040     7046.24
    208080     7047.54
    208120     7049.46
    208160     7050.86
    208200     7051.91
    208240     7053.41
    208280     7055.28
    208320      7055.7
    208360     7057.68
    208400     7058.66
    208440     7059.79
    208480     7061.67
    208520     7062.87
    208560     7064.45
    208600     7065.73
    208640     7066.98
    208680     7068.73
    208720     7069.71
    208760     7070.93
    208800     7072.66
    208840     7073.37
    208880     7074.65
    208920     7076.59
    208960     7077.99
    209000     7079.02
    209040     7080.53
    209080     7082.42
    209120     7082.82
    209160      7084.8
    209200      7085.8
    209240     7086.93
    209280     7088.79
    209320     7090.02
    209360     7091.58
    209400     7092.86
    209440     7094.11
    209480     7095.85
    209520     7096.85
    209560     7098.05
    209600      7099.8
    209640     7100.46
    209680     7101.78
    209720     7103.72
    209760     7105.12
    209800     7106.15
    209840     7107.66
    209880     7109.56
    209920     7109.95
    209960     7111.92
    210000     7112.93
    210040     7114.04
    210080     7115.93
    210120     7117.17
    210160      7118.7
    210200        7120
    210240     7121.23
    210280     7122.96
    210320     7123.96
    210360     7125.17
    210400     7126.92
    210440     7127.58
    210480     7128.88
    210520     7130.84
    210560     7132.23
    210600     7133.27
    210640      7134.8
    210680     7136.68
    210720     7137.07
    210760     7139.05
    210800     7140.06
    210840     7141.17
    210880     7143.06
    210920      7144.3
    210960     7145.86
    211000     7147.15
    211040     7148.36
    211080      7150.1
    211120     7151.12
    211160     7152.31
    211200     7154.07
    211240     7154.71
    211280     7156.01
    211320     7157.98
    211360     7159.38
    211400     7160.41
    211440     7161.93
    211480     7163.81
    211520     7164.22
    211560      7166.2
    211600     7167.19
    211640     7168.32
    211680     7170.22
    211720     7171.44
    211760        7173
    211800     7174.29
    211840     7175.51
    211880     7177.25
    211920     7178.26
    211960     7179.47
    212000     7181.22
    212040     7181.85
    212080     7183.13
    212120     7185.13
    212160     7186.54
    212200     7187.56
    212240     7189.09
    212280     7190.96
    212320     7191.37
    212360     7193.34
    212400     7194.33
    212440     7195.46
    212480     7197.34
    212520     7198.59
    212560     7200.15
    212600     7201.45
    212640     7202.65
    212680      7204.4
    212720     7205.42
    212760     7206.62
    212800     7208.38
    212840        7209
    212880     7210.26
    212920     7212.27
    212960     7213.68
    213000     7214.71
    213040     7216.24
    213080     7218.14
    213120     7218.51
    213160     7220.48
    213200     7221.48
    213240     7222.61
    213280     7224.48
    213320     7225.72
    213360     7227.29
    213400      7228.6
    213440      7229.8
    213480     7231.55
    213520     7232.53
    213560     7233.77
    213600     7235.52
    213640     7236.14
    213680     7237.39
    213720     7239.44
    213760     7240.83
    213800     7241.85
    213840     7243.39
    213880     7245.27
    213920     7245.64
    213960     7247.62
    214000      7248.6
    214040     7249.75
    214080     7251.63
    214120     7252.85
    214160     7254.44
    214200     7255.72
    214240     7256.95
    214280     7258.67
    214320     7259.68
    214360      7260.9
    214400     7262.67
    214440     7263.28
    214480     7264.53
    214520     7266.58
    214560     7267.97
    214600     7268.99
    214640     7270.52
    214680     7272.43
    214720     7272.76
    214760     7274.75
    214800     7275.74
    214840     7276.89
    214880     7278.79
    214920        7280
    214960     7281.58
    215000     7282.86
    215040     7284.09
    215080     7285.81
    215120     7286.83
    215160     7288.04
    215200      7289.8
    215240     7290.41
    215280     7291.67
    215320     7293.71
    215360     7295.12
    215400     7296.13
    215440     7297.66
    215480     7299.57
    215520     7299.89
    215560      7301.9
    215600     7302.88
    215640     7304.02
    215680     7305.96
    215720     7307.13
    215760     7308.71
    215800     7309.98
    215840     7311.23
    215880     7312.96
    215920     7313.97
    215960     7315.16
    216000     7316.93
    216040     7317.56
    216080     7318.81
    216120     7320.85
    216160     7322.27
    216200     7323.28
    216240      7324.8
    216280     7326.71
    216320     7327.04
    216360     7329.04
    216400     7330.02
    216440     7331.17
    216480     7333.09
    216520     7334.28
    216560     7335.85
    216600     7337.12
    216640     7338.39
    216680      7340.1
    216720     7341.11
    216760     7342.31
    216800     7344.07
    216840     7344.71
    216880     7345.93
    216920     7348.02
    216960     7349.42
    217000     7350.41
    217040     7351.97
    217080     7353.86
    217120     7354.19
    217160     7356.19
    217200     7357.15
    217240      7358.3
    217280     7360.26
    217320     7361.44
    217360     7363.01
    217400     7364.28
    217440     7365.56
    217480     7367.26
    217520     7368.26
    217560     7369.47
    217600     7371.21
    217640     7371.87
    217680      7373.1
    217720      7375.2
    217760      7376.6
    217800     7377.62
    217840     7379.13
    217880     7381.03
    217920     7381.35
    217960     7383.34
    218000     7384.33
    218040     7385.46
    218080     7387.42
    218120     7388.59
    218160     7390.16
    218200     7391.47
    218240     7392.72
    218280     7394.41
    218320     7395.41
    218360     7396.63
    218400     7398.37
    218440     7399.01
    218480     7400.24
    218520     7402.35
    218560     7403.73
    218600     7404.77
    218640     7406.28
    218680     7408.21
    218720     7408.51
    218760     7410.49
    218800     7411.48
    218840      7412.6
    218880     7414.56
    218920     7415.74
    218960     7417.31
    219000     7418.63
    219040     7419.84
    219080     7421.55
    219120     7422.59
    219160      7423.8
    219200     7425.53
    219240     7426.17
    219280     7427.41
    219320      7429.5
    219360     7430.88
    219400     7431.95
    219440     7433.44
    219480     7435.35
    219520     7435.65
    219560     7437.66
    219600     7438.66
    219640     7439.75
    219680     7441.73
    219720     7442.89
    219760     7444.46
    219800     7445.78
    219840     7446.98
    219880     7448.72
    219920     7449.74
    219960     7450.97
    220000     7452.68
    220040     7453.33
    220080     7454.57
    220120     7456.66
    220160     7458.06
    220200     7459.11
    220240     7460.61
    220280      7462.5
    220320      7462.8
    220360     7464.85
    220400     7465.82
    220440     7466.91
    220480      7468.9
    220520     7470.06
    220560     7471.62
    220600     7472.96
    220640     7474.16
    220680     7475.89
    220720      7476.9
    220760     7478.16
    220800     7479.85
    220840     7480.52
    220880     7481.72
    220920     7483.84
    220960     7485.23
    221000     7486.28
    221040     7487.76
    221080      7489.7
    221120     7489.99
    221160     7492.03
    221200     7493.01
    221240     7494.08
    221280     7496.08
    221320     7497.22
    221360      7498.8
    221400     7500.14
    221440     7501.32
    221480     7503.05
    221520     7504.08
    221560     7505.35
    221600     7507.05
    221640      7507.7
    221680     7508.91
    221720     7511.01
    221760     7512.42
    221800     7513.44
    221840     7514.94
    221880     7516.86
    221920     7517.15
    221960     7519.22
    222000      7520.2
    222040     7521.23
    222080     7523.29
    222120     7524.41
    222160     7525.99
    222200     7527.31
    222240     7528.52
    222280     7530.22
    222320     7531.28
    222360     7532.54
    222400     7534.24
    222440     7534.85
    222480     7536.08
    222520      7538.2
    222560     7539.62
    222600     7540.65
    222640      7542.1
    222680     7544.05
    222720     7544.35
    222760     7546.39
    222800      7547.4
    222840     7548.44
    222880     7550.49
    222920     7551.58
    222960     7553.19
    223000      7554.5
    223040     7555.71
    223080     7557.43
    223120      7558.5
    223160     7559.73
    223200     7561.44
    223240     7562.05
    223280     7563.29
    223320      7565.4
    223360     7566.81
    223400     7567.85
    223440     7569.32
    223480     7571.26
    223520     7571.54
    223560     7573.59
    223600     7574.59
    223640     7575.61
    223680     7577.69
    223720     7578.79
    223760     7580.41
    223800      7581.7
    223840     7582.91
    223880     7584.64
    223920     7585.68
    223960     7586.92
    224000     7588.64
    224040     7589.24
    224080     7590.47
    224120     7592.59
    224160        7594
    224200     7595.04
    224240     7596.52
    224280     7598.43
    224320     7598.73
    224360      7600.8
    224400     7601.77
    224440     7602.81
    224480     7604.88
    224520        7606
    224560      7607.6
    224600     7608.88
    224640      7610.1
    224680     7611.84
    224720     7612.86
    224760     7614.11
    224800     7615.82
    224840     7616.43
    224880     7617.66
    224920     7619.78
    224960     7621.19
    225000     7622.24
    225040      7623.7
    225080      7625.6
    225120     7625.93
    225160     7627.98
    225200     7628.96
    225240     7629.97
    225280     7632.06
    225320     7633.17
    225360      7634.8
    225400     7636.09
    225440      7637.3
    225480     7639.04
    225520     7640.05
    225560     7641.31
    225600     7643.04
    225640     7643.62
    225680     7644.87
    225720        7647
    225760     7648.41
    225800     7649.45
    225840     7650.92
    225880      7652.8
    225920     7653.12
    225960     7655.16
    226000     7656.16
    226040     7657.19
    226080     7659.28
    226120     7660.38
    226160     7662.02
    226200     7663.29
    226240      7664.5
    226280     7666.24
    226320     7667.24
    226360     7668.49
    226400     7670.25
    226440     7670.83
    226480     7672.08
    226520      7674.2
    226560     7675.61
    226600     7676.66
    226640     7678.13
    226680     7680.01
    226720     7680.32
    226760     7682.37
    226800     7683.37
    226840      7684.4
    226880     7686.48
    226920     7687.58
    226960     7689.21
    227000     7690.48
    227040     7691.71
    227080     7693.42
    227120     7694.44
    227160     7695.68
    227200     7697.46
    227240     7698.03
    227280     7699.29
    227320     7701.39
    227360      7702.8
    227400     7703.87
    227440     7705.33
    227480     7707.19
    227520     7707.49
    227560     7709.53
    227600     7710.56
    227640     7711.61
    227680     7713.67
    227720     7714.78
    227760     7716.42
    227800     7717.66
    227840     7718.91
    227880     7720.62
    227920     7721.62
    227960     7722.87
    228000     7724.65
    228040      7725.2
    228080     7726.46
    228120     7728.57
    228160     7729.98
    228200     7731.08
    228240     7732.51
    228280     7734.39
    228320     7734.71
    228360     7736.76
    228400     7737.76
    228440     7738.82
    228480     7740.89
    228520     7741.99
    228560     7743.62
    228600     7744.87
    228640     7746.11
    228680     7747.83
    228720     7748.85
    228760     7750.08
    228800     7751.86
    228840      7752.4
    228880     7753.67
    228920     7755.77
    228960      7757.2
    229000     7758.27
    229040      7759.7
    229080     7761.59
    229120     7761.93
    229160     7763.96
    229200     7764.98
    229240        7766
    229280     7768.11
    229320     7769.21
    229360     7770.84
    229400     7772.08
    229440     7773.33
    229480     7775.02
    229520     7776.07
    229560     7777.28
    229600     7779.07
    229640     7779.62
    229680     7780.87
    229720     7782.97
    229760     7784.39
    229800     7785.47
    229840      7786.9
    229880      7788.8
    229920     7789.15
    229960     7791.17
    230000     7792.19
    230040     7793.21
    230080      7795.3
    230120     7796.42
    230160     7798.04
    230200      7799.3
    230240     7800.52
    230280     7802.22
    230320     7803.27
    230360     7804.48
    230400      7806.3
    230440     7806.81
    230480     7808.07
    230520     7810.18
    230560      7811.6
    230600     7812.69
    230640     7814.13
    230680     7816.02
    230720     7816.37
    230760     7818.39
    230800     7819.41
    230840     7820.42
    230880     7822.51
    230920     7823.64
    230960     7825.25
    231000     7826.51
    231040     7827.73
    231080     7829.46
    231120     7830.49
    231160     7831.68
    231200     7833.52
    231240        7834
    231280     7835.28
    231320     7837.38
    231360     7838.81
    231400     7839.92
    231440     7841.33
    231480     7843.21
    231520     7843.57
    231560     7845.61
    231600     7846.62
    231640     7847.63
    231680      7849.7
    231720     7850.87
    231760     7852.47
    231800     7853.73
    231840     7854.94
    231880     7856.67
    231920     7857.72
    231960      7858.9
    232000     7860.71
    232040      7861.2
    232080     7862.51
    232120     7864.57
    232160     7866.02
    232200     7867.13
    232240     7868.56
    232280     7870.42
    232320     7870.77
    232360     7872.81
    232400     7873.83
    232440     7874.85
    232480     7876.93
    232520     7878.07
    232560     7879.67
    232600     7880.95
    232640     7882.13
    232680     7883.88
    232720     7884.91
    232760     7886.12
    232800     7887.93
    232840     7888.41
    232880     7889.76
    232920      7891.8
    232960     7893.23
    233000     7894.34
    233040     7895.76
    233080     7897.64
    233120     7897.98
    233160     7900.02
    233200     7901.07
    233240     7902.09
    233280     7904.16
    233320     7905.31
    233360     7906.91
    233400     7908.19
    233440     7909.36
    233480     7911.12
    233520     7912.16
    233560     7913.35
    233600     7915.19
    233640     7915.65
    233680     7916.96
    233720     7919.01
    233760     7920.46
    233800     7921.57
    233840     7922.98
    233880     7924.87
    233920     7925.21
    233960     7927.24
    234000     7928.32
    234040     7929.32
    234080     7931.38
    234120     7932.55
    234160     7934.15
    234200      7935.4
    234240      7936.6
    234280     7938.33
    234320     7939.39
    234360     7940.57
    234400     7942.42
    234440     7942.88
    234480     7944.16
    234520     7946.24
    234560      7947.7
    234600     7948.79
    234640     7950.22
    234680      7952.1
    234720     7952.42
    234760     7954.46
    234800     7955.52
    234840     7956.55
    234880     7958.58
    234920     7959.77
    234960     7961.39
    235000     7962.63
    235040     7963.81
    235080     7965.54
    235120      7966.6
    235160     7967.79
    235200     7969.65
    235240     7970.09
    235280      7971.4
    235320     7973.48
    235360     7974.92
    235400     7976.03
    235440     7977.46
    235480     7979.33
    235520     7979.62
    235560     7981.66
    235600     7982.75
    235640     7983.77
    235680     7985.84
    235720     7986.99
    235760     7988.59
    235800     7989.87
    235840     7991.03
    235880     7992.74
    235920     7993.82
    235960     7995.01
    236000     7996.85
    236040     7997.31
    236080     7998.61
    236120     8000.68
    236160     8002.14
    236200     8003.24
    236240     8004.67
    236280     8006.52
    236320     8006.87
    236360     8008.89
    236400     8009.96
    236440     8010.99
    236480     8013.03
    236520     8014.22
    236560      8015.8
    236600     8017.08
    236640     8018.25
    236680     8019.98
    236720     8021.05
    236760     8022.26
    236800     8024.07
    236840     8024.55
    236880     8025.86
    236920     8027.91
    236960     8029.37
    237000     8030.46
    237040     8031.92
    237080     8033.74
    237120     8034.09
    237160     8036.11
    237200     8037.15
    237240     8038.21
    237280     8040.27
    237320     8041.46
    237360     8043.04
    237400     8044.28
    237440     8045.48
    237480      8047.2
    237520     8048.27
    237560     8049.49
    237600      8051.3
    237640     8051.79
    237680     8053.05
    237720     8055.13
    237760      8056.6
    237800     8057.69
    237840     8059.14
    237880     8060.98
    237920     8061.31
    237960     8063.35
    238000     8064.37
    238040     8065.46
    238080     8067.49
    238120     8068.69
    238160     8070.27
    238200     8071.52
    238240     8072.72
    238280     8074.44
    238320     8075.48
    238360     8076.72
    238400     8078.56
    238440        8079
    238480     8080.28
    238520     8082.36
    238560     8083.86
    238600     8084.92
    238640     8086.36
    238680     8088.19
    238720     8088.54
    238760     8090.58
    238800     8091.59
    238840     8092.69
    238880     8094.73
    238920     8095.91
    238960      8097.5
    239000     8098.76
    239040     8099.95
    239080     8101.68
    239120      8102.7
    239160     8103.96
    239200     8105.78
    239240     8106.21
    239280     8107.48
    239320     8109.59
    239360     8111.09
    239400     8112.11
    239440     8113.58
    239480      8115.4
    239520     8115.75
    239560     8117.77
    239600     8118.81
    239640     8119.89
    239680     8121.93
    239720     8123.12
    239760     8124.72
    239800     8125.98
    239840     8127.14
    239880     8128.88
    239920     8129.92
    239960     8131.15
    240000     8132.97
    240040     8133.43
    240080     8134.69
    240120     8136.79
    240160      8138.3
    240200      8139.3
    240240     8140.76
    240280     8142.61
    240320     8142.91
    240360     8144.98
    240400     8146.01
    240440     8147.11
    240480     8149.12
    240520     8150.35
    240560     8151.93
    240600     8153.17
    240640     8154.35
    240680     8156.09
    240720     8157.12
    240760     8158.36
    240800     8160.19
    240840     8160.64
    240880      8161.9
    240920     8163.98
    240960      8165.5
    241000     8166.49
    241040     8167.95
    241080     8169.81
    241120     8170.12
    241160     8172.17
    241200     8173.19
    241240     8174.29
    241280     8176.31
    241320     8177.55
    241360     8179.12
    241400     8180.37
    241440     8181.53
    241480     8183.27
    241520      8184.3
    241560     8185.54
    241600      8187.4
    241640     8187.82
    241680     8189.08
    241720     8191.17
    241760     8192.66
    241800     8193.68
    241840     8195.14
    241880     8196.98
    241920     8197.31
    241960     8199.38
    242000     8200.39
    242040     8201.45
    242080     8203.49
    242120     8204.71
    242160      8206.3
    242200     8207.54
    242240     8208.71
    242280     8210.46
    242320     8211.47
    242360     8212.71
    242400     8214.57
    242440     8214.99
    242480     8216.25
    242520     8218.35
    242560     8219.86
    242600     8220.87
    242640      8222.3
    242680     8224.18
    242720      8224.5
    242760     8226.56
    242800     8227.57
    242840     8228.62
    242880     8230.69
    242920     8231.87
    242960     8233.47
    243000     8234.71
    243040     8235.88
    243080     8237.63
    243120     8238.66
    243160     8239.89
    243200     8241.75
    243240     8242.17
    243280     8243.43
    243320     8245.53
    243360     8247.04
    243400     8248.06
    243440      8249.5
    243480     8251.37
    243520     8251.68
    243560     8253.76
    243600     8254.75
    243640     8255.81
    243680     8257.86
    243720     8259.04
    243760     8260.65
    243800     8261.91
    243840     8263.07
    243880     8264.83
    243920     8265.85
    243960     8267.08
    244000     8268.96
    244040     8269.34
    244080      8270.6
    244120     8272.71
    244160     8274.21
    244200     8275.25
    244240     8276.67
    244280     8278.53
    244320     8278.82
    244360     8280.93
    244400     8281.92
    244440     8282.96
    244480     8285.03
    244520     8286.23
    244560     8287.83
    244600      8289.1
    244640     8290.22
    244680     8291.98
    244720     8293.02
    244760     8294.26
    244800     8296.15
    244840     8296.51
    244880     8297.78
    244920     8299.89
    244960     8301.39
    245000     8302.45
    245040     8303.85
    245080     8305.71
    245120     8305.98
    245160     8308.11
    245200      8309.1
    245240     8310.14
    245280      8312.2
    245320     8313.41
    245360     8315.02
    245400      8316.3
    245440     8317.43
    245480     8319.18
    245520     8320.18
    245560     8321.46
    245600     8323.35
    245640     8323.71
    245680     8324.97
    245720     8327.09
    245760     8328.57
    245800     8329.62
    245840     8331.04
    245880     8332.89
    245920     8333.14
    245960     8335.27
    246000     8336.29
    246040     8337.31
    246080     8339.37
    246120     8340.62
    246160      8342.2
    246200     8343.49
    246240     8344.57
    246280     8346.37
    246320     8347.34
    246360     8348.63
    246400     8350.54
    246440      8350.9
    246480     8352.14
    246520     8354.26
    246560     8355.74
    246600     8356.79
    246640     8358.25
    246680     8360.08
    246720     8360.33
    246760     8362.43
    246800     8363.47
    246840     8364.49
    246880     8366.55
    246920     8367.77
    246960     8369.38
    247000     8370.69
    247040     8371.75
    247080     8373.53
    247120     8374.51
    247160     8375.81
    247200     8377.71
    247240     8378.09
    247280     8379.33
    247320     8381.42
    247360     8382.93
    247400     8383.93
    247440     8385.42
    247480     8387.24
    247520     8387.52
    247560     8389.61
    247600     8390.65
    247640     8391.65
    247680     8393.74
    247720     8394.92
    247760     8396.53
    247800     8397.86
    247840     8398.92
    247880      8400.7
    247920     8401.65
    247960        8403
    248000     8404.88
    248040     8405.25
    248080      8406.5
    248120     8408.59
    248160     8410.09
    248200     8411.07
    248240      8412.6
    248280     8414.42
    248320     8414.67
    248360     8416.78
    248400     8417.81
    248440      8418.8
    248480     8420.86
    248520     8422.08
    248560     8423.69
    248600     8425.02
    248640     8426.07
    248680     8427.87
    248720     8428.81
    248760     8430.14
    248800     8432.02
    248840     8432.38
    248880     8433.64
    248920     8435.73
    248960     8437.27
    249000     8438.23
    249040     8439.73
    249080     8441.56
    249120     8441.81
    249160     8443.92
    249200     8444.94
    249240     8445.96
    249280     8448.06
    249320     8449.24
    249360     8450.84
    249400     8452.18
    249440     8453.23
    249480     8455.01
    249520     8455.96
    249560     8457.28
    249600     8459.15
    249640     8459.54
    249680     8460.79
    249720     8462.89
    249760     8464.41
    249800     8465.39
    249840     8466.86
    249880      8468.7
    249920     8468.94
    249960     8471.05
    250000      8472.1
    250040     8473.11
    250080     8475.21
    250120     8476.39
    250160     8477.99
    250200     8479.35
    250240     8480.36
    250280     8482.16
    250320     8483.13
    250360     8484.45
    250400     8486.31
    250440     8486.67
    250480     8487.94
    250520     8490.06
    250560     8491.55
    250600     8492.52
    250640     8494.01
    250680     8495.83
    250720     8496.11
    250760      8498.2
    250800     8499.25
    250840     8500.27
    250880     8502.34
    250920     8503.54
    250960     8505.15
    251000      8506.5
    251040     8507.47
    251080     8509.34
    251120     8510.27
    251160      8511.6
    251200     8513.47
    251240     8513.83
    251280     8515.11
    251320      8517.2
    251360     8518.72
    251400     8519.68
    251440     8521.17
    251480     8522.98
    251520     8523.25
    251560     8525.36
    251600     8526.38
    251640     8527.45
    251680     8529.48
    251720     8530.69
    251760     8532.32
    251800     8533.65
    251840     8534.61
    251880     8536.46
    251920     8537.42
    251960     8538.75
    252000     8540.62
    252040     8540.97
    252080     8542.25
    252120     8544.33
    252160     8545.88
    252200     8546.83
    252240      8548.3
    252280     8550.12
    252320     8550.38
    252360      8552.5
    252400     8553.54
    252440     8554.58
    252480     8556.62
    252520     8557.82
    252560     8559.46
    252600     8560.79
    252640     8561.74
    252680      8563.6
    252720     8564.57
    252760     8565.87
    252800     8567.76
    252840      8568.1
    252880     8569.38
    252920     8571.48
    252960     8573.03
    253000     8573.98
    253040     8575.41
    253080     8577.28
    253120     8577.53
    253160     8579.64
    253200     8580.67
    253240     8581.73
    253280     8583.76
    253320     8584.95
    253360      8586.6
    253400     8587.98
    253440     8588.89
    253480     8590.78
    253520     8591.71
    253560     8593.02
    253600      8594.9
    253640     8595.26
    253680     8596.53
    253720     8598.66
    253760     8600.17
    253800     8601.11
    253840     8602.56
    253880     8604.45
    253920     8604.68
    253960     8606.82
    254000     8607.83
    254040     8608.86
    254080     8610.91
    254120     8612.13
    254160     8613.77
    254200     8615.14
    254240     8616.05
    254280     8617.95
    254320     8618.89
    254360     8620.19
    254400     8622.09
    254440     8622.41
    254480     8623.69
    254520     8625.83
    254560     8627.33
    254600     8628.29
    254640     8629.72
    254680      8631.6
    254720     8631.87
    254760     8633.97
    254800        8635
    254840     8636.03
    254880     8638.07
    254920     8639.29
    254960     8640.93
    255000     8642.31
    255040     8643.19
    255080     8645.12
    255120     8646.04
    255160     8647.36
    255200     8649.25
    255240     8649.56
    255280     8650.83
    255320     8652.99
    255360     8654.49
    255400     8655.46
    255440      8656.9
    255480     8658.75
    255520     8659.03
    255560     8661.13
    255600     8662.13
    255640     8663.16
    255680     8665.22
    255720     8666.44
    255760     8668.07
    255800     8669.47
    255840     8670.35
    255880     8672.29
    255920     8673.19
    255960     8674.51
    256000      8676.4
    256040      8676.7
    256080     8677.97
    256120     8680.15
    256160     8681.64
    256200     8682.59
    256240     8684.03
    256280      8685.9
    256320     8686.17
    256360     8688.27
    256400     8689.29
    256440     8690.34
    256480     8692.37
    256520     8693.61
    256560     8695.21
    256600     8696.63
    256640     8697.49
    256680     8699.44
    256720     8700.35
    256760     8701.64
    256800     8703.56
    256840     8703.84
    256880     8705.11
    256920     8707.26
    256960     8708.75
    257000     8709.74
    257040     8711.16
    257080     8713.04
    257120     8713.33
    257160     8715.43
    257200     8716.43
    257240     8717.46
    257280     8719.52
    257320     8720.74
    257360     8722.35
    257400     8723.78
    257440     8724.63
    257480     8726.58
    257520     8727.48
    257560      8728.8
    257600      8730.7
    257640     8730.97
    257680     8732.26
    257720     8734.42
    257760     8735.91
    257800     8736.86
    257840     8738.29
    257880     8740.18
    257920     8740.45
    257960     8742.57
    258000     8743.59
    258040     8744.58
    258080     8746.69
    258120     8747.86
    258160     8749.51
    258200     8750.94
    258240     8751.75
    258280     8753.72
    258320     8754.62
    258360     8755.94
    258400     8757.85
    258440     8758.11
    258480     8759.39
    258520     8761.56
    258560     8763.05
    258600     8764.02
    258640     8765.41
    258680     8767.32
    258720      8767.6
    258760      8769.7
    258800     8770.74
    258840     8771.73
    258880     8773.84
    258920        8775
    258960     8776.62
    259000     8778.03
    259040     8778.87
    259080     8780.84
    259120     8781.75
    259160     8783.08
    259200     8784.97
    259240      8785.2
    259280      8786.5
    259320      8788.7
    259360     8790.17
    259400     8791.17
    259440     8792.52
    259480     8794.44
    259520     8794.71
    259560     8796.81
    259600     8797.86
    259640     8798.89
    259680     8800.97
    259720     8802.13
    259760     8803.78
    259800     8805.15
    259840     8805.98
    259880     8807.97
    259920     8808.87
    259960     8810.19
    260000     8812.09
    260040     8812.33
    260080     8813.63
    260120     8815.83
    260160     8817.29
    260200     8818.31
    260240     8819.65
    260280     8821.58
    260320     8821.83
    260360     8823.94
    260400     8825.01
    260440     8826.01
    260480     8828.11
    260520     8829.26
    260560     8830.93
    260600      8832.3
    260640     8833.11
    260680     8835.09
    260720     8835.99
    260760     8837.31
    260800     8839.24
    260840     8839.44
    260880     8840.76
    260920     8842.96
    260960     8844.42
    261000     8845.43
    261040     8846.81
    261080     8848.73
    261120     8848.94
    261160     8851.06
    261200     8852.13
    261240     8853.12
    261280     8855.22
    261320     8856.38
    261360     8858.04
    261400     8859.41
    261440     8860.26
    261480     8862.24
    261520     8863.11
    261560     8864.41
    261600     8866.38
    261640     8866.55
    261680     8867.89
    261720     8870.08
    261760     8871.53
    261800     8872.54
    261840     8873.92
    261880     8875.86
    261920     8876.05
    261960     8878.17
    262000     8879.25
    262040     8880.26
    262080     8882.34
    262120     8883.49
    262160     8885.15
    262200     8886.51
    262240     8887.38
    262280     8889.34
    262320     8890.24
    262360     8891.52
    262400     8893.47
    262440     8893.68
    262480     8895.02
    262520     8897.22
    262560     8898.65
    262600     8899.67
    262640     8901.03
    262680     8902.96
    262720     8903.17
    262760     8905.31
    262800     8906.36
    262840     8907.39
    262880     8909.44
    262920     8910.63
    262960     8912.28
    263000     8913.62
    263040     8914.53
    263080      8916.5
    263120     8917.35
    263160     8918.62
    263200     8920.58
    263240     8920.79
    263280     8922.13
    263320     8924.33
    263360      8925.8
    263400     8926.83
    263440     8928.16
    263480      8930.1
    263520     8930.31
    263560     8932.45
    263600      8933.5
    263640     8934.57
    263680     8936.57
    263720     8937.79
    263760      8939.4
    263800     8940.77
    263840     8941.68
    263880     8943.63
    263920     8944.49
    263960     8945.78
    264000     8947.71
    264040     8947.91
    264080     8949.28
    264120     8951.46
    264160     8952.93
    264200     8953.96
    264240      8955.3
    264280     8957.25
    264320     8957.45
    264360     8959.58
    264400     8960.64
    264440      8961.7
    264480     8963.72
    264520     8964.93
    264560     8966.54
    264600      8967.9
    264640     8968.85
    264680     8970.79
    264720     8971.64
    264760     8972.94
    264800     8974.86
    264840     8975.04
    264880     8976.44
    264920     8978.59
    264960     8980.07
    265000      8981.1
    265040     8982.44
    265080     8984.38
    265120     8984.57
    265160     8986.71
    265200     8987.74
    265240     8988.85
    265280     8990.85
    265320     8992.07
    265360     8993.67
    265400     8995.05
    265440     8995.99
    265480     8997.92
    265520     8998.75
    265560     9000.07
    265600     9002.02
    265640     9002.16
    265680     9003.58
    265720     9005.72
    265760      9007.2
    265800     9008.23
    265840     9009.59
    265880     9011.54
    265920     9011.68
    265960     9013.81
    266000     9014.83
    266040     9015.96
    266080     9017.99
    266120      9019.2
    266160     9020.79
    266200     9022.17
    266240     9023.12
    266280     9025.06
    266320      9025.9
    266360     9027.18
    266400     9029.16
    266440     9029.29
    266480     9030.72
    266520     9032.88
    266560     9034.33
    266600     9035.36
    266640     9036.73
    266680     9038.68
    266720     9038.81
    266760     9040.92
    266800     9041.96
    266840     9043.09
    266880     9045.11
    266920     9046.33
    266960     9047.93
    267000     9049.29
    267040     9050.25
    267080     9052.18
    267120     9053.02
    267160     9054.29
    267200     9056.28
    267240     9056.41
    267280     9057.82
    267320        9060
    267360     9061.46
    267400     9062.48
    267440     9063.83
    267480     9065.81
    267520     9065.92
    267560     9068.01
    267600     9069.08
    267640     9070.22
    267680     9072.24
    267720     9073.44
    267760     9075.06
    267800     9076.42
    267840     9077.39
    267880      9079.3
    267920     9080.13
    267960     9081.39
    268000     9083.41
    268040      9083.5
    268080     9084.93
    268120      9087.1
    268160     9088.59
    268200      9089.6
    268240     9090.97
    268280     9092.96
    268320     9093.06
    268360     9095.11
    268400     9096.21
    268440     9097.34
    268480     9099.38
    268520     9100.58
    268560     9102.19
    268600     9103.54
    268640     9104.54
    268680     9106.42
    268720     9107.28
    268760     9108.53
    268800     9110.54
    268840     9110.59
    268880     9112.04
    268920     9114.21
    268960     9115.71
    269000     9116.71
    269040     9118.11
    269080     9120.08
    269120     9120.21
    269160     9122.24
    269200     9123.34
    269240     9124.45
    269280     9126.51
    269320     9127.75
    269360     9129.31
    269400     9130.67
    269440     9131.68
    269480     9133.56
    269520     9134.41
    269560     9135.65
    269600     9137.68
    269640      9137.7
    269680     9139.18
    269720     9141.33
    269760     9142.82
    269800     9143.83
    269840     9145.21
    269880     9147.21
    269920     9147.34
    269960     9149.36
    270000     9150.46
    270040     9151.56
    270080     9153.62
    270120     9154.87
    270160     9156.48
    270200     9157.78
    270240      9158.8
    270280     9160.69
    270320     9161.51
    270360     9162.77
    270400     9164.82
    270440      9164.8
    270480     9166.33
    270520     9168.42
    270560     9169.97
    270600     9170.94
    270640     9172.33
    270680     9174.35
    270720     9174.44
    270760      9176.5
    270800     9177.57
    270840     9178.68
    270880     9180.76
    270920     9181.98
    270960     9183.58
    271000      9184.9
    271040     9185.93
    271080     9187.78
    271120     9188.64
    271160     9189.91
    271200     9191.95
    271240     9191.93
    271280     9193.45
    271320     9195.55
    271360     9197.07
    271400     9198.06
    271440     9199.42
    271480     9201.49
    271520     9201.54
    271560     9203.64
    271600     9204.69
    271640     9205.77
    271680     9207.88
    271720     9209.11
    271760     9210.71
    271800     9212.03
    271840     9213.03
    271880     9214.85
    271920     9215.76
    271960     9217.03
    272000     9219.06
    272040     9219.03
    272080     9220.54
    272120     9222.66
    272160      9224.2
    272200     9225.14
    272240     9226.52
    272280     9228.57
    272320     9228.64
    272360     9230.73
    272400     9231.75
    272440     9232.88
    272480     9234.95
    272520      9236.2
    272560     9237.81
    272600     9239.14
    272640      9240.1
    272680     9241.96
    272720     9242.83
    272760     9244.13
    272800     9246.16
    272840     9246.13
    272880     9247.61
    272920     9249.75
    272960     9251.31
    273000     9252.24
    273040     9253.62
    273080     9255.65
    273120      9255.7
    273160     9257.82
    273200     9258.83
    273240     9259.94
    273280     9262.04
    273320      9263.3
    273360      9264.9
    273400     9266.23
    273440     9267.21
    273480     9269.05
    273520     9269.95
    273560     9271.25
    273600     9273.25
    273640      9273.2
    273680     9274.67
    273720     9276.85
    273760      9278.4
    273800     9279.33
    273840     9280.71
    273880     9282.74
    273920      9282.8
    273960     9284.92
    274000      9285.9
    274040        9287
    274080     9289.14
    274120     9290.42
    274160     9292.01
    274200     9293.32
    274240     9294.28
    274280     9296.16
    274320     9297.05
    274360     9298.34
    274400     9300.35
    274440     9300.32
    274480     9301.77
    274520     9303.97
    274560     9305.54
    274600     9306.44
    274640      9307.8
    274680     9309.83
    274720     9309.88
    274760        9312
    274800     9312.98
    274840     9314.11
    274880     9316.23
    274920     9317.53
    274960     9319.12
    275000     9320.42
    275040     9321.39
    275080     9323.27
    275120     9324.17
    275160     9325.47
    275200     9327.45
    275240     9327.45
    275280     9328.86
    275320     9331.09
    275360     9332.64
    275400     9333.56
    275440     9334.92
    275480     9336.95
    275520     9336.99
    275560     9339.12
    275600      9340.1
    275640     9341.22
    275680     9343.35
    275720     9344.66
    275760     9346.25
    275800     9347.51
    275840     9348.52
    275880     9350.35
    275920     9351.28
    275960     9352.56
    276000     9354.56
    276040     9354.56
    276080     9355.99
    276120      9358.2
    276160     9359.75
    276200     9360.66
    276240     9362.02
    276280     9364.08
    276320      9364.1
    276360     9366.22
    276400      9367.2
    276440     9368.32
    276480     9370.44
    276520     9371.79
    276560     9373.39
    276600     9374.65
    276640     9375.66
    276680     9377.47
    276720     9378.41
    276760     9379.71
    276800     9381.67
    276840     9381.68
    276880     9383.12
    276920     9385.31
    276960     9386.89
    277000     9387.79
    277040     9389.16
    277080     9391.23
    277120     9391.21
    277160     9393.36
    277200     9394.33
    277240     9395.46
    277280     9397.56
    277320     9398.92
    277360     9400.49
    277400     9401.77
    277440     9402.77
    277480     9404.64
    277520     9405.51
    277560     9406.82
    277600     9408.78
    277640     9408.81
    277680     9410.28
    277720     9412.44
    277760     9414.05
    277800     9414.94
    277840      9416.3
    277880     9418.36
    277920     9418.37
    277960     9420.47
    278000     9421.49
    278040      9422.6
    278080     9424.72
    278120     9426.07
    278160     9427.66
    278200     9428.91
    278240     9429.92
    278280     9431.78
    278320     9432.65
    278360     9433.97
    278400      9435.9
    278440     9435.93
    278480     9437.42
    278520     9439.56
    278560     9441.23
    278600     9442.03
    278640     9443.47
    278680     9445.51
    278720     9445.52
    278760     9447.62
    278800     9448.62
    278840     9449.72
    278880     9451.84
    278920     9453.21
    278960     9454.79
    279000     9456.05
    279040     9457.03
    279080     9458.94
    279120     9459.79
    279160     9461.11
    279200     9463.03
    279240     9463.07
    279280     9464.52
    279320     9466.68
    279360     9468.35
    279400     9469.18
    279440     9470.59
    279480     9472.66
    279520     9472.65
    279560     9474.75
    279600     9475.77
    279640     9476.87
    279680        9479
    279720     9480.37
    279760     9481.97
    279800     9483.21
    279840     9484.16
    279880     9486.13
    279920     9486.93
    279960     9488.24
    280000      9490.2
    280040     9490.24
    280080     9491.65
    280120     9493.83
    280160     9495.52
    280200     9496.31
    280240     9497.72
    280280     9499.82
    280320     9499.78
    280360     9501.88
    280400      9502.9
    280440     9503.98
    280480     9506.13
    280520     9507.51
    280560     9509.11
    280600     9510.35
    280640     9511.29
    280680     9513.25
    280720     9514.08
    280760      9515.4
    280800     9517.32
    280840     9517.35
    280880     9518.79
    280920     9520.98
    280960     9522.69
    281000     9523.45
    281040     9524.88
    281080     9526.97
    281120      9526.9
    281160        9529
    281200     9530.04
    281240     9531.13
    281280     9533.28
    281320     9534.63
    281360     9536.25
    281400     9537.48
    281440     9538.46
    281480     9540.43
    281520     9541.22
    281560     9542.53
    281600     9544.46
    281640     9544.49
    281680     9545.93
    281720     9548.09
    281760      9549.8
    281800     9550.57
    281840     9552.01
    281880     9554.08
    281920     9554.03
    281960     9556.14
    282000     9557.18
    282040     9558.25
    282080      9560.4
    282120     9561.78
    282160     9563.42
    282200     9564.61
    282240      9565.6
    282280     9567.55
    282320     9568.37
    282360     9569.66
    282400     9571.62
    282440      9571.6
    282480     9573.06
    282520     9575.21
    282560     9576.95
    282600     9577.71
    282640     9579.13
    282680     9581.24
    282720     9581.13
    282760     9583.22
    282800     9584.31
    282840     9585.41
    282880     9587.57
    282920     9588.92
    282960     9590.55
    283000     9591.76
    283040     9592.73
    283080      9594.7
    283120     9595.51
    283160     9596.78
    283200     9598.76
    283240     9598.73
    283280     9600.17
    283320     9602.31
    283360     9604.06
    283400     9604.84
    283440     9606.26
    283480     9608.37
    283520      9608.3
    283560     9610.33
    283600     9611.41
    283640     9612.52
    283680     9614.71
    283720     9616.04
    283760     9617.67
    283800     9618.91
    283840     9619.88
    283880     9621.85
    283920     9622.67
    283960     9623.93
    284000     9625.88
    284040     9625.84
    284080     9627.31
    284120     9629.47
    284160     9631.22
    284200     9631.99
    284240     9633.38
    284280     9635.49
    284320     9635.42
    284360     9637.47
    284400     9638.53
    284440     9639.63
    284480     9641.83
    284520      9643.2
    284560     9644.79
    284600     9646.06
    284640     9647.02
    284680     9648.97
    284720     9649.82
    284760     9651.11
    284800     9653.04
    284840     9652.98
    284880     9654.43
    284920     9656.63
    284960     9658.38
    285000     9659.12
    285040     9660.55
    285080     9662.62
    285120     9662.58
    285160      9664.6
    285200     9665.68
    285240     9666.76
    285280     9668.96
    285320     9670.36
    285360     9671.95
    285400     9673.21
    285440     9674.18
    285480     9676.11
    285520     9676.98
    285560     9678.23
    285600     9680.19
    285640     9680.14
    285680     9681.58
    285720     9683.78
    285760     9685.52
    285800     9686.27
    285840     9687.66
    285880     9689.77
    285920      9689.7
    285960     9691.73
    286000     9692.81
    286040     9693.89
    286080     9696.09
    286120     9697.49
    286160     9699.07
    286200     9700.33
    286240     9701.31
    286280     9703.23
    286320     9704.11
    286360     9705.36
    286400     9707.33
    286440     9707.28
    286480     9708.71
    286520      9710.9
    286560     9712.64
    286600      9713.4
    286640     9714.81
    286680     9716.89
    286720     9716.82
    286760     9718.83
    286800      9719.9
    286840     9721.03
    286880     9723.22
    286920     9724.62
    286960     9726.19
    287000     9727.43
    287040     9728.46
    287080     9730.37
    287120     9731.22
    287160     9732.46
    287200     9734.46
    287240     9734.41
    287280     9735.84
    287320     9738.02
    287360     9739.75
    287400     9740.52
    287440     9741.95
    287480     9744.03
    287520     9743.95
    287560     9745.97
    287600     9747.05
    287640     9748.16
    287680     9750.36
    287720     9751.72
    287760     9753.33
    287800     9754.56
    287840     9755.58
    287880     9757.53
    287920     9758.36
    287960      9759.6
    288000     9761.62
    288040     9761.54
    288080     9762.98
    288120     9765.14
    288160     9766.89
    288200     9767.65
    288240     9769.08
    288280     9771.17
    288320     9771.04
    288360      9773.1
    288400     9774.17
    288440     9775.29
    288480     9777.48
    288520     9778.88
    288560     9780.49
    288600     9781.73
    288640     9782.74
    288680     9784.67
    288720      9785.5
    288760     9786.76
    288800     9788.76
    288840     9788.67
    288880     9790.15
    288920     9792.27
    288960     9794.04
    289000     9794.78
    289040     9796.21
    289080     9798.29
    289120     9798.17
    289160     9800.21
    289200     9801.29
    289240     9802.42
    289280     9804.64
    289320     9806.02
    289360     9807.63
    289400     9808.86
    289440     9809.87
    289480     9811.81
    289520     9812.62
    289560      9813.9
    289600      9815.9
    289640     9815.79
    289680     9817.29
    289720      9819.4
    289760     9821.19
    289800      9821.9
    289840     9823.34
    289880     9825.44
    289920     9825.29
    289960     9827.34
    290000     9828.41
    290040     9829.54
    290080     9831.77
    290120     9833.14
    290160     9834.73
    290200     9835.99
    290240     9836.97
    290280     9838.95
    290320     9839.74
    290360     9841.01
    290400        9843
    290440     9842.89
    290480     9844.38
    290520      9846.5
    290560     9848.31
    290600     9849.03
    290640     9850.46
    290680     9852.57
    290720     9852.42
    290760     9854.47
    290800     9855.55
    290840     9856.66
    290880     9858.93
    290920     9860.31
    290960     9861.86
    291000      9863.1
    291040     9864.12
    291080     9866.06
    291120     9866.87
    291160     9868.13
    291200     9870.12
    291240     9870.01
    291280     9871.49
    291320     9873.64
    291360     9875.39
    291400     9876.16
    291440     9877.58
    291480     9879.68
    291520     9879.55
    291560     9881.56
    291600     9882.67
    291640     9883.79
    291680     9886.05
    291720     9887.44
    291760     9888.98
    291800     9890.22
    291840     9891.22
    291880     9893.19
    291920     9893.97
    291960     9895.26
    292000     9897.26
    292040     9897.13
    292080      9898.6
    292120     9900.76
    292160     9902.48
    292200     9903.25
    292240     9904.71
    292280     9906.79
    292320     9906.66
    292360     9908.68
    292400     9909.81
    292440      9910.9
    292480     9913.17
    292520     9914.57
    292560     9916.08
    292600     9917.36
    292640     9918.39
    292680     9920.28
    292720      9921.1
    292760     9922.36
    292800     9924.38
    292840     9924.24
    292880     9925.72
    292920      9927.9
    292960     9929.56
    293000     9930.38
    293040      9931.8
    293080     9933.91
    293120     9933.78
    293160     9935.78
    293200     9936.92
    293240        9938
    293280     9940.26
    293320     9941.65
    293360     9943.21
    293400     9944.47
    293440      9945.5
    293480     9947.38
    293520     9948.21
    293560     9949.44
    293600     9951.51
    293640     9951.35
    293680     9952.83
    293720     9954.99
    293760     9956.69
    293800     9957.49
    293840     9958.92
    293880     9961.05
    293920     9960.89
    293960     9962.91
    294000     9964.06
    294040     9965.13
    294080     9967.39
    294120     9968.75
    294160      9970.3
    294200     9971.59
    294240     9972.65
    294280      9974.5
    294320     9975.33
    294360     9976.56
    294400     9978.65
    294440     9978.46
    294480     9979.95
    294520     9982.11
    294560      9983.8
    294600     9984.61
    294640     9986.03
    294680     9988.16
    294720     9988.01
    294760     9990.02
    294800     9991.17
    294840     9992.25
    294880     9994.48
    294920     9995.83
    294960     9997.43
    295000     9998.71
    295040     9999.77
    295080     10001.6
    295120     10002.4
    295160     10003.6
    295200     10005.8
    295240     10005.5
    295280       10007
    295320     10009.2
    295360     10010.9
    295400     10011.7
    295440     10013.2
    295480     10015.3
    295520     10015.1
    295560     10017.1
    295600     10018.3
    295640     10019.4
    295680     10021.6
    295720       10023
    295760     10024.5
    295800     10025.8
    295840     10026.9
    295880     10028.7
    295920     10029.6
    295960     10030.8
    296000     10032.9
    296040     10032.7
    296080     10034.2
    296120     10036.3
    296160       10038
    296200     10038.8
    296240     10040.3
    296280     10042.4
    296320     10042.2
    296360     10044.2
    296400     10045.4
    296440     10046.5
    296480     10048.7
    296520     10050.1
    296560     10051.7
    296600       10053
    296640       10054
    296680     10055.8
    296720     10056.6
    296760     10057.9
    296800     10059.9
    296840     10059.8
    296880     10061.2
    296920     10063.4
    296960     10065.1
    297000       10066
    297040     10067.4
    297080     10069.6
    297120     10069.3
    297160     10071.3
    297200     10072.5
    297240     10073.6
    297280     10075.9
    297320     10077.2
    297360     10078.7
    297400     10080.1
    297440     10081.1
    297480     10082.9
    297520     10083.8
    297560       10085
    297600       10087
    297640     10086.9
    297680     10088.4
    297720     10090.5
    297760     10092.2
    297800       10093
    297840     10094.5
    297880     10096.6
    297920     10096.4
    297960     10098.5
    298000     10099.6
    298040     10100.7
    298080       10103
    298120     10104.3
    298160     10105.8
    298200     10107.2
    298240     10108.2
    298280       10110
    298320     10110.9
    298360     10112.1
    298400     10114.1
    298440       10114
    298480     10115.4
    298520     10117.6
    298560     10119.3
    298600     10120.2
    298640     10121.6
    298680     10123.7
    298720     10123.5
    298760     10125.6
    298800     10126.7
    298840     10127.7
    298880     10130.1
    298920     10131.4
    298960       10133
    299000     10134.3
    299040     10135.3
    299080     10137.1
    299120       10138
    299160     10139.2
    299200     10141.3
    299240     10141.1
    299280     10142.6
    299320     10144.7
    299360     10146.4
    299400     10147.3
    299440     10148.7
    299480     10150.9
    299520     10150.6
    299560     10152.7
    299600     10153.8
    299640     10154.9
    299680     10157.2
    299720     10158.5
    299760     10160.1
    299800     10161.4
    299840     10162.4
    299880     10164.2
    299920     10165.1
    299960     10166.2
    300000     10168.4
    300040     10168.2
    300080     10169.7
    300120     10171.8
    300160     10173.5
    300200     10174.4
    300240     10175.8
    300280       10178
    300320     10177.7
    300360     10179.8
    300400     10180.9
    300440       10182
    300480     10184.3
    300520     10185.7
    300560     10187.2
    300600     10188.5
    300640     10189.5
    300680     10191.3
    300720     10192.2
    300760     10193.3
    300800     10195.5
    300840     10195.3
    300880     10196.8
    300920     10198.9
    300960     10200.6
    301000     10201.5
    301040     10202.9
    301080       10205
    301120     10204.8
    301160     10206.9
    301200       10208
    301240     10209.1
    301280     10211.4
    301320     10212.8
    301360     10214.3
    301400     10215.6
    301440     10216.6
    301480     10218.4
    301520     10219.3
    301560     10220.4
    301600     10222.5
    301640     10222.4
    301680     10223.9
    301720       10226
    301760     10227.7
    301800     10228.6
    301840       10230
    301880     10232.1
    301920     10231.9
    301960       10234
    302000       10235
    302040     10236.2
    302080     10238.5
    302120     10239.8
    302160     10241.3
    302200     10242.6
    302240     10243.7
    302280     10245.5
    302320     10246.4
    302360     10247.5
    302400     10249.6
    302440     10249.5
    302480       10251
    302520     10253.1
    302560     10254.8
    302600     10255.7
    302640       10257
    302680     10259.2
    302720     10258.9
    302760       10261
    302800     10262.1
    302840     10263.2
    302880     10265.6
    302920     10266.9
    302960     10268.4
    303000     10269.7
    303040     10270.7
    303080     10272.6
    303120     10273.4
    303160     10274.6
    303200     10276.7
    303240     10276.6
    303280     10278.1
    303320     10280.1
    303360     10281.9
    303400     10282.7
    303440     10284.1
    303480     10286.3
    303520       10286
    303560     10288.1
    303600     10289.2
    303640     10290.3
    303680     10292.7
    303720       10294
    303760     10295.5
    303800     10296.8
    303840     10297.8
    303880     10299.6
    303920     10300.5
    303960     10301.7
    304000     10303.8
    304040     10303.6
    304080     10305.2
    304120     10307.2
    304160       10309
    304200     10309.8
    304240     10311.2
    304280     10313.4
    304320     10313.1
    304360     10315.2
    304400     10316.3
    304440     10317.4
    304480     10319.8
    304520     10321.1
    304560     10322.6
    304600     10323.9
    304640     10324.9
    304680     10326.7
    304720     10327.6
    304760     10328.8
    304800     10330.9
    304840     10330.7
    304880     10332.3
    304920     10334.3
    304960     10336.1
    305000     10336.9
    305040     10338.2
    305080     10340.5
    305120     10340.2
    305160     10342.3
    305200     10343.3
    305240     10344.5
    305280     10346.9
    305320     10348.2
    305360     10349.7
    305400       10351
    305440       10352
    305480     10353.8
    305520     10354.7
    305560     10355.9
    305600       10358
    305640     10357.8
    305680     10359.4
    305720     10361.4
    305760     10363.2
    305800     10363.9
    305840     10365.3
    305880     10367.6
    305920     10367.2
    305960     10369.4
    306000     10370.4
    306040     10371.6
    306080       10374
    306120     10375.3
    306160     10376.8
    306200     10378.1
    306240     10379.1
    306280       10381
    306320     10381.8
    306360       10383
    306400     10385.1
    306440     10384.9
    306480     10386.5
    306520     10388.5
    306560     10390.3
    306600       10391
    306640     10392.4
    306680     10394.6
    306720     10394.4
    306760     10396.5
    306800     10397.5
    306840     10398.7
    306880     10401.1
    306920     10402.4
    306960     10403.9
    307000     10405.2
    307040     10406.2
    307080     10408.1
    307120     10408.9
    307160     10410.1
    307200     10412.2
    307240     10412.1
    307280     10413.6
    307320     10415.6
    307360     10417.4
    307400     10418.1
    307440     10419.5
    307480     10421.8
    307520     10421.5
    307560     10423.6
    307600     10424.6
    307640     10425.8
    307680     10428.3
    307720     10429.5
    307760       10431
    307800     10432.3
    307840     10433.3
    307880     10435.2
    307920       10436
    307960     10437.2
    308000     10439.3
    308040     10439.2
    308080     10440.7
    308120     10442.7
    308160     10444.5
    308200     10445.2
    308240     10446.6
    308280     10448.8
    308320     10448.6
    308360     10450.7
    308400     10451.7
    308440     10452.9
    308480     10455.3
    308520     10456.6
    308560     10458.1
    308600     10459.4
    308640     10460.4
    308680     10462.3
    308720     10463.1
    308760     10464.3
    308800     10466.4
    308840     10466.3
    308880     10467.8
    308920     10469.8
    308960     10471.6
    309000     10472.3
    309040     10473.7
    309080     10475.9
    309120     10475.6
    309160     10477.8
    309200     10478.8
    309240       10480
    309280     10482.4
    309320     10483.7
    309360     10485.2
    309400     10486.4
    309440     10487.5
    309480     10489.4
    309520     10490.2
    309560     10491.4
    309600     10493.5
    309640     10493.4
    309680     10494.9
    309720       10497
    309760     10498.7
    309800     10499.5
    309840     10500.8
    309880       10503
    309920     10502.8
    309960     10504.9
    310000     10505.9
    310040     10507.1
    310080     10509.6
    310120     10510.8
    310160     10512.3
    310200     10513.6
    310240     10514.6
    310280     10516.5
    310320     10517.3
    310360     10518.6
    310400     10520.6
    310440     10520.6
    310480       10522
    310520     10524.1
    310560     10525.9
    310600     10526.6
    310640       10528
    310680     10530.2
    310720     10529.9
    310760     10532.1
    310800       10533
    310840     10534.2
    310880     10536.7
    310920     10537.9
    310960     10539.5
    311000     10540.7
    311040     10541.7
    311080     10543.7
    311120     10544.5
    311160     10545.7
    311200     10547.7
    311240     10547.7
    311280     10549.1
    311320     10551.2
    311360       10553
    311400     10553.8
    311440     10555.1
    311480     10557.3
    311520     10557.1
    311560     10559.2
    311600     10560.2
    311640     10561.4
    311680     10563.9
    311720     10565.1
    311760     10566.6
    311800     10567.8
    311840     10568.9
    311880     10570.8
    311920     10571.6
    311960     10572.9
    312000     10574.9
    312040     10574.9
    312080     10576.3
    312120     10578.4
    312160     10580.2
    312200     10580.9
    312240     10582.3
    312280     10584.5
    312320     10584.2
    312360     10586.4
    312400     10587.3
    312440     10588.6
    312480       10591
    312520     10592.2
    312560     10593.8
    312600       10595
    312640       10596
    312680       10598
    312720     10598.8
    312760       10600
    312800       10602
    312840     10602.1
    312880     10603.5
    312920     10605.5
    312960     10607.3
    313000       10608
    313040     10609.5
    313080     10611.7
    313120     10611.4
    313160     10613.6
    313200     10614.4
    313240     10615.7
    313280     10618.2
    313320     10619.4
    313360     10620.9
    313400     10622.2
    313440     10623.2
    313480     10625.2
    313520     10625.9
    313560     10627.2
    313600     10629.2
    313640     10629.2
    313680     10630.7
    313720     10632.7
    313760     10634.5
    313800     10635.2
    313840     10636.7
    313880     10638.9
    313920     10638.6
    313960     10640.7
    314000     10641.6
    314040     10642.9
    314080     10645.4
    314120     10646.6
    314160     10648.1
    314200     10649.4
    314240     10650.4
    314280     10652.3
    314320     10653.1
    314360     10654.4
    314400     10656.4
    314440     10656.4
    314480     10657.8
    314520     10659.9
    314560     10661.7
    314600     10662.4
    314640     10663.9
    314680     10666.1
    314720     10665.8
    314760     10667.9
    314800     10668.8
    314840     10670.1
    314880     10672.6
    314920     10673.8
    314960     10675.3
    315000     10676.6
    315040     10677.6
    315080     10679.5
    315120     10680.3
    315160     10681.6
    315200     10683.6
    315240     10683.6
    315280       10685
    315320     10687.1
    315360     10688.8
    315400     10689.6
    315440     10691.1
    315480     10693.3
    315520       10693
    315560     10695.1
    315600       10696
    315640     10697.2
    315680     10699.7
    315720       10701
    315760     10702.5
    315800     10703.7
    315840     10704.7
    315880     10706.6
    315920     10707.4
    315960     10708.7
    316000     10710.8
    316040     10710.8
    316080     10712.2
    316120     10714.3
    316160       10716
    316200     10716.8
    316240     10718.3
    316280     10720.4
    316320     10720.1
    316360     10722.2
    316400     10723.1
    316440     10724.4
    316480     10726.9
    316520     10728.2
    316560     10729.7
    316600     10730.9
    316640     10731.9
    316680     10733.8
    316720     10734.6
    316760     10735.9
    316800       10738
    316840       10738
    316880     10739.4
    316920     10741.4
    316960     10743.2
    317000       10744
    317040     10745.4
    317080     10747.6
    317120     10747.3
    317160     10749.4
    317200     10750.3
    317240     10751.6
    317280     10754.1
    317320     10755.4
    317360     10756.9
    317400     10758.1
    317440       10759
    317480       10761
    317520     10761.8
    317560     10763.1
    317600     10765.1
    317640     10765.1
    317680     10766.5
    317720     10768.6
    317760     10770.3
    317800     10771.1
    317840     10772.6
    317880     10774.8
    317920     10774.5
    317960     10776.6
    318000     10777.5
    318040     10778.8
    318080     10781.3
    318120     10782.5
    318160     10784.1
    318200     10785.3
    318240     10786.2
    318280     10788.2
    318320       10789
    318360     10790.3
    318400     10792.3
    318440     10792.4
    318480     10793.7
    318520     10795.8
    318560     10797.5
    318600     10798.3
    318640     10799.8
    318680       10802
    318720     10801.6
    318760     10803.8
    318800     10804.7
    318840       10806
    318880     10808.5
    318920     10809.7
    318960     10811.2
    319000     10812.5
    319040     10813.4
    319080     10815.5
    319120     10816.2
    319160     10817.4
    319200     10819.5
    319240     10819.5
    319280     10820.9
    319320       10823
    319360     10824.7
    319400     10825.5
    319440       10827
    319480     10829.2
    319520     10828.8
    319560     10830.9
    319600     10831.9
    319640     10833.2
    319680     10835.7
    319720     10836.8
    319760     10838.4
    319800     10839.6
    319840     10840.6
    319880     10842.7
    319920     10843.3
    319960     10844.6
    320000     10846.7
    320040     10846.7
    320080     10848.1
    320120     10850.1
    320160     10851.9
    320200     10852.7
    320240     10854.2
    320280     10856.3
    320320       10856
    320360     10858.1
    320400       10859
    320440     10860.3
    320480     10862.8
    320520       10864
    320560     10865.6
    320600     10866.8
    320640     10867.8
    320680     10869.8
    320720     10870.5
    320760     10871.7
    320800     10873.8
    320840     10873.9
    320880     10875.2
    320920     10877.3
    320960     10879.1
    321000     10879.9
    321040     10881.4
    321080     10883.5
    321120     10883.2
    321160     10885.3
    321200     10886.2
    321240     10887.5
    321280       10890
    321320     10891.2
    321360     10892.8
    321400       10894
    321440       10895
    321480       10897
    321520     10897.7
    321560     10898.9
    321600       10901
    321640     10901.1
    321680     10902.4
    321720     10904.5
    321760     10906.3
    321800     10907.1
    321840     10908.6
    321880     10910.7
    321920     10910.4
    321960     10912.5
    322000     10913.4
    322040     10914.7
    322080     10917.2
    322120     10918.4
    322160       10920
    322200     10921.2
    322240     10922.2
    322280     10924.1
    322320     10924.8
    322360     10926.1
    322400     10928.2
    322440     10928.2
    322480     10929.6
    322520     10931.7
    322560     10933.5
    322600     10934.3
    322640     10935.8
    322680     10937.9
    322720     10937.6
    322760     10939.7
    322800     10940.6
    322840     10941.9
    322880     10944.4
    322920     10945.6
    322960     10947.2
    323000     10948.4
    323040     10949.4
    323080     10951.3
    323120     10952.1
    323160     10953.3
    323200     10955.4
    323240     10955.4
    323280     10956.8
    323320     10958.8
    323360     10960.7
    323400     10961.5
    323440       10963
    323480     10965.1
    323520     10964.8
    323560     10966.9
    323600     10967.8
    323640     10969.1
    323680     10971.6
    323720     10972.8
    323760     10974.3
    323800     10975.6
    323840     10976.6
    323880     10978.5
    323920     10979.2
    323960     10980.5
    324000     10982.6
    324040     10982.6
    324080     10984.1
    324120       10986
    324160     10987.9
    324200     10988.7
    324240     10990.2
    324280     10992.3
    324320       10992
    324360     10994.1
    324400       10995
    324440     10996.3
    324480     10998.8
    324520       11000
    324560     11001.5
    324600     11002.7
    324640     11003.7
    324680     11005.7
    324720     11006.4
    324760     11007.7
    324800     11009.8
    324840     11009.8
    324880     11011.2
    324920     11013.2
    324960     11015.1
    325000     11015.9
    325040     11017.4
    325080     11019.5
    325120     11019.2
    325160     11021.3
    325200     11022.2
    325240     11023.5
    325280     11026.1
    325320     11027.2
    325360     11028.7
    325400     11029.9
    325440     11030.9
    325480     11032.8
    325520     11033.6
    325560     11034.8
    325600     11036.9
    325640       11037
    325680     11038.4
    325720     11040.4
    325760     11042.3
    325800       11043
    325840     11044.5
    325880     11046.6
    325920     11046.4
    325960     11048.5
    326000     11049.4
    326040     11050.7
    326080     11053.2
    326120     11054.4
    326160     11055.9
    326200     11057.1
    326240     11058.1
    326280       11060
    326320     11060.7
    326360       11062
    326400     11064.1
    326440     11064.2
    326480     11065.6
    326520     11067.6
    326560     11069.5
    326600     11070.2
    326640     11071.7
    326680     11073.8
    326720     11073.6
    326760     11075.6
    326800     11076.6
    326840     11077.9
    326880     11080.4
    326920     11081.6
    326960       11083
    327000     11084.3
    327040     11085.3
    327080     11087.2
    327120     11087.9
    327160     11089.2
    327200     11091.3
    327240     11091.4
    327280     11092.8
    327320     11094.8
    327360     11096.7
    327400     11097.4
    327440     11098.9
    327480       11101
    327520     11100.8
    327560     11102.9
    327600     11103.8
    327640     11105.1
    327680     11107.6
    327720     11108.7
    327760     11110.2
    327800     11111.4
    327840     11112.4
    327880     11114.4
    327920     11115.1
    327960     11116.3
    328000     11118.5
    328040     11118.5
    328080       11120
    328120       11122
    328160     11123.9
    328200     11124.6
    328240       11126
    328280     11128.2
    328320       11128
    328360       11130
    328400       11131
    328440     11132.2
    328480     11134.8
    328520     11135.9
    328560     11137.4
    328600     11138.6
    328640     11139.6
    328680     11141.6
    328720     11142.2
    328760     11143.6
    328800     11145.7
    328840     11145.7
    328880     11147.2
    328920     11149.2
    328960     11151.1
    329000     11151.8
    329040     11153.2
    329080     11155.3
    329120     11155.1
    329160     11157.2
    329200     11158.1
    329240     11159.4
    329280     11161.9
    329320     11163.1
    329360     11164.5
    329400     11165.8
    329440     11166.8
    329480     11168.8
    329520     11169.5
    329560     11170.7
    329600     11172.9
    329640     11172.9
    329680     11174.4
    329720     11176.3
    329760     11178.3
    329800       11179
    329840     11180.4
    329880     11182.5
    329920     11182.3
    329960     11184.4
    330000     11185.3
    330040     11186.6
    330080     11189.1
    330120     11190.3
    330160     11191.7
    330200       11193
    330240       11194
    330280       11196
    330320     11196.6
    330360     11197.9
    330400     11200.1
    330440       11200
    330480     11201.6
    330520     11203.5
    330560     11205.5
    330600     11206.2
    330640     11207.6
    330680     11209.7
    330720     11209.5
    330760     11211.5
    330800     11212.5
    330840     11213.8
    330880     11216.3
    330920     11217.4
    330960     11218.9
    331000     11220.2
    331040     11221.2
    331080     11223.1
    331120     11223.8
    331160     11225.1
    331200     11227.3
    331240     11227.2
    331280     11228.8
    331320     11230.7
    331360     11232.7
    331400     11233.3
    331440     11234.8
    331480     11236.9
    331520     11236.6
    331560     11238.7
    331600     11239.6
    331640     11240.9
    331680     11243.5
    331720     11244.6
    331760     11246.1
    331800     11247.4
    331840     11248.4
    331880     11250.3
    331920       11251
    331960     11252.2
    332000     11254.4
    332040     11254.4
    332080     11255.9
    332120     11257.9
    332160     11259.8
    332200     11260.5
    332240       11262
    332280     11264.1
    332320     11263.7
    332360     11265.9
    332400     11266.8
    332440     11268.1
    332480     11270.6
    332520     11271.8
    332560     11273.3
    332600     11274.5
    332640     11275.5
    332680     11277.4
    332720     11278.1
    332760     11279.4
    332800     11281.5
    332840     11281.5
    332880       11283
    332920       11285
    332960       11287
    333000     11287.6
    333040     11289.1
    333080     11291.2
    333120     11290.9
    333160       11293
    333200     11293.9
    333240     11295.2
    333280     11297.8
    333320     11298.9
    333360     11300.4
    333400     11301.7
    333440     11302.7
    333480     11304.6
    333520     11305.2
    333560     11306.5
    333600     11308.7
    333640     11308.7
    333680     11310.2
    333720     11312.1
    333760     11314.1
    333800     11314.8
    333840     11316.3
    333880     11318.3
    333920     11318.1
    333960     11320.2
    334000     11321.1
    334040     11322.4
    334080     11324.9
    334120     11326.1
    334160     11327.6
    334200     11328.8
    334240     11329.8
    334280     11331.7
    334320     11332.4
    334360     11333.7
    334400     11335.9
    334440     11335.8
    334480     11337.4
    334520     11339.3
    334560     11341.3
    334600     11341.9
    334640     11343.4
    334680     11345.5
    334720     11345.3
    334760     11347.4
    334800     11348.3
    334840     11349.5
    334880     11352.1
    334920     11353.2
    334960     11354.8
    335000       11356
    335040     11356.9
    335080     11358.9
    335120     11359.6
    335160     11360.8
    335200       11363
    335240       11363
    335280     11364.5
    335320     11366.5
    335360     11368.5
    335400     11369.1
    335440     11370.6
    335480     11372.7
    335520     11372.4
    335560     11374.5
    335600     11375.5
    335640     11376.7
    335680     11379.3
    335720     11380.4
    335760       11382
    335800     11383.2
    335840     11384.1
    335880     11386.1
    335920     11386.7
    335960       11388
    336000     11390.2
    336040     11390.2
    336080     11391.7
    336120     11393.7
    336160     11395.6
    336200     11396.3
    336240     11397.8
    336280     11399.9
    336320     11399.6
    336360     11401.7
    336400     11402.6
    336440     11403.8
    336480     11406.5
    336520     11407.6
    336560     11409.1
    336600     11410.4
    336640     11411.3
    336680     11413.3
    336720     11413.9
    336760     11415.2
    336800     11417.4
    336840     11417.3
    336880     11418.9
    336920     11420.8
    336960     11422.8
    337000     11423.5
    337040     11424.9
    337080     11427.1
    337120     11426.8
    337160     11428.9
    337200     11429.8
    337240       11431
    337280     11433.6
    337320     11434.7
    337360     11436.3
    337400     11437.5
    337440     11438.4
    337480     11440.4
    337520     11441.1
    337560     11442.3
    337600     11444.5
    337640     11444.4
    337680       11446
    337720       11448
    337760     11449.9
    337800     11450.6
    337840     11452.1
    337880     11454.2
    337920     11453.9
    337960     11456.1
    338000     11456.9
    338040     11458.2
    338080     11460.8
    338120     11461.9
    338160     11463.4
    338200     11464.6
    338240     11465.5
    338280     11467.5
    338320     11468.2
    338360     11469.5
    338400     11471.7
    338440     11471.5
    338480     11473.2
    338520     11475.1
    338560     11477.1
    338600     11477.7
    338640     11479.2
    338680     11481.4
    338720       11481
    338760     11483.3
    338800     11484.1
    338840     11485.3
    338880     11487.9
    338920       11489
    338960     11490.6
    339000     11491.8
    339040     11492.7
    339080     11494.7
    339120     11495.3
    339160     11496.6
    339200     11498.8
    339240     11498.7
    339280     11500.3
    339320     11502.3
    339360     11504.2
    339400     11504.9
    339440     11506.4
    339480     11508.5
    339520     11508.2
    339560     11510.4
    339600     11511.2
    339640     11512.5
    339680     11515.1
    339720     11516.2
    339760     11517.7
    339800     11518.9
    339840     11519.9
    339880     11521.9
    339920     11522.5
    339960     11523.8
    340000       11526
    340040     11525.9
    340080     11527.4
    340120     11529.4
    340160     11531.4
    340200       11532
    340240     11533.5
    340280     11535.6
    340320     11535.3
    340360     11537.5
    340400     11538.4
    340440     11539.7
    340480     11542.2
    340520     11543.3
    340560     11544.9
    340600     11546.1
    340640     11547.1
    340680       11549
    340720     11549.7
    340760       11551
    340800     11553.1
    340840       11553
    340880     11554.6
    340920     11556.6
    340960     11558.6
    341000     11559.2
    341040     11560.6
    341080     11562.8
    341120     11562.5
    341160     11564.7
    341200     11565.5
    341240     11566.8
    341280     11569.4
    341320     11570.5
    341360     11572.1
    341400     11573.2
    341440     11574.2
    341480     11576.2
    341520     11576.8
    341560     11578.1
    341600     11580.3
    341640     11580.2
    341680     11581.8
    341720     11583.8
    341760     11585.7
    341800     11586.3
    341840     11587.8
    341880     11589.9
    341920     11589.7
    341960     11591.9
    342000     11592.7
    342040       11594
    342080     11596.6
    342120     11597.7
    342160     11599.2
    342200     11600.4
    342240     11601.4
    342280     11603.4
    342320       11604
    342360     11605.3
    342400     11607.4
    342440     11607.4
    342480       11609
    342520     11610.9
    342560     11612.9
    342600     11613.5
    342640       11615
    342680     11617.1
    342720     11616.8
    342760     11619.1
    342800     11619.9
    342840     11621.2
    342880     11623.7
    342920     11624.8
    342960     11626.4
    343000     11627.6
    343040     11628.6
    343080     11630.5
    343120     11631.2
    343160     11632.5
    343200     11634.6
    343240     11634.6
    343280     11636.1
    343320     11638.1
    343360     11640.1
    343400     11640.6
    343440     11642.1
    343480     11644.3
    343520       11644
    343560     11646.2
    343600     11647.1
    343640     11648.4
    343680     11650.9
    343720       11652
    343760     11653.6
    343800     11654.8
    343840     11655.7
    343880     11657.7
    343920     11658.4
    343960     11659.7
    344000     11661.8
    344040     11661.7
    344080     11663.3
    344120     11665.3
    344160     11667.3
    344200     11667.8
    344240     11669.3
    344280     11671.4
    344320     11671.2
    344360     11673.4
    344400     11674.2
    344440     11675.6
    344480     11678.1
    344520     11679.2
    344560     11680.7
    344600     11681.9
    344640     11682.9
    344680     11684.9
    344720     11685.5
    344760     11686.8
    344800     11688.9
    344840     11688.9
    344880     11690.4
    344920     11692.5
    344960     11694.4
    345000     11694.9
    345040     11696.5
    345080     11698.6
    345120     11698.3
    345160     11700.5
    345200     11701.3
    345240     11702.7
    345280     11705.2
    345320     11706.3
    345360     11707.9
    345400     11709.1
    345440     11710.1
    345480       11712
    345520     11712.7
    345560       11714
    345600       11716
    345640       11716
    345680     11717.6
    345720     11719.7
    345760     11721.6
    345800     11722.1
    345840     11723.6
    345880     11725.7
    345920     11725.5
    345960     11727.7
    346000     11728.5
    346040     11729.9
    346080     11732.4
    346120     11733.5
    346160     11735.1
    346200     11736.3
    346240     11737.2
    346280     11739.2
    346320     11739.9
    346360     11741.1
    346400     11743.2
    346440     11743.2
    346480     11744.7
    346520     11746.8
    346560     11748.7
    346600     11749.3
    346640     11750.8
    346680     11752.9
    346720     11752.6
    346760     11754.9
    346800     11755.6
    346840       11757
    346880     11759.5
    346920     11760.7
    346960     11762.3
    347000     11763.4
    347040     11764.4
    347080     11766.3
    347120       11767
    347160     11768.3
    347200     11770.4
    347240     11770.4
    347280     11771.9
    347320       11774
    347360     11775.9
    347400     11776.4
    347440       11778
    347480       11780
    347520     11779.8
    347560       11782
    347600     11782.7
    347640     11784.1
    347680     11786.7
    347720     11787.8
    347760     11789.4
    347800     11790.6
    347840     11791.5
    347880     11793.5
    347920     11794.2
    347960     11795.4
    348000     11797.5
    348040     11797.5
    348080       11799
    348120     11801.1
    348160       11803
    348200     11803.6
    348240     11805.1
    348280     11807.2
    348320     11806.9
    348360     11809.1
    348400     11809.9
    348440     11811.3
    348480     11813.8
    348520       11815
    348560     11816.5
    348600     11817.7
    348640     11818.6
    348680     11820.6
    348720     11821.3
    348760     11822.6
    348800     11824.7
    348840     11824.6
    348880     11826.2
    348920     11828.2
    348960     11830.2
    349000     11830.7
    349040     11832.3
    349080     11834.3
    349120       11834
    349160     11836.2
    349200     11837.1
    349240     11838.4
    349280       11841
    349320     11842.2
    349360     11843.7
    349400     11844.8
    349440     11845.8
    349480     11847.8
    349520     11848.4
    349560     11849.7
    349600     11851.9
    349640     11851.8
    349680     11853.3
    349720     11855.4
    349760     11857.3
    349800     11857.8
    349840     11859.4
    349880     11861.5
    349920     11861.2
    349960     11863.4
    350000     11864.2
    350040     11865.6
    350080     11868.1
    350120     11869.3
    350160     11870.9
    350200       11872
    350240     11872.9
    350280       11875
    350320     11875.6
    350360     11876.9
    350400       11879
    350440     11878.9
    350480     11880.5
    350520     11882.5
    350560     11884.5
    350600       11885
    350640     11886.6
    350680     11888.6
    350720     11888.3
    350760     11890.5
    350800     11891.4
    350840     11892.7
    350880     11895.3
    350920     11896.4
    350960       11898
    351000     11899.1
    351040     11900.1
    351080     11902.1
    351120     11902.8
    351160     11904.1
    351200     11906.1
    351240     11906.1
    351280     11907.6
    351320     11909.7
    351360     11911.6
    351400     11912.2
    351440     11913.7
    351480     11915.8
    351520     11915.5
    351560     11917.7
    351600     11918.6
    351640     11919.9
    351680     11922.4
    351720     11923.6
    351760     11925.2
    351800     11926.3
    351840     11927.2
    351880     11929.3
    351920       11930
    351960     11931.2
    352000     11933.3
    352040     11933.2
    352080     11934.8
    352120     11936.8
    352160     11938.8
    352200     11939.4
    352240     11940.9
    352280       11943
    352320     11942.6
    352360     11944.9
    352400     11945.7
    352440     11947.1
    352480     11949.6
    352520     11950.7
    352560     11952.3
    352600     11953.4
    352640     11954.3
    352680     11956.4
    352720     11957.1
    352760     11958.4
    352800     11960.4
    352840     11960.4
    352880     11961.9
    352920       11964
    352960       11966
    353000     11966.5
    353040       11968
    353080     11970.2
    353120     11969.8
    353160       11972
    353200     11972.9
    353240     11974.2
    353280     11976.8
    353320     11977.9
    353360     11979.5
    353400     11980.5
    353440     11981.4
    353480     11983.6
    353520     11984.2
    353560     11985.5
    353600     11987.6
    353640     11987.5
    353680     11989.1
    353720     11991.1
    353760     11993.1
    353800     11993.6
    353840     11995.1
    353880     11997.3
    353920     11996.9
    353960     11999.2
    354000       12000
    354040     12001.3
    354080     12003.9
    354120     12004.9
    354160     12006.6
    354200     12007.6
    354240     12008.5
    354280     12010.7
    354320     12011.4
    354360     12012.6
    354400     12014.7
    354440     12014.6
    354480     12016.2
    354520     12018.2
    354560     12020.2
    354600     12020.7
    354640     12022.3
    354680     12024.4
    354720       12024
    354760     12026.2
    354800     12027.1
    354840     12028.4
    354880       12031
    354920     12032.1
    354960     12033.8
    355000     12034.7
    355040     12035.6
    355080     12037.8
    355120     12038.5
    355160     12039.7
    355200     12041.8
    355240     12041.7
    355280     12043.3
    355320     12045.3
    355360     12047.3
    355400     12047.8
    355440     12049.4
    355480     12051.5
    355520     12051.1
    355560     12053.3
    355600     12054.2
    355640     12055.5
    355680     12058.1
    355720     12059.2
    355760     12060.8
    355800     12061.8
    355840     12062.7
    355880       12065
    355920     12065.7
    355960     12066.8
    356000     12068.9
    356040     12068.8
    356080     12070.4
    356120     12072.4
    356160     12074.4
    356200       12075
    356240     12076.5
    356280     12078.6
    356320     12078.2
    356360     12080.4
    356400     12081.3
    356440     12082.6
    356480     12085.2
    356520     12086.3
    356560     12087.9
    356600     12088.9
    356640     12089.8
    356680     12092.1
    356720     12092.8
    356760     12093.9
    356800     12095.9
    356840     12095.9
    356880     12097.5
    356920     12099.4
    356960     12101.5
    357000       12102
    357040     12103.6
    357080     12105.7
    357120     12105.3
    357160     12107.5
    357200     12108.4
    357240     12109.7
    357280     12112.3
    357320     12113.4
    357360       12115
    357400     12115.9
    357440     12116.9
    357480     12119.2
    357520     12119.9
    357560       12121
    357600       12123
    357640       12123
    357680     12124.5
    357720     12126.5
    357760     12128.6
    357800     12129.1
    357840     12130.7
    357880     12132.8
    357920     12132.4
    357960     12134.6
    358000     12135.5
    358040     12136.7
    358080     12139.4
    358120     12140.5
    358160     12142.1
    358200       12143
    358240       12144
    358280     12146.3
    358320     12146.9
    358360     12148.1
    358400     12150.1
    358440       12150
    358480     12151.6
    358520     12153.6
    358560     12155.7
    358600     12156.1
    358640     12157.7
    358680     12159.8
    358720     12159.4
    358760     12161.6
    358800     12162.5
    358840     12163.8
    358880     12166.4
    358920     12167.5
    358960     12169.1
    359000       12170
    359040     12171.1
    359080     12173.3
    359120       12174
    359160     12175.2
    359200     12177.2
    359240     12177.1
    359280     12178.7
    359320     12180.7
    359360     12182.7
    359400     12183.2
    359440     12184.8
    359480     12186.9
    359520     12186.5
    359560     12188.7
    359600     12189.6
    359640     12190.8
    359680     12193.5
    359720     12194.6
    359760     12196.2
    359800     12197.1
    359840     12198.1
    359880     12200.5
    359920       12201
    359960     12202.3
    360000     12204.2
    360040     12204.2
    360080     12205.7
    360120     12207.8
    360160     12209.8
    360200     12210.2
    360240     12211.8
    360280     12213.9
    360320     12213.6
    360360     12215.8
    360400     12216.6
    360440     12217.9
    360480     12220.6
    360520     12221.7
    360560     12223.2
    360600     12224.2
    360640     12225.2
    360680     12227.6
    360720     12228.1
    360760     12229.4
    360800     12231.3
    360840     12231.3
    360880     12232.8
    360920     12234.8
    360960     12236.9
    361000     12237.3
    361040     12238.9
    361080       12241
    361120     12240.6
    361160     12242.9
    361200     12243.7
    361240       12245
    361280     12247.7
    361320     12248.8
    361360     12250.3
    361400     12251.3
    361440     12252.2
    361480     12254.7
    361520     12255.2
    361560     12256.5
    361600     12258.4
    361640     12258.4
    361680     12259.9
    361720       12262
    361760       12264
    361800     12264.4
    361840     12266.1
    361880     12268.1
    361920     12267.7
    361960       12270
    362000     12270.8
    362040     12272.1
    362080     12274.7
    362120     12275.8
    362160     12277.4
    362200     12278.4
    362240     12279.3
    362280     12281.8
    362320     12282.3
    362360     12283.6
    362400     12285.5
    362440     12285.5
    362480       12287
    362520     12289.1
    362560     12291.1
    362600     12291.5
    362640     12293.2
    362680     12295.1
    362720     12294.8
    362760     12297.1
    362800     12297.9
    362840     12299.1
    362880     12301.8
    362920     12302.9
    362960     12304.6
    363000     12305.5
    363040     12306.4
    363080     12308.9
    363120     12309.3
    363160     12310.7
    363200     12312.6
    363240     12312.6
    363280     12314.1
    363320     12316.2
    363360     12318.3
    363400     12318.6
    363440     12320.3
    363480     12322.2
    363520     12321.9
    363560     12324.2
    363600       12325
    363640     12326.3
    363680       12329
    363720     12330.1
    363760     12331.7
    363800     12332.6
    363840     12333.6
    363880       12336
    363920     12336.5
    363960     12337.8
    364000     12339.7
    364040     12339.7
    364080     12341.2
    364120     12343.4
    364160     12345.4
    364200     12345.7
    364240     12347.5
    364280     12349.4
    364320     12349.1
    364360     12351.4
    364400     12352.1
    364440     12353.4
    364480     12356.1
    364520     12357.2
    364560     12358.8
    364600     12359.8
    364640     12360.8
    364680     12363.1
    364720     12363.6
    364760     12364.9
    364800     12366.8
    364840     12366.9
    364880     12368.3
    364920     12370.5
    364960     12372.5
    365000     12372.9
    365040     12374.6
    365080     12376.5
    365120     12376.2
    365160     12378.5
    365200     12379.3
    365240     12380.6
    365280     12383.3
    365320     12384.3
    365360       12386
    365400     12386.9
    365440     12387.9
    365480     12390.2
    365520     12390.7
    365560     12392.1
    365600     12393.9
    365640       12394
    365680     12395.4
    365720     12397.7
    365760     12399.6
    365800       12400
    365840     12401.8
    365880     12403.6
    365920     12403.3
    365960     12405.6
    366000     12406.4
    366040     12407.7
    366080     12410.4
    366120     12411.4
    366160     12413.1
    366200     12414.1
    366240     12414.9
    366280     12417.4
    366320     12417.9
    366360     12419.2
    366400     12421.1
    366440     12421.1
    366480     12422.5
    366520     12424.8
    366560     12426.7
    366600     12427.1
    366640     12428.9
    366680     12430.7
    366720     12430.4
    366760     12432.7
    366800     12433.5
    366840     12434.8
    366880     12437.5
    366920     12438.5
    366960     12440.2
    367000     12441.1
    367040     12442.1
    367080     12444.5
    367120       12445
    367160     12446.3
    367200     12448.1
    367240     12448.1
    367280     12449.6
    367320     12451.9
    367360     12453.8
    367400     12454.2
    367440       12456
    367480     12457.8
    367520     12457.5
    367560     12459.8
    367600     12460.6
    367640     12461.9
    367680     12464.6
    367720     12465.6
    367760     12467.3
    367800     12468.3
    367840     12469.2
    367880     12471.5
    367920     12472.1
    367960     12473.4
    368000     12475.2
    368040     12475.3
    368080     12476.7
    368120     12479.1
    368160     12480.9
    368200     12481.3
    368240     12483.1
    368280       12485
    368320     12484.7
    368360     12486.9
    368400     12487.7
    368440       12489
    368480     12491.7
    368520     12492.7
    368560     12494.5
    368600     12495.4
    368640     12496.3
    368680     12498.7
    368720     12499.2
    368760     12500.5
    368800     12502.3
    368840     12502.4
    368880     12503.9
    368920     12506.2
    368960       12508
    369000     12508.4
    369040     12510.2
    369080     12512.1
    369120     12511.8
    369160       12514
    369200     12514.9
    369240     12516.1
    369280     12518.8
    369320     12519.8
    369360     12521.6
    369400     12522.5
    369440     12523.4
    369480     12525.8
    369520     12526.3
    369560     12527.6
    369600     12529.5
    369640     12529.5
    369680       12531
    369720     12533.3
    369760     12535.1
    369800     12535.5
    369840     12537.3
    369880     12539.2
    369920     12538.9
    369960     12541.1
    370000       12542
    370040     12543.3
    370080       12546
    370120     12546.9
    370160     12548.7
    370200     12549.6
    370240     12550.5
    370280     12552.9
    370320     12553.4
    370360     12554.8
    370400     12556.6
    370440     12556.6
    370480     12558.2
    370520     12560.5
    370560     12562.2
    370600     12562.6
    370640     12564.5
    370680     12566.4
    370720       12566
    370760     12568.2
    370800     12569.1
    370840     12570.4
    370880     12573.2
    370920       12574
    370960     12575.9
    371000     12576.8
    371040     12577.6
    371080     12580.1
    371120     12580.6
    371160       12582
    371200     12583.8
    371240     12583.8
    371280     12585.3
    371320     12587.7
    371360     12589.4
    371400     12589.8
    371440     12591.6
    371480     12593.6
    371520     12593.1
    371560     12595.4
    371600     12596.2
    371640     12597.5
    371680     12600.3
    371720     12601.2
    371760       12603
    371800     12603.9
    371840     12604.7
    371880     12607.2
    371920     12607.7
    371960     12609.1
    372000     12610.9
    372040     12610.9
    372080     12612.4
    372120     12614.8
    372160     12616.6
    372200       12617
    372240     12618.8
    372280     12620.7
    372320     12620.4
    372360     12622.5
    372400     12623.4
    372440     12624.6
    372480     12627.4
    372520     12628.3
    372560     12630.2
    372600     12630.9
    372640     12631.9
    372680     12634.4
    372720     12634.8
    372760     12636.2
    372800     12638.1
    372840       12638
    372880     12639.6
    372920     12641.9
    372960     12643.7
    373000     12644.1
    373040       12646
    373080     12647.8
    373120     12647.5
    373160     12649.7
    373200     12650.5
    373240     12651.7
    373280     12654.6
    373320     12655.4
    373360     12657.3
    373400     12658.1
    373440       12659
    373480     12661.6
    373520     12661.9
    373560     12663.3
    373600     12665.2
    373640     12665.1
    373680     12666.7
    373720     12669.1
    373760     12670.9
    373800     12671.2
    373840       12673
    373880       12675
    373920     12674.6
    373960     12676.8
    374000     12677.7
    374040     12678.8
    374080     12681.8
    374120     12682.6
    374160     12684.5
    374200     12685.1
    374240     12686.1
    374280     12688.7
    374320       12689
    374360     12690.5
    374400     12692.4
    374440     12692.2
    374480     12693.8
    374520     12696.2
    374560       12698
    374600     12698.4
    374640     12700.1
    374680     12702.1
    374720     12701.7
    374760     12703.8
    374800     12704.8
    374840     12705.9
    374880     12708.8
    374920     12709.7
    374960     12711.6
    375000     12712.2
    375040     12713.3
    375080     12715.8
    375120     12716.1
    375160     12717.6
    375200     12719.5
    375240     12719.4
    375280     12720.9
    375320     12723.3
    375360     12725.1
    375400     12725.5
    375440     12727.3
    375480     12729.2
    375520     12728.8
    375560     12730.9
    375600       12732
    375640     12733.1
    375680       12736
    375720     12736.8
    375760     12738.8
    375800     12739.4
    375840     12740.4
    375880     12742.9
    375920     12743.3
    375960     12744.7
    376000     12746.6
    376040     12746.5
    376080     12748.1
    376120     12750.4
    376160     12752.3
    376200     12752.7
    376240     12754.5
    376280     12756.3
    376320       12756
    376360     12758.1
    376400     12759.1
    376440     12760.2
    376480     12763.2
    376520       12764
    376560     12765.9
    376600     12766.5
    376640     12767.5
    376680     12770.1
    376720     12770.4
    376760     12771.8
    376800     12773.8
    376840     12773.7
    376880     12775.2
    376920     12777.6
    376960     12779.5
    377000     12779.8
    377040     12781.6
    377080     12783.5
    377120     12783.1
    377160     12785.2
    377200     12786.2
    377240     12787.4
    377280     12790.3
    377320     12791.2
    377360     12793.1
    377400     12793.7
    377440     12794.7
    377480     12797.3
    377520     12797.6
    377560       12799
    377600     12800.9
    377640     12800.9
    377680     12802.3
    377720     12804.7
    377760     12806.6
    377800       12807
    377840     12808.8
    377880     12810.6
    377920     12810.3
    377960     12812.4
    378000     12813.4
    378040     12814.6
    378080     12817.4
    378120     12818.4
    378160     12820.3
    378200     12820.9
    378240     12821.9
    378280     12824.4
    378320     12824.8
    378360     12826.2
    378400     12828.1
    378440       12828
    378480     12829.5
    378520     12831.9
    378560     12833.8
    378600     12834.1
    378640       12836
    378680     12837.8
    378720     12837.5
    378760     12839.5
    378800     12840.5
    378840     12841.7
    378880     12844.6
    378920     12845.5
    378960     12847.5
    379000       12848
    379040       12849
    379080     12851.5
    379120       12852
    379160     12853.3
    379200     12855.2
    379240     12855.1
    379280     12856.6
    379320     12859.1
    379360     12860.9
    379400     12861.3
    379440     12863.2
    379480       12865
    379520     12864.6
    379560     12866.7
    379600     12867.7
    379640     12868.9
    379680     12871.8
    379720     12872.7
    379760     12874.6
    379800     12875.2
    379840     12876.2
    379880     12878.7
    379920     12879.1
    379960     12880.4
    380000     12882.4
    380040     12882.3
    380080     12883.8
    380120     12886.2
    380160     12888.1
    380200     12888.4
    380240     12890.4
    380280     12892.1
    380320     12891.8
    380360     12893.8
    380400     12894.8
    380440       12896
    380480     12898.9
    380520     12899.8
    380560     12901.8
    380600     12902.3
    380640     12903.3
    380680     12905.8
    380720     12906.2
    380760     12907.6
    380800     12909.5
    380840     12909.4
    380880       12911
    380920     12913.3
    380960     12915.2
    381000     12915.6
    381040     12917.5
    381080     12919.3
    381120       12919
    381160       12921
    381200     12921.9
    381240     12923.2
    381280     12926.1
    381320       12927
    381360     12928.9
    381400     12929.5
    381440     12930.5
    381480       12933
    381520     12933.4
    381560     12934.8
    381600     12936.7
    381640     12936.5
    381680     12938.1
    381720     12940.5
    381760     12942.4
    381800     12942.8
    381840     12944.8
    381880     12946.4
    381920     12946.2
    381960     12948.1
    382000     12949.1
    382040     12950.3
    382080     12953.2
    382120     12954.1
    382160     12956.1
    382200     12956.6
    382240     12957.7
    382280     12960.2
    382320     12960.5
    382360     12961.9
    382400     12963.8
    382440     12963.7
    382480     12965.3
    382520     12967.6
    382560     12969.5
    382600     12969.9
    382640     12971.9
    382680     12973.5
    382720     12973.3
    382760     12975.3
    382800     12976.2
    382840     12977.5
    382880     12980.4
    382920     12981.3
    382960     12983.2
    383000     12983.8
    383040     12984.9
    383080     12987.3
    383120     12987.7
    383160       12989
    383200     12990.9
    383240     12990.8
    383280     12992.4
    383320     12994.7
    383360     12996.6
    383400       12997
    383440       12999
    383480     13000.6
    383520     13000.4
    383560     13002.4
    383600     13003.3
    383640     13004.6
    383680     13007.5
    383720     13008.3
    383760     13010.3
    383800     13010.9
    383840       13012
    383880     13014.4
    383920     13014.8
    383960     13016.1
    384000     13018.1
    384040     13017.9
    384080     13019.5
    384120     13021.8
    384160     13023.7
    384200     13024.1
    384240     13026.1
    384280     13027.8
    384320     13027.4
    384360     13029.5
    384400     13030.4
    384440     13031.7
    384480     13034.6
    384520     13035.4
    384560     13037.4
    384600       13038
    384640     13039.1
    384680     13041.5
    384720     13041.8
    384760     13043.2
    384800     13045.2
    384840     13045.1
    384880     13046.6
    384920       13049
    384960     13050.9
    385000     13051.2
    385040     13053.2
    385080     13054.9
    385120     13054.6
    385160     13056.6
    385200     13057.5
    385240     13058.8
    385280     13061.7
    385320     13062.6
    385360     13064.5
    385400     13065.1
    385440     13066.3
    385480     13068.6
    385520       13069
    385560     13070.3
    385600     13072.3
    385640     13072.2
    385680     13073.7
    385720     13076.1
    385760       13078
    385800     13078.4
    385840     13080.3
    385880     13082.1
    385920     13081.7
    385960     13083.8
    386000     13084.7
    386040     13085.9
    386080     13088.9
    386120     13089.7
    386160     13091.7
    386200     13092.3
    386240     13093.4
    386280     13095.8
    386320     13096.1
    386360     13097.4
    386400     13099.4
    386440     13099.3
    386480     13100.9
    386520     13103.2
    386560     13105.1
    386600     13105.4
    386640     13107.4
    386680     13109.2
    386720     13108.8
    386760     13110.9
    386800     13111.8
    386840       13113
    386880       13116
    386920     13116.8
    386960     13118.9
    387000     13119.4
    387040     13120.5
    387080     13122.9
    387120     13123.2
    387160     13124.5
    387200     13126.5
    387240     13126.4
    387280       13128
    387320     13130.3
    387360     13132.3
    387400     13132.6
    387440     13134.5
    387480     13136.3
    387520     13135.9
    387560       13138
    387600     13138.9
    387640     13140.1
    387680     13143.1
    387720     13143.9
    387760       13146
    387800     13146.5
    387840     13147.6
    387880       13150
    387920     13150.3
    387960     13151.6
    388000     13153.7
    388040     13153.5
    388080     13155.1
    388120     13157.4
    388160     13159.4
    388200     13159.6
    388240     13161.6
    388280     13163.4
    388320       13163
    388360     13165.1
    388400     13165.9
    388440     13167.3
    388480     13170.2
    388520       13171
    388560     13173.1
    388600     13173.6
    388640     13174.7
    388680     13177.1
    388720     13177.4
    388760     13178.7
    388800     13180.7
    388840     13180.6
    388880     13182.2
    388920     13184.5
    388960     13186.5
    389000     13186.7
    389040     13188.7
    389080     13190.5
    389120     13190.1
    389160     13192.2
    389200       13193
    389240     13194.4
    389280     13197.3
    389320     13198.1
    389360     13200.2
    389400     13200.6
    389440     13201.8
    389480     13204.2
    389520     13204.4
    389560     13205.8
    389600     13207.9
    389640     13207.7
    389680     13209.3
    389720     13211.6
    389760     13213.6
    389800     13213.8
    389840     13215.8
    389880     13217.6
    389920     13217.2
    389960     13219.2
    390000     13220.1
    390040     13221.4
    390080     13224.4
    390120     13225.2
    390160     13227.3
    390200     13227.7
    390240     13228.8
    390280     13231.3
    390320     13231.5
    390360       13233
    390400       13235
    390440     13234.8
    390480     13236.4
    390520     13238.7
    390560     13240.7
    390600     13240.9
    390640       13243
    390680     13244.8
    390720     13244.3
    390760     13246.4
    390800     13247.2
    390840     13248.5
    390880     13251.5
    390920     13252.3
    390960     13254.4
    391000     13254.8
    391040     13255.9
    391080     13258.5
    391120     13258.6
    391160     13260.1
    391200     13262.1
    391240       13262
    391280     13263.6
    391320     13265.9
    391360     13267.8
    391400     13268.1
    391440       13270
    391480     13271.9
    391520     13271.5
    391560     13273.5
    391600     13274.3
    391640     13275.6
    391680     13278.6
    391720     13279.4
    391760     13281.5
    391800       13282
    391840     13283.1
    391880     13285.6
    391920     13285.8
    391960     13287.2
    392000     13289.2
    392040     13289.1
    392080     13290.7
    392120     13292.9
    392160       13295
    392200     13295.2
    392240     13297.2
    392280       13299
    392320     13298.6
    392360     13300.6
    392400     13301.4
    392440     13302.7
    392480     13305.8
    392520     13306.5
    392560     13308.6
    392600       13309
    392640     13310.1
    392680     13312.7
    392720     13312.9
    392760     13314.3
    392800     13316.3
    392840     13316.1
    392880     13317.8
    392920       13320
    392960     13322.1
    393000     13322.2
    393040     13324.2
    393080     13326.1
    393120     13325.6
    393160     13327.6
    393200     13328.5
    393240     13329.7
    393280     13332.8
    393320     13333.6
    393360     13335.6
    393400     13336.1
    393440     13337.2
    393480     13339.7
    393520       13340
    393560     13341.4
    393600     13343.4
    393640     13343.3
    393680     13344.9
    393720     13347.1
    393760     13349.2
    393800     13349.3
    393840     13351.3
    393880     13353.3
    393920     13352.7
    393960     13354.7
    394000     13355.7
    394040     13356.9
    394080       13360
    394120     13360.7
    394160     13362.7
    394200     13363.3
    394240     13364.3
    394280     13366.8
    394320     13367.1
    394360     13368.4
    394400     13370.5
    394440     13370.4
    394480       13372
    394520     13374.2
    394560     13376.3
    394600     13376.4
    394640     13378.4
    394680     13380.4
    394720     13379.8
    394760     13381.8
    394800     13382.8
    394840       13384
    394880       13387
    394920     13387.8
    394960     13389.9
    395000     13390.4
    395040     13391.4
    395080     13393.9
    395120     13394.1
    395160     13395.5
    395200     13397.6
    395240     13397.4
    395280     13399.1
    395320     13401.3
    395360     13403.4
    395400     13403.5
    395440     13405.5
    395480     13407.5
    395520     13406.9
    395560     13408.9
    395600     13409.9
    395640     13411.1
    395680     13414.1
    395720     13414.9
    395760       13417
    395800     13417.6
    395840     13418.5
    395880       13421
    395920     13421.2
    395960     13422.7
    396000     13424.7
    396040     13424.5
    396080     13426.1
    396120     13428.4
    396160     13430.4
    396200     13430.6
    396240     13432.6
    396280     13434.6
    396320     13434.1
    396360     13436.1
    396400     13436.9
    396440     13438.2
    396480     13441.3
    396520       13442
    396560       13444
    396600     13444.7
    396640     13445.6
    396680     13448.1
    396720     13448.4
    396760     13449.7
    396800     13451.9
    396840     13451.6
    396880     13453.3
    396920     13455.5
    396960     13457.6
    397000     13457.7
    397040     13459.7
    397080     13461.7
    397120     13461.2
    397160     13463.2
    397200       13464
    397240     13465.3
    397280     13468.3
    397320     13469.1
    397360     13471.1
    397400     13471.8
    397440     13472.7
    397480     13475.2
    397520     13475.5
    397560     13476.8
    397600     13478.9
    397640     13478.7
    397680     13480.4
    397720     13482.6
    397760     13484.7
    397800     13484.8
    397840     13486.8
    397880     13488.8
    397920     13488.3
    397960     13490.3
    398000     13491.1
    398040     13492.4
    398080     13495.4
    398120     13496.2
    398160     13498.2
    398200     13498.9
    398240     13499.8
    398280     13502.3
    398320     13502.6
    398360       13504
    398400       13506
    398440     13505.8
    398480     13507.4
    398520     13509.8
    398560     13511.8
    398600     13511.9
    398640     13513.9
    398680       13516
    398720     13515.3
    398760     13517.3
    398800     13518.2
    398840     13519.5
    398880     13522.5
    398920     13523.3
    398960     13525.3
    399000       13526
    399040     13526.9
    399080     13529.4
    399120     13529.7
    399160       13531
    399200     13533.1
    399240     13532.9
    399280     13534.6
    399320     13536.9
    399360     13538.9
    399400       13539
    399440     13540.9
    399480     13543.1
    399520     13542.4
    399560     13544.5
    399600     13545.3
    399640     13546.6
    399680     13549.6
    399720     13550.4
    399760     13552.4
    399800     13553.1
    399840       13554
    399880     13556.5
    399920     13556.8
    399960     13558.1
    400000     13560.2
    400040       13560
    400080     13561.7
    400120     13563.9
    400160       13566
    400200     13566.1
    400240     13568.1
    400280     13570.2
    400320     13569.5
    400360     13571.6
    400400     13572.4
    400440     13573.7
    400480     13576.7
    400520     13577.5
    400560     13579.5
    400600     13580.2
    400640     13581.1
    400680     13583.6
    400720     13583.9
    400760     13585.3
    400800     13587.2
    400840     13587.1
    400880     13588.8
    400920       13591
    400960     13593.1
    401000     13593.2
    401040     13595.1
    401080     13597.3
    401120     13596.5
    401160     13598.7
    401200     13599.5
    401240     13600.7
    401280     13603.8
    401320     13604.6
    401360     13606.6
    401400     13607.3
    401440     13608.2
    401480     13610.6
    401520       13611
    401560     13612.4
    401600     13614.4
    401640     13614.1
    401680     13615.8
    401720     13618.1
    401760     13620.2
    401800     13620.3
    401840     13622.2
    401880     13624.3
    401920     13623.6
    401960     13625.8
    402000     13626.6
    402040     13627.8
    402080     13630.9
    402120     13631.8
    402160     13633.7
    402200     13634.4
    402240     13635.3
    402280     13637.7
    402320     13638.2
    402360     13639.4
    402400     13641.5
    402440     13641.2
    402480     13642.9
    402520     13645.2
    402560     13647.3
    402600     13647.3
    402640     13649.3
    402680     13651.4
    402720     13650.7
    402760     13652.9
    402800     13653.7
    402840     13654.9
    402880       13658
    402920     13658.8
    402960     13660.8
    403000     13661.5
    403040     13662.4
    403080     13664.8
    403120     13665.3
    403160     13666.5
    403200     13668.5
    403240     13668.3
    403280       13670
    403320     13672.3
    403360     13674.4
    403400     13674.4
    403440     13676.4
    403480     13678.5
    403520     13677.8
    403560     13679.9
    403600     13680.8
    403640       13682
    403680       13685
    403720     13685.9
    403760     13687.9
    403800     13688.6
    403840     13689.5
    403880     13691.8
    403920     13692.3
    403960     13693.6
    404000     13695.6
    404040     13695.4
    404080     13697.2
    404120     13699.4
    404160     13701.5
    404200     13701.5
    404240     13703.5
    404280     13705.6
    404320     13704.9
    404360       13707
    404400     13707.9
    404440     13709.1
    404480     13712.2
    404520       13713
    404560       13715
    404600     13715.6
    404640     13716.6
    404680     13718.9
    404720     13719.5
    404760     13720.7
    404800     13722.7
    404840     13722.5
    404880     13724.2
    404920     13726.6
    404960     13728.5
    405000     13728.6
    405040     13730.5
    405080     13732.7
    405120       13732
    405160     13734.1
    405200       13735
    405240     13736.2
    405280     13739.3
    405320     13740.1
    405360       13742
    405400     13742.7
    405440     13743.6
    405480       13746
    405520     13746.5
    405560     13747.7
    405600     13749.8
    405640     13749.6
    405680     13751.3
    405720     13753.6
    405760     13755.6
    405800     13755.6
    405840     13757.6
    405880     13759.7
    405920     13759.1
    405960     13761.1
    406000     13762.1
    406040     13763.3
    406080     13766.3
    406120     13767.1
    406160     13769.1
    406200     13769.8
    406240     13770.7
    406280       13773
    406320     13773.6
    406360     13774.8
    406400     13776.8
    406440     13776.7
    406480     13778.4
    406520     13780.7
    406560     13782.6
    406600     13782.7
    406640     13784.6
    406680     13786.8
    406720     13786.1
    406760     13788.2
    406800     13789.2
    406840     13790.3
    406880     13793.4
    406920     13794.1
    406960     13796.1
    407000     13796.9
    407040     13797.8
    407080     13800.1
    407120     13800.7
    407160     13801.9
    407200       13804
    407240     13803.7
    407280     13805.4
    407320     13807.7
    407360     13809.7
    407400     13809.8
    407440     13811.8
    407480     13813.8
    407520     13813.1
    407560     13815.3
    407600     13816.2
    407640     13817.4
    407680     13820.5
    407720     13821.2
    407760     13823.2
    407800     13823.9
    407840     13824.9
    407880     13827.1
    407920     13827.8
    407960       13829
    408000       13831
    408040     13830.8
    408080     13832.5
    408120     13834.7
    408160     13836.7
    408200     13836.8
    408240     13838.8
    408280     13840.9
    408320     13840.2
    408360     13842.3
    408400     13843.3
    408440     13844.4
    408480     13847.5
    408520     13848.2
    408560     13850.2
    408600       13851
    408640     13851.9
    408680     13854.2
    408720     13854.8
    408760       13856
    408800       13858
    408840     13857.8
    408880     13859.5
    408920     13861.8
    408960     13863.7
    409000     13863.9
    409040     13865.9
    409080       13868
    409120     13867.2
    409160     13869.4
    409200     13870.3
    409240     13871.5
    409280     13874.5
    409320     13875.4
    409360     13877.2
    409400       13878
    409440       13879
    409480     13881.3
    409520     13881.9
    409560     13883.1
    409600     13885.1
    409640     13884.9
    409680     13886.6
    409720     13888.8
    409760     13890.8
    409800     13890.9
    409840     13892.9
    409880       13895
    409920     13894.3
    409960     13896.4
    410000     13897.4
    410040     13898.5
    410080     13901.6
    410120     13902.4
    410160     13904.3
    410200     13905.1
    410240       13906
    410280     13908.4
    410320     13908.9
    410360     13910.2
    410400     13912.1
    410440     13911.9
    410480     13913.6
    410520     13915.9
    410560     13917.8
    410600       13918
    410640       13920
    410680       13922
    410720     13921.3
    410760     13923.5
    410800     13924.5
    410840     13925.6
    410880     13928.6
    410920     13929.4
    410960     13931.4
    411000     13932.1
    411040       13933
    411080     13935.4
    411120       13936
    411160     13937.2
    411200     13939.2
    411240     13938.9
    411280     13940.7
    411320     13942.9
    411360     13944.8
    411400       13945
    411440       13947
    411480       13949
    411520     13948.3
    411560     13950.5
    411600     13951.5
    411640     13952.6
    411680     13955.7
    411720     13956.4
    411760     13958.4
    411800     13959.2
    411840     13960.1
    411880     13962.5
    411920       13963
    411960     13964.2
    412000     13966.2
    412040       13966
    412080     13967.7
    412120     13969.9
    412160     13971.8
    412200     13972.1
    412240       13974
    412280     13976.1
    412320     13975.3
    412360     13977.5
    412400     13978.6
    412440     13979.7
    412480     13982.7
    412520     13983.4
    412560     13985.4
    412600     13986.3
    412640     13987.1
    412680     13989.5
    412720       13990
    412760     13991.3
    412800     13993.2
    412840       13993
    412880     13994.8
    412920     13996.9
    412960     13998.8
    413000       13999
    413040       14001
    413080     14003.1
    413120     14002.3
    413160     14004.5
    413200     14005.6
    413240     14006.7
    413280     14009.7
    413320     14010.4
    413360     14012.4
    413400     14013.2
    413440     14014.1
    413480     14016.5
    413520       14017
    413560     14018.3
    413600     14020.2
    413640       14020
    413680     14021.8
    413720       14024
    413760     14025.8
    413800       14026
    413840     14028.1
    413880     14030.1
    413920     14029.4
    413960     14031.5
    414000     14032.6
    414040     14033.7
    414080     14036.7
    414120     14037.4
    414160     14039.5
    414200     14040.3
    414240     14041.2
    414280     14043.5
    414320       14044
    414360     14045.3
    414400     14047.3
    414440       14047
    414480     14048.8
    414520       14051
    414560     14052.9
    414600     14053.1
    414640     14055.1
    414680     14057.1
    414720     14056.5
    414760     14058.5
    414800     14059.6
    414840     14060.8
    414880     14063.7
    414920     14064.4
    414960     14066.5
    415000     14067.3
    415040     14068.2
    415080     14070.5
    415120       14071
    415160     14072.3
    415200     14074.3
    415240       14074
    415280     14075.7
    415320       14078
    415360     14079.9
    415400       14080
    415440     14082.1
    415480     14084.1
    415520     14083.5
    415560     14085.5
    415600     14086.6
    415640     14087.7
    415680     14090.7
    415720     14091.5
    415760     14093.5
    415800     14094.3
    415840     14095.2
    415880     14097.5
    415920       14098
    415960     14099.3
    416000     14101.3
    416040       14101
    416080     14102.8
    416120       14105
    416160     14106.9
    416200       14107
    416240     14109.1
    416280     14111.1
    416320     14110.5
    416360     14112.5
    416400     14113.7
    416440     14114.7
    416480     14117.8
    416520     14118.5
    416560     14120.5
    416600     14121.2
    416640     14122.2
    416680     14124.5
    416720       14125
    416760     14126.3
    416800     14128.3
    416840       14128
    416880     14129.8
    416920       14132
    416960     14133.9
    417000       14134
    417040     14136.1
    417080     14138.1
    417120     14137.5
    417160     14139.5
    417200     14140.7
    417240     14141.7
    417280     14144.8
    417320     14145.4
    417360     14147.5
    417400     14148.3
    417440     14149.2
    417480     14151.5
    417520       14152
    417560     14153.3
    417600     14155.3
    417640       14155
    417680     14156.8
    417720       14159
    417760     14160.8
    417800     14160.9
    417840     14163.1
    417880     14165.1
    417920     14164.5
    417960     14166.4
    418000     14167.7
    418040     14168.6
    418080     14171.8
    418120     14172.4
    418160     14174.5
    418200     14175.3
    418240     14176.2
    418280     14178.5
    418320     14179.1
    418360     14180.3
    418400     14182.3
    418440       14182
    418480     14183.8
    418520     14186.1
    418560     14187.9
    418600     14187.9
    418640     14190.1
    418680     14192.1
    418720     14191.5
    418760     14193.4
    418800     14194.7
    418840     14195.6
    418880     14198.8
    418920     14199.4
    418960     14201.5
    419000     14202.2
    419040     14203.2
    419080     14205.5
    419120     14206.1
    419160     14207.3
    419200     14209.3
    419240       14209
    419280     14210.8
    419320     14213.1
    419360     14214.8
    419400     14214.9
    419440     14217.1
    419480       14219
    419520     14218.4
    419560     14220.4
    419600     14221.7
    419640     14222.6
    419680     14225.8
    419720     14226.4
    419760     14228.5
    419800     14229.2
    419840     14230.2
    419880     14232.5
    419920     14233.1
    419960     14234.3
    420000     14236.3
    420040       14236
    420080     14237.8
    420120     14240.1
    420160     14241.9
    420200       14242
    420240     14244.1
    420280       14246
    420320     14245.4
    420360     14247.5
    420400     14248.7
    420440     14249.6
    420480     14252.8
    420520     14253.4
    420560     14255.5
    420600     14256.2
    420640     14257.2
    420680     14259.5
    420720     14260.1
    420760     14261.3
    420800     14263.3
    420840       14263
    420880     14264.8
    420920     14267.1
    420960     14268.9
    421000       14269
    421040     14271.1
    421080     14273.1
    421120     14272.5
    421160     14274.5
    421200     14275.7
    421240     14276.6
    421280     14279.8
    421320     14280.4
    421360     14282.6
    421400     14283.2
    421440     14284.1
    421480     14286.5
    421520     14287.2
    421560     14288.2
    421600     14290.2
    421640     14290.1
    421680     14291.8
    421720     14294.1
    421760     14295.9
    421800     14296.1
    421840     14298.1
    421880     14300.1
    421920     14299.6
    421960     14301.5
    422000     14302.7
    422040     14303.6
    422080     14306.7
    422120     14307.5
    422160     14309.6
    422200     14310.2
    422240     14311.2
    422280     14313.5
    422320     14314.2
    422360     14315.2
    422400     14317.2
    422440     14317.1
    422480     14318.8
    422520     14321.1
    422560     14322.9
    422600     14323.1
    422640       14325
    422680     14327.1
    422720     14326.5
    422760     14328.5
    422800     14329.7
    422840     14330.6
    422880     14333.7
    422920     14334.4
    422960     14336.5
    423000     14337.1
    423040     14338.2
    423080     14340.5
    423120     14341.1
    423160     14342.1
    423200     14344.2
    423240     14344.1
    423280     14345.8
    423320     14348.1
    423360     14349.9
    423400     14350.1
    423440     14352.1
    423480     14354.1
    423520     14353.5
    423560     14355.5
    423600     14356.7
    423640     14357.6
    423680     14360.7
    423720     14361.3
    423760     14363.5
    423800     14364.1
    423840     14365.2
    423880     14367.5
    423920     14368.2
    423960     14369.1
    424000     14371.2
    424040       14371
    424080     14372.9
    424120     14375.1
    424160     14376.8
    424200     14377.1
    424240       14379
    424280     14381.1
    424320     14380.5
    424360     14382.4
    424400     14383.6
    424440     14384.5
    424480     14387.7
    424520     14388.3
    424560     14390.5
    424600     14391.1
    424640     14392.1
    424680     14394.4
    424720     14395.1
    424760       14396
    424800     14398.2
    424840       14398
    424880     14399.8
    424920     14402.1
    424960     14403.8
    425000       14404
    425040       14406
    425080     14408.1
    425120     14407.5
    425160     14409.4
    425200     14410.6
    425240     14411.5
    425280     14414.6
    425320     14415.3
    425360     14417.5
    425400       14418
    425440       14419
    425480     14421.4
    425520     14422.1
    425560       14423
    425600     14425.1
    425640       14425
    425680     14426.8
    425720       14429
    425760     14430.7
    425800     14430.9
    425840     14432.9
    425880     14435.1
    425920     14434.4
    425960     14436.3
    426000     14437.5
    426040     14438.4
    426080     14441.6
    426120     14442.2
    426160     14444.4
    426200     14444.9
    426240       14446
    426280     14448.4
    426320       14449
    426360       14450
    426400     14452.1
    426440     14451.9
    426480     14453.8
    426520       14456
    426560     14457.7
    426600     14457.9
    426640     14459.9
    426680     14462.1
    426720     14461.4
    426760     14463.3
    426800     14464.5
    426840     14465.4
    426880     14468.6
    426920     14469.2
    426960     14471.4
    427000     14471.9
    427040       14473
    427080     14475.4
    427120       14476
    427160     14476.9
    427200       14479
    427240     14478.8
    427280     14480.8
    427320       14483
    427360     14484.7
    427400     14484.9
    427440       14487
    427480       14489
    427520     14488.3
    427560     14490.2
    427600     14491.5
    427640     14492.3
    427680     14495.5
    427720     14496.1
    427760     14498.4
    427800     14498.9
    427840     14499.9
    427880     14502.3
    427920     14502.9
    427960     14503.9
    428000       14506
    428040     14505.8
    428080     14507.7
    428120       14510
    428160     14511.7
    428200     14511.8
    428240     14513.9
    428280     14515.9
    428320     14515.2
    428360     14517.3
    428400     14518.5
    428440     14519.3
    428480     14522.5
    428520     14523.1
    428560     14525.4
    428600     14525.9
    428640     14526.9
    428680     14529.3
    428720       14530
    428760     14530.8
    428800       14533
    428840     14532.8
    428880     14534.7
    428920       14537
    428960     14538.7
    429000     14538.8
    429040     14540.9
    429080     14542.9
    429120     14542.2
    429160     14544.2
    429200     14545.5
    429240     14546.3
    429280     14549.5
    429320     14550.1
    429360     14552.4
    429400     14552.9
    429440     14553.9
    429480     14556.3
    429520       14557
    429560     14557.8
    429600     14559.9
    429640     14559.8
    429680     14561.7
    429720     14563.9
    429760     14565.6
    429800     14565.8
    429840     14567.8
    429880     14569.8
    429920     14569.1
    429960     14571.2
    430000     14572.4
    430040     14573.2
    430080     14576.5
    430120     14577.1
    430160     14579.4
    430200     14579.9
    430240     14580.9
    430280     14583.3
    430320       14584
    430360     14584.9
    430400     14586.9
    430440     14586.8
    430480     14588.7
    430520     14590.9
    430560     14592.6
    430600     14592.7
    430640     14594.9
    430680     14596.8
    430720     14596.1
    430760     14598.1
    430800     14599.4
    430840     14600.3
    430880     14603.5
    430920     14604.1
    430960     14606.4
    431000     14606.9
    431040       14608
    431080     14610.3
    431120     14610.9
    431160     14611.8
    431200     14613.9
    431240     14613.7
    431280     14615.7
    431320     14617.9
    431360     14619.6
    431400     14619.8
    431440     14621.8
    431480     14623.7
    431520     14623.1
    431560     14625.1
    431600     14626.5
    431640     14627.2
    431680     14630.4
    431720       14631
    431760     14633.4
    431800     14633.9
    431840     14634.9
    431880     14637.2
    431920     14637.9
    431960     14638.8
    432000     14640.8
    432040     14640.7
    432080     14642.7
    432120     14644.9
    432160     14646.5
    432200     14646.8
    432240     14648.8
    432280     14650.7
    432320       14650
    432360       14652
    432400     14653.4
    432440     14654.2
    432480     14657.4
    432520       14658
    432560     14660.4
    432600     14660.9
    432640     14661.9
    432680     14664.2
    432720     14664.9
    432760     14665.8
    432800     14667.8
    432840     14667.7
    432880     14669.6
    432920     14671.9
    432960     14673.5
    433000     14673.7
    433040     14675.8
    433080     14677.6
    433120       14677
    433160       14679
    433200     14680.4
    433240     14681.1
    433280     14684.4
    433320     14684.9
    433360     14687.3
    433400     14687.8
    433440     14688.9
    433480     14691.1
    433520     14691.9
    433560     14692.7
    433600     14694.8
    433640     14694.7
    433680     14696.6
    433720     14698.8
    433760     14700.5
    433800     14700.7
    433840     14702.8
    433880     14704.6
    433920       14704
    433960     14705.9
    434000     14707.4
    434040     14708.1
    434080     14711.4
    434120     14711.9
    434160     14714.4
    434200     14714.7
    434240     14715.8
    434280     14718.2
    434320     14718.9
    434360     14719.7
    434400     14721.8
    434440     14721.7
    434480     14723.5
    434520     14725.8
    434560     14727.4
    434600     14727.6
    434640     14729.7
    434680     14731.5
    434720       14731
    434760     14732.9
    434800     14734.4
    434840     14735.1
    434880     14738.4
    434920     14738.8
    434960     14741.4
    435000     14741.7
    435040     14742.8
    435080     14745.1
    435120     14745.8
    435160     14746.8
    435200     14748.7
    435240     14748.7
    435280     14750.5
    435320     14752.8
    435360     14754.4
    435400     14754.5
    435440     14756.7
    435480     14758.5
    435520     14757.9
    435560     14759.9
    435600     14761.4
    435640       14762
    435680     14765.4
    435720     14765.8
    435760     14768.4
    435800     14768.7
    435840     14769.8
    435880     14772.1
    435920     14772.7
    435960     14773.7
    436000     14775.7
    436040     14775.6
    436080     14777.5
    436120     14779.8
    436160     14781.4
    436200     14781.5
    436240     14783.7
    436280     14785.5
    436320     14784.9
    436360     14786.8
    436400     14788.3
    436440       14789
    436480     14792.4
    436520     14792.8
    436560     14795.4
    436600     14795.6
    436640     14796.7
    436680     14799.1
    436720     14799.7
    436760     14800.7
    436800     14802.7
    436840     14802.6
    436880     14804.4
    436920     14806.7
    436960     14808.3
    437000     14808.4
    437040     14810.7
    437080     14812.4
    437120     14811.8
    437160     14813.8
    437200     14815.2
    437240       14816
    437280     14819.3
    437320     14819.7
    437360     14822.2
    437400     14822.5
    437440     14823.7
    437480       14826
    437520     14826.6
    437560     14827.6
    437600     14829.6
    437640     14829.5
    437680     14831.4
    437720     14833.7
    437760     14835.2
    437800     14835.4
    437840     14837.6
    437880     14839.4
    437920     14838.7
    437960     14840.7
    438000     14842.1
    438040     14842.9
    438080     14846.3
    438120     14846.6
    438160     14849.1
    438200     14849.5
    438240     14850.6
    438280     14852.9
    438320     14853.5
    438360     14854.6
    438400     14856.6
    438440     14856.4
    438480     14858.3
    438520     14860.6
    438560     14862.1
    438600     14862.3
    438640     14864.6
    438680     14866.3
    438720     14865.7
    438760     14867.6
    438800       14869
    438840     14869.8
    438880     14873.3
    438920     14873.5
    438960       14876
    439000     14876.3
    439040     14877.5
    439080     14879.8
    439120     14880.4
    439160     14881.5
    439200     14883.5
    439240     14883.3
    439280     14885.2
    439320     14887.6
    439360       14889
    439400     14889.2
    439440     14891.5
    439480     14893.2
    439520     14892.7
    439560     14894.6
    439600       14896
    439640     14896.7
    439680     14900.2
    439720     14900.5
    439760       14903
    439800     14903.3
    439840     14904.4
    439880     14906.8
    439920     14907.4
    439960     14908.5
    440000     14910.4
    440040     14910.3
    440080     14912.2
    440120     14914.5
    440160       14916
    440200     14916.1
    440240     14918.4
    440280     14920.2
    440320     14919.6
    440360     14921.6
    440400       14923
    440440     14923.7
    440480     14927.2
    440520     14927.5
    440560       14930
    440600     14930.3
    440640     14931.4
    440680     14933.8
    440720     14934.4
    440760     14935.4
    440800     14937.4
    440840     14937.2
    440880     14939.1
    440920     14941.5
    440960       14943
    441000     14943.1
    441040     14945.4
    441080     14947.2
    441120     14946.6
    441160     14948.5
    441200     14949.9
    441240     14950.6
    441280     14954.1
    441320     14954.5
    441360     14956.9
    441400     14957.2
    441440     14958.4
    441480     14960.8
    441520     14961.4
    441560     14962.4
    441600     14964.4
    441640     14964.2
    441680     14966.1
    441720     14968.4
    441760       14970
    441800       14970
    441840     14972.3
    441880     14974.2
    441920     14973.5
    441960     14975.5
    442000     14976.8
    442040     14977.5
    442080     14981.1
    442120     14981.5
    442160     14983.9
    442200     14984.2
    442240     14985.3
    442280     14987.7
    442320     14988.4
    442360     14989.3
    442400     14991.3
    442440     14991.1
    442480     14993.1
    442520     14995.4
    442560       14997
    442600     14996.9
    442640     14999.3
    442680     15001.1
    442720     15000.5
    442760     15002.5
    442800     15003.8
    442840     15004.5
    442880       15008
    442920     15008.5
    442960     15010.9
    443000     15011.2
    443040     15012.2
    443080     15014.7
    443120     15015.3
    443160     15016.2
    443200     15018.2
    443240     15018.1
    443280     15020.1
    443320     15022.4
    443360       15024
    443400     15023.9
    443440     15026.2
    443480       15028
    443520     15027.4
    443560     15029.4
    443600     15030.7
    443640     15031.5
    443680       15035
    443720     15035.4
    443760     15037.9
    443800     15038.2
    443840     15039.2
    443880     15041.6
    443920     15042.3
    443960     15043.2
    444000     15045.2
    444040     15045.1
    444080       15047
    444120     15049.3
    444160     15050.9
    444200     15050.8
    444240     15053.2
    444280     15054.9
    444320     15054.4
    444360     15056.4
    444400     15057.7
    444440     15058.4
    444480     15061.9
    444520     15062.3
    444560     15064.9
    444600     15065.2
    444640     15066.1
    444680     15068.6
    444720     15069.2
    444760     15070.2
    444800     15072.2
    444840       15072
    444880     15073.9
    444920     15076.3
    444960     15077.8
    445000     15077.8
    445040     15080.1
    445080     15081.8
    445120     15081.4
    445160     15083.3
    445200     15084.7
    445240     15085.4
    445280     15088.9
    445320     15089.3
    445360     15091.8
    445400     15092.1
    445440     15093.1
    445480     15095.6
    445520     15096.2
    445560     15097.1
    445600     15099.1
    445640     15098.9
    445680     15100.9
    445720     15103.3
    445760     15104.7
    445800     15104.8
    445840     15107.1
    445880     15108.7
    445920     15108.4
    445960     15110.3
    446000     15111.7
    446040     15112.3
    446080     15115.9
    446120     15116.2
    446160     15118.8
    446200       15119
    446240       15120
    446280     15122.5
    446320     15123.1
    446360     15124.1
    446400       15126
    446440     15125.9
    446480     15127.9
    446520     15130.3
    446560     15131.6
    446600     15131.7
    446640     15134.1
    446680     15135.7
    446720     15135.3
    446760     15137.2
    446800     15138.7
    446840     15139.3
    446880     15142.8
    446920     15143.2
    446960     15145.7
    447000       15146
    447040       15147
    447080     15149.5
    447120       15150
    447160       15151
    447200       15153
    447240     15152.9
    447280     15154.8
    447320     15157.3
    447360     15158.6
    447400     15158.7
    447440       15161
    447480     15162.7
    447520     15162.2
    447560     15164.2
    447600     15165.7
    447640     15166.3
    447680     15169.8
    447720     15170.2
    447760     15172.7
    447800       15173
    447840     15173.9
    447880     15176.5
    447920       15177
    447960       15178
    448000       15180
    448040     15179.8
    448080     15181.7
    448120     15184.3
    448160     15185.6
    448200     15185.7
    448240       15188
    448280     15189.7
    448320     15189.2
    448360     15191.2
    448400     15192.6
    448440     15193.3
    448480     15196.8
    448520     15197.1
    448560     15199.7
    448600       15200
    448640     15200.8
    448680     15203.4
    448720       15204
    448760       15205
    448800       15207
    448840     15206.8
    448880     15208.7
    448920     15211.3
    448960     15212.5
    449000     15212.7
    449040       15215
    449080     15216.7
    449120     15216.1
    449160     15218.1
    449200     15219.6
    449240     15220.3
    449280     15223.8
    449320     15224.1
    449360     15226.7
    449400       15227
    449440     15227.8
    449480     15230.4
    449520       15231
    449560       15232
    449600     15233.9
    449640     15233.7
    449680     15235.7
    449720     15238.3
    449760     15239.5
    449800     15239.7
    449840     15241.9
    449880     15243.6
    449920     15243.1
    449960     15245.1
    450000     15246.6
    450040     15247.2
    450080     15250.8
    450120       15251
    450160     15253.7
    450200     15253.9
    450240     15254.8
    450280     15257.3
    450320       15258
    450360     15258.9
    450400     15260.9
    450440     15260.7
    450480     15262.6
    450520     15265.3
    450560     15266.4
    450600     15266.7
    450640     15268.8
    450680     15270.6
    450720       15270
    450760     15272.1
    450800     15273.5
    450840     15274.1
    450880     15277.7
    450920     15277.9
    450960     15280.7
    451000     15280.9
    451040     15281.8
    451080     15284.2
    451120     15284.9
    451160     15285.9
    451200     15287.8
    451240     15287.6
    451280     15289.6
    451320     15292.2
    451360     15293.3
    451400     15293.6
    451440     15295.8
    451480     15297.5
    451520     15296.9
    451560     15299.1
    451600     15300.5
    451640     15301.1
    451680     15304.6
    451720     15304.9
    451760     15307.6
    451800     15307.9
    451840     15308.7
    451880     15311.2
    451920     15311.8
    451960     15312.9
    452000     15314.7
    452040     15314.6
    452080     15316.6
    452120     15319.1
    452160     15320.3
    452200     15320.5
    452240     15322.8
    452280     15324.5
    452320     15323.8
    452360       15326
    452400     15327.4
    452440     15328.1
    452480     15331.5
    452520     15331.8
    452560     15334.6
    452600     15334.8
    452640     15335.7
    452680     15338.1
    452720     15338.7
    452760     15339.8
    452800     15341.7
    452840     15341.6
    452880     15343.6
    452920     15346.1
    452960     15347.3
    453000     15347.5
    453040     15349.7
    453080     15351.4
    453120     15350.8
    453160       15353
    453200     15354.3
    453240       15355
    453280     15358.5
    453320     15358.8
    453360     15361.5
    453400     15361.7
    453440     15362.7
    453480       15365
    453520     15365.7
    453560     15366.7
    453600     15368.6
    453640     15368.5
    453680     15370.5
    453720       15373
    453760     15374.2
    453800     15374.4
    453840     15376.6
    453880     15378.4
    453920     15377.7
    453960       15380
    454000     15381.3
    454040     15381.9
    454080     15385.4
    454120     15385.8
    454160     15388.4
    454200     15388.6
    454240     15389.6
    454280     15391.9
    454320     15392.7
    454360     15393.7
    454400     15395.6
    454440     15395.5
    454480     15397.4
    454520     15399.9
    454560     15401.1
    454600     15401.4
    454640     15403.5
    454680     15405.3
    454720     15404.6
    454760     15406.9
    454800     15408.2
    454840     15408.9
    454880     15412.3
    454920     15412.7
    454960     15415.4
    455000     15415.6
    455040     15416.5
    455080     15418.9
    455120     15419.6
    455160     15420.6
    455200     15422.5
    455240     15422.5
    455280     15424.3
    455320     15426.8
    455360       15428
    455400     15428.3
    455440     15430.5
    455480     15432.2
    455520     15431.6
    455560     15433.9
    455600     15435.1
    455640     15435.8
    455680     15439.3
    455720     15439.6
    455760     15442.4
    455800     15442.5
    455840     15443.4
    455880     15445.8
    455920     15446.5
    455960     15447.5
    456000     15449.4
    456040     15449.4
    456080     15451.2
    456120     15453.8
    456160       15455
    456200     15455.3
    456240     15457.3
    456280     15459.1
    456320     15458.6
    456360     15460.8
    456400     15462.1
    456440     15462.8
    456480     15466.2
    456520     15466.5
    456560     15469.3
    456600     15469.4
    456640     15470.4
    456680     15472.8
    456720     15473.4
    456760     15474.5
    456800     15476.4
    456840     15476.4
    456880     15478.1
    456920     15480.7
    456960     15481.9
    457000     15482.2
    457040     15484.3
    457080       15486
    457120     15485.5
    457160     15487.7
    457200       15489
    457240     15489.7
    457280     15493.1
    457320     15493.4
    457360     15496.2
    457400     15496.3
    457440     15497.3
    457480     15499.6
    457520     15500.3
    457560     15501.4
    457600     15503.3
    457640     15503.3
    457680     15505.1
    457720     15507.6
    457760     15508.8
    457800     15509.2
    457840     15511.1
    457880       15513
    457920     15512.4
    457960     15514.7
    458000     15515.9
    458040     15516.5
    458080       15520
    458120     15520.2
    458160     15523.1
    458200     15523.2
    458240     15524.2
    458280     15526.6
    458320     15527.2
    458360     15528.3
    458400     15530.2
    458440     15530.2
    458480       15532
    458520     15534.5
    458560     15535.7
    458600       15536
    458640       15538
    458680     15539.9
    458720     15539.3
    458760     15541.6
    458800     15542.8
    458840     15543.5
    458880       15547
    458920     15547.1
    458960     15550.1
    459000     15550.2
    459040       15551
    459080     15553.4
    459120     15554.1
    459160     15555.2
    459200     15557.1
    459240     15557.1
    459280     15558.9
    459320     15561.4
    459360     15562.5
    459400     15562.9
    459440     15564.9
    459480     15566.8
    459520     15566.1
    459560     15568.5
    459600     15569.7
    459640     15570.3
    459680     15573.9
    459720       15574
    459760     15576.9
    459800       15577
    459840     15577.9
    459880     15580.3
    459920     15581.1
    459960       15582
    460000       15584
    460040       15584
    460080     15585.8
    460120     15588.4
    460160     15589.4
    460200     15589.8
    460240     15591.8
    460280     15593.6
    460320       15593
    460360     15595.4
    460400     15596.5
    460440     15597.1
    460480     15600.7
    460520     15600.9
    460560     15603.8
    460600       15604
    460640     15604.8
    460680     15607.2
    460720     15607.9
    460760     15608.9
    460800     15610.9
    460840     15610.9
    460880     15612.7
    460920     15615.3
    460960     15616.3
    461000     15616.8
    461040     15618.7
    461080     15620.5
    461120     15619.9
    461160     15622.3
    461200     15623.4
    461240     15623.9
    461280     15627.6
    461320     15627.8
    461360     15630.7
    461400     15630.9
    461440     15631.7
    461480     15634.2
    461520     15634.9
    461560     15635.7
    461600     15637.8
    461640     15637.8
    461680     15639.6
    461720     15642.1
    461760     15643.2
    461800     15643.6
    461840     15645.6
    461880     15647.5
    461920     15646.8
    461960     15649.2
    462000     15650.3
    462040     15650.9
    462080     15654.5
    462120     15654.7
    462160     15657.6
    462200     15657.8
    462240     15658.6
    462280     15661.1
    462320     15661.8
    462360     15662.6
    462400     15664.7
    462440     15664.7
    462480     15666.4
    462520     15669.1
    462560     15670.1
    462600     15670.5
    462640     15672.5
    462680     15674.4
    462720     15673.7
    462760     15676.1
    462800     15677.2
    462840     15677.7
    462880     15681.4
    462920     15681.6
    462960     15684.5
    463000     15684.8
    463040     15685.5
    463080       15688
    463120     15688.7
    463160     15689.5
    463200     15691.6
    463240     15691.7
    463280     15693.3
    463320     15695.9
    463360     15697.1
    463400     15697.5
    463440     15699.4
    463480     15701.3
    463520     15700.7
    463560       15703
    463600     15704.1
    463640     15704.7
    463680     15708.4
    463720     15708.6
    463760     15711.4
    463800     15711.7
    463840     15712.5
    463880     15714.8
    463920     15715.6
    463960     15716.4
    464000     15718.5
    464040     15718.6
    464080     15720.1
    464120     15722.8
    464160       15724
    464200     15724.4
    464240     15726.3
    464280     15728.2
    464320     15727.5
    464360     15729.9
    464400       15731
    464440     15731.6
    464480     15735.3
    464520     15735.4
    464560     15738.3
    464600     15738.5
    464640     15739.4
    464680     15741.8
    464720     15742.5
    464760     15743.4
    464800     15745.4
    464840     15745.4
    464880       15747
    464920     15749.7
    464960     15750.9
    465000     15751.3
    465040     15753.2
    465080       15755
    465120     15754.4
    465160     15756.7
    465200     15757.9
    465240     15758.4
    465280     15762.2
    465320     15762.3
    465360     15765.1
    465400     15765.4
    465440     15766.2
    465480     15768.6
    465520     15769.3
    465560     15770.3
    465600     15772.3
    465640     15772.3
    465680     15773.9
    465720     15776.6
    465760     15777.7
    465800     15778.2
    465840     15780.1
    465880     15781.9
    465920     15781.3
    465960     15783.7
    466000     15784.7
    466040     15785.3
    466080       15789
    466120     15789.1
    466160       15792
    466200     15792.3
    466240     15793.1
    466280     15795.5
    466320     15796.2
    466360     15797.1
    466400     15799.1
    466440     15799.1
    466480     15800.7
    466520     15803.4
    466560     15804.6
    466600       15805
    466640       15807
    466680     15808.7
    466720     15808.2
    466760     15810.5
    466800     15811.5
    466840     15812.2
    466880     15815.8
    466920     15816.1
    466960     15818.8
    467000     15819.3
    467040       15820
    467080     15822.3
    467120     15823.1
    467160       15824
    467200     15825.9
    467240     15825.9
    467280     15827.6
    467320     15830.2
    467360     15831.5
    467400     15831.9
    467440     15833.8
    467480     15835.6
    467520       15835
    467560     15837.3
    467600     15838.4
    467640       15839
    467680     15842.7
    467720     15842.9
    467760     15845.7
    467800     15846.2
    467840     15846.8
    467880     15849.2
    467920       15850
    467960     15850.9
    468000     15852.7
    468040     15852.8
    468080     15854.4
    468120     15857.1
    468160     15858.3
    468200     15858.7
    468240     15860.7
    468280     15862.4
    468320     15861.8
    468360     15864.2
    468400     15865.2
    468440     15865.9
    468480     15869.4
    468520     15869.7
    468560     15872.6
    468600       15873
    468640     15873.7
    468680       15876
    468720     15876.8
    468760     15877.8
    468800     15879.6
    468840     15879.6
    468880     15881.2
    468920     15883.9
    468960     15885.2
    469000     15885.6
    469040     15887.5
    469080     15889.2
    469120     15888.6
    469160       15891
    469200       15892
    469240     15892.7
    469280     15896.2
    469320     15896.5
    469360     15899.4
    469400     15899.8
    469440     15900.4
    469480     15902.9
    469520     15903.7
    469560     15904.6
    469600     15906.4
    469640     15906.4
    469680     15908.1
    469720     15910.7
    469760       15912
    469800     15912.4
    469840     15914.4
    469880     15916.1
    469920     15915.4
    469960     15917.8
    470000     15918.8
    470040     15919.5
    470080     15923.1
    470120     15923.4
    470160     15926.2
    470200     15926.7
    470240     15927.3
    470280     15929.7
    470320     15930.4
    470360     15931.4
    470400     15933.2
    470440     15933.2
    470480     15934.9
    470520     15937.6
    470560     15938.8
    470600     15939.2
    470640     15941.3
    470680     15942.9
    470720     15942.3
    470760     15944.7
    470800     15945.6
    470840     15946.4
    470880       15950
    470920     15950.2
    470960       15953
    471000     15953.5
    471040     15954.1
    471080     15956.6
    471120     15957.3
    471160     15958.3
    471200     15960.1
    471240       15960
    471280     15961.8
    471320     15964.4
    471360     15965.7
    471400       15966
    471440     15968.1
    471480     15969.7
    471520       15969
    471560     15971.5
    471600     15972.4
    471640     15973.2
    471680     15976.9
    471720       15977
    471760     15979.9
    471800     15980.4
    471840     15980.9
    471880     15983.4
    471920     15984.2
    471960     15985.1
    472000       15987
    472040     15986.9
    472080     15988.7
    472120     15991.2
    472160     15992.5
    472200     15992.8
    472240     15995.1
    472280     15996.6
    472320     15995.9
    472360     15998.4
    472400     15999.3
    472440       16000
    472480     16003.7
    472520     16003.9
    472560     16006.9
    472600     16007.1
    472640     16007.8
    472680     16010.3
    472720       16011
    472760       16012
    472800     16013.9
    472840     16013.8
    472880     16015.5
    472920     16018.1
    472960     16019.4
    473000     16019.7
    473040     16021.9
    473080     16023.5
    473120     16022.8
    473160     16025.3
    473200     16026.2
    473240     16026.8
    473280     16030.5
    473320     16030.8
    473360     16033.7
    473400     16033.9
    473440     16034.6
    473480     16037.1
    473520     16037.8
    473560     16038.9
    473600     16040.8
    473640     16040.7
    473680     16042.3
    473720     16044.9
    473760     16046.3
    473800     16046.5
    473840     16048.8
    473880     16050.3
    473920     16049.7
    473960     16052.1
    474000       16053
    474040     16053.6
    474080     16057.4
    474120     16057.6
    474160     16060.5
    474200     16060.8
    474240     16061.4
    474280     16063.9
    474320     16064.7
    474360     16065.7
    474400     16067.6
    474440     16067.6
    474480     16069.2
    474520     16071.7
    474560     16073.1
    474600     16073.4
    474640     16075.6
    474680     16077.1
    474720     16076.6
    474760     16078.9
    474800     16079.9
    474840     16080.5
    474880     16084.3
    474920     16084.4
    474960     16087.4
    475000     16087.6
    475040     16088.3
    475080     16090.8
    475120     16091.6
    475160     16092.6
    475200     16094.5
    475240     16094.4
    475280       16096
    475320     16098.5
    475360       16100
    475400     16100.2
    475440     16102.4
    475480       16104
    475520     16103.4
    475560     16105.8
    475600     16106.7
    475640     16107.2
    475680     16111.1
    475720     16111.2
    475760     16114.2
    475800     16114.4
    475840     16115.2
    475880     16117.7
    475920     16118.4
    475960     16119.5
    476000     16121.3
    476040     16121.3
    476080     16122.9
    476120     16125.4
    476160     16126.9
    476200     16127.1
    476240     16129.4
    476280     16130.9
    476320     16130.4
    476360     16132.7
    476400     16133.6
    476440     16134.1
    476480     16137.9
    476520       16138
    476560     16141.1
    476600     16141.2
    476640       16142
    476680     16144.5
    476720     16145.2
    476760     16146.3
    476800     16148.1
    476840     16148.1
    476880     16149.8
    476920     16152.3
    476960     16153.8
    477000     16153.9
    477040     16156.2
    477080     16157.7
    477120     16157.2
    477160     16159.6
    477200     16160.5
    477240     16160.9
    477280     16164.8
    477320     16164.8
    477360       16168
    477400     16168.1
    477440     16168.9
    477480     16171.4
    477520       16172
    477560     16173.2
    477600       16175
    477640       16175
    477680     16176.6
    477720     16179.2
    477760     16180.6
    477800     16180.8
    477840     16183.1
    477880     16184.6
    477920     16184.1
    477960     16186.4
    478000     16187.3
    478040     16187.8
    478080     16191.7
    478120     16191.6
    478160     16194.8
    478200     16194.9
    478240     16195.8
    478280     16198.2
    478320     16198.9
    478360       16200
    478400     16201.8
    478440     16201.8
    478480     16203.5
    478520     16206.2
    478560     16207.5
    478600     16207.6
    478640     16209.9
    478680     16211.5
    478720     16210.9
    478760     16213.3
    478800     16214.2
    478840     16214.6
    478880     16218.5
    478920     16218.4
    478960     16221.7
    479000     16221.8
    479040     16222.6
    479080     16225.1
    479120     16225.8
    479160     16226.9
    479200     16228.7
    479240     16228.7
    479280     16230.3
    479320       16233
    479360     16234.4
    479400     16234.4
    479440     16236.8
    479480     16238.4
    479520     16237.8
    479560     16240.3
    479600     16241.1
    479640     16241.5
    479680     16245.3
    479720     16245.3
    479760     16248.6
    479800     16248.7
    479840     16249.5
    479880     16251.9
    479920     16252.7
    479960     16253.7
    480000     16255.6
    480040     16255.5
    480080     16257.3
    480120     16259.9
    480160     16261.3
    480200     16261.3
    480240     16263.7
    480280     16265.2
    480320     16264.6
    480360     16267.2
    480400     16267.9
    480440     16268.4
    480480     16272.1
    480520     16272.3
    480560     16275.5
    480600     16275.6
    480640     16276.4
    480680     16278.8
    480720     16279.7
    480760     16280.7
    480800     16282.5
    480840     16282.5
    480880     16284.2
    480920     16286.8
    480960     16288.1
    481000     16288.3
    481040     16290.6
    481080     16292.1
    481120     16291.5
    481160     16294.1
    481200     16294.7
    481240     16295.4
    481280     16298.9
    481320     16299.1
    481360     16302.3
    481400     16302.4
    481440     16303.3
    481480     16305.7
    481520     16306.5
    481560     16307.5
    481600     16309.4
    481640     16309.4
    481680     16311.1
    481720     16313.7
    481760       16315
    481800     16315.1
    481840     16317.5
    481880     16318.9
    481920     16318.4
    481960     16320.9
    482000     16321.6
    482040     16322.2
    482080     16325.9
    482120       16326
    482160     16329.2
    482200     16329.3
    482240     16330.2
    482280     16332.7
    482320     16333.4
    482360     16334.5
    482400     16336.3
    482440     16336.2
    482480       16338
    482520     16340.6
    482560     16341.9
    482600       16342
    482640     16344.4
    482680     16345.8
    482720     16345.2
    482760     16347.8
    482800     16348.5
    482840     16349.2
    482880     16352.8
    482920     16352.9
    482960     16356.1
    483000     16356.2
    483040     16357.1
    483080     16359.6
    483120     16360.4
    483160     16361.4
    483200     16363.1
    483240     16363.1
    483280     16364.8
    483320     16367.4
    483360     16368.8
    483400     16368.9
    483440     16371.2
    483480     16372.7
    483520       16372
    483560     16374.7
    483600     16375.4
    483640       16376
    483680     16379.6
    483720     16379.8
    483760       16383
    483800     16383.2
    483840       16384
    483880     16386.5
    483920     16387.2
    483960     16388.2
    484000       16390
    484040     16389.9
    484080     16391.7
    484120     16394.3
    484160     16395.7
    484200     16395.8
    484240     16398.1
    484280     16399.6
    484320     16398.9
    484360     16401.6
    484400     16402.3
    484440     16402.9
    484480     16406.5
    484520     16406.7
    484560     16409.8
    484600       16410
    484640     16410.9
    484680     16413.4
    484720     16414.1
    484760       16415
    484800     16416.9
    484840     16416.8
    484880     16418.6
    484920     16421.2
    484960     16422.5
    485000     16422.7
    485040       16425
    485080     16426.5
    485120     16425.8
    485160     16428.5
    485200     16429.2
    485240     16429.7
    485280     16433.4
    485320     16433.6
    485360     16436.7
    485400     16436.9
    485440     16437.8
    485480     16440.2
    485520     16441.1
    485560     16441.9
    485600     16443.8
    485640     16443.6
    485680     16445.5
    485720       16448
    485760     16449.4
    485800     16449.5
    485840     16451.8
    485880     16453.3
    485920     16452.7
    485960     16455.4
    486000       16456
    486040     16456.6
    486080     16460.3
    486120     16460.5
    486160     16463.6
    486200     16463.7
    486240     16464.7
    486280       16467
    486320     16467.9
    486360     16468.8
    486400     16470.7
    486440     16470.5
    486480     16472.3
    486520     16474.9
    486560     16476.3
    486600     16476.4
    486640     16478.7
    486680     16480.2
    486720     16479.5
    486760     16482.2
    486800       16483
    486840     16483.4
    486880     16487.2
    486920     16487.4
    486960     16490.5
    487000     16490.6
    487040     16491.5
    487080     16493.9
    487120     16494.7
    487160     16495.7
    487200     16497.6
    487240     16497.4
    487280     16499.2
    487320     16501.7
    487360     16503.2
    487400     16503.3
    487440     16505.5
    487480     16507.1
    487520     16506.4
    487560       16509
    487600     16509.9
    487640     16510.3
    487680     16514.1
    487720     16514.3
    487760     16517.2
    487800     16517.5
    487840     16518.4
    487880     16520.8
    487920     16521.6
    487960     16522.6
    488000     16524.5
    488040     16524.3
    488080     16526.1
    488120     16528.5
    488160     16530.1
    488200     16530.2
    488240     16532.4
    488280     16533.9
    488320     16533.2
    488360     16535.9
    488400     16536.7
    488440     16537.1
    488480       16541
    488520     16541.2
    488560     16544.1
    488600     16544.4
    488640     16545.3
    488680     16547.7
    488720     16548.5
    488760     16549.4
    488800     16551.4
    488840     16551.2
    488880     16553.1
    488920     16555.4
    488960       16557
    489000       16557
    489040     16559.3
    489080     16560.8
    489120     16560.1
    489160     16562.7
    489200     16563.5
    489240     16563.9
    489280     16567.9
    489320     16568.1
    489360       16571
    489400     16571.3
    489440     16572.2
    489480     16574.6
    489520     16575.4
    489560     16576.4
    489600     16578.2
    489640     16578.1
    489680     16579.9
    489720     16582.3
    489760     16583.9
    489800     16583.8
    489840     16586.2
    489880     16587.7
    489920       16587
    489960     16589.6
    490000     16590.4
    490040     16590.8
    490080     16594.7
    490120       16595
    490160     16597.8
    490200     16598.1
    490240       16599
    490280     16601.3
    490320     16602.2
    490360     16603.2
    490400     16605.1
    490440     16604.9
    490480     16606.8
    490520     16609.2
    490560     16610.8
    490600     16610.7
    490640     16613.1
    490680     16614.6
    490720     16613.9
    490760     16616.4
    490800     16617.3
    490840     16617.6
    490880     16621.6
    490920     16621.8
    490960     16624.7
    491000       16625
    491040     16625.8
    491080     16628.3
    491120       16629
    491160     16630.1
    491200     16631.9
    491240     16631.7
    491280     16633.6
    491320       16636
    491360     16637.6
    491400     16637.5
    491440       16640
    491480     16641.3
    491520     16640.7
    491560     16643.2
    491600     16644.1
    491640     16644.5
    491680     16648.4
    491720     16648.7
    491760     16651.5
    491800     16651.8
    491840     16652.6
    491880     16655.1
    491920     16655.9
    491960     16656.9
    492000     16658.8
    492040     16658.5
    492080     16660.5
    492120     16662.9
    492160     16664.5
    492200     16664.3
    492240     16666.8
    492280     16668.2
    492320     16667.6
    492360     16670.1
    492400       16671
    492440     16671.3
    492480     16675.3
    492520     16675.5
    492560     16678.3
    492600     16678.7
    492640     16679.6
    492680     16681.9
    492720     16682.7
    492760     16683.7
    492800     16685.6
    492840     16685.4
    492880     16687.3
    492920     16689.7
    492960     16691.4
    493000     16691.2
    493040     16693.7
    493080       16695
    493120     16694.5
    493160       16697
    493200     16697.8
    493240     16698.2
    493280     16702.1
    493320     16702.4
    493360     16705.1
    493400     16705.6
    493440     16706.3
    493480     16708.7
    493520     16709.6
    493560     16710.6
    493600     16712.4
    493640     16712.3
    493680     16714.2
    493720     16716.6
    493760     16718.2
    493800       16718
    493840     16720.5
    493880     16721.9
    493920     16721.4
    493960     16723.9
    494000     16724.6
    494040       16725
    494080       16729
    494120     16729.3
    494160       16732
    494200     16732.3
    494240     16733.2
    494280     16735.5
    494320     16736.4
    494360     16737.5
    494400     16739.4
    494440     16739.2
    494480       16741
    494520     16743.5
    494560       16745
    494600     16744.9
    494640     16747.4
    494680     16748.8
    494720     16748.2
    494760     16750.7
    494800     16751.6
    494840     16751.8
    494880     16755.9
    494920     16756.2
    494960     16758.9
    495000     16759.3
    495040     16760.1
    495080     16762.5
    495120     16763.2
    495160     16764.4
    495200     16766.3
    495240       16766
    495280     16767.8
    495320     16770.3
    495360     16771.9
    495400     16771.8
    495440     16774.2
    495480     16775.7
    495520     16775.1
    495560     16777.7
    495600     16778.4
    495640     16778.7
    495680     16782.7
    495720       16783
    495760     16785.7
    495800     16786.2
    495840       16787
    495880     16789.4
    495920     16790.1
    495960     16791.3
    496000     16793.1
    496040     16792.9
    496080     16794.8
    496120     16797.2
    496160     16798.8
    496200     16798.7
    496240       16801
    496280     16802.6
    496320       16802
    496360     16804.6
    496400     16805.3
    496440     16805.6
    496480     16809.7
    496520     16809.9
    496560     16812.6
    496600     16813.1
    496640     16813.9
    496680     16816.3
    496720       16817
    496760     16818.1
    496800       16820
    496840     16819.8
    496880     16821.6
    496920     16824.1
    496960     16825.6
    497000     16825.6
    497040     16827.9
    497080     16829.4
    497120     16828.9
    497160     16831.4
    497200     16832.1
    497240     16832.5
    497280     16836.5
    497320     16836.8
    497360     16839.4
    497400       16840
    497440     16840.8
    497480     16843.2
    497520     16843.8
    497560       16845
    497600     16846.9
    497640     16846.7
    497680     16848.5
    497720       16851
    497760     16852.5
    497800     16852.4
    497840     16854.8
    497880     16856.3
    497920     16855.8
    497960     16858.3
    498000       16859
    498040     16859.4
    498080     16863.4
    498120     16863.7
    498160     16866.4
    498200     16866.8
    498240     16867.7
    498280     16870.1
    498320     16870.7
    498360     16871.8
    498400     16873.8
    498440     16873.6
    498480     16875.4
    498520     16877.8
    498560     16879.5
    498600     16879.3
    498640     16881.7
    498680     16883.2
    498720     16882.7
    498760     16885.2
    498800     16885.8
    498840     16886.3
    498880     16890.2
    498920     16890.5
    498960     16893.3
    499000     16893.8
    499040     16894.6
    499080       16897
    499120     16897.6
    499160     16898.7
    499200     16900.7
    499240     16900.5
    499280     16902.3
    499320     16904.8
    499360     16906.3
    499400     16906.3
    499440     16908.6
    499480       16910
    499520     16909.6
    499560     16912.1
    499600     16912.8
    499640     16913.2
    499680     16917.2
    499720     16917.4
    499760     16920.2
    499800     16920.7
    499840     16921.5
    499880     16923.9
    499920     16924.5
    499960     16925.7
    500000     16927.6
    500040     16927.4
    500080     16929.1
    500120     16931.7
    500160     16933.2
    500200     16933.1
    500240     16935.5
    500280     16936.9
    500320     16936.5
    500360       16939
    500400     16939.7
    500440     16940.1
    500480     16944.1
    500520     16944.3
    500560     16947.1
    500600     16947.6
    500640     16948.4
    500680     16950.8
    500720     16951.3
    500760     16952.6
    500800     16954.5
    500840     16954.2
    500880       16956
    500920     16958.6
    500960     16960.2
    501000     16960.1
    501040     16962.3
    501080     16963.8
    501120     16963.4
    501160     16965.9
    501200     16966.6
    501240       16967
    501280     16970.9
    501320     16971.2
    501360       16974
    501400     16974.5
    501440     16975.2
    501480     16977.7
    501520     16978.2
    501560     16979.5
    501600     16981.4
    501640     16981.1
    501680     16982.9
    501720     16985.5
    501760     16987.1
    501800     16986.9
    501840     16989.3
    501880     16990.8
    501920     16990.2
    501960     16992.8
    502000     16993.5
    502040     16993.9
    502080     16997.9
    502120     16998.2
    502160     17000.9
    502200     17001.4
    502240     17002.1
    502280     17004.7
    502320     17005.2
    502360     17006.5
    502400     17008.3
    502440       17008
    502480     17009.8
    502520     17012.5
    502560       17014
    502600     17013.8
    502640     17016.2
    502680     17017.7
    502720     17017.1
    502760     17019.7
    502800     17020.4
    502840     17020.9
    502880     17024.9
    502920     17025.1
    502960     17027.8
    503000     17028.2
    503040     17029.1
    503080     17031.6
    503120     17032.1
    503160     17033.4
    503200     17035.2
    503240     17034.9
    503280     17036.7
    503320     17039.3
    503360     17040.9
    503400     17040.7
    503440       17043
    503480     17044.5
    503520       17044
    503560     17046.6
    503600     17047.2
    503640     17047.8
    503680     17051.7
    503720       17052
    503760     17054.7
    503800     17055.1
    503840       17056
    503880     17058.6
    503920     17058.9
    503960     17060.2
    504000       17062
    504040     17061.8
    504080     17063.6
    504120     17066.2
    504160     17067.8
    504200     17067.5
    504240     17069.9
    504280     17071.4
    504320     17070.9
    504360     17073.6
    504400     17074.1
    504440     17074.7
    504480     17078.7
    504520     17078.9
    504560     17081.5
    504600     17081.9
    504640     17082.9
    504680     17085.4
    504720     17085.8
    504760     17087.2
    504800     17088.9
    504840     17088.7
    504880     17090.5
    504920     17093.2
    504960     17094.7
    505000     17094.4
    505040     17096.8
    505080     17098.3
    505120     17097.7
    505160     17100.5
    505200       17101
    505240     17101.7
    505280     17105.6
    505320     17105.7
    505360     17108.5
    505400     17108.9
    505440     17109.8
    505480     17112.3
    505520     17112.7
    505560     17114.1
    505600     17115.8
    505640     17115.6
    505680     17117.4
    505720     17120.1
    505760     17121.6
    505800     17121.4
    505840     17123.6
    505880     17125.3
    505920     17124.7
    505960     17127.4
    506000     17127.9
    506040     17128.6
    506080     17132.6
    506120     17132.6
    506160     17135.4
    506200     17135.7
    506240     17136.7
    506280     17139.1
    506320     17139.7
    506360       17141
    506400     17142.7
    506440     17142.5
    506480     17144.4
    506520     17146.9
    506560     17148.5
    506600     17148.3
    506640     17150.5
    506680     17152.2
    506720     17151.6
    506760     17154.4
    506800     17154.7
    506840     17155.5
    506880     17159.5
    506920     17159.5
    506960     17162.3
    507000     17162.6
    507040     17163.6
    507080     17166.1
    507120     17166.6
    507160     17167.9
    507200     17169.6
    507240     17169.4
    507280     17171.1
    507320     17173.8
    507360     17175.4
    507400     17175.2
    507440     17177.5
    507480     17179.1
    507520     17178.4
    507560     17181.2
    507600     17181.6
    507640     17182.4
    507680     17186.4
    507720     17186.5
    507760     17189.2
    507800     17189.5
    507840     17190.5
    507880     17192.9
    507920     17193.4
    507960     17194.8
    508000     17196.5
    508040     17196.3
    508080       17198
    508120     17200.7
    508160     17202.3
    508200     17202.1
    508240     17204.4
    508280       17206
    508320     17205.3
    508360     17208.1
    508400     17208.5
    508440     17209.3
    508480     17213.2
    508520     17213.4
    508560     17216.1
    508600     17216.4
    508640     17217.4
    508680     17219.8
    508720     17220.3
    508760     17221.8
    508800     17223.4
    508840     17223.2
    508880       17225
    508920     17227.7
    508960     17229.2
    509000       17229
    509040     17231.3
    509080     17232.9
    509120     17232.2
    509160       17235
    509200     17235.4
    509240     17236.2
    509280     17240.1
    509320     17240.2
    509360       17243
    509400     17243.2
    509440     17244.3
    509480     17246.7
    509520     17247.1
    509560     17248.6
    509600     17250.3
    509640     17250.1
    509680     17251.8
    509720     17254.6
    509760       17256
    509800       17256
    509840     17258.2
    509880     17259.7
    509920       17259
    509960     17261.9
    510000     17262.2
    510040       17263
    510080       17267
    510120     17267.1
    510160     17269.9
    510200       17270
    510240     17271.2
    510280     17273.6
    510320       17274
    510360     17275.5
    510400     17277.2
    510440     17276.9
    510480     17278.7
    510520     17281.5
    510560       17283
    510600     17282.9
    510640     17285.1
    510680     17286.6
    510720     17285.9
    510760     17288.8
    510800     17289.2
    510840       17290
    510880     17293.8
    510920       17294
    510960     17296.7
    511000     17296.9
    511040     17298.1
    511080     17300.5
    511120     17300.9
    511160     17302.5
    511200     17304.1
    511240     17303.9
    511280     17305.5
    511320     17308.4
    511360     17309.9
    511400     17309.8
    511440       17312
    511480     17313.6
    511520     17312.8
    511560     17315.7
    511600       17316
    511640     17316.8
    511680     17320.7
    511720     17320.9
    511760     17323.7
    511800     17323.9
    511840     17324.9
    511880     17327.5
    511920     17327.7
    511960     17329.3
    512000       17331
    512040     17330.8
    512080     17332.5
    512120     17335.3
    512160     17336.9
    512200     17336.7
    512240       17339
    512280     17340.6
    512320     17339.8
    512360     17342.6
    512400     17342.9
    512440     17343.8
    512480     17347.6
    512520     17347.8
    512560     17350.6
    512600     17350.8
    512640     17351.9
    512680     17354.4
    512720     17354.6
    512760     17356.2
    512800     17357.9
    512840     17357.6
    512880     17359.5
    512920     17362.2
    512960     17363.7
    513000     17363.7
    513040     17365.9
    513080     17367.4
    513120     17366.7
    513160     17369.4
    513200     17369.8
    513240     17370.7
    513280     17374.6
    513320     17374.7
    513360     17377.4
    513400     17377.7
    513440     17378.8
    513480     17381.3
    513520     17381.5
    513560     17383.1
    513600     17384.9
    513640     17384.6
    513680     17386.5
    513720     17389.1
    513760     17390.6
    513800     17390.7
    513840     17392.9
    513880     17394.4
    513920     17393.6
    513960     17396.3
    514000     17396.7
    514040     17397.7
    514080     17401.5
    514120     17401.7
    514160     17404.3
    514200     17404.6
    514240     17405.7
    514280     17408.2
    514320     17408.4
    514360     17410.1
    514400     17411.9
    514440     17411.6
    514480     17413.5
    514520     17416.1
    514560     17417.6
    514600     17417.7
    514640     17419.9
    514680     17421.4
    514720     17420.6
    514760     17423.3
    514800     17423.7
    514840     17424.6
    514880     17428.5
    514920     17428.7
    514960     17431.3
    515000     17431.6
    515040     17432.7
    515080     17435.3
    515120     17435.4
    515160       17437
    515200     17438.9
    515240     17438.6
    515280     17440.6
    515320     17443.1
    515360     17444.6
    515400     17444.7
    515440     17446.9
    515480     17448.5
    515520     17447.6
    515560     17450.3
    515600     17450.7
    515640     17451.7
    515680     17455.5
    515720     17455.6
    515760     17458.3
    515800     17458.7
    515840     17459.6
    515880     17462.2
    515920     17462.3
    515960       17464
    516000     17465.9
    516040     17465.6
    516080     17467.6
    516120       17470
    516160     17471.7
    516200     17471.7
    516240     17473.9
    516280     17475.5
    516320     17474.6
    516360     17477.2
    516400     17477.6
    516440     17478.6
    516480     17482.5
    516520     17482.5
    516560     17485.3
    516600     17485.7
    516640     17486.6
    516680     17489.2
    516720     17489.3
    516760       17491
    516800     17492.8
    516840     17492.6
    516880     17494.6
    516920     17496.9
    516960     17498.6
    517000     17498.7
    517040     17500.8
    517080     17502.4
    517120     17501.6
    517160     17504.2
    517200     17504.7
    517240     17505.6
    517280     17509.5
    517320     17509.5
    517360     17512.2
    517400     17512.6
    517440     17513.6
    517480     17516.2
    517520     17516.3
    517560     17517.9
    517600     17519.8
    517640     17519.6
    517680     17521.5
    517720       17524
    517760     17525.6
    517800     17525.6
    517840     17527.9
    517880     17529.3
    517920     17528.6
    517960     17531.3
    518000     17531.6
    518040     17532.6
    518080     17536.5
    518120     17536.5
    518160     17539.2
    518200     17539.6
    518240     17540.6
    518280     17543.1
    518320     17543.2
    518360     17544.9
    518400     17546.8
    518440     17546.6
    518480     17548.5
    518520       17551
    518560     17552.6
    518600     17552.6
    518640     17554.8
    518680     17556.3
    518720     17555.5
    518760     17558.2
    518800     17558.5
    518840     17559.6
    518880     17563.4
    518920     17563.5
    518960     17566.1
    519000     17566.6
    519040     17567.6
    519080     17570.1
    519120     17570.1
    519160     17571.9
    519200     17573.7
    519240     17573.4
    519280     17575.3
    519320     17577.9
    519360     17579.5
    519400     17579.6
    519440     17581.8
    519480     17583.2
    519520     17582.5
    519560     17585.1
    519600     17585.5
    519640     17586.4
    519680     17590.4
    519720     17590.5
    519760       17593
    519800     17593.5
    519840     17594.5
    519880       17597
    519920     17597.1
    519960     17598.8
    520000     17600.6
    520040     17600.4
    520080     17602.2
    520120     17604.8
    520160     17606.4
    520200     17606.5
    520240     17608.7
    520280     17610.1
    520320     17609.4
    520360       17612
    520400     17612.4
    520440     17613.4
    520480     17617.3
    520520     17617.4
    520560     17619.9
    520600     17620.5
    520640     17621.5
    520680     17623.9
    520720       17624
    520760     17625.7
    520800     17627.4
    520840     17627.3
    520880     17629.1
    520920     17631.7
    520960     17633.3
    521000     17633.4
    521040     17635.7
    521080     17637.1
    521120     17636.4
    521160     17639.1
    521200     17639.3
    521240     17640.4
    521280     17644.2
    521320     17644.3
    521360     17646.8
    521400     17647.6
    521440     17648.4
    521480     17650.9
    521520       17651
    521560     17652.6
    521600     17654.4
    521640     17654.2
    521680     17656.1
    521720     17658.7
    521760     17660.3
    521800     17660.3
    521840     17662.6
    521880       17664
    521920     17663.3
    521960       17666
    522000     17666.2
    522040     17667.4
    522080     17671.1
    522120     17671.2
    522160     17673.8
    522200     17674.5
    522240     17675.4
    522280     17677.8
    522320     17677.9
    522360     17679.6
    522400     17681.4
    522440     17681.1
    522480       17683
    522520     17685.6
    522560     17687.2
    522600     17687.3
    522640     17689.6
    522680     17690.9
    522720     17690.2
    522760     17692.9
    522800     17693.1
    522840     17694.3
    522880     17698.1
    522920     17698.2
    522960     17700.7
    523000     17701.5
    523040     17702.2
    523080     17704.8
    523120     17704.9
    523160     17706.6
    523200     17708.4
    523240     17708.1
    523280       17710
    523320     17712.5
    523360     17714.2
    523400     17714.3
    523440     17716.5
    523480     17717.9
    523520     17717.1
    523560     17719.8
    523600       17720
    523640     17721.2
    523680       17725
    523720     17725.1
    523760     17727.6
    523800     17728.4
    523840     17729.1
    523880     17731.7
    523920     17731.8
    523960     17733.5
    524000     17735.3
    524040     17735.1
    524080     17736.9
    524120     17739.4
    524160     17741.1
    524200     17741.2
    524240     17743.4
    524280     17744.9
    524320       17744
    524360     17746.8
    524400     17746.9
    524440     17748.1
    524480     17751.9
    524520     17752.1
    524560     17754.5
    524600     17755.3
    524640       17756
    524680     17758.6
    524720     17758.8
    524760     17760.5
    524800     17762.3
    524840     17762.1
    524880     17763.9
    524920     17766.3
    524960       17768
    525000     17768.2
    525040     17770.4
    525080     17771.8
    525120       17771
    525160     17773.7
    525200     17773.8
    525240     17775.1
    525280     17778.9
    525320     17779.1
    525360     17781.4
    525400     17782.2
    525440       17783
    525480     17785.6
    525520     17785.7
    525560     17787.5
    525600     17789.2
    525640       17789
    525680     17790.8
    525720     17793.2
    525760       17795
    525800     17795.1
    525840     17797.3
    525880     17798.7
    525920       17798
    525960     17800.6
    526000     17800.8
    526040       17802
    526080     17805.8
    526120       17806
    526160     17808.4
    526200     17809.2
    526240       17810
    526280     17812.6
    526320     17812.7
    526360     17814.4
    526400     17816.2
    526440       17816
    526480     17817.8
    526520     17820.2
    526560     17821.9
    526600     17822.1
    526640     17824.2
    526680     17825.7
    526720     17824.9
    526760     17827.6
    526800     17827.8
    526840       17829
    526880     17832.9
    526920     17833.1
    526960     17835.3
    527000     17836.2
    527040     17836.9
    527080     17839.6
    527120     17839.7
    527160     17841.4
    527200     17843.2
    527240       17843
    527280     17844.8
    527320     17847.3
    527360     17848.9
    527400     17849.1
    527440     17851.2
    527480     17852.7
    527520     17851.9
    527560     17854.7
    527600     17854.8
    527640       17856
    527680     17859.8
    527720       17860
    527760     17862.3
    527800     17863.3
    527840     17863.9
    527880     17866.6
    527920     17866.7
    527960     17868.4
    528000     17870.1
    528040       17870
    528080     17871.8
    528120     17874.3
    528160       17876
    528200     17876.1
    528240     17878.2
    528280     17879.7
    528320     17878.9
    528360     17881.7
    528400     17881.9
    528440       17883
    528480     17886.9
    528520     17887.1
    528560     17889.3
    528600     17890.3
    528640       17891
    528680     17893.5
    528720     17893.6
    528760     17895.4
    528800     17897.1
    528840     17897.1
    528880     17898.9
    528920     17901.2
    528960       17903
    529000     17903.1
    529040     17905.3
    529080     17906.7
    529120     17905.8
    529160     17908.7
    529200     17908.8
    529240       17910
    529280       17914
    529320     17914.2
    529360     17916.3
    529400     17917.4
    529440       17918
    529480     17920.5
    529520     17920.7
    529560     17922.5
    529600     17924.1
    529640       17924
    529680     17925.9
    529720     17928.1
    529760       17930
    529800     17930.1
    529840     17932.3
    529880     17933.7
    529920     17932.8
    529960     17935.7
    530000     17935.8
    530040     17936.9
    530080     17940.9
    530120     17941.2
    530160     17943.3
    530200     17944.4
    530240       17945
    530280     17947.5
    530320     17947.7
    530360     17949.4
    530400     17951.1
    530440       17951
    530480     17952.8
    530520     17955.1
    530560     17957.1
    530600     17957.1
    530640     17959.3
    530680     17960.7
    530720     17959.8
    530760     17962.6
    530800     17962.7
    530840     17963.8
    530880     17967.8
    530920     17968.3
    530960     17970.4
    531000     17971.3
    531040       17972
    531080     17974.5
    531120     17974.7
    531160     17976.4
    531200     17978.1
    531240       17978
    531280     17979.8
    531320     17982.2
    531360       17984
    531400     17984.1
    531440     17986.3
    531480     17987.7
    531520     17986.8
    531560     17989.5
    531600     17989.7
    531640     17990.8
    531680     17994.8
    531720     17995.2
    531760     17997.3
    531800     17998.3
    531840       17999
    531880     18001.5
    531920     18001.6
    531960     18003.4
    532000     18005.1
    532040     18004.9
    532080     18006.8
    532120     18009.1
    532160       18011
    532200     18011.1
    532240     18013.3
    532280     18014.7
    532320     18013.7
    532360     18016.5
    532400     18016.7
    532440     18017.7
    532480     18021.8
    532520     18022.1
    532560     18024.3
    532600     18025.3
    532640     18025.9
    532680     18028.6
    532720     18028.6
    532760     18030.4
    532800       18032
    532840     18031.9
    532880     18033.7
    532920     18036.1
    532960       18038
    533000     18038.1
    533040     18040.2
    533080     18041.6
    533120     18040.7
    533160     18043.4
    533200     18043.7
    533240     18044.7
    533280     18048.8
    533320       18049
    533360     18051.3
    533400     18052.3
    533440     18052.9
    533480     18055.5
    533520     18055.6
    533560     18057.4
    533600       18059
    533640       18059
    533680     18060.6
    533720     18063.1
    533760       18065
    533800     18065.1
    533840     18067.2
    533880     18068.6
    533920     18067.7
    533960     18070.4
    534000     18070.6
    534040     18071.7
    534080     18075.7
    534120       18076
    534160     18078.2
    534200     18079.2
    534240     18079.8
    534280     18082.5
    534320     18082.6
    534360     18084.3
    534400       18086
    534440     18085.9
    534480     18087.6
    534520       18090
    534560     18091.8
    534600       18092
    534640     18094.1
    534680     18095.5
    534720     18094.7
    534760     18097.4
    534800     18097.6
    534840     18098.6
    534880     18102.7
    534920     18102.9
    534960     18105.2
    535000     18106.1
    535040     18106.7
    535080     18109.4
    535120     18109.6
    535160     18111.3
    535200     18112.9
    535240     18112.8
    535280     18114.6
    535320       18117
    535360     18118.8
    535400     18118.9
    535440     18121.1
    535480     18122.5
    535520     18121.6
    535560     18124.4
    535600     18124.5
    535640     18125.6
    535680     18129.6
    535720     18129.9
    535760     18132.1
    535800       18133
    535840     18133.7
    535880     18136.4
    535920     18136.5
    535960     18138.2
    536000     18139.8
    536040     18139.9
    536080     18141.5
    536120       18144
    536160     18145.8
    536200     18145.9
    536240     18148.1
    536280     18149.5
    536320     18148.5
    536360     18151.3
    536400     18151.4
    536440     18152.4
    536480     18156.6
    536520     18156.9
    536560     18159.1
    536600     18159.9
    536640     18160.6
    536680     18163.3
    536720     18163.4
    536760     18165.2
    536800     18166.8
    536840     18166.8
    536880     18168.4
    536920     18170.9
    536960     18172.8
    537000     18172.9
    537040       18175
    537080     18176.5
    537120     18175.3
    537160     18178.3
    537200     18178.4
    537240     18179.4
    537280     18183.6
    537320     18183.8
    537360       18186
    537400     18186.8
    537440     18187.5
    537480     18190.2
    537520     18190.4
    537560     18192.2
    537600     18193.8
    537640     18193.8
    537680     18195.4
    537720     18197.8
    537760     18199.7
    537800     18199.7
    537840       18202
    537880     18203.5
    537920     18202.2
    537960     18205.2
    538000     18205.3
    538040     18206.4
    538080     18210.5
    538120     18210.7
    538160     18212.9
    538200     18213.8
    538240     18214.4
    538280     18217.1
    538320     18217.3
    538360     18219.1
    538400     18220.7
    538440     18220.7
    538480     18222.3
    538520     18224.7
    538560     18226.6
    538600     18226.7
    538640     18228.9
    538680     18230.4
    538720     18229.1
    538760     18232.1
    538800     18232.2
    538840     18233.3
    538880     18237.5
    538920     18237.6
    538960     18239.8
    539000     18240.6
    539040     18241.2
    539080     18244.1
    539120     18244.2
    539160       18246
    539200     18247.6
    539240     18247.6
    539280     18249.2
    539320     18251.6
    539360     18253.5
    539400     18253.6
    539440     18255.7
    539480     18257.3
    539520     18256.1
    539560     18259.1
    539600     18259.1
    539640     18260.2
    539680     18264.4
    539720     18264.6
    539760     18266.7
    539800     18267.6
    539840     18268.2
    539880       18271
    539920       18271
    539960     18272.9
    540000     18274.6
    540040     18274.6
    540080     18276.2
    540120     18278.5
    540160     18280.4
    540200     18280.5
    540240     18282.7
    540280     18284.3
    540320       18283
    540360       18286
    540400     18286.1
    540440     18287.1
    540480     18291.3
    540520     18291.5
    540560     18293.6
    540600     18294.5
    540640     18295.1
    540680       18298
    540720     18297.9
    540760     18299.7
    540800     18301.5
    540840     18301.6
    540880     18303.3
    540920     18305.4
    540960     18307.3
    541000     18307.4
    541040     18309.5
    541080     18311.1
    541120     18309.9
    541160     18312.9
    541200       18313
    541240     18314.1
    541280     18318.2
    541320     18318.4
    541360     18320.5
    541400     18321.5
    541440     18321.8
    541480       18325
    541520     18324.8
    541560     18326.6
    541600     18328.3
    541640     18328.5
    541680     18330.2
    541720     18332.3
    541760     18334.1
    541800     18334.3
    541840     18336.5
    541880       18338
    541920     18336.7
    541960     18339.8
    542000     18339.9
    542040       18341
    542080     18345.1
    542120     18345.2
    542160     18347.4
    542200     18348.3
    542240     18348.7
    542280     18351.9
    542320     18351.7
    542360     18353.5
    542400     18355.1
    542440     18355.4
    542480       18357
    542520     18359.2
    542560       18361
    542600     18361.2
    542640     18363.3
    542680     18364.9
    542720     18363.6
    542760     18366.6
    542800     18366.8
    542840     18367.9
    542880       18372
    542920     18372.1
    542960     18374.3
    543000     18375.2
    543040     18375.6
    543080     18378.8
    543120     18378.6
    543160     18380.4
    543200     18381.9
    543240     18382.2
    543280     18383.8
    543320       18386
    543360     18387.9
    543400       18388
    543440     18390.2
    543480     18391.8
    543520     18390.4
    543560     18393.5
    543600     18393.7
    543640     18394.8
    543680     18398.9
    543720       18399
    543760     18401.2
    543800     18402.1
    543840     18402.4
    543880     18405.6
    543920     18405.4
    543960     18407.2
    544000     18408.9
    544040       18409
    544080     18410.7
    544120     18412.9
    544160     18414.8
    544200     18414.9
    544240     18417.1
    544280     18418.6
    544320     18417.2
    544360     18420.4
    544400     18420.6
    544440     18421.7
    544480     18425.9
    544520     18425.9
    544560       18428
    544600       18429
    544640     18429.4
    544680     18432.6
    544720     18432.3
    544760     18434.1
    544800     18435.7
    544840     18435.8
    544880     18437.5
    544920     18439.7
    544960     18441.8
    545000     18441.8
    545040     18443.9
    545080     18445.5
    545120     18444.1
    545160     18447.3
    545200     18447.5
    545240     18448.6
    545280     18452.8
    545320     18452.8
    545360     18454.8
    545400     18455.9
    545440     18456.2
    545480     18459.4
    545520     18459.3
    545560       18461
    545600     18462.5
    545640     18462.8
    545680     18464.5
    545720     18466.6
    545760     18468.7
    545800     18468.8
    545840     18470.8
    545880     18472.5
    545920       18471
    545960     18474.3
    546000     18474.3
    546040     18475.6
    546080     18479.8
    546120     18479.7
    546160     18481.7
    546200     18482.7
    546240     18483.2
    546280     18486.3
    546320     18486.2
    546360     18487.9
    546400     18489.4
    546440     18489.8
    546480     18491.5
    546520     18493.4
    546560     18495.6
    546600     18495.7
    546640     18497.7
    546680     18499.4
    546720     18497.9
    546760     18501.2
    546800     18501.3
    546840     18502.5
    546880     18506.7
    546920     18506.5
    546960     18508.6
    547000     18509.7
    547040     18510.1
    547080     18513.2
    547120     18513.1
    547160     18514.8
    547200     18516.4
    547240     18516.7
    547280     18518.4
    547320     18520.4
    547360     18522.5
    547400     18522.6
    547440     18524.6
    547480     18526.2
    547520     18524.9
    547560     18528.2
    547600     18528.2
    547640     18529.5
    547680     18533.6
    547720     18533.4
    547760     18535.6
    547800     18536.6
    547840       18537
    547880     18540.1
    547920       18540
    547960     18541.7
    548000     18543.3
    548040     18543.6
    548080     18545.3
    548120     18547.4
    548160     18549.4
    548200     18549.4
    548240     18551.5
    548280     18553.1
    548320     18551.8
    548360     18555.1
    548400       18555
    548440     18556.4
    548480     18560.6
    548520     18560.4
    548560     18562.5
    548600     18563.6
    548640     18563.9
    548680       18567
    548720     18566.9
    548760     18568.7
    548800     18570.2
    548840     18570.5
    548880     18572.3
    548920     18574.3
    548960     18576.3
    549000     18576.3
    549040     18578.5
    549080     18580.1
    549120     18578.7
    549160       18582
    549200       18582
    549240     18583.3
    549280     18587.4
    549320     18587.3
    549360     18589.4
    549400     18590.5
    549440     18590.9
    549480     18593.9
    549520     18593.8
    549560     18595.7
    549600     18597.3
    549640     18597.5
    549680     18599.3
    549720     18601.2
    549760     18603.3
    549800     18603.3
    549840     18605.5
    549880       18607
    549920     18605.6
    549960     18608.8
    550000     18608.9
    550040     18610.3
    550080     18614.3
    550120     18614.3
    550160     18616.3
    550200     18617.5
    550240     18617.8
    550280     18620.9
    550320     18620.8
    550360     18622.7
    550400     18624.2
    550440     18624.4
    550480     18626.2
    550520     18628.2
    550560     18630.2
    550600     18630.2
    550640     18632.3
    550680     18633.9
    550720     18632.4
    550760     18635.8
    550800     18635.8
    550840     18637.2
    550880     18641.3
    550920     18641.2
    550960     18643.4
    551000     18644.4
    551040     18644.8
    551080     18647.9
    551120     18647.7
    551160     18649.6
    551200     18651.1
    551240     18651.5
    551280     18653.1
    551320     18655.1
    551360     18657.1
    551400     18657.1
    551440     18659.3
    551480     18660.8
    551520     18659.4
    551560     18662.7
    551600     18662.8
    551640     18664.1
    551680     18668.2
    551720     18668.2
    551760     18670.3
    551800     18671.4
    551840     18671.8
    551880     18674.8
    551920     18674.7
    551960     18676.5
    552000       18678
    552040     18678.4
    552080     18680.1
    552120     18682.1
    552160       18684
    552200     18684.1
    552240     18686.2
    552280     18687.6
    552320     18686.3
    552360     18689.5
    552400     18689.7
    552440     18691.1
    552480     18695.2
    552520     18695.1
    552560     18697.3
    552600     18698.4
    552640     18698.7
    552680     18701.8
    552720     18701.7
    552760     18703.3
    552800       18705
    552840     18705.4
    552880       18707
    552920       18709
    552960       18711
    553000     18711.1
    553040     18713.2
    553080     18714.6
    553120     18713.3
    553160     18716.5
    553200     18716.7
    553240       18718
    553280     18722.2
    553320       18722
    553360     18724.2
    553400     18725.3
    553440     18725.7
    553480     18728.8
    553520     18728.8
    553560     18730.3
    553600       18732
    553640     18732.4
    553680       18734
    553720     18736.1
    553760       18738
    553800       18738
    553840     18740.1
    553880     18741.5
    553920     18740.1
    553960     18743.5
    554000     18743.7
    554040     18744.9
    554080     18749.2
    554120       18749
    554160     18751.2
    554200     18752.4
    554240     18752.7
    554280     18755.7
    554320     18755.7
    554360     18757.3
    554400     18758.9
    554440     18759.3
    554480     18760.9
    554520       18763
    554560     18764.9
    554600     18764.9
    554640     18767.2
    554680     18768.5
    554720     18767.1
    554760     18770.4
    554800     18770.7
    554840     18771.9
    554880     18776.2
    554920       18776
    554960     18778.1
    555000     18779.2
    555040     18779.6
    555080     18782.7
    555120     18782.7
    555160     18784.2
    555200     18785.7
    555240     18786.2
    555280     18787.9
    555320     18789.9
    555360     18791.9
    555400     18791.8
    555440     18794.1
    555480     18795.4
    555520       18794
    555560     18797.5
    555600     18797.7
    555640     18798.8
    555680     18803.2
    555720     18802.9
    555760       18805
    555800     18806.2
    555840     18806.5
    555880     18809.6
    555920     18809.7
    555960     18811.1
    556000     18812.6
    556040     18813.1
    556080     18814.9
    556120     18816.8
    556160     18818.8
    556200     18818.8
    556240     18821.2
    556280     18822.3
    556320       18821
    556360     18824.4
    556400     18824.6
    556440     18825.7
    556480     18830.1
    556520     18829.9
    556560       18832
    556600     18833.1
    556640     18833.5
    556680     18836.6
    556720     18836.6
    556760     18838.1
    556800     18839.5
    556840     18840.2
    556880     18841.9
    556920     18843.8
    556960     18845.7
    557000     18845.7
    557040     18848.1
    557080     18849.2
    557120     18847.9
    557160     18851.3
    557200     18851.6
    557240     18852.7
    557280     18857.1
    557320     18856.8
    557360     18858.9
    557400       18860
    557440     18860.4
    557480     18863.5
    557520     18863.6
    557560     18865.1
    557600     18866.5
    557640     18867.1
    557680     18868.8
    557720     18870.7
    557760     18872.6
    557800     18872.7
    557840       18875
    557880     18876.2
    557920     18874.9
    557960     18878.3
    558000     18878.5
    558040     18879.7
    558080     18884.1
    558120     18883.9
    558160     18885.9
    558200     18887.1
    558240     18887.4
    558280     18890.4
    558320     18890.5
    558360     18892.1
    558400     18893.5
    558440       18894
    558480     18895.7
    558520     18897.6
    558560     18899.6
    558600     18899.6
    558640       18902
    558680     18903.3
    558720     18901.7
    558760     18905.2
    558800     18905.5
    558840     18906.6
    558880     18911.1
    558920     18910.7
    558960     18912.8
    559000       18914
    559040     18914.4
    559080     18917.3
    559120     18917.5
    559160       18919
    559200     18920.5
    559240     18920.9
    559280     18922.7
    559320     18924.6
    559360     18926.5
    559400     18926.5
    559440       18929
    559480     18930.2
    559520     18928.5
    559560     18932.1
    559600     18932.5
    559640     18933.5
    559680     18938.1
    559720     18937.7
    559760     18939.9
    559800     18940.9
    559840     18941.2
    559880     18944.2
    559920     18944.5
    559960     18945.9
    560000     18947.5
    560040     18947.7
    560080     18949.6
    560120     18951.5
    560160     18953.5
    560200     18953.5
    560240     18955.9
    560280     18957.2
    560320     18955.4
    560360       18959
    560400     18959.5
    560440     18960.4
    560480       18965
    560520     18964.6
    560560     18966.9
    560600     18967.8
    560640     18968.1
    560680     18971.2
    560720     18971.4
    560760     18972.8
    560800     18974.4
    560840     18974.6
    560880     18976.5
    560920     18978.5
    560960     18980.3
    561000     18980.4
    561040     18982.7
    561080     18984.1
    561120     18982.2
    561160       18986
    561200     18986.4
    561240     18987.3
    561280     18991.9
    561320     18991.4
    561360     18993.9
    561400     18994.8
    561440       18995
    561480     18998.1
    561520     18998.4
    561560     18999.7
    561600     19001.4
    561640     19001.5
    561680     19003.5
    561720     19005.3
    561760     19007.2
    561800     19007.3
    561840     19009.7
    561880     19011.1
    561920     19009.1
    561960     19012.9
    562000     19013.3
    562040     19014.3
    562080     19018.8
    562120     19018.4
    562160     19020.7
    562200     19021.8
    562240     19021.9
    562280     19025.1
    562320     19025.3
    562360     19026.7
    562400     19028.3
    562440     19028.5
    562480     19030.5
    562520     19032.2
    562560     19034.1
    562600     19034.1
    562640     19036.5
    562680     19037.9
    562720       19036
    562760     19039.8
    562800     19040.2
    562840     19041.1
    562880     19045.7
    562920     19045.3
    562960     19047.6
    563000     19048.7
    563040     19048.6
    563080     19051.9
    563120     19052.2
    563160     19053.6
    563200     19055.2
    563240     19055.3
    563280     19057.4
    563320     19059.1
    563360     19061.1
    563400       19061
    563440     19063.5
    563480     19064.8
    563520     19062.9
    563560     19066.7
    563600     19067.1
    563640       19068
    563680     19072.7
    563720     19072.2
    563760     19074.6
    563800     19075.6
    563840     19075.5
    563880     19078.8
    563920     19079.1
    563960     19080.6
    564000     19082.1
    564040     19082.2
    564080     19084.2
    564120     19086.1
    564160       19088
    564200     19087.9
    564240     19090.3
    564280     19091.6
    564320     19089.7
    564360     19093.5
    564400     19093.9
    564440     19094.9
    564480     19099.5
    564520       19099
    564560     19101.5
    564600     19102.5
    564640     19102.3
    564680     19105.8
    564720     19105.8
    564760     19107.6
    564800     19108.9
    564840     19109.1
    564880     19111.1
    564920     19112.9
    564960     19114.9
    565000     19114.7
    565040     19117.2
    565080     19118.4
    565120     19116.6
    565160     19120.4
    565200     19120.8
    565240     19121.8
    565280     19126.3
    565320     19125.9
    565360     19128.4
    565400     19129.4
    565440     19129.2
    565480     19132.7
    565520     19132.7
    565560     19134.5
    565600     19135.8
    565640       19136
    565680       19138
    565720     19139.8
    565760     19141.7
    565800     19141.5
    565840     19144.1
    565880     19145.3
    565920     19143.4
    565960     19147.3
    566000     19147.7
    566040     19148.7
    566080     19153.2
    566120     19152.8
    566160     19155.3
    566200     19156.2
    566240       19156
    566280     19159.5
    566320     19159.5
    566360     19161.3
    566400     19162.7
    566440     19162.7
    566480       19165
    566520     19166.6
    566560     19168.6
    566600     19168.5
    566640       19171
    566680     19172.1
    566720     19170.3
    566760     19174.1
    566800     19174.6
    566840     19175.6
    566880     19180.1
    566920     19179.6
    566960     19182.2
    567000     19183.1
    567040     19182.9
    567080     19186.4
    567120     19186.4
    567160     19188.2
    567200     19189.5
    567240     19189.5
    567280     19191.8
    567320     19193.6
    567360     19195.4
    567400     19195.4
    567440     19197.8
    567480       19199
    567520     19197.2
    567560     19200.9
    567600     19201.4
    567640     19202.4
    567680     19206.8
    567720     19206.5
    567760     19208.9
    567800     19209.9
    567840     19209.7
    567880     19213.3
    567920     19213.3
    567960     19215.1
    568000     19216.4
    568040     19216.4
    568080     19218.5
    568120     19220.3
    568160     19222.4
    568200     19222.3
    568240     19224.7
    568280     19225.8
    568320       19224
    568360     19227.8
    568400     19228.3
    568440     19229.3
    568480     19233.6
    568520     19233.2
    568560     19235.7
    568600     19236.9
    568640     19236.5
    568680     19240.2
    568720     19240.1
    568760     19241.8
    568800     19243.1
    568840     19243.2
    568880     19245.3
    568920     19247.1
    568960     19249.3
    569000     19249.1
    569040     19251.5
    569080     19252.6
    569120     19250.8
    569160     19254.6
    569200     19255.1
    569240       19256
    569280     19260.4
    569320     19260.1
    569360     19262.5
    569400     19263.7
    569440     19263.3
    569480       19267
    569520     19266.9
    569560     19268.7
    569600     19269.9
    569640     19270.1
    569680       19272
    569720     19273.8
    569760     19276.2
    569800       19276
    569840     19278.2
    569880     19279.4
    569920     19277.6
    569960     19281.3
    570000     19281.9
    570040     19282.9
    570080     19287.3
    570120     19286.8
    570160     19289.4
    570200     19290.6
    570240     19290.2
    570280     19293.8
    570320     19293.7
    570360     19295.5
    570400     19296.8
    570440       19297
    570480     19298.9
    570520     19300.7
    570560     19302.9
    570600     19302.8
    570640     19305.1
    570680     19306.3
    570720     19304.4
    570760     19308.1
    570800     19308.6
    570840     19309.7
    570880     19314.1
    570920     19313.6
    570960     19316.2
    571000     19317.3
    571040     19316.9
    571080     19320.7
    571120     19320.5
    571160     19322.3
    571200     19323.5
    571240     19323.7
    571280     19325.8
    571320     19327.6
    571360     19329.7
    571400     19329.6
    571440     19331.9
    571480     19333.2
    571520     19331.2
    571560     19334.9
    571600     19335.3
    571640     19336.5
    571680     19340.8
    571720     19340.4
    571760     19342.9
    571800       19344
    571840     19343.8
    571880     19347.5
    571920     19347.2
    571960     19349.1
    572000     19350.4
    572040     19350.5
    572080     19352.5
    572120     19354.4
    572160     19356.5
    572200     19356.4
    572240     19358.8
    572280       19360
    572320     19358.1
    572360     19361.7
    572400     19362.1
    572440     19363.3
    572480     19367.6
    572520     19367.2
    572560     19369.8
    572600     19370.8
    572640     19370.5
    572680     19374.3
    572720       19374
    572760       19376
    572800     19377.2
    572840     19377.4
    572880     19379.3
    572920     19381.2
    572960     19383.4
    573000     19383.3
    573040     19385.7
    573080     19386.8
    573120     19384.9
    573160     19388.5
    573200       19389
    573240     19390.1
    573280     19394.4
    573320       19394
    573360     19396.5
    573400     19397.5
    573440     19397.3
    573480       19401
    573520     19400.8
    573560     19402.8
    573600     19403.9
    573640     19404.1
    573680       19406
    573720     19408.1
    573760     19410.3
    573800     19410.1
    573840     19412.5
    573880     19413.6
    573920     19411.7
    573960     19415.3
    574000     19415.8
    574040       19417
    574080     19421.1
    574120     19420.8
    574160     19423.4
    574200     19424.2
    574240     19424.1
    574280     19427.9
    574320     19427.6
    574360     19429.6
    574400     19430.8
    574440       19431
    574480     19432.7
    574520     19434.9
    574560       19437
    574600       19437
    574640     19439.4
    574680     19440.3
    574720     19438.4
    574760       19442
    574800     19442.6
    574840     19443.9
    574880     19447.9
    574920     19447.6
    574960     19450.2
    575000     19451.1
    575040       19451
    575080     19454.7
    575120     19454.4
    575160     19456.4
    575200     19457.6
    575240     19457.8
    575280     19459.5
    575320     19461.7
    575360     19463.7
    575400     19463.8
    575440     19466.2
    575480     19467.1
    575520     19465.1
    575560     19468.7
    575600     19469.4
    575640     19470.7
    575680     19474.7
    575720     19474.4
    575760       19477
    575800       19478
    575840     19477.9
    575880     19481.5
    575920     19481.2
    575960     19483.2
    576000     19484.4
    576040     19484.7
    576080     19486.3
    576120     19488.4
    576160     19490.5
    576200     19490.5
    576240       19493
    576280     19493.8
    576320       19492
    576360     19495.4
    576400     19496.2
    576440     19497.6
    576480     19501.5
    576520     19501.1
    576560     19503.8
    576600     19504.9
    576640     19504.7
    576680     19508.3
    576720     19508.1
    576760     19510.1
    576800     19511.2
    576840     19511.5
    576880     19513.1
    576920     19515.2
    576960     19517.4
    577000     19517.3
    577040     19519.8
    577080     19520.6
    577120     19518.8
    577160     19522.2
    577200     19523.1
    577240     19524.4
    577280     19528.3
    577320     19527.9
    577360     19530.7
    577400     19531.7
    577440     19531.4
    577480     19535.2
    577520     19534.9
    577560     19536.9
    577600       19538
    577640     19538.2
    577680       19540
    577720     19542.1
    577760       19544
    577800     19544.1
    577840     19546.5
    577880     19547.3
    577920     19545.6
    577960     19549.1
    578000     19549.9
    578040     19551.2
    578080     19555.1
    578120     19554.8
    578160     19557.4
    578200     19558.5
    578240     19558.3
    578280     19562.1
    578320     19561.7
    578360     19563.7
    578400     19564.9
    578440     19564.9
    578480     19566.9
    578520     19568.9
    578560     19570.9
    578600     19570.9
    578640     19573.4
    578680     19574.1
    578720     19572.3
    578760     19575.8
    578800     19576.6
    578840       19578
    578880     19581.9
    578920     19581.5
    578960     19584.2
    579000     19585.3
    579040     19585.1
    579080     19588.8
    579120     19588.6
    579160     19590.4
    579200     19591.8
    579240     19591.6
    579280     19593.6
    579320     19595.7
    579360     19597.6
    579400     19597.7
    579440     19600.2
    579480       19601
    579520     19599.1
    579560     19602.7
    579600     19603.4
    579640     19604.7
    579680     19608.7
    579720     19608.2
    579760       19611
    579800       19612
    579840     19611.8
    579880     19615.6
    579920     19615.3
    579960     19617.2
    580000     19618.6
    580040     19618.5
    580080     19620.5
    580120     19622.5
    580160     19624.4
    580200     19624.5
    580240       19627
    580280     19627.8
    580320     19625.9
    580360     19629.5
    580400     19630.2
    580440     19631.5
    580480     19635.6
    580520     19635.1
    580560     19637.9
    580600     19638.8
    580640     19638.7
    580680     19642.5
    580720       19642
    580760       19644
    580800     19645.4
    580840     19645.3
    580880     19647.3
    580920     19649.3
    580960     19651.3
    581000     19651.4
    581040     19653.8
    581080     19654.5
    581120     19652.6
    581160     19656.3
    581200     19657.1
    581240     19658.2
    581280     19662.4
    581320     19661.9
    581360     19664.6
    581400     19665.6
    581440     19665.5
    581480     19669.3
    581520     19668.9
    581560     19670.7
    581600     19672.3
    581640     19672.1
    581680       19674
    581720     19676.1
    581760     19678.2
    581800     19678.2
    581840     19680.8
    581880     19681.3
    581920     19679.3
    581960     19683.1
    582000     19683.9
    582040     19685.1
    582080     19689.1
    582120     19688.7
    582160     19691.3
    582200     19692.4
    582240     19692.4
    582280     19696.2
    582320     19695.7
    582360     19697.5
    582400       19699
    582440     19698.8
    582480     19700.9
    582520     19702.9
    582560     19704.8
    582600     19704.9
    582640     19707.4
    582680       19708
    582720     19706.1
    582760     19709.9
    582800     19710.6
    582840     19711.8
    582880     19715.9
    582920     19715.4
    582960     19718.1
    583000     19719.1
    583040     19719.1
    583080       19723
    583120     19722.5
    583160     19724.2
    583200     19725.6
    583240     19725.5
    583280     19727.6
    583320     19729.7
    583360     19731.6
    583400     19731.7
    583440     19734.2
    583480     19734.7
    583520     19732.9
    583560     19736.6
    583600     19737.3
    583640     19738.6
    583680     19742.7
    583720     19742.2
    583760     19744.7
    583800     19745.9
    583840     19745.8
    583880     19749.7
    583920     19749.2
    583960     19751.1
    584000     19752.5
    584040     19752.2
    584080     19754.4
    584120     19756.5
    584160     19758.3
    584200     19758.4
    584240     19760.9
    584280     19761.5
    584320     19759.7
    584360     19763.3
    584400       19764
    584440     19765.3
    584480     19769.5
    584520     19768.9
    584560     19771.5
    584600     19772.7
    584640     19772.6
    584680     19776.6
    584720     19775.9
    584760     19777.8
    584800     19779.2
    584840       19779
    584880     19781.2
    584920     19783.4
    584960     19785.1
    585000     19785.2
    585040     19787.7
    585080     19788.3
    585120     19786.4
    585160     19790.2
    585200     19790.9
    585240     19792.2
    585280     19796.4
    585320     19795.7
    585360     19798.3
    585400     19799.5
    585440     19799.5
    585480     19803.4
    585520     19802.8
    585560     19804.6
    585600     19806.1
    585640     19805.8
    585680     19808.1
    585720     19810.2
    585760     19811.9
    585800     19812.1
    585840     19814.5
    585880     19815.2
    585920     19813.2
    585960       19817
    586000     19817.7
    586040     19819.1
    586080     19823.2
    586120     19822.6
    586160     19825.1
    586200     19826.3
    586240     19826.4
    586280     19830.1
    586320     19829.6
    586360     19831.5
    586400     19832.9
    586440     19832.8
    586480       19835
    586520     19837.2
    586560     19838.7
    586600     19838.9
    586640     19841.4
    586680     19842.1
    586720       19840
    586760     19843.9
    586800     19844.5
    586840       19846
    586880     19850.1
    586920     19849.5
    586960     19851.9
    587000     19853.1
    587040     19853.2
    587080       19857
    587120     19856.4
    587160     19858.4
    587200     19859.7
    587240     19859.5
    587280     19861.8
    587320     19863.9
    587360     19865.5
    587400     19865.8
    587440     19868.3
    587480       19869
    587520     19866.9
    587560     19870.7
    587600     19871.4
    587640     19872.8
    587680     19876.9
    587720     19876.3
    587760     19878.8
    587800       19880
    587840       19880
    587880     19883.9
    587920     19883.2
    587960     19885.1
    588000     19886.5
    588040     19886.3
    588080     19888.7
    588120     19890.8
    588160     19892.3
    588200     19892.7
    588240     19895.1
    588280     19895.8
    588320     19893.6
    588360     19897.6
    588400     19898.3
    588440     19899.6
    588480     19903.8
    588520     19903.2
    588560     19905.6
    588600     19906.9
    588640     19906.9
    588680     19910.7
    588720     19910.1
    588760       19912
    588800     19913.4
    588840     19913.1
    588880     19915.6
    588920     19917.7
    588960     19919.2
    589000     19919.5
    589040       19922
    589080     19922.6
    589120     19920.5
    589160     19924.5
    589200     19925.1
    589240     19926.5
    589280     19930.6
    589320     19930.1
    589360     19932.3
    589400     19933.7
    589440     19933.7
    589480     19937.5
    589520       19937
    589560     19938.8
    589600     19940.2
    589640     19939.9
    589680     19942.4
    589720     19944.5
    589760     19946.1
    589800     19946.3
    589840     19948.8
    589880     19949.5
    589920     19947.3
    589960     19951.3
    590000     19952.1
    590040     19953.4
    590080     19957.5
    590120     19956.9
    590160       19959
    590200     19960.5
    590240     19960.5
    590280     19964.4
    590320     19963.8
    590360     19965.6
    590400     19967.1
    590440     19966.7
    590480     19969.2
    590520     19971.3
    590560     19973.1
    590600     19973.1
    590640     19975.8
    590680     19976.4
    590720     19974.3
    590760     19978.2
    590800       19979
    590840     19980.3
    590880     19984.4
    590920     19983.7
    590960     19985.9
    591000     19987.5
    591040     19987.3
    591080     19991.2
    591120     19990.7
    591160     19992.5
    591200       19994
    591240     19993.5
    591280       19996
    591320     19998.2
    591360       20000
    591400       20000
    591440     20002.6
    591480     20003.1
    591520     20001.1
    591560       20005
    591600     20005.9
    591640       20007
    591680     20011.3
    591720     20010.5
    591760     20012.8
    591800     20014.4
    591840     20014.3
    591880     20017.9
    591920     20017.4
    591960     20019.3
    592000     20020.9
    592040     20020.3
    592080     20022.9
    592120     20025.1
    592160     20026.9
    592200     20026.7
    592240     20029.5
    592280     20029.8
    592320     20027.9
    592360     20031.7
    592400     20032.7
    592440     20033.9
    592480     20038.1
    592520     20037.3
    592560     20039.6
    592600     20041.2
    592640     20041.1
    592680     20044.8
    592720     20044.2
    592760       20046
    592800     20047.7
    592840       20047
    592880     20049.6
    592920     20051.9
    592960     20053.6
    593000     20053.5
    593040     20056.2
    593080     20056.5
    593120     20054.7
    593160     20058.6
    593200     20059.5
    593240     20060.8
    593280     20064.9
    593320     20064.1
    593360     20066.4
    593400     20068.1
    593440     20067.9
    593480     20071.6
    593520       20071
    593560     20072.8
    593600     20074.6
    593640     20073.9
    593680     20076.4
    593720     20078.8
    593760     20080.5
    593800     20080.4
    593840       20083
    593880     20083.5
    593920     20081.5
    593960     20085.5
    594000     20086.4
    594040     20087.6
    594080     20091.8
    594120     20090.9
    594160     20093.3
    594200     20094.9
    594240     20094.7
    594280     20098.4
    594320     20097.9
    594360     20099.7
    594400     20101.4
    594440     20100.7
    594480     20103.2
    594520     20105.7
    594560     20107.3
    594600     20107.3
    594640     20109.7
    594680     20110.3
    594720     20108.4
    594760     20112.3
    594800     20113.2
    594840     20114.4
    594880     20118.8
    594920     20117.7
    594960     20120.1
    595000     20121.8
    595040     20121.6
    595080     20125.2
    595120     20124.7
    595160     20126.6
    595200     20128.3
    595240     20127.6
    595280       20130
    595320     20132.7
    595360     20134.3
    595400     20134.1
    595440     20136.5
    595480     20137.2
    595520     20135.2
    595560     20139.2
    595600       20140
    595640     20141.3
    595680     20145.6
    595720     20144.6
    595760     20147.1
    595800     20148.7
    595840     20148.6
    595880     20152.1
    595920     20151.6
    595960     20153.5
    596000     20155.1
    596040     20154.3
    596080     20156.9
    596120     20159.4
    596160     20161.2
    596200       20161
    596240     20163.3
    596280       20164
    596320       20162
    596360       20166
    596400     20166.9
    596440     20168.1
    596480     20172.6
    596520     20171.5
    596560     20173.9
    596600     20175.6
    596640     20175.5
    596680     20178.8
    596720     20178.5
    596760     20180.4
    596800       20182
    596840       20181
    596880     20183.7
    596920     20186.4
    596960     20188.1
    597000     20187.8
    597040     20190.2
    597080     20190.9
    597120     20188.9
    597160     20192.8
    597200     20193.8
    597240     20195.1
    597280     20199.4
    597320     20198.3
    597360     20200.8
    597400     20202.5
    597440     20202.3
    597480     20205.7
    597520     20205.2
    597560     20207.3
    597600     20208.9
    597640     20207.9
    597680     20210.6
    597720     20213.3
    597760     20215.1
    597800     20214.7
    597840       20217
    597880     20217.8
    597920     20215.8
    597960     20219.9
    598000     20220.6
    598040     20221.9
    598080     20226.3
    598120     20225.2
    598160     20227.7
    598200     20229.3
    598240     20229.2
    598280     20232.5
    598320       20232
    598360     20234.2
    598400     20235.7
    598440     20234.8
    598480     20237.5
    598520     20240.2
    598560     20242.1
    598600     20241.7
    598640     20243.9
    598680     20244.6
    598720     20242.9
    598760     20246.7
    598800     20247.5
    598840     20248.9
    598880     20253.2
    598920     20252.1
    598960     20254.6
    599000     20256.1
    599040     20256.2
    599080     20259.4
    599120       20259
    599160     20261.2
    599200     20262.7
    599240     20261.7
    599280     20264.5
    599320     20267.1
    599360       20269
    599400     20268.6
    599440     20270.8
    599480     20271.5
    599520     20269.8
    599560     20273.7
    599600     20274.4
    599640     20275.8
    599680     20280.1
    599720       20279
    599760     20281.5
    599800     20283.1
    599840     20283.1
    599880     20286.3
    599920     20285.9
    599960     20288.1
    600000     20289.7
    600040     20288.6
    600080     20291.4
    600120       20294
    600160       20296
    600200     20295.5
    600240     20297.8
    600280     20298.4
    600320     20296.8
    600360     20300.5
    600400     20301.4
    600440     20302.7
    600480       20307
    600520     20305.9
    600560     20308.5
    600600       20310
    600640       20310
    600680     20313.2
    600720     20312.7
    600760       20315
    600800     20316.6
    600840     20315.5
    600880     20318.2
    600920     20320.9
    600960     20322.9
    601000     20322.5
    601040     20324.8
    601080     20325.2
    601120     20323.8
    601160     20327.4
    601200     20328.2
    601240     20329.6
    601280     20333.9
    601320     20332.9
    601360     20335.5
    601400     20336.9
    601440     20336.9
    601480     20340.1
    601520     20339.6
    601560     20341.9
    601600     20343.5
    601640     20342.4
    601680       20345
    601720     20347.8
    601760     20349.7
    601800     20349.3
    601840     20351.6
    601880     20352.2
    601920     20350.7
    601960     20354.3
    602000     20355.2
    602040     20356.4
    602080     20360.8
    602120     20359.7
    602160     20362.4
    602200     20363.8
    602240     20363.9
    602280     20367.1
    602320     20366.5
    602360     20368.7
    602400     20370.5
    602440     20369.3
    602480     20371.9
    602520     20374.7
    602560     20376.6
    602600     20376.2
    602640     20378.5
    602680     20379.1
    602720     20377.5
    602760     20381.3
    602800     20382.1
    602840     20383.3
    602880     20387.7
    602920     20386.7
    602960     20389.4
    603000     20390.5
    603040     20390.8
    603080     20394.1
    603120     20393.4
    603160     20395.6
    603200     20397.4
    603240     20396.3
    603280     20398.9
    603320     20401.7
    603360     20403.7
    603400     20403.1
    603440     20405.4
    603480     20405.8
    603520     20404.4
    603560     20408.2
    603600     20409.1
    603640     20410.3
    603680     20414.7
    603720     20413.6
    603760     20416.4
    603800     20417.6
    603840     20417.8
    603880       20421
    603920     20420.3
    603960     20422.5
    604000     20424.3
    604040     20423.2
    604080       20426
    604120     20428.7
    604160     20430.6
    604200     20430.1
    604240     20432.3
    604280     20432.8
    604320     20431.5
    604360     20435.1
    604400       20436
    604440     20437.2
    604480     20441.5
    604520     20440.6
    604560     20443.2
    604600     20444.5
    604640     20444.7
    604680       20448
    604720     20447.2
    604760     20449.5
    604800     20451.2
    604840     20450.2
    604880     20452.9
    604920     20455.8
    604960     20457.6
    605000     20456.9
    605040     20459.2
    605080     20459.7
    605120     20458.4
    605160     20462.1
    605200     20462.9
    605240     20464.2
    605280     20468.3
    605320     20467.5
    605360     20470.2
    605400     20471.5
    605440     20471.6
    605480     20474.9
    605520     20474.1
    605560     20476.4
    605600     20478.2
    605640     20477.2
    605680     20479.9
    605720     20482.7
    605760     20484.5
    605800     20483.8
    605840     20486.1
    605880     20486.7
    605920     20485.2
    605960     20489.1
    606000     20489.9
    606040     20491.1
    606080     20495.4
    606120     20494.5
    606160     20497.2
    606200     20498.5
    606240     20498.4
    606280     20501.8
    606320       20501
    606360     20503.3
    606400     20505.1
    606440     20504.1
    606480     20506.8
    606520     20509.5
    606560     20511.3
    606600     20510.5
    606640     20513.1
    606680     20513.5
    606720     20512.1
    606760     20515.9
    606800     20516.9
    606840     20518.1
    606880     20522.3
    606920     20521.3
    606960     20524.1
    607000     20525.4
    607040     20525.2
    607080     20528.6
    607120     20527.8
    607160     20530.2
    607200     20532.1
    607240       20531
    607280     20533.7
    607320     20536.3
    607360     20538.2
    607400     20537.4
    607440     20539.9
    607480     20540.3
    607520     20538.9
    607560     20542.8
    607600     20543.9
    607640       20545
    607680     20549.1
    607720     20548.1
    607760     20551.1
    607800     20552.3
    607840     20552.2
    607880     20555.5
    607920     20554.8
    607960       20557
    608000     20558.8
    608040     20557.9
    608080     20560.5
    608120     20563.1
    608160     20565.1
    608200     20564.3
    608240     20566.9
    608280     20567.2
    608320     20565.8
    608360     20569.6
    608400     20570.7
    608440     20571.9
    608480       20576
    608520       20575
    608560     20577.9
    608600     20579.1
    608640     20579.1
    608680     20582.4
    608720     20581.7
    608760       20584
    608800     20585.7
    608840     20584.8
    608880     20587.4
    608920     20589.9
    608960     20591.9
    609000     20591.2
    609040     20593.6
    609080     20594.1
    609120     20592.7
    609160     20596.6
    609200     20597.7
    609240     20598.8
    609280     20602.9
    609320     20601.9
    609360     20604.8
    609400       20606
    609440       20606
    609480     20609.1
    609520     20608.5
    609560     20610.8
    609600     20612.7
    609640     20611.7
    609680     20614.4
    609720     20616.8
    609760     20618.8
    609800     20618.2
    609840     20620.6
    609880     20620.9
    609920     20619.5
    609960     20623.6
    610000     20624.6
    610040     20625.7
    610080     20629.9
    610120     20628.8
    610160     20631.7
    610200     20632.8
    610240       20633
    610280       20636
    610320     20635.4
    610360     20637.8
    610400     20639.6
    610440     20638.7
    610480     20641.2
    610520     20643.7
    610560     20645.8
    610600     20645.1
    610640     20647.6
    610680     20647.8
    610720     20646.5
    610760     20650.5
    610800     20651.5
    610840     20652.5
    610880     20656.7
    610920     20655.6
    610960     20658.6
    611000     20659.7
    611040     20659.8
    611080     20662.9
    611120     20662.3
    611160     20664.8
    611200     20666.6
    611240     20665.6
    611280     20668.1
    611320     20670.6
    611360     20672.7
    611400     20672.1
    611440     20674.5
    611480     20674.8
    611520     20673.4
    611560     20677.3
    611600     20678.5
    611640     20679.5
    611680     20683.7
    611720     20682.7
    611760     20685.5
    611800     20686.6
    611840     20686.8
    611880     20689.8
    611920     20689.2
    611960     20691.7
    612000     20693.6
    612040     20692.5
    612080     20695.1
    612120     20697.6
    612160     20699.7
    612200       20699
    612240     20701.4
    612280     20701.8
    612320     20700.3
    612360     20704.2
    612400     20705.3
    612440     20706.5
    612480     20710.7
    612520     20709.6
    612560     20712.4
    612600     20713.5
    612640     20713.7
    612680     20716.8
    612720     20716.2
    612760     20718.8
    612800     20720.6
    612840     20719.5
    612880       20722
    612920     20724.5
    612960     20726.5
    613000       20726
    613040     20728.2
    613080     20728.7
    613120     20727.2
    613160     20731.1
    613200     20732.3
    613240     20733.3
    613280     20737.7
    613320     20736.5
    613360     20739.3
    613400     20740.4
    613440     20740.7
    613480     20743.6
    613520     20743.2
    613560     20745.6
    613600     20747.5
    613640     20746.4
    613680     20748.8
    613720     20751.3
    613760     20753.4
    613800     20752.9
    613840     20755.1
    613880     20755.5
    613920       20754
    613960       20758
    614000     20759.1
    614040     20760.1
    614080     20764.7
    614120     20763.3
    614160     20766.2
    614200     20767.3
    614240     20767.6
    614280     20770.6
    614320     20770.1
    614360     20772.5
    614400     20774.5
    614440     20773.4
    614480     20775.9
    614520     20778.3
    614560     20780.4
    614600     20779.9
    614640       20782
    614680     20782.6
    614720       20781
    614760     20784.9
    614800       20786
    614840     20787.1
    614880     20791.5
    614920     20790.2
    614960     20793.1
    615000     20794.2
    615040     20794.6
    615080     20797.5
    615120       20797
    615160     20799.4
    615200     20801.5
    615240     20800.3
    615280     20802.9
    615320     20805.3
    615360     20807.3
    615400     20806.8
    615440       20809
    615480     20809.6
    615520     20807.9
    615560     20811.8
    615600     20812.9
    615640     20814.1
    615680     20818.5
    615720     20817.3
    615760       20820
    615800     20821.2
    615840     20821.5
    615880     20824.4
    615920       20824
    615960     20826.4
    616000     20828.4
    616040     20827.2
    616080     20829.7
    616120     20832.2
    616160     20834.3
    616200     20833.8
    616240       20836
    616280     20836.5
    616320     20834.8
    616360     20838.8
    616400     20839.8
    616440     20841.1
    616480     20845.4
    616520     20844.2
    616560       20847
    616600     20848.2
    616640     20848.5
    616680     20851.3
    616720     20850.9
    616760     20853.2
    616800     20855.4
    616840     20854.2
    616880     20856.6
    616920     20859.2
    616960     20861.3
    617000     20860.8
    617040     20862.9
    617080     20863.6
    617120     20861.9
    617160     20865.8
    617200     20866.8
    617240     20868.1
    617280     20872.3
    617320     20871.1
    617360       20874
    617400     20875.2
    617440     20875.6
    617480     20878.3
    617520     20877.7
    617560     20880.1
    617600     20882.4
    617640     20881.1
    617680     20883.6
    617720     20886.1
    617760     20888.3
    617800     20887.6
    617840     20889.9
    617880     20890.4
    617920     20888.8
    617960     20892.6
    618000     20893.7
    618040     20894.9
    618080     20899.2
    618120       20898
    618160     20900.9
    618200       20902
    618240     20902.4
    618280     20905.3
    618320     20904.6
    618360       20907
    618400     20909.3
    618440     20907.9
    618480     20910.5
    618520       20913
    618560     20915.2
    618600     20914.5
    618640     20916.8
    618680     20917.3
    618720     20915.6
    618760     20919.5
    618800     20920.6
    618840     20921.9
    618880     20926.1
    618920     20924.9
    618960     20927.8
    619000       20929
    619040     20929.3
    619080     20932.2
    619120     20931.4
    619160     20933.9
    619200     20936.3
    619240     20934.7
    619280     20937.4
    619320     20939.9
    619360     20942.2
    619400     20941.4
    619440     20943.6
    619480     20944.4
    619520     20942.5
    619560     20946.5
    619600     20947.6
    619640     20948.7
    619680       20953
    619720     20951.7
    619760     20954.8
    619800     20955.8
    619840     20956.3
    619880     20959.1
    619920     20958.2
    619960     20960.9
    620000     20963.2
    620040     20961.5
    620080     20964.3
    620120     20966.8
    620160     20969.2
    620200     20968.3
    620240     20970.6
    620280     20971.2
    620320     20969.3
    620360     20973.5
    620400     20974.5
    620440     20975.8
    620480     20979.9
    620520     20978.6
    620560     20981.7
    620600     20982.7
    620640     20983.1
    620680     20985.9
    620720     20985.1
    620760     20987.8
    620800     20989.9
    620840     20988.4
    620880     20991.1
    620920     20993.6
    620960     20996.1
    621000     20995.2
    621040     20997.5
    621080     20998.3
    621120     20996.2
    621160     21000.4
    621200     21001.3
    621240     21002.6
    621280     21006.8
    621320     21005.5
    621360     21008.6
    621400     21009.6
    621440       21010
    621480     21012.7
    621520     21012.1
    621560     21014.7
    621600     21016.8
    621640     21015.5
    621680     21018.2
    621720     21020.4
    621760     21022.9
    621800     21022.2
    621840     21024.6
    621880     21025.2
    621920     21023.1
    621960     21027.3
    622000     21028.2
    622040     21029.5
    622080     21033.7
    622120     21032.2
    622160     21035.5
    622200     21036.5
    622240     21036.9
    622280     21039.5
    622320       21039
    622360     21041.5
    622400     21043.7
    622440     21042.4
    622480       21045
    622520     21047.3
    622560     21049.8
    622600       21049
    622640     21051.3
    622680       21052
    622720       21050
    622760     21054.2
    622800       21055
    622840     21056.4
    622880     21060.5
    622920       21059
    622960     21062.5
    623000     21063.4
    623040     21063.9
    623080     21066.5
    623120     21065.8
    623160     21068.4
    623200     21070.6
    623240     21069.2
    623280     21071.9
    623320     21074.2
    623360     21076.7
    623400     21075.9
    623440     21078.2
    623480     21078.9
    623520     21076.9
    623560     21081.1
    623600     21081.9
    623640     21083.2
    623680     21087.4
    623720     21085.9
    623760     21089.3
    623800     21090.4
    623840     21090.8
    623880     21093.5
    623920     21092.8
    623960     21095.2
    624000     21097.5
    624040     21096.1
    624080     21098.9
    624120     21101.1
    624160     21103.6
    624200     21102.8
    624240     21105.1
    624280     21105.8
    624320     21103.9
    624360     21107.9
    624400     21108.7
    624440     21110.2
    624480     21114.3
    624520     21112.8
    624560     21116.3
    624600     21117.3
    624640     21117.7
    624680     21120.5
    624720     21119.6
    624760       21122
    624800     21124.4
    624840       21123
    624880     21125.7
    624920       21128
    624960     21130.6
    625000     21129.7
    625040     21132.1
    625080     21132.5
    625120     21130.8
    625160     21134.8
    625200     21135.7
    625240       21137
    625280     21141.1
    625320     21139.8
    625360     21143.2
    625400     21144.3
    625440     21144.4
    625480     21147.3
    625520     21146.4
    625560       21149
    625600     21151.3
    625640     21149.9
    625680     21152.6
    625720     21154.9
    625760     21157.4
    625800     21156.5
    625840     21158.9
    625880     21159.4
    625920     21157.6
    625960     21161.5
    626000     21162.4
    626040     21163.9
    626080       21168
    626120     21166.7
    626160       21170
    626200     21171.1
    626240     21171.4
    626280     21174.1
    626320     21173.3
    626360     21175.7
    626400     21178.2
    626440     21176.7
    626480     21179.5
    626520     21181.8
    626560     21184.2
    626600     21183.4
    626640     21185.7
    626680     21186.2
    626720     21184.4
    626760     21188.3
    626800     21189.2
    626840     21190.8
    626880     21194.9
    626920     21193.5
    626960       21197
    627000     21198.1
    627040     21198.3
    627080       21201
    627120     21200.3
    627160     21202.7
    627200     21205.2
    627240     21203.5
    627280     21206.4
    627320     21208.6
    627360     21211.1
    627400     21210.4
    627440     21212.7
    627480     21213.2
    627520     21211.4
    627560     21215.2
    627600     21216.2
    627640     21217.8
    627680     21221.9
    627720     21220.4
    627760     21223.9
    627800     21225.1
    627840     21225.3
    627880       21228
    627920     21227.1
    627960     21229.6
    628000     21232.1
    628040     21230.4
    628080     21233.5
    628120     21235.6
    628160     21238.2
    628200     21237.4
    628240     21239.8
    628280     21240.1
    628320     21238.4
    628360     21242.3
    628400     21243.2
    628440     21244.8
    628480     21249.1
    628520     21247.4
    628560     21250.9
    628600     21252.1
    628640     21252.2
    628680       21255
    628720     21254.1
    628760     21256.6
    628800     21259.2
    628840     21257.5
    628880     21260.4
    628920     21262.6
    628960       21265
    629000     21264.3
    629040     21266.8
    629080     21267.1
    629120     21265.4
    629160     21269.3
    629200     21270.2
    629240     21271.7
    629280     21276.1
    629320     21274.4
    629360     21277.9
    629400     21279.1
    629440     21279.1
    629480     21281.9
    629520     21281.1
    629560     21283.5
    629600     21286.1
    629640     21284.4
    629680     21287.4
    629720     21289.6
    629760       21292
    629800     21291.3
    629840     21293.8
    629880     21294.1
    629920     21292.4
    629960     21296.4
    630000     21297.2
    630040     21298.6
    630080       21303
    630120     21301.3
    630160     21304.8
    630200     21306.1
    630240     21306.1
    630280     21308.8
    630320     21308.1
    630360     21310.4
    630400     21313.1
    630440     21311.4
    630480     21314.3
    630520     21316.6
    630560     21319.1
    630600     21318.2
    630640     21320.8
    630680     21321.1
    630720     21319.3
    630760     21323.4
    630800     21324.1
    630840     21325.8
    630880     21329.9
    630920     21328.3
    630960     21331.7
    631000     21333.2
    631040     21333.2
    631080     21335.8
    631120     21335.1
    631160     21337.5
    631200     21340.1
    631240     21338.4
    631280     21341.2
    631320     21343.6
    631360     21346.2
    631400     21345.3
    631440     21347.8
    631480     21348.1
    631520     21346.3
    631560     21350.5
    631600     21351.2
    631640       21353
    631680       21357
    631720     21355.3
    631760     21358.8
    631800     21360.3
    631840     21360.2
    631880     21362.8
    631920       21362
    631960     21364.5
    632000     21367.1
    632040     21365.5
    632080     21368.2
    632120     21370.6
    632160     21373.2
    632200     21372.3
    632240     21374.9
    632280       21375
    632320     21373.3
    632360     21377.5
    632400     21378.1
    632440     21380.1
    632480     21384.1
    632520     21382.2
    632560     21385.8
    632600     21387.2
    632640     21387.2
    632680     21389.8
    632720       21389
    632760     21391.6
    632800     21394.1
    632840     21392.4
    632880     21395.3
    632920     21397.5
    632960     21400.3
    633000     21399.2
    633040     21401.9
    633080     21402.1
    633120     21400.2
    633160     21404.4
    633200     21405.1
    633240       21407
    633280     21411.2
    633320     21409.1
    633360     21412.7
    633400     21414.1
    633440     21414.1
    633480     21416.9
    633520     21415.9
    633560     21418.5
    633600     21421.2
    633640     21419.4
    633680     21422.2
    633720     21424.6
    633760     21427.2
    633800     21426.2
    633840     21428.8
    633880       21429
    633920     21427.1
    633960     21431.3
    634000     21432.1
    634040     21434.1
    634080     21438.1
    634120     21436.1
    634160     21439.6
    634200     21441.1
    634240     21441.1
    634280     21443.9
    634320     21442.9
    634360     21445.5
    634400     21448.2
    634440     21446.3
    634480     21449.3
    634520     21451.6
    634560     21454.1
    634600     21453.2
    634640     21455.8
    634680       21456
    634720     21454.1
    634760     21458.2
    634800     21459.1
    634840       21461
    634880     21465.1
    634920       21463
    634960     21466.7
    635000     21468.2
    635040       21468
    635080     21470.8
    635120     21469.8
    635160     21472.5
    635200     21475.2
    635240     21473.3
    635280     21476.3
    635320     21478.6
    635360     21481.1
    635400     21480.2
    635440     21482.8
    635480       21483
    635520     21481.1
    635560     21485.3
    635600     21486.1
    635640     21487.9
    635680     21492.1
    635720     21489.9
    635760     21493.7
    635800     21495.1
    635840       21495
    635880     21497.9
    635920     21496.7
    635960     21499.5
    636000     21502.1
    636040     21500.1
    636080     21503.2
    636120     21505.6
    636160       21508
    636200     21507.3
    636240     21509.8
    636280     21510.1
    636320       21508
    636360     21512.2
    636400     21513.2
    636440     21514.9
    636480       21519
    636520     21516.9
    636560     21520.6
    636600       21522
    636640       21522
    636680       21525
    636720     21523.7
    636760     21526.4
    636800     21529.1
    636840     21526.9
    636880     21530.2
    636920     21532.6
    636960     21535.1
    637000     21534.2
    637040     21536.6
    637080       21537
    637120       21535
    637160     21539.1
    637200     21540.2
    637240     21541.8
    637280       21546
    637320     21543.9
    637360     21547.5
    637400     21548.9
    637440       21549
    637480     21551.9
    637520     21550.6
    637560     21553.4
    637600       21556
    637640     21553.9
    637680     21557.1
    637720     21559.6
    637760     21562.2
    637800     21561.1
    637840     21563.5
    637880       21564
    637920     21561.9
    637960     21566.2
    638000       21567
    638040     21568.7
    638080       21573
    638120     21570.9
    638160     21574.6
    638200     21575.9
    638240       21576
    638280     21578.9
    638320     21577.7
    638360     21580.3
    638400       21583
    638440     21580.8
    638480       21584
    638520     21586.6
    638560       21589
    638600       21588
    638640     21590.6
    638680     21590.9
    638720     21588.8
    638760     21593.1
    638800     21593.8
    638840     21595.7
    638880     21599.9
    638920     21597.9
    638960     21601.5
    639000     21602.8
    639040     21603.1
    639080     21605.9
    639120     21604.6
    639160     21607.4
    639200     21609.8
    639240     21607.7
    639280     21610.8
    639320     21613.6
    639360       21616
    639400     21614.8
    639440     21617.5
    639480     21617.8
    639520     21615.7
    639560     21619.9
    639600     21620.8
    639640     21622.7
    639680     21626.8
    639720     21624.6
    639760     21628.5
    639800     21629.8
    639840     21629.9
    639880     21632.9
    639920     21631.6
    639960     21634.3
    640000     21636.7
    640040     21634.6
    640080     21637.8
    640120     21640.5
    640160     21642.9
    640200     21641.8
    640240     21644.4
    640280     21644.9
    640320     21642.7
    640360     21646.9
    640400     21647.7
    640440     21649.7
    640480     21653.7
    640520     21651.5
    640560     21655.4
    640600     21656.7
    640640     21656.9
    640680     21659.9
    640720     21658.7
    640760     21661.3
    640800     21663.7
    640840     21661.4
    640880     21664.7
    640920     21667.5
    640960     21669.8
    641000     21668.6
    641040     21671.4
    641080     21671.8
    641120     21669.7
    641160     21673.9
    641200     21674.6
    641240     21676.6
    641280     21680.7
    641320     21678.5
    641360     21682.3
    641400     21683.6
    641440     21683.8
    641480     21686.9
    641520     21685.6
    641560     21688.3
    641600     21690.6
    641640     21688.5
    641680     21691.8
    641720     21694.4
    641760     21696.6
    641800     21695.5
    641840     21698.3
    641880     21698.7
    641920     21696.8
    641960     21700.8
    642000     21701.6
    642040     21703.6
    642080     21707.6
    642120     21705.4
    642160     21709.4
    642200     21710.6
    642240     21710.6
    642280     21713.8
    642320     21712.5
    642360     21715.4
    642400     21717.5
    642440     21715.4
    642480     21718.6
    642520     21721.4
    642560     21723.7
    642600     21722.5
    642640     21725.3
    642680     21725.6
    642720     21723.7
    642760     21727.8
    642800     21728.6
    642840     21730.5
    642880     21734.7
    642920     21732.4
    642960     21736.4
    643000     21737.5
    643040     21737.5
    643080     21740.7
    643120     21739.5
    643160     21742.4
    643200     21744.5
    643240     21742.3
    643280     21745.6
    643320     21748.3
    643360     21750.7
    643400     21749.4
    643440     21752.3
    643480     21752.6
    643520     21750.7
    643560     21754.7
    643600     21755.6
    643640     21757.5
    643680     21761.5
    643720     21759.3
    643760     21763.4
    643800     21764.4
    643840     21764.4
    643880     21767.7
    643920     21766.5
    643960     21769.5
    644000     21771.6
    644040     21769.3
    644080     21772.5
    644120     21775.3
    644160     21777.6
    644200     21776.3
    644240     21779.3
    644280     21779.4
    644320     21777.7
    644360     21781.8
    644400     21782.6
    644440     21784.3
    644480     21788.4
    644520     21786.3
    644560     21790.2
    644600     21791.3
    644640     21791.5
    644680     21794.7
    644720     21793.4
    644760     21796.4
    644800     21798.5
    644840     21796.3
    644880     21799.6
    644920     21802.3
    644960     21804.6
    645000     21803.4
    645040     21806.2
    645080     21806.4
    645120     21804.7
    645160     21808.7
    645200     21809.5
    645240     21811.4
    645280     21815.4
    645320     21813.3
    645360     21817.2
    645400     21818.4
    645440     21818.4
    645480     21821.6
    645520     21820.3
    645560     21823.4
    645600     21825.4
    645640     21823.3
    645680     21826.7
    645720     21829.3
    645760     21831.7
    645800     21830.3
    645840     21833.1
    645880     21833.4
    645920     21831.6
    645960     21835.7
    646000     21836.3
    646040     21838.4
    646080     21842.2
    646120     21840.4
    646160     21844.1
    646200     21845.4
    646240     21845.2
    646280     21848.6
    646320     21847.1
    646360     21850.4
    646400     21852.3
    646440     21850.3
    646480     21853.6
    646520     21856.4
    646560     21858.7
    646600     21857.2
    646640     21860.2
    646680     21860.6
    646720     21858.6
    646760     21862.8
    646800     21863.4
    646840     21865.3
    646880     21869.1
    646920     21867.2
    646960     21871.1
    647000     21872.3
    647040     21872.2
    647080     21875.5
    647120     21874.1
    647160     21877.5
    647200     21879.4
    647240     21877.3
    647280     21880.6
    647320     21883.4
    647360     21885.8
    647400     21884.1
    647440     21887.2
    647480     21887.5
    647520     21885.5
    647560     21889.7
    647600     21890.4
    647640     21892.3
    647680     21896.1
    647720     21894.4
    647760     21897.9
    647800     21899.3
    647840     21899.1
    647880     21902.5
    647920     21901.1
    647960     21904.5
    648000     21906.1
    648040     21904.1
    648080     21907.7
    648120     21910.4
    648160     21912.6
    648200     21911.1
    648240     21914.2
    648280     21914.5
    648320     21912.5
    648360     21916.8
    648400     21917.3
    648440     21919.3
    648480     21923.1
    648520     21921.3
    648560     21924.8
    648600     21926.3
    648640       21926
    648680     21929.5
    648720     21927.9
    648760     21931.5
    648800     21933.1
    648840     21931.1
    648880     21934.6
    648920     21937.2
    648960     21939.5
    649000     21937.9
    649040     21941.2
    649080     21941.4
    649120     21939.5
    649160     21943.9
    649200     21944.2
    649240     21946.3
    649280       21950
    649320     21948.3
    649360     21951.6
    649400     21953.4
    649440     21953.1
    649480     21956.5
    649520     21954.8
    649560     21958.6
    649600     21960.1
    649640     21958.1
    649680     21961.5
    649720     21964.2
    649760     21966.4
    649800     21964.8
    649840     21968.1
    649880     21968.3
    649920     21966.3
    649960     21970.9
    650000     21971.1
    650040     21973.2
    650080       21977
    650120     21975.2
    650160     21978.7
    650200     21980.3
    650240     21980.1
    650280     21983.3
    650320       21982
    650360     21985.6
    650400       21987
    650440       21985
    650480     21988.4
    650520     21991.1
    650560     21993.4
    650600     21991.7
    650640     21995.1
    650680     21995.3
    650720     21993.3
    650760     21997.8
    650800     21998.1
    650840     22000.1
    650880     22004.1
    650920     22002.1
    650960     22005.5
    651000     22007.4
    651040       22007
    651080     22010.2
    651120     22008.9
    651160     22012.5
    651200       22014
    651240     22011.9
    651280     22015.3
    651320       22018
    651360     22020.3
    651400     22018.5
    651440       22022
    651480     22022.2
    651520     22020.2
    651560     22024.5
    651600       22025
    651640     22027.1
    651680     22031.1
    651720       22029
    651760     22032.4
    651800     22034.4
    651840       22034
    651880     22037.1
    651920     22035.8
    651960     22039.5
    652000       22041
    652040     22038.8
    652080     22042.4
    652120       22045
    652160     22047.3
    652200     22045.6
    652240       22049
    652280     22049.3
    652320     22047.2
    652360     22051.5
    652400       22052
    652440       22054
    652480     22058.1
    652520     22055.9
    652560     22059.4
    652600     22061.4
    652640     22061.1
    652680     22064.1
    652720     22062.7
    652760     22066.5
    652800     22067.8
    652840     22065.8
    652880     22069.4
    652920     22072.2
    652960     22074.2
    653000     22072.5
    653040       22076
    653080     22076.2
    653120     22074.2
    653160     22078.6
    653200       22079
    653240     22081.1
    653280     22085.2
    653320     22082.9
    653360     22086.4
    653400     22088.4
    653440       22088
    653480       22091
    653520     22089.6
    653560     22093.5
    653600     22094.8
    653640     22092.9
    653680     22096.5
    653720     22099.1
    653760     22101.1
    653800     22099.4
    653840       22103
    653880     22103.2
    653920     22101.1
    653960     22105.5
    654000     22105.9
    654040     22108.1
    654080     22112.1
    654120     22109.7
    654160     22113.5
    654200     22115.5
    654240     22114.9
    654280     22118.1
    654320     22116.6
    654360     22120.5
    654400     22121.8
    654440     22119.8
    654480     22123.4
    654520       22126
    654560     22128.1
    654600     22126.4
    654640     22130.2
    654680     22130.2
    654720     22128.2
    654760     22132.5
    654800     22132.9
    654840       22135
    654880     22139.1
    654920     22136.8
    654960     22140.4
    655000     22142.5
    655040     22142.1
    655080     22145.1
    655120     22143.7
    655160     22147.5
    655200     22148.8
    655240     22146.7
    655280     22150.3
    655320       22153
    655360     22155.1
    655400     22153.4
    655440     22157.1
    655480     22157.2
    655520     22155.2
    655560     22159.3
    655600     22159.8
    655640       22162
    655680     22166.1
    655720       22164
    655760     22167.4
    655800     22169.5
    655840     22169.1
    655880     22172.2
    655920     22170.8
    655960     22174.4
    656000     22175.9
    656040     22173.7
    656080     22177.4
    656120     22179.9
    656160     22182.1
    656200     22180.5
    656240     22184.1
    656280     22184.3
    656320     22182.2
    656360     22186.3
    656400     22186.7
    656440     22188.9
    656480     22193.2
    656520     22191.1
    656560     22194.4
    656600     22196.5
    656640     22196.2
    656680     22199.3
    656720     22197.9
    656760     22201.5
    656800     22202.9
    656840     22200.7
    656880     22204.4
    656920       22207
    656960     22209.1
    657000     22207.5
    657040       22211
    657080     22211.5
    657120     22209.2
    657160     22213.3
    657200     22213.9
    657240     22215.9
    657280     22220.1
    657320     22218.1
    657360     22221.2
    657400     22223.4
    657440     22223.1
    657480     22226.4
    657520     22224.7
    657560     22228.4
    657600       22230
    657640     22227.7
    657680     22231.3
    657720     22233.9
    657760     22236.1
    657800     22234.4
    657840     22238.1
    657880     22238.6
    657920     22236.2
    657960     22240.1
    658000     22240.8
    658040     22242.8
    658080     22247.1
    658120     22245.2
    658160     22248.3
    658200     22250.5
    658240     22250.3
    658280     22253.4
    658320     22251.7
    658360     22255.5
    658400       22257
    658440     22254.8
    658480     22258.2
    658520     22260.9
    658560     22263.2
    658600     22261.3
    658640     22265.1
    658680     22265.5
    658720     22263.1
    658760     22267.1
    658800     22267.8
    658840     22269.7
    658880     22274.1
    658920     22272.2
    658960     22275.3
    659000     22277.4
    659040     22277.2
    659080     22280.3
    659120     22278.7
    659160     22282.5
    659200       22284
    659240     22281.7
    659280       22285
    659320       22288
    659360     22290.1
    659400     22288.2
    659440     22292.1
    659480     22292.7
    659520     22290.1
    659560     22294.2
    659600     22294.7
    659640     22296.7
    659680     22301.1
    659720     22299.3
    659760     22302.3
    659800     22304.5
    659840     22304.3
    659880     22307.3
    659920     22305.7
    659960     22309.5
    660000       22311
    660040     22308.7
    660080       22312
    660120       22315
    660160     22317.1
    660200     22315.2
    660240       22319
    660280     22319.7
    660320     22317.1
    660360     22321.2
    660400     22321.7
    660440     22323.8
    660480     22328.2
    660520     22326.3
    660560     22329.3
    660600     22331.5
    660640     22331.3
    660680     22334.2
    660720     22332.7
    660760     22336.6
    660800     22338.1
    660840     22335.7
    660880       22339
    660920     22341.9
    660960     22344.2
    661000     22342.1
    661040     22346.1
    661080     22346.7
    661120     22344.2
    661160     22348.2
    661200     22348.7
    661240     22350.7
    661280     22355.3
    661320     22353.3
    661360     22356.3
    661400     22358.7
    661440     22358.2
    661480     22361.3
    661520     22359.7
    661560     22363.6
    661600     22365.1
    661640     22362.7
    661680     22366.2
    661720       22369
    661760     22371.2
    661800     22369.2
    661840     22373.2
    661880     22373.8
    661920     22371.4
    661960     22375.2
    662000     22375.7
    662040     22377.8
    662080     22382.4
    662120     22380.4
    662160     22383.4
    662200     22385.8
    662240     22385.4
    662280     22388.5
    662320     22386.9
    662360     22390.7
    662400     22392.2
    662440     22389.7
    662480     22393.3
    662520       22396
    662560     22398.4
    662600     22396.4
    662640     22400.4
    662680     22400.9
    662720     22398.4
    662760     22402.3
    662800       22403
    662840     22404.9
    662880     22409.5
    662920     22407.5
    662960     22410.5
    663000     22412.9
    663040     22412.6
    663080     22415.7
    663120       22414
    663160     22417.8
    663200     22419.3
    663240     22416.8
    663280     22420.3
    663320     22423.2
    663360     22425.5
    663400     22423.5
    663440     22427.6
    663480       22428
    663520     22425.5
    663560     22429.5
    663600       22430
    663640     22432.1
    663680     22436.8
    663720     22434.6
    663760     22437.8
    663800       22440
    663840     22439.8
    663880     22442.8
    663920     22441.1
    663960     22444.9
    664000     22446.5
    664040       22444
    664080     22447.5
    664120     22450.4
    664160     22452.7
    664200     22450.7
    664240     22454.7
    664280     22455.4
    664320     22452.7
    664360     22456.5
    664400     22457.2
    664440     22459.3
    664480       22464
    664520     22461.8
    664560     22464.9
    664600     22467.2
    664640     22467.1
    664680       22470
    664720     22468.3
    664760     22472.1
    664800     22473.7
    664840     22471.1
    664880     22474.7
    664920     22477.6
    664960     22479.9
    665000     22477.9
    665040       22482
    665080     22482.6
    665120     22479.8
    665160     22483.8
    665200     22484.4
    665240     22486.6
    665280     22491.1
    665320       22489
    665360     22492.1
    665400     22494.3
    665440     22494.2
    665480     22497.1
    665520     22495.6
    665560     22499.3
    665600     22500.8
    665640     22498.4
    665680     22501.8
    665720     22504.8
    665760     22507.1
    665800       22505
    665840     22509.3
    665880     22509.7
    665920       22507
    665960     22510.9
    666000     22511.6
    666040     22513.8
    666080     22518.2
    666120     22516.3
    666160     22519.2
    666200     22521.4
    666240     22521.3
    666280     22524.2
    666320     22522.7
    666360     22526.5
    666400       22528
    666440     22525.5
    666480     22528.9
    666520     22531.9
    666560     22534.3
    666600     22532.2
    666640     22536.4
    666680     22536.9
    666720     22534.1
    666760     22538.1
    666800     22538.7
    666840     22540.8
    666880     22545.4
    666920     22543.4
    666960     22546.4
    667000     22548.6
    667040     22548.4
    667080     22551.4
    667120     22549.7
    667160     22553.5
    667200     22555.1
    667240     22552.4
    667280       22556
    667320     22558.9
    667360     22561.3
    667400     22559.3
    667440     22563.6
    667480       22564
    667520     22561.2
    667560     22565.2
    667600     22565.9
    667640     22567.8
    667680     22572.7
    667720     22570.5
    667760     22573.6
    667800     22575.7
    667840     22575.4
    667880     22578.6
    667920     22576.7
    667960     22580.7
    668000     22582.3
    668040     22579.6
    668080     22583.1
    668120       22586
    668160     22588.3
    668200     22586.5
    668240     22590.7
    668280     22591.1
    668320     22588.3
    668360     22592.2
    668400     22593.1
    668440     22594.9
    668480     22599.7
    668520     22597.7
    668560     22600.7
    668600     22602.9
    668640     22602.7
    668680     22605.7
    668720       22604
    668760     22607.8
    668800     22609.5
    668840     22606.6
    668880     22610.2
    668920     22613.1
    668960     22615.3
    669000     22613.5
    669040     22617.8
    669080     22618.3
    669120     22615.4
    669160     22619.2
    669200     22620.2
    669240       22622
    669280       22627
    669320     22624.8
    669360     22627.8
    669400       22630
    669440     22629.9
    669480     22632.7
    669520     22631.1
    669560     22634.9
    669600     22636.5
    669640     22633.7
    669680     22637.3
    669720     22640.2
    669760     22642.4
    669800     22640.6
    669840     22644.9
    669880     22645.4
    669920     22642.6
    669960     22646.3
    670000     22647.2
    670040       22649
    670080       22654
    670120     22651.9
    670160     22654.9
    670200     22657.1
    670240     22656.8
    670280     22659.6
    670320     22658.2
    670360     22661.9
    670400     22663.6
    670440     22660.8
    670480     22664.5
    670520     22667.3
    670560     22669.5
    670600     22667.7
    670640     22672.1
    670680     22672.4
    670720     22669.6
    670760     22673.4
    670800     22674.4
    670840     22676.2
    670880     22681.1
    670920       22679
    670960       22682
    671000     22684.3
    671040       22684
    671080     22686.7
    671120     22685.2
    671160     22689.1
    671200     22690.7
    671240     22687.9
    671280     22691.7
    671320     22694.5
    671360     22696.7
    671400     22694.9
    671440     22699.2
    671480     22699.6
    671520     22696.7
    671560     22700.5
    671600     22701.6
    671640     22703.3
    671680     22708.3
    671720     22706.1
    671760     22709.1
    671800     22711.3
    671840       22711
    671880     22713.9
    671920     22712.5
    671960     22716.1
    672000     22717.9
    672040     22715.1
    672080     22718.9
    672120     22721.5
    672160     22723.9
    672200     22722.2
    672240     22726.3
    672280     22726.8
    672320     22723.9
    672360     22727.5
    672400     22728.7
    672440     22730.4
    672480     22735.5
    672520     22733.2
    672560     22736.3
    672600     22738.5
    672640     22738.2
    672680     22741.1
    672720     22739.7
    672760     22743.3
    672800     22745.1
    672840     22742.3
    672880       22746
    672920     22748.7
    672960     22751.2
    673000     22749.3
    673040     22753.6
    673080     22753.9
    673120     22751.2
    673160     22754.6
    673200     22755.9
    673240     22757.6
    673280     22762.8
    673320     22760.5
    673360     22763.5
    673400     22765.6
    673440     22765.3
    673480     22768.3
    673520       22767
    673560     22770.5
    673600     22772.4
    673640     22769.7
    673680     22773.3
    673720     22775.8
    673760     22778.4
    673800     22776.5
    673840     22780.8
    673880     22781.1
    673920     22778.4
    673960     22781.9
    674000     22783.1
    674040     22784.8
    674080     22789.9
    674120     22787.6
    674160     22790.7
    674200     22792.9
    674240     22792.4
    674280     22795.4
    674320     22794.2
    674360     22797.7
    674400     22799.6
    674440     22796.8
    674480     22800.4
    674520     22802.9
    674560     22805.6
    674600     22803.8
    674640       22808
    674680     22808.4
    674720     22805.7
    674760       22809
    674800     22810.3
    674840       22812
    674880     22817.2
    674920     22814.8
    674960     22817.8
    675000     22820.1
    675040     22819.6
    675080     22822.8
    675120     22821.4
    675160     22824.8
    675200       22827
    675240       22824
    675280     22827.7
    675320     22830.1
    675360     22832.8
    675400     22830.9
    675440     22835.3
    675480     22835.5
    675520     22832.8
    675560     22836.3
    675600     22837.4
    675640     22839.2
    675680     22844.2
    675720       22842
    675760     22844.9
    675800     22847.4
    675840     22846.9
    675880     22849.8
    675920     22848.7
    675960     22852.2
    676000     22854.2
    676040     22851.3
    676080     22854.8
    676120     22857.4
    676160     22860.1
    676200     22858.2
    676240     22862.5
    676280     22862.7
    676320       22860
    676360     22863.5
    676400     22864.5
    676440     22866.4
    676480     22871.4
    676520     22869.2
    676560     22872.1
    676600     22874.7
    676640     22874.1
    676680     22876.8
    676720     22875.9
    676760     22879.4
    676800     22881.6
    676840     22878.6
    676880       22882
    676920     22884.6
    676960     22887.3
    677000     22885.3
    677040     22889.7
    677080       22890
    677120     22887.2
    677160     22890.7
    677200     22891.6
    677240     22893.6
    677280     22898.6
    677320     22896.6
    677360     22899.4
    677400     22902.1
    677440     22901.5
    677480       22904
    677520     22903.2
    677560     22906.7
    677600     22908.8
    677640     22905.9
    677680     22909.4
    677720       22912
    677760     22914.6
    677800     22912.7
    677840     22916.9
    677880     22917.2
    677920     22914.3
    677960       22918
    678000     22918.9
    678040     22920.9
    678080     22925.9
    678120     22923.8
    678160     22926.7
    678200     22929.3
    678240     22928.8
    678280     22931.2
    678320     22930.3
    678360     22933.9
    678400       22936
    678440       22933
    678480     22936.8
    678520     22939.3
    678560     22941.9
    678600     22939.9
    678640     22944.1
    678680     22944.4
    678720     22941.5
    678760     22945.2
    678800     22946.2
    678840     22948.2
    678880       22953
    678920     22951.1
    678960     22953.9
    679000     22956.7
    679040     22956.1
    679080     22958.6
    679120     22957.4
    679160     22961.2
    679200     22963.3
    679240     22960.3
    679280     22964.1
    679320     22966.6
    679360       22969
    679400     22967.3
    679440     22971.4
    679480     22971.7
    679520     22968.8
    679560     22972.5
    679600     22973.4
    679640     22975.5
    679680     22980.3
    679720     22978.4
    679760     22981.2
    679800     22983.8
    679840     22983.2
    679880     22985.8
    679920     22984.9
    679960     22988.4
    680000     22990.6
    680040     22987.6
    680080     22991.5
    680120     22993.8
    680160     22996.2
    680200     22994.6
    680240     22998.8
    680280     22998.9
    680320       22996
    680360     22999.9
    680400     23000.6
    680440     23002.8
    680480     23007.6
    680520     23005.7
    680560     23008.5
    680600     23011.1
    680640     23010.5
    680680     23013.1
    680720     23012.3
    680760     23015.7
    680800       23018
    680840     23014.8
    680880     23018.8
    680920       23021
    680960     23023.6
    681000     23021.9
    681040     23026.1
    681080     23026.2
    681120     23023.4
    681160     23027.1
    681200     23027.9
    681240       23030
    681280       23035
    681320     23033.1
    681360     23035.7
    681400     23038.4
    681440     23037.8
    681480     23040.4
    681520     23039.5
    681560       23043
    681600     23045.3
    681640       23042
    681680       23046
    681720     23048.3
    681760       23051
    681800     23049.4
    681840     23053.4
    681880     23053.4
    681920     23050.8
    681960     23054.3
    682000     23055.2
    682040     23057.3
    682080     23062.1
    682120     23060.4
    682160     23063.1
    682200     23065.7
    682240     23065.1
    682280     23067.7
    682320     23066.8
    682360     23070.2
    682400     23072.5
    682440     23069.2
    682480     23073.3
    682520     23075.7
    682560     23078.2
    682600     23076.7
    682640     23080.7
    682680     23080.7
    682720       23078
    682760     23081.7
    682800     23082.5
    682840     23084.6
    682880     23089.3
    682920     23087.6
    682960     23090.5
    683000       23093
    683040     23092.4
    683080     23095.1
    683120     23094.1
    683160     23097.4
    683200     23099.9
    683240     23096.3
    683280     23100.6
    683320     23103.1
    683360     23105.4
    683400       23104
    683440       23108
    683480     23107.9
    683520     23105.4
    683560     23108.8
    683600     23109.7
    683640     23111.9
    683680     23116.8
    683720     23114.9
    683760     23117.9
    683800     23120.2
    683840     23119.6
    683880     23122.3
    683920     23121.2
    683960     23124.6
    684000     23127.2
    684040     23123.6
    684080     23127.8
    684120     23130.3
    684160     23132.7
    684200     23131.3
    684240     23135.2
    684280     23135.2
    684320     23132.7
    684360     23136.1
    684400     23136.9
    684440     23139.1
    684480       23144
    684520     23142.2
    684560     23145.1
    684600     23147.4
    684640     23146.8
    684680     23149.7
    684720     23148.5
    684760     23151.7
    684800     23154.5
    684840     23150.8
    684880     23155.1
    684920     23157.5
    684960     23159.9
    685000     23158.7
    685040     23162.4
    685080     23162.6
    685120     23159.9
    685160     23163.4
    685200     23164.2
    685240     23166.5
    685280     23171.2
    685320     23169.3
    685360     23172.5
    685400     23174.9
    685440     23174.2
    685480       23177
    685520     23175.6
    685560     23179.2
    685600     23181.7
    685640     23178.1
    685680     23182.4
    685720     23184.7
    685760     23187.1
    685800       23186
    685840     23189.7
    685880     23189.9
    685920       23187
    685960     23190.7
    686000     23191.5
    686040     23193.7
    686080     23198.5
    686120     23196.5
    686160     23199.8
    686200     23202.3
    686240     23201.5
    686280     23204.5
    686320     23202.9
    686360     23206.4
    686400     23208.9
    686440     23205.3
    686480     23209.6
    686520     23211.8
    686560     23214.4
    686600     23213.2
    686640     23216.7
    686680     23217.1
    686720     23214.3
    686760     23217.8
    686800     23218.7
    686840       23221
    686880     23225.7
    686920     23223.7
    686960       23227
    687000     23229.6
    687040     23228.7
    687080     23231.7
    687120     23230.1
    687160     23233.7
    687200     23236.1
    687240     23232.5
    687280     23236.9
    687320       23239
    687360     23241.7
    687400     23240.4
    687440       23244
    687480     23244.3
    687520     23241.5
    687560       23245
    687600     23246.1
    687640     23248.4
    687680     23252.9
    687720       23251
    687760     23254.3
    687800       23257
    687840       23256
    687880     23259.1
    687920     23257.4
    687960     23261.1
    688000     23263.4
    688040     23259.7
    688080     23264.2
    688120     23266.3
    688160       23269
    688200     23267.6
    688240     23271.3
    688280     23271.6
    688320     23268.8
    688360     23272.2
    688400     23273.5
    688440     23275.5
    688480     23280.1
    688520     23278.2
    688560     23281.6
    688600     23284.2
    688640     23283.2
    688680     23286.2
    688720     23284.7
    688760     23288.1
    688800     23290.5
    688840     23287.1
    688880     23291.4
    688920     23293.5
    688960     23296.2
    689000     23294.7
    689040     23298.6
    689080     23298.9
    689120     23296.2
    689160     23299.6
    689200     23300.7
    689240     23302.7
    689280     23307.5
    689320     23305.5
    689360     23308.9
    689400     23311.3
    689440     23310.6
    689480     23313.6
    689520     23312.2
    689560     23315.5
    689600     23317.7
    689640     23314.4
    689680     23318.7
    689720     23320.8
    689760     23323.4
    689800     23321.8
    689840       23326
    689880     23326.2
    689920     23323.5
    689960     23326.8
    690000       23328
    690040       23330
    690080     23334.8
    690120     23332.9
    690160     23336.3
    690200     23338.7
    690240     23337.7
    690280     23340.9
    690320     23339.6
    690360     23342.9
    690400       23345
    690440     23341.6
    690480     23345.8
    690520     23347.9
    690560     23350.8
    690600     23349.3
    690640     23353.2
    690680     23353.4
    690720     23350.8
    690760     23354.1
    690800     23355.3
    690840     23357.3
    690880     23362.1
    690920     23360.3
    690960     23363.6
    691000       23366
    691040     23364.9
    691080       23368
    691120     23366.8
    691160     23370.2
    691200     23372.2
    691240     23368.9
    691280     23373.2
    691320     23375.2
    691360     23378.1
    691400     23376.6
    691440     23380.4
    691480     23380.8
    691520     23378.2
    691560     23381.3
    691600     23382.6
    691640     23384.6
    691680     23389.5
    691720     23387.5
    691760       23391
    691800     23393.2
    691840     23392.2
    691880     23395.2
    691920     23393.9
    691960     23397.5
    692000     23399.4
    692040     23396.2
    692080     23400.4
    692120     23402.4
    692160     23405.2
    692200     23403.9
    692240     23407.7
    692280     23408.1
    692320     23405.3
    692360     23408.6
    692400     23409.9
    692440     23411.9
    692480     23416.9
    692520     23414.8
    692560     23418.5
    692600     23420.5
    692640     23419.5
    692680     23422.5
    692720     23421.4
    692760       23425
    692800     23426.7
    692840     23423.4
    692880     23427.7
    692920     23429.7
    692960     23432.4
    693000     23431.1
    693040       23435
    693080     23435.4
    693120     23432.6
    693160     23435.9
    693200     23437.2
    693240     23439.4
    693280     23444.2
    693320     23442.1
    693360       23446
    693400     23447.9
    693440     23446.8
    693480     23449.9
    693520     23448.9
    693560     23452.3
    693600     23453.9
    693640     23450.7
    693680       23455
    693720       23457
    693760     23459.7
    693800     23458.3
    693840     23462.5
    693880     23462.8
    693920     23459.9
    693960     23463.3
    694000     23464.5
    694040     23466.7
[truncated: 175,928 more chars]
