# Supplementary material for: Comment on 'Valid molecular dynamics simulations of human hemoglobin require a surprisingly large box size'
Source: eLife. 2019 Jun 20;8:e44718. doi: 10.7554/eLife.44718 (PMC6586461; doi:10.7554/eLife.44718)
Supplement: Figure 2—figure supplement 1—source data 1. — The zip archive contains a README file describing which source files correspond to the different panels. [file elife-44718-fig2-figsupp1-data1.zip › figure2_SI/panel_C/box2/11/msd.xvg]

# This file was created Thu Mar 28 21:06:37 2019
# Created by:
#             :-) GROMACS - gmx msd, 2018.3-dev-20180823-5d5eb38 (-:
# 
# Executable:   /usr/local/gromacs/2018/2018.3-impi2017-fftw337-gcc640-cuda91/bin/gmx
# Data prefix:  /usr/local/gromacs/2018/2018.3-impi2017-fftw337-gcc640-cuda91
# Working dir:  /home/vgapsys/project/hemoglobin/ubq/closed_cube/box2/eq1/diffusion
# Command line:
#   gmx msd -s ../tpr.tpr -f /netmount/energy/vgapsys/hemoglobin/ubq/closed_cube/box2/eq1/traj_comp.xtc -trestart 800 -n index.ndx -o msd.xvg
# gmx msd is part of G R O M A C S:
#
# S  C  A  M  O  R  G
#
@    title "Mean Square Displacement"
@    xaxis  label "Time (ps)"
@    yaxis  label "MSD (nm\S2\N)"
@TYPE xy
# MSD gathered over 1e+06 ps with 1251 restarts
# Diffusion constants fitted from time 100000 to 900000 ps
# D[  SOL_&_OW] = 5.6609 (+/- 0.0299) (1e-5 cm^2/s)
         0           0
        40     1.39192
        80     2.75594
       120     4.11751
       160     5.47688
       200     6.83646
       240     8.19046
       280     9.54579
       320     10.9055
       360     12.2624
       400     13.6174
       440     14.9748
       480     16.3273
       520     17.6841
       560     19.0366
       600     20.3896
       640     21.7428
       680     23.0927
       720     24.4523
       760     25.8052
       800     27.1615
       840     28.5128
       880     29.8651
       920      31.223
       960     32.5759
      1000     33.9301
      1040     35.2795
      1080     36.6328
      1120      37.992
      1160     39.3421
      1200     40.6988
      1240     42.0564
      1280     43.4087
      1320     44.7699
      1360     46.1171
      1400      47.473
      1440     48.8258
      1480     50.1726
      1520     51.5321
      1560     52.8838
      1600     54.2387
      1640     55.5901
      1680     56.9437
      1720     58.3029
      1760     59.6579
      1800     61.0114
      1840     62.3597
      1880     63.7143
      1920      65.072
      1960     66.4188
      2000     67.7738
      2040     69.1339
      2080     70.4848
      2120     71.8491
      2160     73.1955
      2200     74.5511
      2240     75.9075
      2280     77.2512
      2320     78.6153
      2360     79.9636
      2400       81.32
      2440     82.6737
      2480     84.0262
      2520     85.3866
      2560     86.7379
      2600     88.0947
      2640     89.4417
      2680     90.7999
      2720     92.1564
      2760     93.5018
      2800     94.8522
      2840     96.2137
      2880     97.5653
      2920     98.9348
      2960     100.276
      3000     101.633
      3040     102.986
      3080     104.328
      3120     105.695
      3160      107.04
      3200     108.395
      3240     109.748
      3280     111.103
      3320     112.464
      3360     113.811
      3400     115.169
      3440     116.516
      3480     117.874
      3520     119.226
      3560      120.57
      3600      121.92
      3640     123.285
      3680     124.635
      3720     126.007
      3760     127.347
      3800     128.705
      3840     130.057
      3880     131.398
      3920     132.771
      3960     134.113
      4000      135.47
      4040     136.826
      4080     138.179
      4120     139.542
      4160     140.887
      4200     142.246
      4240      143.59
      4280     144.951
      4320     146.304
      4360     147.644
      4400     148.992
      4440     150.358
      4480     151.706
      4520     153.082
      4560     154.414
      4600     155.775
      4640     157.131
      4680     158.468
      4720     159.848
      4760     161.185
      4800     162.545
      4840     163.899
      4880     165.252
      4920     166.617
      4960     167.958
      5000     169.317
      5040     170.659
      5080     172.022
      5120     173.373
      5160     174.712
      5200     176.061
      5240     177.428
      5280     178.773
      5320      180.15
      5360     181.479
      5400      182.84
      5440     184.197
      5480     185.531
      5520     186.916
      5560     188.252
      5600     189.615
      5640      190.97
      5680     192.321
      5720     193.689
      5760     195.026
      5800     196.385
      5840     197.726
      5880     199.091
      5920     200.443
      5960     201.776
      6000     203.124
      6040     204.491
      6080     205.835
      6120     207.217
      6160     208.542
      6200     209.907
      6240     211.262
      6280      212.59
      6320     213.977
      6360     215.309
      6400     216.673
      6440     218.029
      6480     219.382
      6520     220.749
      6560     222.087
      6600     223.447
      6640     224.785
      6680     226.154
      6720     227.504
      6760     228.841
      6800      230.19
      6840     231.557
      6880     232.901
      6920     234.288
      6960     235.607
      7000     236.974
      7040     238.329
      7080     239.652
      7120     241.042
      7160      242.37
      7200     243.736
      7240     245.092
      7280     246.445
      7320     247.815
      7360     249.151
      7400     250.511
      7440     251.845
      7480     253.213
      7520     254.566
      7560     255.901
      7600     257.247
      7640     258.617
      7680     259.961
      7720     261.352
      7760     262.667
      7800     264.034
      7840     265.391
      7880     266.715
      7920     268.106
      7960      269.43
      8000     270.799
      8040     272.155
      8080     273.509
      8120     274.881
      8160     276.212
      8200      277.57
      8240     278.903
      8280      280.27
      8320     281.626
      8360     282.957
      8400     284.303
      8440     285.674
      8480     287.017
      8520     288.413
      8560     289.723
      8600     291.095
      8640     292.454
      8680     293.772
      8720     295.166
      8760     296.488
      8800     297.858
      8840     299.214
      8880     300.567
      8920     301.941
      8960     303.269
      9000     304.628
      9040     305.962
      9080      307.33
      9120     308.688
      9160     310.014
      9200     311.355
      9240      312.73
      9280     314.072
      9320     315.473
      9360     316.778
      9400     318.149
      9440     319.509
      9480     320.823
      9520     322.222
      9560      323.54
      9600     324.912
      9640     326.269
      9680     327.624
      9720     329.003
      9760     330.331
      9800     331.689
      9840     333.021
      9880      334.39
      9920     335.748
      9960     337.074
     10000      338.42
     10040     339.795
     10080     341.136
     10120      342.54
     10160     343.844
     10200     345.213
     10240     346.575
     10280     347.886
     10320     349.292
     10360      350.61
     10400     351.983
     10440     353.342
     10480       354.7
     10520     356.077
     10560     357.406
     10600     358.762
     10640     360.092
     10680     361.461
     10720      362.82
     10760     364.145
     10800     365.488
     10840     366.861
     10880       368.2
     10920     369.611
     10960     370.908
     11000     372.281
     11040     373.645
     11080     374.953
     11120     376.363
     11160     377.672
     11200     379.046
     11240     380.404
     11280     381.761
     11320     383.138
     11360     384.467
     11400     385.824
     11440     387.152
     11480     388.526
     11520     389.884
     11560     391.208
     11600      392.55
     11640     393.927
     11680     395.262
     11720     396.678
     11760     397.976
     11800     399.345
     11840     400.713
     11880     402.015
     11920     403.429
     11960     404.734
     12000     406.106
     12040     407.467
     12080     408.823
     12120     410.202
     12160     411.529
     12200     412.883
     12240     414.211
     12280     415.589
     12320     416.949
     12360      418.27
     12400     419.614
     12440     420.992
     12480     422.326
     12520     423.747
     12560     425.042
     12600     426.411
     12640     427.783
     12680      429.08
     12720     430.499
     12760     431.802
     12800     433.175
     12840     434.537
     12880     435.891
     12920     437.275
     12960     438.598
     13000     439.955
     13040     441.281
     13080     442.663
     13120     444.022
     13160     445.345
     13200     446.687
     13240     448.064
     13280     449.399
     13320     450.825
     13360     452.118
     13400     453.489
     13440     454.861
     13480     456.154
     13520     457.577
     13560     458.877
     13600     460.248
     13640     461.608
     13680     462.963
     13720     464.352
     13760     465.673
     13800     467.032
     13840     468.353
     13880     469.736
     13920     471.093
     13960     472.418
     14000     473.759
     14040     475.139
     14080     476.473
     14120     477.906
     14160     479.197
     14200      480.57
     14240     481.943
     14280      483.23
     14320     484.659
     14360     485.953
     14400     487.324
     14440     488.684
     14480      490.04
     14520     491.429
     14560      492.75
     14600     494.106
     14640     495.426
     14680     496.811
     14720     498.167
     14760      499.49
     14800     500.836
     14840     502.216
     14880      503.55
     14920     504.988
     14960     506.271
     15000     507.645
     15040      509.02
     15080     510.302
     15120     511.737
     15160     513.026
     15200     514.399
     15240     515.763
     15280     517.117
     15320      518.51
     15360     519.831
     15400     521.185
     15440     522.501
     15480     523.888
     15520     525.245
     15560     526.567
     15600     527.911
     15640     529.296
     15680      530.63
     15720     532.067
     15760     533.352
     15800     534.726
     15840     536.105
     15880     537.382
     15920     538.822
     15960     540.108
     16000     541.483
     16040     542.845
     16080       544.2
     16120     545.593
     16160     546.914
     16200     548.268
     16240     549.586
     16280     550.974
     16320     552.332
     16360     553.652
     16400     554.996
     16440     556.384
     16480     557.716
     16520      559.16
     16560     560.438
     16600     561.813
     16640     563.192
     16680     564.465
     16720     565.905
     16760     567.186
     16800     568.563
     16840     569.923
     16880     571.278
     16920     572.676
     16960     573.995
     17000     575.348
     17040     576.663
     17080     578.056
     17120      579.41
     17160     580.727
     17200     582.068
     17240     583.459
     17280     584.789
     17320     586.238
     17360     587.513
     17400     588.892
     17440     590.267
     17480     591.542
     17520     592.986
     17560     594.265
     17600     595.644
     17640     597.001
     17680     598.354
     17720     599.753
     17760      601.07
     17800     602.427
     17840     603.738
     17880     605.133
     17920     606.489
     17960     607.803
     18000     609.143
     18040     610.535
     18080     611.865
     18120     613.316
     18160     614.588
     18200     615.966
     18240     617.343
     18280     618.612
     18320     620.063
     18360     621.335
     18400     622.714
     18440     624.076
     18480     625.432
     18520     626.829
     18560     628.144
     18600       629.5
     18640     630.811
     18680     632.207
     18720     633.562
     18760     634.872
     18800     636.211
     18840     637.602
     18880      638.93
     18920     640.384
     18960     641.656
     19000     643.034
     19040     644.406
     19080     645.673
     19120     647.128
     19160     648.399
     19200     649.786
     19240     651.151
     19280     652.506
     19320     653.902
     19360     655.215
     19400     656.569
     19440     657.878
     19480     659.273
     19520     660.632
     19560      661.94
     19600     663.276
     19640     664.671
     19680     665.999
     19720     667.455
     19760      668.72
     19800     670.099
     19840     671.472
     19880     672.735
     19920     674.194
     19960     675.463
     20000     676.854
     20040     678.222
     20080     679.572
     20120      680.97
     20160     682.279
     20200     683.635
     20240     684.941
     20280     686.339
     20320     687.698
     20360     689.002
     20400     690.334
     20440     691.729
     20480     693.055
     20520     694.517
     20560      695.78
     20600     697.158
     20640     698.529
     20680     699.785
     20720      701.25
     20760     702.517
     20800     703.913
     20840     705.282
     20880     706.635
     20920     708.032
     20960      709.34
     21000     710.696
     21040     712.003
     21080       713.4
     21120     714.761
     21160     716.061
     21200     717.395
     21240     718.795
     21280     720.121
     21320     721.587
     21360     722.845
     21400     724.221
     21440     725.595
     21480      726.85
     21520     728.319
     21560     729.585
     21600     730.984
     21640     732.358
     21680     733.708
     21720     735.109
     21760     736.412
     21800     737.767
     21840     739.073
     21880     740.475
     21920     741.834
     21960     743.132
     22000     744.467
     22040     745.868
     22080     747.196
     22120     748.662
     22160     749.919
     22200     751.295
     22240     752.668
     22280     753.921
     22320     755.397
     22360      756.66
     22400      758.06
     22440     759.432
     22480     760.782
     22520     762.185
     22560      763.49
     22600     764.845
     22640     766.152
     22680     767.556
     22720     768.914
     22760     770.208
     22800     771.539
     22840     772.945
     22880     774.271
     22920     775.742
     22960     776.994
     23000     778.376
     23040     779.749
     23080     780.996
     23120     782.479
     23160     783.737
     23200     785.136
     23240      786.51
     23280      787.86
     23320     789.264
     23360     790.568
     23400     791.925
     23440     793.225
     23480      794.63
     23520     795.988
     23560     797.279
     23600     798.608
     23640     800.017
     23680     801.338
     23720     802.813
     23760     804.061
     23800     805.444
     23840     806.821
     23880     808.064
     23920     809.549
     23960     810.805
     24000     812.204
     24040      813.58
     24080     814.926
     24120     816.333
     24160     817.632
     24200     818.992
     24240     820.292
     24280       821.7
     24320     823.054
     24360     824.342
     24400      825.67
     24440     827.077
     24480     828.398
     24520     829.879
     24560      831.12
     24600     832.504
     24640     833.881
     24680     835.118
     24720     836.611
     24760     837.861
     24800     839.262
     24840     840.641
     24880     841.988
     24920     843.387
     24960     844.688
     25000     846.048
     25040     847.344
     25080     848.756
     25120     850.109
     25160       851.4
     25200     852.722
     25240      854.13
     25280      855.45
     25320     856.934
     25360     858.178
     25400      859.56
     25440     860.937
     25480     862.173
     25520      863.67
     25560     864.917
     25600     866.322
     25640     867.698
     25680     869.045
     25720     870.447
     25760     871.743
     25800     873.105
     25840     874.399
     25880     875.816
     25920     877.172
     25960     878.459
     26000     879.781
     26040     881.192
     26080      882.51
     26120     883.994
     26160      885.24
     26200     886.619
     26240     887.998
     26280     889.231
     26320     890.734
     26360     891.979
     26400     893.385
     26440     894.764
     26480     896.109
     26520     897.515
     26560     898.806
     26600     900.166
     26640      901.46
     26680     902.879
     26720     904.233
     26760     905.519
     26800     906.835
     26840     908.249
     26880     909.563
     26920     911.051
     26960     912.294
     27000     913.676
     27040     915.056
     27080     916.283
     27120     917.794
     27160     919.036
     27200     920.442
     27240      921.82
     27280     923.165
     27320     924.572
     27360     925.858
     27400      927.22
     27440     928.515
     27480     929.938
     27520     931.292
     27560     932.572
     27600     933.883
     27640     935.301
     27680     936.617
     27720     938.106
     27760     939.347
     27800     940.729
     27840     942.111
     27880     943.337
     27920     944.849
     27960     946.085
     28000     947.497
     28040     948.877
     28080     950.222
     28120     951.632
     28160     952.913
     28200     954.274
     28240     955.566
     28280      956.99
     28320     958.354
     28360     959.629
     28400     960.943
     28440     962.355
     28480     963.674
     28520     965.166
     28560     966.407
     28600     967.788
     28640     969.174
     28680     970.391
     28720     971.908
     28760     973.143
     28800     974.557
     28840     975.937
     28880      977.28
     28920     978.692
     28960     979.965
     29000     981.333
     29040     982.622
     29080     984.046
     29120     985.411
     29160      986.68
     29200     987.996
     29240     989.411
     29280     990.729
     29320     992.225
     29360     993.462
     29400     994.844
     29440     996.229
     29480     997.443
     29520     998.963
     29560      1000.2
     29600     1001.62
     29640     1002.99
     29680     1004.34
     29720     1005.75
     29760     1007.03
     29800     1008.39
     29840     1009.68
     29880      1011.1
     29920     1012.47
     29960     1013.74
     30000     1015.05
     30040     1016.47
     30080     1017.79
     30120     1019.29
     30160     1020.52
     30200      1021.9
     30240     1023.29
     30280      1024.5
     30320     1026.02
     30360     1027.25
     30400     1028.68
     30440     1030.06
     30480      1031.4
     30520     1032.81
     30560     1034.09
     30600     1035.46
     30640     1036.74
     30680     1038.17
     30720     1039.54
     30760      1040.8
     30800     1042.12
     30840     1043.54
     30880     1044.85
     30920     1046.36
     30960     1047.59
     31000     1048.97
     31040     1050.36
     31080     1051.56
     31120     1053.09
     31160     1054.31
     31200     1055.74
     31240     1057.12
     31280     1058.47
     31320     1059.88
     31360     1061.15
     31400     1062.53
     31440     1063.81
     31480     1065.24
     31520     1066.61
     31560     1067.87
     31600     1069.19
     31640     1070.61
     31680     1071.92
     31720     1073.43
     31760     1074.65
     31800     1076.04
     31840     1077.43
     31880     1078.63
     31920     1080.17
     31960     1081.39
     32000     1082.81
     32040     1084.19
     32080     1085.54
     32120     1086.96
     32160     1088.22
     32200     1089.59
     32240     1090.87
     32280     1092.31
     32320     1093.67
     32360     1094.94
     32400     1096.25
     32440     1097.68
     32480        1099
     32520     1100.51
     32560     1101.73
     32600     1103.12
     32640     1104.51
     32680      1105.7
     32720     1107.24
     32760     1108.46
     32800     1109.89
     32840     1111.27
     32880     1112.61
     32920     1114.03
     32960      1115.3
     33000     1116.67
     33040     1117.94
     33080     1119.38
     33120     1120.75
     33160     1122.01
     33200     1123.32
     33240     1124.75
     33280     1126.06
     33320     1127.58
     33360     1128.79
     33400     1130.19
     33440     1131.58
     33480     1132.77
     33520     1134.31
     33560     1135.53
     33600     1136.96
     33640     1138.34
     33680     1139.69
     33720      1141.1
     33760     1142.37
     33800     1143.74
     33840     1145.01
     33880     1146.46
     33920     1147.82
     33960     1149.08
     34000     1150.39
     34040     1151.82
     34080     1153.14
     34120     1154.65
     34160     1155.86
     34200     1157.27
     34240     1158.65
     34280     1159.84
     34320     1161.38
     34360      1162.6
     34400     1164.04
     34440     1165.41
     34480     1166.76
     34520     1168.17
     34560     1169.44
     34600     1170.81
     34640     1172.08
     34680     1173.53
     34720     1174.88
     34760     1176.14
     34800     1177.45
     34840     1178.88
     34880      1180.2
     34920     1181.72
     34960     1182.94
     35000     1184.33
     35040     1185.72
     35080      1186.9
     35120     1188.45
     35160     1189.66
     35200      1191.1
     35240     1192.48
     35280     1193.82
     35320     1195.23
     35360      1196.5
     35400     1197.88
     35440     1199.15
     35480     1200.59
     35520     1201.95
     35560     1203.21
     35600     1204.52
     35640     1205.95
     35680     1207.27
     35720     1208.79
     35760        1210
     35800      1211.4
     35840     1212.79
     35880     1213.97
     35920     1215.53
     35960     1216.73
     36000     1218.17
     36040     1219.55
     36080     1220.89
     36120     1222.31
     36160     1223.57
     36200     1224.95
     36240     1226.22
     36280     1227.67
     36320     1229.02
     36360     1230.28
     36400     1231.59
     36440     1233.03
     36480     1234.34
     36520     1235.87
     36560     1237.07
     36600     1238.47
     36640     1239.86
     36680     1241.04
     36720     1242.59
     36760     1243.79
     36800     1245.24
     36840     1246.62
     36880     1247.96
     36920     1249.37
     36960     1250.64
     37000     1252.01
     37040     1253.28
     37080     1254.73
     37120     1256.08
     37160     1257.34
     37200     1258.65
     37240     1260.09
     37280      1261.4
     37320     1262.93
     37360     1264.13
     37400     1265.53
     37440     1266.92
     37480     1268.09
     37520     1269.65
     37560     1270.85
     37600     1272.29
     37640     1273.67
     37680     1275.02
     37720     1276.43
     37760     1277.69
     37800     1279.07
     37840     1280.33
     37880     1281.79
     37920     1283.14
     37960     1284.39
     38000      1285.7
     38040     1287.15
     38080     1288.45
     38120     1289.99
     38160     1291.19
     38200     1292.59
     38240     1293.98
     38280     1295.14
     38320     1296.71
     38360      1297.9
     38400     1299.35
     38440     1300.72
     38480     1302.07
     38520     1303.49
     38560     1304.74
     38600     1306.13
     38640     1307.39
     38680     1308.85
     38720      1310.2
     38760     1311.45
     38800     1312.76
     38840      1314.2
     38880     1315.51
     38920     1317.05
     38960     1318.24
     39000     1319.65
     39040     1321.03
     39080     1322.19
     39120     1323.76
     39160     1324.94
     39200      1326.4
     39240     1327.78
     39280     1329.13
     39320     1330.54
     39360      1331.8
     39400     1333.18
     39440     1334.44
     39480      1335.9
     39520     1337.25
     39560      1338.5
     39600     1339.81
     39640     1341.26
     39680     1342.56
     39720     1344.11
     39760      1345.3
     39800      1346.7
     39840     1348.09
     39880     1349.24
     39920     1350.81
     39960        1352
     40000     1353.45
     40040     1354.83
     40080     1356.18
     40120      1357.6
     40160     1358.85
     40200     1360.24
     40240     1361.49
     40280     1362.95
     40320     1364.31
     40360     1365.56
     40400     1366.87
     40440     1368.32
     40480     1369.62
     40520     1371.18
     40560     1372.36
     40600     1373.76
     40640     1375.15
     40680      1376.3
     40720     1377.87
     40760     1379.06
     40800     1380.51
     40840     1381.89
     40880     1383.24
     40920     1384.66
     40960      1385.9
     41000      1387.3
     41040     1388.55
     41080     1390.02
     41120     1391.37
     41160     1392.62
     41200     1393.92
     41240     1395.38
     41280     1396.68
     41320     1398.25
     41360     1399.42
     41400     1400.82
     41440     1402.21
     41480     1403.36
     41520     1404.94
     41560     1406.12
     41600     1407.57
     41640     1408.95
     41680      1410.3
     41720     1411.71
     41760     1412.96
     41800     1414.36
     41840      1415.6
     41880     1417.07
     41920     1418.43
     41960     1419.67
     42000     1420.98
     42040     1422.44
     42080     1423.74
     42120     1425.31
     42160     1426.48
     42200     1427.88
     42240     1429.27
     42280     1430.41
     42320        1432
     42360     1433.16
     42400     1434.63
     42440        1436
     42480     1437.36
     42520     1438.77
     42560     1440.01
     42600     1441.41
     42640     1442.66
     42680     1444.13
     42720     1445.48
     42760     1446.73
     42800     1448.03
     42840     1449.49
     42880     1450.79
     42920     1452.36
     42960     1453.53
     43000     1454.94
     43040     1456.33
     43080     1457.46
     43120     1459.04
     43160     1460.21
     43200     1461.67
     43240     1463.05
     43280     1464.41
     43320     1465.82
     43360     1467.05
     43400     1468.45
     43440      1469.7
     43480     1471.17
     43520     1472.53
     43560     1473.78
     43600     1475.08
     43640     1476.54
     43680     1477.83
     43720     1479.41
     43760     1480.57
     43800     1481.98
     43840     1483.37
     43880     1484.49
     43920     1486.08
     43960     1487.25
     44000     1488.72
     44040     1490.09
     44080     1491.45
     44120     1492.86
     44160     1494.09
     44200      1495.5
     44240     1496.74
     44280     1498.22
     44320     1499.57
     44360     1500.82
     44400     1502.12
     44440     1503.58
     44480     1504.87
     44520     1506.45
     44560     1507.61
     44600     1509.02
     44640     1510.41
     44680     1511.53
     44720     1513.13
     44760     1514.29
     44800     1515.76
     44840     1517.14
     44880     1518.49
     44920      1519.9
     44960     1521.14
     45000     1522.54
     45040     1523.78
     45080     1525.26
     45120     1526.62
     45160     1527.86
     45200     1529.16
     45240     1530.61
     45280     1531.91
     45320     1533.49
     45360     1534.64
     45400     1536.06
     45440     1537.45
     45480     1538.56
     45520     1540.16
     45560     1541.32
     45600     1542.79
     45640     1544.18
     45680     1545.53
     45720     1546.94
     45760     1548.17
     45800     1549.58
     45840     1550.82
     45880      1552.3
     45920     1553.66
     45960      1554.9
     46000      1556.2
     46040     1557.66
     46080     1558.95
     46120     1560.53
     46160     1561.69
     46200      1563.1
     46240     1564.49
     46280     1565.61
     46320     1567.21
     46360     1568.37
     46400     1569.84
     46440     1571.22
     46480     1572.57
     46520     1573.98
     46560     1575.21
     46600     1576.62
     46640     1577.86
     46680     1579.34
     46720     1580.69
     46760     1581.94
     46800     1583.23
     46840     1584.71
     46880     1585.99
     46920     1587.58
     46960     1588.73
     47000     1590.14
     47040     1591.53
     47080     1592.64
     47120     1594.25
     47160     1595.41
     47200     1596.88
     47240     1598.26
     47280     1599.61
     47320     1601.02
     47360     1602.26
     47400     1603.67
     47440      1604.9
     47480     1606.38
     47520     1607.73
     47560     1608.98
     47600     1610.27
     47640     1611.74
     47680     1613.03
     47720     1614.63
     47760     1615.77
     47800     1617.19
     47840     1618.58
     47880     1619.68
     47920     1621.29
     47960     1622.45
     48000     1623.92
     48040      1625.3
     48080     1626.66
     48120     1628.07
     48160      1629.3
     48200     1630.71
     48240     1631.95
     48280     1633.43
     48320     1634.78
     48360     1636.02
     48400     1637.31
     48440     1638.79
     48480     1640.08
     48520     1641.68
     48560     1642.82
     48600     1644.23
     48640     1645.62
     48680     1646.72
     48720     1648.34
     48760     1649.48
     48800     1650.96
     48840     1652.35
     48880      1653.7
     48920     1655.11
     48960     1656.34
     49000     1657.76
     49040     1658.98
     49080     1660.47
     49120     1661.82
     49160     1663.06
     49200     1664.36
     49240     1665.83
     49280     1667.12
     49320     1668.72
     49360     1669.86
     49400     1671.28
     49440     1672.66
     49480     1673.76
     49520     1675.39
     49560     1676.52
     49600     1678.01
     49640     1679.39
     49680     1680.75
     49720     1682.16
     49760     1683.39
     49800     1684.81
     49840     1686.03
     49880     1687.52
     49920     1688.87
     49960     1690.11
     50000      1691.4
     50040     1692.89
     50080     1694.17
     50120     1695.78
     50160     1696.91
     50200     1698.33
     50240     1699.71
     50280      1700.8
     50320     1702.44
     50360     1703.58
     50400     1705.06
     50440     1706.44
     50480      1707.8
     50520     1709.21
     50560     1710.44
     50600     1711.86
     50640     1713.09
     50680     1714.58
     50720     1715.92
     50760     1717.16
     50800     1718.45
     50840     1719.94
     50880     1721.22
     50920     1722.83
     50960     1723.97
     51000     1725.38
     51040     1726.76
     51080     1727.85
     51120      1729.5
     51160     1730.64
     51200     1732.12
     51240     1733.51
     51280     1734.86
     51320     1736.28
     51360      1737.5
     51400     1738.92
     51440     1740.14
     51480     1741.64
     51520     1742.98
     51560     1744.21
     51600     1745.51
     51640     1746.99
     51680     1748.28
     51720     1749.88
     51760     1751.01
     51800     1752.43
     51840     1753.81
     51880      1754.9
     51920     1756.54
     51960     1757.68
     52000     1759.17
     52040     1760.55
     52080      1761.9
     52120     1763.32
     52160     1764.54
     52200     1765.97
     52240     1767.19
     52280     1768.68
     52320     1770.03
     52360     1771.27
     52400     1772.55
     52440     1774.05
     52480     1775.33
     52520     1776.94
     52560     1778.06
     52600     1779.48
     52640     1780.87
     52680     1781.95
     52720      1783.6
     52760     1784.73
     52800     1786.22
     52840     1787.61
     52880     1788.95
     52920     1790.37
     52960     1791.59
     53000     1793.02
     53040     1794.23
     53080     1795.73
     53120     1797.07
     53160     1798.31
     53200     1799.59
     53240      1801.1
     53280     1802.37
     53320     1803.99
     53360     1805.11
     53400     1806.53
     53440     1807.91
     53480     1808.98
     53520     1810.64
     53560     1811.77
     53600     1813.26
     53640     1814.64
     53680        1816
     53720     1817.41
     53760     1818.63
     53800     1820.06
     53840     1821.27
     53880     1822.77
     53920     1824.11
     53960     1825.35
     54000     1826.63
     54040     1828.14
     54080     1829.41
     54120     1831.03
     54160     1832.15
     54200     1833.57
     54240     1834.95
     54280     1836.02
     54320     1837.68
     54360     1838.81
     54400     1840.29
     54440     1841.69
     54480     1843.04
     54520     1844.45
     54560     1845.66
     54600     1847.09
     54640     1848.31
     54680     1849.81
     54720     1851.16
     54760     1852.39
     54800     1853.67
     54840     1855.18
     54880     1856.45
     54920     1858.07
     54960      1859.2
     55000      1860.6
     55040     1861.98
     55080     1863.06
     55120     1864.72
     55160     1865.85
     55200     1867.33
     55240     1868.73
     55280     1870.08
     55320     1871.49
     55360      1872.7
     55400     1874.13
     55440     1875.35
     55480     1876.85
     55520      1878.2
     55560     1879.43
     55600     1880.71
     55640     1882.23
     55680      1883.5
     55720     1885.12
     55760     1886.24
     55800     1887.65
     55840     1889.03
     55880      1890.1
     55920     1891.76
     55960     1892.89
     56000     1894.37
     56040     1895.77
     56080     1897.12
     56120     1898.53
     56160     1899.74
     56200     1901.17
     56240     1902.39
     56280     1903.89
     56320     1905.24
     56360     1906.47
     56400     1907.75
     56440     1909.27
     56480     1910.54
     56520     1912.17
     56560     1913.27
     56600     1914.69
     56640     1916.07
     56680     1917.14
     56720     1918.79
     56760     1919.92
     56800     1921.41
     56840      1922.8
     56880     1924.16
     56920     1925.57
     56960     1926.77
     57000      1928.2
     57040     1929.41
     57080     1930.92
     57120     1932.26
     57160     1933.49
     57200     1934.77
     57240     1936.29
     57280     1937.56
     57320     1939.19
     57360      1940.3
     57400     1941.71
     57440      1943.1
     57480     1944.16
     57520     1945.82
     57560     1946.94
     57600     1948.42
     57640     1949.83
     57680     1951.17
     57720     1952.59
     57760     1953.79
     57800     1955.22
     57840     1956.43
     57880     1957.95
     57920     1959.29
     57960     1960.52
     58000      1961.8
     58040     1963.33
     58080     1964.59
     58120     1966.23
     58160     1967.33
     58200     1968.74
     58240     1970.12
     58280     1971.18
     58320     1972.85
     58360     1973.97
     58400     1975.45
     58440     1976.85
     58480      1978.2
     58520     1979.62
     58560     1980.82
     58600     1982.25
     58640     1983.47
     58680     1984.98
     58720     1986.33
     58760     1987.55
     58800     1988.83
     58840     1990.36
     58880     1991.62
     58920     1993.26
     58960     1994.35
     59000     1995.77
     59040     1997.16
     59080     1998.22
     59120     1999.88
     59160        2001
     59200     2002.49
     59240     2003.89
     59280     2005.24
     59320     2006.65
     59360     2007.85
     59400     2009.29
     59440      2010.5
     59480     2012.02
     59520     2013.36
     59560     2014.58
     59600     2015.86
     59640     2017.39
     59680     2018.65
     59720     2020.29
     59760     2021.39
     59800      2022.8
     59840     2024.19
     59880     2025.24
     59920     2026.92
     59960     2028.04
     60000     2029.52
     60040     2030.92
     60080     2032.27
     60120     2033.67
     60160     2034.87
     60200     2036.31
     60240     2037.52
     60280     2039.04
     60320     2040.38
     60360      2041.6
     60400     2042.87
     60440     2044.41
     60480     2045.67
     60520     2047.32
     60560      2048.4
     60600     2049.82
     60640     2051.21
     60680     2052.26
     60720     2053.94
     60760     2055.06
     60800     2056.54
     60840     2057.95
     60880     2059.29
     60920      2060.7
     60960     2061.91
     61000     2063.34
     61040     2064.54
     61080     2066.07
     61120     2067.41
     61160     2068.62
     61200     2069.89
     61240     2071.43
     61280     2072.69
     61320     2074.34
     61360     2075.41
     61400     2076.83
     61440     2078.22
     61480     2079.28
     61520     2080.96
     61560     2082.07
     61600     2083.56
     61640     2084.96
     61680     2086.31
     61720     2087.72
     61760     2088.92
     61800     2090.36
     61840     2091.55
     61880     2093.08
     61920     2094.43
     61960     2095.63
     62000     2096.91
     62040     2098.43
     62080      2099.7
     62120     2101.35
     62160     2102.42
     62200     2103.84
     62240     2105.23
     62280     2106.28
     62320     2107.97
     62360     2109.08
     62400     2110.57
     62440     2111.98
     62480     2113.32
     62520     2114.73
     62560     2115.93
     62600     2117.37
     62640     2118.56
     62680     2120.09
     62720     2121.44
     62760     2122.64
     62800     2123.92
     62840     2125.44
     62880     2126.71
     62920     2128.36
     62960     2129.43
     63000     2130.85
     63040     2132.24
     63080     2133.29
     63120     2134.98
     63160     2136.08
     63200     2137.58
     63240     2138.98
     63280     2140.33
     63320     2141.74
     63360     2142.94
     63400     2144.38
     63440     2145.57
     63480     2147.11
     63520     2148.44
     63560     2149.65
     63600     2150.92
     63640     2152.45
     63680     2153.71
     63720     2155.37
     63760     2156.43
     63800     2157.85
     63840     2159.25
     63880      2160.3
     63920     2161.97
     63960     2163.08
     64000     2164.58
     64040     2165.98
     64080     2167.33
     64120     2168.75
     64160     2169.94
     64200     2171.37
     64240     2172.57
     64280     2174.11
     64320     2175.45
     64360     2176.64
     64400     2177.91
     64440     2179.44
     64480      2180.7
     64520     2182.37
     64560     2183.43
     64600     2184.85
     64640     2186.25
     64680     2187.29
     64720     2188.98
     64760     2190.09
     64800     2191.58
     64840     2192.99
     64880     2194.34
     64920     2195.75
     64960     2196.93
     65000     2198.38
     65040     2199.57
     65080     2201.12
     65120     2202.44
     65160     2203.64
     65200     2204.91
     65240     2206.45
     65280     2207.71
     65320     2209.39
     65360     2210.44
     65400     2211.85
     65440     2213.26
     65480      2214.3
     65520     2215.98
     65560     2217.09
     65600     2218.59
     65640     2219.99
     65680     2221.34
     65720     2222.75
     65760     2223.93
     65800     2225.38
     65840     2226.56
     65880     2228.12
     65920     2229.44
     65960     2230.64
     66000     2231.91
     66040     2233.44
     66080     2234.71
     66120     2236.39
     66160     2237.43
     66200     2238.85
     66240     2240.25
     66280      2241.3
     66320     2242.99
     66360     2244.09
     66400     2245.59
     66440     2246.99
     66480     2248.34
     66520     2249.76
     66560     2250.93
     66600     2252.39
     66640     2253.56
     66680     2255.11
     66720     2256.45
     66760     2257.64
     66800      2258.9
     66840     2260.45
     66880     2261.71
     66920     2263.39
     66960     2264.43
     67000     2265.85
     67040     2267.26
     67080      2268.3
     67120     2269.99
     67160     2271.09
     67200     2272.59
     67240        2274
     67280     2275.34
     67320     2276.77
     67360     2277.93
     67400      2279.4
     67440     2280.56
     67480     2282.11
     67520     2283.45
     67560     2284.64
     67600      2285.9
     67640     2287.45
     67680     2288.72
     67720      2290.4
     67760     2291.44
     67800     2292.85
     67840     2294.27
     67880     2295.29
     67920        2297
     67960     2298.09
     68000     2299.59
     68040        2301
     68080     2302.34
     68120     2303.77
     68160     2304.93
     68200     2306.39
     68240     2307.56
     68280     2309.12
     68320     2310.45
     68360     2311.65
     68400     2312.91
     68440     2314.46
     68480     2315.71
     68520     2317.42
     68560     2318.45
     68600     2319.86
     68640     2321.28
     68680      2322.3
     68720     2324.01
     68760     2325.09
     68800     2326.61
     68840     2328.02
     68880     2329.35
     68920     2330.78
     68960     2331.94
     69000      2333.4
     69040     2334.57
     69080     2336.13
     69120     2337.46
     69160     2338.65
     69200     2339.92
     69240     2341.46
     69280     2342.73
     69320     2344.43
     69360     2345.44
     69400     2346.87
     69440     2348.29
     69480      2349.3
     69520     2351.02
     69560     2352.09
     69600     2353.62
     69640     2355.03
     69680     2356.36
     69720     2357.79
     69760     2358.96
     69800     2360.41
     69840     2361.58
     69880     2363.15
     69920     2364.48
     69960     2365.67
     70000     2366.93
     70040     2368.47
     70080     2369.74
     70120     2371.45
     70160     2372.46
     70200     2373.88
     70240      2375.3
     70280     2376.31
     70320     2378.03
     70360     2379.11
     70400     2380.64
     70440     2382.06
     70480     2383.39
     70520     2384.81
     70560     2385.98
     70600     2387.44
     70640     2388.61
     70680     2390.18
     70720      2391.5
     70760     2392.69
     70800     2393.96
     70840      2395.5
     70880     2396.76
     70920     2398.47
     70960     2399.48
     71000     2400.91
     71040     2402.33
     71080     2403.34
     71120     2405.06
     71160     2406.14
     71200     2407.67
     71240     2409.08
     71280     2410.41
     71320     2411.85
     71360     2413.01
     71400     2414.48
     71440     2415.64
     71480     2417.21
     71520     2418.54
     71560     2419.73
     71600     2420.99
     71640     2422.54
     71680     2423.79
     71720      2425.5
     71760      2426.5
     71800     2427.94
     71840     2429.35
     71880     2430.36
     71920     2432.09
     71960     2433.17
     72000     2434.71
     72040     2436.11
     72080     2437.44
     72120     2438.88
     72160     2440.03
     72200      2441.5
     72240     2442.65
     72280     2444.24
     72320     2445.56
     72360     2446.75
     72400     2448.02
     72440     2449.57
     72480     2450.82
     72520     2452.54
     72560     2453.53
     72600     2454.97
     72640     2456.38
     72680      2457.4
     72720     2459.13
     72760     2460.21
     72800     2461.75
     72840     2463.16
     72880     2464.48
     72920     2465.91
     72960     2467.07
     73000     2468.53
     73040     2469.69
     73080     2471.28
     73120      2472.6
     73160     2473.78
     73200     2475.06
     73240     2476.61
     73280     2477.86
     73320     2479.57
     73360     2480.56
     73400     2482.01
     73440     2483.41
     73480     2484.43
     73520     2486.16
     73560     2487.24
     73600     2488.78
     73640     2490.19
     73680      2491.5
     73720     2492.95
     73760      2494.1
     73800     2495.56
     73840     2496.72
     73880     2498.31
     73920     2499.62
     73960     2500.81
     74000     2502.08
     74040     2503.62
     74080     2504.88
     74120     2506.61
     74160     2507.59
     74200     2509.03
     74240     2510.44
     74280     2511.45
     74320     2513.18
     74360     2514.26
     74400     2515.79
     74440     2517.21
     74480     2518.52
     74520     2519.96
     74560     2521.12
     74600     2522.58
     74640     2523.74
     74680     2525.33
     74720     2526.64
     74760     2527.83
     74800      2529.1
     74840     2530.65
     74880      2531.9
     74920     2533.63
     74960     2534.61
     75000     2536.05
     75040     2537.45
     75080     2538.46
     75120      2540.2
     75160     2541.28
     75200     2542.81
     75240     2544.24
     75280     2545.55
     75320     2546.99
     75360     2548.14
     75400     2549.59
     75440     2550.76
     75480     2552.35
     75520     2553.65
     75560     2554.84
     75600     2556.12
     75640     2557.67
     75680     2558.91
     75720     2560.66
     75760     2561.63
     75800     2563.07
     75840     2564.47
     75880     2565.47
     75920     2567.23
     75960      2568.3
     76000     2569.84
     76040     2571.26
     76080     2572.56
     76120        2574
     76160     2575.16
     76200      2576.6
     76240     2577.78
     76280     2579.36
     76320     2580.67
     76360     2581.85
     76400     2583.13
     76440     2584.68
     76480     2585.92
     76520     2587.66
     76560     2588.64
     76600     2590.08
     76640     2591.48
     76680     2592.48
     76720     2594.23
     76760     2595.31
     76800     2596.85
     76840     2598.26
     76880     2599.58
     76920     2601.02
     76960     2602.17
     77000     2603.62
     77040     2604.78
     77080     2606.37
     77120     2607.69
     77160     2608.87
     77200     2610.16
     77240     2611.69
     77280     2612.94
     77320     2614.68
     77360     2615.65
     77400      2617.1
     77440     2618.48
     77480     2619.49
     77520     2621.24
     77560     2622.32
     77600     2623.86
     77640     2625.27
     77680     2626.59
     77720     2628.03
     77760     2629.18
     77800     2630.62
     77840     2631.79
     77880     2633.39
     77920      2634.7
     77960     2635.87
     78000     2637.16
     78040      2638.7
     78080     2639.96
     78120      2641.7
     78160     2642.66
     78200     2644.11
     78240      2645.5
     78280     2646.49
     78320     2648.26
     78360     2649.33
     78400     2650.87
     78440     2652.29
     78480      2653.6
     78520     2655.03
     78560     2656.18
     78600     2657.63
     78640      2658.8
     78680     2660.39
     78720      2661.7
     78760     2662.88
     78800     2664.16
     78840     2665.71
     78880     2666.96
     78920     2668.71
     78960     2669.67
     79000     2671.11
     79040     2672.51
     79080     2673.49
     79120     2675.26
     79160     2676.33
     79200     2677.87
     79240     2679.29
     79280     2680.61
     79320     2682.04
     79360      2683.2
     79400     2684.64
     79440      2685.8
     79480     2687.39
     79520     2688.71
     79560     2689.88
     79600     2691.16
     79640     2692.71
     79680     2693.96
     79720     2695.71
     79760     2696.67
     79800     2698.11
     79840      2699.5
     79880     2700.49
     79920     2702.26
     79960     2703.34
     80000     2704.88
     80040      2706.3
     80080     2707.61
     80120     2709.05
     80160      2710.2
     80200     2711.65
     80240      2712.8
     80280     2714.41
     80320     2715.72
     80360     2716.89
     80400     2718.16
     80440     2719.72
     80480     2720.97
     80520     2722.72
     80560     2723.68
     80600     2725.12
     80640     2726.52
     80680     2727.49
     80720     2729.26
     80760     2730.34
     80800     2731.89
     80840     2733.31
     80880     2734.62
     80920     2736.05
     80960     2737.21
     81000     2738.66
     81040     2739.81
     81080     2741.41
     81120     2742.73
     81160     2743.89
     81200     2745.16
     81240     2746.73
     81280     2747.97
     81320     2749.73
     81360     2750.69
     81400     2752.13
     81440     2753.53
     81480      2754.5
     81520     2756.27
     81560     2757.34
     81600      2758.9
     81640     2760.32
     81680     2761.63
     81720     2763.06
     81760     2764.22
     81800     2765.66
     81840     2766.82
     81880     2768.41
     81920     2769.73
     81960      2770.9
     82000     2772.16
     82040     2773.73
     82080     2774.97
     82120     2776.74
     82160     2777.69
     82200     2779.13
     82240     2780.54
     82280      2781.5
     82320     2783.27
     82360     2784.34
     82400     2785.91
     82440     2787.31
     82480     2788.63
     82520     2790.07
     82560     2791.21
     82600     2792.65
     82640     2793.81
     82680     2795.41
     82720     2796.72
     82760     2797.89
     82800     2799.17
     82840     2800.72
     82880     2801.97
     82920     2803.73
     82960     2804.69
     83000     2806.13
     83040     2807.54
     83080      2808.5
     83120     2810.28
     83160     2811.34
     83200     2812.91
     83240     2814.32
     83280     2815.64
     83320     2817.08
     83360     2818.22
     83400     2819.65
     83440     2820.82
     83480     2822.41
     83520     2823.73
     83560      2824.9
     83600     2826.17
     83640     2827.74
     83680     2828.97
     83720     2830.75
     83760     2831.69
     83800     2833.14
     83840     2834.55
     83880     2835.51
     83920     2837.29
     83960     2838.35
     84000     2839.92
     84040     2841.34
     84080     2842.66
     84120     2844.08
     84160     2845.23
     84200     2846.66
     84240     2847.82
     84280     2849.43
     84320     2850.75
     84360     2851.91
     84400     2853.18
     84440     2854.74
     84480     2855.98
     84520     2857.76
     84560      2858.7
     84600     2860.15
     84640     2861.56
     84680     2862.52
     84720     2864.31
     84760     2865.35
     84800     2866.94
     84840     2868.35
     84880     2869.67
     84920      2871.1
     84960     2872.25
     85000     2873.68
     85040     2874.84
     85080     2876.46
     85120     2877.77
     85160     2878.93
     85200     2880.21
     85240     2881.76
     85280        2883
     85320     2884.78
     85360     2885.71
     85400     2887.17
     85440     2888.58
     85480     2889.53
     85520     2891.33
     85560     2892.36
     85600     2893.96
     85640     2895.37
     85680     2896.69
     85720     2898.12
     85760     2899.27
     85800     2900.71
     85840     2901.86
     85880     2903.47
     85920     2904.79
     85960     2905.95
     86000     2907.23
     86040     2908.78
     86080     2910.02
     86120     2911.81
     86160     2912.74
     86200     2914.19
     86240     2915.62
     86280     2916.56
     86320     2918.36
     86360     2919.39
     86400     2920.98
     86440      2922.4
     86480     2923.72
     86520     2925.16
     86560      2926.3
     86600     2927.74
     86640     2928.89
     86680     2930.51
     86720     2931.82
     86760     2932.98
     86800     2934.25
     86840      2935.8
     86880     2937.04
     86920     2938.84
     86960     2939.77
     87000     2941.22
     87040     2942.64
     87080     2943.58
     87120     2945.38
     87160     2946.41
     87200     2948.01
     87240     2949.43
     87280     2950.73
     87320     2952.18
     87360     2953.32
     87400     2954.75
     87440     2955.92
     87480     2957.54
     87520     2958.85
     87560        2960
     87600     2961.27
     87640     2962.83
     87680     2964.06
     87720     2965.88
     87760      2966.8
     87800     2968.26
     87840     2969.67
     87880     2970.62
     87920     2972.42
     87960     2973.44
     88000     2975.04
     88040     2976.45
     88080     2977.77
     88120     2979.21
     88160     2980.35
     88200     2981.79
     88240     2982.94
     88280     2984.57
     88320     2985.87
     88360     2987.04
     88400      2988.3
     88440     2989.86
     88480      2991.1
     88520     2992.92
     88560     2993.84
     88600     2995.29
     88640     2996.71
     88680     2997.64
     88720     2999.45
     88760     3000.47
     88800     3002.08
     88840     3003.49
     88880     3004.81
     88920     3006.25
     88960     3007.38
     89000     3008.82
     89040     3009.99
     89080     3011.62
     89120     3012.92
     89160     3014.08
     89200     3015.34
     89240     3016.91
     89280     3018.14
     89320     3019.97
     89360     3020.88
     89400     3022.33
     89440     3023.74
     89480     3024.68
     89520     3026.49
     89560     3027.51
     89600     3029.11
     89640     3030.53
     89680     3031.84
     89720     3033.29
     89760     3034.42
     89800     3035.86
     89840     3037.02
     89880     3038.66
     89920     3039.96
     89960     3041.12
     90000     3042.38
     90040     3043.96
     90080     3045.19
     90120     3047.01
     90160     3047.94
     90200     3049.39
     90240      3050.8
     90280     3051.73
     90320     3053.55
     90360     3054.57
     90400     3056.16
     90440     3057.58
     90480      3058.9
     90520     3060.34
     90560     3061.47
     90600     3062.91
     90640     3064.07
     90680      3065.7
     90720     3067.02
     90760     3068.17
     90800     3069.42
     90840        3071
     90880     3072.23
     90920     3074.06
     90960     3074.97
     91000     3076.43
     91040     3077.84
     91080     3078.77
     91120      3080.6
     91160     3081.62
     91200     3083.22
     91240     3084.63
     91280     3085.94
     91320     3087.38
     91360     3088.51
     91400     3089.96
     91440     3091.11
     91480     3092.75
     91520     3094.07
     91560     3095.21
     91600     3096.46
     91640     3098.04
     91680     3099.27
     91720     3101.11
     91760     3102.03
     91800     3103.48
     91840     3104.89
     91880     3105.81
     91920     3107.65
     91960     3108.66
     92000     3110.26
     92040     3111.67
     92080     3112.99
     92120     3114.42
     92160     3115.55
     92200     3116.99
     92240     3118.14
     92280     3119.79
     92320      3121.1
     92360     3122.25
     92400      3123.5
     92440     3125.08
     92480     3126.31
     92520     3128.16
     92560     3129.07
     92600     3130.52
     92640     3131.94
     92680     3132.85
     92720     3134.69
     92760      3135.7
     92800      3137.3
     92840     3138.72
     92880     3140.03
     92920     3141.47
     92960     3142.59
     93000     3144.04
     93040     3145.18
     93080     3146.83
     93120     3148.14
     93160     3149.29
     93200     3150.54
     93240     3152.12
     93280     3153.34
     93320      3155.2
     93360      3156.1
     93400     3157.57
     93440     3158.98
     93480     3159.88
     93520     3161.73
     93560     3162.74
     93600     3164.34
     93640     3165.76
     93680     3167.07
     93720     3168.52
     93760     3169.63
     93800     3171.08
     93840     3172.22
     93880     3173.86
     93920     3175.18
     93960     3176.34
     94000     3177.58
     94040     3179.16
     94080     3180.39
     94120     3182.26
     94160     3183.14
     94200     3184.61
     94240     3186.02
     94280     3186.92
     94320     3188.77
     94360     3189.78
     94400     3191.38
     94440     3192.81
     94480     3194.12
     94520     3195.56
     94560     3196.68
     94600     3198.12
     94640     3199.26
     94680     3200.91
     94720     3202.22
     94760     3203.37
     94800     3204.61
     94840      3206.2
     94880     3207.44
     94920      3209.3
     94960     3210.18
     95000     3211.64
     95040     3213.06
     95080     3213.96
     95120      3215.8
     95160     3216.81
     95200     3218.41
     95240     3219.84
     95280     3221.15
     95320     3222.59
     95360     3223.72
     95400     3225.16
     95440     3226.29
     95480     3227.94
     95520     3229.26
     95560      3230.4
     95600     3231.65
     95640     3233.23
     95680     3234.47
     95720     3236.34
     95760     3237.22
     95800     3238.67
     95840     3240.08
     95880     3240.99
     95920     3242.84
     95960     3243.84
     96000     3245.44
     96040     3246.87
     96080     3248.17
     96120     3249.62
     96160     3250.75
     96200     3252.19
     96240     3253.32
     96280     3254.97
     96320      3256.3
     96360     3257.43
     96400     3258.69
     96440     3260.27
     96480     3261.51
     96520     3263.37
     96560     3264.25
     96600     3265.72
     96640     3267.13
     96680     3268.03
     96720     3269.87
     96760     3270.87
     96800     3272.47
     96840     3273.91
     96880      3275.2
     96920     3276.65
     96960     3277.79
     97000     3279.23
     97040     3280.35
     97080     3282.01
     97120     3283.34
     97160     3284.47
     97200     3285.73
     97240      3287.3
     97280     3288.54
     97320     3290.41
     97360     3291.29
     97400     3292.75
     97440     3294.16
     97480     3295.06
     97520      3296.9
     97560      3297.9
     97600     3299.49
     97640     3300.95
     97680     3302.24
     97720     3303.69
     97760     3304.81
     97800     3306.26
     97840     3307.37
     97880     3309.03
     97920     3310.36
     97960      3311.5
     98000     3312.75
     98040     3314.33
     98080     3315.56
     98120     3317.43
     98160     3318.31
     98200     3319.78
     98240     3321.19
     98280     3322.09
     98320     3323.93
     98360     3324.92
     98400     3326.53
     98440     3327.97
     98480     3329.26
     98520     3330.72
     98560     3331.83
     98600     3333.28
     98640     3334.39
     98680     3336.05
     98720     3337.38
     98760     3338.52
     98800     3339.77
     98840     3341.35
     98880     3342.58
     98920     3344.45
     98960     3345.33
     99000      3346.8
     99040     3348.21
     99080      3349.1
     99120     3350.95
     99160     3351.95
     99200     3353.55
     99240        3355
     99280     3356.28
     99320     3357.75
     99360     3358.85
     99400      3360.3
     99440     3361.41
     99480     3363.07
     99520      3364.4
     99560     3365.55
     99600      3366.8
     99640     3368.38
     99680      3369.6
     99720     3371.47
     99760     3372.35
     99800     3373.82
     99840     3375.23
     99880     3376.11
     99920     3377.97
     99960     3378.97
    100000     3380.56
    100040     3382.02
    100080     3383.31
    100120     3384.77
    100160     3385.86
    100200     3387.32
    100240     3388.43
    100280     3390.09
    100320     3391.42
    100360     3392.56
    100400     3393.82
    100440     3395.39
    100480     3396.61
    100520     3398.48
    100560     3399.37
    100600     3400.83
    100640     3402.24
    100680     3403.11
    100720     3404.98
    100760     3405.99
    100800     3407.57
    100840     3409.03
    100880     3410.33
    100920     3411.79
    100960     3412.88
    101000     3414.33
    101040     3415.44
    101080      3417.1
    101120     3418.44
    101160     3419.57
    101200     3420.83
    101240      3422.4
    101280     3423.62
    101320      3425.5
    101360     3426.38
    101400     3427.84
    101440     3429.25
    101480     3430.13
    101520     3431.99
    101560        3433
    101600      3434.6
    101640     3436.05
    101680     3437.35
    101720      3438.8
    101760     3439.89
    101800     3441.34
    101840     3442.45
    101880     3444.11
    101920     3445.46
    101960     3446.59
    102000     3447.85
    102040     3449.42
    102080     3450.64
    102120     3452.52
    102160     3453.39
    102200     3454.85
    102240     3456.27
    102280     3457.15
    102320     3459.02
    102360     3460.02
    102400     3461.63
    102440     3463.07
    102480     3464.38
    102520     3465.82
    102560     3466.92
    102600     3468.36
    102640     3469.48
    102680     3471.13
    102720     3472.49
    102760     3473.61
    102800     3474.86
    102840     3476.45
    102880     3477.66
    102920     3479.54
    102960     3480.42
    103000     3481.88
    103040     3483.29
    103080     3484.16
    103120     3486.04
    103160     3487.04
    103200     3488.65
    103240     3490.09
    103280      3491.4
    103320     3492.85
    103360     3493.93
    103400     3495.38
    103440      3496.5
    103480     3498.14
    103520     3499.51
    103560     3500.63
    103600     3501.87
    103640     3503.47
    103680     3504.68
    103720     3506.55
    103760     3507.44
    103800     3508.89
    103840      3510.3
    103880     3511.17
    103920     3513.07
    103960     3514.05
    104000     3515.66
    104040     3517.11
    104080     3518.41
    104120     3519.87
    104160     3520.95
    104200     3522.39
    104240     3523.52
    104280     3525.16
    104320     3526.53
    104360     3527.66
    104400     3528.88
    104440     3530.49
    104480     3531.69
    104520     3533.58
    104560     3534.46
    104600     3535.91
    104640     3537.31
    104680     3538.18
    104720     3540.08
    104760     3541.07
    104800     3542.67
    104840     3544.12
    104880     3545.42
    104920     3546.88
    104960     3547.96
    105000     3549.41
    105040     3550.53
    105080     3552.18
    105120     3553.54
    105160     3554.67
    105200      3555.9
    105240      3557.5
    105280     3558.72
    105320     3560.61
    105360     3561.46
    105400     3562.92
    105440     3564.33
    105480     3565.19
    105520     3567.09
    105560     3568.07
    105600     3569.68
    105640     3571.13
    105680     3572.42
    105720     3573.89
    105760     3574.97
    105800     3576.42
    105840     3577.54
    105880     3579.19
    105920     3580.55
    105960     3581.67
    106000     3582.91
    106040     3584.52
    106080     3585.72
    106120     3587.62
    106160     3588.47
    106200     3589.93
    106240     3591.33
    106280     3592.19
    106320     3594.11
    106360     3595.08
    106400     3596.68
    106440     3598.13
    106480     3599.43
    106520      3600.9
    106560     3601.97
    106600     3603.42
    106640     3604.53
    106680     3606.18
    106720     3607.56
    106760     3608.67
    106800     3609.92
    106840     3611.52
    106880     3612.72
    106920     3614.62
    106960     3615.47
    107000     3616.94
    107040     3618.33
    107080     3619.19
    107120     3621.11
    107160     3622.08
    107200     3623.68
    107240     3625.13
    107280     3626.43
    107320      3627.9
    107360     3628.96
    107400     3630.42
    107440     3631.52
    107480     3633.17
    107520     3634.55
    107560     3635.66
    107600     3636.91
    107640     3638.52
    107680     3639.72
    107720     3641.62
    107760     3642.47
    107800     3643.93
    107840     3645.33
    107880     3646.17
    107920     3648.11
    107960     3649.08
    108000     3650.69
    108040     3652.14
    108080     3653.43
    108120     3654.89
    108160     3655.96
    108200     3657.42
    108240     3658.52
    108280     3660.19
    108320     3661.56
    108360     3662.67
    108400     3663.91
    108440     3665.53
    108480     3666.72
    108520     3668.62
    108560     3669.47
    108600     3670.93
    108640     3672.34
    108680     3673.18
    108720     3675.11
    108760     3676.08
    108800     3677.69
    108840     3679.15
    108880     3680.44
    108920     3681.89
    108960     3682.96
    109000     3684.44
    109040     3685.53
    109080      3687.2
    109120     3688.57
    109160     3689.67
    109200     3690.92
    109240     3692.53
    109280     3693.73
    109320     3695.63
    109360     3696.47
    109400     3697.94
    109440     3699.35
    109480     3700.18
    109520     3702.13
    109560     3703.08
    109600      3704.7
    109640     3706.16
    109680     3707.45
    109720     3708.91
    109760     3709.96
    109800     3711.44
    109840     3712.54
    109880     3714.21
    109920      3715.6
    109960      3716.7
    110000     3717.93
    110040     3719.54
    110080     3720.75
    110120     3722.65
    110160     3723.49
    110200     3724.95
    110240     3726.36
    110280     3727.19
    110320     3729.14
    110360      3730.1
    110400     3731.73
    110440     3733.18
    110480     3734.47
    110520     3735.93
    110560     3736.97
    110600     3738.45
    110640     3739.55
    110680     3741.22
    110720     3742.62
    110760     3743.72
    110800     3744.94
    110840     3746.55
    110880     3747.76
    110920     3749.67
    110960     3750.49
    111000     3751.96
    111040     3753.37
    111080      3754.2
    111120     3756.15
    111160     3757.11
    111200     3758.75
    111240     3760.19
    111280     3761.48
    111320     3762.95
    111360     3763.99
    111400     3765.46
    111440     3766.55
    111480     3768.23
    111520     3769.62
    111560     3770.72
    111600     3771.95
    111640     3773.57
    111680     3774.77
    111720     3776.68
    111760      3777.5
    111800     3778.96
    111840     3780.38
    111880      3781.2
    111920     3783.17
    111960     3784.12
    112000     3785.76
    112040      3787.2
    112080     3788.49
    112120     3789.96
    112160        3791
    112200     3792.47
    112240     3793.58
    112280     3795.24
    112320     3796.64
    112360     3797.73
    112400     3798.96
    112440     3800.58
    112480     3801.79
    112520      3803.7
    112560     3804.51
    112600     3805.97
    112640      3807.4
    112680     3808.22
    112720     3810.17
    112760     3811.14
    112800     3812.79
    112840     3814.22
    112880     3815.51
    112920     3816.98
    112960     3818.03
    113000      3819.5
    113040      3820.6
    113080     3822.26
    113120     3823.67
    113160     3824.76
    113200     3825.99
    113240     3827.61
    113280     3828.82
    113320     3830.73
    113360     3831.55
    113400     3833.02
    113440     3834.44
    113480     3835.25
    113520     3837.21
    113560     3838.17
    113600     3839.82
    113640     3841.26
    113680     3842.55
    113720     3844.02
    113760     3845.06
    113800     3846.52
    113840     3847.61
    113880      3849.3
    113920      3850.7
    113960     3851.77
    114000     3853.02
    114040     3854.64
    114080     3855.86
    114120     3857.76
    114160     3858.59
    114200     3860.05
    114240     3861.47
    114280     3862.29
    114320     3864.24
    114360     3865.21
    114400     3866.85
    114440      3868.3
    114480     3869.58
    114520     3871.06
    114560      3872.1
    114600     3873.55
    114640     3874.64
    114680     3876.32
    114720     3877.74
    114760     3878.81
    114800     3880.04
    114840     3881.69
    114880     3882.89
    114920      3884.8
    114960     3885.63
    115000     3887.09
    115040     3888.51
    115080     3889.32
    115120     3891.28
    115160     3892.25
    115200      3893.9
    115240     3895.34
    115280     3896.62
    115320      3898.1
    115360     3899.14
    115400     3900.59
    115440     3901.68
    115480     3903.36
    115520     3904.77
    115560     3905.84
    115600     3907.07
    115640     3908.72
    115680     3909.92
    115720     3911.84
    115760     3912.67
    115800     3914.13
    115840     3915.55
    115880     3916.35
    115920     3918.31
    115960     3919.28
    116000     3920.93
    116040     3922.38
    116080     3923.65
    116120     3925.14
    116160     3926.16
    116200     3927.62
    116240     3928.71
    116280     3930.39
    116320     3931.82
    116360     3932.86
    116400     3934.11
    116440     3935.76
    116480     3936.97
    116520     3938.88
    116560      3939.7
    116600     3941.15
    116640      3942.6
    116680     3943.39
    116720     3945.35
    116760     3946.32
    116800     3947.98
    116840     3949.42
    116880     3950.69
    116920     3952.18
    116960      3953.2
    117000     3954.65
    117040     3955.74
    117080     3957.42
    117120     3958.85
    117160     3959.89
    117200     3961.12
    117240     3962.78
    117280        3964
    117320     3965.91
    117360     3966.73
    117400     3968.18
    117440     3969.62
    117480     3970.41
    117520     3972.37
    117560     3973.34
    117600        3975
    117640     3976.45
    117680     3977.72
    117720      3979.2
    117760     3980.23
    117800     3981.66
    117840     3982.76
    117880     3984.45
    117920     3985.87
    117960     3986.91
    118000     3988.14
    118040      3989.8
    118080     3991.03
    118120     3992.93
    118160     3993.75
    118200      3995.2
    118240     3996.64
    118280     3997.43
    118320     3999.39
    118360     4000.37
    118400     4002.02
    118440     4003.47
    118480     4004.74
    118520     4006.23
    118560     4007.25
    118600     4008.68
    118640     4009.78
    118680     4011.47
    118720      4012.9
    118760     4013.93
    118800     4015.16
    118840     4016.83
    118880     4018.05
    118920     4019.97
    118960     4020.78
    119000     4022.24
    119040     4023.67
    119080     4024.45
    119120     4026.41
    119160      4027.4
    119200     4029.04
    119240      4030.5
    119280     4031.78
    119320     4033.27
    119360      4034.3
    119400     4035.72
    119440     4036.81
    119480     4038.51
    119520     4039.94
    119560     4040.97
    119600      4042.2
    119640     4043.87
    119680     4045.09
    119720     4047.02
    119760     4047.81
    119800     4049.27
    119840      4050.7
    119880     4051.49
    119920     4053.45
    119960     4054.44
    120000     4056.08
    120040     4057.53
    120080     4058.81
    120120     4060.31
    120160     4061.32
    120200     4062.75
    120240     4063.84
    120280     4065.53
    120320     4066.97
    120360        4068
    120400     4069.23
    120440     4070.88
    120480     4072.11
    120520     4074.05
    120560     4074.83
    120600     4076.29
    120640     4077.73
    120680     4078.52
    120720     4080.47
    120760     4081.47
    120800     4083.11
    120840     4084.56
    120880     4085.84
    120920     4087.36
    120960     4088.36
    121000     4089.78
    121040     4090.86
    121080     4092.57
    121120        4094
    121160     4095.02
    121200     4096.27
    121240     4097.93
    121280     4099.13
    121320     4101.09
    121360     4101.87
    121400     4103.32
    121440     4104.75
    121480     4105.55
    121520     4107.51
    121560     4108.49
    121600     4110.13
    121640     4111.59
    121680     4112.88
    121720      4114.4
    121760      4115.4
    121800     4116.83
    121840      4117.9
    121880     4119.61
    121920     4121.04
    121960     4122.07
    122000     4123.32
    122040     4124.98
    122080     4126.18
    122120     4128.14
    122160     4128.92
    122200     4130.36
    122240      4131.8
    122280     4132.58
    122320     4134.56
    122360     4135.53
    122400     4137.17
    122440     4138.63
    122480     4139.93
    122520     4141.45
    122560     4142.45
    122600     4143.87
    122640     4144.95
    122680     4146.65
    122720     4148.09
    122760     4149.11
    122800     4150.36
    122840     4152.03
    122880     4153.22
    122920      4155.2
    122960     4155.96
    123000     4157.41
    123040     4158.83
    123080     4159.62
    123120      4161.6
    123160     4162.56
    123200     4164.21
    123240     4165.68
    123280     4166.98
    123320      4168.5
    123360     4169.48
    123400     4170.91
    123440     4171.99
    123480     4173.69
    123520     4175.12
    123560     4176.15
    123600     4177.41
    123640     4179.07
    123680     4180.25
    123720     4182.23
    123760        4183
    123800     4184.45
    123840     4185.86
    123880     4186.66
    123920     4188.63
    123960     4189.59
    124000     4191.25
    124040     4192.71
    124080     4194.02
    124120     4195.53
    124160      4196.5
    124200     4197.94
    124240     4199.02
    124280     4200.72
    124320     4202.14
    124360     4203.18
    124400     4204.43
    124440      4206.1
    124480     4207.28
    124520     4209.26
    124560     4210.03
    124600     4211.48
    124640     4212.89
    124680     4213.67
    124720     4215.66
    124760     4216.63
    124800     4218.28
    124840     4219.74
    124880     4221.05
    124920     4222.57
    124960     4223.53
    125000     4224.97
    125040     4226.05
    125080     4227.75
    125120     4229.18
    125160      4230.2
    125200     4231.45
    125240     4233.13
    125280     4234.31
    125320      4236.3
    125360     4237.06
    125400      4238.5
    125440     4239.92
    125480     4240.71
    125520     4242.71
    125560     4243.65
    125600     4245.31
    125640     4246.78
    125680     4248.09
    125720     4249.61
    125760     4250.57
    125800        4252
    125840     4253.09
    125880      4254.8
    125920     4256.22
    125960     4257.24
    126000     4258.48
    126040     4260.17
    126080     4261.34
    126120     4263.35
    126160     4264.09
    126200     4265.53
    126240     4266.95
    126280     4267.74
    126320     4269.74
    126360     4270.69
    126400     4272.35
    126440     4273.81
    126480     4275.12
    126520     4276.65
    126560     4277.61
    126600     4279.05
    126640     4280.13
    126680     4281.84
    126720     4283.25
    126760     4284.28
    126800     4285.51
    126840     4287.21
    126880     4288.39
    126920      4290.4
    126960     4291.13
    127000     4292.59
    127040     4293.99
    127080     4294.79
    127120     4296.79
    127160     4297.73
    127200      4299.4
    127240     4300.85
    127280     4302.17
    127320      4303.7
    127360     4304.64
    127400     4306.08
    127440     4307.17
    127480     4308.88
    127520     4310.29
    127560     4311.32
    127600     4312.56
    127640     4314.24
    127680     4315.42
    127720     4317.44
    127760     4318.18
    127800     4319.64
    127840     4321.03
    127880     4321.82
    127920     4323.83
    127960     4324.76
    128000     4326.44
    128040     4327.88
    128080     4329.21
    128120     4330.74
    128160     4331.69
    128200     4333.12
    128240      4334.2
    128280     4335.91
    128320     4337.33
    128360     4338.35
    128400     4339.59
    128440     4341.28
    128480     4342.46
    128520     4344.48
    128560     4345.21
    128600     4346.68
    128640     4348.06
    128680     4348.86
    128720     4350.87
    128760      4351.8
    128800     4353.48
    128840     4354.93
    128880     4356.28
    128920     4357.79
    128960     4358.73
    129000     4360.18
    129040     4361.27
    129080     4362.97
    129120     4364.37
    129160     4365.41
    129200     4366.66
    129240     4368.33
    129280     4369.51
    129320     4371.54
    129360     4372.28
    129400     4373.74
    129440     4375.12
    129480     4375.91
    129520     4377.94
    129560     4378.85
    129600     4380.53
    129640        4382
    129680     4383.34
    129720     4384.86
    129760      4385.8
    129800     4387.25
    129840     4388.34
    129880     4390.03
    129920     4391.44
    129960     4392.49
    130000     4393.73
    130040      4395.4
    130080      4396.6
    130120     4398.63
    130160     4399.34
    130200     4400.81
    130240     4402.19
    130280     4402.97
    130320     4405.02
    130360     4405.92
    130400     4407.61
    130440     4409.06
    130480     4410.41
    130520     4411.94
    130560     4412.88
    130600     4414.33
    130640     4415.42
    130680     4417.11
    130720     4418.51
    130760     4419.55
    130800     4420.79
    130840     4422.47
    130880     4423.68
    130920      4425.7
    130960     4426.42
    131000     4427.88
    131040     4429.26
    131080     4430.04
    131120     4432.09
    131160     4432.99
    131200     4434.67
    131240     4436.12
    131280     4437.48
    131320     4439.02
    131360     4439.95
    131400     4441.41
    131440     4442.49
    131480     4444.18
    131520     4445.57
    131560     4446.62
    131600     4447.85
    131640     4449.53
    131680     4450.74
    131720     4452.77
    131760     4453.49
    131800     4454.95
    131840     4456.33
    131880      4457.1
    131920     4459.15
    131960     4460.06
    132000     4461.74
    132040     4463.19
    132080     4464.55
    132120     4466.09
    132160     4467.03
    132200     4468.48
    132240     4469.55
    132280     4471.25
    132320     4472.64
    132360     4473.69
    132400     4474.92
    132440     4476.59
    132480     4477.81
    132520     4479.84
    132560     4480.55
    132600     4482.02
    132640     4483.39
    132680     4484.15
    132720     4486.22
    132760      4487.1
    132800      4488.8
    132840     4490.24
    132880     4491.61
    132920     4493.15
    132960     4494.09
    133000     4495.54
    133040     4496.61
    133080     4498.32
    133120      4499.7
    133160     4500.74
    133200     4501.98
    133240     4503.65
    133280     4504.85
    133320     4506.91
    133360     4507.61
    133400     4509.08
    133440     4510.44
    133480      4511.2
    133520     4513.28
    133560     4514.16
    133600     4515.85
    133640     4517.31
    133680     4518.67
    133720     4520.22
    133760     4521.15
    133800      4522.6
    133840     4523.66
    133880     4525.39
    133920     4526.77
    133960     4527.81
    134000     4529.04
    134040     4530.71
    134080     4531.93
    134120     4533.98
    134160     4534.68
    134200     4536.15
    134240      4537.5
    134280     4538.26
    134320     4540.34
    134360     4541.22
    134400     4542.91
    134440     4544.38
    134480     4545.73
    134520     4547.29
    134560      4548.2
    134600     4549.68
    134640     4550.74
    134680     4552.44
    134720     4553.84
    134760     4554.87
    134800     4556.12
    134840     4557.78
    134880        4559
    134920     4561.05
    134960     4561.74
    135000     4563.23
    135040     4564.57
    135080     4565.33
    135120     4567.41
    135160     4568.28
    135200     4569.98
    135240     4571.44
    135280     4572.79
    135320     4574.35
    135360     4575.26
    135400     4576.73
    135440      4577.8
    135480      4579.5
    135520      4580.9
    135560     4581.93
    135600     4583.18
    135640     4584.83
    135680     4586.06
    135720     4588.11
    135760      4588.8
    135800      4590.3
    135840     4591.62
    135880     4592.39
    135920     4594.48
    135960     4595.34
    136000     4597.03
    136040      4598.5
    136080     4599.86
    136120      4601.4
    136160     4602.31
    136200      4603.8
    136240     4604.86
    136280     4606.57
    136320     4607.97
    136360     4608.99
    136400     4610.24
    136440     4611.89
    136480     4613.11
    136520     4615.18
    136560     4615.86
    136600     4617.34
    136640     4618.69
    136680     4619.44
    136720     4621.55
    136760     4622.41
    136800     4624.11
    136840     4625.57
    136880     4626.93
    136920     4628.46
    136960     4629.38
    137000     4630.88
    137040     4631.93
    137080     4633.65
    137120     4635.04
    137160     4636.07
    137200     4637.31
    137240     4638.97
    137280     4640.18
    137320     4642.26
    137360     4642.93
    137400     4644.42
    137440     4645.76
    137480     4646.51
    137520     4648.61
    137560     4649.48
    137600     4651.19
    137640     4652.65
    137680        4654
    137720     4655.54
    137760     4656.45
    137800     4657.94
    137840        4659
    137880     4660.72
    137920      4662.1
    137960     4663.14
    138000     4664.37
    138040     4666.02
    138080     4667.24
    138120     4669.33
    138160     4669.99
    138200     4671.46
    138240     4672.83
    138280     4673.56
    138320     4675.66
    138360     4676.54
    138400     4678.25
    138440     4679.73
    138480     4681.06
    138520      4682.6
    138560      4683.5
    138600     4684.99
    138640     4686.05
    138680     4687.77
    138720     4689.16
    138760      4690.2
    138800     4691.42
    138840     4693.08
    138880     4694.31
    138920     4696.39
    138960     4697.04
    139000     4698.53
    139040      4699.9
    139080     4700.61
    139120     4702.74
    139160      4703.6
    139200     4705.31
    139240     4706.79
    139280     4708.11
    139320     4709.66
    139360     4710.56
    139400     4712.05
    139440      4713.1
    139480     4714.83
    139520     4716.21
    139560     4717.25
    139600     4718.49
    139640     4720.13
    139680     4721.36
    139720     4723.44
    139760      4724.1
    139800     4725.58
    139840     4726.96
    139880     4727.65
    139920     4729.79
    139960     4730.65
    140000     4732.37
    140040     4733.84
    140080     4735.16
    140120     4736.71
    140160      4737.6
    140200     4739.11
    140240     4740.14
    140280     4741.89
    140320     4743.27
    140360      4744.3
    140400     4745.54
    140440     4747.18
    140480      4748.4
    140520      4750.5
    140560     4751.15
    140600     4752.62
    140640     4754.01
    140680     4754.72
    140720     4756.84
    140760     4757.71
    140800     4759.43
    140840     4760.91
    140880     4762.22
    140920     4763.77
    140960     4764.66
    141000     4766.15
    141040      4767.2
    141080     4768.94
    141120     4770.33
    141160     4771.35
    141200      4772.6
    141240     4774.23
    141280     4775.46
    141320     4777.55
    141360     4778.22
    141400     4779.68
    141440     4781.08
    141480     4781.77
    141520     4783.91
    141560     4784.76
    141600     4786.49
    141640     4787.96
    141680     4789.26
    141720     4790.83
    141760     4791.71
    141800     4793.21
    141840     4794.26
    141880     4795.99
    141920     4797.38
    141960      4798.4
    142000     4799.66
    142040     4801.29
    142080     4802.51
    142120      4804.6
    142160     4805.27
    142200     4806.73
    142240     4808.12
    142280     4808.82
    142320     4810.98
    142360     4811.82
    142400     4813.54
    142440     4815.01
    142480     4816.31
    142520     4817.88
    142560     4818.77
    142600     4820.26
    142640     4821.31
    142680     4823.04
    142720     4824.44
    142760     4825.46
    142800      4826.7
    142840     4828.34
    142880     4829.55
    142920     4831.66
    142960     4832.32
    143000      4833.8
    143040     4835.18
    143080     4835.87
    143120     4838.05
    143160     4838.88
    143200     4840.59
    143240     4842.07
    143280     4843.36
    143320     4844.94
    143360     4845.82
    143400     4847.32
    143440     4848.36
    143480     4850.09
    143520      4851.5
    143560     4852.52
    143600     4853.75
    143640      4855.4
    143680     4856.59
    143720     4858.73
    143760     4859.37
    143800     4860.85
    143840     4862.23
    143880     4862.92
    143920     4865.09
    143960     4865.93
    144000     4867.64
    144040     4869.14
    144080     4870.42
    144120        4872
    144160     4872.89
    144200      4874.4
    144240     4875.43
    144280     4877.15
    144320     4878.54
    144360     4879.56
    144400      4880.8
    144440     4882.44
    144480     4883.65
    144520     4885.82
    144560     4886.43
    144600     4887.91
    144640     4889.27
    144680     4889.98
    144720     4892.14
    144760     4892.99
    144800     4894.68
    144840     4896.17
    144880     4897.46
    144920     4899.06
    144960     4899.95
    145000     4901.44
    145040     4902.46
    145080      4904.2
    145120     4905.58
    145160     4906.61
    145200     4907.85
    145240     4909.48
    145280      4910.7
    145320     4912.87
    145360     4913.49
    145400     4914.96
    145440     4916.33
    145480     4917.02
    145520     4919.18
    145560     4920.02
    145600     4921.74
    145640     4923.22
    145680     4924.51
    145720     4926.11
    145760     4926.99
    145800     4928.49
    145840     4929.51
    145880     4931.24
    145920     4932.63
    145960     4933.65
    146000     4934.89
    146040     4936.54
    146080     4937.74
    146120     4939.91
    146160     4940.54
    146200        4942
    146240      4943.4
    146280     4944.07
    146320     4946.23
    146360     4947.08
    146400     4948.79
    146440     4950.28
    146480     4951.55
    146520     4953.17
    146560     4954.05
    146600     4955.54
    146640     4956.56
    146680      4958.3
    146720     4959.69
    146760     4960.71
    146800     4961.94
    146840     4963.59
    146880      4964.8
    146920     4966.95
    146960     4967.59
    147000     4969.05
    147040     4970.45
    147080     4971.13
    147120     4973.28
    147160     4974.13
    147200     4975.86
    147240     4977.33
    147280     4978.61
    147320     4980.22
    147360      4981.1
    147400      4982.6
    147440      4983.6
    147480     4985.34
    147520     4986.73
    147560     4987.76
    147600        4989
    147640     4990.64
    147680     4991.83
    147720     4994.01
    147760     4994.63
    147800     4996.09
    147840     4997.49
    147880     4998.16
    147920     5000.33
    147960     5001.19
    148000     5002.91
    148040     5004.37
    148080     5005.66
    148120     5007.26
    148160     5008.13
    148200     5009.65
    148240     5010.65
    148280     5012.39
    148320     5013.79
    148360     5014.79
    148400     5016.04
    148440     5017.68
    148480     5018.88
    148520     5021.07
    148560     5021.67
    148600     5023.12
    148640     5024.53
    148680      5025.2
    148720     5027.37
    148760     5028.24
    148800     5029.95
    148840     5031.43
    148880     5032.71
    148920     5034.32
    148960     5035.18
    149000      5036.7
    149040      5037.7
    149080     5039.43
    149120     5040.83
    149160     5041.83
    149200     5043.07
    149240     5044.72
    149280     5045.92
    149320      5048.1
    149360     5048.71
    149400     5050.14
    149440     5051.57
    149480     5052.24
    149520     5054.42
    149560     5055.27
    149600     5056.99
    149640     5058.46
    149680     5059.75
    149720     5061.37
    149760     5062.21
    149800     5063.72
    149840     5064.74
    149880     5066.46
    149920     5067.88
    149960     5068.87
    150000      5070.1
    150040     5071.77
    150080     5072.97
    150120     5075.15
    150160     5075.77
    150200      5077.2
    150240     5078.62
    150280     5079.27
    150320     5081.46
    150360     5082.32
    150400     5084.04
    150440      5085.5
    150480      5086.8
    150520     5088.42
    150560     5089.26
    150600     5090.78
    150640     5091.78
    150680      5093.5
    150720     5094.93
    150760     5095.92
    150800     5097.14
    150840      5098.8
    150880     5100.01
    150920      5102.2
    150960     5102.81
    151000     5104.25
    151040     5105.65
    151080      5106.3
    151120      5108.5
    151160     5109.35
    151200     5111.08
    151240     5112.55
    151280     5113.83
    151320     5115.46
    151360      5116.3
    151400     5117.82
    151440     5118.82
    151480     5120.53
    151520     5121.97
    151560     5122.96
    151600     5124.18
    151640     5125.83
    151680     5127.03
    151720     5129.26
    151760     5129.83
    151800      5131.3
    151840      5132.7
    151880     5133.35
    151920     5135.55
    151960     5136.39
    152000     5138.13
    152040     5139.58
    152080     5140.87
    152120      5142.5
    152160     5143.34
    152200     5144.86
    152240     5145.85
    152280     5147.57
    152320     5149.01
    152360        5150
    152400     5151.23
    152440     5152.86
    152480     5154.07
    152520     5156.31
    152560     5156.88
    152600     5158.35
    152640     5159.75
    152680     5160.39
    152720     5162.61
    152760     5163.43
    152800     5165.19
    152840     5166.63
    152880     5167.92
    152920     5169.55
    152960     5170.38
    153000     5171.91
    153040     5172.89
    153080     5174.61
    153120     5176.05
    153160     5177.04
    153200     5178.27
    153240     5179.89
    153280     5181.12
    153320     5183.36
    153360     5183.92
    153400     5185.38
    153440     5186.78
    153480     5187.43
    153520     5189.64
    153560     5190.47
    153600     5192.22
    153640     5193.68
    153680     5194.94
    153720     5196.57
    153760     5197.42
    153800     5198.94
    153840     5199.92
    153880     5201.65
    153920      5203.1
    153960     5204.08
    154000     5205.32
    154040     5206.94
    154080     5208.15
    154120      5210.4
    154160     5210.95
    154200     5212.41
    154240     5213.81
    154280     5214.45
    154320     5216.68
    154360      5217.5
    154400     5219.25
    154440     5220.71
    154480     5221.99
    154520     5223.61
    154560     5224.47
    154600        5226
    154640     5226.96
    154680     5228.69
    154720     5230.13
    154760     5231.13
    154800     5232.36
    154840     5233.98
    154880     5235.19
    154920     5237.46
    154960        5238
    155000     5239.45
    155040     5240.85
    155080      5241.5
    155120     5243.72
    155160     5244.54
    155200      5246.3
    155240     5247.75
    155280     5249.01
    155320     5250.67
    155360     5251.49
    155400     5253.04
    155440        5254
    155480     5255.73
    155520     5257.16
    155560     5258.17
    155600     5259.41
    155640     5261.02
    155680     5262.25
    155720     5264.51
    155760     5265.05
    155800     5266.51
    155840     5267.91
    155880     5268.55
    155920     5270.75
    155960     5271.59
    156000     5273.35
    156040     5274.79
    156080     5276.05
    156120     5277.72
    156160     5278.52
    156200     5280.09
    156240     5281.04
    156280      5282.8
    156320     5284.21
    156360     5285.21
    156400     5286.45
    156440     5288.08
    156480     5289.28
    156520     5291.55
    156560     5292.11
    156600     5293.57
    156640     5294.98
    156680     5295.61
    156720     5297.82
    156760     5298.65
    156800     5300.41
    156840     5301.85
    156880     5303.12
    156920     5304.77
    156960     5305.58
    157000     5307.15
    157040      5308.1
    157080     5309.85
    157120     5311.26
    157160     5312.27
    157200     5313.52
    157240     5315.13
    157280     5316.34
    157320     5318.59
    157360     5319.16
    157400     5320.62
    157440     5322.02
    157480     5322.65
    157520     5324.87
    157560      5325.7
    157600     5327.44
    157640     5328.89
    157680     5330.16
    157720     5331.81
    157760     5332.62
    157800     5334.21
    157840     5335.14
    157880      5336.9
    157920      5338.3
    157960     5339.32
    158000     5340.55
    158040     5342.16
    158080     5343.38
    158120     5345.63
    158160     5346.21
    158200     5347.66
    158240     5349.08
    158280     5349.68
    158320     5351.93
    158360     5352.75
    158400     5354.49
    158440     5355.94
    158480     5357.21
    158520     5358.87
    158560     5359.68
    158600     5361.26
    158640     5362.21
    158680     5363.96
    158720     5365.37
    158760     5366.37
    158800     5367.59
    158840     5369.21
    158880     5370.44
    158920      5372.7
    158960     5373.25
    159000      5374.7
    159040     5376.12
    159080     5376.74
    159120     5378.97
    159160      5379.8
    159200     5381.55
    159240     5382.99
    159280     5384.25
    159320     5385.93
    159360     5386.74
    159400     5388.31
    159440     5389.26
    159480        5391
    159520     5392.41
    159560     5393.43
    159600     5394.65
    159640     5396.28
    159680     5397.51
    159720     5399.76
    159760      5400.3
    159800     5401.77
    159840     5403.19
    159880     5403.81
    159920     5406.03
    159960     5406.84
    160000     5408.59
    160040     5410.04
    160080      5411.3
    160120     5412.98
    160160     5413.79
    160200     5415.36
    160240     5416.32
    160280     5418.06
    160320     5419.47
    160360     5420.49
    160400     5421.72
    160440     5423.34
    160480     5424.59
    160520     5426.82
    160560     5427.36
    160600     5428.84
    160640     5430.26
    160680     5430.88
    160720      5433.1
    160760      5433.9
    160800     5435.67
    160840      5437.1
    160880     5438.38
    160920     5440.05
    160960     5440.86
    161000     5442.43
    161040      5443.4
    161080     5445.13
    161120     5446.54
    161160     5447.54
    161200     5448.78
    161240     5450.39
    161280     5451.65
    161320     5453.88
    161360     5454.42
    161400      5455.9
    161440     5457.31
    161480     5457.94
    161520     5460.16
    161560     5460.96
    161600     5462.72
    161640     5464.16
    161680     5465.43
    161720     5467.08
    161760      5467.9
    161800     5469.47
    161840     5470.43
    161880     5472.19
    161920     5473.61
    161960     5474.59
    162000     5475.85
    162040     5477.43
    162080     5478.69
    162120     5480.91
    162160     5481.48
    162200     5482.96
    162240     5484.37
    162280        5485
    162320     5487.22
    162360        5488
    162400     5489.77
    162440     5491.21
    162480     5492.48
    162520     5494.14
    162560     5494.95
    162600     5496.52
    162640     5497.48
    162680     5499.24
    162720     5500.66
    162760     5501.65
    162800      5502.9
    162840     5504.49
    162880     5505.74
    162920     5507.97
    162960     5508.53
    163000     5510.01
    163040     5511.42
    163080     5512.05
    163120     5514.26
    163160     5515.04
    163200     5516.83
    163240     5518.26
    163280     5519.54
    163320     5521.19
    163360     5521.97
    163400     5523.57
    163440     5524.53
    163480     5526.31
    163520     5527.72
    163560     5528.69
    163600     5529.96
    163640     5531.54
    163680      5532.8
    163720     5535.02
    163760     5535.58
    163800     5537.07
    163840     5538.47
    163880     5539.12
    163920     5541.34
    163960      5542.1
    164000     5543.89
    164040     5545.32
    164080      5546.6
    164120     5548.23
    164160     5549.03
    164200     5550.64
    164240     5551.58
    164280     5553.37
    164320     5554.77
    164360     5555.76
    164400     5557.03
    164440      5558.6
    164480     5559.85
    164520     5562.09
    164560     5562.65
    164600     5564.13
    164640     5565.53
    164680     5566.19
    164720      5568.4
    164760     5569.16
    164800     5570.95
    164840     5572.37
    164880     5573.66
    164920      5575.3
    164960     5576.06
    165000     5577.69
    165040     5578.65
    165080     5580.42
    165120     5581.84
    165160     5582.81
    165200     5584.08
    165240     5585.66
    165280     5586.92
    165320     5589.16
    165360      5589.7
    165400     5591.19
    165440     5592.61
    165480     5593.24
    165520     5595.46
    165560      5596.2
    165600     5598.02
    165640     5599.42
    165680     5600.71
    165720     5602.35
    165760     5603.13
    165800     5604.74
    165840     5605.68
    165880     5607.46
    165920     5608.87
    165960     5609.86
    166000     5611.13
    166040     5612.71
    166080     5613.96
    166120     5616.22
    166160     5616.74
    166200     5618.24
    166240     5619.65
    166280     5620.27
    166320     5622.51
    166360     5623.24
    166400     5625.04
    166440     5626.47
    166480     5627.75
    166520     5629.38
    166560     5630.16
    166600     5631.79
    166640     5632.72
    166680     5634.51
    166720     5635.91
    166760      5636.9
    166800     5638.18
    166840     5639.73
    166880     5641.02
    166920     5643.26
    166960     5643.78
    167000     5645.27
    167040     5646.68
    167080     5647.31
    167120     5649.53
    167160     5650.28
    167200     5652.08
    167240      5653.5
    167280     5654.79
    167320     5656.42
    167360     5657.21
    167400     5658.81
    167440     5659.75
    167480     5661.56
    167520     5662.96
    167560     5663.95
    167600     5665.22
    167640     5666.77
    167680     5668.05
    167720      5670.3
    167760     5670.83
    167800     5672.32
    167840     5673.73
    167880     5674.32
    167920     5676.59
    167960     5677.32
    168000     5679.12
    168040     5680.53
    168080     5681.83
    168120     5683.46
    168160     5684.22
    168200     5685.84
    168240     5686.79
    168280      5688.6
    168320        5690
    168360     5690.98
    168400     5692.25
    168440     5693.78
    168480     5695.08
    168520     5697.33
    168560     5697.85
    168600     5699.34
    168640     5700.76
    168680     5701.36
    168720     5703.62
    168760     5704.35
    168800     5706.13
    168840     5707.55
    168880     5708.86
    168920     5710.48
    168960     5711.25
    169000     5712.89
    169040      5713.8
    169080     5715.62
    169120     5717.03
    169160     5718.01
    169200     5719.27
    169240     5720.79
    169280     5722.09
    169320     5724.37
    169360     5724.87
    169400     5726.38
    169440     5727.81
    169480     5728.37
    169520     5730.65
    169560     5731.36
    169600     5733.17
    169640     5734.56
    169680     5735.89
    169720      5737.5
    169760     5738.27
    169800      5739.9
    169840     5740.82
    169880     5742.64
    169920     5744.04
    169960     5745.02
    170000     5746.28
    170040      5747.8
    170080      5749.1
    170120     5751.39
    170160     5751.91
    170200      5753.4
    170240     5754.83
    170280     5755.39
    170320     5757.67
    170360     5758.38
    170400     5760.21
    170440     5761.59
    170480     5762.91
    170520     5764.54
    170560      5765.3
    170600     5766.93
    170640     5767.86
    170680     5769.65
    170720     5771.07
    170760     5772.06
    170800      5773.3
    170840     5774.83
    170880      5776.1
    170920     5778.41
    170960     5778.93
    171000     5780.44
    171040     5781.87
    171080     5782.42
    171120      5784.7
    171160      5785.4
    171200     5787.24
    171240      5788.6
    171280     5789.93
    171320     5791.57
    171360     5792.32
    171400     5793.95
    171440     5794.86
    171480     5796.67
    171520     5798.07
    171560     5799.07
    171600     5800.32
    171640     5801.83
    171680     5803.11
    171720     5805.44
    171760     5805.93
    171800     5807.47
    171840     5808.89
    171880     5809.42
    171920     5811.72
    171960     5812.42
    172000     5814.26
    172040     5815.62
    172080     5816.94
    172120     5818.59
    172160     5819.35
    172200     5820.98
    172240     5821.89
    172280     5823.69
    172320     5825.09
    172360     5826.09
    172400     5827.36
    172440     5828.86
    172480     5830.14
    172520     5832.46
    172560     5832.96
    172600     5834.49
    172640     5835.91
    172680     5836.44
    172720     5838.75
    172760     5839.45
    172800     5841.29
    172840     5842.66
    172880     5843.99
    172920     5845.63
    172960     5846.38
    173000     5848.01
    173040     5848.91
    173080     5850.73
    173120     5852.14
    173160     5853.11
    173200     5854.38
    173240      5855.9
    173280     5857.16
    173320      5859.5
    173360        5860
    173400     5861.53
    173440     5862.95
    173480     5863.47
    173520     5865.79
    173560     5866.49
    173600     5868.33
    173640     5869.71
    173680     5871.01
    173720     5872.66
    173760     5873.42
    173800     5875.06
    173840     5875.95
    173880     5877.77
    173920     5879.18
    173960     5880.16
    174000     5881.42
    174040     5882.93
    174080      5884.2
    174120     5886.54
    174160     5887.04
    174200     5888.56
    174240     5889.98
    174280     5890.52
    174320     5892.84
    174360     5893.54
    174400     5895.37
    174440     5896.77
    174480     5898.06
    174520     5899.72
    174560     5900.48
    174600      5902.1
    174640     5903.02
    174680     5904.82
    174720     5906.23
    174760     5907.22
    174800     5908.49
    174840     5909.99
    174880     5911.24
    174920      5913.6
    174960     5914.09
    175000     5915.61
    175040     5917.04
    175080     5917.58
    175120     5919.92
    175160      5920.6
    175200     5922.43
    175240     5923.82
    175280     5925.11
    175320     5926.78
    175360     5927.53
    175400     5929.18
    175440     5930.08
    175480     5931.88
    175520      5933.3
    175560     5934.27
    175600     5935.55
    175640     5937.06
    175680      5938.3
    175720     5940.65
    175760     5941.14
    175800     5942.66
    175840      5944.1
    175880     5944.62
    175920     5946.96
    175960     5947.66
    176000     5949.49
    176040     5950.88
    176080     5952.19
    176120     5953.83
    176160     5954.59
    176200     5956.24
    176240     5957.14
    176280     5958.95
    176320     5960.37
    176360     5961.33
    176400      5962.6
    176440     5964.12
    176480     5965.38
    176520     5967.72
    176560      5968.2
    176600     5969.72
    176640     5971.17
    176680     5971.67
    176720     5974.04
    176760     5974.71
    176800     5976.57
    176840     5977.93
    176880     5979.24
    176920     5980.88
    176960     5981.66
    177000     5983.31
    177040      5984.2
    177080     5986.03
    177120     5987.46
    177160     5988.39
    177200     5989.68
    177240      5991.2
    177280     5992.44
    177320     5994.79
    177360     5995.26
    177400     5996.79
    177440     5998.24
    177480     5998.73
    177520     6001.09
    177560     6001.77
    177600     6003.62
    177640     6004.99
    177680     6006.28
    177720     6007.96
    177760     6008.71
    177800     6010.39
    177840     6011.27
    177880     6013.11
    177920     6014.51
    177960     6015.45
    178000     6016.72
    178040     6018.27
    178080      6019.5
    178120     6021.85
    178160     6022.32
    178200     6023.86
    178240     6025.29
    178280     6025.79
    178320     6028.15
    178360     6028.84
    178400     6030.69
    178440     6032.04
    178480     6033.35
    178520     6035.01
    178560     6035.76
    178600     6037.44
    178640     6038.32
    178680     6040.17
    178720     6041.57
    178760      6042.5
    178800     6043.76
    178840     6045.32
    178880     6046.55
    178920     6048.89
    178960      6049.4
    179000     6050.91
    179040     6052.36
    179080     6052.82
    179120      6055.2
    179160     6055.88
    179200     6057.75
    179240     6059.11
    179280     6060.41
    179320     6062.08
    179360     6062.83
    179400     6064.52
    179440     6065.38
    179480     6067.23
    179520     6068.62
    179560     6069.56
    179600     6070.84
    179640     6072.39
    179680     6073.62
    179720     6075.99
    179760     6076.47
    179800     6077.97
    179840     6079.42
    179880      6079.9
    179920     6082.28
    179960     6082.94
    180000     6084.82
    180040     6086.19
    180080     6087.47
    180120     6089.15
    180160     6089.89
    180200     6091.58
    180240     6092.45
    180280     6094.31
    180320      6095.7
    180360     6096.61
    180400     6097.91
    180440     6099.47
    180480     6100.68
    180520     6103.05
    180560     6103.53
    180600     6105.04
    180640     6106.49
    180680     6106.95
    180720     6109.34
    180760     6109.99
    180800     6111.88
    180840     6113.23
    180880     6114.55
    180920     6116.23
    180960     6116.96
    181000     6118.65
    181040     6119.51
    181080     6121.37
    181120     6122.76
    181160     6123.68
    181200     6124.98
    181240     6126.53
    181280     6127.75
    181320     6130.12
    181360     6130.61
    181400     6132.13
    181440     6133.55
    181480        6134
    181520     6136.42
    181560     6137.05
    181600     6138.95
    181640     6140.31
    181680     6141.62
    181720      6143.3
    181760     6144.03
    181800     6145.72
    181840     6146.58
    181880     6148.45
    181920     6149.86
    181960     6150.76
    182000     6152.05
    182040      6153.6
    182080     6154.83
    182120     6157.22
    182160     6157.69
    182200      6159.2
    182240     6160.62
    182280     6161.08
    182320     6163.48
    182360     6164.13
    182400     6166.02
    182440     6167.39
    182480     6168.69
    182520     6170.37
    182560      6171.1
    182600      6172.8
    182640     6173.68
    182680     6175.53
    182720     6176.94
    182760     6177.84
    182800     6179.14
    182840     6180.67
    182880      6181.9
    182920     6184.29
    182960     6184.78
    183000     6186.26
    183040     6187.67
    183080     6188.13
    183120     6190.56
    183160      6191.2
    183200      6193.1
    183240     6194.47
    183280     6195.74
    183320     6197.45
    183360     6198.15
    183400     6199.86
    183440     6200.76
    183480     6202.61
    183520     6204.01
    183560     6204.91
    183600     6206.21
    183640     6207.75
    183680     6208.99
    183720     6211.38
    183760     6211.88
    183800     6213.36
    183840     6214.75
    183880     6215.22
    183920     6217.64
    183960     6218.29
    184000     6220.17
    184040     6221.55
    184080     6222.83
    184120     6224.55
    184160     6225.23
    184200     6226.96
    184240     6227.84
    184280     6229.68
    184320     6231.09
    184360     6232.01
    184400      6233.3
    184440     6234.83
    184480     6236.06
    184520     6238.46
    184560     6238.98
    184600     6240.44
    184640     6241.85
    184680     6242.31
    184720     6244.72
    184760     6245.39
    184800     6247.27
    184840     6248.65
    184880     6249.92
    184920     6251.63
    184960     6252.32
    185000     6254.05
    185040     6254.91
    185080     6256.76
    185120     6258.17
    185160     6259.07
    185200     6260.38
    185240     6261.91
    185280     6263.14
    185320     6265.55
    185360     6266.06
    185400     6267.52
    185440     6268.93
    185480      6269.4
    185520     6271.82
    185560     6272.46
    185600     6274.35
    185640     6275.73
    185680     6277.01
    185720     6278.71
    185760     6279.42
    185800     6281.13
    185840     6281.98
    185880     6283.85
    185920     6285.24
    185960     6286.15
    186000     6287.46
    186040        6289
    186080      6290.2
    186120     6292.64
    186160     6293.14
    186200      6294.6
    186240     6296.02
    186280     6296.48
    186320      6298.9
    186360     6299.53
    186400     6301.43
    186440     6302.81
    186480     6304.09
    186520     6305.82
    186560      6306.5
    186600     6308.21
    186640     6309.08
    186680     6310.94
    186720     6312.33
    186760     6313.25
    186800     6314.54
    186840     6316.08
    186880     6317.27
    186920     6319.73
    186960     6320.23
    187000     6321.68
    187040      6323.1
    187080     6323.57
    187120     6325.99
    187160      6326.6
    187200     6328.52
    187240     6329.91
    187280      6331.2
    187320      6332.9
    187360     6333.59
    187400     6335.31
    187440     6336.18
    187480     6338.03
    187520     6339.43
    187560     6340.34
    187600     6341.64
    187640     6343.17
    187680     6344.38
    187720     6346.82
    187760     6347.34
    187800     6348.77
    187840     6350.21
    187880     6350.65
    187920      6353.1
    187960     6353.69
    188000     6355.62
    188040     6357.01
    188080     6358.31
    188120        6360
    188160     6360.71
    188200     6362.42
    188240     6363.26
    188280     6365.16
    188320     6366.54
    188360     6367.45
    188400     6368.75
    188440     6370.26
    188480     6371.48
    188520     6373.92
    188560     6374.44
    188600     6375.87
    188640     6377.31
    188680     6377.75
    188720     6380.19
    188760     6380.81
    188800     6382.74
    188840     6384.15
    188880     6385.42
    188920     6387.11
    188960     6387.82
    189000     6389.51
    189040     6390.38
    189080     6392.27
    189120     6393.65
    189160     6394.56
    189200     6395.86
    189240     6397.37
    189280     6398.58
    189320     6401.03
    189360     6401.55
    189400     6402.97
    189440     6404.42
    189480     6404.86
    189520     6407.29
    189560     6407.89
    189600     6409.86
    189640     6411.26
    189680     6412.52
    189720     6414.23
    189760     6414.92
    189800     6416.61
    189840     6417.51
    189880      6419.4
    189920     6420.77
    189960     6421.68
    190000     6422.97
    190040     6424.48
    190080      6425.7
    190120     6428.17
    190160     6428.66
    190200     6430.09
    190240     6431.52
    190280     6431.96
    190320      6434.4
    190360        6435
    190400     6436.96
    190440     6438.35
    190480     6439.63
    190520     6441.36
    190560     6442.03
    190600     6443.72
    190640     6444.61
    190680     6446.49
    190720     6447.88
    190760      6448.8
    190800     6450.08
    190840     6451.57
    190880      6452.8
    190920     6455.28
    190960     6455.75
    191000     6457.19
    191040     6458.63
    191080     6459.07
    191120     6461.49
    191160     6462.08
    191200     6464.09
    191240     6465.46
    191280     6466.74
    191320     6468.46
    191360     6469.14
    191400     6470.83
    191440     6471.71
    191480      6473.6
    191520        6475
    191560      6475.9
    191600     6477.18
    191640     6478.68
    191680     6479.89
    191720      6482.4
    191760     6482.86
    191800     6484.32
    191840     6485.74
    191880     6486.18
    191920     6488.58
    191960      6489.2
    192000     6491.17
    192040     6492.56
    192080     6493.86
    192120     6495.58
    192160     6496.25
    192200     6497.94
    192240     6498.82
    192280     6500.71
    192320      6502.1
    192360     6503.01
    192400     6504.29
    192440     6505.78
    192480     6506.99
    192520     6509.52
    192560     6509.97
    192600     6511.43
    192640     6512.85
    192680     6513.28
    192720      6515.7
    192760     6516.29
    192800     6518.29
    192840     6519.64
    192880     6520.97
    192920     6522.68
    192960     6523.36
    193000     6525.03
    193040     6525.91
    193080     6527.81
    193120     6529.19
    193160     6530.12
    193200      6531.4
    193240     6532.87
    193280     6534.09
    193320      6536.6
    193360     6537.05
    193400     6538.51
    193440     6539.95
    193480     6540.38
    193520     6542.82
    193560     6543.36
    193600     6545.37
    193640     6546.71
    193680     6548.04
    193720     6549.77
    193760     6550.45
    193800     6552.13
    193840        6553
    193880      6554.9
    193920     6556.26
    193960      6557.2
    194000     6558.49
    194040     6559.95
    194080     6561.18
    194120      6563.7
    194160     6564.12
    194200      6565.6
    194240     6567.02
    194280     6567.46
    194320     6569.89
    194360     6570.45
    194400     6572.45
    194440     6573.77
    194480     6575.11
    194520     6576.86
    194560     6577.49
    194600     6579.19
    194640     6580.06
    194680     6581.96
    194720     6583.33
    194760     6584.27
    194800     6585.55
    194840     6587.02
    194880     6588.25
    194920     6590.77
    194960     6591.17
    195000     6592.66
    195040     6594.09
    195080     6594.53
    195120     6596.97
    195160     6597.51
    195200     6599.53
    195240     6600.86
    195280     6602.19
    195320     6603.92
    195360     6604.58
    195400     6606.24
    195440     6607.13
    195480     6609.05
    195520     6610.41
    195560     6611.34
    195600     6612.62
    195640     6614.09
    195680     6615.33
    195720     6617.87
    195760     6618.23
    195800     6619.73
    195840     6621.18
    195880      6621.6
    195920     6624.04
    195960     6624.58
    196000     6626.58
    196040     6627.94
    196080     6629.27
    196120        6631
    196160     6631.66
    196200     6633.31
    196240     6634.21
    196280     6636.14
    196320     6637.49
    196360     6638.43
    196400     6639.74
    196440     6641.18
    196480      6642.4
    196520     6644.94
    196560     6645.31
    196600     6646.82
    196640     6648.26
    196680     6648.67
    196720     6651.14
    196760     6651.68
    196800     6653.67
    196840     6655.01
    196880     6656.35
    196920     6658.09
    196960     6658.76
    197000     6660.42
    197040      6661.3
    197080     6663.21
    197120     6664.57
    197160      6665.5
    197200     6666.83
    197240     6668.26
    197280     6669.47
    197320     6672.01
    197360     6672.38
    197400     6673.89
    197440     6675.33
    197480     6675.75
    197520     6678.21
    197560     6678.75
    197600     6680.75
    197640     6682.09
    197680      6683.4
    197720     6685.17
    197760     6685.83
    197800     6687.48
    197840     6688.37
    197880     6690.28
    197920     6691.63
    197960     6692.56
    198000     6693.89
    198040     6695.32
    198080     6696.54
    198120     6699.11
    198160     6699.46
    198200     6700.98
    198240      6702.4
    198280     6702.83
    198320     6705.29
    198360     6705.82
    198400     6707.82
    198440     6709.16
    198480     6710.48
    198520     6712.23
    198560      6712.9
    198600     6714.54
    198640     6715.44
    198680     6717.35
    198720      6718.7
    198760     6719.63
    198800     6720.95
    198840      6722.4
    198880      6723.6
    198920     6726.19
    198960     6726.54
    199000     6728.06
    199040     6729.47
    199080     6729.89
    199120     6732.35
    199160     6732.89
    199200      6734.9
    199240     6736.23
    199280     6737.53
    199320      6739.3
    199360     6739.98
    199400      6741.6
    199440      6742.5
    199480     6744.43
    199520     6745.77
    199560      6746.7
    199600     6748.01
    199640     6749.48
    199680     6750.68
    199720     6753.26
    199760     6753.62
    199800     6755.14
    199840     6756.55
    199880     6756.96
    199920     6759.42
    199960     6759.95
    200000     6761.99
    200040     6763.29
    200080     6764.62
    200120     6766.37
    200160     6767.07
    200200     6768.67
    200240     6769.57
    200280      6771.5
    200320     6772.85
    200360     6773.77
    200400     6775.08
    200440     6776.55
    200480     6777.76
    200520     6780.35
    200560     6780.68
    200600      6782.2
    200640     6783.62
    200680     6784.04
    200720      6786.5
    200760     6786.99
    200800     6789.05
    200840     6790.37
    200880      6791.7
    200920     6793.45
    200960     6794.15
    201000     6795.75
    201040     6796.63
    201080     6798.58
    201120     6799.94
    201160     6800.85
    201200     6802.15
    201240     6803.63
    201280     6804.84
    201320     6807.42
    201360     6807.75
    201400     6809.29
    201440     6810.69
    201480     6811.11
    201520      6813.6
    201560     6814.08
    201600     6816.15
    201640     6817.44
    201680     6818.78
    201720     6820.53
    201760     6821.24
    201800     6822.81
    201840     6823.71
    201880     6825.65
    201920     6827.02
    201960     6827.92
    202000     6829.23
    202040     6830.72
    202080     6831.91
    202120     6834.49
    202160     6834.82
    202200     6836.37
    202240     6837.77
    202280     6838.19
    202320     6840.67
    202360     6841.15
    202400     6843.23
    202440     6844.54
    202480     6845.88
    202520     6847.61
    202560     6848.32
    202600      6849.9
    202640     6850.78
    202680     6852.75
    202720      6854.1
    202760        6855
    202800     6856.29
    202840     6857.79
    202880     6858.97
    202920     6861.57
    202960      6861.9
    203000     6863.43
    203040     6864.81
    203080     6865.26
    203120     6867.74
    203160     6868.23
    203200      6870.3
    203240     6871.62
    203280     6872.94
    203320     6874.69
    203360     6875.41
    203400     6876.98
    203440     6877.84
    203480     6879.82
    203520     6881.15
    203560     6882.04
    203600     6883.34
    203640     6884.84
    203680     6886.04
    203720     6888.62
    203760     6888.98
    203800      6890.5
    203840     6891.88
    203880      6892.3
    203920     6894.82
    203960     6895.28
    204000     6897.38
    204040     6898.69
    204080     6899.99
    204120     6901.74
    204160     6902.45
    204200     6904.05
    204240     6904.91
    204280     6906.86
    204320     6908.21
    204360      6909.1
    204400      6910.4
    204440     6911.91
    204480      6913.1
    204520     6915.69
    204560     6916.05
    204600     6917.58
    204640     6918.94
    204680     6919.35
    204720     6921.88
    204760     6922.34
    204800     6924.44
    204840     6925.76
    204880     6927.05
    204920     6928.82
    204960     6929.51
    205000     6931.12
    205040     6931.97
    205080     6933.92
    205120     6935.29
    205160     6936.18
    205200     6937.46
    205240     6938.99
    205280     6940.17
    205320     6942.74
    205360     6943.13
    205400     6944.65
    205440        6946
    205480     6946.43
    205520     6948.95
    205560     6949.41
    205600     6951.51
    205640     6952.84
    205680     6954.11
    205720     6955.89
    205760     6956.59
    205800     6958.18
    205840     6959.03
    205880        6961
    205920     6962.38
    205960     6963.25
    206000     6964.54
    206040     6966.05
    206080     6967.26
    206120     6969.83
    206160     6970.21
    206200     6971.72
    206240     6973.09
    206280     6973.51
    206320     6976.02
    206360     6976.47
    206400     6978.58
    206440     6979.93
    206480      6981.2
    206520     6982.97
    206560     6983.66
    206600     6985.25
    206640     6986.11
    206680     6988.08
    206720     6989.47
    206760     6990.33
    206800     6991.61
    206840     6993.15
    206880     6994.33
    206920     6996.91
    206960     6997.28
    207000      6998.8
    207040     7000.16
    207080     7000.59
    207120     7003.09
    207160     7003.53
    207200     7005.66
    207240     7007.01
    207280     7008.25
    207320     7010.03
    207360     7010.73
    207400     7012.32
    207440     7013.19
    207480     7015.14
    207520     7016.52
    207560     7017.38
    207600     7018.68
    207640      7020.2
    207680     7021.37
    207720     7023.98
    207760     7024.33
    207800     7025.86
    207840     7027.22
    207880     7027.65
    207920     7030.16
    207960      7030.6
    208000     7032.73
    208040     7034.07
    208080      7035.3
    208120     7037.11
    208160     7037.79
    208200      7039.4
    208240     7040.27
    208280      7042.2
    208320      7043.6
    208360     7044.43
    208400     7045.74
    208440     7047.26
    208480     7048.45
    208520     7051.08
    208560     7051.41
    208600     7052.92
    208640     7054.28
    208680     7054.72
    208720     7057.23
    208760     7057.69
    208800     7059.81
    208840     7061.17
    208880     7062.39
    208920     7064.21
    208960     7064.89
    209000     7066.46
    209040     7067.33
    209080     7069.28
    209120     7070.68
    209160     7071.51
    209200      7072.8
    209240     7074.33
    209280     7075.51
    209320     7078.15
    209360     7078.48
    209400     7079.99
    209440     7081.37
    209480     7081.79
    209520     7084.31
    209560     7084.76
    209600     7086.86
    209640     7088.23
    209680     7089.47
    209720     7091.28
    209760        7092
    209800     7093.53
    209840      7094.4
    209880     7096.38
    209920     7097.77
    209960     7098.57
    210000     7099.88
    210040     7101.42
    210080     7102.58
    210120     7105.23
    210160     7105.54
    210200     7107.06
    210240     7108.42
    210280     7108.86
    210320     7111.39
    210360     7111.81
    210400     7113.92
    210440      7115.3
    210480     7116.53
    210520     7118.36
    210560     7119.03
    210600     7120.58
    210640     7121.45
    210680     7123.43
    210720     7124.83
    210760     7125.66
    210800     7126.93
    210840     7128.49
    210880     7129.63
    210920     7132.31
    210960     7132.61
    211000     7134.14
    211040     7135.51
    211080     7135.91
    211120     7138.49
    211160      7138.9
    211200     7141.01
    211240     7142.38
    211280      7143.6
    211320     7145.43
    211360      7146.1
    211400     7147.67
    211440     7148.51
    211480     7150.49
    211520      7151.9
    211560     7152.74
    211600        7154
    211640     7155.56
    211680     7156.72
    211720     7159.41
    211760     7159.69
    211800     7161.24
    211840     7162.58
    211880     7162.99
    211920     7165.57
    211960     7165.98
    212000     7168.09
    212040     7169.45
    212080      7170.7
    212120     7172.51
    212160     7173.19
    212200     7174.75
    212240     7175.59
    212280     7177.58
    212320        7179
    212360     7179.83
    212400     7181.09
    212440     7182.65
    212480      7183.8
    212520     7186.52
    212560     7186.78
    212600     7188.34
    212640     7189.68
    212680     7190.08
    212720     7192.64
    212760     7193.05
    212800     7195.15
    212840     7196.55
    212880      7197.8
    212920     7199.58
    212960     7200.28
    213000     7201.84
    213040     7202.67
    213080     7204.67
    213120     7206.08
    213160     7206.91
    213200     7208.19
    213240     7209.74
    213280     7210.89
    213320     7213.61
    213360     7213.87
    213400     7215.44
    213440     7216.77
    213480     7217.17
    213520     7219.75
    213560     7220.13
    213600     7222.26
    213640     7223.64
    213680     7224.91
    213720     7226.69
    213760     7227.41
    213800     7228.95
    213840     7229.77
    213880     7231.76
    213920      7233.2
    213960     7234.02
    214000     7235.29
    214040     7236.86
    214080        7238
    214120     7240.73
    214160     7240.98
    214200     7242.54
    214240     7243.89
    214280     7244.27
    214320     7246.85
    214360     7247.24
    214400     7249.38
    214440     7250.74
    214480     7251.99
    214520     7253.77
    214560      7254.5
    214600     7256.04
    214640     7256.87
    214680     7258.86
    214720     7260.29
    214760     7261.11
    214800     7262.37
    214840     7263.97
    214880      7265.1
    214920     7267.84
    214960     7268.05
    215000     7269.63
    215040        7271
    215080     7271.35
    215120     7273.95
    215160     7274.35
    215200     7276.47
    215240     7277.85
    215280     7279.08
    215320     7280.86
    215360      7281.6
    215400     7283.12
    215440     7283.97
    215480     7285.96
    215520     7287.38
    215560     7288.22
    215600     7289.48
    215640     7291.05
    215680     7292.21
    215720     7294.94
    215760     7295.14
    215800     7296.73
    215840     7298.12
    215880     7298.46
    215920     7301.03
    215960     7301.46
    216000     7303.57
    216040     7304.94
    216080     7306.17
    216120     7307.95
    216160     7308.69
    216200      7310.2
    216240     7311.02
    216280     7313.06
    216320     7314.46
    216360     7315.26
    216400     7316.55
    216440     7318.13
    216480     7319.29
    216520     7322.04
    216560     7322.22
    216600     7323.81
    216640     7325.21
    216680     7325.52
    216720     7328.08
    216760     7328.53
    216800     7330.63
    216840     7332.03
    216880     7333.25
    216920     7335.03
    216960     7335.76
    217000     7337.28
    217040     7338.08
    217080     7340.14
    217120     7341.53
    217160     7342.34
    217200     7343.61
    217240     7345.22
    217280     7346.37
    217320     7349.12
    217360     7349.29
    217400     7350.89
    217440     7352.31
    217480     7352.59
    217520     7355.14
    217560     7355.61
    217600      7357.7
    217640      7359.1
    217680     7360.35
    217720     7362.12
    217760     7362.85
    217800     7364.37
    217840     7365.16
    217880     7367.22
    217920     7368.64
    217960      7369.4
    218000     7370.72
    218040      7372.3
    218080     7373.44
    218120     7376.19
    218160     7376.38
    218200     7377.99
    218240     7379.38
    218280     7379.67
    218320     7382.23
    218360     7382.69
    218400     7384.79
    218440     7386.19
    218480     7387.44
    218520     7389.19
    218560     7389.91
    218600     7391.45
    218640     7392.24
    218680     7394.33
    218720     7395.71
    218760     7396.49
    218800     7397.78
    218840      7399.4
    218880     7400.54
    218920     7403.29
    218960     7403.46
    219000     7405.09
    219040     7406.48
    219080     7406.74
    219120     7409.33
    219160      7409.8
    219200     7411.84
    219240     7413.27
    219280     7414.52
    219320     7416.27
    219360        7417
    219400     7418.53
    219440     7419.33
    219480     7421.41
    219520     7422.78
    219560     7423.57
    219600     7424.87
    219640     7426.48
    219680     7427.65
    219720     7430.36
    219760     7430.55
    219800     7432.18
    219840     7433.56
    219880     7433.79
    219920      7436.4
    219960     7436.86
    220000     7438.92
    220040     7440.35
    220080     7441.59
    220120     7443.34
    220160     7444.08
    220200     7445.62
    220240     7446.42
    220280     7448.49
    220320     7449.86
    220360     7450.67
    220400     7451.95
    220440     7453.56
    220480     7454.72
    220520     7457.45
    220560     7457.64
    220600     7459.26
    220640     7460.67
    220680     7460.87
    220720     7463.48
    220760     7463.94
    220800     7466.01
    220840     7467.45
    220880     7468.68
    220920     7470.45
    220960     7471.18
    221000     7472.69
    221040      7473.5
    221080     7475.58
    221120     7476.96
    221160     7477.76
    221200     7479.04
    221240     7480.69
    221280     7481.83
    221320     7484.55
    221360     7484.73
    221400     7486.36
    221440     7487.78
    221480     7487.97
    221520      7490.6
    221560     7491.03
    221600     7493.09
    221640     7494.56
    221680     7495.76
    221720     7497.55
    221760     7498.28
    221800     7499.81
    221840      7500.6
    221880     7502.69
    221920     7504.06
    221960     7504.85
    222000     7506.16
    222040     7507.78
    222080     7508.92
    222120     7511.66
    222160     7511.83
    222200     7513.48
    222240     7514.89
    222280     7515.06
    222320      7517.7
    222360     7518.13
    222400      7520.2
    222440     7521.67
    222480     7522.85
    222520     7524.65
    222560      7525.4
    222600      7526.9
    222640     7527.71
    222680      7529.8
    222720     7531.16
    222760     7531.97
    222800     7533.29
    222840      7534.9
    222880     7536.03
    222920     7538.76
    222960     7538.95
    223000     7540.59
    223040        7542
    223080     7542.15
    223120     7544.81
    223160     7545.24
    223200      7547.3
    223240     7548.79
    223280     7549.99
    223320     7551.77
    223360     7552.52
    223400     7554.02
    223440     7554.86
    223480     7556.92
    223520     7558.27
    223560      7559.1
    223600     7560.42
    223640     7562.01
    223680     7563.15
    223720     7565.86
    223760     7566.08
    223800     7567.72
    223840     7569.14
    223880     7569.27
    223920     7571.93
    223960     7572.37
    224000     7574.42
    224040     7575.93
    224080     7577.11
    224120      7578.9
    224160     7579.62
    224200     7581.14
    224240     7581.96
    224280     7584.05
    224320      7585.4
    224360      7586.2
    224400     7587.55
    224440      7589.1
    224480     7590.25
    224520     7592.97
    224560     7593.19
    224600     7594.84
    224640     7596.23
    224680     7596.37
    224720     7599.06
    224760     7599.48
    224800     7601.54
    224840     7603.06
    224880     7604.21
    224920     7606.02
    224960     7606.74
    225000     7608.23
    225040     7609.08
    225080     7611.15
    225120      7612.5
    225160     7613.31
    225200     7614.64
    225240     7616.21
    225280     7617.36
    225320     7620.08
    225360     7620.29
    225400     7621.94
    225440     7623.37
    225480     7623.48
    225520     7626.18
    225560     7626.57
    225600     7628.66
    225640     7630.19
    225680     7631.31
    225720     7633.12
    225760     7633.84
    225800     7635.31
    225840     7636.18
    225880     7638.26
    225920     7639.59
    225960     7640.41
    226000     7641.73
    226040     7643.28
    226080     7644.47
    226120     7647.15
    226160     7647.38
    226200     7649.04
    226240     7650.43
    226280     7650.54
    226320     7653.24
    226360     7653.65
    226400     7655.75
    226440     7657.25
    226480     7658.39
    226520     7660.17
    226560     7660.92
    226600     7662.38
    226640     7663.27
    226680     7665.31
    226720     7666.69
    226760     7667.47
    226800     7668.79
    226840     7670.35
    226880     7671.55
    226920     7674.22
    226960     7674.45
    227000     7676.14
    227040      7677.5
    227080     7677.62
    227120     7680.32
    227160     7680.72
    227200     7682.83
    227240     7684.34
    227280     7685.46
    227320     7687.26
    227360     7688.01
    227400     7689.45
    227440     7690.35
    227480     7692.37
    227520     7693.77
    227560     7694.55
    227600     7695.86
    227640     7697.44
    227680     7698.62
    227720     7701.31
    227760     7701.54
    227800     7703.22
    227840     7704.58
    227880      7704.7
    227920     7707.37
    227960      7707.8
    228000      7709.9
    228040      7711.4
    228080     7712.52
    228120     7714.33
    228160     7715.05
    228200     7716.52
    228240     7717.43
    228280     7719.44
    228320     7720.85
    228360     7721.61
    228400     7722.93
    228440     7724.51
    228480     7725.68
    228520     7728.37
    228560      7728.6
    228600     7730.29
    228640     7731.66
    228680     7731.77
    228720     7734.45
    228760     7734.87
    228800     7736.99
    228840     7738.47
    228880      7739.6
    228920     7741.42
    228960     7742.15
    229000     7743.59
    229040     7744.51
    229080     7746.51
    229120     7747.95
    229160     7748.69
    229200     7750.02
    229240     7751.58
    229280     7752.75
    229320     7755.46
    229360     7755.69
    229400     7757.39
    229440     7758.74
    229480     7758.87
    229520     7761.54
    229560     7761.93
    229600     7764.08
    229640     7765.54
    229680     7766.65
    229720      7768.5
    229760     7769.21
    229800     7770.66
    229840     7771.58
    229880     7773.58
    229920     7775.02
    229960     7775.78
    230000     7777.11
    230040     7778.66
    230080     7779.84
    230120     7782.54
    230160     7782.77
    230200     7784.47
    230240     7785.82
    230280     7785.93
    230320     7788.65
    230360     7789.01
    230400     7791.17
    230440     7792.64
    230480     7793.74
    230520     7795.58
    230560      7796.3
    230600     7797.77
    230640     7798.66
    230680     7800.68
    230720     7802.11
    230760     7802.87
    230800      7804.2
    230840     7805.74
    230880     7806.96
    230920     7809.66
    230960     7809.87
    231000     7811.59
    231040     7812.92
    231080     7813.03
    231120     7815.73
    231160      7816.1
    231200     7818.27
    231240     7819.72
    231280     7820.84
    231320      7822.7
    231360      7823.4
    231400     7824.89
    231440     7825.76
    231480     7827.79
    231520     7829.21
    231560     7829.97
    231600     7831.33
    231640     7832.87
    231680      7834.1
    231720     7836.79
    231760     7836.98
    231800     7838.69
    231840     7840.02
    231880     7840.14
    231920     7842.82
    231960     7843.21
    232000      7845.4
    232040     7846.85
    232080     7847.94
    232120     7849.81
    232160     7850.53
    232200     7852.01
    232240     7852.86
    232280     7854.92
    232320     7856.35
    232360     7857.09
    232400     7858.45
    232440        7860
    232480     7861.23
    232520     7863.91
    232560     7864.09
    232600     7865.83
    232640     7867.15
    232680     7867.27
    232720     7869.92
    232760     7870.32
    232800     7872.52
    232840     7873.96
    232880     7875.02
    232920     7876.94
    232960     7877.64
    233000     7879.14
    233040     7879.96
    233080     7882.03
    233120     7883.47
    233160     7884.19
    233200     7885.56
    233240     7887.15
    233280     7888.36
    233320     7891.03
    233360     7891.22
    233400     7892.94
    233440     7894.28
    233480      7894.4
    233520     7897.02
    233560     7897.42
    233600     7899.63
    233640     7901.08
    233680     7902.15
    233720     7904.04
    233760     7904.75
    233800     7906.25
    233840     7907.08
    233880     7909.15
    233920     7910.59
    233960     7911.29
    234000     7912.67
    234040     7914.26
    234080     7915.46
    234120     7918.15
    234160     7918.33
    234200     7920.05
    234240     7921.39
    234280     7921.49
    234320     7924.14
    234360     7924.52
    234400     7926.74
    234440     7928.18
    234480     7929.25
    234520     7931.15
    234560     7931.86
    234600     7933.34
    234640     7934.19
    234680     7936.24
    234720     7937.68
    234760     7938.39
    234800     7939.76
    234840     7941.35
    234880     7942.56
    234920     7945.26
    234960     7945.43
    235000     7947.14
    235040     7948.52
    235080      7948.6
    235120     7951.22
    235160     7951.62
    235200     7953.86
    235240     7955.26
    235280     7956.34
    235320     7958.26
    235360     7958.96
    235400     7960.42
    235440     7961.27
    235480      7963.3
    235520     7964.75
    235560     7965.48
    235600     7966.87
    235640     7968.45
    235680     7969.65
    235720     7972.35
    235760     7972.51
    235800     7974.23
    235840      7975.6
    235880     7975.68
    235920     7978.28
    235960      7978.7
    236000     7980.95
    236040     7982.37
    236080     7983.43
    236120     7985.36
    236160     7986.02
    236200      7987.5
    236240     7988.33
    236280     7990.36
    236320     7991.84
    236360     7992.54
    236400     7993.94
    236440     7995.53
    236480     7996.72
    236520     7999.42
    236560     7999.58
    236600      8001.3
    236640     8002.66
    236680     8002.76
    236720     8005.37
    236760     8005.78
    236800     8008.03
    236840     8009.43
    236880      8010.5
    236920     8012.43
    236960      8013.1
    237000     8014.57
    237040      8015.4
    237080     8017.42
    237120     8018.88
    237160     8019.58
    237200     8020.98
    237240      8022.6
    237280     8023.78
    237320     8026.49
    237360     8026.65
    237400     8028.34
    237440     8029.74
    237480     8029.82
    237520     8032.44
    237560     8032.83
    237600      8035.1
    237640     8036.49
    237680     8037.56
    237720     8039.53
    237760     8040.15
    237800     8041.64
    237840     8042.44
    237880     8044.49
    237920     8045.94
    237960     8046.66
    238000     8048.07
    238040     8049.67
    238080     8050.85
    238120     8053.52
    238160     8053.72
    238200     8055.38
    238240     8056.83
    238280     8056.88
    238320     8059.54
    238360      8059.9
    238400     8062.19
    238440     8063.55
    238480     8064.65
    238520     8066.62
    238560     8067.22
    238600     8068.71
    238640     8069.53
    238680     8071.57
    238720     8073.03
    238760     8073.72
    238800     8075.13
    238840     8076.73
    238880     8077.93
    238920     8080.61
    238960     8080.79
    239000     8082.45
    239040      8083.9
    239080     8083.95
    239120     8086.63
    239160     8086.96
    239200     8089.26
    239240     8090.62
    239280     8091.72
    239320     8093.69
    239360     8094.26
    239400     8095.77
    239440     8096.62
    239480     8098.63
    239520     8100.08
    239560      8100.8
    239600     8102.21
    239640     8103.84
    239680     8104.98
    239720     8107.68
    239760     8107.84
    239800     8109.52
    239840     8110.97
    239880     8111.01
    239920      8113.7
    239960     8114.02
    240000     8116.31
    240040     8117.69
    240080     8118.78
    240120     8120.76
    240160     8121.34
    240200     8122.85
    240240     8123.67
    240280     8125.69
    240320     8127.15
    240360     8127.89
    240400     8129.29
    240440     8130.89
    240480     8132.03
    240520     8134.76
    240560     8134.91
    240600     8136.56
    240640     8138.03
    240680     8138.06
    240720     8140.78
    240760     8141.08
    240800     8143.36
    240840     8144.77
    240880     8145.86
    240920     8147.83
    240960      8148.4
    241000     8149.91
    241040     8150.72
    241080     8152.74
    241120     8154.22
    241160     8154.96
    241200     8156.37
    241240     8157.95
    241280     8159.11
    241320     8161.82
    241360     8161.99
    241400      8163.6
    241440     8165.09
    241480     8165.12
    241520     8167.86
    241560     8168.14
    241600     8170.43
    241640     8171.81
    241680     8172.91
    241720      8174.9
    241760     8175.47
    241800     8176.96
    241840     8177.76
    241880      8179.8
    241920     8181.27
    241960        8182
    242000     8183.43
    242040     8185.01
    242080     8186.16
    242120     8188.91
    242160     8189.03
    242200     8190.68
    242240     8192.17
    242280     8192.15
    242320     8194.91
    242360      8195.2
    242400     8197.48
    242440     8198.86
    242480     8199.99
    242520     8201.96
    242560     8202.53
    242600     8204.03
    242640     8204.81
    242680      8206.9
    242720     8208.35
    242760     8209.07
    242800      8210.5
    242840     8212.09
    242880     8213.24
    242920     8215.96
    242960     8216.12
    243000     8217.75
    243040     8219.26
    243080     8219.22
    243120     8221.98
    243160     8222.28
    243200     8224.56
    243240     8225.94
    243280     8227.07
    243320     8229.03
    243360     8229.59
    243400     8231.09
    243440     8231.88
    243480     8233.94
    243520     8235.42
    243560     8236.13
    243600     8237.57
    243640     8239.17
    243680     8240.31
    243720     8243.01
    243760     8243.16
    243800     8244.81
    243840     8246.35
    243880     8246.27
    243920     8249.05
    243960     8249.34
    244000     8251.63
    244040        8253
    244080     8254.14
    244120     8256.11
    244160     8256.66
    244200     8258.15
    244240     8258.93
    244280        8261
    244320     8262.49
    244360      8263.2
    244400     8264.64
    244440     8266.22
    244480     8267.38
    244520     8270.08
    244560     8270.23
    244600     8271.88
    244640     8273.44
    244680     8273.35
    244720     8276.13
    244760     8276.43
    244800     8278.73
    244840     8280.08
    244880     8281.22
    244920     8283.17
    244960     8283.73
    245000     8285.22
    245040     8286.01
    245080     8288.09
    245120     8289.57
    245160     8290.26
    245200     8291.72
    245240     8293.28
    245280     8294.47
    245320     8297.17
    245360     8297.29
    245400     8298.96
    245440     8300.51
    245480     8300.43
    245520      8303.2
    245560     8303.52
    245600     8305.82
    245640     8307.17
    245680     8308.29
    245720     8310.24
    245760     8310.82
    245800      8312.3
    245840     8313.11
    245880     8315.16
    245920     8316.66
    245960     8317.35
    246000     8318.79
    246040     8320.34
    246080     8321.53
    246120     8324.26
    246160     8324.38
    246200     8326.03
    246240     8327.61
    246280      8327.5
    246320     8330.26
    246360     8330.59
    246400     8332.91
    246440     8334.23
    246480     8335.38
    246520     8337.32
    246560     8337.91
    246600     8339.38
    246640     8340.18
    246680     8342.24
    246720     8343.77
    246760     8344.42
    246800     8345.86
    246840     8347.43
    246880     8348.59
    246920     8351.33
    246960     8351.46
    247000      8353.1
    247040     8354.69
    247080     8354.58
    247120     8357.34
    247160     8357.65
    247200     8359.97
    247240     8361.29
    247280     8362.47
    247320     8364.41
    247360        8365
    247400     8366.45
    247440     8367.25
    247480     8369.32
    247520     8370.85
    247560     8371.51
    247600     8372.95
    247640     8374.51
    247680     8375.65
    247720     8378.39
    247760     8378.54
    247800     8380.15
    247840     8381.79
    247880     8381.67
    247920     8384.42
    247960     8384.73
    248000     8387.04
    248040     8388.35
    248080     8389.53
    248120      8391.5
    248160     8392.08
    248200      8393.5
    248240     8394.31
    248280     8396.39
    248320     8397.94
    248360     8398.58
    248400     8400.03
    248440     8401.58
    248480     8402.72
    248520     8405.47
    248560      8405.6
    248600     8407.24
    248640     8408.88
    248680     8408.72
    248720     8411.48
    248760      8411.8
    248800     8414.12
    248840     8415.42
    248880     8416.63
    248920     8418.56
    248960     8419.17
    249000     8420.56
    249040     8421.38
    249080      8423.5
    249120     8425.02
    249160     8425.66
    249200      8427.1
    249240     8428.64
    249280     8429.81
    249320     8432.56
    249360     8432.67
    249400     8434.29
    249440     8435.95
    249480      8435.8
    249520     8438.54
    249560     8438.87
    249600      8441.2
    249640     8442.46
    249680      8443.7
    249720     8445.63
    249760     8446.25
    249800     8447.64
    249840     8448.46
    249880     8450.54
    249920     8452.12
    249960     8452.72
    250000     8454.16
    250040     8455.73
    250080     8456.87
    250120     8459.63
    250160     8459.74
    250200     8461.34
    250240     8463.05
    250280     8462.85
    250320     8465.61
    250360     8465.95
    250400     8468.28
    250440     8469.53
    250480     8470.76
    250520      8472.7
    250560     8473.35
    250600     8474.71
    250640     8475.54
    250680     8477.65
    250720     8479.18
    250760     8479.81
    250800     8481.24
    250840     8482.81
    250880     8483.93
    250920     8486.69
    250960     8486.81
    251000     8488.41
    251040     8490.12
    251080     8489.91
    251120      8492.7
    251160     8493.03
    251200     8495.36
    251240     8496.61
    251280     8497.84
    251320     8499.78
    251360     8500.42
    251400      8501.8
    251440     8502.62
    251480     8504.73
    251520     8506.27
    251560     8506.89
    251600     8508.32
    251640     8509.89
    251680     8511.01
    251720      8513.8
    251760      8513.9
    251800      8515.5
    251840      8517.2
    251880     8516.96
    251920     8519.78
    251960      8520.1
    252000     8522.45
    252040     8523.71
    252080     8524.92
    252120     8526.86
    252160     8527.51
    252200     8528.87
    252240     8529.68
    252280      8531.8
    252320     8533.34
    252360     8533.97
    252400     8535.39
    252440     8536.97
    252480     8538.08
    252520     8540.88
    252560     8540.98
    252600     8542.54
    252640      8544.3
    252680     8544.03
    252720     8546.85
    252760     8547.17
    252800     8549.53
    252840     8550.77
    252880        8552
    252920     8553.94
    252960     8554.56
    253000     8555.92
    253040     8556.75
    253080     8558.86
    253120     8560.43
    253160     8561.05
    253200     8562.46
    253240     8564.06
    253280     8565.16
    253320     8567.95
    253360     8568.06
    253400     8569.62
    253440     8571.39
    253480     8571.11
    253520     8573.94
    253560     8574.25
    253600     8576.61
    253640     8577.85
    253680     8579.07
    253720     8581.01
    253760     8581.65
    253800     8583.02
    253840     8583.82
    253880     8585.94
    253920     8587.53
    253960      8588.1
    254000     8589.52
    254040     8591.13
    254080     8592.23
    254120     8595.04
    254160     8595.13
    254200     8596.68
    254240     8598.45
    254280     8598.21
    254320     8600.99
    254360     8601.33
    254400     8603.69
    254440     8604.94
    254480     8606.14
    254520     8608.12
    254560     8608.74
    254600     8610.08
    254640     8610.88
    254680     8613.03
    254720     8614.61
    254760     8615.17
    254800     8616.57
    254840      8618.2
    254880     8619.32
    254920     8622.13
    254960     8622.23
    255000     8623.76
    255040     8625.54
    255080     8625.28
    255120     8628.09
    255160     8628.43
    255200     8630.78
    255240     8632.02
    255280     8633.25
    255320     8635.18
    255360     8635.83
    255400     8637.18
    255440     8637.97
    255480     8640.11
    255520     8641.72
    255560     8642.28
    255600     8643.67
    255640     8645.31
    255680     8646.42
    255720     8649.24
    255760     8649.33
    255800     8650.86
    255840     8652.65
    255880      8652.4
    255920     8655.18
    255960      8655.5
    256000      8657.9
    256040     8659.12
    256080     8660.34
    256120     8662.27
    256160     8662.92
    256200      8664.3
    256240     8665.09
    256280     8667.21
    256320     8668.82
    256360     8669.41
    256400     8670.79
    256440     8672.42
    256480     8673.47
    256520     8676.33
    256560     8676.43
    256600     8677.93
    256640     8679.75
    256680      8679.5
    256720     8682.25
    256760      8682.6
    256800     8684.99
    256840      8686.2
    256880     8687.45
    256920     8689.34
    256960     8690.02
    257000      8691.4
    257040     8692.18
    257080      8694.3
    257120      8695.9
    257160      8696.5
    257200     8697.91
    257240      8699.5
    257280     8700.57
    257320     8703.42
    257360     8703.53
    257400        8705
    257440     8706.88
    257480     8706.58
    257520     8709.36
    257560      8709.7
    257600     8712.13
    257640     8713.28
    257680     8714.54
    257720     8716.44
    257760     8717.12
    257800     8718.49
    257840     8719.28
    257880     8721.39
    257920     8723.01
    257960      8723.6
    258000     8725.01
    258040     8726.62
    258080     8727.69
    258120     8730.53
    258160     8730.61
    258200     8732.12
    258240     8733.96
    258280     8733.68
    258320     8736.45
    258360     8736.77
    258400     8739.24
    258440     8740.38
    258480     8741.63
    258520     8743.56
    258560     8744.21
    258600      8745.6
    258640     8746.37
    258680      8748.5
    258720     8750.13
    258760     8750.68
    258800     8752.12
    258840     8753.73
    258880     8754.79
    258920     8757.63
    258960     8757.72
    259000     8759.22
    259040     8761.06
    259080     8760.75
    259120     8763.52
    259160     8763.88
    259200     8766.35
    259240     8767.52
    259280     8768.71
    259320     8770.65
    259360     8771.34
    259400      8772.7
    259440     8773.47
    259480      8775.6
    259520     8777.23
    259560     8777.78
    259600      8779.2
    259640     8780.83
    259680     8781.88
    259720     8784.72
    259760     8784.85
    259800     8786.36
    259840     8788.17
    259880     8787.85
    259920     8790.62
    259960     8790.99
    260000     8793.45
    260040     8794.62
    260080     8795.79
    260120     8797.78
    260160     8798.48
    260200     8799.83
    260240     8800.58
    260280     8802.75
    260320     8804.37
    260360     8804.91
    260400     8806.31
    260440     8807.95
    260480     8809.03
    260520     8811.87
    260560     8811.96
    260600     8813.48
    260640     8815.28
    260680     8814.99
    260720     8817.76
    260760     8818.12
    260800     8820.57
    260840     8821.75
    260880     8822.92
    260920     8824.92
    260960      8825.6
    261000     8826.95
    261040     8827.71
    261080     8829.86
    261120      8831.5
    261160     8832.02
    261200     8833.44
    261240     8835.07
    261280     8836.19
    261320     8838.99
    261360     8839.05
    261400     8840.61
    261440     8842.42
    261480     8842.08
    261520     8844.86
    261560     8845.24
    261600     8847.69
    261640     8848.87
    261680     8850.05
    261720     8852.07
    261760     8852.72
    261800     8854.09
    261840     8854.85
    261880     8856.97
    261920     8858.62
    261960     8859.17
    262000     8860.55
    262040     8862.19
    262080     8863.32
    262120     8866.13
    262160     8866.18
    262200     8867.72
    262240     8869.54
    262280     8869.23
    262320     8871.97
    262360     8872.38
    262400     8874.83
    262440     8876.02
    262480     8877.17
    262520     8879.22
    262560     8879.87
    262600     8881.21
    262640     8881.98
    262680      8884.1
    262720     8885.75
    262760      8886.3
    262800     8887.67
    262840     8889.33
    262880     8890.43
    262920     8893.26
    262960     8893.31
    263000     8894.85
    263040     8896.69
    263080     8896.37
    263120     8899.14
    263160     8899.53
    263200     8901.94
    263240     8903.11
    263280     8904.29
    263320     8906.33
    263360     8906.99
    263400     8908.32
    263440     8909.11
    263480     8911.25
    263520     8912.91
    263560     8913.46
    263600     8914.78
    263640     8916.45
    263680     8917.57
    263720     8920.37
    263760     8920.44
    263800     8921.98
    263840     8923.83
    263880     8923.52
    263920     8926.29
    263960     8926.66
    264000     8929.12
    264040     8930.24
    264080     8931.39
    264120      8933.5
    264160     8934.15
    264200     8935.47
    264240     8936.26
    264280     8938.38
    264320     8940.06
    264360      8940.6
    264400     8941.91
    264440     8943.59
    264480     8944.73
    264520     8947.51
    264560     8947.59
    264600     8949.11
    264640     8950.97
    264680     8950.64
    264720     8953.41
    264760     8953.78
    264800     8956.29
    264840     8957.39
    264880     8958.54
    264920     8960.65
    264960     8961.28
    265000     8962.63
    265040     8963.43
    265080     8965.52
    265120     8967.19
    265160     8967.75
    265200     8969.08
    265240     8970.76
    265280     8971.87
    265320     8974.66
    265360     8974.76
    265400     8976.28
    265440     8978.14
    265480     8977.76
    265520     8980.57
    265560     8980.94
    265600     8983.44
    265640     8984.57
    265680     8985.69
    265720     8987.83
    265760     8988.43
    265800     8989.76
    265840      8990.6
    265880     8992.69
    265920     8994.34
    265960      8994.9
    266000     8996.21
    266040      8997.9
    266080     8999.03
    266120     9001.82
    266160     9001.93
    266200     9003.42
    266240     9005.32
    266280     9004.91
    266320     9007.73
    266360     9008.11
    266400     9010.59
    266440     9011.72
    266480     9012.87
    266520     9014.98
    266560     9015.59
    266600     9016.91
    266640     9017.76
    266680     9019.85
    266720     9021.49
    266760     9022.05
    266800     9023.38
    266840     9025.05
    266880     9026.21
    266920     9028.97
    266960     9029.07
    267000     9030.58
    267040     9032.48
    267080     9032.05
    267120     9034.89
    267160     9035.28
    267200     9037.77
    267240     9038.86
    267280     9040.04
    267320     9042.18
    267360     9042.73
    267400     9044.07
    267440     9044.95
    267480     9047.04
    267520     9048.63
    267560     9049.22
    267600     9050.56
    267640     9052.21
    267680     9053.38
    267720     9056.14
    267760     9056.23
    267800     9057.76
    267840     9059.62
    267880     9059.22
    267920     9062.06
    267960     9062.43
    268000     9064.95
    268040     9066.04
    268080      9067.2
    268120     9069.33
    268160     9069.89
    268200     9071.25
    268240     9072.09
    268280     9074.22
    268320     9075.82
    268360     9076.39
    268400     9077.69
    268440     9079.39
    268480     9080.54
    268520      9083.3
    268560     9083.39
    268600     9084.91
    268640     9086.77
    268680     9086.38
    268720     9089.22
    268760      9089.6
    268800     9092.12
    268840     9093.17
    268880     9094.38
    268920     9096.48
    268960     9097.05
    269000     9098.39
    269040     9099.22
    269080     9101.36
    269120     9102.99
    269160     9103.54
    269200     9104.85
    269240     9106.52
    269280      9107.7
    269320     9110.44
    269360     9110.56
    269400     9112.04
    269440     9113.93
    269480     9113.54
    269520     9116.35
    269560     9116.72
    269600     9119.27
    269640     9120.31
    269680     9121.52
    269720     9123.65
    269760     9124.16
    269800     9125.57
    269840     9126.39
    269880     9128.51
    269920     9130.13
    269960     9130.67
    270000     9132.01
    270040     9133.69
    270080     9134.88
    270120     9137.59
    270160     9137.68
    270200     9139.19
    270240     9141.08
    270280     9140.69
    270320     9143.49
    270360     9143.86
    270400     9146.43
    270440     9147.45
    270480     9148.66
    270520      9150.8
    270560     9151.31
    270600     9152.71
    270640     9153.52
    270680     9155.66
    270720     9157.26
    270760     9157.82
    270800     9159.17
    270840     9160.82
    270880     9162.02
    270920     9164.74
    270960     9164.85
    271000     9166.32
    271040     9168.21
    271080     9167.82
    271120      9170.6
    271160     9170.99
    271200     9173.56
    271240     9174.58
    271280     9175.81
    271320     9177.96
    271360     9178.44
    271400     9179.84
    271440     9180.67
    271480     9182.75
    271520     9184.38
    271560     9184.92
    271600     9186.29
    271640     9187.93
    271680     9189.13
    271720     9191.84
    271760     9191.94
    271800     9193.42
    271840     9195.33
    271880     9194.92
    271920     9197.74
    271960     9198.11
    272000     9200.69
    272040      9201.7
    272080     9202.92
    272120     9205.06
    272160     9205.57
    272200     9206.91
    272240     9207.79
    272280     9209.88
    272320     9211.51
    272360     9212.03
    272400      9213.4
    272440     9215.04
    272480      9216.2
    272520     9218.92
    272560     9219.03
    272600     9220.52
    272640     9222.42
    272680     9222.05
    272720     9224.83
    272760     9225.22
    272800     9227.81
    272840     9228.81
    272880     9230.04
    272920      9232.2
    272960     9232.68
    273000     9234.03
    273040      9234.9
    273080     9236.98
    273120     9238.63
    273160     9239.14
    273200     9240.51
    273240     9242.15
    273280     9243.32
    273320     9246.07
    273360     9246.13
    273400     9247.63
    273440     9249.53
    273480     9249.14
    273520     9251.94
    273560     9252.34
    273600     9254.94
    273640     9255.94
    273680     9257.15
    273720     9259.34
    273760      9259.8
    273800     9261.13
    273840     9261.99
    273880     9264.12
    273920     9265.76
    273960     9266.25
    274000     9267.62
    274040     9269.26
    274080     9270.45
    274120      9273.2
    274160     9273.24
    274200     9274.75
    274240     9276.64
    274280     9276.24
    274320     9279.05
    274360     9279.47
    274400     9282.04
    274440     9283.09
    274480     9284.26
    274520     9286.45
    274560     9286.93
    274600     9288.26
    274640     9289.11
    274680     9291.24
    274720     9292.92
    274760     9293.38
    274800     9294.74
    274840     9296.37
    274880     9297.56
    274920     9300.31
    274960     9300.39
    275000     9301.88
    275040     9303.78
    275080     9303.37
    275120     9306.16
    275160      9306.6
    275200     9309.18
    275240     9310.24
    275280     9311.39
    275320     9313.56
    275360     9314.04
    275400     9315.41
    275440     9316.24
    275480     9318.36
    275520     9320.07
    275560     9320.49
    275600     9321.84
    275640     9323.51
    275680     9324.65
    275720     9327.45
    275760     9327.53
    275800     9329.01
    275840     9330.89
    275880     9330.43
    275920     9333.29
    275960     9333.72
    276000     9336.29
    276040     9337.38
    276080     9338.53
    276120      9340.7
    276160     9341.18
    276200     9342.55
    276240     9343.36
    276280     9345.51
    276320     9347.19
    276360     9347.62
    276400     9348.96
    276440     9350.64
    276480     9351.76
    276520     9354.56
    276560     9354.65
    276600     9356.12
    276640     9358.02
    276680     9357.57
    276720      9360.4
    276760     9360.87
    276800     9363.43
    276840     9364.49
    276880     9365.68
    276920     9367.85
    276960      9368.3
    277000     9369.68
    277040     9370.49
    277080     9372.69
    277120     9374.35
    277160     9374.76
    277200     9376.08
    277240     9377.79
    277280     9378.89
    277320     9381.68
    277360     9381.77
    277400     9383.21
    277440     9385.16
    277480     9384.68
    277520     9387.54
    277560     9388.02
    277600     9390.54
    277640     9391.59
    277680     9392.77
    277720     9394.98
    277760     9395.44
    277800     9396.83
    277840     9397.65
    277880     9399.81
    277920     9401.47
    277960     9401.88
    278000     9403.19
    278040     9404.91
    278080     9406.02
    278120     9408.76
    278160     9408.92
    278200     9410.31
    278240     9412.27
    278280      9411.8
    278320      9414.7
    278360     9415.16
    278400     9417.65
    278440     9418.76
    278480     9419.91
    278520     9422.12
    278560     9422.56
    278600     9423.96
    278640      9424.8
    278680     9426.98
    278720     9428.65
    278760     9429.04
    278800     9430.38
    278840     9432.02
    278880     9433.17
    278920      9435.9
    278960     9436.08
    279000     9437.44
    279040      9439.4
    279080     9438.93
    279120     9441.85
    279160     9442.28
    279200     9444.78
    279240      9445.9
    279280     9447.03
    279320     9449.22
    279360     9449.67
    279400      9451.1
    279440     9451.95
    279480     9454.11
    279520     9455.77
    279560     9456.18
    279600     9457.49
    279640     9459.12
    279680     9460.28
    279720     9463.03
    279760      9463.2
    279800     9464.53
    279840      9466.5
    279880     9466.08
    279920     9468.97
    279960     9469.42
    280000      9471.9
    280040     9473.02
    280080     9474.13
    280120     9476.33
    280160     9476.77
    280200     9478.21
    280240     9479.07
    280280     9481.21
    280320     9482.84
    280360     9483.29
    280400     9484.63
    280440     9486.24
    280480     9487.39
    280520     9490.16
    280560     9490.31
    280600     9491.66
    280640     9493.58
    280680     9493.18
    280720     9496.08
    280760     9496.54
    280800     9498.99
    280840     9500.15
    280880     9501.25
    280920     9503.42
    280960     9503.89
    281000     9505.35
    281040     9506.21
    281080     9508.33
    281120     9509.97
    281160     9510.39
    281200     9511.74
    281240     9513.35
    281280     9514.51
    281320     9517.27
    281360     9517.41
    281400     9518.77
    281440     9520.71
    281480     9520.31
    281520      9523.2
    281560     9523.62
    281600     9526.11
    281640     9527.25
    281680     9528.36
    281720     9530.56
    281760     9531.02
    281800     9532.46
    281840     9533.32
    281880     9535.46
    281920     9537.09
    281960      9537.5
    282000     9538.85
    282040     9540.48
    282080     9541.65
    282120     9544.39
    282160     9544.55
    282200     9545.91
    282240     9547.85
    282280     9547.44
    282320      9550.3
    282360     9550.76
    282400     9553.22
    282440     9554.38
    282480     9555.48
    282520     9557.66
    282560      9558.1
    282600      9559.6
    282640     9560.45
    282680     9562.59
    282720     9564.23
    282760     9564.61
    282800     9565.97
    282840     9567.62
    282880     9568.75
    282920     9571.51
    282960     9571.68
    283000     9573.04
    283040     9574.97
    283080     9574.54
    283120      9577.4
    283160     9577.87
    283200     9580.36
    283240     9581.49
    283280     9582.57
    283320     9584.75
    283360     9585.14
    283400     9586.69
    283440     9587.57
    283480     9589.72
    283520     9591.37
    283560     9591.69
    283600     9593.07
    283640      9594.7
    283680     9595.88
    283720     9598.61
    283760     9598.74
    283800     9600.15
    283840     9602.05
    283880     9601.63
    283920      9604.5
    283960     9604.97
    284000     9607.47
    284040      9608.6
    284080     9609.68
    284120     9611.91
    284160     9612.25
    284200      9613.8
    284240     9614.69
    284280     9616.81
    284320     9618.47
    284360     9618.81
    284400     9620.18
    284440     9621.84
    284480     9622.98
    284520     9625.73
    284560     9625.88
    284600     9627.27
    284640     9629.16
    284680     9628.77
    284720     9631.58
    284760     9632.12
    284800     9634.57
    284840     9635.68
    284880     9636.78
    284920     9638.97
    284960     9639.36
    285000     9640.89
    285040      9641.8
    285080     9643.92
    285120     9645.61
    285160      9645.9
    285200     9647.27
    285240     9648.98
    285280     9650.07
    285320     9652.86
    285360        9653
    285400     9654.41
    285440     9656.29
    285480     9655.86
    285520     9658.71
    285560     9659.21
    285600     9661.69
    285640     9662.78
    285680     9663.86
    285720     9666.06
    285760     9666.47
    285800     9667.98
    285840     9668.89
    285880     9671.01
    285920     9672.69
    285960        9673
    286000     9674.36
    286040     9676.07
    286080     9677.15
    286120     9679.95
    286160      9680.1
    286200     9681.52
    286240     9683.38
    286280     9682.96
    286320     9685.82
    286360     9686.29
    286400     9688.77
    286440     9689.87
    286480     9690.94
    286520     9693.15
    286560     9693.55
    286600     9695.07
    286640     9695.94
    286680     9698.09
    286720     9699.75
    286760     9700.09
    286800     9701.45
    286840     9703.18
    286880     9704.24
    286920     9707.04
    286960     9707.22
    287000      9708.6
    287040     9710.48
    287080     9710.05
    287120     9712.89
    287160     9713.39
    287200     9715.88
    287240     9716.94
    287280     9718.05
    287320     9720.28
    287360     9720.63
    287400     9722.15
    287440     9723.06
    287480      9725.2
    287520     9726.86
    287560     9727.18
    287600     9728.53
    287640     9730.23
    287680     9731.34
    287720     9734.11
    287760     9734.31
    287800     9735.68
    287840     9737.57
    287880     9737.11
    287920        9740
    287960     9740.45
    288000     9742.97
    288040     9744.03
    288080      9745.1
    288120     9747.38
    288160     9747.69
    288200     9749.26
    288240     9750.14
    288280     9752.31
    288320     9753.93
    288360     9754.25
    288400     9755.62
    288440     9757.29
    288480      9758.4
    288520     9761.22
    288560     9761.38
    288600     9762.76
    288640     9764.65
    288680     9764.19
    288720     9767.06
    288760     9767.52
    288800     9770.07
    288840     9771.12
    288880     9772.19
    288920     9774.47
    288960     9774.73
    289000     9776.31
    289040     9777.18
    289080     9779.39
    289120     9780.98
    289160      9781.3
    289200     9782.68
    289240     9784.36
    289280     9785.48
    289320     9788.29
    289360     9788.45
    289400     9789.81
    289440     9791.71
    289480     9791.29
    289520     9794.13
    289560     9794.61
    289600     9797.15
    289640      9798.2
    289680     9799.27
    289720     9801.54
    289760      9801.8
    289800     9803.39
    289840     9804.24
    289880     9806.45
    289920     9808.03
    289960     9808.36
    290000     9809.73
    290040      9811.4
    290080     9812.55
    290120     9815.39
    290160     9815.53
    290200     9816.87
    290240     9818.78
    290280     9818.33
    290320     9821.16
    290360     9821.66
    290400     9824.21
    290440     9825.26
    290480     9826.31
    290520     9828.59
    290560     9828.87
    290600     9830.44
    290640      9831.3
    290680     9833.53
    290720     9835.08
    290760     9835.42
    290800     9836.78
    290840     9838.42
    290880      9839.6
    290920     9842.43
    290960     9842.56
    291000     9843.91
    291040     9845.87
    291080     9845.36
    291120     9848.23
    291160      9848.7
    291200     9851.25
    291240      9852.3
    291280      9853.4
    291320     9855.63
    291360     9855.92
    291400      9857.5
    291440     9858.34
    291480     9860.57
    291520     9862.14
    291560      9862.5
    291600     9863.81
    291640     9865.46
    291680     9866.67
    291720     9869.48
    291760     9869.62
    291800     9870.96
    291840     9872.94
    291880     9872.43
    291920     9875.28
    291960     9875.78
    292000     9878.29
    292040     9879.35
    292080     9880.49
    292120      9882.7
    292160     9882.99
    292200     9884.55
    292240     9885.39
    292280     9887.65
    292320     9889.17
    292360     9889.58
    292400     9890.88
    292440     9892.52
    292480      9893.7
    292520     9896.55
    292560     9896.68
    292600     9898.01
    292640     9899.98
    292680      9899.5
    292720     9902.35
    292760     9902.84
    292800     9905.38
    292840      9906.4
    292880     9907.55
    292920     9909.76
    292960     9910.03
    293000     9911.62
    293040     9912.41
    293080      9914.7
    293120     9916.24
    293160     9916.63
    293200     9917.93
    293240     9919.61
    293280     9920.75
    293320     9923.63
    293360     9923.71
    293400     9925.06
    293440     9927.04
    293480     9926.55
    293520     9929.42
    293560     9929.89
    293600     9932.42
    293640     9933.44
    293680     9934.63
    293720     9936.86
    293760     9937.09
    293800     9938.69
    293840     9939.47
    293880     9941.77
    293920     9943.32
    293960      9943.7
    294000     9944.98
    294040     9946.71
    294080     9947.78
    294120     9950.69
    294160     9950.77
    294200     9952.09
    294240     9954.09
    294280     9953.62
    294320     9956.47
    294360     9956.94
    294400      9959.5
    294440     9960.51
    294480     9961.66
    294520     9963.89
    294560     9964.15
    294600     9965.75
    294640     9966.53
    294680     9968.85
    294720     9970.36
    294760     9970.79
    294800        9972
    294840     9973.75
    294880     9974.81
    294920     9977.75
    294960     9977.81
    295000     9979.16
    295040     9981.16
    295080     9980.66
    295120     9983.51
    295160     9984.01
    295200     9986.56
    295240     9987.58
    295280     9988.74
    295320     9990.98
    295360     9991.21
    295400      9992.8
    295440     9993.62
    295480     9995.93
    295520     9997.45
    295560     9997.83
    295600     9999.05
    295640     10000.8
    295680     10001.9
    295720     10004.8
    295760     10004.9
    295800     10006.2
    295840     10008.2
    295880     10007.7
    295920     10010.6
    295960     10011.1
    296000     10013.6
    296040     10014.6
    296080     10015.8
    296120       10018
    296160     10018.3
    296200     10019.8
    296240     10020.7
    296280       10023
    296320     10024.5
    296360     10024.9
    296400     10026.2
    296440     10027.9
    296480       10029
    296520     10031.9
    296560     10031.9
    296600     10033.3
    296640     10035.3
    296680     10034.8
    296720     10037.7
    296760     10038.1
    296800     10040.7
    296840     10041.7
    296880     10042.8
    296920     10045.1
    296960     10045.4
    297000     10046.9
    297040     10047.7
    297080     10050.1
    297120     10051.6
    297160       10052
    297200     10053.3
    297240       10055
    297280       10056
    297320       10059
    297360       10059
    297400     10060.4
    297440     10062.3
    297480     10061.8
    297520     10064.8
    297560     10065.2
    297600     10067.8
    297640     10068.8
    297680     10069.9
    297720     10072.2
    297760     10072.4
    297800       10074
    297840     10074.8
    297880     10077.2
    297920     10078.6
    297960     10079.1
    298000     10080.3
    298040     10082.1
    298080     10083.1
    298120       10086
    298160     10086.1
    298200     10087.5
    298240     10089.5
    298280     10088.9
    298320     10091.9
    298360     10092.3
    298400     10094.9
    298440     10095.9
    298480       10097
    298520     10099.3
    298560     10099.5
    298600     10101.1
    298640     10101.9
    298680     10104.3
    298720     10105.7
    298760     10106.2
    298800     10107.4
    298840     10109.1
    298880     10110.2
    298920     10113.1
    298960     10113.2
    299000     10114.6
    299040     10116.5
    299080       10116
    299120       10119
    299160     10119.4
    299200       10122
    299240       10123
    299280     10124.2
    299320     10126.5
    299360     10126.6
    299400     10128.2
    299440       10129
    299480     10131.4
    299520     10132.8
    299560     10133.3
    299600     10134.6
    299640     10136.3
    299680     10137.3
    299720     10140.3
    299760     10140.3
    299800     10141.7
    299840     10143.7
    299880     10143.2
    299920     10146.1
    299960     10146.5
    300000     10149.1
    300040     10150.1
    300080     10151.3
    300120     10153.6
    300160     10153.7
    300200     10155.3
    300240     10156.2
    300280     10158.5
    300320     10159.9
    300360     10160.4
    300400     10161.7
    300440     10163.4
    300480     10164.5
    300520     10167.4
    300560     10167.4
    300600     10168.8
    300640     10170.8
    300680     10170.3
    300720     10173.2
    300760     10173.7
    300800     10176.2
    300840     10177.2
    300880     10178.4
    300920     10180.7
    300960     10180.9
    301000     10182.5
    301040     10183.2
    301080     10185.7
    301120     10187.1
    301160     10187.5
    301200     10188.8
    301240     10190.5
    301280     10191.6
    301320     10194.5
    301360     10194.6
    301400       10196
    301440     10197.9
    301480     10197.4
    301520     10200.4
    301560     10200.8
    301600     10203.3
    301640     10204.3
    301680     10205.5
    301720     10207.9
    301760       10208
    301800     10209.6
    301840     10210.4
    301880     10212.8
    301920     10214.2
    301960     10214.6
    302000       10216
    302040     10217.6
    302080     10218.7
    302120     10221.6
    302160     10221.7
    302200     10223.1
    302240       10225
    302280     10224.5
    302320     10227.5
    302360     10227.9
    302400     10230.5
    302440     10231.5
    302480     10232.7
    302520       10235
    302560     10235.1
    302600     10236.7
    302640     10237.5
    302680     10239.9
    302720     10241.3
    302760     10241.8
    302800     10243.1
    302840     10244.7
    302880     10245.9
    302920     10248.8
    302960     10248.8
    303000     10250.2
    303040     10252.2
    303080     10251.6
    303120     10254.6
    303160       10255
    303200     10257.6
    303240     10258.7
    303280     10259.8
    303320     10262.1
    303360     10262.3
    303400     10263.9
    303440     10264.7
    303480     10267.1
    303520     10268.5
    303560     10268.9
    303600     10270.3
    303640     10271.8
    303680       10273
    303720     10275.9
    303760     10275.9
    303800     10277.3
    303840     10279.4
    303880     10278.8
    303920     10281.8
    303960     10282.2
    304000     10284.8
    304040     10285.8
    304080     10286.9
    304120     10289.3
    304160     10289.4
    304200       10291
    304240     10291.8
    304280     10294.3
    304320     10295.6
    304360       10296
    304400     10297.4
    304440       10299
    304480     10300.1
    304520     10303.1
    304560     10303.1
    304600     10304.5
    304640     10306.5
    304680     10305.9
    304720       10309
    304760     10309.3
    304800     10311.9
    304840     10312.9
    304880     10314.1
    304920     10316.4
    304960     10316.6
    305000     10318.1
    305040       10319
    305080     10321.4
    305120     10322.8
    305160     10323.2
    305200     10324.6
    305240     10326.1
    305280     10327.3
    305320     10330.3
    305360     10330.2
    305400     10331.6
    305440     10333.7
    305480       10333
    305520     10336.1
    305560     10336.5
    305600     10339.1
    305640     10340.1
    305680     10341.2
    305720     10343.6
    305760     10343.7
    305800     10345.2
    305840     10346.1
    305880     10348.6
    305920     10349.9
    305960     10350.4
    306000     10351.8
    306040     10353.3
    306080     10354.5
    306120     10357.5
    306160     10357.4
    306200     10358.8
    306240     10360.8
    306280     10360.2
    306320     10363.3
    306360     10363.6
    306400     10366.3
    306440     10367.3
    306480     10368.4
    306520     10370.8
    306560     10370.9
    306600     10372.4
    306640     10373.2
    306680     10375.7
    306720     10377.1
    306760     10377.6
    306800     10378.9
    306840     10380.5
    306880     10381.6
    306920     10384.6
    306960     10384.5
    307000     10385.9
    307040     10387.9
    307080     10387.4
    307120     10390.4
    307160     10390.8
    307200     10393.4
    307240     10394.5
    307280     10395.5
    307320       10398
    307360       10398
    307400     10399.5
    307440     10400.3
    307480     10402.9
    307520     10404.3
    307560     10404.7
    307600     10406.1
    307640     10407.6
    307680     10408.8
    307720     10411.7
    307760     10411.7
    307800     10413.1
    307840     10415.1
    307880     10414.5
    307920     10417.5
    307960       10418
    308000     10420.6
    308040     10421.6
    308080     10422.7
    308120     10425.1
    308160     10425.2
    308200     10426.7
    308240     10427.5
    308280       10430
    308320     10431.5
    308360     10431.9
    308400     10433.2
    308440     10434.8
    308480     10435.9
    308520     10438.9
    308560     10438.8
    308600     10440.2
    308640     10442.2
    308680     10441.7
    308720     10444.7
    308760     10445.2
    308800     10447.7
    308840     10448.8
    308880     10449.9
    308920     10452.3
    308960     10452.3
    309000     10453.9
    309040     10454.6
    309080     10457.2
    309120     10458.6
    309160       10459
    309200     10460.4
    309240       10462
    309280     10463.1
    309320     10466.1
    309360     10465.9
    309400     10467.4
    309440     10469.4
    309480     10468.9
    309520     10471.8
    309560     10472.3
    309600     10474.9
    309640     10475.9
    309680       10477
    309720     10479.4
    309760     10479.5
    309800     10481.1
    309840     10481.8
    309880     10484.3
    309920     10485.8
    309960     10486.2
    310000     10487.5
    310040     10489.1
    310080     10490.3
    310120     10493.2
    310160     10493.1
    310200     10494.5
    310240     10496.5
    310280       10496
    310320       10499
    310360     10499.5
    310400     10502.1
    310440     10503.1
    310480     10504.2
    310520     10506.6
    310560     10506.7
    310600     10508.2
    310640     10508.9
    310680     10511.5
    310720     10512.9
    310760     10513.4
    310800     10514.7
    310840     10516.2
    310880     10517.4
    310920     10520.4
    310960     10520.3
    311000     10521.7
    311040     10523.7
    311080     10523.2
    311120     10526.2
    311160     10526.6
    311200     10529.3
    311240     10530.2
    311280     10531.3
    311320     10533.7
    311360     10533.8
    311400     10535.4
    311440     10536.1
    311480     10538.6
    311520     10540.1
    311560     10540.6
    311600     10541.9
    311640     10543.4
    311680     10544.5
    311720     10547.6
    311760     10547.5
    311800     10548.8
    311840     10550.9
    311880     10550.3
    311920     10553.3
    311960     10553.8
    312000     10556.4
    312040     10557.4
    312080     10558.4
    312120     10560.9
    312160       10561
    312200     10562.6
    312240     10563.2
    312280     10565.8
    312320     10567.2
    312360     10567.7
    312400       10569
    312440     10570.6
    312480     10571.7
    312520     10574.7
    312560     10574.6
    312600       10576
    312640       10578
    312680     10577.5
    312720     10580.5
    312760     10580.9
    312800     10583.5
    312840     10584.5
    312880     10585.6
    312920       10588
    312960     10588.1
    313000     10589.7
    313040     10590.4
    313080     10592.9
    313120     10594.3
    313160     10594.8
    313200     10596.2
    313240     10597.7
    313280     10598.9
    313320     10601.9
    313360     10601.8
    313400     10603.2
    313440     10605.1
    313480     10604.7
    313520     10607.6
    313560     10608.1
    313600     10610.7
    313640     10611.6
    313680     10612.7
    313720     10615.2
    313760     10615.3
    313800     10616.9
    313840     10617.5
    313880     10620.1
    313920     10621.4
    313960       10622
    314000     10623.3
    314040     10624.9
    314080     10626.1
    314120       10629
    314160     10628.9
    314200     10630.3
    314240     10632.3
    314280     10631.8
    314320     10634.8
    314360     10635.2
    314400     10637.8
    314440     10638.8
    314480     10639.8
    314520     10642.4
    314560     10642.4
    314600       10644
    314640     10644.7
    314680     10647.2
    314720     10648.6
    314760     10649.2
    314800     10650.4
    314840       10652
    314880     10653.2
    314920     10656.1
    314960       10656
    315000     10657.5
    315040     10659.5
    315080     10658.9
    315120     10661.9
    315160     10662.3
    315200     10664.9
    315240       10666
    315280       10667
    315320     10669.5
    315360     10669.5
    315400     10671.1
    315440     10671.8
    315480     10674.4
    315520     10675.7
    315560     10676.3
    315600     10677.6
    315640     10679.2
    315680     10680.3
    315720     10683.2
    315760     10683.2
    315800     10684.6
    315840     10686.6
    315880     10686.1
    315920       10689
    315960     10689.5
    316000     10692.1
    316040     10693.1
    316080     10694.1
    316120     10696.7
    316160     10696.7
    316200     10698.3
    316240     10698.9
    316280     10701.5
    316320     10702.8
    316360     10703.5
    316400     10704.7
    316440     10706.2
    316480     10707.5
    316520     10710.4
    316560     10710.3
    316600     10711.8
    316640     10713.7
    316680     10713.2
    316720     10716.2
    316760     10716.6
    316800     10719.2
    316840     10720.2
    316880     10721.3
    316920     10723.8
    316960     10723.8
    317000     10725.4
    317040     10726.1
    317080     10728.6
    317120       10730
    317160     10730.6
    317200     10731.8
    317240     10733.4
    317280     10734.6
    317320     10737.5
    317360     10737.5
    317400     10738.9
    317440     10740.9
    317480     10740.3
    317520     10743.3
    317560     10743.8
    317600     10746.3
    317640     10747.3
    317680     10748.4
    317720     10750.9
    317760     10750.9
    317800     10752.5
    317840     10753.2
    317880     10755.8
    317920     10757.1
    317960     10757.7
    318000       10759
    318040     10760.5
    318080     10761.7
    318120     10764.6
    318160     10764.6
    318200       10766
    318240       10768
    318280     10767.5
    318320     10770.4
    318360     10770.9
    318400     10773.5
    318440     10774.5
    318480     10775.6
    318520     10778.1
    318560       10778
    318600     10779.6
    318640     10780.3
    318680     10782.9
    318720     10784.2
    318760     10784.9
    318800     10786.1
    318840     10787.7
    318880     10788.9
    318920     10791.8
    318960     10791.8
    319000     10793.2
    319040     10795.1
    319080     10794.7
    319120     10797.5
    319160     10798.1
    319200     10800.6
    319240     10801.6
    319280     10802.7
    319320     10805.2
    319360     10805.1
    319400     10806.7
    319440     10807.5
    319480       10810
    319520     10811.4
    319560       10812
    319600     10813.3
    319640     10814.8
    319680     10816.1
    319720     10818.9
    319760     10818.9
    319800     10820.3
    319840     10822.3
    319880     10821.8
    319920     10824.7
    319960     10825.2
    320000     10827.7
    320040     10828.7
    320080     10829.9
    320120     10832.3
    320160     10832.3
    320200     10833.8
    320240     10834.6
    320280     10837.2
    320320     10838.5
    320360     10839.2
    320400     10840.4
    320440       10842
    320480     10843.2
    320520     10846.1
    320560     10846.1
    320600     10847.5
    320640     10849.4
    320680       10849
    320720     10851.8
    320760     10852.4
    320800     10854.9
    320840     10855.9
    320880       10857
    320920     10859.5
    320960     10859.4
    321000       10861
    321040     10861.8
    321080     10864.3
    321120     10865.7
    321160     10866.3
    321200     10867.6
    321240     10869.1
    321280     10870.4
    321320     10873.3
    321360     10873.3
    321400     10874.6
    321440     10876.6
    321480     10876.1
    321520       10879
    321560     10879.6
    321600       10882
    321640     10883.1
    321680     10884.2
    321720     10886.6
    321760     10886.6
    321800     10888.2
    321840       10889
    321880     10891.5
    321920     10892.9
    321960     10893.5
    322000     10894.7
    322040     10896.3
    322080     10897.5
    322120     10900.4
    322160     10900.4
    322200     10901.8
    322240     10903.8
    322280     10903.2
    322320     10906.2
    322360     10906.7
    322400     10909.1
    322440     10910.2
    322480     10911.3
    322520     10913.8
    322560     10913.7
    322600     10915.3
    322640     10916.1
    322680     10918.6
    322720       10920
    322760     10920.6
    322800     10921.9
    322840     10923.4
    322880     10924.6
    322920     10927.6
    322960     10927.5
    323000     10928.9
    323040     10930.9
    323080     10930.4
    323120     10933.3
    323160     10933.9
    323200     10936.3
    323240     10937.4
    323280     10938.5
    323320     10940.9
    323360     10940.9
    323400     10942.5
    323440     10943.3
    323480     10945.8
    323520     10947.2
    323560     10947.8
    323600       10949
    323640     10950.6
    323680     10951.8
    323720     10954.8
    323760     10954.7
    323800     10956.1
    323840       10958
    323880     10957.5
    323920     10960.5
    323960       10961
    324000     10963.4
    324040     10964.6
    324080     10965.7
    324120     10968.1
    324160       10968
    324200     10969.6
    324240     10970.4
    324280       10973
    324320     10974.4
    324360       10975
    324400     10976.2
    324440     10977.7
    324480       10979
    324520     10981.9
    324560     10981.9
    324600     10983.3
    324640     10985.2
    324680     10984.7
    324720     10987.6
    324760     10988.2
    324800     10990.6
    324840     10991.8
    324880     10992.8
    324920     10995.3
    324960     10995.1
    325000     10996.8
    325040     10997.6
    325080     11000.1
    325120     11001.5
    325160     11002.2
    325200     11003.4
    325240     11004.9
    325280     11006.1
    325320     11009.1
    325360       11009
    325400     11010.4
    325440     11012.4
    325480     11011.8
    325520     11014.7
    325560     11015.4
    325600     11017.7
    325640       11019
    325680       11020
    325720     11022.5
    325760     11022.3
    325800       11024
    325840     11024.7
    325880     11027.3
    325920     11028.7
    325960     11029.3
    326000     11030.5
    326040       11032
    326080     11033.3
    326120     11036.3
    326160     11036.2
    326200     11037.6
    326240     11039.6
    326280       11039
    326320     11041.9
    326360     11042.5
    326400     11044.9
    326440     11046.1
    326480     11047.1
    326520     11049.7
    326560     11049.4
    326600     11051.2
    326640     11051.9
    326680     11054.4
    326720     11055.9
    326760     11056.5
    326800     11057.7
    326840     11059.2
    326880     11060.5
    326920     11063.5
    326960     11063.3
    327000     11064.8
    327040     11066.8
    327080     11066.2
    327120     11069.1
    327160     11069.7
    327200       11072
    327240     11073.3
    327280     11074.3
    327320     11076.8
    327360     11076.6
    327400     11078.3
    327440       11079
    327480     11081.7
    327520       11083
    327560     11083.7
    327600     11084.8
    327640     11086.3
    327680     11087.6
    327720     11090.7
    327760     11090.5
    327800     11091.9
    327840     11093.9
    327880     11093.3
    327920     11096.3
    327960     11096.8
    328000     11099.2
    328040     11100.5
    328080     11101.5
    328120       11104
    328160     11103.8
    328200     11105.5
    328240     11106.2
    328280     11108.8
    328320     11110.2
    328360     11110.8
    328400       11112
    328440     11113.5
    328480     11114.8
    328520     11117.9
    328560     11117.7
    328600     11119.1
    328640     11121.1
    328680     11120.5
    328720     11123.4
    328760       11124
    328800     11126.4
    328840     11127.7
    328880     11128.6
    328920     11131.1
    328960       11131
    329000     11132.7
    329040     11133.4
    329080       11136
    329120     11137.4
    329160     11138.1
    329200     11139.2
    329240     11140.7
    329280       11142
    329320     11145.1
    329360     11144.9
    329400     11146.3
    329440     11148.2
    329480     11147.7
    329520     11150.6
    329560     11151.2
    329600     11153.5
    329640     11154.9
    329680     11155.8
    329720     11158.3
    329760     11158.2
    329800     11159.9
    329840     11160.6
    329880     11163.2
    329920     11164.5
    329960     11165.2
    330000     11166.4
    330040     11167.9
    330080     11169.2
    330120     11172.3
    330160       11172
    330200     11173.5
    330240     11175.4
    330280     11174.8
    330320     11177.8
    330360     11178.3
    330400     11180.8
    330440       11182
    330480       11183
    330520     11185.5
    330560     11185.3
    330600       11187
    330640     11187.8
    330680     11190.4
    330720     11191.7
    330760     11192.4
    330800     11193.6
    330840     11195.1
    330880     11196.3
    330920     11199.4
    330960     11199.2
    331000     11200.6
    331040     11202.6
    331080       11202
    331120       11205
    331160     11205.5
    331200     11207.9
    331240     11209.2
    331280     11210.2
    331320     11212.6
    331360     11212.5
    331400     11214.3
    331440       11215
    331480     11217.6
    331520     11218.9
    331560     11219.6
    331600     11220.7
    331640     11222.2
    331680     11223.5
    331720     11226.7
    331760     11226.4
    331800     11227.8
    331840     11229.7
    331880     11229.1
    331920     11232.2
    331960     11232.7
    332000     11235.1
    332040     11236.4
    332080     11237.4
    332120     11239.8
    332160     11239.7
    332200     11241.5
    332240     11242.1
    332280     11244.8
    332320     11246.1
    332360     11246.8
    332400     11247.9
    332440     11249.4
    332480     11250.7
    332520     11253.8
    332560     11253.6
    332600       11255
    332640     11256.9
    332680     11256.3
    332720     11259.4
    332760     11259.9
    332800     11262.3
    332840     11263.6
    332880     11264.5
    332920       11267
    332960     11266.8
    333000     11268.6
    333040     11269.3
    333080       11272
    333120     11273.3
    333160       11274
    333200     11275.1
    333240     11276.6
    333280     11277.8
    333320       11281
    333360     11280.8
    333400     11282.2
    333440     11284.1
    333480     11283.4
    333520     11286.6
    333560     11287.1
    333600     11289.5
    333640     11290.8
    333680     11291.7
    333720     11294.2
    333760       11294
    333800     11295.8
    333840     11296.5
    333880     11299.1
    333920     11300.5
    333960     11301.2
    334000     11302.3
    334040     11303.8
    334080       11305
    334120     11308.2
    334160     11307.9
    334200     11309.4
    334240     11311.3
    334280     11310.6
    334320     11313.7
    334360     11314.2
    334400     11316.6
    334440     11317.9
    334480     11318.8
    334520     11321.4
    334560     11321.2
    334600       11323
    334640     11323.7
    334680     11326.3
    334720     11327.7
    334760     11328.3
    334800     11329.4
    334840       11331
    334880     11332.2
    334920     11335.4
    334960     11335.1
    335000     11336.6
    335040     11338.5
    335080     11337.8
    335120     11340.9
    335160     11341.4
    335200     11343.8
    335240     11345.2
    335280       11346
    335320     11348.6
    335360     11348.5
    335400     11350.2
    335440       11351
    335480     11353.6
    335520     11354.9
    335560     11355.6
    335600     11356.6
    335640     11358.2
    335680     11359.4
    335720     11362.6
    335760     11362.3
    335800     11363.8
    335840     11365.7
    335880       11365
    335920     11368.2
    335960     11368.6
    336000       11371
    336040     11372.4
    336080     11373.2
    336120     11375.8
    336160     11375.7
    336200     11377.4
    336240     11378.2
    336280     11380.7
    336320     11382.1
    336360     11382.8
    336400     11383.8
    336440     11385.4
    336480     11386.7
    336520     11389.8
    336560     11389.5
    336600     11390.9
    336640     11392.9
    336680     11392.2
    336720     11395.4
    336760     11395.8
    336800     11398.2
    336840     11399.6
    336880     11400.4
    336920       11403
    336960     11402.9
    337000     11404.6
    337040     11405.4
    337080       11408
    337120     11409.3
    337160     11410.1
    337200     11411.1
    337240     11412.6
    337280     11413.9
    337320       11417
    337360     11416.7
    337400     11418.2
    337440     11420.1
    337480     11419.5
    337520     11422.6
    337560       11423
    337600     11425.5
    337640     11426.8
    337680     11427.7
    337720     11430.3
    337760     11430.1
    337800     11431.8
    337840     11432.6
    337880     11435.2
    337920     11436.5
    337960     11437.3
    338000     11438.3
    338040     11439.8
    338080     11441.1
    338120     11444.2
    338160       11444
    338200     11445.4
    338240     11447.3
    338280     11446.6
    338320     11449.8
    338360     11450.3
    338400     11452.7
    338440       11454
    338480     11454.8
    338520     11457.5
    338560     11457.3
    338600       11459
    338640     11459.8
    338680     11462.4
    338720     11463.7
    338760     11464.5
    338800     11465.5
    338840       11467
    338880     11468.3
    338920     11471.5
    338960     11471.2
    339000     11472.6
    339040     11474.5
    339080     11473.8
    339120       11477
    339160     11477.5
    339200     11479.9
    339240     11481.2
    339280       11482
    339320     11484.7
    339360     11484.5
    339400     11486.2
    339440       11487
    339480     11489.6
    339520     11490.9
    339560     11491.7
    339600     11492.7
    339640     11494.2
    339680     11495.5
    339720     11498.7
    339760     11498.4
    339800     11499.8
    339840     11501.7
    339880       11501
    339920     11504.2
    339960     11504.7
    340000     11507.1
    340040     11508.4
    340080     11509.3
    340120     11511.9
    340160     11511.7
    340200     11513.4
    340240     11514.2
    340280     11516.8
    340320     11518.2
    340360       11519
    340400     11519.9
    340440     11521.4
    340480     11522.7
    340520     11525.9
    340560     11525.6
    340600     11527.1
    340640       11529
    340680     11528.2
    340720     11531.4
    340760     11531.8
    340800     11534.3
    340840     11535.6
    340880     11536.5
    340920     11539.1
    340960     11538.9
    341000     11540.6
    341040     11541.4
    341080       11544
    341120     11545.3
    341160     11546.2
    341200     11547.1
    341240     11548.6
    341280     11549.9
    341320     11553.1
    341360     11552.8
    341400     11554.3
    341440     11556.2
    341480     11555.4
    341520     11558.7
    341560       11559
    341600     11561.5
    341640     11562.8
    341680     11563.7
    341720     11566.3
    341760     11566.1
    341800     11567.8
    341840     11568.6
    341880     11571.2
    341920     11572.5
    341960     11573.4
    342000     11574.3
    342040     11575.8
    342080     11577.1
    342120     11580.3
    342160       11580
    342200     11581.5
    342240     11583.4
    342280     11582.6
    342320     11585.8
    342360     11586.2
    342400     11588.7
    342440       11590
    342480     11590.9
    342520     11593.5
    342560     11593.3
    342600     11595.1
    342640     11595.9
    342680     11598.4
    342720     11599.8
    342760     11600.6
    342800     11601.6
    342840       11603
    342880     11604.4
    342920     11607.5
    342960     11607.2
    343000     11608.7
    343040     11610.6
    343080     11609.9
    343120       11613
    343160     11613.4
    343200     11615.9
    343240     11617.2
    343280     11618.1
    343320     11620.7
    343360     11620.5
    343400     11622.2
    343440       11623
    343480     11625.7
    343520     11626.9
    343560     11627.7
    343600     11628.8
    343640     11630.2
    343680     11631.5
    343720     11634.7
    343760     11634.4
    343800     11635.9
    343840     11637.8
    343880       11637
    343920     11640.2
    343960     11640.6
    344000     11643.1
    344040     11644.4
    344080     11645.2
    344120     11647.9
    344160     11647.7
    344200     11649.4
    344240     11650.2
    344280     11652.8
    344320     11654.1
    344360     11654.9
    344400     11655.9
    344440     11657.4
    344480     11658.7
    344520     11661.9
    344560     11661.5
    344600       11663
    344640       11665
    344680     11664.2
    344720     11667.4
    344760     11667.8
    344800     11670.3
    344840     11671.6
    344880     11672.4
    344920       11675
    344960     11674.9
    345000     11676.6
    345040     11677.4
    345080       11680
    345120     11681.2
    345160     11682.1
    345200     11683.1
    345240     11684.5
    345280     11685.9
    345320       11689
    345360     11688.7
    345400     11690.2
    345440     11692.2
    345480     11691.3
    345520     11694.6
    345560     11694.9
    345600     11697.5
    345640     11698.7
    345680     11699.6
    345720     11702.2
    345760     11702.1
    345800     11703.8
    345840     11704.6
    345880     11707.2
    345920     11708.4
    345960     11709.3
    346000     11710.3
    346040     11711.7
    346080     11713.1
    346120     11716.2
    346160     11715.9
    346200     11717.4
    346240     11719.4
    346280     11718.5
    346320     11721.7
    346360     11722.1
    346400     11724.7
    346440     11725.9
    346480     11726.8
    346520     11729.4
    346560     11729.3
    346600       11731
    346640     11731.7
    346680     11734.3
    346720     11735.6
    346760     11736.5
    346800     11737.5
    346840     11738.9
    346880     11740.2
    346920     11743.4
    346960     11743.1
    347000     11744.5
    347040     11746.6
    347080     11745.7
    347120     11748.9
    347160     11749.3
    347200     11751.9
    347240     11753.1
    347280       11754
    347320     11756.6
    347360     11756.5
    347400     11758.1
    347440     11758.9
    347480     11761.5
    347520     11762.8
    347560     11763.7
    347600     11764.7
    347640     11766.1
    347680     11767.4
    347720     11770.6
    347760     11770.3
    347800     11771.7
    347840     11773.8
    347880     11772.8
    347920     11776.1
    347960     11776.5
    348000     11779.1
    348040     11780.3
    348080     11781.1
    348120     11783.7
    348160     11783.7
    348200     11785.3
    348240       11786
    348280     11788.7
    348320       11790
    348360     11790.8
    348400     11791.8
    348440     11793.2
    348480     11794.6
    348520     11797.8
    348560     11797.5
    348600     11798.9
    348640     11800.9
    348680       11800
    348720     11803.3
    348760     11803.6
    348800     11806.3
    348840     11807.5
    348880     11808.3
    348920     11810.9
    348960     11810.9
    349000     11812.5
    349040     11813.2
    349080     11815.8
    349120     11817.2
    349160     11818.1
    349200       11819
    349240     11820.4
    349280     11821.8
    349320     11824.9
    349360     11824.7
    349400     11826.1
    349440     11828.2
    349480     11827.2
    349520     11830.4
    349560     11830.8
    349600     11833.5
    349640     11834.6
    349680     11835.5
    349720     11838.2
    349760       11838
    349800     11839.7
    349840     11840.4
    349880       11843
    349920     11844.4
    349960     11845.2
    350000     11846.2
    350040     11847.6
    350080     11848.9
    350120     11852.2
    350160     11851.8
    350200     11853.2
    350240     11855.4
    350280     11854.5
    350320     11857.6
    350360       11858
    350400     11860.6
    350440     11861.8
    350480     11862.7
    350520     11865.3
    350560     11865.2
    350600     11866.9
    350640     11867.6
    350680     11870.2
    350720     11871.6
    350760     11872.4
    350800     11873.4
    350840     11874.8
    350880     11876.1
    350920     11879.3
    350960       11879
    351000     11880.4
    351040     11882.5
    351080     11881.7
    351120     11884.8
    351160     11885.1
    351200     11887.8
    351240       11889
    351280     11889.9
    351320     11892.5
    351360     11892.4
    351400     11894.1
    351440     11894.8
    351480     11897.4
    351520     11898.7
    351560     11899.6
    351600     11900.5
    351640       11902
    351680     11903.3
    351720     11906.5
    351760     11906.1
    351800     11907.5
    351840     11909.6
    351880     11908.8
    351920       11912
    351960     11912.4
    352000       11915
    352040     11916.2
    352080     11917.1
    352120     11919.7
    352160     11919.6
    352200     11921.3
    352240     11921.9
    352280     11924.5
    352320     11925.9
    352360     11926.8
    352400     11927.7
    352440     11929.2
    352480     11930.4
    352520     11933.6
    352560     11933.3
    352600     11934.7
    352640     11936.8
    352680       11936
    352720     11939.1
    352760     11939.5
    352800     11942.2
    352840     11943.3
    352880     11944.3
    352920     11946.9
    352960     11946.8
    353000     11948.5
    353040     11949.1
    353080     11951.7
    353120       11953
    353160     11953.9
    353200     11954.8
    353240     11956.3
    353280     11957.6
    353320     11960.8
    353360     11960.5
    353400     11961.9
    353440       11964
    353480     11963.2
    353520     11966.3
    353560     11966.7
    353600     11969.3
    353640     11970.5
    353680     11971.4
    353720     11974.1
    353760     11973.9
    353800     11975.6
    353840     11976.3
    353880     11978.9
    353920     11980.2
    353960     11981.1
    354000     11982.1
    354040     11983.6
    354080     11984.8
    354120       11988
    354160     11987.7
    354200     11989.1
    354240     11991.1
    354280     11990.4
    354320     11993.5
    354360     11993.9
    354400     11996.6
    354440     11997.8
    354480     11998.7
    354520     12001.3
    354560     12001.1
    354600     12002.8
    354640     12003.5
    354680     12006.1
    354720     12007.4
    354760     12008.3
    354800     12009.2
    354840     12010.7
    354880       12012
    354920     12015.2
    354960     12014.9
    355000     12016.3
    355040     12018.3
    355080     12017.6
    355120     12020.7
    355160     12021.1
    355200     12023.7
    355240     12024.9
    355280     12025.9
    355320     12028.5
    355360     12028.3
    355400       12030
    355440     12030.7
    355480     12033.3
    355520     12034.6
    355560     12035.5
    355600     12036.4
    355640     12037.9
    355680     12039.2
    355720     12042.4
    355760     12042.1
    355800     12043.5
    355840     12045.5
    355880     12044.8
    355920     12047.9
    355960     12048.3
    356000     12050.9
    356040     12052.2
    356080     12053.1
    356120     12055.6
    356160     12055.5
    356200     12057.2
    356240     12057.9
    356280     12060.5
    356320     12061.8
    356360     12062.7
    356400     12063.6
    356440     12065.1
    356480     12066.4
    356520     12069.6
    356560     12069.2
    356600     12070.6
    356640     12072.8
    356680       12072
    356720       12075
    356760     12075.5
    356800     12078.1
    356840     12079.3
    356880     12080.2
    356920     12082.8
    356960     12082.7
    357000     12084.4
    357040       12085
    357080     12087.7
    357120       12089
    357160     12089.9
    357200     12090.7
    357240     12092.3
    357280     12093.6
    357320     12096.7
    357360     12096.4
    357400     12097.8
    357440     12099.9
    357480     12099.2
    357520     12102.2
    357560     12102.7
    357600     12105.2
    357640     12106.5
    357680     12107.4
    357720       12110
    357760     12109.8
    357800     12111.6
    357840     12112.3
    357880     12114.8
    357920     12116.2
    357960     12117.1
    358000     12117.9
    358040     12119.4
    358080     12120.8
    358120     12123.9
    358160     12123.5
    358200       12125
    358240     12127.1
    358280     12126.3
    358320     12129.4
    358360     12129.9
    358400     12132.4
    358440     12133.6
    358480     12134.5
    358520     12137.1
    358560       12137
    358600     12138.7
    358640     12139.4
    358680       12142
    358720     12143.4
    358760     12144.3
    358800     12145.1
    358840     12146.6
    358880     12147.9
    358920       12151
    358960     12150.7
    359000     12152.2
    359040     12154.2
    359080     12153.5
    359120     12156.6
    359160     12157.1
    359200     12159.6
    359240     12160.8
    359280     12161.7
    359320     12164.3
    359360     12164.1
    359400     12165.9
    359440     12166.6
    359480     12169.2
    359520     12170.5
    359560     12171.5
    359600     12172.2
    359640     12173.8
    359680     12175.1
    359720     12178.2
    359760     12177.8
    359800     12179.3
    359840     12181.4
    359880     12180.7
    359920     12183.7
    359960     12184.2
    360000     12186.8
    360040       12188
    360080     12188.8
    360120     12191.5
    360160     12191.3
    360200     12193.1
    360240     12193.7
    360280     12196.4
    360320     12197.7
    360360     12198.7
    360400     12199.4
    360440     12200.9
    360480     12202.3
    360520     12205.4
    360560       12205
    360600     12206.5
    360640     12208.6
    360680     12207.8
    360720     12210.9
    360760     12211.4
    360800       12214
    360840     12215.2
    360880       12216
    360920     12218.6
    360960     12218.5
    361000     12220.3
    361040       12221
    361080     12223.6
    361120     12224.9
    361160     12225.9
    361200     12226.5
    361240     12228.1
    361280     12229.4
    361320     12232.6
    361360     12232.1
    361400     12233.7
    361440     12235.8
    361480       12235
    361520     12238.1
    361560     12238.6
    361600     12241.1
    361640     12242.3
    361680     12243.2
    361720     12245.8
    361760     12245.6
    361800     12247.5
    361840     12248.1
    361880     12250.7
    361920       12252
    361960       12253
    362000     12253.7
    362040     12255.3
    362080     12256.5
    362120     12259.7
    362160     12259.3
    362200     12260.9
    362240     12262.9
    362280     12262.2
    362320     12265.3
    362360     12265.8
    362400     12268.3
    362440     12269.5
    362480     12270.3
    362520     12272.9
    362560     12272.8
    362600     12274.7
    362640     12275.3
    362680     12277.9
    362720     12279.2
    362760     12280.2
    362800     12280.9
    362840     12282.5
    362880     12283.7
    362920     12286.9
    362960     12286.4
    363000       12288
    363040     12290.1
    363080     12289.4
    363120     12292.5
    363160     12292.9
    363200     12295.5
    363240     12296.7
    363280     12297.5
    363320     12300.1
    363360       12300
    363400     12301.8
    363440     12302.5
    363480     12305.1
    363520     12306.4
    363560     12307.4
    363600       12308
    363640     12309.6
    363680     12310.8
    363720     12314.1
    363760     12313.6
    363800     12315.2
    363840     12317.2
    363880     12316.5
    363920     12319.6
    363960     12320.1
    364000     12322.7
    364040     12323.8
    364080     12324.7
    364120     12327.3
    364160     12327.1
    364200       12329
    364240     12329.6
    364280     12332.2
    364320     12333.5
    364360     12334.5
    364400     12335.2
    364440     12336.8
    364480       12338
    364520     12341.2
    364560     12340.8
    364600     12342.3
    364640     12344.4
    364680     12343.7
    364720     12346.8
    364760     12347.2
    364800     12349.8
    364840       12351
    364880     12351.8
    364920     12354.5
    364960     12354.2
    365000     12356.1
    365040     12356.8
    365080     12359.4
    365120     12360.7
    365160     12361.6
    365200     12362.3
    365240     12363.9
    365280     12365.1
    365320     12368.4
    365360     12367.9
    365400     12369.5
    365440     12371.5
    365480     12370.9
    365520     12373.9
    365560     12374.4
    365600       12377
    365640     12378.1
    365680       12379
    365720     12381.6
    365760     12381.3
    365800     12383.2
    365840     12383.9
    365880     12386.5
    365920     12387.8
    365960     12388.8
    366000     12389.4
    366040       12391
    366080     12392.2
    366120     12395.6
    366160       12395
    366200     12396.6
    366240     12398.6
    366280       12398
    366320     12401.1
    366360     12401.5
    366400     12404.1
    366440     12405.3
    366480     12406.1
    366520     12408.8
    366560     12408.5
    366600     12410.3
    366640       12411
    366680     12413.6
    366720       12415
    366760     12415.9
    366800     12416.5
    366840     12418.2
    366880     12419.4
    366920     12422.8
    366960     12422.2
    367000     12423.8
    367040     12425.7
    367080     12425.1
    367120     12428.2
    367160     12428.6
    367200     12431.3
    367240     12432.4
    367280     12433.2
    367320     12435.9
    367360     12435.6
    367400     12437.4
    367440     12438.2
    367480     12440.8
    367520     12442.1
    367560     12443.1
    367600     12443.7
    367640     12445.3
    367680     12446.5
    367720     12449.9
    367760     12449.3
    367800     12450.9
    367840     12452.9
    367880     12452.2
    367920     12455.3
    367960     12455.7
    368000     12458.4
    368040     12459.5
    368080     12460.3
    368120       12463
    368160     12462.7
    368200     12464.6
    368240     12465.3
    368280     12467.9
    368320     12469.2
    368360     12470.3
    368400     12470.9
    368440     12472.5
    368480     12473.7
    368520     12477.1
    368560     12476.5
    368600     12478.1
    368640     12480.1
    368680     12479.4
    368720     12482.5
    368760     12482.8
    368800     12485.5
    368840     12486.7
    368880     12487.5
    368920     12490.1
    368960     12489.9
    369000     12491.7
    369040     12492.4
    369080     12495.1
    369120     12496.4
    369160     12497.4
    369200       12498
    369240     12499.6
    369280     12500.8
    369320     12504.2
    369360     12503.6
    369400     12505.2
    369440     12507.2
    369480     12506.5
    369520     12509.6
    369560       12510
    369600     12512.6
    369640     12513.8
    369680     12514.6
    369720     12517.3
    369760       12517
    369800     12518.8
    369840     12519.5
    369880     12522.1
    369920     12523.5
    369960     12524.5
    370000     12525.2
    370040     12526.8
    370080     12527.9
    370120     12531.3
    370160     12530.7
    370200     12532.4
    370240     12534.3
    370280     12533.6
    370320     12536.7
    370360       12537
    370400     12539.8
    370440     12540.9
    370480     12541.7
    370520     12544.4
    370560     12544.1
    370600     12545.9
    370640     12546.6
    370680     12549.2
    370720     12550.6
    370760     12551.6
    370800     12552.3
    370840     12553.9
    370880       12555
    370920     12558.5
    370960     12557.8
    371000     12559.5
    371040     12561.4
    371080     12560.7
    371120     12563.8
    371160     12564.1
    371200     12566.8
    371240       12568
    371280     12568.8
    371320     12571.5
    371360     12571.1
    371400       12573
    371440     12573.7
    371480     12576.3
    371520     12577.7
    371560     12578.7
    371600     12579.3
    371640     12580.9
    371680     12582.1
    371720     12585.6
    371760     12584.9
    371800     12586.6
    371840     12588.4
    371880     12587.8
    371920     12590.9
    371960     12591.2
    372000     12593.9
    372040     12595.2
    372080     12595.8
    372120     12598.6
    372160     12598.2
    372200     12600.1
    372240     12600.8
    372280     12603.4
    372320     12604.8
    372360     12605.7
    372400     12606.4
    372440       12608
    372480     12609.2
    372520     12612.6
    372560       12612
    372600     12613.6
    372640     12615.5
    372680     12614.9
    372720       12618
    372760     12618.3
    372800       12621
    372840     12622.3
    372880     12622.9
    372920     12625.7
    372960     12625.3
    373000     12627.2
    373040     12627.9
    373080     12630.4
    373120     12631.9
    373160     12632.8
    373200     12633.5
    373240     12635.2
    373280     12636.3
    373320     12639.7
    373360     12639.1
    373400     12640.7
    373440     12642.6
    373480       12642
    373520     12645.1
    373560     12645.4
    373600     12648.1
    373640     12649.3
    373680       12650
    373720     12652.8
    373760     12652.4
    373800     12654.3
    373840       12655
    373880     12657.5
    373920       12659
    373960     12659.9
    374000     12660.6
    374040     12662.2
    374080     12663.4
    374120     12666.9
    374160     12666.2
    374200     12667.9
    374240     12669.7
    374280     12669.1
    374320     12672.2
    374360     12672.5
    374400     12675.2
    374440     12676.4
    374480       12677
    374520     12679.9
    374560     12679.5
    374600     12681.4
    374640     12682.1
    374680     12684.6
    374720     12686.1
    374760       12687
    374800     12687.7
    374840     12689.3
    374880     12690.5
    374920       12694
    374960     12693.3
    375000     12694.9
    375040     12696.8
    375080     12696.2
    375120     12699.3
    375160     12699.6
    375200     12702.2
    375240     12703.5
    375280     12704.1
    375320     12706.9
    375360     12706.5
    375400     12708.5
    375440     12709.1
    375480     12711.7
    375520     12713.2
    375560       12714
    375600     12714.7
    375640     12716.4
    375680     12717.5
    375720       12721
    375760     12720.3
    375800       12722
    375840     12723.9
    375880     12723.3
    375920     12726.4
    375960     12726.6
    376000     12729.3
    376040     12730.5
    376080     12731.1
    376120       12734
    376160     12733.6
    376200     12735.5
    376240     12736.2
    376280     12738.8
    376320     12740.3
    376360     12741.1
    376400     12741.7
    376440     12743.4
    376480     12744.6
    376520     12748.1
    376560     12747.3
    376600       12749
    376640     12750.9
    376680     12750.3
    376720     12753.5
    376760     12753.7
    376800     12756.3
    376840     12757.5
    376880     12758.2
    376920     12761.1
    376960     12760.6
    377000     12762.6
    377040     12763.2
    377080     12765.8
    377120     12767.3
    377160     12768.1
    377200     12768.7
    377240     12770.5
    377280     12771.6
    377320     12775.1
    377360     12774.3
    377400     12776.1
    377440       12778
    377480     12777.4
    377520     12780.5
    377560     12780.7
    377600     12783.4
    377640     12784.6
    377680     12785.2
    377720     12788.1
    377760     12787.7
    377800     12789.6
    377840     12790.3
    377880     12792.8
    377920     12794.3
    377960     12795.2
    378000     12795.8
    378040     12797.5
    378080     12798.7
    378120     12802.1
    378160     12801.3
    378200     12803.1
    378240       12805
    378280     12804.4
    378320     12807.6
    378360     12807.8
    378400     12810.4
    378440     12811.7
    378480     12812.2
    378520     12815.2
    378560     12814.7
    378600     12816.6
    378640     12817.3
    378680     12819.8
    378720     12821.4
    378760     12822.2
    378800     12822.8
    378840     12824.6
    378880     12825.8
    378920     12829.2
    378960     12828.3
    379000     12830.1
    379040     12832.1
    379080     12831.5
    379120     12834.7
    379160     12834.8
    379200     12837.4
    379240     12838.7
    379280     12839.2
    379320     12842.2
    379360     12841.7
    379400     12843.7
    379440     12844.4
    379480     12846.8
    379520     12848.4
    379560     12849.3
    379600     12849.9
    379640     12851.7
    379680     12852.8
    379720     12856.2
    379760     12855.3
    379800     12857.1
    379840     12859.1
    379880     12858.5
    379920     12861.7
    379960     12861.8
    380000     12864.5
    380040     12865.7
    380080     12866.3
    380120     12869.2
    380160     12868.8
    380200     12870.7
    380240     12871.4
    380280     12873.9
    380320     12875.4
    380360     12876.3
    380400     12876.9
    380440     12878.7
    380480     12879.9
    380520     12883.3
    380560     12882.4
    380600     12884.1
    380640     12886.2
    380680     12885.6
    380720     12888.7
    380760     12888.8
    380800     12891.5
    380840     12892.8
    380880     12893.3
    380920     12896.2
    380960     12895.8
    381000     12897.8
    381040     12898.5
    381080     12900.9
    381120     12902.5
    381160     12903.4
    381200     12903.9
    381240     12905.8
    381280       12907
    381320     12910.3
    381360     12909.4
    381400     12911.2
    381440     12913.2
    381480     12912.6
    381520     12915.8
    381560     12915.9
    381600     12918.6
    381640     12919.8
    381680     12920.4
    381720     12923.3
    381760     12922.9
    381800     12924.8
    381840     12925.6
    381880       12928
    381920     12929.5
    381960     12930.4
    382000       12931
    382040     12932.9
    382080     12934.1
    382120     12937.3
    382160     12936.5
    382200     12938.2
    382240     12940.3
    382280     12939.7
    382320     12942.9
    382360       12943
    382400     12945.6
    382440     12946.9
    382480     12947.5
    382520     12950.3
    382560     12949.9
    382600     12951.9
    382640     12952.7
    382680     12955.1
    382720     12956.7
    382760     12957.5
    382800       12958
    382840     12959.9
    382880     12961.1
    382920     12964.4
    382960     12963.6
    383000     12965.3
    383040     12967.4
    383080     12966.8
    383120     12969.9
    383160     12970.1
    383200     12972.7
    383240     12973.9
    383280     12974.6
    383320     12977.4
    383360       12977
    383400       12979
    383440     12979.7
    383480     12982.1
    383520     12983.7
    383560     12984.6
    383600     12985.1
    383640       12987
    383680     12988.2
    383720     12991.5
    383760     12990.7
    383800     12992.4
    383840     12994.4
    383880     12993.8
    383920       12997
    383960     12997.1
    384000     12999.8
    384040       13001
    384080     13001.7
    384120     13004.4
    384160     13004.1
    384200     13006.1
    384240     13006.8
    384280     13009.2
    384320     13010.8
    384360     13011.7
    384400     13012.2
    384440     13014.1
    384480     13015.2
    384520     13018.6
    384560     13017.7
    384600     13019.4
    384640     13021.5
    384680     13020.9
    384720     13024.1
    384760     13024.2
    384800     13026.9
    384840     13028.1
    384880     13028.7
    384920     13031.5
    384960     13031.1
    385000     13033.2
    385040     13033.9
    385080     13036.2
    385120     13037.8
    385160     13038.7
    385200     13039.3
    385240     13041.1
    385280     13042.3
    385320     13045.6
    385360     13044.8
    385400     13046.5
    385440     13048.5
    385480     13047.9
    385520     13051.1
    385560     13051.2
    385600     13053.9
    385640     13055.1
    385680     13055.8
    385720     13058.6
    385760     13058.2
    385800     13060.2
    385840     13060.9
    385880     13063.3
    385920     13064.9
    385960     13065.8
    386000     13066.3
    386040     13068.2
    386080     13069.3
    386120     13072.7
    386160     13071.9
    386200     13073.6
    386240     13075.6
    386280       13075
    386320     13078.2
    386360     13078.3
    386400       13081
    386440     13082.2
    386480     13082.9
    386520     13085.7
    386560     13085.3
    386600     13087.3
    386640       13088
    386680     13090.4
    386720       13092
    386760     13092.9
    386800     13093.3
    386840     13095.3
    386880     13096.4
    386920     13099.7
    386960       13099
    387000     13100.6
    387040     13102.7
    387080     13102.1
    387120     13105.2
    387160     13105.4
    387200       13108
    387240     13109.3
    387280     13109.9
    387320     13112.7
    387360     13112.4
    387400     13114.3
    387440     13115.1
    387480     13117.4
    387520       13119
    387560       13120
    387600     13120.4
    387640     13122.4
    387680     13123.4
    387720     13126.8
    387760       13126
    387800     13127.7
    387840     13129.8
    387880     13129.1
    387920     13132.2
    387960     13132.5
    388000     13135.1
    388040     13136.4
    388080       13137
    388120     13139.8
    388160     13139.4
    388200     13141.4
    388240     13142.1
    388280     13144.5
    388320     13146.1
    388360     13147.1
    388400     13147.5
    388440     13149.5
    388480     13150.5
    388520     13153.9
    388560     13153.1
    388600     13154.8
    388640     13156.8
    388680     13156.2
    388720     13159.3
    388760     13159.6
    388800     13162.2
    388840     13163.4
    388880     13164.1
    388920     13166.8
    388960     13166.5
    389000     13168.5
    389040     13169.3
    389080     13171.7
    389120     13173.2
    389160     13174.2
    389200     13174.6
    389240     13176.6
    389280     13177.6
    389320       13181
    389360     13180.2
    389400     13181.9
    389440     13183.9
    389480     13183.3
    389520     13186.4
    389560     13186.7
    389600     13189.2
    389640     13190.5
    389680     13191.2
    389720       13194
    389760     13193.6
    389800     13195.6
    389840     13196.4
    389880     13198.7
    389920     13200.2
    389960     13201.3
    390000     13201.7
    390040     13203.7
    390080     13204.8
    390120     13208.2
    390160     13207.3
    390200       13209
    390240       13211
    390280     13210.4
    390320     13213.6
    390360     13213.7
    390400     13216.3
    390440     13217.7
    390480     13218.3
    390520     13221.1
    390560     13220.7
    390600     13222.7
    390640     13223.5
    390680     13225.8
    390720     13227.4
    390760     13228.4
    390800     13228.8
    390840     13230.8
    390880     13231.9
    390920     13235.3
    390960     13234.4
    391000     13236.1
    391040     13238.1
    391080     13237.5
    391120     13240.7
    391160     13240.9
    391200     13243.5
    391240     13244.7
    391280     13245.4
    391320     13248.3
    391360     13247.9
    391400     13249.8
    391440     13250.6
    391480     13252.9
    391520     13254.5
    391560     13255.6
    391600       13256
    391640       13258
    391680       13259
    391720     13262.4
    391760     13261.5
    391800     13263.3
    391840     13265.2
    391880     13264.6
    391920     13267.8
    391960       13268
    392000     13270.6
    392040     13271.8
    392080     13272.5
    392120     13275.3
    392160       13275
    392200     13276.9
    392240     13277.7
    392280     13280.1
    392320     13281.5
    392360     13282.7
    392400     13283.1
    392440     13285.1
    392480     13286.1
    392520     13289.5
    392560     13288.7
    392600     13290.4
    392640     13292.3
    392680     13291.7
    392720     13294.9
    392760     13295.1
    392800     13297.7
    392840     13298.9
    392880     13299.6
    392920     13302.5
    392960     13302.2
    393000     13304.1
    393040     13304.8
    393080     13307.1
    393120     13308.7
    393160     13309.8
    393200     13310.2
    393240     13312.2
    393280     13313.2
    393320     13316.6
    393360     13315.9
    393400     13317.5
    393440     13319.4
    393480     13318.8
    393520       13322
    393560     13322.3
    393600     13324.8
    393640       13326
    393680     13326.8
    393720     13329.7
    393760     13329.2
    393800     13331.1
    393840     13331.8
    393880     13334.2
    393920     13335.8
    393960     13336.8
    394000     13337.3
    394040     13339.3
    394080     13340.4
    394120     13343.7
    394160     13342.9
    394200     13344.6
    394240     13346.6
    394280     13345.9
    394320     13349.2
    394360     13349.4
    394400     13351.9
    394440     13353.1
    394480     13353.9
    394520     13356.8
    394560     13356.4
    394600     13358.2
    394640     13358.9
    394680     13361.4
    394720     13362.9
    394760     13363.9
    394800     13364.4
    394840     13366.4
    394880     13367.5
    394920     13370.9
    394960       13370
    395000     13371.8
    395040     13373.8
    395080       13373
    395120     13376.3
    395160     13376.5
    395200     13379.1
    395240     13380.3
    395280       13381
    395320     13383.9
    395360     13383.5
    395400     13385.4
    395440     13386.1
    395480     13388.5
    395520     13390.1
    395560     13391.1
    395600     13391.5
    395640     13393.6
    395680     13394.6
    395720       13398
    395760     13397.2
    395800     13398.9
    395840     13400.9
    395880     13400.2
    395920     13403.5
    395960     13403.6
    396000     13406.2
    396040     13407.4
    396080     13408.2
    396120       13411
    396160     13410.6
    396200     13412.5
    396240     13413.2
    396280     13415.7
    396320     13417.2
    396360     13418.2
    396400     13418.7
    396440     13420.8
    396480     13421.7
    396520     13425.2
    396560     13424.3
    396600       13426
    396640     13428.1
    396680     13427.3
    396720     13430.6
    396760     13430.7
    396800     13433.3
    396840     13434.5
    396880     13435.3
    396920     13438.1
    396960     13437.7
    397000     13439.7
    397040     13440.3
    397080     13442.8
    397120     13444.4
    397160     13445.3
    397200     13445.8
    397240     13447.9
    397280     13448.9
    397320     13452.3
    397360     13451.4
    397400     13453.1
    397440     13455.2
    397480     13454.5
    397520     13457.7
    397560     13457.9
    397600     13460.5
    397640     13461.7
    397680     13462.4
    397720     13465.3
    397760     13464.9
    397800     13466.8
    397840     13467.5
    397880       13470
    397920     13471.6
    397960     13472.5
    398000       13473
    398040     13475.1
    398080       13476
    398120     13479.5
    398160     13478.6
    398200     13480.3
    398240     13482.4
    398280     13481.6
    398320     13484.9
    398360       13485
    398400     13487.6
    398440     13488.8
    398480     13489.6
    398520     13492.4
    398560       13492
    398600       13494
    398640     13494.7
    398680     13497.2
    398720     13498.8
    398760     13499.6
    398800     13500.1
    398840     13502.2
    398880     13503.2
    398920     13506.7
    398960     13505.7
    399000     13507.5
    399040     13509.5
    399080     13508.8
    399120       13512
    399160     13512.1
    399200     13514.7
    399240       13516
    399280     13516.7
    399320     13519.6
    399360     13519.1
    399400     13521.1
    399440     13521.8
    399480     13524.3
    399520     13525.9
    399560     13526.7
    399600     13527.3
    399640     13529.3
    399680     13530.2
    399720     13533.8
    399760     13532.8
    399800     13534.6
    399840     13536.6
    399880     13535.8
    399920     13539.1
    399960     13539.3
    400000     13541.9
    400040     13543.1
    400080     13543.9
    400120     13546.7
    400160     13546.3
    400200     13548.2
    400240     13548.9
    400280     13551.4
    400320       13553
    400360     13553.8
    400400     13554.4
    400440     13556.4
    400480     13557.4
    400520     13560.9
    400560     13559.9
    400600     13561.7
    400640     13563.8
    400680       13563
    400720     13566.2
    400760     13566.4
    400800       13569
    400840     13570.2
    400880       13571
    400920     13573.8
    400960     13573.4
    401000     13575.3
    401040       13576
    401080     13578.5
    401120     13580.1
    401160     13580.9
    401200     13581.5
    401240     13583.5
    401280     13584.4
    401320     13588.1
    401360       13587
    401400     13588.8
    401440     13590.9
    401480       13590
    401520     13593.3
    401560     13593.5
    401600     13596.1
    401640     13597.3
    401680     13598.1
    401720     13600.9
    401760     13600.5
    401800     13602.4
    401840     13603.1
    401880     13605.6
    401920     13607.3
    401960       13608
    402000     13608.6
    402040     13610.5
    402080     13611.5
    402120     13615.2
    402160     13614.1
    402200     13615.9
    402240       13618
    402280     13617.2
    402320     13620.4
    402360     13620.6
    402400     13623.2
    402440     13624.4
    402480     13625.2
    402520       13628
    402560     13627.6
    402600     13629.5
    402640     13630.3
    402680     13632.7
    402720     13634.4
    402760       13635
    402800     13635.8
    402840     13637.6
    402880     13638.6
    402920     13642.3
    402960     13641.2
    403000       13643
    403040     13645.1
    403080     13644.3
    403120     13647.4
    403160     13647.7
    403200     13650.3
    403240     13651.5
    403280     13652.2
    403320     13655.2
    403360     13654.6
    403400     13656.6
    403440     13657.4
    403480     13659.8
    403520     13661.5
    403560     13662.1
    403600     13662.8
    403640     13664.7
    403680     13665.8
    403720     13669.4
    403760     13668.4
    403800     13670.1
    403840     13672.2
    403880     13671.4
    403920     13674.5
    403960     13674.8
    404000     13677.4
    404040     13678.6
    404080     13679.3
    404120     13682.3
    404160     13681.8
    404200     13683.8
    404240     13684.5
    404280       13687
    404320     13688.6
    404360     13689.3
    404400     13689.9
    404440     13691.9
    404480     13692.8
    404520     13696.5
    404560     13695.5
    404600     13697.2
    404640     13699.3
    404680     13698.5
    404720     13701.7
    404760     13701.9
    404800     13704.5
    404840     13705.7
    404880     13706.4
    404920     13709.4
    404960     13708.9
    405000     13710.8
    405040     13711.6
    405080     13714.1
    405120     13715.7
    405160     13716.3
    405200       13717
    405240       13719
    405280     13719.9
    405320     13723.6
    405360     13722.6
    405400     13724.3
    405440     13726.4
    405480     13725.6
    405520     13728.8
    405560       13729
    405600     13731.6
    405640     13732.8
    405680     13733.4
    405720     13736.5
    405760       13736
    405800     13737.9
    405840     13738.7
    405880     13741.2
    405920     13742.9
    405960     13743.5
    406000     13744.1
    406040     13746.1
    406080       13747
    406120     13750.7
    406160     13749.6
    406200     13751.4
    406240     13753.5
    406280     13752.7
    406320     13755.8
    406360     13756.1
    406400     13758.7
    406440     13759.9
    406480     13760.5
    406520     13763.5
    406560       13763
    406600       13765
    406640     13765.8
    406680     13768.2
    406720     13769.9
    406760     13770.5
    406800     13771.2
    406840     13773.2
    406880     13774.2
    406920     13777.8
    406960     13776.7
    407000     13778.5
    407040     13780.6
    407080     13779.8
    407120     13782.9
    407160     13783.1
    407200     13785.7
    407240       13787
    407280     13787.6
    407320     13790.6
    407360     13790.1
    407400     13792.1
    407440     13792.9
    407480     13795.4
    407520     13797.1
    407560     13797.6
    407600     13798.3
    407640     13800.2
    407680     13801.2
    407720     13804.9
    407760     13803.8
    407800     13805.5
    407840     13807.8
    407880     13806.8
    407920       13810
    407960     13810.2
    408000     13812.8
    408040     13814.1
    408080     13814.7
    408120     13817.7
    408160     13817.1
    408200     13819.1
    408240       13820
    408280     13822.5
    408320     13824.1
    408360     13824.7
    408400     13825.4
    408440     13827.3
    408480     13828.3
    408520     13831.9
    408560     13830.9
    408600     13832.6
    408640     13834.9
    408680       13834
    408720     13837.1
    408760     13837.3
    408800     13839.9
    408840     13841.2
    408880     13841.8
    408920     13844.8
    408960     13844.2
    409000     13846.3
    409040     13847.1
    409080     13849.6
    409120     13851.2
    409160     13851.8
    409200     13852.5
    409240     13854.4
    409280     13855.3
    409320       13859
    409360       13858
    409400     13859.7
    409440       13862
    409480       13861
    409520     13864.2
    409560     13864.4
    409600       13867
    409640     13868.3
    409680       13869
    409720     13871.9
    409760     13871.3
    409800     13873.4
    409840     13874.2
    409880     13876.7
    409920     13878.3
    409960     13878.9
    410000     13879.6
    410040     13881.5
    410080     13882.3
    410120     13886.1
    410160     13885.1
    410200     13886.8
    410240     13889.1
    410280     13888.1
    410320     13891.4
    410360     13891.5
    410400       13894
    410440     13895.3
    410480       13896
    410520     13898.9
    410560     13898.4
    410600     13900.5
    410640     13901.3
    410680     13903.7
    410720     13905.4
    410760     13905.9
    410800     13906.7
    410840     13908.6
    410880     13909.4
    410920     13913.2
    410960     13912.2
    411000     13913.9
    411040     13916.2
    411080     13915.2
    411120     13918.4
    411160     13918.6
    411200       13921
    411240     13922.4
    411280     13923.1
    411320       13926
    411360     13925.5
    411400     13927.6
    411440     13928.4
    411480     13930.8
    411520     13932.4
    411560     13933.1
    411600     13933.8
    411640     13935.7
    411680     13936.4
    411720     13940.3
    411760     13939.3
    411800     13940.9
    411840     13943.2
    411880     13942.3
    411920     13945.5
    411960     13945.6
    412000     13948.1
    412040     13949.4
    412080     13950.2
    412120     13953.1
    412160     13952.6
    412200     13954.7
    412240     13955.5
    412280     13957.9
    412320     13959.5
    412360     13960.1
    412400     13960.8
    412440     13962.7
    412480     13963.5
    412520     13967.4
    412560     13966.3
    412600     13967.9
    412640     13970.3
    412680     13969.3
    412720     13972.6
    412760     13972.7
    412800     13975.2
    412840     13976.5
    412880     13977.2
    412920     13980.1
    412960     13979.6
    413000     13981.7
    413040     13982.6
    413080       13985
    413120     13986.5
    413160     13987.2
    413200     13987.9
    413240     13989.8
    413280     13990.6
    413320     13994.5
    413360     13993.4
    413400     13995.1
    413440     13997.4
    413480     13996.4
    413520     13999.7
    413560     13999.7
    413600     14002.3
    413640     14003.6
    413680     14004.3
    413720     14007.2
    413760     14006.7
    413800     14008.8
    413840     14009.7
    413880     14012.1
    413920     14013.6
    413960     14014.3
    414000       14015
    414040     14016.9
    414080     14017.6
    414120     14021.6
    414160     14020.4
    414200     14022.2
    414240     14024.5
    414280     14023.5
    414320     14026.8
    414360     14026.8
    414400     14029.4
    414440     14030.6
    414480     14031.4
    414520     14034.3
    414560     14033.7
    414600     14035.8
    414640     14036.7
    414680     14039.2
    414720     14040.6
    414760     14041.3
    414800     14042.1
    414840       14044
    414880     14044.7
    414920     14048.7
    414960     14047.5
    415000     14049.3
    415040     14051.6
    415080     14050.5
    415120     14053.9
    415160     14053.8
    415200     14056.5
    415240     14057.7
    415280     14058.5
    415320     14061.4
    415360     14060.9
    415400       14063
    415440     14063.8
    415480     14066.3
    415520     14067.7
    415560     14068.4
    415600     14069.2
    415640     14071.1
    415680     14071.8
    415720     14075.8
    415760     14074.6
    415800     14076.3
    415840     14078.6
    415880     14077.6
    415920       14081
    415960     14080.9
    416000     14083.6
    416040     14084.8
    416080     14085.6
    416120     14088.4
    416160     14087.9
    416200       14090
    416240     14090.8
    416280     14093.4
    416320     14094.9
    416360     14095.5
    416400     14096.3
    416440     14098.1
    416480     14098.9
    416520     14102.9
    416560     14101.7
    416600     14103.5
    416640     14105.7
    416680     14104.7
    416720     14108.1
    416760     14107.9
    416800     14110.6
    416840     14111.9
    416880     14112.7
    416920     14115.5
    416960       14115
    417000     14117.1
    417040       14118
    417080     14120.4
    417120     14121.9
    417160     14122.7
    417200     14123.4
    417240     14125.2
    417280       14126
    417320       14130
    417360     14128.8
    417400     14130.5
    417440     14132.9
    417480     14131.8
    417520     14135.2
    417560       14135
    417600     14137.7
    417640       14139
    417680     14139.7
    417720     14142.6
    417760     14142.1
    417800     14144.2
    417840     14145.1
    417880     14147.5
    417920       14149
    417960     14149.7
    418000     14150.5
    418040     14152.4
    418080     14153.1
    418120     14157.1
    418160     14155.9
    418200     14157.7
    418240       14160
    418280     14158.9
    418320     14162.3
    418360       14162
    418400     14164.8
    418440     14166.1
    418480     14166.8
    418520     14169.7
    418560     14169.2
    418600     14171.4
    418640     14172.2
    418680     14174.6
    418720     14176.1
    418760     14176.8
    418800     14177.6
    418840     14179.5
    418880     14180.2
    418920     14184.2
    418960       14183
    419000     14184.8
    419040     14187.1
    419080       14186
    419120     14189.4
    419160     14189.2
    419200     14191.9
    419240     14193.2
    419280     14193.9
    419320     14196.9
    419360     14196.4
    419400     14198.4
    419440     14199.4
    419480     14201.7
    419520     14203.2
    419560     14203.9
    419600     14204.7
    419640     14206.6
    419680     14207.3
    419720     14211.3
    419760     14210.1
    419800       14212
    419840     14214.2
    419880     14213.1
    419920     14216.5
    419960     14216.3
    420000     14219.1
    420040     14220.4
    420080     14221.1
    420120       14224
    420160     14223.5
    420200     14225.6
    420240     14226.5
    420280     14228.9
    420320     14230.4
    420360     14231.1
    420400     14231.8
    420440     14233.7
    420480     14234.4
    420520     14238.5
    420560     14237.2
    420600       14239
    420640     14241.3
    420680     14240.2
    420720     14243.7
    420760     14243.4
    420800     14246.2
    420840     14247.5
    420880     14248.1
    420920     14251.1
    420960     14250.6
    421000     14252.7
    421040     14253.6
    421080       14256
    421120     14257.5
    421160     14258.2
    421200       14259
    421240     14260.8
    421280     14261.5
    421320     14265.6
    421360     14264.3
    421400     14266.2
    421440     14268.5
    421480     14267.3
    421520     14270.8
    421560     14270.5
    421600     14273.4
    421640     14274.7
    421680     14275.3
    421720     14278.2
    421760     14277.8
    421800     14279.8
    421840     14280.7
    421880     14283.1
    421920     14284.7
    421960     14285.2
    422000     14286.2
    422040     14287.9
    422080     14288.6
    422120     14292.8
    422160     14291.4
    422200     14293.2
    422240     14295.6
    422280     14294.5
    422320     14297.9
    422360     14297.6
    422400     14300.5
    422440     14301.8
    422480     14302.4
    422520     14305.3
    422560     14304.9
    422600       14307
    422640     14307.8
    422680     14310.2
    422720     14311.8
    422760     14312.4
    422800     14313.3
    422840       14315
    422880     14315.8
    422920     14319.9
    422960     14318.6
    423000     14320.3
    423040     14322.8
    423080     14321.6
    423120       14325
    423160     14324.7
    423200     14327.6
    423240     14328.9
    423280     14329.5
    423320     14332.4
    423360       14332
    423400     14334.1
    423440       14335
    423480     14337.4
    423520     14338.9
    423560     14339.5
    423600     14340.4
    423640     14342.2
    423680     14342.9
    423720       14347
    423760     14345.7
    423800     14347.5
    423840     14349.9
    423880     14348.8
    423920     14352.2
    423960     14351.9
    424000     14354.7
    424040     14356.1
    424080     14356.7
    424120     14359.6
    424160     14359.2
    424200     14361.2
    424240     14362.1
    424280     14364.5
    424320     14366.1
    424360     14366.7
    424400     14367.5
    424440     14369.3
    424480     14370.1
    424520     14374.2
    424560     14372.9
    424600     14374.6
    424640       14377
    424680     14375.9
    424720     14379.2
    424760       14379
    424800     14381.9
    424840     14383.3
    424880     14383.8
    424920     14386.8
    424960     14386.4
    425000     14388.4
    425040     14389.2
    425080     14391.6
    425120     14393.2
    425160     14393.9
    425200     14394.7
    425240     14396.4
    425280     14397.2
    425320     14401.3
    425360       14400
    425400     14401.8
    425440     14404.2
    425480       14403
    425520     14406.4
    425560     14406.2
    425600     14409.1
    425640     14410.4
    425680       14411
    425720       14414
    425760     14413.6
    425800     14415.6
    425840     14416.4
    425880     14418.8
    425920     14420.4
    425960       14421
    426000     14421.8
    426040     14423.6
    426080     14424.3
    426120     14428.5
    426160     14427.2
    426200       14429
    426240     14431.4
    426280     14430.2
    426320     14433.6
    426360     14433.4
    426400     14436.2
    426440     14437.6
    426480     14438.2
    426520     14441.2
    426560     14440.8
    426600     14442.7
    426640     14443.6
    426680       14446
    426720     14447.5
    426760     14448.2
    426800       14449
    426840     14450.8
    426880     14451.5
    426920     14455.7
    426960     14454.4
    427000     14456.2
    427040     14458.6
    427080     14457.4
    427120     14460.7
    427160     14460.6
    427200     14463.4
    427240     14464.8
    427280     14465.4
    427320     14468.4
    427360     14467.9
    427400     14469.9
    427440     14470.7
    427480     14473.1
    427520     14474.6
    427560     14475.4
    427600     14476.2
    427640       14478
    427680     14478.7
    427720     14482.9
    427760     14481.5
    427800     14483.4
    427840     14485.7
    427880     14484.6
    427920     14487.9
    427960     14487.7
    428000     14490.6
    428040     14491.9
    428080     14492.5
    428120     14495.5
    428160     14495.1
    428200       14497
    428240     14497.9
    428280     14500.3
    428320     14501.8
    428360     14502.5
    428400     14503.3
    428440     14505.1
    428480     14505.8
    428520       14510
    428560     14508.7
    428600     14510.5
    428640     14512.9
    428680     14511.7
    428720     14515.1
    428760     14514.9
    428800     14517.7
    428840       14519
    428880     14519.6
    428920     14522.6
    428960     14522.2
    429000     14524.1
    429040       14525
    429080     14527.5
    429120     14528.9
    429160     14529.7
    429200     14530.5
    429240     14532.3
    429280       14533
    429320     14537.1
    429360     14535.8
    429400     14537.7
    429440     14540.1
    429480     14538.9
    429520     14542.2
    429560     14542.1
    429600     14544.8
    429640     14546.2
    429680     14546.7
    429720     14549.7
    429760     14549.4
    429800     14551.2
    429840     14552.1
    429880     14554.6
    429920     14556.1
    429960     14556.8
    430000     14557.6
    430040     14559.4
    430080     14560.2
    430120     14564.3
    430160     14562.9
    430200     14564.8
    430240     14567.2
    430280       14566
    430320     14569.3
    430360     14569.3
    430400       14572
    430440     14573.3
    430480     14573.9
    430520     14576.9
    430560     14576.5
    430600     14578.4
    430640     14579.3
    430680     14581.7
    430720     14583.2
    430760       14584
    430800     14584.8
    430840     14586.5
    430880     14587.3
    430920     14591.5
    430960     14590.1
    431000     14591.9
    431040     14594.4
    431080     14593.1
    431120     14596.5
    431160     14596.4
    431200     14599.1
    431240     14600.5
    431280     14601.1
    431320     14604.1
    431360     14603.7
    431400     14605.5
    431440     14606.4
    431480     14608.9
    431520     14610.3
    431560     14611.1
    431600       14612
    431640     14613.7
    431680     14614.6
    431720     14618.7
    431760     14617.3
    431800     14619.1
    431840     14621.6
    431880     14620.3
    431920     14623.6
    431960     14623.6
    432000     14626.2
    432040     14627.6
    432080     14628.2
    432120     14631.3
    432160     14630.9
    432200     14632.7
    432240     14633.6
    432280       14636
    432320     14637.5
    432360     14638.3
    432400     14639.3
    432440     14640.9
    432480     14641.7
    432520     14645.8
    432560     14644.5
    432600     14646.2
    432640     14648.7
    432680     14647.5
    432720     14650.8
    432760     14650.8
    432800     14653.4
    432840     14654.8
    432880     14655.4
    432920     14658.5
    432960       14658
    433000     14659.9
    433040     14660.8
    433080     14663.2
    433120     14664.7
    433160     14665.5
    433200     14666.5
    433240       14668
    433280     14668.9
    433320       14673
    433360     14671.6
    433400     14673.4
    433440     14675.9
    433480     14674.7
    433520       14678
    433560       14678
    433600     14680.5
    433640       14682
    433680     14682.6
    433720     14685.6
    433760     14685.2
    433800       14687
    433840     14687.9
    433880     14690.4
    433920     14691.8
    433960     14692.6
    434000     14693.6
    434040     14695.2
    434080     14696.1
    434120     14700.2
    434160     14698.8
    434200     14700.6
    434240     14703.1
    434280     14701.9
    434320     14705.2
    434360     14705.1
    434400     14707.7
    434440     14709.2
    434480     14709.8
    434520     14712.8
    434560     14712.4
    434600     14714.1
    434640     14715.1
    434680     14717.5
    434720       14719
    434760     14719.8
    434800     14720.8
    434840     14722.4
    434880     14723.3
    434920     14727.4
    434960       14726
    435000     14727.8
    435040     14730.3
    435080     14729.1
    435120     14732.4
    435160     14732.4
    435200     14734.9
    435240     14736.3
    435280       14737
    435320     14739.9
    435360     14739.5
    435400     14741.3
    435440     14742.3
    435480     14744.7
    435520     14746.2
    435560       14747
    435600       14748
    435640     14749.5
    435680     14750.4
    435720     14754.5
    435760     14753.2
    435800       14755
    435840     14757.5
    435880     14756.3
    435920     14759.5
    435960     14759.5
    436000       14762
    436040     14763.5
    436080     14764.1
    436120     14767.1
    436160     14766.7
    436200     14768.4
    436240     14769.5
    436280     14771.8
    436320     14773.3
    436360     14774.1
    436400     14775.1
    436440     14776.7
    436480     14777.6
    436520     14781.7
    436560     14780.3
    436600     14782.1
    436640     14784.6
    436680     14783.4
    436720     14786.6
    436760     14786.6
    436800     14789.3
    436840     14790.7
    436880     14791.2
    436920     14794.3
    436960     14793.7
    437000     14795.6
    437040     14796.7
    437080       14799
    437120     14800.4
    437160     14801.2
    437200     14802.2
    437240     14803.9
    437280     14804.7
    437320     14808.8
    437360     14807.4
    437400     14809.3
    437440     14811.8
    437480     14810.6
    437520     14813.8
    437560     14813.8
    437600     14816.4
    437640     14817.8
    437680     14818.4
    437720     14821.4
    437760     14820.9
    437800     14822.7
    437840     14823.8
    437880     14826.1
    437920     14827.6
    437960     14828.4
    438000     14829.4
    438040       14831
    438080     14831.8
    438120       14836
    438160     14834.5
    438200     14836.5
    438240     14838.9
    438280     14837.7
    438320     14840.9
    438360     14840.8
    438400     14843.5
    438440     14844.9
    438480     14845.5
    438520     14848.5
    438560     14848.1
    438600     14849.9
    438640     14850.9
    438680     14853.3
    438720     14854.7
    438760     14855.6
    438800     14856.6
    438840     14858.1
    438880       14859
    438920     14863.1
    438960     14861.6
    439000     14863.6
    439040     14866.1
    439080     14864.8
    439120     14868.1
    439160       14868
    439200     14870.7
    439240     14872.1
    439280     14872.7
    439320     14875.6
    439360     14875.2
    439400       14877
    439440       14878
    439480     14880.4
    439520     14881.8
    439560     14882.7
    439600     14883.7
    439640     14885.2
    439680     14886.2
    439720     14890.3
    439760     14888.7
    439800     14890.7
    439840     14893.2
    439880     14891.9
    439920     14895.3
    439960     14895.2
    440000     14897.9
    440040     14899.2
    440080     14899.8
    440120     14902.8
    440160     14902.3
    440200     14904.2
    440240     14905.1
    440280     14907.5
    440320     14908.9
    440360     14909.8
    440400     14910.9
    440440     14912.4
    440480     14913.2
    440520     14917.4
    440560     14915.9
    440600     14917.8
    440640     14920.4
    440680     14919.1
    440720     14922.4
    440760     14922.4
    440800       14925
    440840     14926.3
    440880       14927
    440920     14929.9
    440960     14929.5
    441000     14931.3
    441040     14932.3
    441080     14934.6
    441120       14936
    441160       14937
    441200       14938
    441240     14939.5
    441280     14940.4
    441320     14944.5
    441360       14943
    441400       14945
    441440     14947.6
    441480     14946.2
    441520     14949.6
    441560     14949.5
    441600     14952.1
    441640     14953.5
    441680     14954.2
    441720     14957.1
    441760     14956.6
    441800     14958.5
    441840     14959.5
    441880     14961.8
    441920     14963.2
    441960     14964.2
    442000     14965.1
    442040     14966.8
    442080     14967.6
    442120     14971.7
    442160     14970.2
    442200     14972.1
    442240     14974.8
    442280     14973.4
    442320     14976.7
    442360     14976.7
    442400     14979.3
    442440     14980.7
    442480     14981.3
    442520     14984.3
    442560     14983.8
    442600     14985.7
    442640     14986.7
    442680     14988.9
    442720     14990.4
    442760     14991.4
    442800     14992.3
    442840     14993.9
    442880     14994.7
    442920     14998.9
    442960     14997.3
    443000     14999.3
    443040     15001.9
    443080     15000.5
    443120     15003.9
    443160     15003.8
    443200     15006.5
    443240     15007.9
    443280     15008.6
    443320     15011.5
    443360       15011
    443400     15012.9
    443440     15013.9
    443480     15016.1
    443520     15017.6
    443560     15018.6
    443600     15019.6
    443640     15021.1
    443680     15021.9
    443720       15026
    443760     15024.5
    443800     15026.5
    443840     15029.1
    443880     15027.6
    443920     15031.1
    443960       15031
    444000     15033.6
    444040     15035.1
    444080     15035.8
    444120     15038.8
    444160     15038.2
    444200     15040.1
    444240     15041.1
    444280     15043.4
    444320     15044.8
    444360     15045.8
    444400     15046.7
    444440     15048.3
    444480     15049.1
    444520     15053.3
    444560     15051.7
    444600     15053.7
    444640     15056.2
    444680     15054.9
    444720     15058.3
    444760     15058.2
    444800     15060.9
    444840     15062.4
    444880       15063
    444920       15066
    444960     15065.4
    445000     15067.3
    445040     15068.4
    445080     15070.6
    445120     15071.9
    445160     15073.1
    445200       15074
    445240     15075.5
    445280     15076.3
    445320     15080.5
    445360       15079
    445400       15081
    445440     15083.4
    445480     15082.1
    445520     15085.4
    445560     15085.5
    445600     15088.1
    445640     15089.6
    445680     15090.1
    445720     15093.2
    445760     15092.6
    445800     15094.5
    445840     15095.5
    445880     15097.8
    445920     15099.2
    445960     15100.2
    446000     15101.2
    446040     15102.7
    446080     15103.5
    446120     15107.7
    446160     15106.2
    446200     15108.2
    446240     15110.6
    446280     15109.4
    446320     15112.7
    446360     15112.7
    446400     15115.3
    446440     15116.8
    446480     15117.4
    446520     15120.4
    446560     15119.8
    446600     15121.8
    446640     15122.7
    446680     15125.1
    446720     15126.4
    446760     15127.4
    446800     15128.4
    446840       15130
    446880     15130.7
    446920       15135
    446960     15133.4
    447000     15135.4
    447040     15137.8
    447080     15136.6
    447120     15139.9
    447160     15139.9
    447200     15142.6
    447240       15144
    447280     15144.6
    447320     15147.6
    447360       15147
    447400       15149
    447440       15150
    447480     15152.3
    447520     15153.6
    447560     15154.6
    447600     15155.6
    447640     15157.2
    447680       15158
    447720     15162.1
    447760     15160.7
    447800     15162.6
    447840       15165
    447880     15163.8
    447920     15167.2
    447960     15167.1
    448000     15169.8
    448040     15171.3
    448080     15171.8
    448120     15174.9
    448160     15174.3
    448200     15176.2
    448240     15177.2
    448280     15179.4
    448320     15180.7
    448360     15181.8
    448400     15182.9
    448440     15184.4
    448480     15185.1
    448520     15189.4
    448560     15187.9
    448600     15189.9
    448640     15192.3
    448680       15191
    448720     15194.4
    448760     15194.3
    448800       15197
    448840     15198.6
    448880     15199.1
    448920     15202.1
    448960     15201.6
    449000     15203.4
    449040     15204.4
    449080     15206.7
    449120     15207.9
    449160     15209.1
    449200     15210.2
    449240     15211.7
    449280     15212.3
    449320     15216.6
    449360     15215.1
    449400     15217.1
    449440     15219.5
    449480     15218.2
    449520     15221.6
    449560     15221.5
    449600     15224.2
    449640     15225.8
    449680     15226.3
    449720     15229.4
    449760     15228.8
    449800     15230.7
    449840     15231.7
    449880     15233.9
    449920     15235.1
    449960     15236.4
    450000     15237.4
    450040     15238.9
    450080     15239.5
    450120     15243.8
    450160     15242.3
    450200     15244.4
    450240     15246.7
    450280     15245.5
    450320     15248.9
    450360     15248.8
    450400     15251.4
    450440       15253
    450480     15253.5
    450520     15256.6
    450560       15256
    450600       15258
    450640       15259
    450680     15261.2
    450720     15262.3
    450760     15263.6
    450800     15264.6
    450840     15266.1
    450880     15266.8
    450920     15271.1
    450960     15269.6
    451000     15271.6
    451040       15274
    451080     15272.7
    451120     15276.1
    451160       15276
    451200     15278.6
    451240     15280.4
    451280     15280.7
    451320     15283.9
    451360     15283.2
    451400     15285.3
    451440     15286.2
    451480     15288.4
    451520     15289.7
    451560     15290.9
    451600     15291.8
    451640     15293.3
    451680       15294
    451720     15298.3
    451760     15296.8
    451800     15298.9
    451840     15301.2
    451880       15300
    451920     15303.4
    451960     15303.2
    452000     15305.9
    452040     15307.6
    452080       15308
    452120     15311.1
    452160     15310.5
    452200     15312.5
    452240     15313.5
    452280     15315.7
    452320     15316.9
    452360     15318.1
    452400       15319
    452440     15320.6
    452480     15321.3
    452520     15325.6
    452560     15324.1
    452600     15326.2
    452640     15328.5
    452680     15327.2
    452720     15330.6
    452760     15330.5
    452800     15333.2
    452840     15334.9
    452880     15335.2
    452920     15338.4
    452960     15337.7
    453000     15339.8
    453040     15340.7
    453080       15343
    453120     15344.2
    453160     15345.4
    453200     15346.3
    453240     15347.8
    453280     15348.5
    453320     15352.9
    453360     15351.3
    453400     15353.5
    453440     15355.8
    453480     15354.5
    453520     15357.8
    453560     15357.7
    453600     15360.4
    453640     15362.1
    453680     15362.5
    453720     15365.7
    453760       15365
    453800       15367
    453840       15368
    453880     15370.3
    453920     15371.4
    453960     15372.7
    454000     15373.6
    454040     15375.1
    454080     15375.8
    454120     15380.2
    454160     15378.6
    454200     15380.8
    454240       15383
    454280     15381.7
    454320     15385.1
    454360       15385
    454400     15387.7
    454440     15389.3
    454480     15389.8
    454520       15393
    454560     15392.2
    454600     15394.3
    454640     15395.3
    454680     15397.6
    454720     15398.7
    454760     15399.9
    454800     15400.8
    454840     15402.4
    454880     15403.1
    454920     15407.5
    454960     15405.9
    455000     15408.1
    455040     15410.3
    455080       15409
    455120     15412.4
    455160     15412.3
    455200       15415
    455240     15416.6
    455280     15417.1
    455320     15420.3
    455360     15419.5
    455400     15421.6
    455440     15422.5
    455480     15424.9
    455520       15426
    455560     15427.2
    455600     15428.1
    455640     15429.7
    455680     15430.3
    455720     15434.7
    455760     15433.2
    455800     15435.4
    455840     15437.6
    455880     15436.3
    455920     15439.7
    455960     15439.6
    456000     15442.3
    456040     15443.8
    456080     15444.3
    456120     15447.6
    456160     15446.8
    456200     15448.9
    456240     15449.8
    456280     15452.2
    456320     15453.2
    456360     15454.5
    456400     15455.3
    456440     15456.9
    456480     15457.6
    456520       15462
    456560     15460.5
    456600     15462.6
    456640     15464.8
    456680     15463.6
    456720       15467
    456760     15466.8
    456800     15469.6
    456840     15471.1
    456880     15471.6
    456920       15475
    456960     15474.1
    457000     15476.3
    457040     15477.1
    457080     15479.5
    457120     15480.5
    457160     15481.8
    457200     15482.6
    457240     15484.2
    457280     15484.9
    457320     15489.3
    457360     15487.7
    457400     15489.9
    457440     15492.2
    457480     15490.9
    457520     15494.3
    457560     15494.2
    457600     15496.9
    457640     15498.4
    457680     15498.9
    457720     15502.3
    457760     15501.4
    457800     15503.6
    457840     15504.4
    457880     15506.8
    457920     15507.7
    457960       15509
    458000     15509.9
    458040     15511.5
    458080     15512.2
    458120     15516.6
    458160     15515.1
    458200     15517.2
    458240     15519.4
    458280     15518.1
    458320     15521.5
    458360     15521.4
    458400     15524.2
    458440     15525.7
    458480     15526.2
    458520     15529.6
    458560     15528.8
    458600     15530.8
    458640     15531.7
    458680     15534.1
    458720       15535
    458760     15536.3
    458800     15537.2
    458840     15538.9
    458880     15539.4
    458920     15543.9
    458960     15542.4
    459000     15544.5
    459040     15546.6
    459080     15545.4
    459120     15548.7
    459160     15548.7
    459200     15551.5
    459240     15552.9
    459280     15553.5
    459320     15556.8
    459360       15556
    459400     15558.1
    459440       15559
    459480     15561.4
    459520     15562.3
    459560     15563.6
    459600     15564.4
    459640     15566.1
    459680     15566.7
    459720     15571.2
    459760     15569.6
    459800     15571.7
    459840     15573.9
    459880     15572.6
    459920       15576
    459960       15576
    460000     15578.8
    460040     15580.2
    460080     15580.8
    460120     15584.1
    460160     15583.4
    460200     15585.3
    460240     15586.2
    460280     15588.6
    460320     15589.6
    460360     15590.9
    460400     15591.8
    460440     15593.5
    460480       15594
    460520     15598.5
    460560     15596.9
    460600       15599
    460640     15601.2
    460680     15599.9
    460720     15603.3
    460760     15603.3
    460800     15606.1
    460840     15607.5
    460880     15608.1
    460920     15611.3
    460960     15610.6
    461000     15612.6
    461040     15613.5
    461080     15615.9
    461120     15616.8
    461160     15618.1
    461200       15619
    461240     15620.7
    461280     15621.2
    461320     15625.8
    461360     15624.1
    461400     15626.2
    461440     15628.4
    461480     15627.1
    461520     15630.5
    461560     15630.5
    461600     15633.4
    461640     15634.7
    461680     15635.3
    461720     15638.6
    461760     15637.9
    461800     15639.8
    461840     15640.8
    461880     15643.2
    461920     15644.1
    461960     15645.3
    462000     15646.2
    462040     15647.9
    462080     15648.5
    462120     15653.1
    462160     15651.3
    462200     15653.4
    462240     15655.6
    462280     15654.4
    462320     15657.8
    462360     15657.8
    462400     15660.7
    462440       15662
    462480     15662.5
    462520     15665.9
    462560     15665.1
    462600       15667
    462640       15668
    462680     15670.4
    462720     15671.3
    462760     15672.6
    462800     15673.5
    462840     15675.1
    462880     15675.8
    462920     15680.4
    462960     15678.6
    463000     15680.6
    463040     15682.9
    463080     15681.6
    463120     15685.1
    463160     15685.1
    463200       15688
    463240     15689.2
    463280     15689.8
    463320     15693.1
    463360     15692.3
    463400     15694.2
    463440     15695.2
    463480     15697.7
    463520     15698.5
    463560     15699.8
    463600     15700.8
    463640     15702.4
    463680     15703.1
    463720     15707.5
    463760     15705.8
    463800     15707.9
    463840     15710.2
    463880     15708.8
    463920     15712.3
    463960     15712.3
    464000     15715.3
    464040     15716.5
    464080       15717
    464120     15720.2
    464160     15719.6
    464200     15721.4
    464240     15722.4
    464280     15724.9
    464320     15725.8
    464360     15727.1
    464400       15728
    464440     15729.6
    464480     15730.3
    464520     15734.8
    464560     15733.1
    464600     15735.1
    464640     15737.4
    464680       15736
    464720     15739.6
    464760     15739.5
    464800     15742.5
    464840     15743.7
    464880     15744.2
    464920     15747.5
    464960     15746.8
    465000     15748.6
    465040     15749.6
    465080     15752.1
    465120       15753
    465160     15754.3
    465200     15755.2
    465240     15756.8
    465280     15757.4
    465320       15762
    465360     15760.2
    465400     15762.3
    465440     15764.6
    465480     15763.2
    465520     15766.7
    465560     15766.6
    465600     15769.7
    465640     15770.9
    465680     15771.4
    465720     15774.7
    465760     15773.9
    465800     15775.8
    465840     15776.8
    465880     15779.3
    465920     15780.2
    465960     15781.5
    466000     15782.4
    466040       15784
    466080     15784.6
    466120     15789.2
    466160     15787.4
    466200     15789.5
    466240     15791.8
    466280     15790.4
    466320     15793.9
    466360     15793.8
    466400     15796.9
    466440     15798.1
    466480     15798.5
    466520     15801.8
    466560     15801.1
    466600     15802.9
    466640     15803.9
    466680     15806.5
    466720     15807.3
    466760     15808.7
    466800     15809.6
    466840     15811.2
    466880     15811.8
    466920     15816.3
    466960     15814.6
    467000     15816.7
    467040     15818.9
    467080     15817.5
    467120     15821.1
    467160       15821
    467200       15824
    467240     15825.3
    467280     15825.7
    467320       15829
    467360     15828.3
    467400     15830.1
    467440     15831.1
    467480     15833.7
    467520     15834.5
    467560     15835.9
    467600     15836.8
    467640     15838.4
    467680       15839
    467720     15843.6
    467760     15841.8
    467800     15843.9
    467840     15846.2
    467880     15844.7
    467920     15848.3
    467960     15848.2
    468000     15851.2
    468040     15852.6
    468080     15852.9
    468120     15856.2
    468160     15855.5
    468200     15857.3
    468240     15858.3
    468280     15860.8
    468320     15861.6
    468360       15863
    468400       15864
    468440     15865.6
    468480     15866.2
    468520     15870.7
    468560       15869
    468600       15871
    468640     15873.3
    468680     15871.9
    468720     15875.5
    468760     15875.4
    468800     15878.4
    468840     15879.8
    468880     15880.1
    468920     15883.3
    468960     15882.7
    469000     15884.5
    469040     15885.5
    469080       15888
    469120     15888.8
    469160     15890.2
    469200     15891.2
    469240     15892.7
    469280     15893.4
    469320     15897.9
    469360     15896.2
    469400     15898.3
    469440     15900.5
    469480       15899
    469520     15902.6
    469560     15902.6
    469600     15905.5
    469640     15906.9
    469680     15907.4
    469720     15910.5
    469760     15909.8
    469800     15911.7
    469840     15912.7
    469880     15915.2
    469920       15916
    469960     15917.5
    470000     15918.4
    470040     15919.9
    470080     15920.6
    470120     15925.1
    470160     15923.3
    470200     15925.5
    470240     15927.7
    470280     15926.2
    470320     15929.7
    470360     15929.8
    470400     15932.7
    470440     15934.1
    470480     15934.5
    470520     15937.7
    470560       15937
    470600     15938.8
    470640     15939.8
    470680     15942.3
    470720     15943.1
    470760     15944.7
    470800     15945.6
    470840     15947.1
    470880     15947.7
    470920     15952.3
    470960     15950.6
    471000     15952.7
    471040     15954.9
    471080     15953.3
    471120     15956.9
    471160     15956.9
    471200     15959.9
    471240     15961.4
    471280     15961.7
    471320     15964.8
    471360     15964.2
    471400       15966
    471440       15967
    471480     15969.5
    471520     15970.3
    471560     15971.9
    471600     15972.8
    471640     15974.2
    471680     15974.9
    471720     15979.5
    471760     15977.7
    471800       15980
    471840     15982.1
    471880     15980.5
    471920     15984.1
    471960     15984.1
    472000     15987.1
    472040     15988.6
    472080     15988.9
    472120       15992
    472160     15991.4
    472200     15993.1
    472240     15994.2
    472280     15996.8
    472320     15997.5
    472360       15999
    472400       16000
    472440     16001.4
    472480     16002.1
    472520     16006.7
    472560     16004.9
    472600       16007
    472640     16009.3
    472680     16007.7
    472720     16011.3
    472760     16011.3
    472800     16014.2
    472840     16015.8
    472880     16016.1
    472920     16019.1
    472960     16018.5
    473000     16020.3
    473040     16021.4
    473080       16024
    473120     16024.7
    473160     16026.1
    473200     16027.1
    473240     16028.6
    473280     16029.2
    473320     16033.9
    473360     16032.1
    473400     16034.2
    473440     16036.5
    473480     16034.8
    473520     16038.5
    473560     16038.5
    473600     16041.4
    473640     16042.9
    473680     16043.3
    473720     16046.3
    473760     16045.6
    473800     16047.5
    473840     16048.5
    473880     16051.1
    473920     16051.9
    473960     16053.3
    474000     16054.2
    474040     16055.8
    474080     16056.4
    474120     16061.1
    474160     16059.2
    474200     16061.4
    474240     16063.6
    474280       16062
    474320     16065.6
    474360     16065.6
    474400     16068.5
    474440     16069.9
    474480     16070.5
    474520     16073.4
    474560     16072.8
    474600     16074.6
    474640     16075.7
    474680     16078.3
    474720       16079
    474760     16080.5
    474800     16081.3
    474840       16083
    474880     16083.5
    474920     16088.2
    474960     16086.4
    475000     16088.6
    475040     16090.8
    475080     16089.2
    475120     16092.8
    475160     16092.8
    475200     16095.7
    475240     16097.1
    475280     16097.5
    475320     16100.6
    475360       16100
    475400     16101.7
    475440     16102.8
    475480     16105.4
    475520     16106.2
    475560     16107.5
    475600     16108.5
    475640     16110.1
    475680     16110.8
    475720     16115.3
    475760     16113.5
    475800     16115.7
    475840       16118
    475880     16116.3
    475920       16120
    475960       16120
    476000     16122.8
    476040     16124.2
    476080     16124.7
    476120     16127.8
    476160     16127.2
    476200     16128.9
    476240       16130
    476280     16132.6
    476320     16133.4
    476360     16134.7
    476400     16135.6
    476440     16137.2
    476480       16138
    476520     16142.5
    476560     16140.7
    476600     16142.9
    476640     16145.1
    476680     16143.5
    476720     16147.1
    476760     16147.1
    476800     16149.9
    476840     16151.4
    476880     16151.8
    476920       16155
    476960     16154.3
    477000     16156.1
    477040     16157.1
    477080     16159.7
    477120     16160.5
    477160     16161.9
    477200     16162.7
    477240     16164.4
    477280     16165.1
    477320     16169.7
    477360     16167.9
    477400     16170.1
    477440     16172.3
    477480     16170.7
    477520     16174.2
    477560     16174.3
    477600     16177.1
    477640     16178.6
    477680     16178.9
    477720     16182.1
    477760     16181.4
    477800     16183.2
    477840     16184.3
    477880     16186.8
    477920     16187.7
    477960       16189
    478000     16189.9
    478040     16191.6
    478080     16192.3
    478120     16196.8
    478160       16195
    478200     16197.3
    478240     16199.4
    478280     16197.8
    478320     16201.4
    478360     16201.4
    478400     16204.2
    478440     16205.7
    478480     16206.1
    478520     16209.3
    478560     16208.5
    478600     16210.4
    478640     16211.5
    478680       16214
    478720     16214.8
    478760     16216.2
    478800     16217.1
    478840     16218.7
    478880     16219.4
    478920     16223.9
    478960     16222.2
    479000     16224.5
    479040     16226.5
    479080       16225
    479120     16228.5
    479160     16228.5
    479200     16231.4
    479240     16232.9
    479280     16233.2
    479320     16236.4
    479360     16235.6
    479400     16237.5
    479440     16238.6
    479480     16241.2
    479520     16241.9
    479560     16243.3
    479600     16244.2
    479640     16245.9
    479680     16246.5
    479720     16251.1
    479760     16249.2
    479800     16251.6
    479840     16253.6
    479880     16252.2
    479920     16255.7
    479960     16255.7
    480000     16258.5
    480040     16260.1
    480080     16260.3
    480120     16263.6
    480160     16262.8
    480200     16264.7
    480240     16265.7
    480280     16268.3
    480320       16269
    480360     16270.4
    480400     16271.4
    480440       16273
    480480     16273.6
    480520     16278.2
    480560     16276.4
    480600     16278.8
    480640     16280.8
    480680     16279.3
    480720     16282.8
    480760     16282.8
    480800     16285.6
    480840     16287.2
    480880     16287.4
    480920     16290.7
    480960       16290
    481000     16291.8
    481040     16292.8
    481080     16295.4
    481120     16296.1
    481160     16297.5
    481200     16298.5
    481240     16300.1
    481280     16300.8
    481320     16305.2
    481360     16303.6
    481400     16305.9
    481440     16307.9
    481480     16306.4
    481520     16309.9
    481560     16309.9
    481600     16312.7
    481640     16314.3
    481680     16314.4
    481720     16317.8
    481760     16317.1
    481800     16318.9
    481840       16320
    481880     16322.5
    481920     16323.2
    481960     16324.6
    482000     16325.6
    482040     16327.2
    482080     16327.9
    482120     16332.3
    482160     16330.6
    482200       16333
    482240       16335
    482280     16333.5
    482320     16336.9
    482360       16337
    482400     16339.8
    482440     16341.4
    482480     16341.5
    482520       16345
    482560     16344.2
    482600       16346
    482640       16347
    482680     16349.6
    482720     16350.3
    482760     16351.7
    482800     16352.7
    482840     16354.3
    482880       16355
    482920     16359.5
    482960     16357.7
    483000     16360.1
    483040     16362.1
    483080     16360.5
    483120     16364.1
    483160     16364.1
    483200     16366.9
    483240     16368.5
    483280     16368.6
    483320     16372.1
    483360     16371.3
    483400     16373.1
    483440     16374.1
    483480     16376.7
    483520     16377.4
    483560     16378.8
    483600     16379.7
    483640     16381.4
    483680       16382
    483720     16386.6
    483760     16384.8
    483800     16387.2
    483840     16389.1
    483880     16387.6
    483920     16391.1
    483960     16391.1
    484000       16394
    484040     16395.5
    484080     16395.7
    484120     16399.2
    484160     16398.3
    484200     16400.3
    484240     16401.2
    484280     16403.7
    484320     16404.4
    484360     16405.8
    484400     16406.8
    484440     16408.5
    484480     16409.1
    484520     16413.6
    484560     16411.8
    484600     16414.3
    484640     16416.2
    484680     16414.7
    484720     16418.2
    484760     16418.3
    484800     16421.1
    484840     16422.6
    484880     16422.7
    484920     16426.3
    484960     16425.4
    485000     16427.4
    485040     16428.2
    485080     16430.8
    485120     16431.4
    485160     16432.9
    485200     16433.9
    485240     16435.6
    485280     16436.2
    485320     16440.7
    485360     16438.9
    485400     16441.3
    485440     16443.2
    485480     16441.8
    485520     16445.4
    485560     16445.3
    485600     16448.2
    485640     16449.7
    485680     16449.8
    485720     16453.3
    485760     16452.4
    485800     16454.4
    485840     16455.4
    485880     16457.9
    485920     16458.5
    485960       16460
    486000       16461
    486040     16462.6
    486080     16463.3
    486120     16467.8
    486160       16466
    486200     16468.4
    486240     16470.4
    486280     16468.8
    486320     16472.5
    486360     16472.4
    486400     16475.2
    486440     16476.8
    486480     16476.9
    486520     16480.3
    486560     16479.4
    486600     16481.5
    486640     16482.4
    486680     16484.9
    486720     16485.5
    486760       16487
    486800       16488
    486840     16489.7
    486880     16490.4
    486920     16494.8
    486960     16493.1
    487000     16495.5
    487040     16497.5
    487080     16495.9
    487120     16499.6
    487160     16499.5
    487200     16502.2
    487240     16503.9
    487280     16503.9
    487320     16507.4
    487360     16506.5
    487400     16508.6
    487440     16509.5
    487480       16512
    487520     16512.7
    487560       16514
    487600       16515
    487640     16516.8
    487680     16517.4
    487720     16521.9
    487760     16520.1
    487800     16522.6
    487840     16524.5
    487880       16523
    487920     16526.7
    487960     16526.6
    488000     16529.4
    488040     16530.9
    488080       16531
    488120     16534.4
    488160     16533.5
    488200     16535.7
    488240     16536.5
    488280     16538.9
    488320     16539.7
    488360     16541.1
    488400     16542.1
    488440     16543.9
    488480     16544.5
    488520       16549
    488560     16547.2
    488600     16549.7
    488640     16551.5
    488680       16550
    488720     16553.8
    488760     16553.6
    488800     16556.4
    488840     16557.9
    488880       16558
    488920     16561.5
    488960     16560.6
    489000     16562.7
    489040     16563.6
    489080       16566
    489120     16566.8
    489160     16568.2
    489200     16569.1
    489240     16570.9
    489280     16571.6
    489320       16576
    489360     16574.3
    489400     16576.8
    489440     16578.6
    489480     16577.1
    489520     16580.9
    489560     16580.7
    489600     16583.5
    489640     16585.1
    489680     16585.2
    489720     16588.6
    489760     16587.7
    489800     16589.8
    489840     16590.7
    489880     16593.1
    489920     16593.8
    489960     16595.2
    490000     16596.2
    490040       16598
    490080     16598.6
    490120     16603.1
    490160     16601.3
    490200     16603.9
    490240     16605.7
    490280     16604.1
    490320     16607.9
    490360     16607.7
    490400     16610.5
    490440     16612.1
    490480     16612.2
    490520     16615.7
    490560     16614.8
    490600     16616.9
    490640     16617.8
    490680     16620.2
    490720       16621
    490760     16622.2
    490800     16623.3
    490840     16625.1
    490880     16625.7
    490920     16630.2
    490960     16628.5
    491000       16631
    491040     16632.7
    491080     16631.2
    491120       16635
    491160     16634.9
    491200     16637.6
    491240     16639.3
    491280     16639.3
    491320     16642.8
    491360     16641.9
    491400       16644
    491440     16644.9
    491480     16647.2
    491520       16648
    491560     16649.3
    491600     16650.3
    491640     16652.2
    491680     16652.8
    491720     16657.3
    491760     16655.5
    491800       16658
    491840     16659.8
    491880     16658.3
    491920     16662.1
    491960     16661.9
    492000     16664.7
    492040     16666.3
    492080     16666.4
    492120     16669.8
    492160       16669
    492200       16671
    492240       16672
    492280     16674.3
    492320     16675.1
    492360     16676.3
    492400     16677.4
    492440     16679.3
    492480     16679.8
    492520     16684.4
    492560     16682.5
    492600     16685.1
    492640     16686.9
    492680     16685.4
    492720     16689.2
    492760     16688.9
    492800     16691.7
    492840     16693.4
    492880     16693.5
    492920     16696.8
    492960     16696.1
    493000     16698.1
    493040     16699.1
    493080     16701.3
    493120     16702.2
    493160     16703.4
    493200     16704.4
    493240     16706.4
    493280     16706.9
    493320     16711.5
    493360     16709.6
    493400     16712.2
    493440     16713.9
    493480     16712.5
    493520     16716.2
    493560     16715.9
    493600     16718.8
    493640     16720.6
    493680     16720.5
    493720       16724
    493760     16723.2
    493800     16725.2
    493840     16726.2
    493880     16728.4
    493920     16729.3
    493960     16730.5
    494000     16731.5
    494040     16733.4
    494080       16734
    494120     16738.6
    494160     16736.7
    494200     16739.3
    494240       16741
    494280     16739.6
    494320     16743.3
    494360       16743
    494400     16745.8
    494440     16747.6
    494480     16747.6
    494520     16751.1
    494560     16750.3
    494600     16752.3
    494640     16753.2
    494680     16755.5
    494720     16756.3
    494760     16757.5
    494800     16758.6
    494840     16760.6
    494880     16761.1
    494920     16765.7
    494960     16763.8
    495000     16766.4
    495040     16768.1
    495080     16766.7
    495120     16770.4
    495160     16770.1
    495200     16772.9
    495240     16774.7
    495280     16774.6
    495320     16778.1
    495360     16777.4
    495400     16779.4
    495440     16780.3
    495480     16782.6
    495520     16783.4
    495560     16784.7
    495600     16785.6
    495640     16787.6
    495680     16788.2
    495720     16792.8
    495760     16790.9
    495800     16793.5
    495840     16795.1
    495880     16793.7
    495920     16797.5
    495960     16797.2
    496000     16800.1
    496040     16801.8
    496080     16801.7
    496120     16805.2
    496160     16804.5
    496200     16806.5
    496240     16807.4
    496280     16809.7
    496320     16810.5
    496360     16811.7
    496400     16812.7
    496440     16814.7
    496480     16815.3
    496520     16819.9
    496560       16818
    496600     16820.7
    496640     16822.2
    496680     16820.8
    496720     16824.6
    496760     16824.3
    496800     16827.2
    496840     16828.9
    496880     16828.8
    496920     16832.2
    496960     16831.6
    497000     16833.5
    497040     16834.5
    497080     16836.7
    497120     16837.6
    497160     16838.9
    497200     16839.8
    497240     16841.9
    497280     16842.5
    497320       16847
    497360     16845.1
    497400     16847.8
    497440     16849.3
    497480     16847.9
    497520     16851.7
    497560     16851.4
    497600     16854.3
    497640       16856
    497680       16856
    497720     16859.4
    497760     16858.7
    497800     16860.6
    497840     16861.6
    497880     16863.9
    497920     16864.6
    497960       16866
    498000     16866.8
    498040     16868.9
    498080     16869.6
    498120     16874.1
    498160     16872.1
    498200     16874.9
    498240     16876.4
    498280     16874.9
    498320     16878.8
    498360     16878.5
    498400     16881.4
    498440     16883.1
    498480       16883
    498520     16886.5
    498560     16885.8
    498600     16887.8
    498640     16888.7
    498680       16891
    498720     16891.8
    498760       16893
    498800     16893.9
    498840     16895.9
    498880     16896.7
    498920     16901.1
    498960     16899.2
    499000     16901.9
    499040     16903.5
    499080       16902
    499120     16905.9
    499160     16905.6
    499200     16908.5
    499240     16910.2
    499280     16910.1
    499320     16913.6
    499360       16913
    499400     16914.8
    499440     16915.8
    499480     16918.1
    499520     16918.9
    499560     16920.1
    499600       16921
    499640     16923.1
    499680     16923.7
    499720     16928.2
    499760     16926.4
    499800     16929.1
    499840     16930.6
    499880     16929.2
    499920     16932.9
    499960     16932.6
    500000     16935.6
    500040     16937.3
    500080     16937.2
    500120     16940.7
    500160     16940.1
    500200     16941.9
    500240     16942.9
    500280     16945.2
    500320       16946
    500360     16947.2
    500400     16948.2
    500440     16950.1
    500480     16950.8
    500520     16955.3
    500560     16953.5
    500600     16956.1
    500640     16957.6
    500680     16956.3
    500720       16960
    500760     16959.7
    500800     16962.6
    500840     16964.4
    500880     16964.3
    500920     16967.7
    500960     16967.2
    501000       16969
    501040       16970
    501080     16972.3
    501120       16973
    501160     16974.2
    501200     16975.3
    501240     16977.2
    501280     16977.7
    501320     16982.4
    501360     16980.5
    501400     16983.3
    501440     16984.7
    501480     16983.4
    501520       16987
    501560     16986.8
    501600     16989.7
    501640     16991.5
    501680     16991.4
    501720     16994.8
    501760     16994.3
    501800     16996.1
    501840     16997.2
    501880     16999.3
    501920     17000.1
    501960     17001.2
    502000     17002.3
    502040     17004.4
    502080     17004.9
    502120     17009.5
    502160     17007.6
    502200     17010.4
    502240     17011.8
    502280     17010.4
    502320     17014.1
    502360       17014
    502400     17016.8
    502440     17018.6
    502480     17018.5
    502520     17021.8
    502560     17021.3
    502600     17023.1
    502640     17024.2
    502680     17026.5
    502720     17027.2
    502760     17028.3
    502800     17029.4
    502840     17031.5
    502880       17032
    502920     17036.6
    502960     17034.7
    503000     17037.5
    503040     17038.9
    503080     17037.6
    503120     17041.2
    503160       17041
    503200     17043.9
    503240     17045.7
    503280     17045.6
    503320     17048.9
    503360     17048.4
    503400     17050.2
    503440     17051.3
    503480     17053.6
    503520     17054.3
    503560     17055.4
    503600     17056.4
    503640     17058.6
    503680     17059.1
    503720     17063.7
    503760     17061.8
    503800     17064.6
    503840       17066
    503880     17064.7
    503920     17068.3
    503960     17068.1
    504000     17071.1
    504040     17072.7
    504080     17072.7
    504120     17075.9
    504160     17075.6
    504200     17077.3
    504240     17078.4
    504280     17080.7
    504320     17081.3
    504360     17082.4
    504400     17083.6
    504440     17085.7
    504480     17086.2
    504520     17090.7
    504560     17088.9
    504600     17091.7
    504640       17093
    504680     17091.8
    504720     17095.4
    504760     17095.2
    504800     17098.1
    504840     17099.8
    504880     17099.8
    504920     17102.9
    504960     17102.6
    505000     17104.3
    505040     17105.5
    505080     17107.8
    505120     17108.4
    505160     17109.4
    505200     17110.7
    505240     17112.7
    505280     17113.3
    505320     17117.8
    505360       17116
    505400     17118.8
    505440     17120.1
    505480     17118.9
    505520     17122.4
    505560     17122.4
    505600     17125.3
    505640     17126.9
    505680     17126.9
    505720       17130
    505760     17129.7
    505800     17131.5
    505840     17132.5
    505880     17134.8
    505920     17135.5
    505960     17136.5
    506000     17137.7
    506040     17139.8
    506080     17140.4
    506120     17144.9
    506160     17143.1
    506200     17145.9
    506240     17147.2
    506280       17146
    506320     17149.6
    506360     17149.4
    506400     17152.4
    506440     17154.1
    506480       17154
    506520       17157
    506560     17156.9
    506600     17158.6
    506640     17159.7
    506680     17161.9
    506720     17162.5
    506760     17163.6
    506800     17164.9
    506840     17166.9
    506880     17167.5
    506920       17172
    506960     17170.2
    507000       17173
    507040     17174.3
    507080     17173.1
    507120     17176.7
    507160     17176.6
    507200     17179.5
    507240     17181.2
    507280     17181.2
    507320     17184.1
    507360     17184.1
    507400     17185.7
    507440     17186.8
    507480     17189.1
    507520     17189.6
    507560     17190.9
    507600     17192.1
    507640       17194
    507680     17194.6
    507720     17199.1
    507760     17197.3
    507800     17200.2
    507840     17201.4
    507880     17200.3
    507920     17203.8
    507960     17203.8
    508000     17206.7
    508040     17208.4
    508080     17208.4
    508120     17211.3
    508160     17211.2
    508200     17212.8
    508240       17214
    508280     17216.2
    508320     17216.8
    508360     17217.9
    508400     17219.2
    508440     17221.2
    508480     17221.8
    508520     17226.3
    508560     17224.5
    508600     17227.4
    508640     17228.5
    508680     17227.5
    508720       17231
    508760     17230.9
    508800     17233.8
    508840     17235.6
    508880     17235.6
    508920     17238.4
    508960     17238.4
    509000     17240.1
    509040     17241.2
    509080     17243.4
    509120       17244
    509160     17245.1
    509200     17246.4
    509240     17248.3
    509280       17249
    509320     17253.5
    509360     17251.6
    509400     17254.6
    509440     17255.6
    509480     17254.7
    509520     17258.2
    509560       17258
    509600       17261
    509640     17262.8
    509680     17262.8
    509720     17265.6
    509760     17265.6
    509800     17267.3
    509840     17268.3
    509880     17270.6
    509920     17271.2
    509960     17272.2
    510000     17273.6
    510040     17275.5
    510080     17276.1
    510120     17280.7
    510160     17278.8
    510200     17281.8
    510240     17282.8
    510280     17281.9
    510320     17285.3
    510360     17285.2
    510400     17288.1
    510440     17289.9
    510480       17290
    510520     17292.7
    510560     17292.8
    510600     17294.5
    510640     17295.6
    510680     17297.8
    510720     17298.4
    510760     17299.4
    510800     17300.8
    510840     17302.7
    510880     17303.3
    510920     17307.8
    510960       17306
    511000       17309
    511040       17310
    511080     17309.1
    511120     17312.4
    511160     17312.5
    511200     17315.2
    511240     17317.1
    511280     17317.1
    511320     17319.9
    511360     17319.9
    511400     17321.6
    511440     17322.7
    511480     17324.9
    511520     17325.6
    511560     17326.7
    511600       17328
    511640     17329.8
    511680     17330.5
    511720     17335.1
    511760     17333.1
    511800     17336.1
    511840     17337.1
    511880     17336.3
    511920     17339.5
    511960     17339.7
    512000     17342.4
    512040     17344.3
    512080     17344.2
    512120     17347.1
    512160     17347.1
    512200     17348.8
    512240       17350
    512280     17352.2
    512320     17352.8
    512360     17353.9
    512400     17355.2
    512440     17357.1
    512480     17357.7
    512520     17362.3
    512560     17360.3
    512600     17363.4
    512640     17364.3
    512680     17363.5
    512720     17366.7
    512760     17366.9
    512800     17369.7
    512840     17371.5
    512880     17371.4
    512920     17374.3
    512960     17374.3
    513000       17376
    513040     17377.2
    513080     17379.4
    513120     17380.1
    513160     17381.1
    513200     17382.4
    513240     17384.2
    513280     17384.9
    513320     17389.4
    513360     17387.5
    513400     17390.5
    513440     17391.5
    513480     17390.7
    513520     17393.8
    513560     17394.2
    513600     17396.9
    513640     17398.7
    513680     17398.7
    513720     17401.6
    513760     17401.4
    513800     17403.1
    513840     17404.4
    513880     17406.6
    513920     17407.3
    513960     17408.3
    514000     17409.6
    514040     17411.4
    514080     17412.1
    514120     17416.6
    514160     17414.7
    514200     17417.7
    514240     17418.7
    514280     17417.9
    514320       17421
    514360     17421.4
    514400     17424.1
    514440     17425.8
    514480     17425.9
    514520     17428.7
    514560     17428.6
    514600     17430.3
    514640     17431.6
    514680     17433.8
    514720     17434.5
    514760     17435.4
    514800     17436.8
    514840     17438.5
    514880     17439.3
    514920     17443.9
    514960     17441.9
    515000     17444.8
    515040     17445.9
    515080     17445.1
    515120     17448.1
    515160     17448.5
    515200     17451.2
    515240       17453
    515280       17453
    515320     17455.8
    515360     17455.8
    515400     17457.4
    515440     17458.7
    515480     17460.9
    515520     17461.7
    515560     17462.6
    515600     17464.1
    515640     17465.7
    515680     17466.5
    515720       17471
    515760       17469
    515800       17472
    515840       17473
    515880     17472.2
    515920     17475.2
    515960     17475.7
    516000     17478.4
    516040     17480.1
    516080     17480.1
    516120       17483
    516160       17483
    516200     17484.6
    516240       17486
    516280     17488.2
    516320     17488.8
    516360     17489.8
    516400     17491.3
    516440     17492.9
    516480     17493.7
    516520     17498.2
    516560     17496.2
    516600     17499.2
    516640     17500.2
    516680     17499.3
    516720     17502.4
    516760     17502.9
    516800     17505.6
    516840     17507.3
    516880     17507.4
    516920     17510.2
    516960     17510.2
    517000     17511.8
    517040     17513.3
    517080     17515.3
    517120     17515.9
    517160     17516.9
    517200     17518.4
    517240     17520.1
    517280     17520.8
    517320     17525.3
    517360     17523.4
    517400     17526.4
    517440     17527.5
    517480     17526.6
    517520     17529.6
    517560     17530.1
    517600     17532.9
    517640     17534.6
    517680     17534.5
    517720     17537.3
    517760     17537.4
    517800     17538.9
    517840     17540.4
    517880     17542.5
    517920     17543.1
    517960     17544.1
    518000     17545.6
    518040     17547.3
    518080       17548
    518120     17552.5
    518160     17550.6
    518200     17553.6
    518240     17554.6
    518280     17553.8
    518320     17556.8
    518360     17557.3
    518400     17560.1
    518440     17561.7
    518480     17561.6
    518520     17564.5
    518560     17564.6
    518600     17566.2
    518640     17567.6
    518680     17569.7
    518720     17570.3
    518760     17571.3
    518800     17572.8
    518840     17574.5
    518880     17575.2
    518920     17579.7
    518960     17577.8
    519000     17580.8
    519040     17581.8
    519080       17581
    519120     17583.9
    519160     17584.5
    519200     17587.3
    519240     17588.9
    519280     17588.9
    519320     17591.7
    519360     17591.8
    519400     17593.4
    519440     17594.7
    519480       17597
    519520     17597.5
    519560     17598.5
    519600       17600
    519640     17601.7
    519680     17602.4
    519720     17606.9
    519760     17604.9
    519800       17608
    519840       17609
    519880     17608.2
    519920     17611.1
    519960     17611.6
    520000     17614.5
    520040     17616.1
    520080     17616.1
    520120     17618.8
    520160       17619
    520200     17620.5
    520240     17621.8
    520280     17624.2
    520320     17624.7
    520360     17625.7
    520400     17627.1
    520440     17628.8
    520480     17629.6
    520520       17634
    520560     17632.1
    520600     17635.1
    520640     17636.2
    520680     17635.3
    520720     17638.4
    520760     17638.7
    520800     17641.7
    520840     17643.3
    520880     17643.1
    520920       17646
    520960     17646.3
    521000     17647.7
    521040       17649
    521080     17651.3
    521120     17651.9
    521160     17652.8
    521200     17654.2
    521240       17656
    521280     17656.7
    521320     17661.2
    521360     17659.2
    521400     17662.3
    521440     17663.3
    521480     17662.5
    521520     17665.5
    521560     17665.9
    521600     17668.8
    521640     17670.4
    521680     17670.3
    521720       17673
    521760     17673.4
    521800     17674.8
    521840     17676.1
    521880     17678.4
    521920       17679
    521960       17680
    522000     17681.3
    522040     17683.1
    522080     17683.8
    522120     17688.4
    522160     17686.4
    522200     17689.5
    522240     17690.4
    522280     17689.7
    522320     17692.6
    522360       17693
    522400     17695.9
    522440     17697.5
    522480     17697.5
    522520     17700.1
    522560     17700.6
    522600     17701.8
    522640     17703.3
    522680     17705.6
    522720     17706.1
    522760     17707.2
    522800     17708.4
    522840     17710.3
    522880       17711
    522920     17715.5
    522960     17713.5
    523000     17716.6
    523040     17717.5
    523080     17716.8
    523120     17719.8
    523160     17720.1
    523200     17723.1
    523240     17724.6
    523280     17724.6
    523320     17727.3
    523360     17727.6
    523400     17728.9
    523440     17730.4
    523480     17732.8
    523520     17733.2
    523560     17734.3
    523600     17735.6
    523640     17737.4
    523680     17738.1
    523720     17742.6
    523760     17740.5
    523800     17743.8
    523840     17744.6
    523880     17743.9
    523920       17747
    523960     17747.1
    524000     17750.1
    524040     17751.7
    524080     17751.6
    524120     17754.3
    524160     17754.8
    524200       17756
    524240     17757.4
    524280     17759.9
    524320     17760.3
    524360     17761.4
    524400     17762.7
    524440     17764.5
    524480     17765.3
    524520     17769.6
    524560     17767.7
    524600     17770.9
    524640     17771.7
    524680     17770.9
    524720     17774.1
    524760     17774.3
    524800     17777.3
    524840     17778.8
    524880     17778.7
    524920     17781.5
    524960     17781.9
    525000     17783.2
    525040     17784.6
    525080     17786.9
    525120     17787.4
    525160     17788.4
    525200     17789.8
    525240     17791.5
    525280     17792.4
    525320     17796.7
    525360     17794.8
    525400       17798
    525440     17798.9
    525480     17798.1
    525520     17801.2
    525560     17801.4
    525600     17804.4
    525640     17805.9
    525680     17805.8
    525720     17808.6
    525760       17809
    525800     17810.2
    525840     17811.7
    525880       17814
    525920     17814.5
    525960     17815.6
    526000       17817
    526040     17818.6
    526080     17819.4
    526120     17823.8
    526160     17821.9
    526200     17825.1
    526240       17826
    526280     17825.1
    526320     17828.3
    526360     17828.5
    526400     17831.4
    526440     17833.1
    526480     17832.8
    526520     17835.7
    526560     17836.1
    526600     17837.3
    526640     17838.8
    526680     17841.2
    526720     17841.6
    526760     17842.7
    526800     17844.1
    526840     17845.7
    526880     17846.5
    526920     17850.9
    526960       17849
    527000     17852.2
    527040     17853.1
    527080     17852.2
    527120     17855.5
    527160     17855.6
    527200     17858.5
    527240     17860.1
    527280       17860
    527320     17862.8
    527360     17863.2
    527400     17864.4
    527440     17865.9
    527480     17868.3
    527520     17868.7
    527560     17869.8
    527600     17871.3
    527640     17872.8
    527680     17873.7
    527720     17878.1
    527760       17876
    527800     17879.3
    527840     17880.2
    527880     17879.4
    527920     17882.6
    527960     17882.7
    528000     17885.7
    528040     17887.3
    528080       17887
    528120     17889.8
    528160     17890.3
    528200     17891.6
    528240       17893
    528280     17895.5
    528320     17895.8
    528360     17896.9
    528400     17898.4
    528440       17900
    528480     17900.8
    528520     17905.2
    528560     17903.3
    528600     17906.5
    528640     17907.3
    528680     17906.6
    528720     17909.8
    528760     17909.9
    528800     17912.8
    528840     17914.4
    528880     17914.2
    528920     17916.9
    528960     17917.5
    529000     17918.7
    529040     17920.1
    529080     17922.6
    529120     17922.9
    529160     17924.1
    529200     17925.5
    529240     17927.1
    529280       17928
    529320     17932.3
    529360     17930.5
    529400     17933.7
    529440     17934.5
    529480     17933.7
    529520       17937
    529560       17937
    529600       17940
    529640     17941.6
    529680     17941.4
    529720       17944
    529760     17944.6
    529800     17945.8
    529840     17947.2
    529880     17949.7
    529920       17950
    529960     17951.3
    530000     17952.7
    530040     17954.3
    530080     17955.2
    530120     17959.5
    530160     17957.6
    530200     17960.8
    530240     17961.7
    530280     17960.8
    530320     17964.1
    530360     17964.1
    530400     17967.1
    530440     17968.8
    530480     17968.6
    530520     17971.2
    530560     17971.8
    530600       17973
    530640     17974.4
    530680     17976.9
    530720     17977.1
    530760     17978.4
    530800     17979.8
    530840     17981.5
    530880     17982.3
    530920     17986.6
    530960     17984.8
    531000     17987.9
    531040     17988.9
    531080     17988.1
    531120     17991.3
    531160     17991.3
    531200     17994.3
    531240       17996
    531280     17995.8
    531320     17998.5
    531360       17999
    531400     18000.2
    531440     18001.6
    531480     18004.1
    531520     18004.4
    531560     18005.6
    531600       18007
    531640     18008.7
    531680     18009.5
    531720     18013.8
    531760     18011.9
    531800     18015.2
    531840     18016.1
    531880     18015.3
    531920     18018.5
    531960     18018.5
    532000     18021.5
    532040     18023.2
    532080     18023.1
    532120     18025.7
    532160     18026.3
    532200     18027.4
    532240     18028.8
    532280     18031.3
    532320     18031.6
    532360     18032.8
    532400     18034.2
    532440     18035.9
    532480     18036.8
    532520     18041.1
    532560     18039.1
    532600     18042.4
    532640     18043.3
    532680     18042.5
    532720     18045.8
    532760     18045.8
    532800     18048.8
    532840     18050.3
    532880     18050.3
    532920     18052.9
    532960     18053.5
    533000     18054.6
    533040       18056
    533080     18058.5
    533120     18058.9
    533160     18060.1
    533200     18061.5
    533240     18063.2
    533280       18064
    533320     18068.3
    533360     18066.3
    533400     18069.6
    533440     18070.5
    533480     18069.7
    533520     18073.1
    533560       18073
    533600     18075.9
    533640     18077.5
    533680     18077.5
    533720     18080.2
    533760     18080.7
    533800     18081.8
    533840     18083.2
    533880     18085.8
    533920     18086.1
    533960     18087.3
    534000     18088.8
    534040     18090.4
    534080     18091.3
    534120     18095.5
    534160     18093.5
    534200     18096.9
    534240     18097.6
    534280     18096.9
    534320     18100.3
    534360     18100.3
    534400       18103
    534440     18104.7
    534480     18104.8
    534520     18107.4
    534560     18107.9
    534600       18109
    534640     18110.4
    534680       18113
    534720     18113.3
    534760     18114.5
    534800     18115.9
    534840     18117.6
    534880     18118.5
    534920     18122.7
    534960     18120.6
    535000     18124.1
    535040     18124.9
    535080       18124
    535120     18127.4
    535160     18127.3
    535200     18130.2
    535240     18131.9
    535280     18131.9
    535320     18134.6
    535360     18135.1
    535400     18136.2
    535440     18137.6
    535480     18140.2
    535520     18140.5
    535560     18141.7
    535600     18143.1
    535640     18144.9
    535680     18145.6
    535720     18149.9
    535760     18147.8
    535800     18151.3
    535840     18152.1
    535880     18151.2
    535920     18154.6
    535960     18154.5
    536000     18157.3
    536040     18159.1
    536080     18159.1
    536120     18161.8
    536160     18162.3
    536200     18163.4
    536240     18164.8
    536280     18167.4
    536320     18167.7
    536360     18168.9
    536400     18170.2
    536440       18172
    536480     18172.8
    536520     18177.1
    536560       18175
    536600     18178.4
    536640     18179.3
    536680     18178.4
    536720     18181.9
    536760     18181.7
    536800     18184.5
    536840     18186.3
    536880     18186.2
    536920       18189
    536960     18189.5
    537000     18190.5
    537040     18191.9
    537080     18194.5
    537120     18194.8
    537160     18196.1
    537200     18197.4
    537240     18199.2
    537280       18200
    537320     18204.3
    537360     18202.1
    537400     18205.5
    537440     18206.6
    537480     18205.6
    537520       18209
    537560     18208.9
    537600     18211.7
    537640     18213.4
    537680     18213.5
    537720     18216.1
    537760     18216.8
    537800     18217.7
    537840     18219.2
    537880     18221.7
    537920       18222
    537960     18223.2
    538000     18224.6
    538040     18226.4
    538080     18227.1
    538120     18231.4
    538160     18229.3
    538200     18232.6
    538240     18233.7
    538280     18232.7
    538320     18236.1
    538360     18236.1
    538400     18238.8
    538440     18240.6
    538480     18240.6
    538520     18243.2
    538560       18244
    538600     18244.8
    538640     18246.4
    538680     18248.9
    538720     18249.1
    538760     18250.4
    538800     18251.8
    538840     18253.6
    538880     18254.3
    538920     18258.6
    538960     18256.5
    539000     18259.8
    539040       18261
    539080     18259.9
    539120     18263.3
    539160     18263.2
    539200       18266
    539240     18267.9
    539280     18267.9
    539320     18270.4
    539360     18271.1
    539400     18272.1
    539440     18273.6
    539480       18276
    539520     18276.2
    539560     18277.6
    539600     18278.8
    539640     18280.7
    539680     18281.5
    539720     18285.8
    539760     18283.7
    539800     18286.9
    539840     18288.1
    539880     18287.2
    539920     18290.5
    539960     18290.4
    540000     18293.2
    540040     18295.1
    540080     18295.1
    540120     18297.5
    540160     18298.4
    540200     18299.2
    540240     18300.8
    540280     18303.2
    540320     18303.4
    540360     18304.7
    540400       18306
    540440     18307.9
    540480     18308.7
    540520     18312.9
    540560     18310.9
    540600     18314.1
    540640     18315.3
    540680     18314.4
    540720     18317.7
    540760     18317.5
    540800     18320.4
    540840     18322.3
    540880     18322.3
    540920     18324.8
    540960     18325.6
    541000     18326.3
    541040       18328
    541080     18330.5
    541120     18330.7
    541160     18331.9
    541200     18333.2
    541240     18335.1
    541280     18335.9
    541320       18340
    541360     18338.2
    541400     18341.4
    541440     18342.5
    541480     18341.5
    541520     18344.9
    541560     18344.6
    541600     18347.7
    541640     18349.4
    541680     18349.5
    541720       18352
    541760     18352.8
    541800     18353.5
    541840     18355.2
    541880     18357.7
    541920     18357.9
    541960     18359.1
    542000     18360.3
    542040     18362.2
    542080     18363.1
    542120     18367.1
    542160     18365.4
    542200     18368.6
    542240     18369.6
    542280     18368.7
    542320       18372
    542360     18371.8
    542400     18374.9
    542440     18376.5
    542480     18376.6
    542520     18379.2
    542560     18379.9
    542600     18380.7
    542640     18382.4
    542680     18384.8
    542720     18385.1
    542760     18386.2
    542800     18387.5
    542840     18389.4
    542880     18390.3
    542920     18394.3
    542960     18392.5
    543000     18395.7
    543040     18396.8
    543080     18395.9
    543120     18399.2
    543160       18399
    543200       18402
    543240     18403.6
    543280     18403.8
    543320     18406.3
    543360     18407.1
    543400     18407.8
    543440     18409.6
    543480     18411.9
    543520     18412.2
    543560     18413.4
    543600     18414.7
    543640     18416.6
    543680     18417.5
    543720     18421.5
    543760     18419.7
    543800     18422.9
    543840     18423.9
    543880       18423
    543920     18426.4
    543960       18426
    544000     18429.2
    544040     18430.8
    544080     18430.9
    544120     18433.5
    544160     18434.3
    544200       18435
    544240     18436.9
    544280     18439.1
    544320     18439.3
    544360     18440.6
    544400     18441.8
    544440     18443.7
    544480     18444.7
    544520     18448.7
    544560     18446.9
    544600     18450.1
    544640     18451.1
    544680     18450.1
    544720     18453.6
    544760     18453.2
    544800     18456.3
    544840     18457.9
    544880     18458.1
    544920     18460.7
    544960     18461.4
    545000       18462
    545040     18463.9
    545080     18466.3
    545120     18466.4
    545160     18467.7
    545200     18468.9
    545240     18470.8
    545280     18471.8
    545320     18475.9
    545360       18474
    545400     18477.3
    545440     18478.3
    545480     18477.3
    545520     18480.7
    545560     18480.4
    545600     18483.4
    545640     18485.1
    545680     18485.3
    545720     18487.9
    545760     18488.6
    545800     18489.2
    545840     18491.1
    545880     18493.4
    545920     18493.5
    545960     18494.8
    546000       18496
    546040     18498.1
    546080     18498.9
    546120       18503
    546160     18501.1
    546200     18504.5
    546240     18505.5
    546280     18504.5
    546320     18507.9
    546360     18507.6
    546400     18510.7
    546440     18512.2
    546480     18512.5
    546520     18515.1
    546560     18515.7
    546600     18516.4
    546640     18518.3
    546680     18520.5
    546720     18520.6
    546760       18522
    546800     18523.1
    546840     18525.2
    546880       18526
    546920     18530.2
    546960     18528.3
    547000     18531.7
    547040     18532.7
    547080     18531.7
    547120     18535.1
    547160     18534.7
    547200     18537.9
    547240     18539.5
    547280     18539.7
    547320     18542.2
    547360     18542.9
    547400     18543.5
    547440     18545.6
    547480     18547.6
    547520     18547.8
    547560     18549.2
    547600     18550.2
    547640     18552.3
    547680     18553.3
    547720     18557.3
    547760     18555.4
    547800     18558.9
    547840     18559.9
    547880     18558.9
    547920     18562.3
    547960     18561.9
    548000       18565
    548040     18566.7
    548080     18566.8
    548120     18569.4
    548160       18570
    548200     18570.7
    548240     18572.8
    548280     18574.8
    548320     18574.9
    548360     18576.3
    548400     18577.3
    548440     18579.5
    548480     18580.5
    548520     18584.5
    548560     18582.6
    548600       18586
    548640       18587
    548680     18586.1
    548720     18589.4
    548760     18589.1
    548800     18592.2
    548840     18593.8
    548880     18593.9
    548920     18596.5
    548960     18597.2
    549000     18597.9
    549040     18599.9
    549080     18601.9
    549120       18602
    549160     18603.3
    549200     18604.6
    549240     18606.7
    549280     18607.7
    549320     18611.7
    549360     18609.7
    549400     18613.1
    549440     18614.2
    549480     18613.1
    549520     18616.6
    549560     18616.3
    549600     18619.4
    549640     18620.9
    549680     18621.1
    549720     18623.7
    549760     18624.4
    549800     18624.9
    549840       18627
    549880     18629.1
    549920     18629.1
    549960     18630.6
    550000     18631.7
    550040     18633.8
    550080     18634.8
    550120     18638.8
    550160     18636.8
    550200     18640.2
    550240     18641.3
    550280     18640.3
    550320     18643.7
    550360     18643.4
    550400     18646.5
    550440     18648.1
    550480     18648.2
    550520     18650.9
    550560     18651.5
    550600     18652.1
    550640     18654.2
    550680     18656.3
    550720     18656.3
    550760     18657.7
    550800     18658.8
    550840       18661
    550880       18662
    550920       18666
    550960       18664
    551000     18667.5
    551040     18668.6
    551080     18667.5
    551120     18670.9
    551160     18670.6
    551200     18673.7
    551240     18675.2
    551280     18675.3
    551320       18678
    551360     18678.8
    551400     18679.3
    551440     18681.3
    551480     18683.5
    551520     18683.4
    551560     18684.8
    551600       18686
    551640     18688.1
    551680     18689.2
    551720     18693.2
    551760     18691.2
    551800     18694.6
    551840     18695.8
    551880     18694.6
    551920       18698
    551960     18697.6
    552000     18700.8
    552040     18702.3
    552080     18702.5
    552120       18705
    552160     18705.9
    552200     18706.4
    552240     18708.4
    552280     18710.6
    552320     18710.5
    552360       18712
    552400     18713.1
    552440     18715.2
    552480     18716.4
    552520     18720.3
    552560     18718.2
    552600     18721.8
    552640     18722.8
    552680     18721.8
    552720       18725
    552760     18724.8
    552800     18727.9
    552840     18729.5
    552880     18729.6
    552920     18732.1
    552960       18733
    553000     18733.5
    553040     18735.6
    553080     18737.7
    553120     18737.7
    553160     18739.2
    553200     18740.3
    553240     18742.3
    553280     18743.5
    553320     18747.3
    553360     18745.3
    553400     18748.9
    553440     18749.9
    553480     18748.9
    553520     18752.1
    553560     18751.9
    553600     18754.9
    553640     18756.5
    553680     18756.7
    553720     18759.2
    553760       18760
    553800     18760.6
    553840     18762.7
    553880     18764.9
    553920     18764.8
    553960     18766.2
    554000     18767.3
    554040     18769.5
    554080     18770.6
    554120     18774.5
    554160     18772.4
    554200       18776
    554240     18777.1
    554280       18776
    554320     18779.3
    554360       18779
    554400       18782
    554440     18783.8
    554480     18783.8
    554520     18786.4
    554560     18787.2
    554600     18787.7
    554640     18789.7
    554680       18792
    554720     18791.9
    554760     18793.4
    554800     18794.3
    554840     18796.6
    554880     18797.7
    554920     18801.6
    554960     18799.6
    555000     18803.1
    555040     18804.3
    555080     18803.1
    555120     18806.4
    555160     18806.1
    555200     18809.2
    555240     18810.8
    555280       18811
    555320     18813.4
    555360     18814.4
    555400     18814.8
    555440     18816.8
    555480       18819
    555520     18819.1
    555560     18820.4
    555600     18821.4
    555640     18823.8
    555680     18824.9
    555720     18828.8
    555760     18826.7
    555800     18830.2
    555840     18831.5
    555880     18830.2
    555920     18833.6
    555960     18833.2
    556000     18836.3
    556040     18837.9
    556080     18838.1
    556120     18840.6
    556160     18841.5
    556200     18841.9
    556240     18843.9
    556280     18846.1
    556320     18846.2
    556360     18847.6
    556400     18848.5
    556440     18850.9
    556480     18851.9
    556520     18855.9
    556560     18853.8
    556600     18857.4
    556640     18858.5
    556680     18857.3
    556720     18860.7
    556760     18860.3
    556800     18863.4
    556840       18865
    556880     18865.1
    556920     18867.7
    556960     18868.6
    557000       18869
    557040     18871.1
    557080     18873.3
    557120     18873.2
    557160     18874.6
    557200     18875.6
    557240     18877.9
    557280       18879
    557320       18883
    557360     18880.9
    557400     18884.4
    557440     18885.7
    557480     18884.4
    557520     18887.7
    557560     18887.4
    557600     18890.4
    557640     18892.1
    557680     18892.3
    557720     18894.8
    557760     18895.8
    557800     18896.1
    557840     18898.1
    557880     18900.4
    557920     18900.3
    557960     18901.7
    558000     18902.6
    558040       18905
    558080     18906.2
    558120     18910.1
    558160       18908
    558200     18911.6
    558240     18912.8
    558280     18911.5
    558320     18914.8
    558360     18914.6
    558400     18917.5
    558440     18919.2
    558480     18919.4
    558520     18921.9
    558560     18922.9
    558600     18923.1
    558640     18925.2
    558680     18927.4
    558720     18927.4
    558760     18928.7
    558800     18929.7
    558840       18932
    558880     18933.2
    558920     18937.2
    558960     18935.1
    559000     18938.7
    559040     18939.8
    559080     18938.5
    559120     18941.9
    559160     18941.8
    559200     18944.7
    559240     18946.3
    559280     18946.5
    559320       18949
    559360     18949.9
    559400     18950.2
    559440     18952.4
    559480     18954.5
    559520     18954.4
    559560     18955.8
    559600     18956.9
    559640     18959.1
    559680     18960.4
    559720     18964.3
    559760     18962.2
    559800     18965.9
    559840       18967
    559880     18965.6
    559920       18969
    559960     18968.8
    560000     18971.6
    560040     18973.4
    560080     18973.6
    560120     18976.1
    560160       18977
    560200     18977.2
    560240     18979.5
    560280     18981.6
    560320     18981.5
    560360     18982.9
    560400     18983.9
    560440     18986.3
    560480     18987.5
    560520     18991.4
    560560     18989.3
    560600     18992.9
    560640       18994
    560680     18992.6
    560720     18996.1
    560760     18995.8
    560800     18998.6
    560840     19000.5
    560880     19000.6
    560920     19003.2
    560960     19004.2
    561000     19004.4
    561040     19006.7
    561080     19008.7
    561120     19008.5
    561160     19010.1
    561200       19011
    561240     19013.4
    561280     19014.6
    561320     19018.6
    561360     19016.3
    561400     19020.1
    561440     19021.1
    561480     19019.8
    561520     19023.2
    561560     19022.9
    561600     19025.8
    561640     19027.6
    561680     19027.7
    561720     19030.3
    561760     19031.4
    561800     19031.6
    561840     19033.9
    561880     19035.8
    561920     19035.7
    561960     19037.2
    562000     19038.1
    562040     19040.5
    562080     19041.8
    562120     19045.8
    562160     19043.5
    562200     19047.2
    562240     19048.3
    562280     19046.9
    562320     19050.4
    562360     19050.1
    562400     19052.9
    562440     19054.7
    562480     19054.8
    562520     19057.3
    562560     19058.4
    562600     19058.7
    562640       19061
    562680       19063
    562720     19062.8
    562760     19064.4
    562800     19065.1
    562840     19067.7
    562880     19068.9
    562920     19072.8
    562960     19070.7
    563000     19074.3
    563040     19075.5
    563080     19074.1
    563120     19077.6
    563160     19077.2
    563200       19080
    563240     19081.8
    563280     19081.9
    563320     19084.5
    563360     19085.4
    563400     19085.8
    563440     19088.2
    563480     19090.1
    563520       19090
    563560     19091.5
    563600     19092.3
    563640     19094.8
    563680       19096
    563720       19100
    563760     19097.9
    563800     19101.5
    563840     19102.6
    563880     19101.2
    563920     19104.7
    563960     19104.4
    564000     19107.1
    564040       19109
    564080       19109
    564120     19111.6
    564160     19112.6
    564200       19113
    564240     19115.3
    564280     19117.2
    564320     19117.1
    564360     19118.6
    564400     19119.4
    564440       19122
    564480     19123.2
    564520     19127.2
    564560       19125
    564600     19128.6
    564640     19129.8
    564680     19128.3
    564720     19131.9
    564760     19131.7
    564800     19134.3
    564840     19136.1
    564880     19136.2
    564920     19138.7
    564960     19139.7
    565000     19140.1
    565040     19142.5
    565080     19144.4
    565120     19144.2
    565160     19145.8
    565200     19146.6
    565240     19149.2
    565280     19150.3
    565320     19154.4
    565360     19152.1
    565400     19155.6
    565440       19157
    565480     19155.6
    565520       19159
    565560     19158.8
    565600     19161.4
    565640     19163.3
    565680     19163.3
    565720     19165.8
    565760     19166.8
    565800     19167.2
    565840     19169.7
    565880     19171.6
    565920     19171.3
    565960     19172.9
    566000     19173.8
    566040     19176.3
    566080     19177.5
    566120     19181.3
    566160     19179.2
    566200     19182.7
    566240     19184.1
    566280     19182.7
    566320     19186.1
    566360       19186
    566400     19188.4
    566440     19190.4
    566480     19190.5
    566520       19193
    566560     19193.8
    566600     19194.3
    566640     19196.8
    566680     19198.7
    566720     19198.4
    566760       19200
    566800       19201
    566840     19203.4
    566880     19204.6
    566920     19208.4
    566960     19206.4
    567000     19209.9
    567040     19211.3
    567080     19209.8
    567120     19213.3
    567160     19213.2
    567200     19215.6
    567240     19217.6
    567280     19217.8
    567320     19220.1
    567360       19221
    567400     19221.4
    567440     19223.9
    567480     19225.9
    567520     19225.6
    567560     19227.2
    567600     19228.1
    567640     19230.6
    567680     19231.7
    567720     19235.6
    567760     19233.5
    567800       19237
    567840     19238.4
    567880       19237
    567920     19240.4
    567960     19240.3
    568000     19242.8
    568040     19244.6
    568080       19245
    568120     19247.3
    568160     19248.2
    568200     19248.5
    568240     19251.1
    568280     19253.1
    568320     19252.7
    568360     19254.4
    568400     19255.2
    568440     19257.8
    568480     19258.8
    568520     19262.8
    568560     19260.7
    568600     19264.2
    568640     19265.6
    568680     19264.2
    568720     19267.6
    568760     19267.5
    568800       19270
    568840     19271.9
    568880     19272.2
    568920     19274.3
    568960     19275.4
    569000     19275.7
    569040     19278.3
    569080     19280.3
    569120     19279.9
    569160     19281.6
    569200     19282.3
    569240     19284.9
    569280       19286
    569320     19289.9
    569360     19287.9
    569400     19291.4
    569440     19292.9
    569480     19291.4
    569520     19294.7
    569560     19294.7
    569600     19297.2
    569640       19299
    569680     19299.3
    569720     19301.5
    569760     19302.7
    569800     19302.9
    569840     19305.6
    569880     19307.6
    569920       19307
    569960     19308.7
    570000     19309.6
    570040     19312.2
    570080     19313.2
    570120     19317.1
    570160     19315.2
    570200     19318.6
    570240     19320.1
    570280     19318.6
    570320     19321.8
    570360     19321.9
    570400     19324.5
    570440     19326.2
    570480     19326.5
    570520     19328.8
    570560     19329.9
    570600     19330.1
    570640     19332.8
    570680     19334.7
    570720     19334.3
    570760       19336
    570800     19336.9
    570840     19339.4
    570880     19340.4
    570920     19344.3
    570960     19342.4
    571000     19345.8
    571040     19347.3
    571080     19345.8
    571120       19349
    571160     19349.1
    571200     19351.6
    571240     19353.4
    571280     19353.7
    571320     19355.9
    571360     19357.1
    571400     19357.4
    571440       19360
    571480     19361.9
    571520     19361.5
    571560     19363.2
    571600       19364
    571640     19366.6
    571680     19367.6
    571720     19371.5
    571760     19369.6
    571800       19373
    571840     19374.5
    571880     19372.9
    571920     19376.2
    571960     19376.2
    572000     19378.9
    572040     19380.5
    572080     19380.8
    572120     19383.2
    572160     19384.4
    572200     19384.6
    572240     19387.2
    572280     19389.1
    572320     19388.7
    572360     19390.4
    572400     19391.2
    572440     19393.8
    572480     19394.8
    572520     19398.6
    572560     19396.8
    572600     19400.2
    572640     19401.5
    572680     19400.1
    572720     19403.3
    572760     19403.4
    572800     19406.1
    572840     19407.8
    572880       19408
    572920     19410.3
    572960     19411.6
    573000     19411.8
    573040     19414.5
    573080     19416.4
    573120     19415.8
    573160     19417.5
    573200     19418.4
    573240     19421.1
    573280     19422.1
    573320     19425.8
    573360       19424
    573400     19427.5
    573440     19428.7
    573480     19427.2
    573520     19430.4
    573560     19430.5
    573600     19433.3
    573640       19435
    573680     19435.2
    573720     19437.5
    573760     19438.7
    573800     19438.9
    573840     19441.6
    573880     19443.5
    573920       19443
    573960     19444.6
    574000     19445.5
    574040     19448.3
    574080     19449.2
    574120     19452.9
    574160     19451.2
    574200     19454.7
    574240     19455.9
    574280     19454.4
    574320     19457.6
    574360     19457.7
    574400     19460.5
    574440     19462.1
    574480     19462.4
    574520     19464.6
    574560     19465.9
    574600       19466
    574640     19468.7
    574680     19470.6
    574720     19470.2
    574760     19471.8
    574800     19472.6
    574840     19475.4
    574880     19476.3
    574920     19480.2
    574960     19478.3
    575000     19481.9
    575040       19483
    575080     19481.6
    575120     19484.8
    575160     19484.8
    575200     19487.6
    575240     19489.3
    575280     19489.5
    575320     19491.6
    575360     19492.9
    575400     19493.3
    575440     19495.9
    575480     19497.8
    575520     19497.2
    575560     19498.9
    575600     19499.8
    575640     19502.6
    575680     19503.4
    575720     19507.2
    575760     19505.5
    575800       19509
    575840     19510.2
    575880     19508.8
    575920       19512
    575960     19511.9
    576000     19514.8
    576040     19516.4
    576080     19516.7
    576120     19518.8
    576160       19520
    576200     19520.5
    576240     19523.1
    576280     19524.9
    576320     19524.3
    576360     19526.1
    576400     19526.9
    576440     19529.8
    576480     19530.5
    576520     19534.3
    576560     19532.6
    576600     19536.1
    576640     19537.4
    576680     19535.9
    576720     19539.1
    576760     19539.1
    576800       19542
    576840     19543.7
    576880     19543.8
    576920       19546
    576960     19547.2
    577000     19547.7
    577040     19550.2
    577080     19552.1
    577120     19551.5
    577160     19553.3
    577200     19554.2
    577240     19556.9
    577280     19557.6
    577320     19561.5
    577360     19559.8
    577400     19563.3
    577440     19564.5
    577480     19563.1
    577520     19566.1
    577560     19566.2
    577600     19569.2
    577640     19570.9
    577680       19571
    577720     19573.2
    577760     19574.2
    577800     19574.8
    577840     19577.4
    577880     19579.2
    577920     19578.6
    577960     19580.5
    578000     19581.4
    578040       19584
    578080     19584.7
    578120     19588.6
    578160       19587
    578200     19590.4
    578240     19591.6
    578280     19590.1
    578320     19593.3
    578360     19593.3
    578400     19596.3
    578440       19598
    578480     19598.3
    578520     19600.2
    578560     19601.3
    578600     19602.1
    578640     19604.5
    578680     19606.3
    578720     19605.8
    578760     19607.6
    578800     19608.6
    578840       19611
    578880       19612
    578920     19615.8
    578960     19614.1
    579000     19617.6
    579040     19618.8
    579080     19617.2
    579120     19620.4
    579160     19620.5
    579200     19623.5
    579240     19625.1
    579280     19625.3
    579320     19627.5
    579360     19628.4
    579400     19629.4
    579440     19631.7
    579480     19633.5
    579520       19633
    579560     19634.8
    579600     19635.8
    579640     19638.3
    579680     19639.2
    579720       19643
    579760     19641.3
    579800     19644.7
    579840     19645.9
    579880     19644.4
    579920     19647.6
    579960     19647.6
    580000     19650.6
    580040     19652.2
    580080     19652.4
    580120     19654.5
    580160     19655.6
    580200     19656.5
    580240     19658.8
    580280     19660.6
    580320     19660.2
    580360     19661.9
    580400     19662.9
    580440     19665.4
    580480     19666.3
    580520     19670.1
    580560     19668.5
    580600     19671.7
    580640       19673
    580680     19671.6
    580720     19674.8
    580760     19674.6
    580800     19677.7
    580840     19679.3
    580880     19679.6
    580920     19681.7
    580960     19682.7
    581000     19683.6
    581040     19685.9
    581080     19687.5
    581120     19687.2
    581160       19689
    581200       19690
    581240     19692.4
    581280     19693.3
    581320     19697.3
    581360     19695.6
    581400     19698.7
    581440     19700.1
    581480     19698.6
    581520     19701.8
    581560     19701.8
    581600     19704.7
    581640     19706.5
    581680     19706.8
    581720       19709
    581760     19709.9
    581800     19710.8
    581840       19713
    581880     19714.7
    581920     19714.4
    581960       19716
    582000     19717.2
    582040     19719.6
    582080     19720.4
    582120     19724.4
    582160     19722.7
    582200       19726
    582240     19727.3
    582280     19725.7
    582320     19728.9
    582360       19729
    582400     19731.8
    582440     19733.7
    582480     19733.9
    582520     19736.1
    582560       19737
    582600       19738
    582640     19740.2
    582680     19741.9
    582720     19741.5
    582760     19743.2
    582800     19744.4
    582840     19746.7
    582880     19747.5
    582920     19751.6
    582960     19749.8
    583000     19753.1
    583040     19754.6
    583080     19752.9
    583120     19756.1
    583160     19756.1
    583200     19759.1
    583240     19760.8
    583280       19761
    583320     19763.2
    583360     19764.2
    583400     19765.2
    583440     19767.3
    583480       19769
    583520     19768.6
    583560     19770.2
    583600     19771.5
    583640     19773.8
    583680     19774.6
    583720     19778.7
    583760       19777
    583800     19780.3
    583840     19781.7
    583880     19780.2
    583920     19783.3
    583960     19783.3
    584000     19786.1
    584040     19787.9
    584080     19788.1
    584120     19790.3
    584160     19791.4
    584200     19792.3
    584240     19794.4
    584280     19796.1
    584320     19795.7
    584360     19797.4
    584400     19798.7
    584440     19800.9
    584480     19801.8
    584520     19805.9
    584560     19804.1
    584600     19807.5
    584640     19808.8
    584680     19807.3
    584720     19810.4
    584760     19810.4
    584800     19813.3
    584840     19815.1
    584880     19815.3
    584920     19817.5
    584960     19818.5
    585000     19819.4
    585040     19821.6
    585080     19823.2
    585120     19822.8
    585160     19824.5
    585200     19825.9
    585240       19828
    585280     19828.9
    585320       19833
    585360     19831.1
    585400     19834.6
    585440     19835.9
    585480     19834.5
    585520     19837.5
    585560     19837.6
    585600     19840.5
    585640     19842.2
    585680     19842.4
    585720     19844.5
    585760     19845.7
    585800     19846.5
    585840     19848.8
    585880     19850.4
    585920     19850.1
    585960     19851.6
    586000     19853.1
    586040     19855.1
    586080     19856.1
    586120       19860
    586160     19858.2
    586200     19861.7
    586240       19863
    586280     19861.6
    586320     19864.7
    586360     19864.8
    586400     19867.6
    586440     19869.4
    586480     19869.6
    586520     19871.7
    586560     19872.8
    586600     19873.5
    586640     19875.9
    586680     19877.5
    586720     19877.2
    586760     19878.6
    586800     19880.3
    586840     19882.2
    586880     19883.2
    586920       19887
    586960     19885.4
    587000     19888.9
    587040     19890.2
    587080     19888.7
    587120     19891.8
    587160     19891.9
    587200     19894.7
    587240     19896.5
    587280     19896.7
    587320     19898.7
    587360       19900
    587400     19900.6
    587440       19903
    587480     19904.6
    587520     19904.4
    587560     19905.7
    587600     19907.3
    587640     19909.4
    587680     19910.3
    587720     19914.1
    587760     19912.4
    587800       19916
    587840     19917.2
    587880     19915.7
    587920     19918.9
    587960     19918.9
    588000     19921.8
    588040     19923.6
    588080     19923.8
    588120     19925.8
    588160     19927.2
    588200     19927.8
    588240       19930
    588280     19931.7
    588320     19931.4
    588360     19932.8
    588400     19934.4
    588440     19936.5
    588480     19937.4
    588520     19941.2
    588560     19939.5
    588600     19943.1
    588640     19944.3
    588680     19942.8
    588720     19945.9
    588760       19946
    588800     19948.9
    588840     19950.7
    588880     19950.8
    588920       19953
    588960     19954.2
    589000     19954.9
    589040     19957.2
    589080     19958.8
    589120     19958.5
    589160     19959.9
    589200     19961.5
    589240     19963.6
    589280     19964.5
    589320     19968.4
    589360     19966.6
    589400     19970.1
    589440     19971.5
    589480     19969.9
    589520       19973
    589560     19973.2
    589600     19976.1
    589640     19977.8
    589680       19978
    589720     19980.2
    589760     19981.3
    589800       19982
    589840     19984.3
    589880     19985.9
    589920     19985.7
    589960       19987
    590000     19988.6
    590040     19990.6
    590080     19991.8
    590120     19995.5
    590160     19993.8
    590200     19997.3
    590240     19998.5
    590280     19997.1
    590320     20000.1
    590360     20000.3
    590400     20003.3
    590440       20005
    590480     20005.2
    590520     20007.3
    590560     20008.6
    590600     20009.1
    590640     20011.5
    590680     20013.1
    590720     20012.8
    590760     20014.2
    590800     20015.7
    590840     20017.8
    590880       20019
    590920     20022.6
    590960     20020.9
    591000     20024.5
    591040     20025.6
    591080     20024.2
    591120     20027.2
    591160     20027.5
    591200     20030.4
    591240     20032.1
    591280     20032.2
    591320     20034.5
    591360     20035.7
    591400     20036.3
    591440     20038.6
    591480     20040.2
    591520       20040
    591560     20041.3
    591600     20042.9
    591640     20044.9
    591680     20046.1
    591720     20049.8
    591760       20048
    591800     20051.5
    591840     20052.7
    591880     20051.3
    591920     20054.2
    591960     20054.6
    592000     20057.5
    592040     20059.1
    592080     20059.3
    592120     20061.7
    592160     20062.8
    592200     20063.3
    592240     20065.7
    592280     20067.4
    592320     20067.2
    592360     20068.5
    592400       20070
    592440       20072
    592480     20073.2
    592520       20077
    592560     20075.1
    592600     20078.7
    592640     20079.9
    592680     20078.5
    592720     20081.3
    592760     20081.7
    592800     20084.6
    592840     20086.3
    592880     20086.4
    592920     20088.8
    592960     20089.9
    593000     20090.4
    593040     20092.8
    593080     20094.5
    593120     20094.4
    593160     20095.7
    593200     20097.2
    593240     20099.2
    593280     20100.4
    593320     20104.1
    593360     20102.2
    593400     20105.9
    593440     20107.1
    593480     20105.6
    593520     20108.5
    593560     20108.8
    593600     20111.8
    593640     20113.5
    593680     20113.6
    593720     20115.9
    593760     20117.1
    593800     20117.5
    593840     20120.1
    593880     20121.7
    593920     20121.4
    593960     20122.9
    594000     20124.4
    594040     20126.3
    594080     20127.6
    594120     20131.3
    594160     20129.2
    594200     20133.1
    594240     20134.3
    594280     20132.6
    594320     20135.6
    594360     20135.9
    594400     20138.9
    594440     20140.7
    594480     20140.8
    594520     20143.1
    594560     20144.3
    594600     20144.6
    594640     20147.1
    594680     20148.7
    594720     20148.6
    594760       20150
    594800     20151.6
    594840     20153.4
    594880     20154.7
    594920     20158.5
    594960     20156.3
    595000     20160.2
    595040     20161.4
    595080     20159.7
    595120     20162.7
    595160     20163.1
    595200       20166
    595240     20167.7
    595280     20167.9
    595320     20170.2
    595360     20171.4
    595400     20171.6
    595440     20174.3
    595480     20175.8
    595520     20175.7
    595560     20177.2
    595600     20178.7
    595640     20180.5
    595680     20181.8
    595720     20185.6
    595760     20183.5
    595800     20187.4
    595840     20188.6
    595880     20186.8
    595920     20189.7
    595960     20190.1
    596000     20193.2
    596040     20194.9
    596080     20195.1
    596120     20197.3
    596160     20198.7
    596200     20198.8
    596240     20201.3
    596280     20202.9
    596320     20202.9
    596360     20204.4
    596400     20205.9
    596440     20207.6
    596480     20208.9
    596520     20212.7
    596560     20210.6
    596600     20214.6
    596640     20215.7
    596680     20213.9
    596720     20216.9
    596760     20217.3
    596800     20220.4
    596840       20222
    596880     20222.2
    596920     20224.5
    596960     20225.8
    597000       20226
    597040     20228.5
    597080     20230.1
    597120     20229.9
    597160     20231.5
    597200       20233
    597240     20234.8
    597280     20235.9
    597320     20239.9
    597360     20237.8
    597400     20241.7
    597440     20242.8
    597480       20241
    597520       20244
    597560     20244.4
    597600     20247.5
    597640     20249.2
    597680     20249.4
    597720     20251.7
    597760       20253
    597800     20253.1
    597840     20255.6
    597880     20257.3
    597920     20257.1
    597960     20258.7
    598000     20260.2
    598040     20261.9
    598080       20263
    598120     20267.1
    598160     20264.9
    598200       20269
    598240       20270
    598280     20268.1
    598320     20271.1
    598360     20271.5
    598400     20274.6
    598440     20276.5
    598480     20276.6
    598520     20278.9
    598560     20280.2
    598600     20280.3
    598640     20282.8
    598680     20284.5
    598720     20284.2
    598760     20285.9
    598800     20287.4
    598840     20289.1
    598880     20290.2
    598920     20294.3
    598960     20292.1
    599000     20296.2
    599040     20297.2
    599080     20295.3
    599120     20298.4
    599160     20298.7
    599200     20301.9
    599240     20303.7
    599280     20303.7
    599320       20306
    599360     20307.4
    599400     20307.4
    599440     20309.8
    599480     20311.6
    599520     20311.4
    599560     20313.1
    599600     20314.6
    599640     20316.2
    599680     20317.4
    599720     20321.4
    599760     20319.4
    599800     20323.2
    599840     20324.4
    599880     20322.4
    599920     20325.5
    599960     20325.9
    600000     20328.9
    600040     20330.9
    600080     20330.8
    600120       20333
    600160     20334.5
    600200     20334.7
    600240       20337
    600280     20338.9
    600320     20338.5
    600360     20340.3
    600400     20341.7
    600440     20343.4
    600480     20344.6
    600520     20348.6
    600560     20346.7
    600600     20350.3
    600640     20351.6
    600680     20349.4
    600720     20352.7
    600760       20353
    600800     20356.1
    600840       20358
    600880     20358.1
    600920     20360.1
    600960     20361.5
    601000     20361.7
    601040     20364.1
    601080     20366.1
    601120     20365.7
    601160     20367.4
    601200     20368.9
    601240     20370.6
    601280     20371.7
    601320     20375.8
    601360     20373.8
    601400     20377.5
    601440     20378.7
    601480     20376.6
    601520     20379.8
    601560     20380.3
    601600     20383.2
    601640     20385.1
    601680     20385.1
    601720     20387.3
    601760     20388.7
    601800     20388.9
    601840     20391.2
    601880     20393.3
    601920     20392.8
    601960     20394.5
    602000     20396.1
    602040     20397.7
    602080     20398.9
    602120     20402.9
    602160     20400.9
    602200     20404.7
    602240     20405.8
    602280     20403.8
    602320       20407
    602360     20407.4
    602400     20410.3
    602440     20412.2
    602480     20412.3
    602520     20414.5
    602560     20415.8
    602600     20416.1
    602640     20418.3
    602680     20420.3
    602720       20420
    602760     20421.7
    602800     20423.1
    602840     20424.7
    602880     20425.9
    602920     20430.1
    602960       20428
    603000     20431.8
    603040       20433
    603080     20430.9
    603120     20434.3
    603160     20434.6
    603200     20437.5
    603240     20439.2
    603280     20439.5
    603320     20441.7
    603360       20443
    603400     20443.3
    603440     20445.4
    603480     20447.5
    603520     20447.2
    603560     20448.8
    603600     20450.3
    603640     20451.9
    603680     20453.1
    603720     20457.3
    603760     20455.3
    603800       20459
    603840     20460.3
    603880       20458
    603920     20461.5
    603960     20461.7
    604000     20464.7
    604040     20466.5
    604080     20466.8
    604120     20468.9
    604160     20470.2
    604200     20470.4
    604240     20472.6
    604280     20474.6
    604320     20474.4
    604360       20476
    604400     20477.5
    604440     20479.2
    604480     20480.3
    604520     20484.5
    604560     20482.4
    604600       20486
    604640     20487.5
    604680     20485.1
    604720     20488.5
    604760     20488.9
    604800       20492
    604840     20493.8
    604880     20493.9
    604920       20496
    604960     20497.4
    605000     20497.6
    605040     20499.8
    605080     20501.8
    605120     20501.7
    605160     20503.1
    605200     20504.7
    605240     20506.4
    605280     20507.5
    605320     20511.7
    605360     20509.7
    605400     20513.2
    605440     20514.8
    605480     20512.3
    605520     20515.7
    605560       20516
    605600     20519.3
    605640       20521
    605680     20521.2
    605720     20523.2
    605760     20524.6
    605800     20524.9
    605840     20527.1
    605880       20529
    605920       20529
    605960     20530.3
    606000     20531.9
    606040     20533.7
    606080     20534.7
    606120     20538.8
    606160     20536.9
    606200     20540.3
    606240     20541.9
    606280     20539.6
    606320     20542.9
    606360     20543.1
    606400     20546.4
    606440     20548.2
    606480     20548.4
    606520     20550.5
    606560     20551.8
    606600     20552.1
    606640     20554.3
    606680     20556.3
    606720     20556.3
    606760     20557.6
    606800     20559.1
    606840       20561
    606880     20561.9
    606920     20566.1
    606960     20564.1
    607000     20567.6
    607040     20569.1
    607080     20566.7
    607120     20570.1
    607160     20570.4
    607200     20573.6
    607240     20575.3
    607280     20575.6
    607320     20577.6
    607360     20578.9
    607400     20579.3
    607440     20581.5
    607480     20583.4
    607520     20583.4
    607560     20584.7
    607600     20586.2
    607640     20588.2
    607680     20589.1
    607720     20593.1
    607760     20591.4
    607800     20594.7
    607840     20596.3
    607880     20593.9
    607920     20597.2
    607960     20597.5
    608000     20600.8
    608040     20602.5
    608080     20602.8
    608120     20604.6
    608160       20606
    608200     20606.5
    608240     20608.7
    608280     20610.5
    608320     20610.6
    608360     20611.9
    608400     20613.4
    608440     20615.3
    608480     20616.2
    608520     20620.3
    608560     20618.5
    608600     20621.8
    608640     20623.3
    608680       20621
    608720     20624.4
    608760     20624.7
    608800     20627.9
    608840     20629.6
    608880     20629.8
    608920     20631.7
    608960     20633.3
    609000     20633.6
    609040     20635.9
    609080     20637.6
    609120     20637.7
    609160       20639
    609200     20640.4
    609240     20642.5
    609280     20643.3
    609320     20647.5
    609360     20645.6
    609400     20648.9
    609440     20650.5
    609480     20648.1
    609520     20651.6
    609560     20651.8
    609600     20655.2
    609640     20656.7
    609680     20657.1
    609720       20659
    609760     20660.5
    609800     20660.6
    609840     20663.1
    609880     20664.8
    609920       20665
    609960     20666.1
    610000     20667.5
    610040     20669.7
    610080     20670.4
    610120     20674.8
    610160     20672.8
    610200     20676.1
    610240     20677.6
    610280     20675.3
    610320     20678.8
    610360     20678.9
    610400     20682.2
    610440     20683.9
    610480     20684.1
    610520       20686
    610560     20687.6
    610600     20687.7
    610640       20690
    610680       20692
    610720     20692.2
    610760     20693.3
    610800     20694.6
    610840     20696.9
    610880     20697.6
    610920       20702
    610960       20700
    611000     20703.3
    611040     20704.8
    611080     20702.4
    611120     20705.9
    611160       20706
    611200     20709.4
    611240     20711.1
    611280     20711.3
    611320     20713.1
    611360     20714.7
    611400     20714.9
    611440     20717.2
    611480     20719.2
    611520     20719.3
    611560     20720.4
    611600     20721.6
    611640     20724.2
    611680     20724.7
    611720     20729.1
    611760     20727.1
    611800     20730.4
    611840       20732
    611880     20729.5
    611920     20733.1
    611960     20733.1
    612000     20736.4
    612040     20738.2
    612080     20738.5
    612120     20740.2
    612160     20741.8
    612200       20742
    612240     20744.2
    612280     20746.3
    612320     20746.4
    612360     20747.6
    612400     20748.7
    612440     20751.2
    612480     20751.7
    612520     20756.2
    612560     20754.3
    612600     20757.4
    612640     20759.2
    612680     20756.6
    612720     20760.2
    612760     20760.2
    612800     20763.6
    612840     20765.3
    612880     20765.6
    612920     20767.3
    612960       20769
    613000     20769.2
    613040     20771.4
    613080     20773.4
    613120     20773.5
    613160     20774.7
    613200     20775.8
    613240     20778.3
    613280     20778.8
    613320     20783.4
    613360     20781.4
    613400     20784.5
    613440     20786.3
    613480     20783.8
    613520     20787.4
    613560     20787.4
    613600     20790.7
    613640     20792.4
    613680     20792.6
    613720     20794.4
    613760     20796.1
    613800     20796.3
    613840     20798.5
    613880     20800.5
    613920     20800.7
    613960     20801.8
    614000     20802.8
    614040     20805.4
    614080     20805.9
    614120     20810.6
    614160     20808.5
    614200     20811.6
    614240     20813.4
    614280     20810.8
    614320     20814.4
    614360     20814.4
    614400     20817.8
    614440     20819.4
    614480     20819.7
    614520     20821.5
    614560     20823.2
    614600     20823.3
    614640     20825.5
    614680     20827.5
    614720     20827.7
    614760     20828.9
    614800     20829.9
    614840     20832.5
    614880     20832.9
    614920     20837.7
    614960     20835.5
    615000     20838.7
    615040     20840.4
    615080       20838
    615120     20841.4
    615160     20841.5
    615200     20844.9
    615240     20846.5
    615280     20846.7
    615320     20848.7
    615360     20850.3
    615400     20850.4
    615440     20852.7
    615480     20854.7
    615520     20854.7
    615560       20856
    615600       20857
    615640     20859.6
    615680     20860.1
    615720     20864.8
    615760     20862.6
    615800     20865.8
    615840     20867.4
    615880     20865.2
    615920     20868.6
    615960     20868.6
    616000       20872
    616040     20873.5
    616080     20873.7
    616120     20875.8
    616160     20877.4
    616200     20877.4
    616240     20879.7
    616280     20881.8
    616320     20881.8
    616360     20883.1
    616400       20884
    616440     20886.8
    616480     20887.2
    616520     20891.9
    616560     20889.8
    616600     20892.9
    616640     20894.6
    616680     20892.2
    616720     20895.6
    616760     20895.6
    616800       20899
    616840     20900.6
    616880     20900.8
    616920     20902.7
    616960     20904.5
    617000     20904.4
    617040     20906.9
    617080     20908.9
    617120       20909
    617160     20910.1
    617200     20911.1
    617240     20913.8
    617280     20914.4
    617320       20919
    617360     20916.9
    617400       20920
    617440     20921.6
    617480     20919.3
    617520     20922.7
    617560     20922.7
    617600       20926
    617640     20927.8
    617680     20927.9
    617720     20929.8
    617760     20931.6
    617800     20931.5
    617840       20934
    617880       20936
    617920     20936.1
    617960     20937.2
    618000     20938.2
    618040     20940.9
    618080     20941.5
    618120       20946
    618160     20944.1
    618200     20947.1
    618240     20948.8
    618280     20946.5
    618320     20949.8
    618360     20949.8
    618400     20953.1
    618440     20954.8
    618480     20954.9
    618520     20956.9
    618560     20958.7
    618600     20958.6
    618640     20961.2
    618680     20963.2
    618720     20963.2
    618760     20964.3
    618800     20965.3
    618840       20968
    618880     20968.5
    618920     20973.1
    618960     20971.2
    619000     20974.1
    619040     20975.9
    619080     20973.5
    619120     20976.8
    619160     20976.9
    619200     20980.1
    619240     20981.9
    619280     20982.2
    619320       20984
    619360     20985.9
    619400     20985.7
    619440     20988.2
    619480     20990.2
    619520     20990.2
    619560     20991.4
    619600     20992.5
    619640       20995
    619680     20995.7
    619720     21000.2
    619760     20998.2
    619800     21001.1
    619840       21003
    619880     21000.7
    619920     21004.1
    619960     21004.1
    620000     21007.2
    620040       21009
    620080     21009.2
    620120     21011.1
    620160     21012.7
    620200     21012.8
    620240     21015.3
    620280     21017.3
    620320     21017.4
    620360     21018.5
    620400     21019.6
    620440     21022.2
    620480     21022.7
    620520     21027.4
    620560     21025.2
    620600     21028.2
    620640       21030
    620680     21027.8
    620720       21031
    620760     21031.3
    620800     21034.3
    620840       21036
    620880     21036.1
    620920     21038.3
    620960     21039.9
    621000     21039.8
    621040     21042.4
    621080     21044.4
    621120     21044.5
    621160     21045.5
    621200     21046.6
    621240     21049.3
    621280     21049.9
    621320     21054.4
    621360     21052.1
    621400     21055.3
    621440       21057
    621480     21054.9
    621520       21058
    621560     21058.3
    621600     21061.2
    621640     21063.1
    621680     21063.1
    621720     21065.4
    621760     21067.1
    621800     21066.9
    621840     21069.5
    621880     21071.5
    621920     21071.7
    621960     21072.5
    622000     21073.9
    622040     21076.3
    622080       21077
    622120     21081.4
    622160     21079.2
    622200     21082.5
    622240       21084
    622280     21081.9
    622320     21085.2
    622360     21085.4
    622400     21088.4
    622440     21090.3
    622480     21090.2
    622520     21092.5
    622560     21094.1
    622600       21094
    622640     21096.7
    622680     21098.7
    622720     21098.8
    622760     21099.7
    622800       21101
    622840     21103.4
    622880     21104.2
    622920     21108.5
    622960     21106.3
    623000     21109.6
    623040     21111.2
    623080     21108.9
    623120     21112.1
    623160     21112.6
    623200     21115.5
    623240     21117.3
    623280     21117.3
    623320     21119.6
    623360     21121.2
    623400     21121.1
    623440     21123.8
    623480     21125.8
    623520     21125.9
    623560     21126.9
    623600     21128.1
    623640     21130.5
    623680     21131.2
    623720     21135.5
    623760     21133.3
    623800     21136.6
    623840     21138.2
    623880     21135.9
    623920     21139.2
    623960     21139.7
    624000     21142.6
    624040     21144.5
    624080     21144.3
    624120     21146.7
    624160     21148.2
    624200     21148.2
    624240     21150.9
    624280     21152.8
    624320       21153
    624360       21154
    624400     21155.2
    624440     21157.5
    624480     21158.4
    624520     21162.5
    624560     21160.3
    624600     21163.7
    624640     21165.3
    624680       21163
    624720     21166.3
    624760     21166.7
    624800     21169.6
    624840     21171.6
    624880     21171.3
    624920     21173.8
    624960     21175.2
    625000     21175.3
    625040     21177.8
    625080       21180
    625120     21180.1
    625160     21181.1
    625200     21182.2
    625240     21184.6
    625280     21185.4
    625320     21189.6
    625360     21187.4
    625400     21190.9
    625440     21192.4
    625480       21190
    625520     21193.2
    625560     21193.8
    625600     21196.7
    625640     21198.7
    625680     21198.5
    625720       21201
    625760     21202.3
    625800     21202.4
    625840     21204.9
    625880     21207.1
    625920     21207.2
    625960     21208.2
    626000     21209.3
    626040     21211.7
    626080     21212.6
    626120     21216.7
    626160     21214.5
    626200     21217.9
    626240     21219.6
    626280     21217.1
    626320     21220.3
    626360     21220.8
    626400     21223.8
    626440     21225.9
    626480     21225.5
    626520     21228.1
    626560     21229.4
    626600     21229.6
    626640     21231.9
    626680     21234.3
    626720     21234.4
    626760     21235.3
    626800     21236.5
    626840     21238.7
    626880     21239.7
    626920     21243.7
    626960     21241.6
    627000     21245.1
    627040     21246.7
    627080     21244.3
    627120     21247.4
    627160     21247.9
    627200     21250.9
    627240       21253
    627280     21252.7
    627320     21255.2
    627360     21256.5
    627400     21256.7
    627440     21259.1
    627480     21261.3
    627520     21261.4
    627560     21262.5
    627600     21263.6
    627640     21265.8
    627680     21266.8
    627720     21270.7
    627760     21268.7
    627800     21272.1
    627840     21273.8
    627880     21271.4
    627920     21274.5
    627960     21275.1
    628000     21277.9
    628040     21280.1
    628080     21279.8
    628120     21282.3
    628160     21283.6
    628200     21283.8
    628240     21286.2
    628280     21288.4
    628320     21288.4
    628360     21289.7
    628400     21290.6
    628440     21292.9
    628480     21293.8
    628520     21297.8
    628560     21295.7
    628600     21299.1
    628640       21301
    628680     21298.6
    628720     21301.6
    628760     21302.1
    628800     21305.1
    628840     21307.1
    628880     21306.9
    628920     21309.3
    628960     21310.8
    629000     21310.9
    629040     21313.4
    629080     21315.6
    629120     21315.6
    629160     21316.8
    629200     21317.7
    629240       21320
    629280     21320.9
    629320     21324.9
    629360     21322.8
    629400     21326.4
    629440     21328.1
    629480     21325.6
    629520     21328.8
    629560     21329.3
    629600     21332.3
    629640     21334.3
    629680     21334.1
    629720     21336.5
    629760     21337.8
    629800       21338
    629840     21340.4
    629880     21342.7
    629920     21342.6
    629960     21343.9
    630000     21344.7
    630040     21347.2
    630080       21348
    630120     21352.1
    630160     21349.9
    630200     21353.4
    630240     21355.1
    630280     21352.7
    630320     21355.9
    630360     21356.4
    630400     21359.4
    630440     21361.4
    630480     21361.1
    630520     21363.6
    630560     21364.9
    630600     21365.1
    630640     21367.6
    630680     21369.7
    630720     21369.7
    630760     21371.1
    630800     21371.8
    630840     21374.4
    630880     21375.1
    630920     21379.2
    630960     21376.9
    631000     21380.4
    631040     21382.1
    631080     21379.7
    631120       21383
    631160     21383.6
    631200     21386.5
    631240     21388.4
    631280     21388.2
    631320     21390.8
    631360       21392
    631400     21392.2
    631440     21394.7
    631480     21396.9
    631520     21396.8
    631560     21398.3
    631600     21398.9
    631640     21401.4
    631680     21402.2
    631720     21406.2
    631760       21404
    631800     21407.6
    631840     21409.3
    631880     21406.8
    631920       21410
    631960     21410.8
    632000     21413.5
    632040     21415.6
    632080     21415.4
    632120     21417.9
    632160     21419.2
    632200     21419.4
    632240     21421.9
    632280     21423.9
    632320       21424
    632360     21425.4
    632400       21426
    632440     21428.4
    632480     21429.3
    632520     21433.3
    632560       21431
    632600     21434.7
    632640     21436.3
    632680     21433.8
    632720     21437.1
    632760     21437.8
    632800     21440.6
    632840     21442.6
    632880     21442.4
    632920       21445
    632960     21446.3
    633000     21446.4
    633040     21448.9
    633080       21451
    633120     21450.9
    633160     21452.4
    633200     21453.1
    633240     21455.6
    633280     21456.3
    633320     21460.3
    633360     21458.3
    633400     21461.7
    633440     21463.4
    633480     21460.9
    633520     21464.2
    633560       21465
    633600     21467.7
    633640     21469.6
    633680     21469.6
    633720       21472
    633760     21473.4
    633800     21473.5
    633840     21475.9
    633880     21478.1
    633920       21478
    633960     21479.5
    634000     21480.2
    634040     21482.6
    634080     21483.4
    634120     21487.4
    634160     21485.3
    634200     21488.8
    634240     21490.5
    634280     21488.1
    634320     21491.2
    634360       21492
    634400     21494.7
    634440     21496.7
    634480     21496.5
    634520     21499.2
    634560     21500.4
    634600     21500.5
    634640     21503.1
    634680     21505.1
    634720     21505.1
    634760     21506.4
    634800     21507.3
    634840     21509.8
    634880     21510.5
    634920     21514.4
    634960     21512.4
    635000     21515.9
    635040     21517.5
    635080     21515.1
    635120     21518.4
    635160     21519.1
    635200     21521.8
    635240     21523.8
    635280     21523.6
    635320     21526.3
    635360     21527.5
    635400     21527.5
    635440       21530
    635480     21532.3
    635520     21532.2
    635560     21533.6
    635600     21534.4
    635640     21536.9
    635680     21537.7
    635720     21541.5
    635760     21539.6
    635800       21543
    635840     21544.7
    635880     21542.3
    635920     21545.5
    635960     21546.2
    636000     21548.9
    636040     21550.9
    636080     21550.7
    636120     21553.5
    636160     21554.6
    636200     21554.6
    636240     21557.2
    636280     21559.4
    636320     21559.4
    636360     21560.5
    636400     21561.4
    636440       21564
    636480     21564.8
    636520     21568.6
    636560     21566.7
    636600     21570.1
    636640     21571.9
    636680     21569.3
    636720     21572.7
    636760     21573.3
    636800     21575.9
    636840     21577.8
    636880     21577.8
    636920     21580.6
    636960     21581.6
    637000     21581.8
    637040     21584.2
    637080     21586.6
    637120     21586.5
    637160     21587.7
    637200     21588.5
    637240     21591.1
    637280     21591.9
    637320     21595.8
    637360     21593.7
    637400     21597.1
    637440     21598.9
    637480     21596.3
    637520     21599.7
    637560     21600.4
    637600     21603.1
    637640     21604.9
    637680     21604.7
    637720     21607.7
    637760     21608.6
    637800     21608.9
    637840     21611.2
    637880     21613.5
    637920     21613.6
    637960     21614.8
    638000     21615.5
    638040     21618.3
    638080       21619
    638120     21622.8
    638160     21620.7
    638200     21624.2
    638240       21626
    638280     21623.4
    638320     21626.7
    638360     21627.6
    638400       21630
    638440       21632
    638480     21631.8
    638520     21634.6
    638560     21635.6
    638600     21635.9
    638640     21638.4
    638680     21640.5
    638720     21640.6
    638760       21642
    638800     21642.6
    638840     21645.2
    638880       21646
    638920     21649.9
    638960     21647.6
    639000     21651.2
    639040     21653.1
    639080     21650.4
    639120     21653.8
    639160     21654.6
    639200       21657
    639240       21659
    639280     21658.6
    639320     21661.6
    639360     21662.6
    639400       21663
    639440     21665.3
    639480     21667.5
    639520     21667.7
    639560       21669
    639600     21669.5
    639640     21672.3
    639680       21673
    639720     21676.9
    639760     21674.6
    639800     21678.1
    639840     21680.1
    639880     21677.5
    639920     21680.7
    639960     21681.6
    640000     21683.9
    640040       21686
    640080     21685.5
    640120     21688.6
    640160     21689.6
    640200     21689.9
    640240     21692.3
    640280     21694.5
    640320     21694.6
    640360     21696.1
    640400     21696.5
    640440     21699.3
    640480     21699.8
    640520     21703.9
    640560     21701.7
    640600     21705.1
    640640       21707
    640680     21704.3
    640720     21707.7
    640760     21708.5
    640800     21710.9
    640840     21712.9
    640880     21712.5
    640920     21715.5
    640960     21716.5
    641000     21716.9
    641040     21719.3
    641080     21721.5
    641120     21721.5
    641160     21723.1
    641200     21723.4
    641240     21726.3
    641280     21726.9
    641320     21730.9
    641360     21728.6
    641400       21732
    641440       21734
    641480     21731.3
    641520     21734.7
    641560     21735.5
    641600     21737.9
    641640     21739.8
    641680     21739.6
    641720     21742.3
    641760     21743.4
    641800     21743.8
    641840     21746.4
    641880     21748.5
    641920     21748.4
    641960     21750.2
    642000     21750.4
    642040     21753.4
    642080     21753.9
    642120       21758
    642160     21755.6
    642200       21759
    642240     21760.9
    642280     21758.4
    642320     21761.7
    642360     21762.6
    642400     21764.9
    642440     21766.7
    642480     21766.6
    642520     21769.3
    642560     21770.4
    642600     21770.7
    642640     21773.4
    642680     21775.6
    642720     21775.5
    642760     21777.2
    642800     21777.5
    642840     21780.4
    642880     21780.9
    642920     21785.1
    642960     21782.4
    643000       21786
    643040       21788
    643080     21785.5
    643120     21788.8
    643160     21789.4
    643200     21791.8
    643240     21793.7
    643280     21793.5
    643320     21796.4
    643360     21797.4
    643400     21797.7
    643440     21800.4
    643480     21802.6
    643520     21802.5
    643560     21804.3
    643600     21804.4
    643640     21807.3
    643680     21807.9
    643720     21812.2
    643760     21809.5
    643800     21812.8
    643840       21815
    643880     21812.4
    643920     21815.9
    643960     21816.4
    644000     21818.7
    644040     21820.6
    644080     21820.5
    644120     21823.4
    644160     21824.4
    644200     21824.7
    644240     21827.3
    644280     21829.6
    644320     21829.5
    644360     21831.1
    644400     21831.5
    644440     21834.3
    644480       21835
    644520     21839.3
    644560     21836.4
    644600     21839.9
    644640     21842.1
    644680     21839.3
    644720     21842.9
    644760     21843.4
    644800     21845.8
    644840     21847.5
    644880     21847.5
    644920     21850.4
    644960     21851.4
    645000     21851.6
    645040     21854.2
    645080     21856.5
    645120     21856.4
    645160     21858.2
    645200     21858.4
    645240     21861.2
    645280       21862
    645320     21866.2
    645360     21863.3
    645400       21867
    645440     21869.1
    645480     21866.3
    645520     21869.9
    645560     21870.2
    645600     21872.7
    645640     21874.5
    645680     21874.5
    645720     21877.4
    645760     21878.3
    645800     21878.6
    645840     21881.1
    645880     21883.5
    645920     21883.4
    645960     21885.3
    646000     21885.4
    646040     21888.1
    646080       21889
    646120     21893.1
    646160     21890.3
    646200     21893.9
    646240     21896.2
    646280     21893.4
    646320     21896.9
    646360     21897.2
    646400     21899.7
    646440     21901.4
    646480     21901.7
    646520     21904.4
    646560     21905.2
    646600     21905.6
    646640     21907.9
    646680     21910.5
    646720     21910.4
    646760     21912.5
    646800     21912.3
    646840     21915.3
    646880     21915.9
    646920     21920.2
    646960     21917.3
    647000     21920.9
    647040     21923.3
    647080     21920.4
    647120       21924
    647160     21924.3
    647200     21926.8
    647240     21928.4
    647280     21928.6
    647320     21931.5
    647360     21932.3
    647400     21932.6
    647440       21935
    647480     21937.4
    647520     21937.4
    647560     21939.4
    647600     21939.5
    647640     21942.3
    647680     21942.9
    647720     21947.2
    647760     21944.3
    647800     21947.9
    647840     21950.3
    647880     21947.4
    647920       21951
    647960     21951.3
    648000     21953.8
    648040     21955.6
    648080     21955.6
    648120     21958.5
    648160     21959.5
    648200     21959.6
    648240     21962.2
    648280     21964.4
    648320     21964.4
    648360     21966.4
    648400     21966.6
    648440     21969.3
    648480       21970
    648520     21974.3
    648560     21971.4
    648600       21975
    648640     21977.2
    648680     21974.4
    648720       21978
    648760     21978.5
    648800     21980.9
    648840     21982.6
    648880     21982.6
    648920     21985.5
    648960     21986.6
    649000     21986.5
    649040     21989.2
    649080     21991.4
    649120     21991.4
    649160     21993.4
    649200     21993.7
    649240     21996.2
    649280     21996.9
    649320     22001.4
    649360     21998.4
    649400     22002.1
    649440       22004
    649480     22001.3
    649520       22005
    649560     22005.4
    649600     22007.9
    649640     22009.5
    649680     22009.5
    649720     22012.4
    649760     22013.5
    649800     22013.5
    649840       22016
    649880     22018.4
    649920     22018.3
    649960     22020.2
    650000     22020.6
    650040     22023.3
    650080     22023.9
    650120     22028.2
    650160     22025.3
    650200     22029.1
    650240     22031.1
    650280     22028.3
    650320     22031.9
    650360     22032.3
    650400     22034.8
    650440     22036.5
    650480     22036.5
    650520     22039.3
    650560     22040.5
    650600     22040.5
    650640       22043
    650680     22045.4
    650720     22045.2
    650760     22047.3
    650800     22047.6
    650840     22050.2
    650880       22051
    650920     22055.3
    650960     22052.3
    651000     22056.1
    651040       22058
    651080     22055.2
    651120     22058.8
    651160     22059.3
    651200     22061.7
    651240     22063.5
    651280     22063.5
    651320     22066.2
    651360     22067.5
    651400     22067.6
    651440     22069.9
    651480     22072.4
    651520     22072.2
    651560     22074.2
    651600     22074.6
    651640     22077.1
    651680     22077.9
    651720     22082.3
    651760     22079.3
    651800     22083.2
    651840       22085
    651880     22082.2
    651920     22085.8
    651960     22086.3
    652000     22088.7
    652040     22090.4
    652080     22090.4
    652120     22093.2
    652160     22094.5
    652200     22094.5
    652240     22096.8
    652280     22099.4
    652320     22099.2
    652360     22101.3
    652400     22101.5
    652440     22104.1
    652480       22105
    652520     22109.2
    652560     22106.4
    652600     22110.1
    652640     22111.9
    652680     22109.2
    652720     22112.8
    652760     22113.4
    652800     22115.5
    652840     22117.4
    652880     22117.3
    652920       22120
    652960     22121.5
    653000     22121.5
    653040     22123.8
    653080     22126.4
    653120     22126.2
    653160     22128.1
    653200     22128.5
    653240     22131.1
    653280     22131.8
    653320     22136.1
    653360     22133.4
    653400       22137
    653440     22138.9
    653480     22136.1
    653520     22139.8
    653560     22140.4
    653600     22142.6
    653640     22144.3
    653680     22144.2
    653720     22146.9
    653760     22148.4
    653800     22148.5
    653840     22150.8
    653880     22153.3
    653920       22153
    653960       22155
    654000     22155.5
    654040       22158
    654080     22158.8
    654120       22163
    654160     22160.4
    654200     22163.9
    654240       22166
    654280     22163.1
    654320     22166.7
    654360     22167.4
    654400     22169.5
    654440     22171.2
    654480     22171.2
    654520     22173.8
    654560     22175.3
    654600     22175.4
    654640     22177.6
    654680     22180.2
    654720       22180
    654760       22182
    654800     22182.5
    654840     22184.9
    654880     22185.9
    654920     22190.1
    654960     22187.4
    655000       22191
    655040     22192.8
    655080       22190
    655120     22193.6
    655160     22194.3
    655200     22196.5
    655240     22198.2
    655280     22198.1
    655320     22200.7
    655360     22202.3
    655400     22202.3
    655440     22204.7
    655480     22207.4
    655520     22206.8
    655560       22209
    655600     22209.5
    655640     22211.8
    655680     22212.9
    655720       22217
    655760     22214.4
    655800       22218
    655840     22219.7
    655880       22217
    655920     22220.5
    655960     22221.3
    656000     22223.3
    656040     22225.2
    656080       22225
    656120     22227.6
    656160     22229.2
    656200     22229.3
    656240     22231.7
    656280     22234.4
    656320     22233.9
    656360     22235.8
    656400     22236.7
    656440     22238.8
    656480     22239.9
    656520       22244
    656560     22241.4
    656600     22244.9
    656640     22246.7
    656680     22243.9
    656720     22247.6
    656760     22248.3
    656800     22250.2
    656840       22252
    656880     22251.9
    656920     22254.5
    656960     22256.3
    657000     22256.2
    657040     22258.6
    657080     22261.3
    657120     22260.8
    657160     22262.8
    657200     22263.7
    657240     22265.7
    657280     22266.8
    657320     22270.9
    657360     22268.3
    657400     22271.9
    657440     22273.8
    657480     22270.8
    657520     22274.6
    657560     22275.3
    657600     22277.2
    657640       22279
    657680       22279
    657720     22281.4
    657760     22283.3
    657800     22283.2
    657840     22285.6
    657880     22288.5
    657920     22287.8
    657960     22289.9
    658000     22290.7
    658040     22292.8
    658080     22293.8
    658120       22298
    658160     22295.6
    658200     22298.9
    658240     22300.9
    658280       22298
    658320     22301.7
    658360     22302.3
    658400     22304.2
    658440       22306
    658480     22305.9
    658520     22308.4
    658560     22310.3
    658600     22310.2
    658640     22312.6
    658680     22315.5
    658720     22314.9
    658760       22317
    658800     22317.8
    658840     22319.8
    658880     22320.7
    658920     22324.9
    658960     22322.6
    659000       22326
    659040     22327.9
    659080     22324.9
    659120     22328.7
    659160     22329.3
    659200     22331.2
    659240       22333
    659280     22333.1
    659320     22335.5
    659360     22337.4
    659400     22337.4
    659440     22339.6
    659480     22342.6
    659520       22342
    659560       22344
    659600     22344.9
    659640     22346.9
    659680     22347.8
    659720       22352
    659760     22349.6
    659800     22353.1
    659840     22354.9
    659880       22352
    659920     22355.8
    659960     22356.3
    660000     22358.1
    660040     22360.2
    660080     22360.3
    660120     22362.5
    660160     22364.5
    660200     22364.5
    660240     22366.7
    660280     22369.7
    660320     22369.2
    660360     22371.1
    660400       22372
    660440       22374
    660480     22374.8
    660520       22379
    660560     22376.8
    660600       22380
    660640     22381.8
    660680       22379
    660720     22382.9
    660760     22383.4
    660800     22385.1
    660840     22387.2
    660880     22387.2
    660920     22389.6
    660960     22391.4
    661000     22391.5
    661040     22393.6
    661080     22396.6
    661120     22396.3
    661160     22398.2
    661200     22399.1
    661240       22401
    661280     22401.8
    661320       22406
    661360     22403.9
    661400       22407
    661440     22408.8
    661480     22406.1
    661520     22409.7
    661560     22410.5
    661600     22412.1
    661640     22414.1
    661680     22414.3
    661720     22416.5
    661760     22418.5
    661800     22418.6
    661840     22420.6
    661880     22423.7
    661920     22423.3
    661960     22425.2
    662000     22426.2
    662040       22428
    662080     22428.8
    662120     22433.1
    662160     22430.9
    662200       22434
    662240     22435.8
    662280     22433.1
    662320     22436.9
    662360     22437.5
    662400     22439.1
    662440     22441.1
    662480     22441.4
    662520     22443.6
    662560     22445.5
    662600     22445.6
    662640     22447.7
    662680     22450.7
    662720     22450.3
    662760     22452.2
    662800     22453.2
    662840       22455
    662880     22455.9
    662920     22460.1
    662960     22457.9
    663000     22460.9
    663040     22462.8
    663080       22460
    663120     22463.9
    663160     22464.5
    663200     22466.1
    663240     22468.1
    663280     22468.5
    663320     22470.6
    663360     22472.5
    663400     22472.6
    663440     22474.7
    663480     22477.7
    663520     22477.3
    663560     22479.2
    663600     22480.2
    663640     22481.9
    663680     22482.9
    663720     22487.1
    663760       22485
    663800     22487.9
    663840     22489.8
    663880     22486.9
    663920     22490.9
    663960     22491.4
    664000     22493.1
    664040     22495.2
    664080     22495.4
    664120     22497.7
    664160     22499.5
    664200     22499.6
    664240     22501.8
    664280     22504.8
    664320     22504.4
    664360     22506.3
    664400     22507.2
    664440     22509.1
    664480       22510
    664520     22514.2
    664560     22512.1
    664600       22515
    664640     22516.8
    664680       22514
    664720     22517.9
    664760     22518.4
    664800     22520.2
    664840     22522.3
    664880     22522.4
    664920     22524.8
    664960     22526.6
    665000     22526.7
    665040     22528.9
    665080     22531.8
    665120     22531.5
    665160     22533.4
    665200     22534.3
    665240     22536.2
    665280     22537.2
    665320     22541.2
    665360       22539
    665400     22542.2
    665440       22544
    665480     22540.9
    665520     22544.9
    665560     22545.5
    665600     22547.2
    665640     22549.3
    665680     22549.4
    665720     22551.8
    665760     22553.6
    665800     22553.8
    665840     22555.9
    665880     22558.9
    665920     22558.6
    665960     22560.4
    666000     22561.4
    666040     22563.3
    666080     22564.3
    666120     22568.4
    666160     22566.1
    666200     22569.3
    666240     22571.2
    666280       22568
    666320       22572
    666360     22572.6
    666400     22574.1
    666440     22576.4
    666480     22576.6
    666520     22578.9
    666560     22580.7
    666600     22580.8
    666640       22583
    666680       22586
    666720     22585.7
    666760     22587.4
    666800     22588.6
    666840     22590.3
    666880     22591.4
    666920     22595.5
    666960     22593.2
    667000     22596.4
    667040     22598.1
    667080     22595.1
    667120     22599.2
    667160     22599.8
    667200     22601.1
    667240     22603.6
    667280     22603.9
    667320     22605.9
    667360     22607.9
    667400     22607.8
    667440     22610.1
    667480     22613.2
    667520     22612.8
    667560     22614.4
    667600     22615.5
    667640     22617.3
    667680     22618.4
    667720     22622.4
    667760     22620.4
    667800     22623.5
    667840     22625.4
    667880     22622.2
    667920     22626.2
    667960     22626.8
    668000     22628.2
    668040     22630.7
    668080     22630.8
    668120       22633
    668160       22635
    668200     22634.9
    668240     22637.2
    668280     22640.3
    668320       22640
    668360     22641.5
    668400     22642.5
    668440     22644.3
    668480     22645.5
    668520     22649.4
    668560     22647.6
    668600     22650.7
    668640     22652.5
    668680     22649.1
    668720     22653.2
    668760     22654.1
    668800     22655.2
    668840     22657.8
    668880     22657.9
    668920     22660.2
    668960     22662.1
    669000       22662
    669040     22664.2
    669080     22667.3
    669120     22667.1
    669160     22668.7
    669200     22669.6
    669240     22671.5
    669280     22672.5
    669320     22676.5
    669360     22674.7
    669400     22677.8
    669440     22679.5
    669480     22676.3
    669520     22680.3
    669560     22681.2
    669600     22682.3
    669640     22684.9
    669680     22685.1
    669720     22687.4
    669760     22689.3
    669800     22689.1
    669840     22691.3
    669880     22694.4
    669920     22694.2
    669960     22695.8
    670000     22696.7
    670040     22698.5
    670080     22699.7
    670120     22703.6
    670160       22702
    670200       22705
    670240     22706.7
    670280     22703.4
    670320     22707.4
    670360     22708.2
    670400     22709.5
    670440       22712
    670480     22712.1
    670520     22714.5
    670560     22716.4
    670600     22716.1
    670640     22718.5
    670680     22721.4
    670720     22721.4
    670760       22723
    670800     22723.9
    670840     22725.5
    670880     22726.8
    670920     22730.7
    670960     22729.1
    671000       22732
    671040     22733.8
    671080     22730.6
    671120     22734.5
    671160     22735.3
    671200     22736.5
    671240     22739.2
    671280     22739.4
    671320     22741.5
    671360     22743.7
    671400     22743.3
    671440     22745.6
    671480     22748.5
    671520     22748.5
    671560     22750.1
    671600     22751.1
    671640     22752.6
    671680     22753.8
    671720       22758
    671760     22756.1
    671800     22759.2
    671840     22760.9
    671880     22757.8
    671920     22761.7
    671960     22762.4
    672000     22763.8
    672040     22766.3
    672080     22766.5
    672120     22768.7
    672160     22770.8
    672200     22770.4
    672240     22772.7
    672280     22775.8
    672320     22775.6
    672360     22777.3
    672400     22778.1
    672440     22779.9
    672480       22781
    672520     22785.2
    672560     22783.4
    672600     22786.5
    672640     22788.1
    672680     22785.1
    672720     22788.8
    672760     22789.5
    672800     22790.9
    672840     22793.4
    672880     22793.6
    672920       22796
    672960       22798
    673000     22797.7
    673040     22799.9
    673080       22803
    673120     22802.7
    673160     22804.6
    673200     22805.2
    673240     22807.2
    673280       22808
    673320     22812.3
    673360     22810.5
    673400     22813.7
    673440     22815.3
    673480     22812.1
    673520       22816
    673560     22816.5
    673600     22818.2
    673640     22820.7
    673680     22820.6
    673720     22823.3
    673760     22825.3
    673800     22824.8
    673840       22827
    673880     22830.1
    673920       22830
    673960     22831.7
    674000     22832.4
    674040     22834.3
    674080     22835.3
    674120     22839.4
    674160     22837.6
    674200     22840.8
    674240     22842.5
    674280     22839.2
    674320       22843
    674360     22843.6
    674400     22845.2
    674440     22847.8
    674480     22847.8
    674520     22850.4
    674560     22852.5
    674600     22851.9
    674640     22854.1
    674680     22857.3
    674720       22857
    674760     22858.8
    674800     22859.5
    674840     22861.3
    674880     22862.4
    674920     22866.5
    674960     22864.8
    675000       22868
    675040     22869.6
    675080     22866.2
    675120     22870.3
    675160     22870.6
    675200     22872.3
    675240     22874.9
    675280     22875.1
    675320     22877.5
    675360     22879.8
    675400     22879.2
    675440     22881.2
    675480     22884.5
    675520     22884.2
    675560     22885.9
    675600     22886.6
    675640     22888.5
    675680     22889.5
    675720     22893.7
    675760       22892
    675800     22895.2
    675840     22896.8
    675880     22893.3
    675920     22897.4
    675960     22897.8
    676000     22899.4
    676040     22902.2
    676080     22902.2
    676120     22904.8
    676160       22907
    676200     22906.2
    676240     22908.6
    676280     22911.7
    676320     22911.2
    676360       22913
    676400     22913.9
    676440     22915.5
    676480     22916.5
    676520     22920.9
    676560       22919
    676600     22922.4
    676640     22924.1
    676680     22920.5
    676720     22924.7
    676760       22925
    676800     22926.8
    676840     22929.4
    676880     22929.3
    676920       22932
    676960     22934.2
    677000     22933.5
    677040     22935.7
    677080     22938.8
    677120     22938.5
    677160     22940.1
    677200     22941.2
    677240     22942.8
    677280     22943.8
    677320     22948.1
    677360     22946.2
    677400     22949.8
    677440     22951.1
    677480     22947.7
    677520     22951.8
    677560     22952.2
    677600       22954
    677640     22956.6
    677680     22956.6
    677720     22959.1
    677760     22961.3
    677800     22960.6
    677840     22962.8
    677880       22966
    677920     22965.8
    677960     22967.2
    678000     22968.4
    678040       22970
    678080     22970.9
    678120     22975.4
    678160     22973.4
    678200     22976.8
    678240     22978.4
    678280     22974.8
    678320       22979
    678360     22979.5
    678400     22981.4
    678440     22983.9
    678480     22983.8
    678520     22986.4
    678560     22988.5
    678600     22987.8
    678640       22990
    678680     22993.3
    678720     22992.9
    678760     22994.5
    678800     22995.5
    678840     22997.2
    678880     22998.3
    678920     23002.5
    678960     23000.6
    679000       23004
    679040     23005.6
    679080       23002
    679120     23006.1
    679160     23006.8
    679200     23008.5
    679240       23011
    679280       23011
    679320     23013.4
    679360     23015.6
    679400     23014.9
    679440     23017.1
    679480     23020.4
    679520     23019.8
    679560     23021.9
    679600     23022.8
    679640     23024.4
    679680     23025.6
    679720     23029.7
    679760     23027.8
    679800     23031.1
    679840     23032.8
    679880     23029.1
    679920     23033.2
    679960     23034.1
    680000     23035.8
    680040       23038
    680080     23038.2
    680120     23040.7
    680160     23042.8
    680200     23042.2
    680240     23044.4
    680280     23047.6
    680320       23047
    680360       23049
    680400     23049.9
    680440     23051.6
    680480     23052.7
    680520       23057
    680560       23055
    680600     23058.3
    680640     23060.2
    680680     23056.5
    680720     23060.5
    680760     23061.4
    680800       23063
    680840     23065.2
    680880     23065.6
    680920       23068
    680960       23070
    681000     23069.4
    681040     23071.5
    681080     23074.8
    681120     23074.2
    681160     23076.2
    681200     23077.3
    681240     23078.9
    681280     23079.9
    681320     23084.3
    681360     23082.2
    681400     23085.4
    681440     23087.4
    681480     23083.7
    681520     23087.7
    681560     23088.8
    681600     23090.2
    681640     23092.3
    681680     23092.8
    681720     23095.2
    681760     23097.2
    681800     23096.6
    681840     23098.8
    681880     23101.9
    681920     23101.3
    681960     23103.4
    682000     23104.4
    682040     23106.1
    682080     23107.2
    682120     23111.5
    682160     23109.4
    682200     23112.6
    682240     23114.7
    682280       23111
    682320     23114.7
    682360     23115.9
    682400     23117.4
    682440     23119.5
    682480       23120
    682520     23122.5
    682560     23124.4
    682600     23123.7
    682640     23125.8
    682680     23129.2
    682720     23128.6
    682760     23130.6
    682800     23131.4
    682840     23133.4
    682880     23134.3
    682920     23138.7
    682960     23136.5
    683000     23139.6
    683040     23141.9
    683080       23138
    683120       23142
    683160     23143.1
    683200     23144.5
    683240     23146.8
    683280     23147.1
    683320     23149.6
    683360     23151.6
    683400     23150.8
    683440     23153.1
    683480     23156.3
    683520     23155.6
    683560     23157.8
    683600     23158.6
    683640     23160.5
    683680     23161.6
    683720     23165.8
    683760     23163.7
    683800     23166.8
    683840     23169.1
    683880     23165.4
    683920     23169.2
    683960     23170.3
    684000     23171.7
    684040       23174
    684080     23174.3
    684120     23176.8
    684160     23178.9
    684200     23177.8
    684240     23180.2
    684280     23183.7
    684320     23182.8
    684360       23185
    684400     23185.8
    684440     23187.7
    684480     23188.8
    684520     23193.1
    684560     23190.8
    684600     23193.8
    684640     23196.4
    684680     23192.6
    684720     23196.4
    684760     23197.5
    684800       23199
    684840     23201.3
    684880     23201.5
    684920     23204.1
    684960     23206.2
    685000     23205.1
    685040     23207.5
    685080       23211
    685120       23210
    685160     23212.2
    685200       23213
    685240     23214.7
    685280     23216.2
    685320     23220.2
    685360     23218.1
    685400     23221.1
    685440     23223.5
    685480     23219.8
    685520     23223.8
    685560     23224.6
    685600     23226.2
    685640     23228.6
    685680     23228.8
    685720     23231.2
    685760     23233.4
    685800     23232.2
    685840     23234.6
    685880     23238.2
    685920     23237.3
    685960     23239.4
    686000     23240.2
    686040     23241.8
    686080     23243.3
    686120     23247.4
    686160     23245.4
    686200     23248.6
    686240     23250.7
    686280       23247
    686320     23251.2
    686360     23251.9
    686400     23253.5
    686440     23255.9
    686480     23255.9
    686520     23258.4
    686560     23260.6
    686600     23259.5
    686640     23261.8
    686680     23265.5
    686720     23264.4
    686760     23266.5
    686800     23267.4
    686840     23269.2
    686880     23270.6
    686920     23274.5
    686960     23272.7
    687000     23275.8
    687040       23278
    687080     23274.3
    687120     23278.5
    687160       23279
    687200     23280.7
    687240     23283.3
    687280     23282.9
    687320     23285.7
    687360     23287.7
    687400     23286.7
    687440       23289
    687480     23292.7
    687520     23291.7
    687560     23293.6
    687600     23294.8
    687640     23296.4
    687680     23297.7
    687720     23301.7
    687760     23299.9
    687800     23303.1
    687840     23305.3
    687880     23301.5
    687920     23305.6
    687960     23306.4
    688000     23307.9
    688040     23310.4
    688080     23310.1
    688120     23312.9
    688160     23315.1
    688200     23313.9
    688240     23316.4
    688280       23320
    688320     23318.9
    688360     23320.8
    688400       23322
    688440     23323.5
    688480       23325
    688520     23328.9
    688560     23327.1
    688600     23330.4
    688640     23332.5
    688680     23328.7
    688720     23332.9
    688760     23333.7
    688800     23335.1
    688840     23337.6
    688880     23337.2
    688920     23340.4
    688960     23342.4
    689000     23341.2
    689040     23343.7
    689080     23347.3
    689120     23346.2
    689160     23348.2
    689200     23349.2
    689240     23350.7
    689280     23352.3
    689320     23356.1
    689360     23354.6
    689400     23357.8
    689440     23359.8
    689480       23356
    689520     23360.1
    689560     23360.9
    689600     23362.4
    689640     23364.8
    689680     23364.6
    689720     23367.7
    689760     23369.9
    689800     23368.5
    689840     23370.9
    689880     23374.6
    689920     23373.4
    689960     23375.6
    690000     23376.5
    690040       23378
    690080     23379.7
    690120     23383.5
    690160       23382
    690200     23385.1
    690240     23386.9
    690280     23383.3
    690320     23387.5
    690360     23388.5
    690400     23389.8
    690440     23392.1
    690480     23391.9
    690520     23395.1
    690560     23397.2
    690600     23396.1
    690640     23398.2
    690680     23401.9
    690720     23400.8
    690760     23402.8
    690800     23403.8
    690840     23405.3
    690880       23407
    690920     23410.9
    690960     23409.3
    691000     23412.5
    691040     23414.1
    691080     23410.6
    691120     23414.7
    691160     23415.8
    691200     23417.1
    691240     23419.4
    691280     23419.2
    691320     23422.4
    691360     23424.5
    691400     23423.3
    691440     23425.6
    691480     23429.4
    691520     23428.2
    691560     23430.1
    691600     23431.2
    691640     23432.7
    691680     23434.4
    691720     23438.2
    691760     23436.6
    691800     23439.8
    691840     23441.4
    691880       23438
    691920     23442.3
    691960     23443.2
    692000     23444.4
    692040     23446.8
    692080     23446.7
    692120     23449.8
    692160     23451.8
    692200     23450.6
    692240     23452.9
    692280     23456.6
    692320     23455.5
    692360     23457.4
    692400     23458.5
    692440       23460
    692480     23461.9
    692520     23465.7
    692560       23464
    692600     23467.1
    692640     23468.9
    692680     23465.4
    692720     23469.7
    692760     23470.6
    692800     23471.7
    692840     23474.3
    692880     23474.1
    692920     23477.2
    692960     23479.2
    693000     23477.9
    693040     23480.4
    693080     23483.9
    693120     23482.8
    693160     23484.9
    693200     23485.8
    693240     23487.5
    693280     23489.2
    693320     23493.2
    693360     23491.4
    693400     23494.6
    693440     23496.3
    693480     23492.7
    693520     23497.2
    693560     23498.1
    693600       23499
    693640     23501.5
    693680     23501.4
    693720     23504.5
    693760     23506.8
    693800     23505.2
    693840     23507.9
    693880     23511.3
    693920     23510.3
    693960     23512.2
    694000     23513.2
    694040       23515
    694080     23516.6
[truncated: 175,905 more chars]
