# Supplementary material for: Comment on 'Valid molecular dynamics simulations of human hemoglobin require a surprisingly large box size'
Source: eLife. 2019 Jun 20;8:e44718. doi: 10.7554/eLife.44718 (PMC6586461; doi:10.7554/eLife.44718)
Supplement: Figure 3—source data 1. — The zip archive contains a README file describing which source files correspond to the different panels. [file elife-44718-fig3-data1.zip]

Archive with 529 entries (291 files):
- figure3/
- figure3/README
- figure3/panel_B/
- figure3/panel_B/box4/
- figure3/panel_B/box4/psi1.dat
- figure3/panel_B/box4/psi5.dat
- figure3/panel_B/box4/phi1.dat
- figure3/panel_B/box4/phi6.dat
- figure3/panel_B/box4/psi6.dat
- figure3/panel_B/box4/psi4.dat
- figure3/panel_B/box4/psi3.dat
- figure3/panel_B/box4/psi8.dat
- figure3/panel_B/box4/phi2.dat
- figure3/panel_B/box4/phi7.dat
- figure3/panel_B/box4/phi3.dat
- figure3/panel_B/box4/psi2.dat
- figure3/panel_B/box4/phi9.dat
- figure3/panel_B/box4/phi4.dat
- figure3/panel_B/box4/phi8.dat
- figure3/panel_B/box4/psi9.dat
- figure3/panel_B/box4/psi0.dat
- figure3/panel_B/box4/psi7.dat
- figure3/panel_B/box4/phi0.dat
- figure3/panel_B/box4/phi5.dat
- figure3/panel_B/box1/
- figure3/panel_B/box1/psi1.dat
- figure3/panel_B/box1/psi5.dat
- figure3/panel_B/box1/phi1.dat
- figure3/panel_B/box1/phi6.dat
- figure3/panel_B/box1/psi6.dat
- figure3/panel_B/box1/psi4.dat
- figure3/panel_B/box1/psi3.dat
- figure3/panel_B/box1/psi8.dat
- figure3/panel_B/box1/phi2.dat
- figure3/panel_B/box1/phi7.dat
- figure3/panel_B/box1/phi3.dat
- figure3/panel_B/box1/psi2.dat
- figure3/panel_B/box1/phi9.dat
- figure3/panel_B/box1/phi4.dat
- figure3/panel_B/box1/phi8.dat
- figure3/panel_B/box1/psi9.dat
- figure3/panel_B/box1/psi0.dat
- figure3/panel_B/box1/psi7.dat
- figure3/panel_B/box1/phi0.dat
- figure3/panel_B/box1/phi5.dat
- figure3/panel_B/box3/
- figure3/panel_B/box3/psi1.dat
- figure3/panel_B/box3/psi5.dat
- figure3/panel_B/box3/phi1.dat
- figure3/panel_B/box3/phi6.dat
- figure3/panel_B/box3/psi6.dat
- figure3/panel_B/box3/psi4.dat
- figure3/panel_B/box3/psi3.dat
- figure3/panel_B/box3/psi8.dat
- figure3/panel_B/box3/phi2.dat
- figure3/panel_B/box3/phi7.dat
- figure3/panel_B/box3/phi3.dat
- figure3/panel_B/box3/psi2.dat
- figure3/panel_B/box3/phi9.dat
- figure3/panel_B/box3/phi4.dat
- figure3/panel_B/box3/phi8.dat
- figure3/panel_B/box3/psi9.dat
- figure3/panel_B/box3/psi0.dat
- figure3/panel_B/box3/psi7.dat
- figure3/panel_B/box3/phi0.dat
- figure3/panel_B/box3/phi5.dat
- figure3/panel_B/box2/
- figure3/panel_B/box2/psi1.dat
- figure3/panel_B/box2/psi5.dat
- figure3/panel_B/box2/phi1.dat
- figure3/panel_B/box2/phi6.dat
- figure3/panel_B/box2/psi6.dat
- figure3/panel_B/box2/psi4.dat
- figure3/panel_B/box2/psi3.dat
- figure3/panel_B/box2/psi8.dat
- figure3/panel_B/box2/phi2.dat
- figure3/panel_B/box2/phi7.dat
- figure3/panel_B/box2/phi3.dat
- figure3/panel_B/box2/psi2.dat
- figure3/panel_B/box2/phi9.dat
- figure3/panel_B/box2/phi4.dat
- figure3/panel_B/box2/phi8.dat
- figure3/panel_B/box2/psi9.dat
- figure3/panel_B/box2/psi0.dat
- figure3/panel_B/box2/psi7.dat
- figure3/panel_B/box2/phi0.dat
- figure3/panel_B/box2/phi5.dat
- figure3/panel_A/
- figure3/panel_A/kovalevsky/
- figure3/panel_A/kovalevsky/normal/
- figure3/panel_A/kovalevsky/normal/5/
- figure3/panel_A/kovalevsky/normal/5/proj.xvg
- figure3/panel_A/kovalevsky/normal/7/
- figure3/panel_A/kovalevsky/normal/7/proj.xvg
- figure3/panel_A/kovalevsky/normal/2/
- figure3/panel_A/kovalevsky/normal/2/proj.xvg
- figure3/panel_A/kovalevsky/normal/9/
- figure3/panel_A/kovalevsky/normal/9/proj.xvg
- figure3/panel_A/kovalevsky/normal/8/
- figure3/panel_A/kovalevsky/normal/8/proj.xvg
- figure3/panel_A/kovalevsky/normal/3/
- figure3/panel_A/kovalevsky/normal/3/proj.xvg
- figure3/panel_A/kovalevsky/normal/4/
- figure3/panel_A/kovalevsky/normal/4/proj.xvg
- figure3/panel_A/kovalevsky/normal/1/
- figure3/panel_A/kovalevsky/normal/1/proj.xvg
- figure3/panel_A/kovalevsky/normal/6/
- figure3/panel_A/kovalevsky/normal/6/proj.xvg
- figure3/panel_A/kovalevsky/normal/0/
- figure3/panel_A/kovalevsky/normal/0/proj.xvg
- figure3/panel_A/kovalevsky/medium/
- figure3/panel_A/kovalevsky/medium/5/
- figure3/panel_A/kovalevsky/medium/5/proj.xvg
- figure3/panel_A/kovalevsky/medium/7/
- figure3/panel_A/kovalevsky/medium/7/proj.xvg
- figure3/panel_A/kovalevsky/medium/2/
- figure3/panel_A/kovalevsky/medium/2/proj.xvg
- figure3/panel_A/kovalevsky/medium/9/
- figure3/panel_A/kovalevsky/medium/9/proj.xvg
- figure3/panel_A/kovalevsky/medium/8/
- figure3/panel_A/kovalevsky/medium/8/proj.xvg
- figure3/panel_A/kovalevsky/medium/3/
- figure3/panel_A/kovalevsky/medium/3/proj.xvg
- figure3/panel_A/kovalevsky/medium/4/
- figure3/panel_A/kovalevsky/medium/4/proj.xvg
- figure3/panel_A/kovalevsky/medium/1/
- figure3/panel_A/kovalevsky/medium/1/proj.xvg
- figure3/panel_A/kovalevsky/medium/6/
- figure3/panel_A/kovalevsky/medium/6/proj.xvg
- figure3/panel_A/kovalevsky/medium/0/
- figure3/panel_A/kovalevsky/medium/0/proj.xvg
- figure3/panel_A/kovalevsky/small/
- figure3/panel_A/kovalevsky/small/5/
- figure3/panel_A/kovalevsky/small/5/proj.xvg
- figure3/panel_A/kovalevsky/small/7/
- figure3/panel_A/kovalevsky/small/7/proj.xvg
- figure3/panel_A/kovalevsky/small/2/
- figure3/panel_A/kovalevsky/small/2/proj.xvg
- figure3/panel_A/kovalevsky/small/9/
- figure3/panel_A/kovalevsky/small/9/proj.xvg
- figure3/panel_A/kovalevsky/small/8/
- figure3/panel_A/kovalevsky/small/8/proj.xvg
- figure3/panel_A/kovalevsky/small/3/
- figure3/panel_A/kovalevsky/small/3/proj.xvg
- figure3/panel_A/kovalevsky/small/4/
- figure3/panel_A/kovalevsky/small/4/proj.xvg
- figure3/panel_A/kovalevsky/small/1/
- figure3/panel_A/kovalevsky/small/1/proj.xvg
- figure3/panel_A/kovalevsky/small/6/
- figure3/panel_A/kovalevsky/small/6/proj.xvg
- figure3/panel_A/kovalevsky/small/0/
- figure3/panel_A/kovalevsky/small/0/proj.xvg
- figure3/panel_A/kovalevsky/large/
- figure3/panel_A/kovalevsky/large/5/
- figure3/panel_A/kovalevsky/large/5/proj.xvg
- figure3/panel_A/kovalevsky/large/7/
- figure3/panel_A/kovalevsky/large/7/proj.xvg
- figure3/panel_A/kovalevsky/large/2/
- figure3/panel_A/kovalevsky/large/2/proj.xvg
- figure3/panel_A/kovalevsky/large/9/
- figure3/panel_A/kovalevsky/large/9/proj.xvg
- figure3/panel_A/kovalevsky/large/8/
- figure3/panel_A/kovalevsky/large/8/proj.xvg
- figure3/panel_A/kovalevsky/large/3/
- figure3/panel_A/kovalevsky/large/3/proj.xvg
- figure3/panel_A/kovalevsky/large/4/
- figure3/panel_A/kovalevsky/large/4/proj.xvg
- figure3/panel_A/kovalevsky/large/1/
- figure3/panel_A/kovalevsky/large/1/proj.xvg
- figure3/panel_A/kovalevsky/large/6/
- figure3/panel_A/kovalevsky/large/6/proj.xvg
- figure3/panel_A/kovalevsky/large/0/
- figure3/panel_A/kovalevsky/large/0/proj.xvg
- figure3/panel_A/hub/
- figure3/panel_A/hub/normal/
- figure3/panel_A/hub/normal/5/
- figure3/panel_A/hub/normal/5/proj.xvg
- figure3/panel_A/hub/normal/7/
- figure3/panel_A/hub/normal/7/proj.xvg
- figure3/panel_A/hub/normal/2/
- figure3/panel_A/hub/normal/2/proj.xvg
- figure3/panel_A/hub/normal/9/
- figure3/panel_A/hub/normal/9/proj.xvg
- figure3/panel_A/hub/normal/8/
- figure3/panel_A/hub/normal/8/proj.xvg
- figure3/panel_A/hub/normal/3/
- figure3/panel_A/hub/normal/3/proj.xvg
- figure3/panel_A/hub/normal/4/
- figure3/panel_A/hub/normal/4/proj.xvg
- figure3/panel_A/hub/normal/1/
- figure3/panel_A/hub/normal/1/proj.xvg
- figure3/panel_A/hub/normal/6/
- figure3/panel_A/hub/normal/6/proj.xvg
- figure3/panel_A/hub/normal/0/
- figure3/panel_A/hub/normal/0/proj.xvg
- figure3/panel_A/hub/medium/
- figure3/panel_A/hub/medium/5/
- figure3/panel_A/hub/medium/5/proj.xvg
- figure3/panel_A/hub/medium/7/
- figure3/panel_A/hub/medium/7/proj.xvg
- figure3/panel_A/hub/medium/2/
- figure3/panel_A/hub/medium/2/proj.xvg
- figure3/panel_A/hub/medium/9/
- figure3/panel_A/hub/medium/9/proj.xvg
- figure3/panel_A/hub/medium/8/
- figure3/panel_A/hub/medium/8/proj.xvg
- figure3/panel_A/hub/medium/3/
- figure3/panel_A/hub/medium/3/proj.xvg
- figure3/panel_A/hub/medium/4/
- figure3/panel_A/hub/medium/4/proj.xvg
- figure3/panel_A/hub/medium/1/
- figure3/panel_A/hub/medium/1/proj.xvg
- figure3/panel_A/hub/medium/6/
- figure3/panel_A/hub/medium/6/proj.xvg
- figure3/panel_A/hub/medium/0/
- figure3/panel_A/hub/medium/0/proj.xvg
- figure3/panel_A/hub/small/
- figure3/panel_A/hub/small/5/
- figure3/panel_A/hub/small/5/proj.xvg
- figure3/panel_A/hub/small/7/
- figure3/panel_A/hub/small/7/proj.xvg
- figure3/panel_A/hub/small/2/
- figure3/panel_A/hub/small/2/proj.xvg
- figure3/panel_A/hub/small/9/
- figure3/panel_A/hub/small/9/proj.xvg
- figure3/panel_A/hub/small/8/
- figure3/panel_A/hub/small/8/proj.xvg
- figure3/panel_A/hub/small/3/
- figure3/panel_A/hub/small/3/proj.xvg
- figure3/panel_A/hub/small/4/
- figure3/panel_A/hub/small/4/proj.xvg
- figure3/panel_A/hub/small/1/
- figure3/panel_A/hub/small/1/proj.xvg
- figure3/panel_A/hub/small/6/
- figure3/panel_A/hub/small/6/proj.xvg
- figure3/panel_A/hub/small/0/
- figure3/panel_A/hub/small/0/proj.xvg
- figure3/panel_A/hub/large/
- figure3/panel_A/hub/large/5/
- figure3/panel_A/hub/large/5/proj.xvg
- figure3/panel_A/hub/large/7/
- figure3/panel_A/hub/large/7/proj.xvg
- figure3/panel_A/hub/large/2/
- figure3/panel_A/hub/large/2/proj.xvg
- figure3/panel_A/hub/large/9/
- figure3/panel_A/hub/large/9/proj.xvg
- figure3/panel_A/hub/large/8/
- figure3/panel_A/hub/large/8/proj.xvg
- figure3/panel_A/hub/large/3/
- figure3/panel_A/hub/large/3/proj.xvg
- figure3/panel_A/hub/large/4/
- figure3/panel_A/hub/large/4/proj.xvg
- figure3/panel_A/hub/large/1/
- figure3/panel_A/hub/large/1/proj.xvg
- figure3/panel_A/hub/large/6/
- figure3/panel_A/hub/large/6/proj.xvg
- figure3/panel_A/hub/large/0/
- figure3/panel_A/hub/large/0/proj.xvg
- figure3/panel_A/el_hage/
- figure3/panel_A/el_hage/150A/
- figure3/panel_A/el_hage/150A/5/
- figure3/panel_A/el_hage/150A/5/proj.xvg
- figure3/panel_A/el_hage/150A/7/
- figure3/panel_A/el_hage/150A/7/proj.xvg
- figure3/panel_A/el_hage/150A/c/
- figure3/panel_A/el_hage/150A/c/proj.xvg
- figure3/panel_A/el_hage/150A/f/
- figure3/panel_A/el_hage/150A/f/proj.xvg
- figure3/panel_A/el_hage/150A/2/
- figure3/panel_A/el_hage/150A/2/proj.xvg
- figure3/panel_A/el_hage/150A/i/
- figure3/panel_A/el_hage/150A/i/proj.xvg
- figure3/panel_A/el_hage/150A/g/
- figure3/panel_A/el_hage/150A/g/proj.xvg
- figure3/panel_A/el_hage/150A/9/
- figure3/panel_A/el_hage/150A/9/proj.xvg
- figure3/panel_A/el_hage/150A/j/
- figure3/panel_A/el_hage/150A/j/proj.xvg
- figure3/panel_A/el_hage/150A/8/
- figure3/panel_A/el_hage/150A/8/proj.xvg
- figure3/panel_A/el_hage/150A/3/
- figure3/panel_A/el_hage/150A/3/proj.xvg
- figure3/panel_A/el_hage/150A/h/
- figure3/panel_A/el_hage/150A/h/proj.xvg
- figure3/panel_A/el_hage/150A/4/
- figure3/panel_A/el_hage/150A/4/proj.xvg
- figure3/panel_A/el_hage/150A/e/
- figure3/panel_A/el_hage/150A/e/proj.xvg
- figure3/panel_A/el_hage/150A/1/
- figure3/panel_A/el_hage/150A/1/proj.xvg
- figure3/panel_A/el_hage/150A/b/
- figure3/panel_A/el_hage/150A/b/proj.xvg
- figure3/panel_A/el_hage/150A/6/
- figure3/panel_A/el_hage/150A/6/proj.xvg
- figure3/panel_A/el_hage/150A/a/
- figure3/panel_A/el_hage/150A/a/proj.xvg
- figure3/panel_A/el_hage/150A/0/
- figure3/panel_A/el_hage/150A/0/proj.xvg
- figure3/panel_A/el_hage/150A/d/
- figure3/panel_A/el_hage/150A/d/proj.xvg
[truncated: 229 more entries]
