# Supplementary material for: Comment on 'Valid molecular dynamics simulations of human hemoglobin require a surprisingly large box size'
Source: eLife. 2019 Jun 20;8:e44718. doi: 10.7554/eLife.44718 (PMC6586461; doi:10.7554/eLife.44718)
Supplement: Figure 3—source data 1. — The zip archive contains a README file describing which source files correspond to the different panels. [file elife-44718-fig3-data1.zip › figure3/panel_B/box4/psi1.dat]

129.237640
160.764893
154.141541
155.936417
169.912247
161.063843
162.865204
160.879196
151.877762
164.778641
132.928513
166.119598
166.231232
124.904663
155.895966
165.144943
166.098892
101.925339
131.145798
150.213715
138.464569
163.083008
150.576614
149.316696
126.777512
127.830193
126.670853
144.206146
143.454041
124.132042
147.822311
142.316101
136.811508
129.853470
122.283249
10.092412
24.449350
24.341093
-15.320087
-56.481453
136.644531
116.227928
159.883850
161.594101
152.020370
134.161026
153.856018
148.750504
151.041779
143.616592
135.811188
118.459846
3.434389
-19.866329
-29.676119
-2.662416
5.759936
-44.968761
157.900375
147.201279
177.390823
128.775208
145.887726
134.186081
120.228371
168.770065
-39.450562
-38.423901
-3.480090
-0.863887
-6.788129
9.197529
147.472595
137.682434
167.226913
132.667633
143.198929
136.575226
147.588593
142.355865
138.518524
107.350136
-159.077148
138.542419
163.963226
155.886429
101.421722
161.587524
164.282700
144.332657
-69.765022
-3.892091
-31.324785
15.991350
18.587503
-7.675369
155.649063
149.789139
142.811707
153.863037
147.981155
148.491501
141.018890
143.514053
146.715408
178.582108
151.077576
144.096939
161.048965
152.940948
174.426376
150.326385
118.347771
148.065659
141.549377
138.244904
138.784225
142.930801
130.371140
141.481461
133.587921
128.420242
157.849228
155.777390
151.279099
155.586182
135.123566
126.724922
149.140045
155.804230
138.899887
159.125931
150.809692
98.448151
165.129135
147.084656
132.897278
131.996750
132.341034
150.608505
159.252426
149.351883
125.196075
176.621002
149.365936
141.614319
137.108704
151.391113
5.756089
165.881989
141.312195
174.172668
149.426392
152.064926
143.207718
148.946854
162.314667
159.842972
137.406754
152.702316
138.931503
161.383331
149.263428
164.159271
147.859573
173.820557
154.374039
3.243711
-4.445719
146.103638
155.765320
168.371811
159.202835
158.191315
140.933838
161.589737
163.672012
148.116562
150.347214
122.400757
140.772980
95.941574
151.031799
128.042343
155.028870
159.810715
158.130066
152.198227
163.420959
146.370056
122.722137
133.555328
140.461258
127.730667
135.849609
131.354523
135.510895
123.408073
173.976074
163.454147
137.936249
142.161621
119.839226
133.208466
124.754684
129.444733
138.974747
136.201538
123.726341
143.820328
140.587448
124.028198
131.858261
144.754547
137.199203
138.532349
149.615723
137.001877
146.515335
132.767624
138.531479
149.626495
140.911392
148.714188
148.585342
136.430496
153.222809
173.718979
-28.049740
16.349482
23.942280
-29.352173
3.073197
-15.667335
9.449203
137.456802
127.233498
149.761505
141.543335
145.266342
-0.305828
163.809250
144.124222
127.878593
43.828327
32.195896
-143.317139
-149.292999
158.506760
151.324615
130.811447
140.892914
133.218979
121.320137
6.622615
3.252812
-39.772488
155.883667
130.730087
152.356812
164.756210
151.647308
154.803894
148.546692
147.751877
131.797852
152.313568
146.645767
128.930557
140.087723
125.099213
144.548630
156.569366
165.377258
154.482910
148.293747
164.905548
131.520859
125.417824
133.456909
141.197357
144.476608
150.992813
163.413681
135.096024
124.932579
143.528824
161.113922
130.519577
172.345657
159.667343
154.275635
143.812057
143.389053
150.750580
158.664429
157.356445
136.426346
147.776169
137.148636
141.369308
139.272614
162.889465
144.348328
146.828384
155.649979
131.741226
145.207886
157.450668
122.658936
137.434967
1.182998
142.657837
127.065277
126.334366
157.189835
136.284592
-172.109070
-124.971130
25.457949
67.710312
166.635284
-168.157578
-156.024902
168.429962
175.425888
-155.495544
77.091194
21.215981
-152.232986
-132.358154
145.843033
174.999146
169.040817
77.310577
28.907900
23.325312
-144.425156
-146.131012
48.779671
14.291206
-122.663254
28.446764
169.645264
127.077766
150.562851
133.898087
145.511810
109.516418
140.042496
152.467758
139.265030
137.837067
150.031525
120.052887
130.685013
150.924454
152.107819
143.719238
160.016403
116.118919
154.681458
124.630043
145.280930
142.088287
168.455780
124.944115
154.334274
143.793289
157.664688
119.182434
135.180084
123.518448
155.509140
140.410706
164.345215
124.065704
155.509659
161.807495
143.391724
135.970367
149.435089
153.696686
141.633148
151.211121
159.452988
106.540527
130.741623
124.735176
164.095657
-166.090210
154.800598
119.977242
158.049820
153.178360
144.386063
160.738190
140.186081
179.685959
143.068268
150.321243
152.184769
138.466248
-175.878616
154.280258
138.779587
144.731018
134.498779
134.284622
133.200775
136.174942
-29.421066
44.443226
24.387094
150.018127
149.683701
139.203781
170.872711
147.444458
155.321503
9.721846
-6.321891
-2.737310
146.210907
146.009476
169.777618
122.017181
129.619141
159.757645
161.630280
124.098434
144.490341
148.785004
137.424896
142.757553
150.895477
145.221756
-144.696045
-157.609329
-156.145996
177.215958
-173.263290
-173.351868
-142.608536
-178.377655
130.742737
171.815399
142.958145
167.861374
150.976181
134.057373
124.198814
179.432129
143.977722
144.227951
130.046982
145.598663
154.250641
134.834595
150.549835
173.415421
106.685318
156.559860
146.168945
142.732590
144.288483
145.407242
-23.494379
166.420685
141.928223
151.418854
145.499695
37.982059
134.612518
-34.422401
13.528368
139.620499
120.479721
154.093399
143.369843
149.005630
136.533951
170.919998
139.388702
147.826508
153.346039
145.672012
142.828979
142.334503
142.511871
139.624069
162.861633
170.178116
140.324829
155.509247
117.025726
108.931419
148.002701
157.810745
134.398682
162.095352
124.670135
149.364227
157.695526
169.204086
151.216141
145.681473
136.794235
161.847107
153.096191
160.965118
155.902145
148.681183
133.098770
161.208908
149.723038
136.295135
152.540070
164.746750
153.662582
150.632324
124.679192
134.784714
142.255646
147.232559
133.371460
143.790115
154.829056
130.008621
122.150848
157.409836
-148.197952
-162.222610
169.094894
94.985741
136.302307
116.780823
-154.534409
34.838230
145.617493
153.333054
142.711502
120.528984
134.650040
150.094894
145.451904
90.403893
172.657272
163.872665
162.957260
124.956818
150.675827
138.343750
171.734482
146.461563
146.868637
139.876923
160.865814
159.530960
142.288162
154.245087
156.816406
153.798340
158.649902
162.315552
146.615738
132.612534
4.233968
-2.734376
3.201001
138.557999
157.477844
134.368698
133.605865
134.902069
159.281097
134.778320
156.844788
136.122086
144.883469
121.506111
149.131943
159.794312
142.237411
124.729683
-6.364393
21.068035
-1.476975
31.179873
10.453252
143.500259
130.390625
142.620728
153.613419
147.135590
144.520615
167.027802
131.005676
179.112869
142.899063
154.773132
144.275467
125.148758
160.971024
138.375290
135.071198
161.646637
161.681122
119.312698
157.053391
-42.974277
-28.335541
-21.619129
37.055080
29.291893
121.914719
-151.865143
163.423080
141.465454
154.324020
120.064392
-166.157883
-43.209904
-52.455608
-4.770892
-8.200469
-31.225809
142.060532
16.324495
21.266701
13.956836
-2.963986
12.948693
-50.406136
7.039462
35.862789
147.106537
141.278717
133.297119
145.995468
145.786835
136.479019
145.688904
156.833664
172.741806
160.863159
-10.719940
-4.088351
0.269795
-10.699800
16.190235
-30.294336
4.636500
13.612537
172.950500
158.045456
151.893036
156.152206
153.191513
53.442951
-3.481103
-47.778408
-50.400238
-44.605568
-10.811719
2.453596
-25.479528
128.725769
154.941376
123.634972
112.279686
139.788284
143.698669
138.818390
145.112473
147.482819
120.634453
134.495728
132.689392
141.376678
-26.770557
12.163481
-33.021545
-45.583206
141.361862
176.330124
118.829346
149.826828
124.489250
156.429871
131.678452
145.159210
153.515442
156.635193
145.743149
143.758926
148.264221
160.644760
154.069351
135.331665
158.978088
148.207169
121.175705
128.464752
163.068268
174.242203
126.217941
150.782257
144.612854
128.673523
154.451904
166.207932
168.974945
137.468018
167.443436
139.797729
172.489548
157.845230
149.566406
134.785217
155.953735
148.188095
136.683426
156.109299
176.729767
170.665894
147.201706
161.425217
136.195923
170.396515
135.119797
154.782867
149.841324
169.370193
160.928024
124.672348
134.372711
-9.524520
-1.720218
27.435978
145.806122
140.046478
151.412369
162.247650
143.284760
150.645569
157.391251
162.065765
140.784851
148.181808
125.503860
149.558578
146.970474
3.892846
-37.518883
7.741187
-0.092787
-12.594884
6.341740
19.514193
-22.637197
26.033031
19.588913
13.984689
14.974952
-37.508507
123.904655
140.486877
145.331299
160.864426
148.579758
145.364563
151.683884
150.068466
168.669998
132.109146
155.675217
152.161087
156.408401
142.311935
168.524506
165.763840
120.943001
152.566437
147.165161
152.461334
139.406906
137.427094
134.354889
149.269653
150.009735
146.058975
163.338760
149.574280
149.699158
132.172165
142.128067
162.083847
110.868782
148.313049
135.064224
142.336853
126.155815
155.135574
125.467438
161.415161
153.634079
122.211555
168.241592
133.919968
142.372849
134.812225
147.443100
157.399857
144.251984
171.113068
149.564926
148.077850
161.160568
159.831329
145.021286
154.499588
160.246414
157.812271
149.539505
152.390579
-167.480804
127.060692
178.468246
-140.019226
-171.474930
-151.757828
168.311508
47.522934
32.643948
102.494049
141.729477
117.908157
152.674820
162.190948
152.430908
128.725616
145.642746
165.642944
160.351578
134.237823
-35.997410
-43.805653
163.942764
146.826553
117.331848
152.158432
153.691833
132.238632
159.295929
149.871353
162.020996
114.274956
123.539307
156.731491
158.497665
121.708199
134.925278
158.979477
141.519409
152.638016
175.212173
134.341904
145.880722
140.769043
131.288239
134.184448
142.742874
115.604118
174.908127
153.429153
148.340988
137.404922
174.571671
130.915710
131.686066
36.760754
-165.200623
-169.158203
101.181534
-146.986694
-157.735321
-174.506302
-141.283600
-151.440704
171.855042
1.164997
-45.135830
66.250168
3.908809
-26.216295
15.797755
18.811420
-1.556454
3.624932
-20.223537
-47.726078
6.865414
171.948166
154.939346
143.220612
132.774918
130.783905
162.566010
132.876816
-0.343781
28.755707
-18.677002
7.792712
10.765470
2.580127
-33.061707
-28.570427
65.429016
154.830338
127.988159
177.618530
154.973053
147.480682
137.970779
147.744232
148.603317
154.744354
125.218491
14.211954
140.543167
-178.717758
127.187187
147.874130
134.961716
162.839401
176.880325
153.408066
154.561630
155.676422
153.737991
172.842575
151.580856
166.340683
139.096527
150.777588
130.287933
145.940247
129.206345
120.493523
151.302673
172.937180
148.381042
153.278732
129.905609
153.951248
156.376892
139.573334
159.189804
142.780487
106.018135
149.316711
167.166626
155.357269
141.615036
129.039963
143.269699
149.091492
158.142853
151.693680
143.893875
167.539917
155.195358
150.815140
168.438873
137.359543
-45.485115
142.071289
169.916946
161.800064
154.795151
123.061546
154.097687
134.533173
147.669083
138.758850
32.684464
-113.937920
9.271523
-157.471359
-162.281204
153.054199
147.525528
156.289917
-15.889359
-33.125015
162.480881
133.230408
133.717590
152.856400
140.786148
127.551697
142.794327
111.052284
134.523575
167.688629
144.111969
162.110672
156.515671
148.576126
129.529800
141.796127
167.262009
14.435686
14.629583
18.816504
-10.232103
118.806213
150.833481
147.594254
143.549988
133.703583
142.659637
140.442230
151.965958
141.463898
160.826828
150.312515
152.067017
126.301842
142.083069
152.830276
151.836548
132.200653
137.863037
139.453552
161.626770
156.843140
134.006134
147.988708
137.033859
144.145996
88.305374
145.524170
164.340027
124.191216
111.383316
160.290741
155.685928
144.452499
144.848572
142.982162
163.025696
156.173325
152.081238
127.001869
146.611069
134.662094
154.689102
154.192032
145.370117
173.654358
145.943741
123.357430
168.444702
135.995560
163.391052
143.417908
168.395615
165.629288
113.996483
141.537918
153.552963
152.496811
156.779831
146.242874
131.013596
126.853462
116.626251
159.875763
117.729767
149.571869
142.303329
13.755727
12.735039
-22.993580
-5.085076
113.728027
115.174728
122.425232
147.537521
128.688141
143.202118
140.638794
-49.763214
-45.674393
-39.523155
149.022278
155.099319
143.361282
145.644302
153.123474
139.882095
123.931946
143.990219
143.125015
76.479729
-52.484898
-38.475147
-7.967994
-30.330177
-49.273987
129.410492
149.213730
132.820740
129.689133
164.418533
131.050323
135.802979
151.694473
142.684402
143.583420
145.085007
167.254105
172.448746
144.605774
121.528755
137.620956
-3.768839
19.604879
19.021873
-15.619270
15.577359
6.239730
-25.922148
-17.507814
-15.349053
-8.486652
-41.134350
16.741163
-6.993613
2.176008
-34.877964
12.967715
-21.556484
-36.165829
1.778943
-11.979377
158.637436
134.076019
110.531387
129.763260
163.863846
164.802734
126.055832
135.807495
156.675308
157.088394
147.716705
141.569534
146.406723
142.274475
155.605606
136.137909
-175.717133
171.272278
152.540176
153.151764
153.161697
-169.820084
179.634689
158.930878
0.895037
28.570341
15.433693
15.562447
138.872025
157.646683
138.844543
157.239517
152.333801
166.355713
134.805130
159.809921
153.172226
145.541489
153.517929
149.386993
132.567078
140.220688
129.580963
164.738220
149.096497
162.360962
138.188705
162.793320
142.230896
143.434433
159.439499
134.566116
-13.155336
144.197891
175.305923
135.697632
162.707367
130.040298
139.083847
-178.672333
134.472122
127.012390
147.313156
160.778549
159.724960
162.997238
151.295273
107.650757
155.004776
131.106262
137.721878
137.304428
130.402512
-15.482204
-7.364977
13.895621
41.688919
-11.122894
-3.174038
-35.115570
-38.316414
-11.127443
-1.995471
4.847069
2.071882
154.252289
152.396332
174.166748
153.955139
144.490616
-12.857697
-9.809689
-42.084053
9.025716
137.187378
141.539597
136.455429
136.791626
172.538528
150.909058
133.534210
132.446136
140.065170
159.508484
154.679428
158.509796
160.686584
135.524582
144.512619
143.464722
139.913391
155.042633
118.096283
146.191589
123.049622
155.468979
138.178894
127.584755
125.930496
129.108963
3.655645
-37.145546
-29.680367
-39.780956
-2.868671
-38.007206
-8.782235
141.412857
162.916885
160.328949
141.936813
120.996689
128.846481
129.770447
155.609833
166.922943
141.491943
138.713486
147.835953
151.325333
164.236008
141.858353
109.650627
123.845337
115.441734
-22.312912
-39.367519
114.168968
137.310928
-42.502804
-25.659285
-28.569006
-11.832880
8.916475
-13.109070
-6.076606
-8.592697
-5.942803
6.604290
-32.264492
-26.414124
-19.305086
-27.053772
19.368866
14.007196
-40.773388
157.667358
136.398087
139.163101
164.373901
-6.303380
-6.922233
5.458045
-35.519222
-7.362819
8.612925
3.789823
-50.353413
-4.264480
18.192118
-12.954895
14.724769
11.359069
14.307577
-36.928207
123.419380
137.799240
149.498184
136.417328
15.813141
-55.663746
148.218460
-165.067795
139.296356
159.421814
149.353928
138.114716
145.221863
157.377777
153.740540
140.925858
145.888794
170.657578
105.768257
129.466614
138.346603
169.940460
149.930771
140.192352
144.639526
160.254288
127.385452
137.946671
156.970810
139.000412
137.907364
141.664383
137.739609
156.192535
142.368073
148.877213
57.046085
47.710285
37.360416
35.999256
7.309462
-16.207251
18.176130
32.918949
-3.019409
136.601730
154.734085
156.828247
119.465004
150.184250
135.049057
145.120148
130.231918
150.421982
127.514351
152.083878
151.670792
162.106644
146.324417
154.110855
148.761459
179.382599
110.835251
131.892517
135.320404
150.011459
155.411087
143.819321
150.001022
154.514496
172.872650
152.912262
158.022003
147.984161
-5.962956
165.752380
147.212692
165.625702
124.987923
163.206726
6.392705
135.783920
131.722366
156.048141
149.554932
138.739273
150.226929
163.060974
169.311859
157.127716
149.427414
157.164642
133.435989
151.194061
157.307480
-179.516220
155.875916
142.253250
152.562363
136.874130
139.397324
137.253769
144.525543
2.171597
21.245346
-30.897127
-13.815876
-4.792646
-0.559881
-13.438760
-17.093433
137.923721
151.277100
156.084152
121.318169
144.393143
145.487823
153.216080
157.208176
102.964653
161.723892
141.187317
154.837784
124.881775
147.895584
131.269073
142.937897
147.794510
135.162552
155.285721
121.056572
160.684601
151.381485
177.143890
115.623825
161.113510
137.016373
137.543655
140.155701
126.949005
-121.070885
150.038269
129.092102
161.135345
152.825058
151.141724
155.353668
127.659508
133.546967
171.848846
141.129150
138.146286
121.359398
131.219193
125.292656
141.567245
153.467224
149.448227
165.617920
117.606125
127.714653
141.710373
132.283264
156.197754
148.534988
140.260010
164.305695
162.209869
146.325378
113.006897
21.925386
132.730164
148.690445
147.986786
125.367706
151.208603
-34.461082
11.989525
30.424793
-8.956685
-40.568192
149.089279
169.359116
135.559097
110.750801
121.874786
135.104218
116.414474
137.248077
106.402199
149.549820
144.001419
115.718544
136.999863
152.600418
38.302509
112.614998
136.068085
146.439514
149.270813
154.042221
132.943054
138.295120
-22.118980
-26.716364
-32.626534
-22.352367
4.742929
15.544871
-45.164528
-17.563557
131.055847
142.756821
163.709305
134.654739
163.870407
134.964874
-4.279883
4.645153
116.036354
-40.384033
-45.073078
-14.046185
-30.888664
-1.892999
-22.662712
2.531109
-40.303547
176.925842
107.863106
140.152008
155.316360
141.723083
154.230865
134.645966
4.432482
-26.784937
30.173380
-46.083839
-27.630056
-36.206966
3.595973
160.461288
156.257965
148.602737
132.369049
154.870850
149.303253
149.283493
113.514580
134.894760
114.937408
146.071808
151.278946
165.371689
153.805740
154.540649
165.611526
144.883652
165.450806
154.125565
158.509949
137.696716
144.485077
155.045776
120.002632
143.071198
175.524200
-45.263485
77.823883
109.246262
43.132763
165.950516
36.714104
30.252628
-151.824875
34.535809
146.809921
127.175056
147.872147
147.993683
166.285309
178.703049
138.401367
168.917023
156.816406
152.600189
147.364792
141.923157
134.001236
135.423416
153.440887
145.148605
153.752609
170.156555
99.491058
142.874542
132.845139
54.688999
19.790073
13.444196
-139.110779
44.141579
21.976456
25.760811
-51.869537
-38.576607
5.680478
-37.986282
-15.656670
-41.987896
-160.004196
-146.172546
177.611313
144.172577
-167.101105
165.899109
-157.286484
-142.539948
35.974537
23.209465
-165.208832
137.183365
130.545776
139.671524
148.712814
120.595360
142.184662
140.468033
160.405823
152.019531
147.586060
168.660995
148.045853
159.791641
137.932404
141.320862
158.452560
148.202133
158.962952
123.785507
121.852425
127.716499
139.288879
127.656815
136.662415
164.152908
129.855850
169.361053
155.032883
151.606339
130.176453
172.748276
141.304291
159.916870
146.814392
97.295143
159.155991
121.185295
143.944992
170.220230
163.087341
139.625122
144.625946
154.869553
157.927338
142.075256
151.809769
120.295677
125.416077
136.454605
146.039719
157.454620
157.680923
135.033401
144.012787
143.081955
150.756943
158.251068
138.998093
157.863174
115.697304
144.366577
167.181595
179.319855
136.076019
153.187057
152.052017
-14.961914
-35.418072
-50.749222
150.074677
-22.197420
-21.860384
14.389009
-4.755098
21.302771
-0.589171
-54.695141
-12.333901
-5.851763
-25.946684
-41.566898
13.375766
-10.427697
8.489984
26.283787
5.032520
150.740112
0.062557
121.474525
151.339874
139.209305
167.421921
145.480270
141.055328
128.045456
143.983810
151.400742
132.986160
160.888229
146.391663
132.805008
132.872482
142.298309
148.135895
-15.846906
151.441666
118.312981
131.542419
139.703476
137.451416
160.069336
139.543961
154.060318
124.130188
138.278442
158.131302
143.046631
169.202362
154.879593
-13.177481
18.689669
-27.767572
2.267018
-26.426590
-38.756905
159.894302
161.893280
135.981216
167.847366
136.821823
144.615082
160.937714
161.504745
-4.252891
-8.707210
12.070061
156.782303
151.823349
-14.302629
18.608973
166.344009
146.118179
129.968216
154.659042
156.030243
148.907166
160.408859
148.723923
161.821426
137.030792
150.779724
138.534683
-5.795657
-2.061845
-0.858206
-20.419706
-33.175663
-34.461617
-7.859251
127.205025
-52.281948
-15.507720
-12.889779
27.347809
32.350788
-4.799549
7.246733
16.798225
8.264602
3.849749
4.312661
-32.935001
2.462674
24.242245
-32.310417
139.691299
147.395630
156.282394
172.174423
22.343296
17.892185
33.874893
-8.297892
-3.653448
-31.517216
25.937277
0.088469
-0.823295
-13.870600
17.161098
-14.021778
-32.466225
-0.544645
28.164127
133.376862
-169.171677
143.014023
117.757111
155.213638
172.244568
133.697708
104.108002
170.345749
156.287766
171.096970
131.046539
144.075623
113.932480
140.048004
134.628799
148.559448
150.611267
152.523300
149.524231
156.298767
138.405289
150.273682
133.061295
15.769895
158.229446
176.871613
140.258743
149.292496
113.784737
129.017014
137.570847
138.438004
146.020767
154.832214
151.140488
144.199814
159.449387
156.894745
163.248062
8.044153
28.461531
52.798252
25.254595
-26.191399
-19.930960
-21.830935
0.556727
8.237116
13.320086
1.543450
-1.021058
28.800392
1.082094
-63.089191
21.884724
22.863791
148.689758
156.455261
134.498169
73.212608
-45.739094
9.222131
-21.539860
9.784060
-46.765419
-41.212917
21.382719
-42.969307
-10.482913
-37.652248
170.478790
-34.230785
-43.330158
-11.885061
6.470357
136.215286
154.354050
153.202393
111.683342
149.745270
122.911255
127.662720
162.159973
-27.767696
28.449625
124.823219
145.330261
129.644913
148.461044
136.460007
143.729385
170.340393
142.996033
166.730301
125.366287
138.682617
140.918900
152.247910
135.708557
150.849686
154.415649
6.144428
16.680151
142.236603
137.192169
140.831879
126.101158
148.639587
153.220612
175.415146
120.787109
127.636993
157.601364
16.910982
23.760176
4.010684
-24.595482
-18.189579
-35.356949
-36.433811
-6.925830
18.944403
-3.953838
4.014540
2.679930
-44.546032
43.103184
21.789036
-42.962894
32.451725
-25.823540
0.495351
67.558830
153.493332
165.855759
141.944931
141.295914
-144.750961
167.973770
138.288040
152.805832
152.265121
161.089401
138.221481
127.191254
134.666946
135.592438
138.263641
136.026932
10.297091
-45.861015
-25.876596
-24.955521
-13.264178
172.682907
143.206329
146.559647
148.851639
134.182190
121.791992
142.966293
140.911270
152.702393
159.501907
137.323868
3.528698
19.571722
142.088913
148.992661
161.838669
144.226486
113.932617
126.957695
144.369812
111.593277
152.085861
138.013138
153.358170
155.648529
172.314728
160.025925
140.825668
145.334885
147.482208
167.556946
149.958328
144.837982
117.916733
153.216354
171.942444
143.550903
137.570114
170.739365
169.723450
12.748959
9.091481
8.219505
151.380447
125.279968
150.410156
144.516876
140.165314
142.417664
161.067062
134.500168
166.986771
138.487823
157.742096
162.941925
147.740585
160.244537
125.877075
119.514702
148.437363
116.673065
166.822906
147.693756
142.595032
156.044876
107.670334
137.093750
138.405258
146.692337
155.576752
144.324051
140.169739
159.836411
157.702240
148.758667
138.292511
147.449356
-44.734779
138.902267
144.925842
129.820984
148.952774
160.676041
155.828110
152.788315
145.878983
142.177597
153.280563
130.112488
81.418991
138.286621
124.444084
174.494980
178.971664
149.621063
144.026199
0.225554
-43.563324
-48.744270
12.218144
3.087116
-32.127594
-31.434786
0.682710
145.563828
152.647964
153.337006
151.589386
141.064911
108.340332
144.595917
142.055954
122.674469
126.994164
145.899429
123.442574
122.594864
148.061890
167.497177
140.285507
155.249084
133.063171
144.981171
165.830139
152.704514
158.461594
162.948761
144.108154
142.384064
141.402390
-0.159490
-46.349312
130.152985
135.558762
141.024902
130.364044
133.121033
159.552521
135.497620
143.635544
132.864746
142.671875
142.616577
150.884628
150.842148
134.950729
142.135437
149.403061
161.095596
127.729752
-179.235596
141.274719
-45.389515
141.783325
-41.564720
1.200404
-0.866149
-17.731686
-35.747581
-38.591705
-50.315006
117.804405
160.773010
29.398714
157.693100
146.420349
140.361481
132.059494
143.253571
132.406876
143.305832
142.113480
134.323837
162.842300
155.272736
-43.014671
111.265388
165.961807
154.932251
137.615982
151.488022
102.804634
140.435394
154.129684
161.943741
132.961151
142.491211
135.024826
149.052322
150.645340
149.395691
159.145737
133.803757
153.616226
138.021240
152.149689
147.310867
151.260666
135.340469
153.795105
150.705978
126.956215
116.074493
152.708405
139.430069
148.155243
175.543839
44.706287
-162.971603
32.870209
40.787289
-139.886124
-155.743500
-19.106417
178.952820
156.191498
155.304596
145.490952
135.649841
125.305138
146.707642
150.867645
133.690643
-25.466909
-29.658480
-38.484703
5.307586
-46.082485
-24.792400
144.432129
132.743225
118.606842
147.459641
145.667862
0.121947
-1.336620
130.332550
158.137878
178.931732
120.661079
148.124985
-49.587933
6.346623
148.877213
156.922256
144.854507
148.061096
172.106857
-18.115391
-11.593961
134.760849
127.436981
132.120209
134.563019
144.414703
134.150604
154.447189
154.822205
164.141617
153.769363
137.209564
151.322479
143.350342
119.103096
138.826508
153.263351
177.224686
142.262939
152.667877
155.758301
138.494431
141.029343
136.312866
151.611099
146.198776
29.330818
-128.193939
-135.075760
-148.554779
-163.468323
-124.806267
-151.671219
-145.893356
-168.181274
-156.482529
-134.734940
44.350849
-151.555969
-144.134338
-144.062119
170.180634
-144.239456
15.644124
154.612259
-24.061398
3.641101
-13.999095
-0.019782
133.031433
144.156509
135.461441
165.652313
156.206696
148.948761
128.315704
132.019165
146.818817
155.970398
123.259377
157.426529
140.803558
135.821396
151.653427
144.466156
142.379089
174.194016
139.471970
144.101120
178.995544
170.264206
147.694244
135.631332
156.119751
131.508667
133.653198
101.738091
-150.242035
146.100418
153.768188
150.457230
155.622330
129.490189
169.160629
166.573654
146.396576
172.137726
161.712433
133.871796
140.502197
153.248489
135.568527
146.242645
149.897156
129.205612
148.681961
126.128685
142.031265
142.630569
142.555313
137.736191
149.990051
133.981110
140.326126
155.592163
142.074814
164.398239
138.469131
178.427521
160.484100
168.763992
135.781967
144.437515
139.896561
145.656296
134.295502
139.628250
154.094162
144.756561
169.776108
158.144501
142.460175
144.156387
136.429031
129.277908
176.815170
143.792038
140.866699
132.636169
172.267838
161.649338
127.667030
147.640228
143.730530
120.699692
140.124573
146.227020
147.338745
156.188171
134.679337
150.037125
171.920166
146.003830
124.222191
140.837433
164.117508
143.073715
155.553482
132.679855
153.855392
132.808334
159.486008
161.394577
124.040192
139.687637
178.185547
126.936310
122.927727
-20.825912
15.053994
-22.341301
-39.646931
5.497007
138.835083
137.930450
173.944916
123.708420
147.610794
155.634109
151.062500
145.810791
149.105637
122.104759
135.410385
138.069855
153.401733
140.946335
148.617538
168.549088
152.947800
134.534698
149.181564
150.083923
146.437088
146.105362
147.433075
-43.456203
-43.281738
-37.825996
2.315621
5.137820
-42.681267
3.667570
-47.314079
157.522263
149.772263
159.075882
126.675278
144.980286
129.596298
145.263046
152.355972
151.639542
145.877029
119.745438
132.519363
-13.061962
-12.244290
-41.573971
-10.382940
146.184204
125.463844
155.054779
147.066925
142.715332
138.184860
162.669998
163.586166
119.243019
156.630280
143.833450
-26.602726
-30.140011
-3.528476
-21.042141
-1.099495
-40.686405
-34.084354
-3.340351
134.843811
-94.164734
121.771446
168.700134
125.788582
151.796036
115.265160
159.676987
169.414948
144.430801
144.200714
147.016296
129.380951
148.079605
152.648254
173.698105
151.980286
14.277808
-16.131464
18.662783
-46.920139
-4.318016
11.388231
0.071326
-50.536484
20.307276
-5.890158
9.134972
13.743240
-33.261417
8.900354
145.358475
139.472794
145.911270
165.414368
151.126862
-144.055222
130.644730
145.734451
160.374588
137.909241
138.209885
137.398361
136.533691
136.007584
144.752670
156.578415
149.481537
153.124725
147.785690
150.304993
135.777283
147.749847
130.519424
160.973404
152.941528
139.702866
135.183807
145.836594
138.086945
157.263382
153.347595
147.536301
146.067688
139.848358
153.343201
132.559708
155.915100
133.982483
140.382843
147.654221
162.901794
141.549133
16.317276
-24.354900
-0.859118
63.134686
141.788742
142.346420
101.355766
159.888565
142.488724
147.812164
139.668106
120.433876
144.313690
139.217987
151.140030
163.366882
142.011597
131.445923
131.688690
109.800552
168.767288
149.653732
-8.159594
8.931600
-0.886249
140.395386
158.109711
136.693909
131.949844
143.951660
158.881851
154.020233
139.407944
164.390625
138.048798
172.498871
148.564865
136.023727
156.311646
158.100510
152.433395
143.190918
143.168961
156.159470
115.853951
125.527588
146.978912
157.437973
145.558975
116.442413
145.578583
134.067764
124.253212
133.735672
136.946701
139.707092
134.644333
150.256973
132.024033
166.334091
154.851578
127.805344
152.233307
140.654724
168.791748
107.953987
117.207130
142.997498
-166.907776
-18.626486
6.607675
-17.451204
26.451073
27.989582
115.610863
145.415939
138.868011
124.796021
148.912292
139.195206
163.843338
149.296249
148.708725
144.669678
157.427750
131.955429
155.595276
166.532822
118.713875
48.025684
141.943558
118.394577
161.754120
143.828506
156.338837
151.877655
144.183289
135.371918
138.139481
144.119385
137.871674
-18.492462
1.634225
-40.140385
15.984207
3.358588
-39.566093
-19.397913
-39.403423
-21.117542
15.957734
9.010748
16.732683
12.174254
13.482612
13.371130
-0.284619
-9.673512
11.332283
170.395569
18.690893
-0.131221
141.084656
123.924606
109.785217
151.545334
147.819824
168.461655
125.763718
138.317291
-42.179649
-6.201974
9.944473
168.610748
148.350113
142.673401
-31.472670
-19.037321
4.462122
-1.830880
20.064871
67.654472
-43.462143
-10.068627
151.142990
139.517227
146.644073
150.151505
122.787277
136.270508
146.009903
140.009506
130.079239
143.257690
129.290146
151.503265
159.844681
129.595856
112.807213
141.953842
15.926612
-9.109382
-0.157017
131.121048
145.629227
147.031937
139.374130
152.180573
146.696198
141.096619
167.554718
26.703005
-41.142208
29.909472
13.179413
-45.015614
44.177864
13.921224
14.789526
-4.764318
-11.426064
2.538522
136.322037
148.448486
144.476883
130.776016
153.580811
102.076668
138.598267
132.368896
146.468048
151.347855
154.989777
128.680038
166.792206
157.711563
137.988098
155.439621
138.592438
171.598740
138.341263
151.098160
129.147034
144.079376
121.030067
111.820473
145.153122
148.542740
140.138184
143.184586
155.514526
115.225433
120.907784
154.410324
144.714935
135.012939
163.016190
130.829514
138.247360
118.719963
166.330612
158.484238
161.689423
162.516571
111.035805
147.847916
136.409378
142.701630
164.086624
142.122482
149.486710
134.223953
136.162018
174.019348
138.605667
127.372856
137.361160
37.838993
32.821476
121.039864
150.770782
136.875458
145.233322
136.554153
134.599609
148.864014
149.920807
135.131088
144.275177
143.044067
154.634308
159.856842
146.050354
139.428162
143.627747
135.645340
156.233963
120.640533
110.037704
149.641998
109.601273
159.632584
-18.290756
145.580719
126.518021
158.492508
174.276169
150.952057
15.017726
14.066348
11.909049
30.876455
-4.224799
-15.129256
-41.523598
-40.675240
129.992264
151.460388
126.391289
148.460663
117.862404
139.905457
144.620499
-33.399044
-15.289515
-0.205584
-6.391263
-18.904770
1.471400
20.213160
-41.362358
167.231827
138.360687
148.776215
146.315613
144.995529
88.969986
144.300552
141.360474
140.549103
174.989899
152.113846
159.609207
133.345245
138.602402
115.807678
147.302246
165.923157
151.549973
137.410904
141.909424
148.070328
152.361649
149.139191
170.648056
153.776840
141.827209
166.910995
143.065536
132.984100
153.687881
150.569077
140.208054
133.603394
-37.399467
-30.392588
-45.093967
-34.428726
-37.797318
4.556210
-15.302614
-10.586358
136.448135
145.265564
140.800903
148.169601
147.601547
133.574066
131.066620
140.629456
142.052139
168.780365
142.321457
147.340088
137.576538
115.385742
106.447441
139.474075
122.421875
132.786240
167.457977
140.730255
139.462250
160.707123
142.779755
113.575356
118.179504
167.581848
172.883057
136.027863
153.334915
155.015732
140.334625
162.841049
177.663834
151.502228
141.163834
7.819766
-39.947960
-16.603546
11.290722
-2.210366
-41.217697
-3.647441
117.099800
112.886627
156.552155
175.041626
25.668219
-151.733673
33.066006
35.396847
76.643608
22.791258
39.644714
32.764111
31.084066
146.084488
165.201538
145.699722
152.748215
154.867065
160.788498
138.820969
147.990067
118.695076
153.406174
133.958435
152.561111
154.179993
138.766586
134.367737
156.329330
24.723959
10.909827
160.184067
139.329147
146.880890
140.315430
161.638474
133.744171
-11.843019
145.176865
146.742828
148.163086
135.844437
132.520630
97.921761
147.703308
167.316055
144.878998
165.977737
174.758392
-150.203674
-142.618515
165.717468
-145.512924
147.942566
171.935608
164.000504
155.557877
131.710648
142.589569
148.358139
132.050674
148.307358
121.411308
144.520767
145.570236
153.097610
151.742188
93.816513
169.587967
153.413940
126.031822
144.551483
-44.367199
-27.264641
-46.178505
-7.652321
159.878830
149.164871
135.312759
151.907410
147.560379
-0.434763
161.828094
148.943771
135.403992
144.444351
4.922866
-9.653962
127.549210
154.743835
135.897568
151.365509
152.892609
156.552170
135.795212
169.513794
178.203537
147.334778
160.193787
139.518875
149.351715
148.963959
138.036621
179.164658
137.291107
132.808594
151.126587
132.892242
-22.133976
0.807456
14.359666
18.820822
-13.398600
-46.588589
-9.728618
-16.620665
-25.155212
-41.027538
-3.692895
23.105185
152.529434
135.845673
161.265762
100.325348
139.634262
151.020798
157.004227
155.921280
149.625946
148.938416
133.232956
123.278160
142.963959
-175.786423
118.453850
136.286331
145.021103
153.364868
160.170120
158.604782
150.521652
119.804657
138.435226
53.728382
147.095032
16.189022
127.433853
134.250458
145.445511
132.090942
142.292770
149.903229
152.053421
150.552063
144.016403
46.357643
104.544304
150.389587
-156.821121
-175.913315
27.197643
107.061386
173.602051
-138.787491
-160.942413
-155.324524
-156.137817
-154.069504
-146.320145
70.601669
50.793167
144.933945
151.167770
32.478207
-29.311598
-46.988224
173.495895
145.451492
115.749336
159.533325
143.301102
129.340393
131.330582
123.170967
122.668442
174.576309
134.922867
144.786087
129.384903
129.689240
68.789307
171.996597
118.116425
162.280746
157.800781
166.302063
148.009186
143.771301
129.483307
136.722900
48.878044
137.988525
167.707016
141.522552
138.538147
-95.324753
147.949570
132.662155
144.575943
156.309280
140.064804
153.812241
130.749893
142.071457
160.944260
146.657516
166.570831
148.408340
122.601509
155.909927
150.603821
136.763458
36.531837
7.204511
54.297016
148.010925
143.269241
-6.641186
-12.994245
-7.705610
151.028839
155.878799
178.257721
170.537750
141.656494
157.877441
123.582596
139.464859
150.435608
154.207138
146.304413
153.070190
128.073715
161.558472
140.669540
136.551559
123.771790
148.615921
141.719452
153.498856
140.576187
171.026276
148.951080
148.647125
177.525665
167.231506
170.498581
159.766342
118.868523
156.685562
113.589996
133.727859
119.201630
168.941025
136.256058
166.144775
152.240860
152.219070
138.344025
144.321579
147.682022
155.992584
136.137817
173.652954
138.827408
157.134094
135.658279
152.773743
142.806854
170.959137
161.706207
154.981934
-43.309147
123.535423
174.013779
134.234604
130.186996
147.572235
151.679321
146.034271
155.816391
172.272202
137.671829
134.956635
127.345703
174.556610
151.397507
117.875633
163.714523
164.678543
163.569763
-170.657150
152.896088
149.579758
151.988953
139.889282
150.681824
118.325005
173.205154
142.114288
160.867905
147.689804
166.769470
128.896835
128.864578
-52.584999
-33.212471
-53.683842
-19.054129
-30.299490
136.238037
117.254913
146.732071
149.237305
144.903595
139.718704
130.001297
-24.987352
-47.619125
14.724352
122.666504
146.016434
133.596680
135.471710
118.588852
-46.666721
13.269997
-21.561913
6.619802
12.598517
-22.579491
16.485670
21.525856
166.703293
150.959656
128.924072
10.508390
7.232126
-38.710564
-7.848854
13.838568
114.162506
132.380615
147.660858
156.345886
138.607254
168.402283
148.203644
168.168182
144.791016
142.868164
150.255585
172.997665
134.816696
115.839729
137.728821
135.552628
135.970200
164.163406
175.229294
144.923645
144.191437
154.268494
157.289886
129.279465
151.084625
125.980537
163.339966
149.495117
132.917389
-16.780102
2.564985
-39.206940
-29.413675
-8.317344
178.467239
-36.947884
-22.722305
-18.948191
7.788883
6.387212
-37.773632
48.821640
-15.344757
-36.591125
3.312866
11.975888
160.015610
154.321716
127.298309
131.763657
150.352402
175.571854
147.604263
136.714691
135.214264
41.120358
141.808975
133.229294
144.363922
156.680969
147.994919
150.609604
153.686218
133.877335
-9.321983
166.673935
137.680115
146.632339
144.371948
-49.013000
144.375488
141.062714
154.354431
158.838608
139.700912
139.432068
120.305496
148.465103
123.427795
139.489975
147.864227
141.039780
139.939224
132.827606
168.734451
159.427124
144.629852
161.140198
148.250839
158.999161
145.977890
142.166992
-179.867279
154.315613
135.721191
145.818909
139.539658
164.172241
163.621964
147.472290
136.756226
165.020370
127.682892
116.810753
145.008865
14.773664
81.313805
135.996140
134.161880
119.353493
141.533356
160.527802
130.557312
161.691025
136.248276
145.317032
136.312927
154.780304
127.577858
132.217957
156.084183
10.808914
-34.916267
-14.404199
54.231003
-61.205574
-55.140972
121.217712
143.996964
134.390350
154.402466
142.662216
128.993256
170.599335
156.872742
151.762283
145.791687
150.917908
145.305511
142.554947
143.837494
156.461014
129.353424
122.947029
137.549545
173.061310
124.830414
158.617432
128.014847
139.772964
131.482407
158.054108
133.214691
157.640015
150.770767
166.028397
140.856155
160.189117
126.792702
132.002380
163.222717
147.159866
144.025269
126.657890
174.101044
142.815872
138.331543
152.206512
119.842194
1.680861
-43.346886
-16.155708
-5.142928
-14.839678
138.950470
144.085922
139.137802
147.345642
145.846741
155.514465
149.393311
156.348831
146.730072
143.456116
142.041718
141.849594
147.873566
139.107346
146.703003
131.240494
138.963364
166.114456
-150.647552
-146.629440
156.502731
170.582870
154.321243
150.431595
140.820236
150.806641
149.335327
139.022690
163.598068
145.856110
125.416885
-33.253426
140.638535
115.323151
149.324295
60.158279
139.532913
162.842361
156.771317
136.083374
141.845322
25.136744
41.279770
160.114914
134.880020
168.978256
145.507553
136.557526
2.196509
-31.051163
3.508945
-25.122766
19.793877
151.316406
139.326370
136.911667
149.909607
156.824951
135.753296
139.992630
124.907486
162.803192
162.377533
159.891037
154.810135
143.405380
152.378708
140.444702
141.151123
159.117447
119.120758
137.480698
128.208984
-13.047115
-41.816654
16.368589
151.269623
161.829880
0.935654
-41.895580
5.306885
3.660783
133.332748
173.193344
130.334717
105.582993
160.496704
164.196625
153.774506
-174.200653
136.597443
140.269196
-18.610792
-25.130215
-1.572217
21.533848
-40.851936
-22.821424
-20.921032
136.934784
170.051605
12.119299
40.908108
37.279610
-170.483261
-165.854843
31.440496
7.973757
72.492317
-19.758057
3.711723
-8.491280
-1.088944
-45.587845
26.199839
-0.000000
-15.132449
-19.865044
-42.378204
-3.216985
14.312717
-19.091429
-12.903412
-4.842540
-38.412266
-39.525040
1.437222
-6.780121
-11.759845
-0.626201
142.055359
170.711548
156.891205
130.797180
120.004303
-159.522705
134.781998
127.424385
139.213669
144.305847
124.738113
137.105392
134.601898
156.614273
137.279724
146.195892
138.365891
130.789093
146.742188
136.949326
140.608276
166.094940
115.902267
144.461014
149.779266
-6.840485
22.352457
5.045506
-22.068815
-44.512299
-53.053295
-11.084929
35.172672
-8.244050
1.040046
117.865356
145.788620
134.221756
145.161285
-177.482681
147.828217
143.597702
146.334274
174.885147
158.926010
152.809769
144.866440
178.537659
116.926041
153.189529
123.314636
140.419083
130.588409
134.478210
143.994812
169.850082
151.478622
138.168365
133.403030
136.530548
152.822647
130.228088
142.610916
142.864822
10.531678
8.772186
-38.480465
150.535019
152.783340
139.372375
144.651001
144.896286
140.517715
142.243896
-38.976723
-32.003994
-1.341880
0.992487
-7.440202
-45.992481
2.001249
-6.617313
-44.922459
-37.091366
-46.159180
27.791014
16.541706
-31.489128
4.943437
-20.311338
-47.257236
-51.238873
-40.201637
2.816333
147.075546
148.819824
163.009308
150.204468
136.973648
153.174072
131.700607
142.031433
136.258011
154.704987
161.432236
154.992615
135.835709
143.556656
153.979919
138.984283
143.129318
165.838974
84.896736
145.001068
-150.801666
-13.154721
-14.451568
-17.974228
-19.708149
-8.257304
-16.849024
129.091522
155.264648
13.579676
37.129139
-48.531174
-4.518740
4.946607
-41.035427
16.390184
-1.829704
-36.047474
19.401905
-35.399307
137.886551
127.368500
141.553314
142.909576
130.721802
131.633377
146.459442
126.795761
119.408394
152.847244
141.806152
162.316925
151.296432
126.019630
175.878967
139.920410
145.750168
165.944290
152.408615
169.351654
153.061966
143.117813
115.287430
152.309784
176.050507
104.749962
150.634598
7.977375
-2.131205
150.008240
161.342148
107.814056
150.312546
148.879410
146.230072
136.063553
115.176491
140.518372
134.706726
146.939362
147.932510
146.224442
166.918320
126.156647
158.482178
144.231888
151.619263
148.700806
62.502373
12.906195
-41.583717
135.072266
156.737625
123.341301
156.950089
149.436447
144.869415
150.342316
-179.826401
122.888947
125.441307
0.711619
7.750410
0.629629
1.692464
144.128403
146.799576
143.641098
145.104050
162.256897
16.460728
-46.633011
123.615021
152.074020
150.035446
155.376114
-166.875961
158.921097
129.309799
134.347778
146.957550
141.006088
151.552063
120.046303
140.300598
163.271149
131.821747
133.709503
137.616058
154.310028
145.049622
143.569717
151.891617
145.931198
148.232956
144.124100
150.219162
127.866554
150.602554
149.773193
171.707733
127.928070
154.272629
136.683533
141.169601
139.743530
123.355064
150.267883
157.206299
156.603668
161.872894
115.634674
131.367111
117.330620
137.334961
163.771561
130.942703
127.827148
140.400467
134.240448
175.477707
-41.430981
70.408638
-14.031318
37.248005
-6.415943
-28.880747
-2.523906
-40.488541
141.205933
138.687286
143.420258
119.346130
156.093124
144.630646
145.660614
148.175385
135.331009
130.260422
155.508682
-36.237823
-46.844986
6.416157
144.420944
160.720276
168.364243
149.113876
171.733368
140.834610
148.206299
123.379997
173.285645
146.563400
161.156281
130.265854
167.034851
-11.665149
-2.482464
-38.161312
41.769173
-3.583318
-6.294415
147.485336
119.039116
135.200775
170.196762
140.188812
149.394531
172.337936
130.031570
147.704590
157.432648
151.613800
153.000397
171.789688
121.110992
143.425034
115.890244
170.750793
165.290726
152.261307
137.497238
143.782822
151.556732
158.578552
148.307755
137.422241
-37.175907
-0.637351
-20.283487
-47.142769
16.371403
-15.807475
162.011826
129.252502
154.465576
134.797470
137.563110
80.988731
138.008438
142.063065
164.237106
159.185898
143.684525
157.562866
144.368073
144.761475
127.708954
131.182739
156.984177
161.429489
167.130035
135.675064
146.836548
137.718658
145.723450
106.315056
141.506287
171.290817
143.471008
140.920364
161.519928
141.916321
153.769897
132.351700
8.218407
-40.341583
-29.489840
164.948975
117.899345
153.426132
137.569229
148.688812
148.753265
134.444153
143.488083
165.001785
148.968277
147.479095
134.826950
9.836533
6.640625
11.440536
146.686020
147.518860
129.828766
150.252975
-33.960655
17.176613
157.109863
-11.304877
22.717257
177.417664
141.038757
134.923767
146.401688
155.100983
-170.369995
-144.011734
-167.906784
-146.176346
81.683723
135.576157
155.495499
159.827255
140.542801
158.638901
129.637726
169.995728
158.076981
101.986298
150.812057
125.790359
133.282990
151.505981
135.989883
150.991959
10.337383
-39.318855
-14.725481
-4.919044
-2.658959
18.392519
-41.834980
-43.248837
62.177143
-15.051231
-16.308073
108.411430
144.395584
121.962280
136.081863
153.503677
140.279678
148.090149
141.404449
132.594788
135.605225
151.340134
156.686478
123.655830
175.427551
159.798462
115.691994
139.229706
149.278046
159.945389
151.432266
151.453033
160.311218
-45.989098
152.235306
132.538452
142.245941
139.791534
130.908722
160.110916
134.957596
144.256439
125.707893
139.004639
114.737061
153.325684
-136.326187
154.181168
145.732727
123.965958
149.365936
136.240616
158.962097
124.577217
141.934479
138.384857
146.533646
130.947662
17.483744
1.282679
-14.517694
-31.749828
11.967064
-3.111875
-24.614946
9.307236
-32.373314
146.416946
132.199570
134.514954
154.128433
124.257172
152.324158
139.766327
153.224609
154.816193
141.270554
159.819809
105.501701
138.317993
144.230682
157.770752
136.025375
125.125877
165.831726
150.966293
150.814026
0.230700
-26.420021
167.666672
130.336197
145.349319
130.038742
138.997147
135.935379
108.380829
150.669342
136.908737
130.379929
138.455292
163.280640
155.213013
150.228333
150.900284
-17.906109
151.810989
142.690506
115.137665
159.263519
135.127930
127.277084
152.815948
144.560898
129.255630
145.587494
139.533157
119.110176
113.406372
161.900742
156.088181
121.203667
149.040024
129.930252
149.508682
166.078033
97.292862
149.902313
147.319839
147.865723
171.108093
154.490891
145.231339
146.011917
176.157013
126.766487
143.909241
118.598961
139.221558
161.390076
151.863708
148.245789
136.299576
133.236465
160.434113
136.339081
130.568787
142.470383
143.060989
147.360306
141.708389
138.385086
129.635132
148.996719
172.559921
142.470627
171.909866
135.800385
152.190186
-171.506927
143.598740
155.712311
110.514099
177.252182
150.189590
146.246719
143.063934
133.609100
156.681198
170.422943
139.263702
133.966827
176.295090
117.960075
159.341232
127.069649
162.977509
149.657654
115.834976
150.157272
177.980728
131.738373
156.704117
143.672974
146.802277
136.205429
171.505188
169.740646
153.461258
138.512299
154.398575
23.333841
-0.222056
4.482618
-9.344052
1.291043
94.640884
141.200470
162.820938
144.485382
141.417755
157.056747
113.135277
166.898621
149.854980
112.074081
136.610229
140.113174
134.966751
156.010468
155.341110
143.643295
150.641266
139.548660
150.998245
146.119812
144.636673
157.864594
153.973679
143.170395
143.082230
142.572983
138.893723
141.706528
118.123428
136.548782
142.721176
154.974426
144.355270
139.055984
74.103928
129.077271
-38.955872
14.088040
-46.979580
-18.407764
133.280563
151.119324
147.231949
140.194870
156.311661
126.195702
77.690247
-155.380936
78.627541
162.743759
141.970642
-47.403824
-20.284315
46.106327
5.831127
2.358998
13.228423
-9.289015
128.888748
134.691833
129.406570
144.690643
159.339035
70.563309
-11.391119
-42.716145
28.653608
-32.581089
154.835358
-45.812656
134.586929
152.151291
114.183899
145.660416
151.544662
121.722786
121.626427
141.597839
118.494530
156.439056
163.949097
160.951218
154.265060
140.396942
162.737213
114.695068
20.510788
-24.350462
21.205624
20.066862
-42.406464
155.914551
157.522797
147.981201
167.443298
157.891357
132.466232
152.984619
136.987122
141.505798
121.947586
135.004028
144.372543
143.715149
134.296951
149.252853
166.600693
129.959534
133.443466
145.716995
5.367683
-2.601959
-44.771255
-49.914513
-27.470150
-42.048466
3.651357
-36.389771
-29.626631
-47.496010
-39.963833
6.174697
133.730759
162.241547
158.214874
152.251968
97.623161
148.943954
147.353302
156.084930
-12.868237
-11.353623
-42.589481
-23.445692
3.413460
-20.374987
9.461385
150.032166
174.725433
145.785095
149.348404
144.951004
131.870422
151.262680
133.128662
144.364548
-2.188922
149.283524
127.728287
125.131889
163.465958
159.587524
144.510117
-39.063095
-30.688633
-2.788954
18.803328
6.960607
128.073746
150.566833
138.625351
161.286377
134.283417
139.583557
-172.379944
156.426773
151.262375
167.270874
132.073700
131.949051
148.193253
146.009445
21.007359
26.638252
-30.757118
-20.719984
129.625366
176.873123
140.768326
141.690323
135.202713
153.712982
164.778137
117.760132
125.018166
178.637848
151.537018
164.213501
159.722855
154.018646
144.454727
158.534698
-44.135006
-21.770060
-31.159252
-9.091698
-150.493439
-125.331154
25.758904
60.556973
101.288345
17.957941
135.691895
154.337708
151.218170
126.944481
4.678641
140.154541
154.116150
141.745956
113.590057
141.434113
134.708694
57.497452
157.860352
145.831284
154.859344
148.251205
128.197647
-172.202057
160.468552
148.691513
146.988510
140.281204
154.768066
50.136890
28.639433
3.295803
15.615211
-0.645890
16.771595
12.371352
129.081833
152.110352
5.323916
-37.846806
-1.315220
60.154881
-10.831745
144.161041
154.322937
139.494690
148.071274
158.335693
128.918289
146.283356
154.063354
136.579041
122.672020
156.255508
138.064270
150.129883
136.245560
143.523300
-2.674080
-40.831089
-32.485577
-21.637465
-16.905872
38.683784
13.229019
18.576048
15.659087
58.058701
144.952423
118.991447
151.323257
150.765259
128.764496
143.452072
130.997971
122.156311
145.006363
171.005737
152.817123
135.953125
138.355591
-45.431618
-44.334343
17.852982
114.715286
127.537682
143.017075
149.601410
168.053085
131.372940
151.588989
137.826065
147.240952
141.162903
20.415222
145.226227
156.731598
110.016907
131.757263
130.667084
162.871323
141.431610
138.506699
153.496735
136.381729
147.179825
134.696899
162.556351
149.988663
141.242401
130.634277
124.088181
162.706894
135.304428
120.140945
156.380737
149.506516
129.908691
105.268402
126.584465
-96.202019
34.085892
155.436264
127.714653
148.056778
159.472000
127.617020
138.639740
147.828583
147.125320
150.387146
136.038208
136.212708
133.053146
109.326599
158.249741
142.199234
161.957581
-20.388018
-38.263805
-4.890604
5.268270
22.737288
-22.494835
157.551254
152.523758
165.522491
135.685013
129.928024
163.086899
-175.430435
97.993011
-33.640263
142.634995
136.200851
127.348579
139.924072
155.612991
149.599045
147.423813
130.970856
140.316208
131.281952
141.701859
-8.473707
-33.048710
152.961136
150.490616
-16.966965
4.602109
-36.476585
140.707733
156.383118
137.582397
132.385452
153.182571
138.848724
142.464432
129.228027
142.640610
146.179016
149.410919
116.300247
146.971924
156.667862
127.702003
146.326874
150.067001
159.711792
142.530853
167.833984
135.092819
173.083862
155.381912
149.582916
151.305908
144.940567
136.311127
142.388077
150.097061
138.947891
159.348038
-17.238281
-46.806408
12.818227
148.179031
159.870865
157.920822
146.566666
150.015427
154.971802
111.972694
-44.005665
-15.643327
-45.034534
18.057749
108.617897
111.882088
129.992081
131.241760
0.227282
15.240329
140.656906
153.272766
140.059464
151.112473
140.041489
102.319496
164.014755
155.629898
151.571198
141.947342
166.151108
122.958504
170.435699
128.816269
145.527771
111.478310
-23.531282
-5.272359
-36.897305
-12.987667
-42.988346
8.507015
17.279892
-2.235809
10.431659
14.124766
156.989395
150.626190
114.110695
151.497070
144.842026
155.656693
152.035583
0.298707
155.256317
145.468185
154.699295
134.712036
158.416199
154.011765
135.905533
133.355591
167.683853
177.152069
139.373703
148.515671
158.246841
147.243195
-23.235058
-3.489417
-21.106277
142.013290
144.299530
136.977676
153.601089
137.137283
130.856827
133.292084
172.296478
163.341309
174.656937
144.856552
139.928650
144.156647
140.837708
154.646454
133.406815
-2.256374
11.459579
-38.175934
118.437317
150.298141
133.638062
139.037033
158.909653
148.940033
156.192963
116.512749
164.486404
-5.879033
18.839455
-46.206818
146.450500
140.003265
130.151321
126.194939
172.764008
152.327332
134.387268
134.549179
163.683868
138.028015
150.558487
142.031662
163.448105
103.271072
147.322647
144.716324
116.608315
146.104874
166.276016
130.840698
160.587158
149.242752
150.569565
125.288185
154.739609
145.222702
143.931396
121.945045
147.541000
9.519462
128.779709
163.560104
120.210815
163.674057
153.845505
137.412384
145.167969
143.360825
153.341736
142.136200
135.886658
157.458176
135.969467
150.143280
147.272797
155.081451
150.369781
159.244781
153.771713
116.649109
129.723419
133.919968
145.110123
138.163895
110.037033
162.824265
141.862198
120.000069
168.195358
138.458160
123.560425
156.861404
7.194593
19.643215
-8.743522
130.897141
141.661316
143.991226
113.533966
-9.638962
20.036224
-27.727404
0.809634
-41.361423
158.342850
166.832245
119.028099
145.656174
169.121338
149.416931
144.728119
143.073730
151.565964
124.265106
160.566238
167.101974
146.158401
-70.613747
7.786942
-25.148054
13.722597
144.305496
129.872162
164.777344
137.157074
120.676666
152.262711
165.193832
159.482300
135.332886
141.839661
132.892258
159.471802
124.384323
153.535629
121.176102
140.509262
153.160919
124.190155
157.004990
157.702499
123.083748
156.035095
153.166504
120.618416
135.640686
163.075943
149.898087
143.587463
-5.302082
111.759193
-12.353374
-9.920259
159.787949
-177.888809
155.083069
149.645020
168.926682
123.890625
151.175995
173.445572
112.391548
126.286041
115.155167
152.519516
155.333267
128.483276
138.861038
122.334923
149.478409
146.959549
-128.751160
151.744644
-172.830338
-147.619339
105.742241
151.975464
158.141769
134.368896
141.835510
165.631821
7.263256
-28.797159
-28.660807
134.478561
-3.011879
-66.554848
137.819275
142.055038
139.976578
176.610703
140.996307
-38.276661
-39.372181
-4.144725
106.525597
8.452219
-9.898389
149.874435
122.005051
139.804565
146.074661
162.520142
135.181656
136.338409
153.959641
137.763077
159.526947
138.053787
147.990555
132.778763
143.863739
140.137207
141.507812
164.917480
144.858353
139.964539
121.196465
135.239334
145.302048
158.855026
128.225464
140.365768
135.150452
147.666016
144.878250
148.712692
144.918732
152.744766
139.555893
127.029091
172.078308
25.049274
-15.451367
-13.840852
17.279709
-54.291969
-60.871010
-30.940302
-2.870240
-23.328062
-4.215146
-40.875725
174.370438
153.783768
160.215759
128.720871
136.995056
142.898849
-173.548889
143.365234
132.038849
149.149841
152.119949
141.520065
165.090561
144.829407
153.547363
145.312088
140.059723
151.526169
141.086380
152.302719
-40.607876
8.287142
135.784119
125.842735
162.896011
160.516296
138.975189
175.554001
122.275269
136.268997
137.338760
139.934479
134.748581
147.301056
178.498444
145.423569
140.959412
132.830841
164.845169
169.995926
144.812714
33.199524
31.273617
-144.342194
-163.212463
179.881302
170.338898
135.711761
149.950653
133.667374
152.847351
174.754272
151.222244
111.691505
143.442841
126.690918
128.876511
140.097641
154.233063
132.298080
149.573807
150.182632
-17.433966
177.922821
123.706573
148.891357
144.326920
130.825623
148.122208
150.169281
161.811432
130.362671
153.058716
142.021713
146.051651
136.564545
155.341309
-165.661728
147.143631
156.304138
145.378494
142.613220
134.987823
144.757141
148.581360
143.113663
150.355606
134.240479
154.934982
159.935120
139.940659
177.118927
139.244095
143.487839
153.546326
124.843422
166.687454
130.958694
157.877609
166.575089
123.259224
135.541306
150.661728
163.820816
143.362961
136.278687
141.655457
22.250729
21.832588
72.185074
15.946651
-47.042854
21.612621
12.622090
-4.083366
164.289185
112.909958
114.848053
157.983795
116.285561
135.416504
119.747253
-173.063217
124.524040
100.479836
138.343369
178.089493
117.343803
165.100845
149.314316
140.007553
136.858856
141.411362
141.151428
136.047974
166.247528
156.804016
158.953400
147.061096
131.026733
139.311539
123.315178
145.610001
159.567139
162.846420
127.574181
155.725113
144.316620
146.559616
161.167282
132.822449
170.871948
136.830719
111.589783
140.881989
127.894135
116.438408
161.690567
172.202087
142.082367
139.298676
3.683286
-5.108180
11.616692
-4.552382
121.540138
154.056931
160.778687
148.719284
156.182617
146.444031
137.078400
149.088669
-95.077850
16.191595
-8.814765
-32.298645
26.886730
-29.730965
-0.251010
-6.142769
-59.140419
-19.598362
27.020458
10.081219
-39.925076
24.313969
-36.850117
-29.679001
-25.678474
-44.878036
37.316105
1.830345
71.840828
152.467026
121.182373
147.535172
151.394974
-14.266644
-4.094669
19.256300
138.436203
142.675766
142.877502
121.724648
149.909531
99.668358
135.824020
120.943275
3.399436
7.031348
13.354758
-31.746881
-29.820026
37.083641
-12.999681
6.915371
-1.724309
-39.852730
-7.731876
-39.401844
7.744887
19.749043
19.068590
139.079865
146.628967
152.217453
116.920235
152.367081
-152.773911
127.732155
150.190826
176.877991
141.350708
105.979332
142.900406
114.951515
161.240356
158.928284
164.274323
150.546646
151.949661
175.347168
153.099335
-28.540184
-10.522089
-0.483760
-31.378649
-9.414233
-1.443200
143.812729
167.924652
154.313721
125.340797
150.758362
15.389757
-179.811279
140.723999
156.672882
-9.482221
-45.701233
17.141088
-44.577381
3.692524
-2.778265
-173.103134
129.997421
138.523972
152.451233
141.456726
150.209610
148.972336
152.990479
158.706299
134.107727
74.798050
13.555627
16.396900
14.656277
3.962151
53.752113
148.309692
112.107483
122.841179
162.414429
130.392670
155.400925
152.499023
154.343964
137.931763
155.110535
164.934464
150.925446
132.755814
152.881927
147.827332
125.688232
151.406845
140.278488
151.329086
12.584292
-6.726103
161.721786
132.314148
169.300735
153.444443
110.268028
132.566101
135.703018
144.754669
131.862152
-2.558644
3.482172
-21.404495
-43.980862
-10.804962
-0.224684
-18.359522
-18.580387
21.662163
-3.982314
153.385574
140.337082
151.956238
157.938889
151.602081
146.031891
136.889526
134.067978
-22.618683
131.400894
141.252335
151.771072
145.349838
162.087006
105.927361
127.872025
136.050644
141.480255
148.035950
146.330185
151.016571
-13.880725
-19.244171
18.750916
-11.373313
-34.190178
131.216309
129.163757
-146.012604
13.756632
13.683601
4.833267
17.541283
136.266663
139.423477
145.736313
137.885605
152.049530
129.459549
145.867233
169.583405
143.917267
133.520035
165.101227
132.889923
149.275330
155.807938
144.259048
153.860580
160.504578
146.741913
152.332458
129.375031
165.957077
147.641800
116.287445
130.088379
157.885345
132.511719
142.906540
-22.372574
167.859360
148.162292
157.744934
139.239075
109.145958
160.822128
147.953308
149.113846
158.849838
152.165375
-35.703438
-43.589081
33.174480
8.998507
7.785127
-21.690823
-40.822674
-37.281765
31.221014
-24.684490
-43.254295
-25.420940
2.391629
-39.889484
-21.494385
57.396038
146.463303
85.767517
-34.859482
36.984661
-4.453202
12.127462
-12.748123
-6.379349
-4.515271
-16.273523
-45.388947
142.374268
149.162369
150.835754
139.875137
151.428055
157.240967
167.309967
161.132935
139.398193
155.097046
155.281113
142.108307
145.437744
151.450226
142.120239
147.742584
129.797119
160.691208
127.094337
137.262787
155.440353
140.898376
132.366943
173.012131
-1.800702
156.632874
148.411896
169.827698
117.260078
154.614288
-41.951481
129.270615
136.505066
167.503845
162.304581
167.251755
127.284492
127.932388
136.624435
123.834602
139.758972
-147.973923
167.652512
132.466797
-152.031250
-158.922211
166.728058
31.918678
129.146378
177.089645
142.814758
107.387642
168.805084
-167.068344
11.005945
19.024145
-147.044891
-154.875671
-133.235062
-170.692413
-137.517776
-164.869446
-150.006699
74.971649
72.952385
173.803741
145.237823
144.490250
128.163910
147.903061
135.788269
134.387848
149.875565
163.694443
158.267471
159.959122
137.930374
152.407791
149.168533
170.127258
150.162048
139.788055
149.533112
149.230606
131.730942
154.523636
129.379868
177.523758
113.618248
165.857224
118.260139
147.670700
99.608139
142.194885
120.924911
138.980225
123.966011
145.395844
161.559036
154.829269
131.110489
133.157532
134.385818
141.437363
134.585876
135.882202
149.749161
163.015213
152.835739
142.989288
138.972488
32.369404
133.257141
118.178429
157.592194
145.093887
149.355789
134.527664
14.940112
138.221283
147.918106
158.824722
126.053391
142.295898
131.162521
131.521317
147.166855
149.015564
129.375290
159.016205
147.277679
130.623138
144.079987
149.640762
116.871719
174.154800
149.272507
163.708420
-33.607418
-31.142622
-12.949074
-0.598071
-25.198465
-13.154841
9.996663
-21.229536
-13.410209
-33.796700
-45.299679
133.178513
119.925148
147.344147
144.766724
150.203583
102.852654
135.214554
108.503395
165.387283
170.118317
143.312637
153.676849
153.306427
161.901672
148.951767
156.592545
158.150879
148.644272
143.882370
122.860260
144.763626
95.020996
147.069183
149.850723
152.532059
151.520630
143.970551
132.642670
134.916534
151.719147
125.641747
158.655624
127.199577
114.075134
145.973999
146.241608
149.550842
142.308548
135.866318
135.808792
130.087143
154.830475
138.350586
150.435852
141.965912
46.967201
24.410912
143.526169
136.507111
160.721069
145.719086
128.374496
133.673218
147.861893
152.560760
-1.929250
-23.404425
-57.126373
-31.244436
169.455444
149.412674
156.627777
162.319595
151.796570
145.027161
140.235977
138.024475
136.961456
146.731873
175.368225
174.602493
145.651855
162.288803
127.994415
133.364365
145.129074
139.583130
147.246429
166.895950
148.931335
149.827621
145.390793
163.438461
169.616928
147.098160
75.630119
-132.575897
-167.575562
156.958145
-152.631866
7.837167
48.870583
146.071259
136.662994
149.066711
145.662903
120.977272
160.105057
136.016708
114.807251
163.277863
120.073486
142.833450
148.710175
148.095261
158.138107
136.380615
148.502014
138.088516
128.026962
125.053940
139.778824
169.371017
-0.857750
0.000000
21.977879
-7.326890
148.868027
146.957565
126.850677
159.550461
121.319359
139.710144
129.280762
-27.698324
-21.812660
107.303482
136.731155
141.693222
125.356560
121.914734
125.448181
134.683533
125.799866
149.211685
136.761765
137.974991
138.363953
147.766800
-157.187515
178.341522
122.693306
139.474030
130.779175
129.242706
153.555893
123.923584
150.048935
155.996719
155.000397
125.028549
96.326576
144.179321
148.129059
142.842178
13.920514
-45.600285
130.860428
151.787384
149.182846
126.188896
160.672913
148.637466
138.894928
141.127716
118.362701
124.335320
145.992523
144.769272
160.141022
-13.397568
-36.858620
20.407829
144.839951
-26.647314
13.419850
-16.515884
133.125580
131.667496
117.479164
165.474991
5.060860
176.075439
158.320847
140.406830
155.228241
152.939270
138.418640
140.346725
178.263458
160.859116
-25.690687
-52.512730
-14.279373
9.609262
4.708482
-49.755611
-48.461632
1.030786
155.890152
122.009956
116.450661
162.796326
142.772980
172.922592
145.810303
133.435120
160.830963
153.198975
147.343613
156.508270
-4.830713
70.267502
159.267822
117.461327
153.847946
-29.033882
-20.028349
133.963928
162.981400
149.513718
144.253799
140.527344
150.614365
160.674011
147.495880
161.013031
126.509003
128.084671
57.289848
135.113998
139.661591
153.945282
143.810837
156.566910
155.912857
155.075699
163.385208
161.370117
133.529480
144.152145
160.570908
169.639023
142.764542
149.234253
153.352066
133.761475
121.705879
122.024139
141.243423
125.848335
148.516525
137.636627
145.102203
153.300598
128.300690
16.089436
-41.193634
-6.682517
-32.000004
-10.173532
9.784240
-22.931753
-53.749367
151.655579
-12.263984
154.545746
167.059311
144.281265
135.804794
162.287659
159.836227
176.472458
-13.288818
0.884259
-44.132465
-49.779018
-37.224579
11.297523
13.775060
-25.283548
1.160284
153.256577
154.852524
151.072586
133.938309
156.662170
158.537415
141.663361
125.404182
156.424927
142.028229
137.688446
137.363861
165.098236
140.026367
131.049103
143.368607
149.577225
169.151825
150.582306
145.435699
-8.506022
7.857877
-29.139048
0.916425
-0.551074
150.805725
-32.385490
3.530917
-32.467926
-15.396627
-49.588146
146.234482
166.418213
143.193436
136.183838
105.738754
167.347855
136.364990
164.902481
140.212204
131.306305
138.821548
151.866074
130.201813
147.988159
128.877106
27.483866
129.037750
-0.596761
-22.914322
7.903036
114.379356
154.871704
115.001076
122.342857
129.145203
150.114059
144.919540
144.118103
145.762100
146.361862
158.816620
138.977203
139.037231
126.556732
44.201431
-171.825317
166.626175
155.103531
169.609772
148.665436
123.772942
153.964020
165.085724
162.791061
152.297058
122.469093
130.905380
150.537201
133.456696
163.285355
156.193863
137.451233
159.189041
122.675133
144.462631
133.158722
121.619011
156.770523
142.882080
147.346756
-38.690857
6.599775
-26.070784
7.742555
-47.226177
-28.845232
-1.312539
-0.757181
142.640594
146.764389
-164.921188
149.071381
157.897812
175.103104
-174.325974
-121.388229
22.393900
69.735344
-3.954483
-36.340820
115.574745
159.355209
-8.736014
2.802327
38.196968
-32.084759
-2.538522
101.410393
137.535233
149.860245
123.932243
150.174606
151.859451
161.825790
160.569443
130.908401
149.440506
134.810684
108.033051
143.157135
128.493179
144.929947
150.765640
-13.598615
-17.561338
-27.263521
-27.272959
-12.714512
-31.860706
9.220490
-14.095461
123.962326
153.224945
171.472076
168.654068
163.815689
145.633453
124.989754
-3.967830
12.181815
-49.545918
21.017702
-0.757181
7.225504
-20.204697
21.904770
-7.002974
-44.056911
-87.306778
14.727832
144.965591
146.042389
138.659286
155.086533
137.706238
-178.778900
144.369232
140.369064
142.269028
169.718826
146.053909
136.066574
150.882538
6.193244
11.887101
-40.227238
138.869492
118.592293
139.708206
146.263275
139.766342
140.025818
134.666122
160.983063
150.107071
177.313797
139.501831
153.258942
157.634750
10.582193
-22.843594
16.850285
7.189519
-40.548225
170.767349
157.290924
140.167297
113.001732
160.763321
158.998734
150.634155
151.446976
148.772217
153.268433
151.463104
148.675339
144.870300
155.608887
-85.252800
148.984970
139.664520
141.546158
138.776260
155.275818
151.944046
144.763687
131.684845
141.905975
143.930725
-38.305573
-4.215239
4.342305
18.859032
-48.587166
-50.630318
-34.880795
-40.759518
-50.803589
19.711248
14.358935
171.000504
135.732056
141.095444
144.945007
136.245163
147.353516
148.940796
124.733170
129.903534
134.952087
154.386826
168.334869
145.761917
140.683395
159.241898
160.196304
177.218124
146.680801
141.369324
150.984467
131.282944
133.302643
153.654694
164.915161
148.502106
170.082367
156.256088
136.962524
163.016815
153.963425
-109.159370
-18.747219
128.479111
143.202332
146.381393
150.497055
132.530701
145.460602
126.942818
148.582306
165.262177
145.321182
151.719772
142.528748
-36.213581
3.326195
8.167291
140.391556
163.121445
148.324249
120.251564
134.942551
141.618607
178.476196
146.309891
166.686523
141.095184
149.944260
122.660530
135.148621
158.325424
150.368698
162.678574
128.406921
150.191391
148.577759
146.366821
151.315704
158.502197
162.387878
147.789322
149.770020
134.919296
147.709793
178.431015
132.695877
144.093430
150.230865
145.565582
143.730133
154.674408
155.440979
146.574020
156.244629
151.254883
144.831619
127.814415
131.096420
135.276154
134.505844
157.070160
141.013794
146.485504
139.846283
140.035721
135.141800
123.744049
141.509430
150.343262
177.074631
133.649689
135.335403
154.093430
138.233353
147.212173
169.695450
150.043808
136.065918
145.376755
138.196518
122.800156
176.393402
140.507584
171.731369
146.928131
156.473160
148.986298
147.386612
139.667938
117.467346
147.966995
160.922455
155.971069
130.316483
161.727631
120.531548
148.327820
143.101379
141.910172
156.145737
-37.499401
166.952835
155.326736
134.624542
154.149384
150.196121
149.998367
124.623352
147.806488
167.019897
158.300034
135.838104
144.587036
159.748947
141.209045
169.989914
28.730007
-0.698296
19.285740
-0.644980
-39.704323
-25.812923
-43.934727
5.365273
147.250504
137.560745
150.130066
114.078430
150.221222
154.096115
159.960938
162.595978
160.291199
137.156448
147.416824
160.323990
118.511292
132.302963
132.217422
153.260986
132.290604
151.658905
111.579575
141.127487
-35.817951
21.740685
36.657360
-8.832243
-22.899855
-44.636162
-11.440329
-40.625607
3.185613
116.274445
140.951050
138.610062
152.835617
169.868271
149.317947
150.753342
134.781021
158.457245
142.440231
141.576950
156.307037
140.645020
158.267258
131.228500
155.197510
145.659821
161.706009
143.690292
166.427429
147.781540
154.498627
168.407379
135.160583
128.087067
145.813873
156.107651
143.615646
147.421417
141.719513
107.928215
171.339401
147.806229
13.620790
24.545006
42.146667
122.814224
171.101135
163.705383
136.284760
122.084732
175.479385
152.424164
116.488365
144.950546
127.412613
158.070557
7.317081
-18.417322
26.510208
-20.832052
128.908966
135.633286
156.200043
142.470856
138.128830
155.281036
140.765335
139.207184
164.757370
169.901733
132.415009
136.878677
155.359634
146.498962
117.483727
120.818718
109.345352
141.961624
149.673737
-178.548538
141.006729
144.554764
-0.743621
130.700989
137.766724
177.791656
170.743958
144.391403
150.285873
177.165436
7.337941
157.247467
162.353271
-178.509033
147.646164
129.505676
150.863602
169.912506
146.053375
170.543198
77.398430
-44.230942
-26.202547
127.817665
172.790771
133.827972
113.307480
167.278366
169.334091
155.286804
147.741608
152.109940
132.531082
147.250870
170.983887
135.929657
176.621353
157.617249
124.149475
148.901749
141.063675
141.302307
148.970154
130.325333
163.890533
146.241501
150.140213
136.200302
142.775909
118.581711
148.252457
143.831497
143.022919
154.164551
126.556610
144.724701
151.220108
128.420715
143.667526
110.503685
141.637878
146.962311
141.186737
150.132629
162.773727
150.737030
140.202393
120.417946
149.217682
134.642380
121.247849
127.762833
152.717346
160.065643
152.218155
138.540878
149.468628
162.894913
153.318542
174.132507
154.177582
149.481094
148.347717
-1.863931
-17.089495
-44.500149
-41.986763
-15.068725
164.160339
174.913605
117.307724
122.546730
136.889465
161.695480
151.716476
145.254242
139.480072
106.348961
168.526535
109.116142
147.707336
176.174591
140.416183
145.680862
163.642349
159.500916
147.261581
111.442589
141.717804
-0.724428
7.455378
-4.422794
-46.521862
32.512280
-49.510715
137.063034
173.148926
124.920654
151.392334
0.695206
-28.636995
22.595238
6.828920
11.721092
148.564011
133.934677
161.062881
161.950638
163.396484
160.723099
139.020874
132.385590
115.809540
147.885757
140.720627
155.302399
174.431366
163.240372
138.469833
159.748901
143.633667
131.442627
133.595810
161.225098
132.759476
143.831940
162.979095
158.609375
168.511032
122.062088
139.328003
148.419891
154.244507
125.143562
137.068970
159.606857
159.003998
110.218422
130.995621
159.846344
150.364639
116.057297
146.325928
150.144760
140.434082
140.310608
138.623856
149.901901
167.827942
146.676956
141.508102
126.853516
151.809402
149.448456
136.879074
133.099091
168.564682
150.632080
163.612869
148.559204
150.304794
133.165619
123.097435
135.080307
-178.275803
169.317566
148.520370
147.296021
146.697449
122.602516
159.032791
158.552200
138.164825
141.442169
32.459263
-46.977448
30.680382
159.223221
153.199509
120.433060
129.826706
106.526283
136.417679
141.292969
130.663483
161.144043
157.840729
176.579422
144.722107
131.971207
172.447205
138.664627
24.086071
-154.427994
146.001999
172.197281
176.093781
143.079300
25.244453
126.609505
147.348999
145.396988
156.003372
148.329681
156.589371
132.274857
153.200256
152.332397
151.726089
-1.315964
-28.086466
17.272026
-7.015288
-5.567430
20.415691
170.657181
143.859604
119.322403
130.437714
58.932323
157.093964
157.688568
140.866852
155.595001
121.220200
10.717352
-38.338364
10.242691
-10.185571
-7.828045
-38.491802
13.662739
19.346056
-46.917870
-15.630809
-6.910264
17.420385
22.553736
-12.856976
11.649751
-22.547565
-40.874153
15.961535
-48.085098
-11.508774
-48.130959
-9.280019
-1.558213
132.257248
152.409134
135.493835
141.450226
163.218063
138.243637
139.308563
152.394836
137.419449
152.521179
151.243378
134.988434
128.894791
145.896469
163.206116
130.691422
143.008255
135.933044
161.951157
132.821594
134.472107
6.519238
14.831208
158.778305
131.553955
126.824310
145.549683
149.993698
156.851288
165.446625
103.735283
17.761086
148.671402
116.698936
145.136108
142.467224
144.693085
149.866623
138.484116
143.489990
156.021179
99.441078
151.296738
154.122940
135.282455
146.308197
129.052109
176.912872
146.016663
145.931244
134.105316
155.316986
142.780212
129.075943
160.891296
125.691116
158.995438
135.077072
149.971405
179.408829
119.584557
140.665802
163.863129
137.290329
147.014069
117.439697
148.621582
167.064880
121.196564
156.244583
168.098923
158.820801
159.433136
137.450714
146.755920
129.923599
155.285599
147.232803
126.830925
175.535889
173.736832
140.161194
155.742737
-30.688547
-23.396530
-44.690048
148.211121
140.861847
155.367340
141.905182
131.992462
153.085129
141.425690
168.012192
138.943985
146.004852
159.477661
153.559174
121.058212
138.049393
144.318085
137.078400
126.327248
150.259094
161.155426
132.436676
120.766098
144.708557
153.560989
141.955154
170.171463
128.060760
164.997757
135.361404
149.590378
128.436951
141.782928
156.023773
158.323547
149.988586
147.960098
141.985779
141.899597
152.896744
144.339157
143.384659
146.275330
149.880341
165.446045
129.238434
133.703125
132.788879
152.213608
139.830841
136.652618
-15.354523
5.951307
-2.879772
149.975357
142.936646
146.674347
150.583679
135.159622
157.840424
139.172424
169.061874
135.886124
170.175522
165.997787
158.029037
131.021088
154.369995
147.069763
145.149734
132.932693
-161.631546
5.941781
137.747421
128.233002
138.117325
154.827682
167.009674
136.714600
145.789856
150.278091
151.368164
164.151825
119.712090
136.707672
140.765533
125.418167
160.635941
131.330734
141.265945
16.034668
6.529066
1.583874
16.437693
134.723053
151.750427
-176.411041
157.334442
142.463608
135.325684
137.084320
138.775421
-168.828766
153.200226
137.202362
147.473145
150.435867
130.651382
141.610382
145.352097
151.321655
5.447012
13.920997
13.438524
-12.626466
93.876717
142.887939
148.632462
141.251617
142.752136
165.114777
115.645065
5.404212
-47.806763
9.637575
-50.472134
151.624710
133.315308
127.755936
154.640030
168.742630
156.436707
128.192154
122.915329
147.743362
155.250824
158.400482
137.606064
141.210800
-11.895802
7.519169
-27.040981
-17.091993
13.678576
20.369894
19.823011
-4.045107
-4.193205
-38.024055
-23.036888
-26.297606
-38.265305
0.743095
-16.690166
5.490479
-16.687075
-44.560421
4.047769
-4.632569
-30.860689
-10.744002
-32.345234
-17.671709
138.835739
157.870361
137.147766
127.449875
147.166397
146.063431
137.229874
123.504196
134.631027
149.589172
-2.186238
-4.606576
-23.462303
-6.767613
-14.261265
-27.517975
-32.211105
109.123032
147.047684
146.678391
168.108383
120.599083
148.209595
140.338074
147.327789
140.238907
146.961517
149.665985
153.205734
160.794418
137.149277
128.931183
100.150803
132.942551
143.646683
130.118500
125.886147
157.854752
148.318756
143.513657
146.250870
155.930038
121.765945
163.133438
149.271362
172.414459
140.253525
131.690567
143.410980
151.420074
146.359634
143.141251
163.742050
148.144791
139.954666
158.600708
177.896713
133.355438
126.647942
127.086220
162.468094
146.800613
164.252838
131.420609
146.247665
109.219803
150.833221
134.922699
141.476425
135.249863
140.490143
107.924843
141.080383
133.457352
163.115646
140.168182
156.006866
138.046494
165.124268
163.093323
121.011261
140.768326
129.691269
142.126205
127.398209
106.023254
109.220421
33.815128
141.710892
143.537216
112.197617
153.219574
127.701881
128.636490
139.723526
165.948532
145.496155
144.148178
134.745911
127.296875
115.031403
143.746872
150.457352
129.251755
144.046188
148.992722
141.171707
142.105820
12.394858
-39.320572
137.023224
143.858444
144.555679
124.321022
19.221632
-23.298197
24.299721
11.531415
138.755112
124.076172
108.077385
138.259445
131.764557
155.094345
146.527802
-10.318735
16.668333
-4.784955
-33.596436
0.399094
-19.068266
-12.436061
-12.258485
-0.052339
118.235687
137.274261
128.308990
151.713074
151.622467
166.999619
-14.299242
-16.193481
149.988281
153.555145
168.760941
118.491669
147.072189
146.238434
130.643539
136.944931
176.254974
149.605118
145.170670
132.444305
154.727417
136.458694
148.641998
105.456200
137.162781
128.077927
140.665176
111.747032
-28.153316
-12.914754
157.799896
150.872452
142.042770
157.679520
129.394073
130.681961
154.600601
-165.124786
161.536453
130.291809
126.817810
155.850388
148.010239
140.760696
142.927246
-15.288478
4.455797
-6.500471
-1.461123
4.461024
-28.204994
6.955786
142.810013
116.512978
148.304413
146.921921
158.346451
143.244492
160.464996
150.694458
150.429276
160.762177
135.328278
154.964432
140.421555
148.480331
150.060455
127.358513
140.048645
137.797043
131.129623
151.787155
155.264755
125.484695
140.735413
138.683594
124.493454
157.354462
156.047104
148.173080
155.761841
156.098602
120.229874
137.120514
154.411957
132.339691
140.715240
155.915985
157.680206
132.691574
155.022690
-73.539169
7.284942
162.312439
161.473236
179.608322
168.861954
127.253685
119.638611
150.916443
154.550140
126.377579
155.970535
144.135803
141.530457
169.756302
141.350174
151.481781
138.161392
134.228394
146.665176
120.825645
172.658585
18.626934
-35.610035
-5.343021
-2.243674
-36.749851
-16.975433
-52.061138
166.626465
-8.929752
-91.850914
-15.574471
-16.728474
-6.074089
-22.049046
7.807130
4.449110
-4.505891
-15.119492
145.636246
141.284393
121.921410
158.038742
150.753555
139.611130
133.548126
142.136154
155.954056
158.487503
172.258316
131.793869
161.558533
148.686935
149.043777
173.691635
145.480637
152.999191
-3.355497
20.338858
0.945847
142.835312
158.248123
127.389168
166.051010
105.149414
146.100616
139.455658
146.344772
130.135468
174.103500
152.945984
125.413689
162.150925
149.666458
149.640594
144.389114
155.997314
167.443146
154.939072
137.756012
162.119980
131.419250
137.223923
141.518951
140.601242
138.033905
138.210434
179.120178
145.258209
134.308838
132.398422
143.309479
147.203430
31.432272
-147.905991
-151.844421
-164.518539
179.007706
57.478054
44.876957
14.202019
147.390991
-172.628204
-164.802902
146.409088
141.080811
-160.302734
-171.354599
-165.596497
-160.244141
70.920425
72.959404
158.005264
119.415375
138.073685
143.172745
145.731476
125.539703
150.085434
122.395729
138.651352
-5.985170
139.227585
152.822983
138.168243
144.613571
-55.287720
-22.380997
-4.501064
129.237335
116.990723
133.119843
154.828857
163.380051
138.889053
147.649170
147.567184
133.450394
107.661766
139.235016
138.426270
143.304214
124.378532
178.901749
131.894104
147.274689
136.645111
91.876442
138.211700
141.605774
154.859390
11.673624
-24.508972
-0.714637
12.939698
-28.924913
-15.730340
134.073547
139.662338
120.799622
126.538452
149.657745
16.619972
16.019850
6.244881
-14.724835
-13.533185
-0.631181
-19.330564
-27.956310
-7.777534
-15.513874
-47.495281
39.468296
-20.659979
44.858971
157.333374
146.285034
153.012833
132.132126
128.225983
145.980179
156.921310
152.787552
165.000671
-34.916992
-37.796696
-5.132631
-31.732296
-24.151859
9.267071
-24.384481
-45.397587
162.668121
150.282288
142.947357
130.588287
149.233963
111.295975
147.356628
145.260559
156.802124
131.479523
161.793320
148.010345
151.663635
167.499664
151.087128
137.910004
126.894501
148.913879
151.292618
165.458817
142.645493
143.266037
155.154922
118.354111
151.984283
148.169601
147.631912
147.382690
135.174927
157.360519
163.329407
138.818619
141.319962
148.329254
140.648621
147.153198
141.366394
163.618179
151.126877
103.778221
136.551178
133.060776
135.525864
167.552231
159.253967
162.673126
150.936005
141.932068
126.673912
148.553635
154.470459
121.893982
152.422623
168.389343
155.860153
144.114502
139.616028
155.595795
136.034042
125.052094
142.686325
139.652054
167.609802
135.571640
150.815338
147.282303
133.551056
155.225632
126.851852
17.171860
1.325594
-64.363609
105.595436
147.274750
133.916519
142.436981
154.124191
110.417549
157.854172
142.226532
-48.890812
-38.160233
136.221619
176.183044
158.237305
133.577682
153.932312
169.216812
151.391449
124.459915
111.214485
150.868057
150.610916
151.691574
159.314789
149.932541
137.653473
161.510910
134.642136
143.791763
-45.732727
-11.286640
-24.831959
17.267195
-3.165206
-36.399342
-38.668514
8.478202
9.603858
-40.563427
-5.620298
-43.430836
5.972908
156.712051
108.355659
164.387115
158.284241
150.711838
162.660095
153.743622
160.086243
145.752090
133.090576
150.783371
148.401199
150.129074
134.980789
130.030060
163.432739
132.041672
118.356491
118.984375
152.074020
102.554420
156.023453
143.718674
132.490906
142.499588
153.726669
112.988228
154.893951
139.286240
136.265457
130.091309
129.085358
137.843323
143.754211
28.008179
41.468533
63.622715
45.787163
58.651287
43.117153
-166.615082
-162.882523
-148.658096
129.040955
139.260971
149.624390
148.607498
136.507431
127.677017
139.050644
163.545135
134.221344
144.170120
133.070267
147.620789
136.772186
144.317047
164.377884
139.925705
118.260185
148.407166
139.650970
109.747498
134.039459
125.966454
-175.760193
163.114151
146.236206
161.520844
154.342438
-32.022884
-15.933270
14.860652
-28.332365
9.269021
-36.612621
129.171677
135.675629
150.177353
167.128036
132.645844
155.350937
170.327866
125.260796
146.441269
113.263046
137.159561
-167.148972
152.498825
137.527847
146.007523
143.115952
171.871841
-14.031163
-50.548946
15.075830
4.558145
0.328053
-4.700946
136.891144
-26.054043
25.022619
137.414963
129.437729
153.385681
178.300949
128.255249
136.488892
142.762024
149.627228
135.044693
140.831635
160.617203
130.650955
141.449600
153.863785
133.008728
103.877213
157.753464
144.242111
140.926682
119.157684
124.715134
151.004349
125.197403
156.455887
124.680016
-177.874207
154.461243
137.746933
152.798920
163.030670
139.233704
151.233536
127.050705
160.442917
131.738586
133.883682
143.257828
126.918640
167.863983
147.901840
127.202011
134.513000
131.087555
157.301239
123.030357
128.406235
142.085541
139.113617
139.052338
125.874588
141.379852
34.711483
-18.018011
-40.217556
-22.415216
117.019600
139.822235
133.152573
142.485474
176.153137
141.793945
113.836723
135.203018
121.224350
131.549286
152.880554
145.977753
113.921753
131.056458
146.577515
140.210388
147.337509
149.955765
137.895065
146.956314
124.556389
-0.622754
-3.606032
-50.625103
-29.518955
-24.693655
-21.161253
159.641525
153.947998
164.218781
172.529236
159.822815
167.933594
132.335724
-69.245247
141.154861
156.179550
137.642334
161.781387
138.780014
145.881195
141.676956
144.993134
155.807022
173.396118
74.030197
8.201666
6.260591
174.443512
129.160156
139.576996
148.259048
155.327942
114.959129
147.762955
138.567429
133.258469
-150.941330
126.798073
128.739746
131.822861
151.314331
-12.774237
158.143143
157.360886
131.215134
129.112473
140.436859
157.864777
138.240936
127.587242
134.707611
137.424438
134.908768
127.829063
167.716843
152.674179
131.275467
138.374298
143.784683
143.463287
136.556839
157.776321
162.572021
155.341751
151.452087
121.269432
152.496429
128.714935
-179.955750
104.220116
172.311340
141.479980
162.053864
162.630493
125.557831
139.597824
145.294693
135.932343
144.768341
131.362045
178.087036
151.856277
144.135147
151.523468
144.735275
126.452370
146.210861
143.209045
155.577713
126.520409
135.900314
143.734756
171.430725
-44.131645
-6.991312
-25.314133
-49.538258
0.187672
-51.070259
-32.144791
22.522133
-21.238701
-4.007510
156.204254
127.239845
156.891602
152.795700
172.626297
154.061691
152.721329
145.536118
155.429520
153.715332
147.298294
156.725723
159.817337
156.630371
152.968323
141.326187
150.828705
-41.236057
-39.917683
-30.507814
-19.399302
-40.604050
9.867867
-41.054363
-43.109993
0.000000
-16.122513
14.775404
164.216995
6.718138
11.372239
44.121288
-2.739454
149.598099
151.586594
168.889008
137.055328
163.929077
154.909241
-0.430693
14.187924
148.457413
150.178329
143.894516
142.466202
135.825195
139.860733
143.161530
118.628029
137.113602
152.126343
101.981300
132.111435
162.046387
170.758698
145.672501
165.096405
168.410461
151.256058
179.246948
148.670166
125.080780
-25.650181
144.548248
128.510468
127.572952
142.418335
134.728973
131.796082
154.461273
145.532852
155.045654
144.127213
143.185257
165.439972
2.308171
26.529703
140.911026
142.561401
151.722824
142.882980
160.623657
146.916794
152.023453
164.600327
135.524857
139.100723
149.888031
139.605911
122.025352
137.141541
126.974548
149.749588
148.562851
131.015656
156.202667
161.684677
-17.390884
6.501014
1.058694
-2.724695
31.489147
-5.973368
139.183914
173.314072
156.831451
143.889313
147.746353
140.962769
145.488449
152.151642
146.110001
176.187500
111.062927
146.171066
133.774368
115.910492
-25.088011
-7.298879
119.086250
147.244247
142.615875
141.719452
154.105438
170.260223
132.901398
148.563385
-16.746296
-14.147964
140.574020
139.986740
160.389618
147.247116
153.555923
131.195694
159.161179
172.265915
133.176956
140.189957
11.419580
-40.548271
21.491215
11.417475
-51.912086
175.734543
-31.355669
-12.881050
-24.775919
11.421011
4.186942
-22.872280
-12.321377
-23.363293
-171.986755
20.671106
165.547531
158.374680
173.922760
140.642883
-8.038757
15.743360
-32.435192
11.753275
-2.910200
-1.245370
-27.279406
-40.804615
164.565872
148.220291
-11.148304
161.534302
161.863037
151.791138
151.449112
131.820969
145.982071
143.281082
129.431412
142.603577
138.089920
147.178406
155.629440
158.388763
146.962936
-7.459114
163.329147
149.357101
159.444489
174.876068
138.830780
154.441757
172.410110
134.651657
148.479584
145.182129
129.880203
159.368835
138.544006
128.446167
-10.442102
-9.555470
-45.078972
101.603188
145.772552
127.472580
125.553299
156.760773
127.474670
126.602318
116.775490
158.783417
142.095947
143.441452
117.957703
143.900604
156.958725
134.600540
120.780548
146.013870
145.131958
37.022900
4.177155
-32.182404
38.921444
-3.622122
-14.809352
-14.573526
4.208450
27.734276
-11.915815
6.707913
-31.966806
14.049758
40.623596
58.542423
170.175171
-149.847275
-149.919968
173.059753
167.411118
166.214127
-53.464870
-47.271259
-0.569239
147.671005
129.187851
159.691406
154.754395
128.551834
7.378073
-8.025902
-47.274178
16.373873
8.727106
18.765051
-25.049000
167.151581
179.643906
142.173691
126.259987
152.964233
-33.593002
-28.232332
9.068695
18.333960
-14.170776
133.389343
164.329315
150.935318
155.446060
135.003448
141.664917
138.635620
149.305603
134.130020
144.060654
-41.712391
-10.256549
-43.244617
-32.882668
-3.763379
-27.090773
-21.659895
-15.700952
-45.913498
5.267488
-6.482438
14.375162
4.633964
-25.930140
9.100901
-4.815441
2.548065
-34.634895
163.937973
173.126266
145.017868
-176.893097
134.703918
133.222504
102.155685
146.615250
150.442581
162.684631
140.315796
171.059906
22.025455
-5.792680
-33.000683
-41.853729
85.959152
149.571991
121.018349
165.272171
150.403778
141.114227
154.646957
144.913986
-36.330166
-19.864029
161.995056
153.426071
127.864548
145.617111
135.608307
150.028519
147.444931
141.861008
158.350189
148.979172
153.402588
127.597229
153.571121
142.093170
163.265198
150.547867
112.205360
143.449982
150.411194
146.668823
5.725396
-10.549003
-39.698071
-22.637606
150.026688
153.554276
127.483482
138.850937
155.295853
4.775980
-35.630131
115.616112
145.650009
144.599197
145.755447
144.232025
147.045929
-3.478571
-18.881861
-6.641984
-8.746060
-45.009407
-40.977669
30.521320
34.779297
158.981445
127.833427
137.035873
147.628159
146.552139
135.224548
153.102692
133.371552
137.477661
-132.521774
128.749420
135.081741
135.962326
163.355850
148.002319
140.200424
152.591476
145.152679
-126.556732
-41.899479
151.836090
96.133736
116.366463
111.879333
173.835770
144.179306
149.398605
120.801888
122.529022
152.798248
4.924616
-36.590244
-22.139406
12.230563
-25.758181
-20.891451
150.492523
155.754822
149.650070
166.610291
139.849701
140.935760
-177.629730
150.805725
162.717194
151.836823
148.174164
143.961868
114.716217
131.777939
159.443665
143.225220
109.772118
145.520233
156.354706
120.542274
155.936798
148.961716
150.224503
143.808731
151.164322
128.906342
137.807861
169.214600
118.224014
152.623001
2.299250
-32.125885
5.686961
-41.210388
139.775574
166.573517
157.410385
136.622757
168.250275
148.191498
156.157669
165.738953
156.141647
167.924454
141.799576
146.558853
141.037476
11.219017
-9.031483
-76.316704
8.361000
-32.354980
133.340317
153.837631
168.410797
154.540634
-36.701187
161.536728
136.784363
158.848389
160.712860
110.257370
-168.410873
170.855713
177.162674
150.889709
162.913971
147.177460
166.497833
160.598999
176.120041
144.730240
125.235474
163.620438
161.110504
151.691483
151.079285
155.009384
122.278053
166.658981
127.784447
128.367722
158.815262
176.979736
129.640564
-180.000000
158.513901
144.246460
145.347733
150.920319
142.333237
133.110657
165.477081
165.451385
122.627136
164.466370
-43.149620
127.414047
-143.572952
-168.734131
-139.107285
164.314697
-139.764038
-148.068924
-150.131348
-138.239624
-170.696533
132.470016
-136.511566
177.598557
-152.299606
-163.326706
-131.129486
-162.580994
-146.877014
-104.645836
131.829086
141.121078
114.491165
7.607851
-43.653633
4.219883
150.143280
144.654480
148.038101
137.568787
161.841263
144.492737
8.615661
12.059833
14.271742
3.459664
-2.179783
3.775172
-20.900021
0.746510
33.201748
146.281448
129.213150
145.332245
168.200241
141.756287
140.990829
129.331940
141.091232
128.037674
137.429306
145.316589
127.028809
127.232292
140.121399
26.252762
12.424257
-63.453026
-42.406185
-19.871906
4.372600
2.034516
-21.727634
151.443893
156.886597
172.131271
139.582199
106.945732
158.631760
107.366302
150.971130
-17.043728
-38.771473
16.082741
29.410406
30.749510
-45.626583
-56.840576
101.234520
141.857605
159.489746
154.536972
146.855194
-14.493739
-13.584212
-44.070625
4.685628
-16.689085
41.717106
-22.705677
-37.314819
-29.300499
-49.664021
-13.699300
-49.752090
-32.558086
1.244426
-12.503013
10.207253
-40.797997
111.447716
135.042633
140.793289
135.238617
67.764801
149.479904
154.061691
116.906525
103.912369
147.468719
139.316483
51.256050
179.724457
123.806381
139.778610
161.821426
130.108627
-0.856608
36.104267
3.236279
9.056879
26.013813
-18.345032
-43.278152
113.914925
125.491890
140.566650
118.302872
140.865128
172.552567
135.537140
145.522034
156.948227
151.908203
155.920212
150.793808
169.438217
164.575348
134.097870
127.958534
142.802261
155.748596
141.454788
115.036758
125.613838
151.218994
151.666245
139.188995
150.156357
124.959381
150.678207
138.097122
111.220871
147.640106
-44.646141
8.914734
-44.628090
2.603011
4.753656
-34.200768
64.085648
18.436552
-11.815598
155.876785
-21.674927
-13.524908
12.733629
13.931525
4.772780
-20.313414
-49.102627
22.208248
-36.022850
8.944436
-5.351083
-5.205486
-39.580360
70.482010
154.708542
133.265427
153.858688
159.098190
134.304214
152.913391
126.553482
137.076752
156.140411
152.128036
140.838318
139.758270
145.867508
149.662323
144.562897
152.472916
142.868439
142.078751
110.760635
120.963409
155.437500
158.796082
131.092789
125.664597
147.653107
163.965744
119.734901
15.538370
125.032722
121.009842
139.153015
134.818405
151.279282
-37.128983
153.071716
103.102173
135.998535
128.734146
139.417480
135.711884
161.314575
146.150543
133.694366
139.742401
163.781891
163.994324
142.568100
143.763657
151.531723
-10.116938
-15.908058
156.179672
145.464203
152.925339
143.568405
159.472855
148.188004
162.913803
159.825302
-175.476929
-42.072323
151.435333
146.434769
147.317795
142.289230
143.603653
155.018814
155.346954
132.058777
139.926819
142.178787
-0.062557
3.498943
-34.594471
-29.374132
-5.442981
5.788585
-13.103678
23.961124
140.242401
141.105469
160.336838
136.971466
148.213882
125.528610
136.160843
147.012741
150.220474
138.103485
157.738052
167.333084
143.106552
146.207321
131.158310
-2.684600
-15.953721
-10.153946
-15.345505
3.727411
-31.310734
-3.479584
14.184218
1.157582
-41.548824
-30.430212
4.556855
24.096479
123.928993
145.989777
128.012894
138.971420
134.898544
141.085098
144.962448
136.856049
125.095222
143.329742
126.389366
132.831421
150.963470
145.005020
132.528595
152.236038
144.940292
150.058960
128.774765
129.401443
146.948563
169.684250
124.056801
111.044449
135.023392
145.431381
-7.427506
-7.593237
17.748722
-41.321484
112.604012
162.857971
19.819124
-36.586945
-31.438505
8.556644
-19.069145
-44.273899
140.844421
140.770813
138.660950
141.861206
105.052658
127.834335
138.148422
170.982162
139.982178
136.446594
130.897842
146.081177
95.461357
174.420425
150.597870
168.882706
-175.398773
100.561745
-162.503326
-162.522675
34.370110
-17.951361
31.884418
8.067888
140.637543
145.785263
160.576981
151.346054
151.222961
136.482483
125.452934
140.743805
132.591217
146.362549
166.180664
148.297470
138.977844
152.624069
140.908859
112.633514
-172.029602
169.683182
136.947098
123.108986
145.562210
160.111694
152.160461
145.984360
125.687935
162.535049
141.610092
10.538496
-43.026276
-42.362217
-31.808294
16.529791
0.151951
-7.959564
-26.629286
167.346619
149.508484
146.533447
143.243393
135.647003
143.472885
144.525421
119.972267
151.817017
128.953766
-179.501083
156.003784
166.259323
145.962616
125.700516
164.397827
165.233459
174.399261
149.786530
134.030029
162.033768
130.073166
164.057449
154.766739
137.776443
177.504395
163.450851
145.811432
137.335907
136.155838
162.777283
151.203293
-2.099097
-8.005035
-8.864080
-39.133919
154.914230
176.258636
150.478287
-175.144730
142.887985
-173.582581
153.440186
122.248604
141.211838
162.966354
153.236023
166.186829
129.016495
128.396332
169.406982
151.165680
132.183258
144.514969
141.220428
133.063278
147.475357
153.405090
155.291916
143.250305
167.687500
-47.070930
-7.747750
22.055086
162.794006
145.824280
139.580292
135.788910
-10.447792
4.042637
-26.729443
1.202033
-37.574486
149.729935
121.393356
151.336990
99.904701
145.844238
118.564209
147.109558
149.113205
145.627182
159.645477
153.240707
155.846390
160.489090
143.052689
153.102768
146.637924
136.556488
146.748901
129.545029
170.411316
154.601608
123.560532
-21.920958
-9.934264
128.725021
139.895615
87.047905
145.788498
139.192032
149.329803
27.345020
178.228439
144.518539
112.086891
147.947678
146.881210
155.820450
152.271713
164.853607
136.569275
131.855377
141.323303
160.413223
162.190948
140.253708
168.952530
151.862228
159.991196
18.702644
42.923862
8.019957
114.266212
44.683918
134.601288
150.702087
108.609314
-53.674385
15.757425
-34.178986
82.421005
-17.816231
-5.251954
169.134491
153.424286
152.987946
143.642944
134.230042
143.227203
132.099930
142.941925
121.972885
127.263100
138.060272
175.677353
123.997238
147.280869
144.641602
149.643646
149.784637
159.769882
157.827774
135.154495
176.528748
144.982574
125.284599
120.272797
131.757355
139.101364
146.548508
110.035713
154.355484
151.236313
-5.520273
-14.534863
-22.480951
22.408390
23.349794
16.318127
11.437728
-37.688248
4.519477
-4.382265
148.779633
151.195984
153.238678
140.093338
163.800003
140.621567
144.732269
149.769043
150.077011
-3.815056
2.954726
-45.429714
11.738697
-38.931904
17.614346
-37.513699
-4.280386
-11.960062
-50.171318
9.587161
6.515386
-23.544050
-36.273945
13.681623
-23.275028
-20.617027
-35.427364
-49.967987
128.454468
134.957184
116.451508
132.139999
-170.645493
169.219315
-179.607819
121.675934
162.358658
148.347061
145.844086
113.988739
147.666275
152.248734
137.129639
138.344315
146.511520
117.834366
138.107727
167.928391
164.238083
147.348892
154.422943
138.017197
114.260086
15.977485
-42.054703
131.768463
136.234634
119.367210
119.014999
85.746201
172.612961
125.286247
-144.182770
158.877747
141.524063
166.810654
144.692612
137.747559
139.236954
151.885529
132.129181
89.660324
138.139038
148.594040
121.954880
149.559280
144.096359
120.878876
154.280884
153.067719
116.552376
145.051163
137.919312
139.806366
147.870789
132.749359
138.979660
167.652084
-49.251434
-45.656082
-30.899057
-18.698885
12.916451
-40.567924
-27.249817
-42.672947
148.569244
162.863480
156.540085
148.021698
152.158615
73.554436
139.076981
171.030762
22.307570
131.929214
136.032516
145.511200
132.148880
156.547165
137.397369
146.977798
124.580460
135.783646
164.764969
142.881317
138.182114
158.957703
159.242081
141.402847
-39.642998
-37.785999
-11.640632
-27.935688
13.285387
150.131851
169.887894
152.062714
153.457825
147.977509
148.742645
131.744568
154.131454
150.259277
161.427795
156.897110
150.780975
130.509979
138.979065
146.923309
178.953003
152.541428
144.760178
-16.027569
156.536331
142.344421
144.534683
132.966339
140.284210
145.152512
142.211685
171.440521
151.823975
178.001480
142.640686
128.737320
105.277115
173.524689
138.971878
140.953644
150.502930
154.741882
153.814178
110.681091
149.812973
129.826019
9.031678
-30.357481
-22.440851
19.436571
-21.570942
142.158737
-42.273251
6.835810
129.821747
143.136597
125.281601
161.519058
136.292877
130.007339
145.013412
158.812897
147.544357
127.501335
147.343704
166.472595
139.079529
-28.821383
-4.309026
-52.439304
-11.042022
36.053322
-31.775845
2.748799
143.104660
139.831131
139.439575
148.832413
154.700882
131.458206
160.893280
159.354172
149.365540
-39.249737
-31.506004
-35.116135
-19.587090
-41.079288
123.529472
140.906067
155.806976
137.439346
152.293732
138.787994
19.609276
-3.834970
45.555428
15.379524
135.633759
26.708841
19.917500
-14.235735
48.651997
-23.289820
29.650980
141.244217
107.203560
145.164627
132.807114
160.341461
153.375458
138.915344
145.315079
162.374084
143.707657
174.453506
155.372513
122.514488
162.160233
115.966919
128.799225
149.333832
110.047539
154.513885
150.339859
133.781891
141.237473
144.972885
136.262924
139.481003
160.946899
3.906253
159.518936
-140.831665
-35.407677
160.659119
143.478928
144.626480
157.118927
133.877289
107.014305
133.265060
163.452621
127.156754
147.678497
137.280289
125.673286
148.068268
146.956177
150.648849
149.047653
138.741119
165.901199
162.148193
144.770477
146.804459
128.427719
136.191101
144.879501
154.049789
154.411880
151.724854
154.288254
150.816162
-21.416191
-16.238667
134.992233
164.839005
148.854675
139.000153
139.427002
149.777435
124.522209
120.903877
145.226669
159.108170
149.747192
158.055832
140.221130
158.052643
140.626755
140.929657
117.089653
144.216660
145.132996
131.621140
161.163010
153.991104
127.823296
177.571167
147.802429
101.597145
-4.636373
-40.494907
1.040987
-7.237576
6.923649
-27.836618
-27.056211
4.090122
-34.110405
142.099808
148.260208
-47.647537
-21.409540
-17.511866
-16.995857
-0.255644
21.109207
-16.032789
14.391522
127.090088
0.627450
144.905762
123.119919
143.808731
117.269646
162.260605
171.968704
148.368210
102.844223
142.736588
133.367828
153.661240
131.383438
147.069626
9.863821
-35.788414
-43.778919
-40.963757
53.633709
63.312607
144.096268
148.365097
149.660629
140.830887
137.062668
145.436340
148.924637
141.605530
137.915100
165.501144
142.848114
135.197189
148.894653
148.266266
168.908508
133.261520
153.916367
155.527939
139.317596
135.772842
150.883591
128.072235
154.337753
149.045258
144.203720
145.754944
172.962891
167.022186
147.939209
151.767838
134.967072
103.162300
146.212219
153.803375
140.435074
161.791092
120.829346
126.030708
142.791092
112.292862
146.998444
138.459702
-4.640300
3.005307
5.461204
-10.065853
-21.644030
7.172116
22.658298
8.734913
19.519285
-17.480742
0.644980
-14.688650
154.446518
148.194366
175.291840
141.997177
145.513885
137.010300
154.110916
142.362045
149.214798
131.186127
153.571838
-30.803719
-25.144669
143.906677
131.328705
157.161224
133.570496
147.023666
133.951202
169.706192
134.879761
149.788925
119.985527
151.267593
-32.217907
-32.665340
-9.450368
141.654007
174.483063
168.058395
150.349014
167.066025
162.402374
121.591812
172.392838
158.849777
129.531448
-125.719818
135.817566
132.173660
158.209213
131.785385
-19.050697
12.099226
2.680368
151.126389
29.100422
-35.927467
118.711906
124.857719
147.458160
149.148758
-11.968134
-37.803818
-44.954872
-28.709118
24.066994
-17.901398
36.187393
11.463102
151.788406
138.805420
120.459831
156.948318
15.583970
34.711082
5.693436
-3.006154
-45.277401
25.689348
47.538471
-13.936872
23.450001
0.654916
-45.379539
-12.546446
-18.153059
-4.505370
145.550369
129.584305
129.811478
140.742447
138.660507
155.751862
134.978653
139.629318
161.248047
137.072189
151.706039
141.493164
145.853607
146.430161
134.065048
139.861099
154.751038
120.457497
136.861404
8.463828
-42.448040
-54.195591
-7.405309
-40.908810
-25.842396
3.400933
5.023870
4.183479
-49.819096
143.740891
124.388977
149.845169
136.453506
160.195221
149.206161
150.882294
128.581146
176.010269
175.807999
138.644684
169.166885
156.904282
118.841705
138.990509
157.995911
141.513260
141.866165
145.145554
130.365585
131.532272
177.159927
148.690857
153.683701
153.695023
135.714188
167.030045
162.849731
161.157898
154.277115
166.069763
138.020782
127.840469
150.301346
163.605194
139.751129
156.765625
154.864395
166.267105
144.029510
140.491791
131.462631
162.639145
139.779572
155.039352
147.284180
141.059494
147.189651
137.870834
140.408493
120.910652
149.140884
136.312653
161.438141
150.266251
146.723541
143.782120
148.554016
131.641373
156.236191
164.726730
102.796387
134.698181
-35.718151
-41.832966
3.771228
12.374475
137.135742
156.940430
149.388687
131.439087
165.978958
142.523590
152.774124
153.430084
121.509850
147.680511
179.814423
145.977707
21.892328
126.837479
153.785568
121.281967
148.636322
158.243591
123.207184
142.924408
156.263687
138.198624
162.567596
174.583572
143.437622
65.726883
-37.343792
151.816132
153.797089
121.120064
41.668842
11.141838
-20.631512
128.716293
152.278137
176.061340
170.876099
148.050903
144.113464
162.900085
115.023575
-8.292992
4.602875
-19.415356
-18.874874
-26.829168
-1.273954
-7.224771
3.435187
25.144108
6.460986
2.162475
-30.445160
-91.325470
154.649597
155.513550
153.514420
159.512558
132.394287
141.989548
171.614838
126.223854
118.509666
-13.085966
-14.607147
-12.246335
-15.864005
-3.826434
-9.203894
131.874176
150.034973
152.812958
156.137466
142.125839
160.222427
134.872726
161.580582
117.809212
151.213455
156.377426
103.395836
140.780853
115.485870
35.501186
10.322814
23.588263
-43.636780
-36.150330
2.335735
10.129605
131.179642
133.323257
148.552322
151.079895
-179.321304
-0.967325
12.104162
-45.752800
-2.604365
4.139667
138.042755
125.172569
143.716019
141.634567
166.060593
151.638550
143.115051
131.990585
144.779175
159.981354
118.789909
165.306686
151.103104
130.735321
131.830261
15.397387
-0.629318
-18.876087
-29.788353
7.740983
-31.185760
-22.864019
7.111271
160.124298
137.282562
145.331558
169.278748
153.376099
127.741661
155.224335
171.292145
18.618141
-16.120150
8.177428
-0.682136
148.868362
163.770081
139.894196
152.244995
111.190636
158.619278
157.915741
159.298309
153.470993
164.211258
158.395554
156.945328
145.753448
175.982574
111.262917
142.194397
162.816666
140.284790
129.084106
144.940140
147.404861
165.407303
138.804138
112.899277
119.488472
-11.286710
-38.518848
-46.328144
9.469276
2.494263
-26.556101
-0.988734
-3.103812
17.449873
30.462133
-16.355753
-15.483047
8.783733
-50.694168
-2.530954
-29.115551
-57.037724
-47.154388
-24.982437
129.254623
162.611847
158.746414
130.840881
149.470673
161.577011
151.544205
145.097519
143.585983
147.338791
134.627518
154.315491
147.332779
137.972565
153.653824
134.095718
137.325928
141.886078
129.535919
141.869720
156.514084
171.993393
159.880569
155.687866
154.201538
140.843613
139.498764
136.766174
153.515488
165.523499
151.816116
128.987350
147.847488
142.555679
157.971405
146.689484
149.895538
156.607590
148.391022
30.247467
-141.766357
-143.466232
23.262760
26.443750
44.361012
66.494598
76.825729
158.415268
-47.202293
-34.147930
65.273216
-11.404166
6.742441
-22.845863
-42.678562
-39.078724
25.631392
-19.374353
148.177475
147.910370
122.970093
143.324371
173.708374
23.578838
139.252563
166.244553
165.919876
159.667480
150.532730
153.121841
151.041946
160.825516
128.985809
142.388702
155.230682
144.108246
-45.390388
-24.477678
-1.597162
-37.707314
-5.187726
5.030066
-32.208466
163.235413
114.042633
136.934845
123.189369
160.283142
129.966476
120.001526
143.468491
159.409790
120.133461
-34.198383
-15.985461
132.047867
140.789948
165.165146
139.361206
144.616653
149.186157
141.205490
156.241959
139.092590
141.963837
139.803909
156.122086
149.805664
148.583923
12.622668
-24.645243
-42.709049
137.440872
-10.529361
-33.871078
5.494725
-53.503563
-29.014484
-4.039536
12.086185
16.093636
17.247244
78.671677
146.016647
152.415421
110.012001
114.139069
141.915634
142.581375
149.773270
141.140121
126.543648
153.073929
144.441681
152.571609
150.034668
163.952637
171.338333
134.505402
162.112610
4.751018
-20.220257
15.694652
149.343002
165.527237
136.105148
141.862152
156.360596
134.061401
157.799042
134.126068
149.024796
140.894257
121.677383
166.712082
118.545479
133.664154
152.492020
136.941986
130.615646
2.762721
-58.996010
145.135971
152.656357
121.630142
139.809021
147.529724
141.837341
169.876251
157.496368
136.028381
154.659134
116.634247
135.173172
109.577095
114.982651
116.813744
154.023972
163.524475
135.495499
118.618919
147.666718
152.390472
145.592010
142.335648
149.014206
152.682327
142.118973
149.067993
139.732208
148.107819
152.056580
6.481863
13.732268
-16.667952
17.928953
-22.668951
21.298889
34.394005
11.158668
-15.928094
-4.914541
145.660492
-8.621336
14.926304
-40.454636
159.382996
155.463684
146.455612
146.298569
127.190987
153.673203
15.519275
-0.528971
-42.643238
18.682846
24.143488
-45.544735
145.172531
141.890656
-35.614418
8.226668
170.601089
149.740784
-53.875626
162.151062
149.076294
152.809875
169.812988
145.291458
119.914673
148.229492
125.712585
153.532700
164.918686
119.884964
160.790848
133.157242
136.094254
140.076462
124.643723
169.436462
133.061401
131.377487
146.323914
45.921139
27.299086
-12.744207
-42.669285
-28.446161
26.724840
8.715777
-5.989067
-35.568138
-42.103027
-153.553375
-36.829132
-7.175561
-9.793801
-0.494956
-36.638382
2.285676
7.566778
7.993648
152.031906
125.862457
111.712662
123.103729
128.497467
154.241776
154.513519
113.925659
141.626663
137.538864
143.431595
156.107407
135.569962
145.478561
133.121536
-37.581360
2.343431
-17.952257
17.417784
-35.268433
9.861070
108.125839
139.334717
15.966043
2.062414
120.719131
136.303528
155.900177
141.168884
146.032776
146.579041
158.575806
152.041183
159.349640
126.833160
141.090027
151.746735
147.603882
156.929474
135.651596
146.250214
144.036194
172.964905
157.558624
138.615265
137.507294
158.916183
132.251068
150.005783
167.127869
154.865631
141.537979
12.555387
106.693741
152.601547
159.232224
159.825409
-33.610172
-11.406809
-0.991303
145.051956
140.346558
-44.799385
-25.375668
-42.180771
-46.194016
-21.180487
154.220230
140.975311
157.601883
149.592316
151.476776
136.014420
158.552551
160.053238
151.096802
141.895172
121.569099
154.054428
149.027832
153.010101
136.396790
151.523087
145.549652
146.403503
139.783386
128.276855
119.042511
133.904266
150.313644
134.957642
160.559616
154.433578
148.714264
131.115753
148.515945
140.193420
152.181000
-13.266247
-2.408022
158.468948
151.118011
144.019363
172.531281
154.094666
139.546539
-24.724449
10.247549
4.028419
39.066704
21.193800
143.674393
132.104095
115.654823
149.184021
142.775269
141.701797
139.024612
165.853088
60.603172
146.717133
150.364304
146.038773
148.327362
158.623306
-35.325096
-5.880966
16.702053
-36.552364
-40.474888
131.496277
159.271378
141.051025
-47.848492
-2.801140
40.461784
-39.864929
27.752623
7.057468
137.908890
132.583206
162.797913
151.603287
138.355881
169.615707
142.147766
134.810913
114.276802
99.373146
135.708160
135.294312
122.476105
150.076080
149.256775
128.865784
127.868523
157.840958
161.054443
145.322861
147.816193
132.347961
148.464706
150.669937
151.401932
147.342178
112.441399
145.879196
119.367455
141.721848
144.696945
154.629013
159.074158
148.424362
165.477722
141.440231
168.473129
136.401230
130.307449
152.296265
150.223206
144.103210
136.144897
145.590408
101.675682
146.656097
128.856476
160.044815
7.181710
-27.406376
-34.931396
-36.472977
10.904160
-0.144018
-44.094826
-9.787455
-44.853607
8.793055
-8.513661
8.548285
21.905046
162.904953
110.325279
141.995087
153.919525
144.044144
29.482035
177.486038
146.949844
-144.640579
177.142319
141.850311
45.546162
101.880646
-130.810974
151.015472
131.186218
159.295410
171.923203
158.634644
152.582993
157.680557
156.563553
142.972183
156.482727
158.387100
165.721619
153.185242
163.702240
146.120514
123.397797
156.311523
160.127274
170.919815
166.251816
153.110672
156.801712
143.465240
152.932571
152.656464
142.838684
141.470581
160.035507
-8.092792
-6.963790
140.866959
149.465683
142.157578
146.903320
144.650696
163.138702
137.846924
153.281174
106.218300
127.068642
124.581032
123.018501
167.115036
125.296150
145.816833
-167.022614
144.039078
146.652588
164.317871
130.065536
153.677246
143.743271
124.548462
144.394730
131.490219
126.809692
147.591660
112.677635
131.370956
132.065216
158.326233
0.239031
4.091942
15.142507
-32.788330
147.964111
157.498505
156.217346
153.554794
144.200394
146.507141
139.224686
137.053848
143.869919
115.115402
152.158875
141.299957
166.330002
138.896149
154.049011
170.102921
159.812576
136.617966
130.786285
150.071274
163.590485
138.480804
166.303574
129.231155
151.141373
154.850449
151.809174
166.046844
139.254410
136.955948
148.832092
158.108154
97.657028
166.307144
167.735657
152.111755
130.014160
170.403152
153.708954
143.577637
140.653748
157.252960
150.957062
130.660919
153.606293
137.683121
150.600494
-1.925289
-37.274452
-24.618784
138.494415
149.642532
171.893845
129.461838
-177.155304
154.545639
143.292465
142.489639
162.381104
121.096382
148.569153
117.237869
166.232605
136.343018
149.227036
152.168594
137.107468
139.199997
146.278320
171.410629
142.874496
145.732590
21.476751
26.620232
-162.321533
-151.990723
77.840927
-166.863571
177.506668
-142.018341
-161.101471
66.677788
-155.775742
179.895309
175.353943
163.115860
122.301193
-143.878815
-159.404419
135.945480
148.654449
178.995941
130.817078
150.555588
153.693329
145.373657
136.900970
124.766212
148.938461
145.850677
134.481339
149.394226
153.459625
-131.647873
-170.543167
-172.175507
-153.987320
167.787338
-171.801331
178.245087
-179.551941
144.494598
4.389187
-1.182667
-27.393499
-48.701061
1.569102
136.930389
147.864914
147.162262
147.193253
138.247055
157.735901
160.922104
155.524429
140.783157
136.859528
132.284561
128.919479
156.716614
137.880173
150.883102
15.750470
36.117195
14.185821
131.130310
156.295944
144.169281
-32.182629
150.338455
141.877777
144.226242
165.583725
162.008972
149.773758
171.801437
150.164902
-48.381126
7.168258
1.171028
-0.494956
-10.208429
145.530945
144.699875
147.525543
151.283585
165.345871
148.111679
176.202423
157.220505
152.446686
151.717072
172.098450
132.589401
124.836754
136.741104
116.462830
145.056473
159.703903
146.582916
143.482315
125.672577
137.569611
167.620972
133.034760
133.279297
131.194748
139.436920
166.911209
157.332504
148.771912
139.388031
153.765640
147.142166
121.184677
150.502640
155.941681
142.224426
121.440773
175.200043
146.138382
111.812660
140.068649
150.487503
148.091492
114.517891
147.407593
-33.411522
-45.111347
4.497886
164.498611
151.379974
149.475586
157.512421
165.612900
138.926147
148.395691
154.828171
134.692551
138.083191
115.832092
150.082291
146.723648
156.041809
143.415405
150.756363
161.783249
147.751846
167.667511
137.683350
165.625610
132.683502
126.390366
152.856857
170.100845
116.948990
141.508560
137.176086
117.901558
172.618011
135.160141
147.257339
146.601074
165.403870
159.250977
128.902512
137.679031
156.441177
-175.472153
141.013046
125.853767
150.066589
154.096024
113.913422
141.251251
-41.349743
17.466639
-31.947306
11.292728
-37.622341
8.955084
19.952265
-14.799755
-23.031887
153.692581
127.829758
138.141006
107.241081
145.773987
120.240608
134.701874
155.297516
145.924805
150.009857
-9.716383
19.050665
132.558395
153.650925
168.285736
157.614670
143.995850
169.015671
140.526413
122.329979
139.283325
132.437027
142.136261
150.863235
150.588165
127.065414
139.121704
159.591904
105.970337
133.021484
131.194977
143.322311
165.704666
158.174149
133.299683
137.233795
158.512009
146.076981
137.850235
158.210831
135.498383
135.416962
160.292648
127.747643
122.426460
152.885559
147.347992
155.836685
144.055756
114.416740
-172.885605
127.739670
142.601471
138.579620
135.055023
113.686508
124.025055
127.013962
159.330505
134.180939
117.797112
147.779526
143.503525
138.968781
155.545364
142.158905
140.233017
122.492905
135.522629
176.121460
-1.052391
-33.426304
-31.731777
11.103635
-39.265572
156.977539
145.836395
127.429436
144.868240
153.979813
143.726685
158.869781
152.635742
136.332352
143.869995
149.137589
161.482254
142.725006
127.856529
139.414886
159.601028
130.808044
154.972961
145.535751
28.795549
162.255554
132.921295
137.800369
119.803223
143.711029
-162.793396
46.149109
25.941111
34.360687
-124.194687
-142.162384
-169.325851
159.738571
-155.100784
-162.136261
169.506760
-20.406654
-159.625290
-146.191284
-147.142578
-161.658249
-153.043488
170.590012
35.772659
152.720535
60.935291
-30.080858
30.476982
149.635620
170.698105
156.539444
137.560104
131.632248
144.770691
145.695923
164.988327
148.318253
141.731430
129.893951
131.020874
125.900185
164.532303
-9.871394
-3.440597
-9.863762
0.578107
153.372467
147.457199
132.572281
158.080109
138.477509
-26.846733
-45.860973
-46.343407
-38.878845
-38.740406
-1.103581
2.847645
140.285294
3.224279
-7.342805
-19.125137
-47.790264
-51.978527
-25.417017
128.074402
139.985352
146.811035
154.865768
151.637817
148.892426
139.106247
144.395844
158.929565
149.808807
146.502380
166.699997
147.714355
137.576752
140.749847
153.023849
150.760284
130.314346
145.990417
133.316681
11.207988
9.315023
19.697645
-19.903690
-9.947103
-32.219398
-5.758166
12.711781
-14.847210
-9.868007
-19.225750
-52.422943
0.937952
-10.461173
147.248535
156.464371
140.257156
140.891556
140.076050
145.876038
154.704437
151.625916
161.173813
158.098358
125.832825
172.920349
149.490906
101.536064
139.810684
147.913422
143.277100
-178.990494
121.326187
145.536972
140.002289
145.983505
-46.724205
-35.574600
-48.024925
-5.262837
10.670237
6.868927
-38.989834
0.214891
-38.208809
1.912439
-3.987425
18.591423
-3.710668
19.104382
163.630508
152.436356
157.965866
132.627731
-176.739120
130.441254
25.352221
-25.358656
-43.554920
177.962204
146.335373
144.298935
174.436951
116.238556
164.213348
139.156006
150.764893
157.167236
129.922836
130.991898
136.732666
165.763748
157.261826
143.601669
65.653656
7.454431
138.305374
-141.282288
133.365616
168.640045
-177.761475
142.333038
-141.923874
159.340302
20.740458
-168.921173
25.294239
49.999638
172.371719
-174.426056
43.889256
132.667755
101.219223
143.169968
160.695221
-75.410767
4.125165
15.187517
-18.689796
158.063950
171.840576
173.780609
150.215714
149.720139
140.925140
152.303696
140.152130
124.946777
167.431458
137.881363
140.046158
148.892395
150.862228
140.036606
154.011536
154.216003
45.542534
32.609940
62.156391
135.059998
149.688675
135.566055
162.830688
175.514359
149.430939
152.249969
137.823242
147.220764
135.422562
145.773407
143.369400
143.980713
140.270065
135.103088
140.787567
149.007111
157.543671
155.906265
145.794800
156.356491
134.069427
144.369324
162.380692
146.353592
154.122559
117.498657
168.600830
164.829132
147.724701
153.013687
163.607788
147.856842
136.433014
118.300507
142.742889
159.971878
162.068985
19.323992
130.148773
145.230637
144.224030
129.231430
168.744095
133.816833
159.197296
165.874237
146.740280
173.291672
140.148529
151.635513
154.510391
164.304871
167.416702
146.130432
103.747925
-41.163216
134.047729
162.099518
122.551086
139.188751
162.540115
152.976822
165.658737
163.806366
173.328629
137.046356
131.076355
141.975143
134.437592
120.386177
10.291989
146.095245
126.248405
145.396286
141.280762
11.555426
-44.796936
-50.494034
166.363052
53.014362
155.723663
146.737396
110.652252
141.332397
129.205719
143.721466
178.736832
153.579163
151.864227
147.049728
161.050735
146.484253
142.744873
145.888062
121.195305
127.381889
161.504089
136.650955
172.255829
154.759628
141.537460
133.576828
166.198334
138.118713
130.428452
127.016556
-39.525661
144.242691
144.842789
144.661713
152.302612
137.287537
142.868591
-7.751194
-80.096443
46.688427
170.518539
110.432472
172.782990
123.143166
109.584755
-15.171424
153.977448
143.850632
-6.306272
140.110825
144.962631
146.941330
116.847183
-41.501266
140.559158
156.949448
149.423782
124.571808
150.995148
146.661346
137.072983
158.632507
132.540680
110.457092
142.895172
149.736099
136.697479
148.899445
171.254822
122.992645
168.836868
128.441696
-36.148060
168.784424
139.843552
10.553274
-68.695801
-19.064400
-22.825983
-35.106892
5.110634
15.217564
-42.875160
-7.876016
142.056870
137.857651
147.040451
162.019470
127.488205
143.702332
135.655319
150.016846
151.289917
115.412994
154.828781
28.899769
18.528175
-14.786742
22.204815
169.582703
122.394470
157.925980
142.008835
134.808868
135.703201
132.939667
162.918304
149.459015
141.473679
132.652695
130.561722
127.981743
161.370865
136.903992
124.479507
142.149338
-14.945940
144.517929
150.796295
155.591553
133.057999
4.537298
125.665054
138.517288
177.703125
149.783875
137.449600
164.510590
148.808075
139.603699
150.308365
137.500885
156.044983
131.178024
131.085587
162.074509
158.005768
126.221222
140.988800
87.393974
133.131653
151.912979
118.453888
172.003632
173.659363
157.940094
160.110397
108.374619
153.371826
143.803009
141.835724
144.966171
148.238098
147.300323
147.419373
166.279465
135.822708
125.634735
137.269058
150.372803
-27.017557
-27.577168
14.448653
17.000694
-9.058159
-1.247411
-19.974991
15.787905
16.993872
10.312422
-29.941303
-38.033360
-41.740463
-34.927425
137.294846
149.107941
176.475800
134.148987
144.252258
146.541275
139.432388
134.665298
120.280815
141.718597
117.528961
148.983994
141.912796
159.174927
127.986534
-49.059956
-16.864204
144.809723
140.341690
98.669403
143.313492
107.662598
145.411072
144.294342
160.470169
143.908966
150.466553
145.120926
158.841293
154.162354
170.352127
167.326355
158.484253
135.330307
157.878235
139.396301
140.631149
159.059830
146.023285
140.729340
148.417160
99.912781
139.826584
-40.385841
-6.987327
-41.783249
-50.953266
-5.983860
-36.195686
135.790710
-44.498085
131.295715
127.689835
136.549896
161.326309
145.210541
125.671677
132.184998
152.931427
142.706680
115.648254
131.945694
151.935257
139.314713
151.078781
-8.690838
-36.021374
17.088413
-38.500713
-13.236032
158.513184
-137.529221
-148.442123
-165.430664
155.026306
118.259377
133.624313
143.732117
139.054367
175.599121
136.871292
135.527908
110.271797
141.342636
158.295578
136.961105
163.412186
-47.370285
-42.228374
-29.635000
133.190643
147.260849
151.006454
149.096512
147.635391
156.046722
121.585075
125.016891
136.750412
150.131180
134.082733
174.048080
151.326736
-179.101028
144.766937
111.136116
164.717102
123.250771
146.866104
157.935089
152.782669
142.943207
117.267868
139.062469
123.726791
124.725067
139.526062
142.555008
157.497635
132.250565
144.830536
133.840042
178.772827
154.545959
139.735016
148.522537
162.975159
150.537170
139.646088
154.055099
121.466217
136.305817
137.150406
172.257126
169.779938
146.000900
108.169563
161.603455
134.814499
156.408478
137.580063
158.967346
160.184204
138.837524
140.154297
165.061218
139.929138
153.456253
153.257614
128.282974
138.040939
136.022751
142.655823
156.623306
150.092880
157.196991
140.482574
133.639297
137.855942
145.333542
145.148453
139.171051
145.714310
157.713806
152.490768
45.576469
109.323364
-24.848837
-24.874634
5.947847
-9.507168
-14.570567
5.650312
142.748917
139.176819
150.961441
145.789642
147.895752
143.198853
130.430908
157.546890
7.022079
176.660400
160.800247
145.646240
141.837814
147.953857
155.835587
127.543694
143.057785
110.599205
42.654133
24.515278
-179.431091
137.525528
147.027649
143.558792
148.791245
155.655151
166.360016
120.585426
138.618500
-3.216072
-3.192549
-6.665386
-13.838953
-20.057186
3.336363
133.209579
155.049271
154.425522
145.052567
128.585571
159.680832
139.332718
136.608444
148.170639
154.077026
149.976868
145.712158
157.291183
164.884750
157.824707
132.889297
142.860611
147.006516
153.396622
148.120438
144.195374
141.145706
150.668671
166.131866
162.610428
80.889175
4.068856
-5.247026
-15.213776
131.901459
142.121277
129.899124
156.663254
152.156494
149.589111
164.969193
167.609818
160.646698
143.517975
144.543945
131.332367
155.877747
164.211670
151.838043
163.349136
138.293762
141.683105
-22.124321
1.895994
134.334976
0.906118
-37.802593
-24.640352
3.556884
14.398680
142.386169
137.620300
-22.100143
6.120324
-15.293373
150.097549
143.679581
157.000519
130.743027
142.641983
-5.069718
31.625078
-43.636803
-28.879848
-21.132580
149.839340
166.154785
-172.596146
149.644455
148.236649
162.451538
138.673615
173.582733
142.848557
163.582733
126.553757
164.860703
159.134644
95.708450
3.616496
-13.223841
-9.035659
162.396301
137.394363
144.882751
146.536057
143.838135
134.986893
142.620422
150.060532
138.320999
158.388290
-14.503901
12.833627
-5.962595
148.673615
149.788788
152.514511
124.120758
164.534637
151.778122
-27.028727
-43.235031
-36.368507
-22.201960
22.568985
-41.203632
12.572484
-0.814694
23.011007
-35.794422
-44.346889
-15.192511
8.695696
54.448467
166.210327
140.619797
121.472725
128.405807
150.208969
138.226410
137.837067
164.441681
126.858162
143.456207
137.334305
-15.174738
129.125305
147.015381
158.570831
149.277100
160.918884
149.031845
155.560364
163.207672
138.840271
145.957169
157.286850
128.117325
140.747604
148.239166
144.848145
152.802490
139.488907
-16.284985
26.428247
-26.394533
-46.230846
-35.500874
10.155186
20.343750
-25.529202
-14.650932
14.294028
2.198201
122.063957
150.460999
-8.418975
18.551836
-4.989395
-23.207247
27.789293
-16.355038
-11.730369
9.193468
150.714584
136.346817
120.714706
164.982452
130.502121
135.244019
-31.325752
-37.113865
156.788635
115.585579
147.931854
155.074265
135.290680
159.113449
128.865982
132.164810
-179.405869
147.749115
160.075928
158.932526
158.149277
156.296860
147.939163
148.142441
144.234802
129.239059
164.284073
154.898621
154.960953
165.604904
166.527435
159.883835
-7.166890
-44.840122
-8.923038
2.497948
-7.790621
105.180626
171.751236
167.840927
149.051590
164.365402
154.803833
128.340561
143.322830
131.514191
154.570633
170.472870
141.937836
116.317635
140.351334
174.560364
-51.800812
22.997471
-4.412774
-43.569023
35.017216
-30.142338
-17.145594
-16.425814
3.586923
141.132034
135.170792
145.430710
0.608772
-42.711792
-12.404241
0.019782
-1.914279
-38.977055
-30.378187
-0.660568
-4.434779
-2.649593
-10.040263
-4.298513
143.575668
157.835052
138.531036
156.868042
165.187683
165.085007
138.216446
125.970596
112.765564
170.184250
162.588303
113.862137
136.089142
147.159195
139.284714
143.221878
153.277649
148.122177
156.810974
167.333878
160.753113
146.025681
155.928513
168.719269
148.726898
74.035698
142.107590
-32.383793
5.093776
-40.795612
9.520495
-27.461163
178.594711
161.643631
10.730969
-32.395893
-20.257236
-12.607564
-32.187038
5.007581
-1.150801
-25.163477
133.004456
141.346680
157.403061
138.399521
164.953751
-35.495823
-41.195114
-0.167859
172.413910
-178.068726
117.589348
138.299149
153.353607
134.786591
160.717545
145.387314
135.333740
151.362000
160.393951
141.335770
148.570023
162.546783
141.098755
142.618362
146.722076
14.333838
-21.302311
-4.662536
158.388763
104.490883
150.515366
-19.451015
145.688751
154.330109
129.556351
156.322586
159.639893
142.970627
129.150009
141.929855
137.295258
145.864471
133.647034
148.882050
155.959549
157.721359
144.775467
141.468582
135.843094
140.498779
-96.590744
29.484020
-11.363871
1.344066
-27.086430
21.119930
-9.306581
20.970728
2.674812
-27.681501
45.845028
-6.339854
-16.949671
-23.044209
-2.859923
21.280914
141.827744
144.380035
120.770607
41.747250
-146.949142
-167.544037
-173.724762
169.813950
-176.117218
-170.534805
170.585480
147.176346
25.566395
62.460094
-166.515976
-135.028946
15.615161
35.081253
45.728577
48.750549
147.440384
147.056381
128.017441
141.796539
88.442909
-8.146253
-78.339432
171.558411
170.759857
104.927177
139.992065
155.969406
11.384633
-4.082023
104.970932
151.670029
138.700760
146.011658
158.314560
141.509033
165.162354
144.801529
141.575424
147.522827
96.000221
13.248928
13.604684
154.075562
107.898689
139.746902
124.293961
146.228058
153.169327
141.401581
152.914124
126.650291
130.145981
133.674744
107.063660
134.602386
154.049591
158.693726
100.694054
141.776138
143.445953
157.787003
137.237915
131.784683
156.846619
138.825012
156.466232
144.395248
151.985992
147.236298
121.603508
145.524963
125.610779
126.468147
144.417572
124.495544
174.771332
151.241150
152.575317
163.145126
162.618607
-41.661148
3.159820
10.338963
139.070831
140.695267
132.902725
150.547668
143.568756
139.193390
131.990845
159.227585
150.922638
133.635040
158.487839
153.901154
145.378571
153.770569
163.994385
160.270599
131.710541
160.066193
145.134995
156.779282
138.279510
138.874451
131.937881
144.459595
173.138809
142.842560
139.950897
122.109566
168.490585
140.680267
164.251678
135.890686
166.453918
141.466873
136.768372
116.882805
158.942871
147.179245
123.173546
152.188583
150.038086
-17.546087
-37.127716
43.722473
-11.468635
-11.130044
-12.991905
-28.574583
145.004089
119.485931
151.339066
3.558424
16.792068
-18.637089
-37.697239
-49.486012
-1.686556
-2.803096
-43.147121
2.037592
-19.416269
153.071503
113.775055
152.001663
117.933563
113.473015
141.785873
149.923141
130.261917
138.214584
134.297775
147.831039
167.384430
138.942749
146.007080
172.993881
151.287598
99.820389
142.864716
131.544159
150.796967
144.823914
154.420486
158.362000
135.010834
148.610931
144.781723
147.345200
157.095825
155.076050
157.715027
142.266357
172.459656
152.359451
157.398666
114.576614
136.745987
157.694565
136.788635
129.558655
129.485367
137.694092
171.724228
145.800186
151.833054
132.351105
168.531738
174.587982
120.130150
130.693665
147.558334
140.107437
129.343506
160.348297
-41.726185
3.926703
-43.625732
3.526145
113.706467
164.383469
-10.178228
-29.927145
121.135445
153.297455
158.631973
153.928772
145.045639
153.712326
163.936325
-1.027363
136.060226
136.119461
155.430023
145.367889
149.545410
163.589203
127.065216
166.117096
150.958725
135.706238
115.702019
142.899216
150.526474
122.875107
130.246643
145.585632
135.600479
148.781708
-12.707621
-12.846367
-10.650022
-39.941174
31.116430
14.580962
7.202877
-9.530792
146.236282
163.959671
147.710571
90.220573
177.223969
142.299988
148.501190
146.421356
150.782104
148.117249
127.718399
143.255615
149.219910
136.202682
141.609482
135.670197
162.351654
141.557724
115.406914
-22.597698
-34.001686
-15.414703
13.006313
155.072983
155.248764
133.194229
157.471405
110.721313
171.275223
-173.837524
162.669113
169.543625
8.561279
63.319729
146.402481
137.697418
143.438614
164.240051
155.601242
143.961960
-23.811937
-30.296328
22.846567
0.659382
8.470415
-26.190371
4.228414
143.926147
105.985497
140.694794
162.707077
171.390381
105.737808
146.448074
159.223602
141.171799
148.153046
-47.425316
1.052391
150.954468
128.188156
130.843338
149.467606
-9.123866
-12.329632
141.444855
152.070602
166.122818
139.895157
147.037506
133.658066
117.298531
2.572148
-51.241711
26.443314
6.798408
10.058386
-15.245186
-35.835056
15.027819
29.562235
-49.633556
14.325462
10.856940
117.848801
125.045296
141.684647
154.365723
141.332626
158.786835
168.824585
148.344330
150.043182
126.983879
-176.895096
145.278809
160.800095
158.417068
135.073898
150.286560
133.705597
149.420120
145.632050
149.353729
113.438232
-44.286564
-179.878052
134.966690
143.727905
128.442520
164.544540
146.682983
126.701561
104.308861
139.166611
-141.376495
-35.663601
-139.018799
120.143402
149.161377
151.110550
139.780350
152.689026
132.018402
153.008499
161.888977
160.581406
173.246735
145.496429
160.307556
121.280441
150.853577
119.832359
141.557449
149.233444
144.920181
145.675034
147.980347
135.083267
118.640396
158.047348
151.739639
154.053604
163.755508
142.066391
130.603897
177.197464
148.204224
166.220947
-24.591560
-2.239919
19.010029
-24.988567
9.243289
46.765560
-49.674110
-9.252618
-8.417599
163.546921
145.000443
119.820885
155.025635
142.828293
-154.502914
146.294861
7.670356
149.054413
125.471130
134.092636
165.576431
-16.933250
7.704107
149.598389
151.325775
159.402756
138.114365
143.522263
116.788155
150.237762
144.178818
172.306061
150.697250
138.726624
158.980072
137.524918
155.999405
132.413559
32.370834
144.846115
167.268188
130.113815
134.813232
148.975952
134.458908
154.097809
149.637726
127.749008
142.820129
141.373596
142.413742
159.356094
119.539017
149.269409
158.292511
173.685822
148.561966
142.672211
159.377563
145.206482
114.024536
117.272278
139.671463
144.433136
136.996124
148.981277
112.510330
155.996429
57.435432
135.461624
120.307426
150.659454
168.676346
110.623131
163.947647
118.427849
144.301941
171.967468
127.271118
179.687836
155.281326
160.392151
137.365417
146.971512
137.930634
153.275909
115.215492
-29.498503
1.515299
11.379857
146.772675
138.959320
151.252258
128.914474
134.179810
129.213455
143.178024
123.317131
150.388260
123.157745
159.566849
143.830521
146.374695
148.033035
153.898651
145.892273
143.645050
136.582932
163.980438
142.219879
151.991684
151.887283
145.558456
147.897644
154.362564
134.495514
160.516983
139.760681
158.709183
133.463470
149.140137
144.285873
165.655212
133.328781
144.842728
157.353653
153.757477
131.656281
109.413345
10.474501
20.465780
33.936375
-60.955296
-7.396427
-17.294153
-8.101302
-42.741749
141.363419
141.016785
177.701843
129.309906
170.573822
163.541412
135.156586
117.575241
-1.882528
147.895905
142.266693
163.096664
134.951584
137.950226
117.501541
148.689667
148.858551
-167.189804
24.449432
88.750511
38.051247
151.282822
-162.630630
-142.382294
-163.269882
142.554367
147.345657
150.759720
145.811874
148.639450
152.755280
143.338394
124.951286
162.182724
130.528809
127.289612
154.421310
137.621765
127.650406
-141.830032
153.292938
136.145905
139.212067
118.219452
145.026062
130.705719
140.060364
156.053360
150.968613
113.400124
139.668442
159.946091
133.571548
139.584106
155.393997
136.117859
144.833420
157.426971
151.301636
125.880173
136.016281
145.184814
145.618149
142.273300
121.537842
135.118103
160.411758
160.622604
143.219254
128.035339
136.152908
84.456551
162.205963
164.701218
164.835266
138.548111
-2.939182
-32.209518
19.309023
-21.572437
22.417320
3.433477
144.583771
144.303345
155.237167
110.277100
154.142517
150.376968
168.852936
124.544418
135.354187
145.666977
141.593964
133.077469
152.586288
-179.386414
118.403976
127.490158
-10.923407
4.984916
7.302964
-13.316529
10.456790
159.344894
115.773270
153.280197
167.030334
135.043671
148.965057
119.308289
143.375015
145.823578
137.034454
173.219955
154.042923
134.453064
121.203491
151.235611
-8.523643
177.600433
117.487045
-171.094421
142.114136
155.687668
128.774918
159.396774
162.781082
168.458176
147.783829
131.249741
152.367905
-4.672315
-7.599230
-12.358435
169.454666
136.653625
145.987625
116.557747
-25.868654
31.035183
-11.887499
156.266037
9.152530
11.994341
150.068192
-0.365840
-38.432362
-20.871685
-33.588692
-45.255627
-30.329239
-37.187130
0.421973
-40.961525
-3.962348
-29.639986
130.435593
165.119736
158.806396
122.707863
142.130707
139.311020
144.373245
153.548859
119.218910
146.851334
-40.657703
3.171138
-2.057569
-47.845604
-29.764662
133.357254
176.415527
172.701965
159.316330
156.037964
147.821304
126.762222
138.724045
-43.745819
-11.986730
1.651971
-10.144256
-26.660019
-25.358337
143.907578
151.642807
142.984955
157.038239
136.270081
139.319000
122.503181
129.752487
140.091766
141.905212
126.940887
170.167633
152.471268
161.655624
135.854202
140.908524
121.066124
153.706207
136.885620
144.166855
107.991455
160.362991
-21.745119
146.639252
149.111023
-21.194632
132.996841
145.218033
120.561165
134.833801
133.523682
159.472717
105.554390
131.964951
119.162399
138.718933
157.258759
144.359421
137.763565
131.538010
129.695770
134.779709
115.618568
135.684494
158.737564
95.569260
92.920845
-35.677383
-41.434006
-41.298851
8.852904
21.790316
58.139278
145.342621
171.359695
132.053818
129.030304
138.438675
143.049103
118.111534
123.953255
142.307953
124.516228
160.876083
164.580902
141.627838
-4.036820
-17.317530
11.539680
-26.262695
21.648613
-48.929531
-2.555582
-37.681553
-42.449574
1.028125
13.803529
-56.740166
7.684160
-33.896362
-39.558224
11.464356
-12.800668
-2.558108
-31.353828
0.247872
145.784317
154.135498
149.300552
138.191238
144.440735
169.006897
126.466179
144.448273
150.793732
140.135635
145.883499
170.834641
162.953033
124.176613
162.346085
171.234573
82.957237
155.781754
136.975891
146.472168
142.548447
139.517105
137.838638
143.556564
153.204300
178.034958
156.056763
137.241241
146.339523
152.437180
148.249146
157.576096
139.373520
140.139786
149.544403
164.060181
136.222244
148.179932
53.633774
23.127169
22.641253
49.674316
162.433777
141.140381
146.367630
143.260910
157.811569
110.007401
141.249939
169.356369
149.340683
160.463837
142.310349
162.478821
132.113739
135.031555
147.968231
134.050476
165.857529
115.158783
167.576599
143.480331
138.639450
123.680458
132.820694
128.989441
147.203857
152.660660
155.550644
169.464645
152.640381
140.549271
144.580872
135.623688
112.722015
141.209885
147.305298
149.850296
114.447716
136.651123
89.195717
-141.208466
176.734207
10.269429
-46.521179
-11.053766
-5.402217
13.257493
126.131187
138.927017
125.108513
146.542709
123.958443
130.135483
146.840118
154.531540
119.208023
162.444580
142.409531
132.602509
136.242950
130.562332
138.865967
-159.845657
121.090233
-168.357239
-177.752563
10.654621
20.375790
154.616470
140.770752
137.969955
140.563400
150.676239
154.472595
132.706696
138.107925
156.262070
138.006882
114.766350
147.324905
110.601242
143.390488
154.371414
158.282242
-7.540149
5.527688
-6.118626
154.274841
139.607590
-15.584987
-77.960869
52.653538
-26.349859
3.383214
141.628021
154.103546
144.202866
-150.107407
140.385162
-36.851711
-6.200014
-40.699406
-39.605694
11.277126
141.678391
146.734116
145.054901
140.185013
146.431732
137.870468
145.590698
147.772995
119.280670
-12.080361
-32.919609
-32.946846
129.655563
156.107574
145.186584
153.373566
147.775986
149.856445
150.868256
151.169876
128.471710
143.813293
169.463684
155.203690
156.158188
125.002731
159.285843
159.853165
-40.039154
24.479336
138.696548
147.056595
141.053665
141.118500
145.197662
122.585220
141.514191
144.980377
163.248291
147.516205
151.123718
150.840927
161.031708
142.994843
155.923904
135.216354
156.139038
3.546961
159.527283
125.657364
149.665222
156.746201
122.986359
114.213966
154.971405
143.598206
156.173340
151.930161
152.182373
127.558693
118.029518
151.475891
132.390457
116.601379
153.166534
159.560959
142.409622
152.610641
131.989105
160.172333
130.852982
151.005585
17.879086
14.077584
2.296695
-10.634081
18.728699
-33.938663
-1.872835
-4.899130
6.522455
-36.239552
-13.127487
-45.839775
-6.951809
147.160355
158.899750
-7.258582
-8.927332
-38.977085
-5.576364
-37.871002
-43.835110
-8.190096
20.021984
15.386797
171.769119
135.228821
139.059174
150.118271
147.622299
145.712997
133.964264
145.283478
160.477341
157.198746
141.413086
146.696640
145.278641
147.450851
133.867157
130.034882
141.819199
164.760376
140.216019
155.858887
128.103989
140.442490
153.897705
151.727692
136.804718
150.243469
168.525757
160.338074
154.484070
168.591644
157.798019
125.999474
131.127365
151.455933
165.440826
146.281265
130.266479
164.733597
144.556839
146.480682
132.206451
143.023865
-32.375309
132.585144
149.170639
143.425461
146.373657
127.695541
130.487610
143.034348
151.502304
158.734512
145.571808
-4.340230
2.812855
143.465637
143.920197
131.020966
148.914749
154.405701
157.435333
-31.480989
6.673619
-6.523026
135.295517
147.654480
151.776962
156.062988
133.218979
144.827820
-174.381439
126.388626
142.101181
126.127167
155.297165
162.922729
162.016510
139.503601
169.393616
166.598602
169.575363
158.226044
9.069800
-172.459259
-178.950577
-149.897598
177.838867
26.704031
157.497849
-59.247688
-41.793648
-19.486284
-21.510262
-3.170212
-13.309736
10.082155
134.239334
147.535233
129.146500
157.674454
141.048264
120.875259
163.921829
156.511139
125.911400
149.876785
172.111176
150.207794
133.978775
114.181931
111.731644
161.406708
164.792908
119.511627
-32.786404
-36.799026
148.308594
166.364731
132.282089
157.918991
155.633759
139.959717
137.701904
175.109695
141.964951
141.796768
171.584137
155.944107
139.881149
-17.369381
3.424855
19.669874
164.789581
158.315796
142.589111
119.222588
131.185806
137.492966
142.119888
153.394669
145.898575
153.681900
149.468445
148.642090
142.076294
119.890167
149.414566
133.461609
145.483841
151.301147
157.080261
138.822006
-32.317753
171.843399
153.381943
131.842651
146.669754
132.448181
138.352432
-56.568554
138.959976
139.068863
178.175323
146.331772
147.408417
127.815834
140.207458
4.044187
8.154251
122.236473
140.470886
138.205658
140.311081
160.337692
133.859375
-32.830494
-46.581455
-25.517590
-17.406668
1.438174
-9.536339
21.969574
3.206073
14.395288
48.988884
-39.857395
-17.457624
-20.783175
-20.558348
-45.189846
-2.347437
15.505357
39.292049
2.008668
-48.382221
23.899628
161.458557
147.776688
129.657013
143.771683
146.853287
156.539673
158.493408
146.884018
138.437790
150.518845
153.250427
156.116486
129.362976
148.569687
152.481628
164.505859
144.985641
133.020340
148.668686
123.184052
139.391525
-42.999886
-3.054027
-44.631615
-5.924270
2.751717
-1.817469
-5.711652
122.215057
-177.981506
158.354218
136.475876
159.611496
139.813644
146.342529
132.555191
134.568481
165.786514
152.699173
138.867676
134.931503
122.846024
129.600250
151.869675
135.292297
118.715240
152.707230
151.384811
163.603943
131.089310
121.818123
158.870270
132.124512
133.357315
133.778397
166.068558
152.574066
131.235580
153.081116
166.159988
153.739532
166.529846
150.534531
145.527985
132.891174
150.113556
135.224045
108.130577
144.775192
147.231735
150.624115
120.821983
8.431376
121.844940
143.280975
146.312271
163.536362
170.077972
138.501831
158.429337
144.567474
150.611359
159.616074
133.596420
144.453842
159.959488
141.946243
161.387894
166.626282
140.079315
132.648560
123.925362
139.040070
142.659836
140.785828
145.666367
151.129288
117.904671
112.472038
136.237411
143.384644
22.049965
-15.767382
-13.547421
-16.442675
-26.396816
-39.316769
14.277974
-10.190628
-49.576664
-28.978848
-8.603182
121.036736
155.282486
163.910126
145.866028
137.946991
165.096909
143.165527
125.625916
159.584045
168.615005
174.688263
140.120010
145.422424
158.683624
122.547859
118.828918
148.522949
-43.252613
160.468781
156.067413
142.483505
142.767471
138.881500
144.926346
-39.842808
10.477411
-50.438728
-34.481766
-20.470917
-2.993102
-8.756363
21.246855
-28.746578
9.829353
-14.809138
159.775299
116.893822
165.415039
114.901817
148.125763
167.672745
149.376343
151.078491
152.329422
136.451614
153.177521
114.987785
140.975418
137.423508
144.343292
137.956100
174.975800
111.619377
154.895081
154.758591
123.816269
158.200195
9.556520
129.208649
151.086472
131.114929
146.637360
141.866867
142.742249
145.715485
144.765991
157.311432
142.483200
158.379562
150.035263
124.208374
157.844193
146.008881
154.061996
133.527786
118.112503
148.026550
22.510889
107.522606
134.915176
137.468277
136.262756
133.531021
132.684723
136.028442
149.280548
159.721786
158.947128
125.310455
141.679825
159.551743
137.364304
169.283859
123.963310
114.101128
129.821091
-35.068874
-7.284295
164.602661
141.501434
136.798035
140.017197
149.945236
139.172409
143.250717
153.040955
-15.236092
9.801287
106.136650
170.967789
119.681244
153.253021
146.302109
144.720184
162.209000
177.948517
149.656433
159.929459
115.039055
114.683662
130.167480
160.425125
124.300095
148.744629
124.277771
138.359665
143.175507
151.070206
138.757767
130.270203
173.241684
12.612022
-53.287121
-12.159299
12.309208
-36.200584
-5.332890
-29.276894
127.037437
163.780243
135.917084
154.123871
142.956482
126.384094
107.377083
158.779480
169.156448
146.163574
150.602158
160.237137
140.726074
137.604187
137.199280
170.365402
117.253876
169.291473
127.682945
142.686478
141.211182
165.390518
137.007629
149.165756
150.150421
131.140015
162.744751
157.967300
124.187820
153.145584
133.485794
139.390198
165.407959
169.188446
141.570587
18.813389
15.532493
9.399461
-4.479733
-23.892471
-31.212555
-2.430513
-49.398605
-7.106000
144.403656
153.819183
159.031296
161.471390
174.329910
142.704117
124.301964
138.744705
161.830429
121.464386
154.106583
149.195251
155.689026
148.174683
-38.067215
-48.351955
11.615624
-41.276062
-11.790069
-8.810731
131.410904
158.717651
119.854462
163.475357
127.087685
138.874756
122.936539
134.073135
-174.775421
108.735199
27.185871
20.255423
61.395981
-6.147427
-17.733078
31.138647
-24.904535
-14.369935
-55.343044
-11.363853
-6.009358
-3.678019
-45.664406
-10.260154
-21.380856
156.138275
165.578094
127.707809
162.233521
154.689056
144.744003
153.290390
166.061844
-41.819305
19.590452
93.539497
127.088394
152.578430
154.432068
153.983002
113.954918
143.979584
138.321655
153.024704
140.810760
142.443710
-29.335440
-82.881569
-30.996523
-43.607574
-6.800023
143.564072
159.187653
97.928238
164.575775
158.787918
156.258850
136.830658
136.810425
124.769356
165.901184
123.683929
-13.444254
161.789673
113.517319
137.375229
138.949417
7.746078
117.054413
128.372330
120.588348
147.483749
145.126450
130.749313
133.280258
151.521759
145.258896
134.010117
157.635284
137.780716
148.851227
139.112839
144.305695
141.307037
8.584693
-47.015564
-11.493341
-11.379736
-12.083722
173.329254
141.173843
133.425995
136.341248
150.849686
153.494537
147.377930
124.648415
-11.894675
-25.883724
-69.951683
1.109241
132.911499
140.051254
150.353653
1.100918
4.705653
-11.892802
-42.790100
-18.533096
146.936508
146.777283
158.075775
161.799774
157.408661
131.246521
146.022705
30.604225
124.509750
156.880646
41.638134
-41.045670
-40.894684
170.390091
-173.884933
142.289780
5.314154
165.648224
143.054626
156.492691
143.236252
156.911102
129.767426
133.671249
139.971695
146.048538
147.277832
148.986771
141.918762
-24.244184
-30.132004
150.390579
157.751221
149.838211
158.978470
-28.860277
-5.272211
10.156658
-32.429192
19.600758
-19.399519
-16.177198
11.492793
144.804550
148.088211
139.242264
147.050507
155.947845
138.495758
7.068384
-25.462088
166.446304
157.521851
139.980301
130.381653
149.214310
124.323845
160.996750
165.342484
148.238449
156.729675
149.905212
158.919235
132.565308
141.687561
156.142181
159.361664
130.496323
15.350033
8.264483
-39.823547
131.087662
159.047775
160.472427
141.012527
115.888168
144.090973
145.901611
134.206894
144.764664
164.962158
146.114883
163.777924
-26.881317
17.687611
-7.606948
-3.945013
6.370429
-34.690952
-36.257977
-15.969209
169.641953
136.459686
158.159134
159.699615
147.547180
141.813080
114.312714
-9.559912
-7.757649
148.652298
132.662918
142.737747
118.328117
157.573547
173.048248
128.626694
165.661804
130.002777
158.023911
133.488739
149.259003
145.036484
169.091965
141.023529
167.280380
146.200745
122.501755
126.631973
136.811523
153.643051
117.933250
149.120728
134.636765
111.955887
147.238159
154.960541
149.022232
137.009415
129.932343
127.554062
157.409393
155.946716
137.150543
154.998840
146.561234
120.387230
148.972824
147.783142
155.553360
141.548630
129.190979
159.111160
121.467094
169.808487
150.307312
120.605644
166.288025
168.959610
148.956741
161.672836
142.402512
151.895126
142.240891
151.386688
134.018036
121.204445
165.982910
148.026764
144.423691
132.566620
135.205994
134.438354
147.403549
173.077850
141.214508
138.686768
165.954880
165.577652
121.837044
152.253815
129.179840
147.878540
132.618027
129.413589
141.925674
128.859741
162.848602
131.225693
178.026505
124.198090
119.862808
139.367126
162.791718
120.764351
132.340424
151.003967
152.513870
158.713730
137.262009
159.409912
143.574066
142.910339
140.073135
153.793839
119.619293
164.781525
-6.117120
-6.948479
12.300106
-0.019782
-14.624025
147.735092
156.570618
-16.259611
29.824627
-8.949575
-20.097475
-21.543543
132.886841
134.858383
152.683701
169.698624
159.103897
145.064636
147.810669
144.389893
141.335892
121.221756
150.636398
163.364883
162.576614
171.657288
145.084442
161.585342
153.733734
152.864899
137.042786
172.128113
161.167191
145.683517
121.288185
154.465256
140.190063
154.858841
153.789398
172.256088
135.933441
137.589798
156.513214
134.646927
132.269333
118.526276
-2.113685
-0.000000
7.193938
10.151098
-15.687303
153.595291
142.027649
10.761355
143.207199
156.834732
144.509491
133.315231
152.462463
154.420181
154.798355
158.839951
147.861679
143.419662
137.715149
138.557053
141.545120
133.433258
150.291077
160.305939
-35.743271
-42.524101
-3.372200
150.324463
135.028854
-178.826462
153.275467
125.862061
173.425644
143.712250
148.076233
121.819939
128.819778
159.557205
139.703430
141.379776
160.313004
155.189011
144.932938
156.342941
171.642227
-3.941586
-29.404015
-47.491959
138.893005
158.662781
147.071396
135.349518
148.121735
143.204910
149.697556
140.627197
-176.475174
117.190468
158.430801
156.074417
152.872269
143.925537
-32.788685
-10.646584
11.853115
160.999023
133.789062
149.627396
122.703194
115.738968
151.359818
129.675446
5.053111
11.152472
0.706375
-38.732220
3.176443
2.740812
15.908257
-5.179562
-42.815201
-7.106580
-11.066262
-26.396025
-33.743908
140.500748
133.907349
139.077545
149.382568
140.870010
146.897369
68.651596
20.946850
31.917664
57.989067
140.700699
160.675217
143.380646
140.272644
142.724487
142.071503
153.755692
93.071503
-17.255098
73.904182
153.880371
141.084976
115.222420
132.176865
149.234787
139.676849
160.526901
105.967735
6.585289
-1.504022
-50.494846
155.858459
148.736084
152.767334
117.157066
134.739487
121.999168
121.553795
137.805573
123.134712
115.599281
168.797318
139.452545
148.594513
156.500137
147.576767
141.607620
147.979507
149.369629
145.062973
124.205399
149.413788
149.269165
-173.942703
148.808975
121.781898
146.886337
-43.434166
-2.625548
-12.426368
-37.473312
20.017597
-11.442515
-45.325821
166.946060
156.831284
146.440613
148.737289
128.520584
133.491257
141.156433
150.929245
144.790970
149.772049
130.323441
112.138474
163.818466
130.335770
173.165634
141.455643
148.882294
167.485764
132.091263
148.348129
134.656906
156.941879
148.428314
151.896179
174.153183
130.228058
130.186127
152.744034
146.730713
132.710846
147.552414
153.809875
133.101334
130.914856
139.683578
146.882477
155.280151
124.171822
139.104660
152.892670
135.402237
148.359131
138.932922
151.239792
135.125732
152.285263
148.151596
139.045700
149.088654
151.710846
160.724670
168.834259
150.456375
144.912247
169.333755
131.616196
-176.332108
101.098122
116.580055
13.217135
-33.614021
-5.920364
-56.104889
-29.078522
-3.283126
-2.998721
-101.044411
177.633957
107.588707
147.778000
148.233231
139.437973
-21.815187
-25.165045
148.020905
-176.038284
178.520889
158.177383
153.059662
121.779152
152.555679
144.513046
139.284317
143.744125
160.750809
133.100616
140.175400
112.815208
144.755035
120.841583
151.206482
164.084595
164.662827
22.153873
164.161423
141.097198
128.962006
164.459702
169.271591
130.318497
128.574463
144.028687
145.145187
134.927628
144.425171
132.397415
145.900452
-10.609643
154.869156
113.821114
148.019882
152.577789
153.482925
129.507843
141.307556
136.836578
128.500824
132.833862
164.899704
136.277969
148.065262
137.708145
112.440002
148.447021
153.076843
110.090446
140.373352
139.731079
129.325424
160.483749
145.761139
133.262070
126.987350
160.128708
168.776901
140.592438
150.798691
168.459778
130.283417
158.792572
149.002365
167.170685
114.803139
131.199951
169.942535
140.993729
137.122269
152.951599
126.088493
145.358322
121.223091
160.862808
131.642670
147.582809
75.993156
157.568390
166.993225
168.565979
166.966309
145.615082
155.114975
139.909363
71.074577
144.668503
138.746552
145.705963
145.352844
139.045029
168.516037
161.201126
133.482483
140.359421
145.771027
134.939865
151.080948
150.320450
109.947861
158.706497
128.351883
135.187012
-8.156345
10.727319
143.310272
152.213287
121.092323
148.987793
148.535645
157.415909
8.540862
-40.351643
20.776360
-35.326836
23.478971
-36.927025
-25.340141
-8.471458
135.732803
146.323517
139.839645
138.939255
148.715683
150.947189
-32.442299
-22.736500
16.392761
155.607376
165.198532
115.174904
15.567931
150.210739
117.217857
143.562042
131.763580
47.033604
177.540894
176.041794
-154.608292
-146.378815
-163.736679
-146.377045
35.952354
62.932705
61.240654
8.735340
20.881670
179.227203
-116.043648
-110.597504
-22.132299
-139.989212
121.681465
1.521485
172.248352
152.057236
-133.633469
-152.811264
33.809586
20.009314
-135.037079
-162.099075
-151.639282
-137.732925
158.528580
151.224396
147.342148
156.670609
105.285263
173.351517
142.577972
127.727661
145.311768
125.678764
141.284119
135.202133
3.463567
131.147827
145.310211
-1.117501
-18.943119
158.835648
158.789810
147.770020
138.668381
119.914131
176.414215
126.967171
131.668808
143.480881
158.209229
122.878525
143.770142
146.315369
149.788574
161.598282
155.233917
133.705109
136.686508
152.231461
-102.379372
159.880493
134.197830
168.925491
143.155167
171.936066
81.936806
-40.640675
-21.133698
-33.201939
-23.498903
-24.055050
135.715057
133.430084
169.745773
121.067009
133.767609
163.206039
108.770775
141.474030
141.333038
146.955139
150.735550
141.530701
152.365448
156.008759
120.907425
136.571548
168.876343
157.510010
152.054123
136.929581
129.253540
139.772949
126.639580
137.984299
135.541702
142.886017
148.464813
164.183746
131.734665
137.000397
150.977829
148.703476
143.114990
136.039841
125.087051
152.123550
133.132370
149.439316
130.025879
118.013229
117.275719
147.348587
169.196457
119.899948
164.194626
156.347549
143.873077
151.530838
126.277176
142.318237
163.818481
126.351227
139.385178
-13.954627
-32.238018
-43.415939
148.269440
134.092453
135.641693
178.969574
126.170830
154.446213
141.982635
150.654373
-114.283211
-46.768749
-48.318943
20.657316
-18.771496
-22.536795
-7.051490
-4.479821
16.470549
131.320679
154.103256
159.966934
144.442963
130.841965
128.111694
140.293503
133.370071
103.243484
161.889236
176.830582
153.048126
142.006638
150.123581
160.926331
143.954178
161.373566
146.238937
128.204254
164.301819
140.506088
151.964600
156.235458
129.785339
161.566925
129.714905
148.307648
126.926834
140.857162
159.987900
152.266541
138.253632
149.929535
148.133545
156.862915
173.889633
164.594894
114.584862
5.975140
-11.646351
2.700594
-40.908035
-3.970840
140.504318
145.229980
151.510361
-3.809765
-40.330318
-35.848602
-55.744411
31.913460
-30.107277
133.751450
141.487839
21.536650
-6.227936
3.303575
-45.068577
3.496144
-6.663473
7.814292
144.122925
128.098877
127.735558
126.017792
137.318970
154.867065
132.214050
162.434982
105.144310
144.786987
145.648071
150.402588
136.471298
141.719345
133.770264
158.068970
148.638077
143.127182
122.715805
164.654465
152.418457
154.064362
149.372192
163.687805
133.040710
-29.086775
125.519936
12.385451
-26.991661
5.610910
9.105929
-2.121910
1.912336
51.638973
-21.976875
154.882690
126.549957
140.416214
147.721649
135.386734
132.519180
148.453659
-5.367354
-2.586491
-39.721008
-7.143392
-30.098013
-22.852276
-30.244892
3.852647
-42.596310
-14.875678
-19.567032
22.672972
147.533981
158.565811
144.713867
153.416046
172.672821
138.575348
142.040329
144.968750
132.435455
140.451706
133.395798
141.969299
145.335297
146.145172
149.933823
167.845413
146.761230
117.597748
148.419510
116.267159
131.191650
137.124176
154.830292
167.750595
147.152451
141.195129
159.236832
152.816254
146.311829
157.219849
167.954147
153.353592
168.369614
123.340317
159.594849
148.360199
167.698532
137.890015
133.808334
163.703308
145.272263
137.609131
121.641838
146.886429
144.619751
141.970184
156.249542
124.728027
151.566772
153.163193
142.566528
145.553741
123.191666
150.053207
157.015396
155.604828
137.808914
-40.714363
-6.248146
-5.894184
-18.898085
23.400812
-20.560225
-29.944582
-53.442284
-10.962463
-14.462320
-26.810707
2.695370
7.128602
14.526899
19.732126
-46.970524
3.322898
-41.757427
-46.602840
155.921631
141.343948
125.871063
133.314240
153.203781
113.919319
158.922928
156.304855
151.448593
-176.565720
22.100426
19.585888
-28.979317
18.015217
-32.015514
-26.280943
27.870184
-40.776878
-9.437130
-9.775252
-66.638779
-32.479603
-15.549038
138.263123
142.871399
130.391205
140.896530
147.323212
152.929459
152.054413
174.432800
152.039154
145.818359
0.958792
-42.322136
28.257784
3.835225
11.433887
-42.235592
4.278877
-40.890400
-7.685386
-6.177681
15.839512
-24.849567
-3.248898
-2.511000
53.140762
-15.252562
-41.130707
-30.342079
0.720636
-30.780277
20.057514
-35.705212
3.043111
20.135496
4.918964
-6.713846
25.386892
1.769678
-46.919315
-34.649376
-1.798309
-7.703699
-46.616661
-35.849907
149.611374
155.122208
135.479065
126.810913
146.233185
158.681946
160.514603
149.300934
146.706573
173.230606
123.079262
129.115479
70.514282
-156.552139
-158.811951
33.630871
-164.096390
-157.737259
-175.142700
-174.880051
-155.231812
157.927582
171.278442
175.331573
-158.528656
-169.684341
172.874954
-140.231400
134.833481
122.401939
152.767578
143.155426
178.194183
-42.815685
-8.634653
-44.531769
-37.208996
-19.620790
-17.625910
-20.862261
17.502161
6.416951
4.454741
-15.367685
-45.251148
-44.730637
0.332791
0.993866
33.052433
144.180481
138.664642
112.380684
138.692993
155.382034
141.083572
141.220840
170.062042
136.557617
138.315155
130.708832
161.209045
142.064468
146.837143
137.613663
133.620529
146.590393
149.776886
7.987777
2.416299
1.322638
-61.755283
-24.710947
-170.223190
157.751419
156.260010
142.635818
142.039703
145.646667
146.385651
152.610138
124.005508
152.629150
159.946869
138.875061
123.886841
152.975449
155.404099
146.830872
121.034058
148.925079
114.502144
147.399582
163.200562
152.075272
123.568665
153.610184
-45.960762
-4.188719
-30.493225
157.543350
149.136002
110.834816
139.254578
161.320740
133.747589
143.894562
118.751442
154.079803
146.452850
126.552879
149.430252
162.852127
124.404045
161.059036
128.870789
158.206955
136.228149
142.485641
132.329025
153.955887
122.585045
-42.062710
-28.854376
143.134308
6.710661
173.273193
154.272369
159.612671
71.439003
160.431442
165.257095
135.944229
143.012817
135.378296
0.455425
-7.077730
148.992966
150.791916
131.156372
151.538803
163.369858
139.963669
122.473511
146.825668
165.655121
148.145218
141.123886
5.278748
11.538109
-82.581642
9.625063
-43.200127
23.496555
4.158500
158.022644
123.531570
169.668793
143.748611
146.251053
174.138428
149.319183
165.027252
140.997635
165.992050
122.479134
153.680069
128.010376
-0.823532
145.404877
-8.057321
-28.149986
10.065306
16.926918
-39.622612
-41.888279
-25.976959
-32.935303
157.583481
177.170547
167.176849
162.914902
128.602905
134.171692
132.780655
139.509521
139.965424
168.845276
154.818451
112.674828
153.804092
159.064026
147.321533
152.984863
144.008728
145.846558
129.724274
150.545105
137.820602
156.468704
146.151321
98.617363
127.856720
152.030060
136.106323
151.376984
169.324417
137.649460
-177.169800
141.499924
116.721558
117.672897
137.560822
155.862839
146.467941
154.104172
142.229614
135.833878
133.480270
154.698380
158.416016
167.045456
147.241089
135.571198
137.206970
-25.164452
-41.901009
38.533779
36.097908
-44.837055
134.576508
128.066406
131.550797
143.228745
164.410721
137.154892
133.279282
115.851967
128.226471
168.506241
137.384354
123.919075
135.375397
143.230728
151.324509
139.762619
-175.897964
163.457581
143.388214
151.635117
136.321411
148.994797
147.419327
135.127029
136.900925
137.021011
147.352112
137.289230
150.514526
131.060196
138.441299
140.429611
164.090057
153.075485
135.458954
129.752136
152.311203
157.166809
165.668503
160.430267
152.839996
158.520370
126.507378
144.531891
143.697769
141.544464
6.748518
-17.358475
155.290344
148.705627
137.196228
104.638420
149.926910
133.247742
169.210953
137.534592
146.858734
160.066833
143.775726
156.613846
148.301697
158.402222
143.514908
139.419952
124.736855
123.079796
137.180588
148.330444
141.236008
137.723923
77.590881
153.509689
116.747459
137.994125
161.404007
133.513168
124.119667
140.810837
129.087692
137.322784
131.760025
152.887238
157.711456
151.626373
141.714264
135.190720
141.977173
95.795273
148.558807
152.161682
144.285248
124.913795
153.992538
17.880587
13.656622
46.103928
36.349411
23.000189
135.589249
136.870514
157.187363
140.252563
-31.619598
2.754774
140.407211
132.431808
136.586731
65.452187
140.460846
146.174545
137.683838
146.453384
152.554993
14.532999
151.592209
150.092636
157.225540
155.357025
154.070358
153.592804
151.912918
125.400803
134.369263
153.827759
152.615692
161.038193
134.043701
145.724060
150.914520
135.381760
153.683044
174.214417
149.601624
143.922882
144.776321
136.105331
149.175140
150.989822
151.328751
135.571701
167.275040
158.892670
153.155884
162.377548
141.637283
154.731659
151.386505
149.017731
-38.405651
10.713255
151.971756
-149.207047
160.911942
160.821594
133.276749
153.555634
128.785812
146.728088
20.875010
150.949524
157.515625
163.651260
160.595749
103.736351
159.765717
61.351639
142.861160
160.527145
144.024200
154.424088
-177.319031
20.743437
29.850182
13.925850
20.716095
154.124878
142.972565
-46.407990
-14.135077
-26.622906
16.819048
-26.639744
-6.675117
-10.936645
144.179901
130.249176
-7.764755
145.310989
135.164032
153.136520
135.662109
150.430023
161.684387
125.480431
128.978012
139.868469
130.235291
146.386459
134.104614
150.862137
149.431396
153.139053
-43.643661
-13.221855
39.796074
7.060581
-44.361610
18.633070
-4.484409
51.041492
-42.114567
3.600108
-19.261042
133.700790
134.482040
163.545166
131.504044
147.279846
144.203033
141.642319
157.728394
151.667297
129.743134
145.728333
138.397079
155.855316
141.362396
153.462723
164.999878
-158.158829
-159.878265
17.497911
45.979218
-177.556549
-175.261887
23.725340
125.097710
130.813309
171.069778
137.220840
18.727060
34.988815
147.764771
110.289742
149.866806
138.871460
153.474045
-25.878311
40.386410
-93.119690
7.104813
-37.797176
143.171326
129.389450
147.053482
143.513092
163.073975
145.799622
133.234604
139.656982
124.369705
166.308228
97.611359
-23.735439
19.078655
-2.331877
130.704773
144.253311
158.816437
145.997284
144.419342
153.490677
135.324066
142.936691
88.878616
108.514397
102.881516
145.626770
27.860071
-14.295190
27.371166
118.114647
148.554810
138.440598
137.223923
149.013535
119.405251
156.777100
133.656158
147.643555
134.467407
-27.874779
143.779785
157.873001
162.373734
143.502975
-154.312836
152.070892
159.139969
165.408340
160.360886
105.408607
135.520920
111.767860
128.641663
129.055954
163.862579
160.364365
144.069580
-43.868908
14.116549
155.095490
129.295166
132.579971
129.058197
158.437164
145.083328
128.015900
161.539230
73.947266
-152.878265
38.584656
-7.458667
36.425858
13.266589
161.140198
158.548660
145.142761
110.901123
15.078129
-8.921674
-21.711134
6.093519
1.955547
-0.553908
-39.514606
169.917191
155.180054
-15.229503
-1.312986
-44.193226
-42.017002
2.841176
-175.069260
145.607849
136.299835
170.675522
138.057999
141.566193
156.107681
138.082001
120.039253
130.775192
141.300079
162.698578
147.309341
147.918716
150.842209
128.753586
132.202744
133.018494
145.592422
155.385132
146.204453
117.238197
162.285828
155.584900
146.172241
152.349350
141.068680
163.923370
142.638138
154.464767
152.718674
133.583939
140.811462
121.623955
162.496857
154.261612
156.770615
155.185532
148.755142
12.933962
-27.581844
-2.644787
-40.522442
-1.159440
131.180084
132.134949
-175.197327
139.817810
134.193405
170.612183
115.398811
137.803864
174.470245
150.337784
142.127716
170.569412
156.749893
133.841812
-47.724724
-49.469315
15.214348
32.732182
119.708664
151.262131
147.133774
151.822617
144.851639
150.408920
155.447067
144.435272
151.564301
150.924149
146.470490
145.266296
152.904449
147.086700
137.385880
132.966064
125.629356
134.563126
157.126434
142.831818
149.286438
153.145462
145.464203
136.841690
119.343414
166.113449
162.107925
148.868317
140.120499
149.590820
119.712654
132.171799
158.970093
159.638321
136.543869
143.979187
145.904694
-32.421700
5.458584
11.533840
-28.430988
-26.962383
25.247080
-12.447633
-38.011959
-25.327045
-23.854439
4.113136
10.793224
-9.256589
-15.681541
8.381385
-0.647101
-12.807248
2.103289
-0.848345
111.699036
119.118401
141.723907
147.911407
99.825966
149.235931
129.262650
141.297119
118.539597
122.677666
143.419556
138.628891
147.863831
157.442902
14.433905
137.033264
145.777618
130.035385
155.073105
145.661362
128.301453
151.742126
162.973953
148.864868
145.382568
108.810669
146.686554
142.762970
132.183899
142.004852
128.500229
158.523514
136.942673
140.579239
150.851654
172.502930
158.419937
142.209229
11.914839
1.612405
-13.837896
5.377676
-17.196272
12.549809
-10.672745
7.727153
14.981703
-10.550607
-10.066010
15.958207
13.635502
18.137104
-6.058739
150.480545
166.834244
127.336197
151.858978
143.226410
128.211456
161.505600
111.275475
171.857498
149.440918
158.297699
168.629059
145.718735
135.225784
135.712372
150.883499
149.379623
142.884583
128.554810
134.312714
141.429520
143.535904
148.853546
138.472427
145.284637
144.564804
132.574341
149.739410
142.061966
168.975098
117.716080
110.556328
120.775429
34.928307
62.980221
-5.264586
-137.311981
143.705795
-172.646820
-162.371307
17.766794
149.656189
163.221970
159.464905
144.930099
145.972443
118.820396
140.408279
109.280907
134.842514
157.262680
149.135101
159.743546
152.655869
171.962112
155.669250
121.373932
111.639084
164.734177
176.097595
137.087555
151.031464
106.285744
149.645386
148.435043
161.688232
163.819763
160.940796
-20.238132
128.080765
153.788177
133.935287
140.754181
121.590149
143.703934
168.080093
155.308990
158.403030
132.079529
127.166992
-170.200089
153.466797
139.572632
154.503235
153.179214
138.838776
26.357529
-23.996778
12.885630
150.309418
165.237259
124.081116
143.918472
141.092026
145.040802
141.151184
127.915192
129.394226
147.931900
159.811951
143.921188
7.985049
14.515215
15.251393
126.814476
157.482864
136.211105
131.041595
171.471939
156.959579
138.931702
168.676178
135.070023
-40.897335
-15.041010
148.695129
133.248520
146.050323
146.519318
122.252815
147.451324
148.163193
160.420242
144.837082
141.981461
149.790604
139.309433
145.459000
162.009613
145.523987
32.358170
153.235046
144.317322
142.520325
149.187988
166.731354
136.595001
120.135040
150.071442
141.387543
140.098419
144.676605
120.489555
149.556610
154.056870
150.645920
141.015488
174.677109
134.458267
128.792618
142.449783
168.348099
138.874176
119.248024
122.395729
144.694168
165.163986
134.352325
149.012451
179.867279
150.031326
163.021591
163.065384
139.426590
124.538330
166.192657
149.060684
147.472092
153.499191
130.573532
112.067421
145.888733
137.632050
134.634598
134.125290
160.864395
8.106462
20.571695
-11.075991
168.296051
151.523010
149.361816
155.015884
131.307831
142.992584
146.169678
167.885696
144.302689
145.292191
136.303024
125.720009
158.985245
149.360016
-38.947426
153.054367
136.702972
149.239090
139.604172
129.829758
157.892853
148.466385
159.144073
127.032234
135.344727
151.281372
135.965668
-126.165146
-153.024048
-160.437332
132.537796
136.242020
140.986176
155.592941
40.977791
31.672184
-161.556061
-147.363754
-172.865387
48.200848
53.703156
-130.754776
-173.066895
-144.955872
150.560440
74.795143
-166.057114
15.298643
145.456650
159.646896
119.722939
139.836227
162.210251
140.626450
122.105827
140.796249
148.576324
142.200699
142.232849
124.719902
151.611084
169.845123
156.623474
136.308136
147.418198
20.343071
75.600105
156.325378
136.168015
138.536514
152.834473
157.225677
144.411606
128.212891
165.311417
157.839020
158.686157
17.599623
152.134430
149.480316
140.747543
150.001419
170.354080
177.310074
142.029129
145.487305
148.296875
141.592407
143.752884
108.633102
141.162384
147.154266
137.045868
162.844452
150.290726
132.120377
-14.618235
-27.813747
157.616684
167.068588
118.680626
138.702911
138.662872
132.574966
131.654327
130.224411
130.218994
139.859406
142.115189
170.903427
119.387794
147.190399
136.528275
158.111755
128.301346
127.476212
146.420441
125.605972
-10.582007
-23.388830
2.478440
127.254448
142.831284
129.171661
172.637512
154.048065
172.138123
141.912903
117.108856
-3.384892
-8.393349
-4.507977
-41.694519
-41.167793
132.704010
42.852715
146.307297
-158.107193
-162.146469
159.704117
-147.970703
-156.935425
131.587891
27.104830
-154.568176
21.311605
19.556639
-11.766462
-41.164082
-31.787008
-52.193928
163.305542
115.574966
150.903198
149.693863
158.037155
161.013733
145.861252
-23.595779
8.247787
-33.321228
53.226276
118.235268
141.923401
-36.408493
-41.056068
3.882268
2.743596
-4.318470
2.722467
19.711754
-11.284022
16.208633
-26.032372
-9.077401
13.801396
-37.340599
12.242212
8.155791
-11.739587
148.281113
155.195847
164.410965
134.541824
164.142944
127.594101
106.018051
149.701843
148.987717
137.392746
161.821625
141.237823
134.589020
10.008873
12.582223
116.413918
129.723297
-40.295513
141.855911
129.046616
145.901840
146.284592
-29.157181
32.201912
151.168991
145.795456
146.990326
172.212509
62.409184
-10.384684
178.450211
149.554184
157.844040
164.443954
131.632187
156.044250
125.476921
-28.791862
-0.517755
-17.356493
-37.568386
149.809433
140.941116
142.178574
-40.470104
41.843990
-19.344498
-2.514972
-10.230873
16.229933
160.574310
156.009216
155.914948
141.431396
149.361801
171.954422
-15.370441
20.201761
38.741459
6.904016
27.473379
19.973701
145.770279
18.900793
139.353775
139.926697
134.280060
136.048889
151.359329
147.162216
147.674515
146.716492
155.981033
136.673248
125.882347
137.783615
129.224625
147.485657
142.654633
160.645599
159.805054
119.305405
146.905228
156.898224
161.195999
109.899757
128.583282
150.153442
120.656464
125.510933
151.692612
133.331818
138.334167
-174.472473
140.597641
165.797607
136.193222
134.803345
154.781769
149.468994
106.881081
149.175018
144.878998
170.833542
172.299500
-147.042877
-152.616333
-141.907166
-161.202820
-155.407852
36.041771
-172.606186
119.936165
-136.715942
-162.553207
-155.954910
77.366371
123.462738
128.160080
158.044647
143.362335
145.488052
158.523438
147.967300
143.635422
144.639496
150.169220
148.782623
155.933014
162.869492
156.240097
159.660660
125.473358
162.104889
134.742767
16.382448
10.469804
16.111217
44.051765
16.080585
163.406586
166.929947
152.960693
126.904510
138.595978
130.419968
149.506485
143.978485
-6.160521
10.495669
-18.097479
-11.567064
11.921438
15.652127
10.732821
-4.426379
24.780319
12.729507
173.197037
116.094833
132.546829
147.024643
-13.390993
8.311015
-56.364597
-8.726949
-109.582191
168.404099
120.100494
138.032761
139.797348
158.937744
136.415878
149.837601
144.592377
169.054657
138.119507
114.785431
158.138489
153.277039
165.127075
154.884293
151.110687
157.686035
7.820319
-34.687435
-46.304585
147.862549
178.900497
160.650894
163.126785
171.049286
150.633698
57.365368
133.677826
148.512985
159.659317
146.984497
146.760803
169.368134
107.673340
161.680984
122.032524
165.728653
150.511841
157.261398
142.078552
144.765579
136.781006
141.569794
167.848999
137.364655
127.167320
135.649445
23.945755
79.532890
-44.069530
141.659653
139.696182
154.011002
140.393311
132.802780
130.041092
141.443298
168.841873
-14.828086
121.260880
131.306595
137.629486
147.564545
156.292786
161.470917
143.405365
129.483795
130.136200
140.842667
127.573349
118.861282
153.086700
127.220718
149.106766
148.831070
168.658981
176.619507
156.969376
170.311600
156.252380
138.204025
162.132706
129.685226
150.125412
146.599289
144.790710
121.264412
133.574310
148.338867
148.548157
149.628860
125.481194
143.897537
139.499359
-149.320801
19.099447
161.838074
148.180756
162.423386
149.411972
139.840439
159.708313
154.499680
151.692230
152.642090
141.474258
155.145889
135.340820
136.941681
134.402435
136.218185
146.123489
161.614212
127.983658
132.524536
143.772598
131.521774
152.172333
163.365585
156.431152
174.553452
141.609879
178.435638
117.704483
106.947021
163.786377
130.383240
7.891925
-20.735008
-19.074966
-16.503592
17.456293
19.922331
72.106491
3.065863
11.208989
-24.820253
-8.334372
18.318396
-14.190084
163.340652
133.329865
147.085938
152.891495
154.412338
145.541901
146.551193
151.784744
121.656128
-45.464451
141.777649
136.471329
118.278984
161.486328
145.690308
-8.173562
156.691574
162.603546
141.341599
148.186386
-6.905011
112.534149
152.388153
171.745377
151.292267
143.024307
113.994957
133.272141
-4.394583
5.609513
-34.717213
20.576759
-15.162900
13.512563
-26.012226
17.255053
8.417786
13.827427
-14.539665
-1.489246
18.427437
-2.271416
-29.136768
-8.295951
14.063523
-23.716944
15.439442
143.110641
139.082779
145.157883
174.917755
159.228180
141.469788
147.875519
152.554459
150.826523
133.938263
135.282593
161.529526
116.151291
146.654556
155.159515
143.938995
157.520096
124.047188
137.963943
154.784668
143.229492
162.348999
150.113022
132.448257
163.836273
155.587280
153.028336
141.816208
157.383682
135.145523
120.276588
114.393372
147.454453
162.691544
137.429703
137.918823
124.561089
144.321365
131.339996
143.308746
115.020172
148.709473
147.929657
153.708740
161.668350
142.734879
147.467239
133.968994
140.393356
146.743988
151.164047
161.536514
130.708069
178.204086
120.326889
144.576553
147.300812
167.060577
143.712265
11.701862
-18.569710
12.637209
131.202209
153.225967
144.663345
145.295212
121.220528
150.187653
121.024155
127.245445
139.364685
92.839081
150.736893
141.956451
158.538437
143.187149
-176.888123
134.966293
141.108749
144.512253
159.989273
151.034241
133.288895
-39.268471
-6.646322
134.969437
145.092682
-1.151821
150.357162
135.421341
143.072220
136.214127
155.118561
141.206284
152.763901
149.760406
-44.891407
141.723740
167.778595
130.423309
147.853455
128.217957
132.683670
149.487106
179.185776
26.322731
-27.738134
11.014546
13.858813
9.867908
-49.061100
3.683711
-22.631058
-42.671494
-43.560863
-0.274825
-18.111952
-10.430640
4.959620
-6.802619
14.617897
-32.365665
144.474289
141.993591
108.995972
137.681244
130.026489
133.137955
157.600876
169.595535
141.829529
131.343597
161.102737
177.492813
146.615829
129.999908
141.627380
133.533340
117.949234
132.562210
136.326080
144.623489
144.690521
-2.521424
152.730865
145.135010
147.233139
125.382225
147.126862
145.956604
147.297043
149.829132
138.477371
151.458496
149.984039
149.425629
141.700699
159.025681
168.728500
121.092201
127.786301
165.408401
150.922043
144.517685
125.023094
20.417679
6.471539
-13.395328
-24.044809
-18.991673
165.347626
130.417374
158.494736
157.039688
162.486557
120.162872
142.826218
148.752457
141.781616
122.873947
153.865555
175.124069
142.151428
158.772781
168.496384
140.642929
151.856506
137.716278
154.979889
167.751389
146.597198
165.423798
140.507812
151.782196
146.554077
97.319862
-178.804169
-153.746017
-141.379807
-161.437027
132.731415
27.460117
21.087368
161.724777
-173.541519
-126.034103
15.895956
18.170666
35.764008
146.582031
148.843750
154.804916
173.916519
149.117447
127.702797
147.878723
137.520203
156.512512
134.218918
141.586853
130.666672
139.846970
145.358551
169.611252
145.319305
143.272202
129.269409
155.276962
146.126160
145.014572
155.130615
146.434769
147.994720
153.402313
139.985153
140.145386
159.094406
145.742645
-178.658539
134.534424
142.808075
156.014435
170.914856
114.897064
156.230331
134.810516
128.483780
148.795654
148.106506
148.941223
150.300568
174.220963
129.624649
106.975945
178.622284
90.448662
-3.859706
12.239281
-31.541174
129.414886
136.783905
137.682541
142.158783
166.791000
160.907379
149.252792
149.696289
148.164764
155.893875
119.562904
156.274368
141.145538
131.765320
127.564651
155.170303
130.993347
135.676300
152.697998
140.632233
159.426331
162.958923
-36.751919
17.871031
-5.448847
-23.704647
47.539070
163.499619
63.390820
138.985397
175.449509
176.373383
142.824448
156.569214
160.350464
128.136780
121.159134
153.309326
156.747070
149.944641
146.761230
173.524414
142.100800
136.274963
147.844543
158.317566
157.358185
147.657516
140.975662
143.041245
145.655319
155.866165
166.014191
150.924637
158.177933
149.287598
120.509872
148.227020
137.777344
138.272568
130.296585
142.128326
123.983788
164.510391
149.898376
148.644958
141.078690
138.792435
167.337662
140.219055
142.502029
-130.009811
-124.405281
-159.927185
-136.655167
37.764961
122.564476
158.250946
136.009872
154.934006
128.059158
6.730446
6.859354
-26.331440
-3.443555
-39.233295
141.757462
147.788681
131.421936
131.397034
161.056229
157.186462
166.289307
-109.281425
153.470032
147.331512
148.870850
149.787796
145.177231
156.584183
-24.040743
122.547356
149.972061
5.239964
-21.428102
-28.073631
9.693694
-23.890068
-18.439716
16.293264
144.432953
151.804031
169.776657
153.350601
170.481308
171.540756
151.061874
157.385666
153.874817
131.438492
165.458374
146.624893
176.928635
138.516876
131.667160
132.696091
143.783325
136.013977
157.733658
122.370956
132.054108
164.033981
142.040955
124.835838
128.749863
139.507965
150.071747
119.251350
117.804832
140.027176
162.083740
132.923996
36.529388
19.043037
153.169586
141.092896
99.546265
155.050171
157.363022
134.781113
122.840027
112.598465
142.297226
154.538422
165.858612
131.548294
160.314377
-22.431322
-44.251972
-25.429436
-22.730110
-20.668070
147.906647
165.757095
131.519180
120.737167
152.494553
14.686589
-2.543913
16.181868
-44.049133
17.264641
171.937576
149.808212
-43.612560
4.007901
-4.929746
162.458557
154.610748
172.359467
135.882690
161.215088
155.776123
141.933182
146.864380
109.122253
158.667862
147.794022
-2.632844
-38.931515
-47.372231
22.284616
-33.940247
-5.000769
9.084260
16.368725
-34.282555
132.051941
141.747482
132.024399
151.361099
145.631866
1.705939
-14.166940
17.153193
-22.178730
158.997375
159.828049
163.119492
133.122589
151.929581
134.681702
137.986328
155.717316
145.744461
143.665405
176.052353
129.783524
138.891846
122.091949
146.605392
139.301147
156.550400
146.146912
124.528984
137.458649
165.074249
145.638397
119.474998
146.249405
168.313385
152.848572
-176.632202
13.474802
-15.474884
-0.019782
137.758408
120.256569
173.441879
117.940712
156.038635
31.763325
9.068218
146.480591
131.705048
154.904175
-7.791981
-16.481457
-12.987743
9.950858
-11.807539
-12.783531
59.941326
164.220566
132.568222
135.302902
149.996628
129.019653
138.037994
128.730713
164.211304
145.613266
144.137100
135.566132
176.512085
132.681076
-176.040604
131.339264
141.393311
114.267914
166.698776
140.419693
123.349983
122.857147
138.730209
126.545151
126.606850
162.299850
137.065903
146.441910
148.783875
-59.226807
-43.581459
-31.248743
-21.721140
-24.713291
-60.160126
19.357607
-0.889775
9.588596
132.424286
148.603714
128.120789
155.543610
146.570724
159.088242
113.574677
153.518417
135.450592
117.447388
137.387253
-49.952736
148.318253
147.259293
132.258118
148.500076
148.368774
123.265358
141.121475
170.048965
160.681473
141.979492
143.550323
156.990799
146.330887
150.532913
158.060745
164.238373
179.406845
143.234650
137.948929
132.184052
132.953995
142.952408
107.261147
121.796867
141.505188
151.636566
136.049927
152.281525
130.559433
151.198608
178.276474
144.848328
132.567261
162.012589
142.441040
121.849068
139.858627
146.178528
155.000595
140.064346
-41.380318
-44.193417
146.740738
146.673920
73.420959
-145.519897
-120.848442
-134.505051
-159.573257
-177.586212
-152.443878
-153.428802
160.078659
-160.653091
-151.269394
-153.127762
168.126709
-165.137970
152.067245
149.409637
147.978699
148.368134
-175.198120
155.857315
141.281708
168.891861
152.601318
133.414200
140.211151
147.208984
174.327774
135.813522
154.299606
153.701492
148.134094
144.848801
141.635849
157.930740
147.397278
142.339783
175.532639
154.537018
139.434860
170.001373
139.239334
150.689407
144.447052
132.284332
159.008972
152.713638
125.514610
144.724564
146.720551
139.405380
122.349228
-175.405380
149.401001
123.911179
149.805237
174.460037
169.345093
126.390816
147.631805
158.321426
126.836334
123.727188
134.441559
158.394653
137.507599
-21.097597
-4.856880
-41.907089
-32.472572
-32.498699
-177.872086
173.175385
131.769150
110.624557
20.308121
-46.420963
-31.910683
-6.663384
-27.226366
-43.722305
-1.327217
171.339569
143.810486
140.112885
138.927139
150.148865
140.299805
149.114914
151.335724
137.416458
134.525711
145.696564
137.943451
128.587799
157.207047
142.960907
130.534729
172.204086
164.910217
139.787430
143.460236
149.585205
155.539078
161.007767
124.659225
146.714371
135.204758
156.287445
139.356461
142.917480
150.958038
-16.653122
-21.914728
-23.460964
5.192974
-18.325436
-20.963799
1.071919
-13.242249
-44.379395
14.078357
87.683517
134.524658
133.859085
148.589722
161.485489
134.024307
152.438431
145.925369
151.721039
166.304886
160.343674
160.357285
127.165710
139.469238
14.010060
175.805908
11.527246
131.136734
151.966751
176.253616
146.677887
148.742310
107.518768
149.390686
136.621262
132.912460
154.266937
149.767075
151.345078
136.610962
135.896561
151.245224
136.212616
142.744904
59.554253
142.954529
138.209961
158.937637
141.167267
112.114120
157.588577
140.255081
154.526703
149.325287
169.989212
145.433960
154.941666
149.183517
156.125824
122.274925
149.189316
78.869255
-6.978507
-41.178726
-41.446823
149.085587
163.037613
120.221939
164.020752
156.238007
150.251541
145.764099
140.437363
148.072174
131.518219
161.826080
147.013046
168.817352
138.222839
155.601929
19.574310
-34.162273
44.639301
12.610271
-31.039732
1.159272
10.316980
2.857526
149.011978
138.236252
152.966934
144.729019
153.708496
152.445633
140.599716
137.591660
113.603813
121.285667
162.677490
134.334320
148.364136
163.669479
152.863266
140.883652
-24.728571
6.573874
19.194748
-1.551795
17.203688
-0.153233
-19.296345
162.157394
140.966003
150.846634
150.604553
150.544449
139.702530
168.000214
132.479172
167.711761
149.699371
150.964249
146.977310
136.168930
125.540260
137.309525
148.944656
23.297161
-35.627815
111.086357
152.181320
153.313354
147.329636
126.333984
142.385086
166.460205
156.485443
155.267838
132.458878
147.918213
119.955856
139.519928
144.543488
148.364700
164.880936
147.389603
137.042603
128.494995
161.919113
155.961609
125.824356
179.704575
141.130981
139.826935
133.656311
137.988831
127.422661
174.795288
144.574326
-0.094873
153.120178
122.844849
173.758835
174.317093
113.519608
138.716736
140.663635
133.283463
-174.203781
144.066635
-2.491122
-36.946369
-66.172714
-13.072611
135.125015
141.154800
143.988541
147.203903
17.347792
-15.151027
-31.277742
-12.661491
153.798370
146.658966
152.569458
139.753906
161.030685
129.996750
137.356979
163.230438
100.657845
146.780823
177.266190
151.917587
173.043350
146.126419
110.486496
153.628510
137.240967
-0.976386
17.614538
163.622375
120.325333
147.180466
155.165604
148.448959
-9.541038
4.204865
-2.475200
150.110947
147.945709
142.017853
168.875732
136.850693
130.583969
-7.407958
-4.831402
-20.298229
55.214977
-38.063667
-19.397627
-12.617510
-24.353004
-31.328632
-27.314108
-20.196657
-36.197598
-19.813595
32.129810
1.055547
-21.033741
-79.313843
30.322781
-49.472260
-22.335659
-24.041363
-16.203274
146.749664
164.007935
137.927750
-16.183374
5.998420
131.741852
150.580521
156.523148
170.744080
16.944866
120.725868
138.005966
164.952347
133.572540
156.405045
150.137711
147.014816
140.974701
139.965134
148.623657
151.967789
124.431709
138.232742
132.276291
158.145508
142.320892
139.403122
154.789703
142.458176
156.621124
151.846436
131.045380
141.372971
136.732895
116.663200
33.724709
-133.654083
118.543716
151.443878
159.918747
147.750290
175.316742
135.528656
162.100769
113.106079
152.992645
148.241013
169.185333
138.809052
160.455200
116.799278
147.538879
167.430984
148.030380
127.676201
123.541779
109.646492
145.539001
168.369522
133.925064
149.846603
125.478424
164.004333
116.541985
123.744896
117.365692
134.908524
0.356083
134.680878
158.587494
149.620743
160.260757
148.138702
167.710327
137.183701
107.034660
162.935944
155.049988
8.430164
13.405392
3.930043
138.424698
128.708786
148.296967
145.160446
127.034409
152.473923
142.870255
153.785797
137.675217
146.936218
141.102737
114.351395
-6.071959
11.961561
-0.357180
146.134399
142.722839
138.823975
131.799255
151.245743
157.605103
164.527359
155.302872
145.376572
151.361252
178.896591
155.780014
160.765549
166.278503
131.764755
171.139481
156.157730
144.714249
115.154510
142.397003
126.430428
-43.383049
-14.838799
15.640642
35.812187
135.654526
141.115997
125.556900
114.354118
156.500229
146.453827
148.609055
126.069687
148.966110
159.605133
126.966560
134.649307
117.375549
-168.499664
177.196609
114.020729
140.295197
158.761780
142.072601
149.478180
38.730114
147.485519
157.848694
142.820023
136.511139
152.395676
-39.772644
-4.103651
-21.700884
-15.526381
-10.881299
131.274490
-6.715948
-35.019295
-1.884917
158.199936
168.786682
143.030853
157.047012
148.492081
127.816193
157.468170
144.094452
152.306656
165.243195
133.755722
143.748688
153.228531
148.036346
148.036423
147.945953
138.139679
136.157959
176.118881
169.716156
13.316781
-36.089615
-175.504425
69.869171
26.810017
128.586609
93.615013
138.114716
141.409256
135.490860
145.836899
145.434708
133.874390
121.327309
120.818459
141.313904
159.617126
139.703064
123.966644
-5.640418
144.081009
163.794708
134.951935
111.878113
129.920425
173.232346
167.706909
132.630249
144.391266
131.230484
133.977051
123.259880
159.990204
124.110039
146.171448
136.580246
144.335144
137.207184
122.327263
166.139465
148.925766
-29.111845
-29.584724
-4.373003
-14.022117
-8.679688
-7.868312
166.735291
125.672470
151.866013
139.329788
154.311874
146.690903
163.673080
172.084076
158.390213
149.125198
134.543396
156.164566
112.886444
179.029633
133.363327
135.426392
125.683701
149.983795
157.551743
8.392085
7.257824
139.701172
154.526978
136.066452
174.891693
142.774094
139.197067
116.688652
156.506790
139.196472
140.482742
150.183273
146.836121
159.679153
137.698349
156.081512
158.034088
152.457443
117.432587
132.636307
133.931046
110.753700
179.744339
150.811615
150.607605
148.787445
140.933807
152.177032
172.501282
144.565491
151.769882
147.654755
149.775955
150.969818
150.945389
125.236542
-7.151297
-11.251723
-9.855085
-34.650326
-2.372154
8.026073
-15.767332
0.758730
33.937912
-39.212185
-15.064495
0.635198
-6.584693
11.614216
-48.398441
-14.908924
1.888962
-12.567541
-8.755129
1.294373
172.837524
135.787384
137.049133
145.111832
132.804993
132.181702
162.481491
126.396172
141.018707
139.905090
149.385880
170.613754
152.840256
155.033401
124.095734
177.854324
146.724487
142.216171
141.337540
158.585999
129.948166
155.526428
118.878998
164.655960
130.547852
132.727692
155.929382
128.967911
130.204041
129.184464
77.356079
160.232941
165.376144
150.007919
176.075089
142.037170
155.180176
31.747845
24.603319
-24.236782
-98.554634
23.600080
9.773925
149.298203
126.313141
149.802155
172.997238
135.098190
141.417221
151.315552
162.444473
35.150776
121.053078
165.508896
154.110092
141.809464
141.565140
154.001434
156.000854
15.234195
18.616507
149.736557
-13.041896
141.758499
164.091202
136.177948
4.178608
134.158676
7.888890
12.066597
102.122688
155.613754
142.534500
145.699051
135.133148
145.275009
149.227295
127.689232
143.622452
160.160675
117.921951
25.633862
11.813813
1.269954
-31.117302
127.466881
143.134598
170.410339
21.532621
-47.465580
41.572407
-18.032930
-13.435982
120.128624
118.793022
145.827972
178.618454
151.606873
160.511642
144.405609
160.913956
139.564697
154.393677
140.578781
143.877762
132.135376
144.002731
129.955002
112.560326
134.387756
146.443176
169.981934
13.401252
-5.791361
-35.630428
56.839943
156.614548
130.617889
148.565735
148.219040
3.836553
161.994476
141.389297
173.438232
139.777847
174.033386
165.201294
131.394196
149.372070
148.315857
132.956909
159.284271
150.103836
159.941742
136.046188
119.447914
165.601868
136.567963
168.584518
143.183960
122.694298
152.393143
126.632996
151.924179
147.451447
143.487961
140.938919
118.470947
125.933052
140.586487
136.253265
147.499649
150.325287
158.661346
150.890320
-9.544848
-42.158089
53.386929
142.570053
113.134399
160.431152
150.911850
158.307571
148.936096
158.111801
153.712952
142.281799
152.473694
133.773041
-39.791332
-39.687439
173.895889
144.832275
137.799271
161.300125
123.589478
162.302841
147.684570
149.124252
131.154510
132.731064
163.353012
157.927933
122.609734
161.033936
121.729172
139.086929
137.987289
146.266479
152.669113
120.293480
116.007164
-35.285225
5.392669
-34.631920
-5.138926
3.818545
-32.020863
-29.457809
-27.713888
29.728045
9.411519
-46.503948
19.195133
-22.766172
-41.549000
-35.321037
135.741257
123.031273
123.382004
141.091965
140.722687
131.601166
144.502533
157.564316
168.483322
142.770157
135.616119
127.439987
153.235352
2.043252
-44.724274
-68.100929
-35.265945
-43.770077
-23.499357
38.924820
8.301558
-7.623209
16.492588
-43.570919
19.491146
25.271736
-8.531544
-42.789207
3.324429
17.891584
-34.394577
-12.992559
-22.852345
0.916212
14.657466
67.127441
141.588837
147.313614
155.242661
136.768753
133.408646
148.683395
144.233902
125.599602
139.436584
150.502960
138.311508
138.588608
131.505005
144.036240
161.191360
144.710144
142.015686
104.465004
161.370361
130.943924
157.345627
142.127670
156.158875
140.409912
153.488220
144.011780
4.131900
-12.785398
149.306808
148.517410
150.801300
159.548035
116.992210
125.840324
129.757004
130.968246
159.204498
145.831833
121.550491
125.900978
114.678108
25.958115
32.695328
11.867687
124.966896
-40.050808
3.154363
-25.589621
175.018143
31.743275
10.963989
-1.983963
0.473126
-15.680444
-34.187607
7.432656
-1.095037
7.487289
-35.877888
-24.914175
-27.095116
150.644302
128.819168
136.888107
143.928253
138.117004
139.414520
142.722916
162.596313
139.889160
150.385040
129.292862
167.581421
136.846893
158.347931
160.274658
159.367081
134.879028
149.498215
138.773178
167.498642
-178.696121
127.012657
143.895355
157.579041
-42.382420
3.590197
-19.909157
154.009308
129.531494
146.031189
139.302216
133.276382
108.531212
144.467789
132.302719
150.533279
162.101608
126.702545
138.043411
133.774826
140.971634
140.855820
155.467392
141.119186
151.064194
161.849365
148.361481
156.598969
88.331474
153.258804
168.238480
148.402740
125.816452
117.540108
137.148514
154.084015
139.800919
-7.206281
0.488589
-39.486248
136.165863
170.768570
134.607590
156.475922
133.399796
138.581985
141.970810
155.534012
145.273529
111.049881
21.396034
0.052339
10.840283
20.907888
-13.228826
58.738113
-39.833958
-15.847869
-20.710861
-1.702609
-4.129815
9.025476
-8.304373
143.272446
149.509018
149.946075
151.593414
149.611633
136.402847
153.162933
128.171173
146.565552
150.178482
126.185020
167.051804
158.110886
144.856796
142.451981
143.309799
129.834167
136.652344
143.836075
149.665207
133.790421
129.109177
162.507355
151.136444
144.963715
147.873657
115.237167
145.393005
145.635803
150.835373
154.641602
138.152863
165.024750
140.193848
152.194077
120.752029
132.632111
-27.401367
2.534509
-30.119209
-26.152430
5.029482
-23.075430
22.790024
-3.847154
-3.222761
157.932236
168.546890
135.248520
156.013458
143.800095
153.581879
158.342346
145.638443
127.581627
-176.485077
126.371513
149.064575
164.433334
144.847412
140.491135
161.761520
136.555069
139.722519
3.354796
157.541931
107.557472
152.190063
139.849396
173.647217
169.927017
142.516571
124.095253
122.605576
155.634445
137.376450
143.399597
139.215927
148.751053
-2.810767
-12.356807
20.771410
133.340897
142.015213
128.767365
133.421432
-39.922394
-43.752419
19.050856
-12.314141
-35.228889
-39.530102
14.387716
-28.426977
2.844137
-0.632729
-39.441254
-8.633514
148.338776
141.663788
132.991257
32.385284
144.166931
149.854355
139.829041
142.747284
136.721451
138.639343
148.257507
148.383392
145.580093
164.774811
153.461700
143.114120
143.989624
164.678772
119.142784
128.507812
136.132828
114.094681
-165.208298
-147.936417
167.424805
-174.979980
-165.720123
-123.297806
157.966370
-163.497528
-2.089566
18.408077
19.899988
8.795289
155.281097
143.467590
140.088303
140.271469
147.839218
156.099365
148.455444
142.445587
-176.996384
150.199600
145.942688
162.819000
148.296860
124.758987
154.520447
145.989334
153.769638
148.612442
41.479332
9.373727
-48.788841
15.722162
-9.749331
-2.137716
157.742325
138.792297
147.307159
135.702301
144.120667
143.145096
149.702087
176.257004
161.325760
170.287064
141.058609
148.536377
138.541275
149.890869
152.137604
156.965225
112.086884
149.955872
151.129181
152.638062
143.511795
135.302994
13.256808
174.302704
147.636536
145.091873
133.191025
138.571701
124.136757
165.207077
166.216461
153.060272
131.660980
130.352707
140.219254
155.824234
124.933823
131.829803
139.345947
1.848856
-42.335545
64.934799
149.543594
136.528870
146.282455
151.211288
148.649796
138.796066
148.156784
155.006363
158.034195
144.287659
148.179993
117.078644
173.089233
157.631027
162.212723
167.563431
143.558823
163.723312
120.009781
119.318016
145.712296
145.686310
179.024811
135.372971
128.359589
135.134705
30.583445
5.072152
164.360626
152.767426
142.955093
164.437012
155.381638
142.906799
150.594452
150.029800
129.327866
153.640289
138.792633
152.189484
143.452545
141.567490
-39.954609
17.339027
22.045862
84.913170
148.369431
138.374023
123.257629
123.484161
143.053375
130.160980
5.733230
-8.301251
11.709150
-10.880521
-17.315361
-53.350189
-19.676752
138.033478
135.749359
143.937271
149.203857
133.873199
151.725540
162.369980
130.110092
126.629982
150.795609
176.433105
-2.028543
-16.826080
3.845627
151.522980
150.142166
95.423950
69.536690
154.733307
150.577026
140.683182
16.404350
149.449799
160.601425
115.328964
113.766777
148.495331
167.362076
159.261108
144.847870
150.416794
121.602142
143.763550
120.417297
153.083008
147.310318
107.226288
153.507111
153.599228
130.209259
160.383636
128.661423
117.284790
4.268887
158.068375
140.759003
139.913406
140.732086
134.371017
120.680717
159.028549
150.571671
147.306061
148.161377
-14.461446
10.054514
41.189362
142.838257
114.634689
131.673843
114.827370
168.925125
144.194366
149.041245
153.735443
162.722031
145.853027
139.662613
22.383024
-3.435700
-36.717442
142.322693
147.743317
160.587921
-17.916491
-9.796189
168.082993
160.050507
158.703613
148.648056
151.439484
-39.114433
-27.451799
-4.010734
-1.605228
177.503448
171.890717
1.198283
167.271881
142.775650
131.103226
112.416466
146.357208
130.369186
147.476807
153.665436
169.849884
156.753281
135.954651
112.499809
154.642471
143.794571
151.252945
149.238876
22.168242
-2.979335
35.134125
-11.925521
152.539322
150.437332
165.763550
124.611580
154.936813
106.638138
109.290634
122.816292
131.961121
3.031057
-26.271152
-13.766251
-9.797334
21.944357
22.940315
161.845261
143.502213
154.414612
154.699463
-29.971199
13.638269
3.767176
66.322678
63.062820
32.432880
-28.442255
118.519318
138.372726
133.830917
154.680328
137.767288
159.728973
135.292465
26.523602
-44.639267
-9.715776
141.649811
122.075897
156.965775
141.355591
130.409424
137.477768
167.966843
-24.380907
122.781403
133.066956
127.539322
139.704025
146.648941
139.409180
133.977966
150.821732
146.264175
138.517532
124.831589
164.636200
118.833923
150.628937
162.457565
155.102234
156.781677
156.670395
125.353310
134.478241
123.094376
173.938309
150.017914
154.207352
-68.642540
22.037235
11.879853
26.674341
-12.174173
-29.701111
157.094910
-55.723698
122.946556
142.483307
125.971642
111.909996
118.518951
111.807495
151.928375
156.236542
129.291870
-4.238268
-21.417545
-24.985558
-41.983727
5.294611
-69.523590
-42.122360
-2.488213
-17.672441
-51.852070
15.739030
-29.441200
128.984680
124.635765
141.490509
118.048553
158.581085
140.476212
135.100540
141.131683
160.859970
97.029877
134.579041
141.824615
140.457718
111.649979
129.886551
131.307922
122.468689
139.158966
140.061020
138.228546
155.442749
159.872955
122.814400
123.413422
153.238266
144.377792
-36.390820
40.236244
-39.261032
-44.029217
116.297737
161.581467
128.825500
116.562798
145.646408
144.353500
161.334045
166.330063
145.984726
155.102661
142.838333
158.483795
138.666107
149.331970
135.615112
157.434357
110.311432
147.423920
141.745438
125.027275
132.285370
155.595886
162.615051
119.291786
137.161880
137.118225
151.219437
139.773605
177.559433
137.272995
154.776901
149.352158
162.147995
150.505890
144.241043
135.854263
151.406509
174.561951
147.842117
123.058174
145.129929
127.514488
142.809708
152.667023
162.196442
121.395363
151.614929
4.794199
1.325003
123.592979
146.182800
147.396973
143.016968
131.951675
134.430756
154.483154
136.475525
143.369476
138.319626
151.659195
142.839050
133.476456
124.760391
138.279892
148.403961
133.075241
162.368317
149.997635
147.321442
145.763657
148.962372
149.838409
11.376361
-49.984779
11.839008
-17.666039
29.198965
-3.621041
-44.110378
18.642206
11.555409
1.739113
5.632629
149.484970
65.110588
20.406340
-40.660328
14.238331
16.200472
115.605766
129.905243
127.883018
130.889862
150.144501
144.360855
137.262268
151.496078
10.864480
-6.271792
-20.086441
109.248955
168.543304
157.351547
142.796631
140.095459
139.736252
134.546646
150.485062
158.507996
159.352127
153.706329
135.569199
134.357590
141.500809
122.121330
124.509125
136.395706
140.048737
146.023697
-22.108873
-0.425666
5.649583
16.049942
9.863144
-5.060937
-30.046953
-18.974991
-14.223647
7.951100
-42.212696
-37.739559
137.534943
-24.260273
164.574585
153.616180
132.457108
137.384415
130.871979
-177.622879
-21.507643
0.582491
-20.903849
-22.850910
146.243164
134.557968
10.003802
-5.767213
-41.287838
38.988419
24.509794
3.372317
43.408321
-18.408272
136.940399
153.994614
56.598820
-24.921204
-47.019512
11.384166
-0.163129
-5.173998
0.578446
-7.938450
-13.610955
16.839748
-9.695621
-46.694149
-45.041988
-38.595501
35.851280
137.964813
116.809654
-11.079207
151.787857
160.238602
162.865555
4.216354
16.886192
-20.502424
-19.282833
160.057434
135.596054
130.638748
123.917824
168.646866
140.047821
155.891418
127.339745
129.117844
157.619156
157.891281
112.202995
156.130112
127.518433
-17.471031
-10.284054
-36.946922
139.638412
32.430656
14.865337
-50.372780
19.702276
-18.795847
16.221146
2.832827
143.404190
128.452347
142.708649
-140.146317
178.114975
25.785490
-174.909012
-154.707687
128.888947
-148.255951
-142.626968
135.851685
144.451736
138.723846
135.062164
150.295959
147.628143
155.547226
150.986877
129.833878
170.308670
108.275322
146.169449
119.262817
151.436157
156.430557
-7.726188
-11.610890
-15.789938
145.859009
23.237421
-1.745179
141.036072
139.557526
165.870560
166.223373
159.172104
142.462250
148.851746
152.820847
124.315788
153.908905
138.422012
154.678299
149.738373
149.144516
138.974564
147.645325
158.413055
154.545609
149.663147
155.261795
160.496002
119.312881
115.822121
165.233109
140.993698
122.503304
137.495285
142.998123
147.131256
119.458801
134.790802
136.795349
133.578278
126.970467
155.483231
32.330025
49.521667
33.098114
175.218887
168.186859
109.402100
85.498169
-133.715195
-164.415802
110.422211
84.013199
58.992817
18.497931
-142.916000
175.219788
-138.266357
-153.019928
-155.601135
-157.778976
-147.861511
168.574905
-154.042679
-162.616150
8.935822
142.046722
133.530060
22.381275
0.034264
-35.933624
4.015759
155.440399
126.841438
178.761078
117.192268
151.227203
138.509003
143.843613
141.946548
155.613968
137.339920
145.689316
144.919388
101.972626
155.652405
158.675629
116.124809
141.130829
139.456726
129.852493
144.546280
16.799892
8.253857
167.846283
135.716049
23.214533
122.674782
160.032471
36.158989
-140.023575
-143.404785
-161.783371
-140.205505
11.687844
-128.717834
144.982864
151.264450
-170.365128
137.069885
109.050468
134.744980
151.262390
147.469879
121.147156
148.248672
128.449371
132.045563
130.553802
155.508621
138.139328
133.605453
134.287109
146.440781
158.112030
154.666260
137.617599
108.628365
134.103958
160.625793
110.236763
123.564301
143.630356
150.697433
136.174423
111.243156
146.883148
129.636246
146.108643
108.933479
11.829700
-15.046773
-2.815777
108.795387
139.068481
140.891693
148.813370
152.732086
126.423775
136.158218
171.911026
153.939423
129.523651
158.405258
117.319557
168.924957
150.539200
165.766708
163.501968
145.807281
6.718080
-19.030912
16.668070
-38.723000
19.871374
-21.175232
14.882247
-45.861359
131.283813
133.153015
-176.736069
127.373840
112.842567
19.238243
-3.847307
24.209488
-14.148048
12.581878
-39.590691
-16.297148
6.587850
105.148354
131.981247
139.427643
136.808136
136.407043
132.798660
150.773788
159.891571
126.632629
133.622925
-12.773341
-1.451178
147.332535
152.374771
138.613525
161.965500
133.284607
-0.779340
16.699202
153.626526
177.384003
128.608109
151.312454
136.161240
158.526184
169.376816
150.167526
142.961349
162.986710
142.073914
152.354584
145.654526
154.547226
143.804504
157.345016
135.819794
170.017258
155.641174
127.266884
169.071030
121.896606
140.137177
148.492874
125.213058
166.846710
169.428513
136.963577
145.653915
158.853806
-32.890530
-45.041676
-22.296959
16.973225
-4.632188
45.083961
-24.520447
138.616119
137.186371
154.672318
166.103149
148.868591
125.594833
-35.377064
140.679718
161.447174
147.795593
114.592697
162.959656
137.001923
-6.215269
129.365494
156.636505
152.393997
146.071671
168.940598
134.653397
120.022957
177.310867
-11.200905
7.805195
175.935699
124.827477
123.235809
122.581535
159.221817
152.003830
149.886688
135.519180
139.030029
146.155136
162.985947
135.050705
-2.327677
137.341568
165.972290
131.439758
162.001205
150.698853
148.436035
174.828491
133.339722
143.015915
142.975220
143.869034
130.982895
133.961609
-179.076752
-176.055878
174.126099
-150.025024
9.912346
116.605095
35.750092
19.487717
144.828110
145.366257
18.791182
65.045547
-166.843994
-119.011696
-142.416840
69.881767
155.924622
176.615555
139.785156
153.951828
151.552887
131.552292
177.983734
114.104187
134.354980
117.891724
143.275085
38.369141
159.265396
139.617020
117.742470
145.333923
141.304169
146.142700
-3.623096
17.843567
5.460379
-29.521984
-38.301979
-53.335175
-42.918133
15.901079
160.897247
142.562332
161.855179
134.970245
158.070297
138.295334
132.723816
155.797531
141.476837
153.857208
153.282776
120.642830
126.652466
138.274918
148.798508
137.294693
152.852310
-36.813377
24.756271
-24.461262
27.779673
143.977707
169.587845
129.138260
-172.492584
170.778122
149.500290
136.039215
133.321777
157.934875
167.529617
130.117233
-34.609383
147.642349
136.854919
162.646545
147.147797
141.686447
157.313339
164.940094
142.156143
166.884689
128.728622
143.684052
140.356232
129.447662
137.444275
117.522331
125.151505
140.430206
-2.315621
-24.651400
10.689568
146.246841
153.063568
105.734222
145.988998
131.663177
149.381577
140.299911
137.449020
158.609253
118.714775
148.351044
140.530792
177.258682
157.376846
137.986008
160.556763
133.909500
139.882492
160.041534
150.375732
154.784317
159.212341
116.675896
140.207336
139.052505
154.565170
120.506332
-9.538338
-17.218115
6.925207
5.610037
13.499988
8.404968
-38.952572
146.191879
126.447723
150.969788
165.474060
153.469925
158.119049
140.840729
149.456924
116.543579
163.148376
123.488853
141.348114
148.265167
140.940353
148.699936
155.049500
144.886810
146.375183
142.710037
156.404114
154.473694
166.965637
151.628418
154.334396
106.957794
139.741333
127.699448
138.389832
-168.519714
133.086746
141.556244
108.480827
151.929382
119.266602
142.659836
142.760162
119.830032
126.937340
136.730087
167.191803
169.730698
139.779190
167.467316
123.169945
157.728180
118.153580
137.842178
148.731522
151.032257
147.672760
130.187881
142.292511
81.445541
-142.702805
142.705017
159.835236
139.869202
138.605057
178.805466
156.868591
151.718765
134.688202
163.105072
138.184448
-11.596798
4.745614
4.716381
-74.984505
-41.434635
161.428116
154.084015
113.280365
156.989838
150.897873
138.481506
128.388931
140.156586
153.381775
154.159973
152.080063
138.938492
142.858002
136.815536
118.003242
175.314987
144.494919
135.572601
140.318222
136.060867
158.549652
151.910141
139.717773
143.414459
112.321144
110.203537
164.403641
129.433197
127.411766
134.012894
168.926102
147.335419
159.666077
164.266296
119.114723
139.331253
21.517153
-36.373619
-15.750395
154.757553
129.011154
144.102997
176.511856
141.149399
133.725525
152.531601
123.554207
128.494629
142.432358
136.007553
135.076416
135.660080
152.111511
119.834000
125.785812
153.265289
120.583870
-14.458752
30.750500
15.324753
3.258525
-39.468712
-41.385506
32.312794
11.098367
-13.799277
-17.521580
12.397991
143.886047
152.304932
144.383087
115.249153
136.122269
132.699860
118.370956
132.182755
139.892944
154.293396
139.977768
148.599152
161.967255
154.039337
124.614799
139.228241
140.466049
128.037323
135.097458
160.900177
166.533432
170.826736
116.480850
145.298538
142.823563
140.172714
127.975609
173.738770
126.290092
143.858856
138.141724
140.331207
151.308655
166.042053
142.792389
139.615051
161.698868
141.210266
149.864075
142.637955
132.532166
156.667786
-46.964561
7.844677
135.907364
136.314224
114.133835
133.890823
132.115128
159.974686
129.084259
135.189133
160.868973
155.895935
134.799561
132.737961
153.982864
142.162552
128.203125
122.567085
146.231903
132.647537
112.689575
138.862869
143.780060
140.524109
152.830399
149.020538
138.630936
-37.971375
3.562714
147.070572
155.786285
168.269684
168.560593
136.368149
137.248001
168.349243
142.457886
172.008255
157.916809
146.751038
141.951080
129.366425
137.196136
125.344467
170.023438
155.364456
140.715347
141.673706
149.095108
157.137970
123.270866
163.927979
177.305206
150.964828
156.934113
151.557922
135.502167
146.585983
150.194397
152.582626
133.770096
157.237823
145.461990
130.822418
-0.142653
8.845756
2.248727
-16.539019
-29.126793
17.775053
-42.510983
148.300079
139.465546
155.905762
106.991776
151.109711
141.441635
135.060379
145.221878
130.101135
143.948166
110.539635
141.075607
154.002914
116.399010
138.607666
109.163658
153.576294
8.915549
-13.213625
7.209438
-17.503408
-35.141365
6.059322
171.705963
26.513330
151.467545
135.951248
146.364594
137.352020
161.382339
141.366516
174.885986
138.816895
104.044800
158.731613
-0.113641
24.768045
160.078369
160.090347
127.391052
-21.077940
142.929535
149.226440
133.069351
153.312103
152.308472
117.977745
142.045395
153.028152
129.224548
149.705551
146.520584
131.633850
165.514694
128.524063
143.296356
147.570740
145.348862
65.011810
-24.525572
6.952119
9.192613
8.438267
-15.295122
-21.705935
-30.537828
35.514027
-31.884903
158.963440
139.000717
149.669281
146.262726
147.607162
139.443008
159.269226
154.850479
132.754486
146.011841
140.646866
163.770096
131.842422
53.128021
120.915901
148.734085
147.271988
-21.434055
-37.975986
15.327608
7.077425
-50.197132
-17.035561
159.632980
154.853287
146.490662
-36.008614
-52.096966
21.681694
-14.708892
6.145801
134.714203
153.708420
130.315308
144.145721
127.041222
75.175262
21.062828
37.841347
-138.105438
-147.617157
-146.005096
13.028768
145.294830
110.215401
135.985809
144.498520
154.581451
128.482391
108.891289
147.966721
150.414856
122.279243
143.363098
161.606873
-36.789780
-76.501282
-32.236435
141.947296
144.401215
-43.443817
45.376099
-6.098986
143.935349
163.131775
176.980453
150.758026
142.998199
138.245789
143.101685
155.628372
156.695267
156.768845
131.665955
155.366302
142.986786
153.650467
145.929245
136.140701
178.325653
18.114874
106.128929
140.563248
152.819458
125.977013
156.910126
142.620865
134.351089
138.014694
-2.451921
3.209064
17.145386
-29.799906
17.369724
-0.039565
-39.028793
11.629252
-27.747993
149.246613
147.950287
144.722183
171.444382
156.779419
154.069092
140.009995
142.768631
137.271896
141.647156
-178.658829
143.861832
155.185471
138.214142
132.035355
132.958282
11.371772
158.191650
140.614365
159.674469
149.687195
142.598053
141.257477
126.930702
131.240082
111.074104
154.170334
154.863953
139.077774
153.426834
141.943054
147.333618
143.815765
174.030960
144.351807
151.754623
28.408686
13.498890
28.165646
132.206421
142.578873
129.093323
139.102737
33.211746
75.581963
137.586273
147.045868
111.131241
153.340027
165.518066
145.333527
149.731049
135.637558
158.635345
140.941772
151.757858
146.895309
162.300735
-171.335266
119.086143
141.812225
118.906372
143.516388
120.411942
119.264343
138.407669
150.553757
155.099930
143.706436
-39.128582
-34.382954
-38.641384
152.215378
132.425125
146.386307
145.201859
142.878662
150.970825
141.625061
143.976440
139.835266
141.852798
-34.096100
2.491672
13.878831
-5.500963
18.284313
-6.832366
-116.452736
100.473984
175.128052
157.719482
146.177643
136.680618
147.523865
-17.135073
-35.773746
-31.022263
-5.565142
19.223976
-9.725526
148.500366
10.124692
156.351074
167.704727
165.106155
117.947525
144.335236
153.268631
129.247971
136.511246
149.990677
161.163544
146.733459
126.704384
135.834717
157.324860
129.676254
145.807968
162.398560
165.564316
158.548126
145.088730
134.357346
134.003113
165.399292
160.405426
167.724197
154.904053
119.288605
178.176285
-55.928535
-46.527271
-22.560814
-9.262573
135.213074
140.310516
141.666336
133.137634
140.286942
166.828659
141.133438
-90.115562
134.589859
156.846741
121.457176
130.903198
138.162262
144.064240
151.937912
148.219604
141.689896
12.295776
-4.519521
121.142960
151.913834
136.523178
161.890533
-38.838444
133.712906
160.900375
148.679031
145.147079
165.442734
174.785782
119.949043
-5.739483
-7.907729
14.834291
148.770111
140.041687
159.923553
147.833420
145.885605
147.618027
-159.925339
132.062057
126.342072
-36.950417
0.000000
-179.965729
145.266800
136.972504
141.980286
168.442215
146.621201
145.538696
160.827301
144.248199
141.073105
130.152313
136.127686
158.226700
140.154129
102.879196
135.484390
146.819901
15.979856
-37.028542
145.691666
160.391815
129.619583
115.162888
20.694439
-43.867176
9.833773
-41.751099
-12.879150
174.471695
141.638626
155.593643
154.745987
163.514450
139.090668
171.875748
143.231415
141.364548
149.011841
140.708633
145.823990
158.867630
133.389069
171.873795
136.081772
138.048676
141.417862
-41.359360
153.400223
122.077248
158.587677
143.021866
138.724274
161.162231
156.831055
150.146866
150.745026
98.121498
148.519409
145.336121
127.112244
138.071030
-0.909997
-29.075956
-4.462780
7.365403
154.790421
4.616770
104.444954
144.613159
143.415497
149.230820
148.383804
148.913940
131.953842
125.013313
123.942780
154.908417
150.982544
147.763702
140.410706
161.222809
145.712509
140.973679
139.471207
132.235229
147.750427
135.846893
125.497345
149.143280
166.736557
118.249748
143.285477
151.810486
146.148300
143.961777
167.422302
151.013428
148.222809
150.050018
144.779327
154.565918
132.435501
139.951859
155.384964
130.455750
136.597977
134.046829
148.270035
165.300537
164.200851
156.055862
134.919373
129.438141
146.882034
142.356827
167.225067
143.242523
152.967331
146.571030
145.897995
154.777100
170.133438
161.245071
143.041000
143.270996
139.845581
102.618774
117.936394
160.861435
152.990906
149.357986
133.646332
81.858826
141.444351
153.538956
145.375671
131.214188
-47.834064
150.465790
143.204956
138.216309
161.047668
132.619965
141.628250
149.810730
132.863052
148.161377
132.862442
147.885895
138.468002
152.640320
154.716843
158.622772
142.717438
-39.512531
1.327364
6.616364
133.545135
161.701385
140.458649
135.971588
145.841354
176.877243
130.851807
156.974472
122.994118
156.992966
137.362259
145.782181
162.677338
162.666489
161.267883
-37.481163
-27.664288
149.602356
152.816513
107.188431
-25.332697
-16.357439
-43.017418
145.641693
149.743866
145.162537
133.892990
131.017197
158.704514
144.355118
156.709976
152.090485
166.519470
130.172073
113.169464
153.305969
131.773804
141.928558
155.724899
150.531097
121.928818
158.260590
118.348198
140.189926
139.147079
146.228333
137.908127
136.412430
133.660202
142.123367
141.004868
166.702438
102.501144
152.654007
140.561768
163.791321
165.767746
150.088242
153.308685
-34.779652
-27.171913
-29.091188
-23.522129
-18.148499
-1.234955
9.637575
21.674603
-1.556706
-56.646919
-0.296075
156.761337
0.626513
21.225773
-7.188264
7.750410
-41.861351
-45.202557
-39.670170
-5.391506
18.659803
-5.545457
19.966003
-25.038271
-19.991890
22.404779
-3.624608
35.988266
-27.619091
8.299832
-110.439316
137.044876
147.623596
-177.880569
156.661285
138.915390
134.135406
140.237625
151.019485
135.139252
152.054703
154.561340
148.036697
157.067398
178.892868
150.918289
126.108574
124.058998
160.960449
148.045319
139.939346
143.773239
138.982437
156.853134
136.418442
143.540024
149.885818
148.449905
152.435867
143.686218
136.700775
122.030518
17.192219
35.727032
-14.068371
-0.000000
17.834982
-6.296284
-17.125729
13.505472
44.134670
150.200119
165.850082
120.494202
113.576256
160.008209
141.802444
174.541519
134.427551
176.574738
178.433136
134.023087
159.277298
153.993088
141.914841
86.472656
149.128708
151.554871
137.722092
141.768051
173.404190
126.396362
139.692093
150.841003
1.582761
136.641479
8.834822
155.285828
153.863007
153.491409
162.665207
160.499908
1.995864
159.308853
145.234436
129.621841
136.801407
154.382507
158.233231
-21.422718
-1.938459
26.681370
5.672917
-25.170923
14.693270
-26.972731
10.014079
-1.636020
-37.101017
27.470284
-16.669703
18.303068
-2.775304
-21.176886
-32.315845
147.735977
128.217743
143.423767
154.193649
58.109135
15.984716
39.586369
-25.459641
-32.536377
12.310778
31.204308
-40.561314
31.813005
114.213875
118.742287
132.893143
156.795441
121.421539
129.696442
132.917572
144.523163
151.273056
141.768295
139.238434
149.286514
144.198776
161.822083
108.604301
130.359070
161.286713
145.283859
157.379974
-29.296221
161.723465
149.167358
150.697235
135.301407
154.838531
140.914520
161.986008
175.329178
146.587540
113.847366
151.165039
157.410248
54.589493
33.394115
157.614319
-150.894882
105.916847
-178.308105
153.648941
-174.694138
-154.306152
57.488621
-163.614822
-137.180817
-151.819931
142.138657
157.724014
154.513382
137.435181
150.078461
136.145432
148.384766
137.453812
-51.965767
-21.900074
4.900169
53.566402
132.138458
149.923553
145.625992
142.259583
137.833206
147.504379
143.316620
143.420547
-4.060617
160.930237
152.420410
140.366013
140.831787
152.728165
127.053505
132.750244
137.503906
-55.208580
20.390635
-45.726055
139.789124
165.706451
145.376465
141.593323
173.589157
114.876862
160.260773
168.700439
135.241776
144.244141
148.156601
147.732132
-7.389102
146.137558
-167.469803
132.772293
75.265388
146.968399
10.443516
140.131180
169.411194
131.477448
129.787872
160.595612
152.372910
163.741943
162.511551
157.463043
137.381592
153.963913
146.590042
40.548027
36.105904
53.519176
23.145603
-163.194138
145.441422
-141.744934
10.007320
-176.408768
-167.902634
34.907635
120.273918
144.293991
153.667465
139.964508
-31.133709
164.834885
147.028397
144.535095
167.440826
138.986343
137.276627
147.524078
148.722519
123.073586
141.775452
141.724014
165.559219
149.962234
143.557678
162.940521
161.413620
138.486206
144.014771
141.827988
143.445770
166.004349
115.564827
158.095581
135.640808
140.789917
163.473648
125.355904
152.647278
147.985077
163.180435
151.155609
128.627045
144.653427
136.509995
128.611343
150.778336
134.623291
160.253357
-176.759720
150.072617
149.547928
-50.190548
10.834725
119.731216
133.552612
130.880676
125.366447
153.746597
136.421921
145.155167
122.073380
136.960526
122.074417
161.755997
45.318005
-44.286102
-12.323985
154.534286
131.489182
155.671524
154.870163
166.796021
153.268158
121.121323
141.746307
138.421921
113.245094
162.934433
167.957108
9.633107
-18.656689
-27.037729
-12.978592
-28.215059
146.988388
151.851028
177.247849
177.744400
142.603546
143.831421
-173.776184
134.178482
143.601669
147.302048
135.437698
148.671021
148.230942
159.215591
154.347610
104.232071
143.386993
140.531265
155.583511
173.778320
143.366211
-9.995975
-19.417042
156.034332
164.532166
132.738953
139.801117
144.822128
123.800545
146.527573
140.283417
-160.104218
51.651173
1.046611
20.009113
-10.030347
11.033334
-3.786100
19.208662
-3.957650
-37.236282
-15.800226
27.462049
-14.604736
2.203892
-19.189190
1.282679
-14.829341
1.614467
14.195892
-41.842419
-42.085056
9.943345
-41.992516
18.494410
-0.083929
5.099926
-0.757698
-24.691120
7.369531
-15.125619
151.873932
132.035706
152.222458
140.007034
-1.140896
-13.238074
-35.288902
-0.907413
9.356266
3.356547
16.735840
-32.352619
-20.460640
-41.559551
12.834104
-42.997528
-45.466599
167.180084
132.562363
152.770508
134.258865
144.154800
140.318176
-37.343349
118.455421
128.471344
163.918976
-45.558529
-23.349321
4.706985
-39.091114
-43.306957
165.166214
119.154381
145.189545
154.817017
161.928497
143.369843
158.777252
131.728043
-166.747894
143.660690
95.613838
147.627762
145.238770
147.319244
143.412003
132.542572
-179.947647
162.464279
147.668182
-59.834290
3.390728
11.340918
26.757574
20.333355
-42.700420
162.115997
176.706802
144.355179
134.624939
156.008606
144.887650
141.520096
147.923752
142.275330
124.428032
151.564346
152.458557
173.857468
154.192352
153.485168
142.726624
156.856705
144.960876
141.489868
166.391693
126.626671
156.158310
152.936768
132.179123
165.420746
152.430527
153.420074
25.947588
151.587311
34.318443
157.856644
131.168610
154.966553
141.744843
171.979431
129.757111
125.421852
128.990585
139.713837
145.578934
137.445023
135.125641
119.319221
136.042450
88.053093
129.510376
131.513046
145.074005
157.818665
148.880630
9.063298
83.217712
124.376808
177.672485
138.150436
131.188553
148.138580
146.321426
125.238342
167.113800
118.063133
148.204224
122.640999
98.077286
168.559067
-21.821198
20.142508
122.596481
146.811386
153.206482
158.228958
160.606903
130.737991
149.853867
130.548309
140.044846
153.677658
155.194992
159.425018
165.361099
131.777512
135.148514
154.077988
162.208527
136.833344
146.222870
158.973221
147.317474
121.082306
124.776199
126.492744
143.697174
172.049591
134.348068
146.277161
137.821243
118.021019
143.330124
143.043137
154.247025
143.694351
148.443878
139.724808
158.233032
152.927185
-40.058029
137.068115
134.992599
163.651230
124.561989
119.610733
141.008072
-157.908890
140.650574
119.123177
138.553604
13.972530
-25.293686
-9.903652
-5.512599
-19.132359
6.787292
132.761688
144.344559
144.014374
120.381012
150.736191
161.167938
149.645065
162.298004
176.555008
141.989151
151.179474
136.545120
124.193733
132.363678
135.792389
141.225677
155.368988
-9.409097
-20.370365
10.927623
-36.475746
38.245495
-3.133254
16.160568
13.657374
21.356974
143.645004
157.009003
109.837524
126.023102
154.674240
152.727982
157.824783
142.446106
162.532135
149.973358
145.056290
143.964539
127.846939
-36.989025
5.311424
-18.600494
-2.036536
10.866709
17.008331
-7.443209
174.428406
155.846176
131.595627
152.907562
140.541397
142.298630
139.414124
136.979752
153.695435
146.771088
-167.745804
122.859016
156.742859
157.928192
157.599991
4.325856
141.008942
151.212570
129.133804
131.865219
135.202271
-165.527374
160.041931
124.356430
121.946861
122.703415
136.998825
136.611038
170.959015
150.493027
158.309845
154.408142
139.499374
-153.131699
-154.650070
-150.131760
140.235443
124.945778
149.234589
158.640503
139.766541
139.574692
150.317703
162.920395
145.957657
124.781853
141.952805
172.783447
163.896439
150.601532
149.063690
134.102036
-175.115234
136.492371
109.816025
157.814438
131.951767
-179.874878
149.236374
146.551651
144.442703
154.122665
154.163376
158.950394
139.763367
124.976906
141.373520
-50.900887
117.863228
123.182549
149.526627
-178.908524
121.698524
130.388474
135.207108
112.275078
167.482620
133.612564
158.562286
166.825851
149.031494
133.255096
146.503159
167.287811
139.779755
128.155624
159.320099
159.597595
120.755440
159.317123
148.476227
142.295639
111.315529
162.036163
143.532333
141.373138
131.789810
124.929428
119.970665
146.607727
154.011154
141.325211
138.794632
149.503906
145.215317
131.729645
125.825653
142.238190
151.821930
133.253052
137.201096
151.149078
145.405426
160.440186
133.722656
143.244492
150.160965
148.295547
151.853653
145.482803
153.511978
144.264908
147.732361
128.386841
147.558136
144.566055
148.772308
142.711029
132.020599
164.407196
138.450958
-8.209037
-29.091547
-18.007618
14.108734
-45.935490
10.812156
164.768585
155.402069
146.110367
121.114616
77.799706
25.545227
8.118200
0.614849
2.854030
26.772953
143.237366
146.669739
139.440857
118.840515
125.056496
124.723412
172.971878
2.909729
147.531235
157.380447
158.448334
179.381332
157.572281
102.823044
127.050079
134.487854
177.163437
155.928040
114.341469
141.796829
133.071182
143.367432
153.435867
169.866425
143.782639
156.006226
160.486450
157.341766
144.077881
153.860992
126.732941
159.897842
17.367115
128.558746
146.139648
156.961624
153.795288
151.252670
147.235611
173.809418
139.979782
145.513351
113.942764
153.623459
128.605225
154.200027
144.405365
157.867340
133.682434
151.634415
148.830093
-10.978614
-38.638985
-14.305698
9.871156
165.457504
137.816162
149.980026
162.531174
146.711838
147.127533
161.629196
119.141167
164.696548
138.750793
123.387444
151.135803
142.134186
133.600754
132.682266
131.299240
142.504395
144.531754
146.483292
-167.166031
-48.008194
7.870930
-14.170469
140.236099
144.263016
150.679672
16.508520
-45.645012
132.755859
146.163132
132.302124
151.062317
166.173355
141.828705
137.111969
126.366035
161.860992
172.232498
141.804108
158.483612
159.928329
160.246872
148.403885
141.848206
162.253967
139.164871
121.107704
119.234360
127.626831
135.003799
161.670258
-8.999163
-48.160141
-41.929642
68.453407
165.303879
25.964716
115.141670
143.659286
147.459854
105.282906
139.958603
158.863800
137.079376
154.653976
118.329903
153.787140
156.993393
160.107864
140.511444
140.757065
151.994644
121.668472
161.495117
132.913651
131.109131
15.334996
-7.010477
-38.276566
132.984421
141.354874
139.753464
164.439285
138.649902
143.351196
112.647827
154.423065
147.312622
105.616165
118.948204
172.602203
124.027306
154.612289
149.205704
138.993088
136.604034
26.263159
45.180347
-137.843994
170.957047
127.142776
33.134918
150.664597
-129.038681
132.525146
138.867874
128.527695
125.783325
141.060089
131.389374
153.034729
103.913857
153.018448
153.738358
30.675482
128.533875
126.443459
140.761993
137.151459
117.639183
119.436111
126.415810
135.701508
139.984665
134.502243
148.742111
143.799026
-139.229706
160.530533
143.744080
130.727020
130.973740
167.275131
123.090141
146.624619
172.830307
169.427811
159.733109
145.257782
141.256561
152.424576
155.414581
159.352371
158.651520
174.588867
137.562103
143.014999
114.151794
166.344635
130.313538
164.673965
143.572479
135.030380
147.733215
148.399704
177.939957
138.712143
144.760025
132.424606
161.505112
167.807495
159.408356
165.008041
99.855537
125.188698
25.270258
154.234741
-169.254486
-148.546951
-148.749512
31.423246
-138.135193
144.897324
114.265869
136.464798
148.766586
139.346603
135.698578
147.410889
172.056229
152.530991
134.266693
-29.907328
-28.833126
-49.840195
157.078674
166.689972
109.046654
-40.757832
0.671147
-35.202545
11.474027
-39.530781
33.541557
-9.028675
-35.180397
-24.280205
-0.369035
-42.625309
120.571960
132.226089
129.609619
115.805550
175.927719
150.168762
141.406204
168.734772
147.444275
133.646286
115.437500
15.242576
158.362747
137.517731
161.997391
160.950699
141.084900
151.995605
158.423737
159.436218
164.820099
179.487930
129.848343
138.173325
130.877640
148.998856
170.922089
123.095932
157.016968
172.524353
119.547440
133.179611
142.165680
150.465958
151.365479
143.321106
159.514435
12.765832
-14.462675
-0.381549
23.615728
144.276321
142.073761
138.294556
138.486145
139.437241
130.621597
147.338394
166.148407
140.539780
171.606003
159.469360
132.476501
155.855530
120.942696
157.860306
153.099213
147.495331
125.579575
134.503738
140.130890
161.991211
143.261002
145.966690
153.991638
162.784302
163.846130
137.606537
131.827698
146.751495
143.607513
141.437180
142.738419
161.475006
128.269165
114.796104
160.929337
147.463425
139.122833
154.663605
128.052338
-89.633316
121.786430
151.868988
152.401917
145.092148
149.666977
140.247574
152.209488
173.336899
145.420029
149.808380
152.795563
135.012009
140.514938
135.049561
152.057266
159.535568
155.277664
159.828934
139.046356
138.771774
120.641953
122.337807
144.712814
150.499802
162.226837
139.837875
174.964554
141.623886
145.551147
32.070240
-48.611645
-2.599400
148.960571
152.680725
-17.496788
-29.337908
-11.910472
24.344141
149.695496
143.403519
151.507965
128.198669
143.034821
143.249115
116.510521
145.899170
141.552780
147.234024
160.344727
146.947830
163.431931
127.735046
130.724854
132.414536
145.926544
160.336914
154.803146
10.510862
4.687885
130.354187
156.590210
145.680466
153.609146
148.340149
136.524460
157.419266
137.776947
-23.800489
-25.763256
-20.885714
-46.934589
-5.275072
129.070480
121.792389
135.518494
142.047577
163.415894
168.402191
169.389252
144.971420
110.681747
149.209091
144.436554
132.881027
134.296158
160.057541
148.759415
139.076981
34.426849
36.600357
32.497864
-71.688568
17.879942
-32.490288
11.663882
3.120356
12.504086
-46.725849
-10.769034
-37.688240
18.130453
-21.464857
0.797213
18.947548
-14.142431
154.578018
152.968719
101.556679
154.672256
163.094879
122.204124
156.820709
154.725616
157.204987
167.349762
150.580719
135.092133
13.095902
104.503853
-41.922867
-4.150769
16.443834
138.146805
145.215393
144.938385
139.158203
167.512085
131.497284
158.398285
128.191025
136.966446
144.507126
166.365189
138.094894
136.365173
123.917953
129.768875
175.143631
150.806213
148.686249
134.528549
117.643967
146.794891
137.607407
150.381134
156.975723
-170.211945
150.234451
150.225677
102.507347
168.847626
141.772232
159.150009
131.635544
148.438828
114.754303
166.372604
144.293488
159.278503
156.689270
148.413177
19.921108
155.881241
122.857307
136.692444
141.796051
148.260223
104.243034
143.803406
164.367050
161.527954
163.611893
158.845230
141.699051
145.745941
127.421089
108.876976
-18.682430
-5.677130
3.665487
7.970728
13.323836
-8.293962
-7.997332
-24.669733
-2.670711
-3.692100
19.276979
-38.202610
155.619858
138.146729
135.036499
125.639450
142.166336
152.410889
134.399811
174.783752
150.325653
145.957352
143.685974
150.386353
147.278290
125.071877
-39.228409
144.412186
106.913017
142.213898
136.196701
140.414246
132.391556
159.251999
134.244690
173.891052
150.838364
154.666306
137.100616
126.254265
148.145050
-176.720734
150.053925
139.007828
128.372330
165.670044
143.603851
130.720764
167.785507
138.001999
129.782043
169.647949
155.210693
17.837313
27.857960
1.761031
-9.476518
4.888000
-3.935023
-7.154341
-2.056808
123.946098
147.247726
162.561768
152.950256
159.343811
67.009888
-33.412155
-45.732285
-1.744058
-13.099852
-39.897667
-20.677540
164.767715
138.988190
113.412766
-11.009754
173.706436
-42.900364
5.461994
39.625504
-9.515372
128.861450
96.648529
154.806961
153.947128
141.927689
170.829254
135.738052
163.188049
175.437164
135.798996
152.897705
131.860489
144.820740
151.653519
155.455154
151.219208
141.300766
146.188293
149.456604
-22.475548
-4.794852
3.683232
-32.264416
-21.884495
8.214751
7.036061
-11.965713
-0.203672
53.123020
45.308075
-39.006149
-48.657372
-38.056129
-17.967875
153.792114
149.212540
-171.884354
-1.883567
10.791455
-19.777887
165.167984
161.733582
167.272690
154.385345
149.018280
160.569839
133.665375
127.096428
113.446487
136.660446
155.567215
159.072189
136.921799
138.678772
146.385376
147.616394
142.878860
170.370316
-12.209394
124.701103
134.394333
156.649689
130.361664
144.317047
92.695778
163.672516
133.009415
165.286484
145.620178
-23.412374
11.715611
-37.244865
132.390671
138.253906
148.630875
139.864624
120.073570
149.552597
158.585159
132.297318
150.307510
155.006622
149.175339
173.884247
145.761002
92.581985
149.790558
152.292480
62.323868
-0.771010
154.260590
176.438217
150.186310
158.785767
14.674838
145.032379
111.113754
145.842102
141.094330
134.252960
153.685394
114.333397
114.558922
139.333252
154.887024
147.986115
152.491699
109.059540
143.447250
128.666122
155.390396
153.077286
166.026413
152.899445
169.825378
117.578201
140.773804
147.429520
134.596039
132.605789
132.988007
138.417877
136.715698
136.701050
126.899139
145.961929
134.526199
129.970169
143.741959
154.847839
-174.624435
146.332275
173.151886
175.306885
151.187469
138.351669
155.369827
132.102036
146.332077
152.182236
-12.509211
-22.877384
155.440460
164.207718
162.062653
134.183640
133.092209
143.241821
131.531509
-138.559082
157.719315
148.920319
143.399902
142.175797
151.378403
156.703033
33.357304
45.158016
23.504597
70.460114
141.104965
122.604019
110.818794
152.106522
129.249115
140.214233
164.333771
14.291704
106.722931
-155.970230
-171.187454
174.539932
-160.348862
-135.773804
-146.369522
-151.742477
26.745125
163.894608
163.391663
146.076797
143.879868
148.580841
145.961441
141.031876
-4.044865
18.726732
-0.339197
-41.532604
131.247986
142.154892
146.905151
156.979431
-27.090422
-16.625475
5.655339
-5.189237
-41.493168
-41.389214
58.269138
31.516628
157.188858
134.986023
130.421570
121.452393
139.506882
129.607208
146.312943
164.603394
147.297638
164.036621
142.682755
133.963242
144.709747
143.712265
22.744637
110.858536
123.838005
147.062881
153.550507
114.924950
123.773102
163.326172
135.873825
150.928726
113.209679
141.086426
151.654724
-22.961718
-1.014136
131.050735
-24.655861
30.275618
-9.344851
-50.700619
-30.301668
-24.909628
136.873199
128.796982
154.190155
147.744095
167.410461
157.143646
130.783096
139.827850
166.115967
123.014923
109.462914
172.413422
136.146912
112.849442
144.198730
127.613510
138.667969
158.503555
125.722900
146.744553
139.861588
151.462051
160.048401
162.274033
149.546799
134.238968
160.943420
150.417358
160.068878
162.705444
-70.755920
132.155273
129.782883
135.082764
156.677628
-32.921154
-16.118084
-43.616051
-24.572836
-7.225612
-5.956542
7.047817
-21.095377
8.787312
-41.364666
15.854282
152.054855
162.553299
144.110123
52.553131
14.783342
-6.319503
-40.131512
-47.023453
114.940483
141.848709
139.279480
122.265572
157.303177
162.154053
149.913376
162.998611
151.181290
145.937836
139.022034
143.366531
118.975906
140.844635
157.802216
70.881218
146.088104
130.232880
-34.915699
17.195673
-23.783262
-16.717661
-29.841726
20.898766
149.872299
114.663284
145.312210
153.865982
135.125412
133.075485
146.121063
146.105164
-35.776836
-21.957092
-7.533483
-54.848171
2.508348
-23.793295
-18.856993
-44.074810
-12.932742
39.772038
-12.377201
169.590073
105.057961
143.498474
142.572021
171.308426
156.707642
144.400604
150.940140
-168.452225
136.234833
150.052643
118.481728
135.192764
142.793777
134.037537
126.615799
147.303329
139.539780
133.983246
143.663574
168.105316
130.236099
144.797333
162.992081
155.233307
135.294067
130.272949
132.446442
138.461594
149.640701
151.272720
129.810471
142.014740
130.428253
-39.199905
29.590908
28.768703
149.413986
119.257217
155.297424
141.409088
159.002975
135.121597
162.846085
133.418243
154.634109
141.818954
159.675232
153.377838
151.719528
132.416794
139.805984
155.625366
128.718582
133.874634
128.704575
139.825439
141.832108
152.605194
141.000320
128.856537
3.165082
3.307544
-34.103756
19.253712
-27.084721
-33.413860
-33.834515
125.993103
118.505524
135.299545
145.940765
151.169296
144.252533
159.892212
155.578415
148.562424
146.058655
116.794586
141.167709
163.716751
147.495880
171.233246
142.490845
145.221436
140.380432
112.502258
164.677307
131.329697
145.785156
109.477913
126.221764
139.422943
163.023270
153.300461
158.850159
131.629990
144.570862
150.176865
-176.042435
159.615967
168.979630
140.414642
145.083176
27.535561
88.734756
160.627640
151.184875
159.007797
141.429291
116.124878
141.611252
113.850235
151.725739
159.757217
120.364784
171.618362
142.652039
157.157623
139.523834
145.911850
164.315964
118.209419
144.933029
108.062485
174.348358
137.046188
139.967209
117.247078
154.995468
170.210190
123.602577
144.134659
150.547546
145.984497
155.195480
135.282150
152.256287
123.892982
160.527344
137.295074
157.531403
144.260696
138.874191
-96.189400
-39.832298
-1.705824
-5.978124
-5.430546
-49.385777
-12.969556
6.586897
6.575634
125.667564
-1.435314
-32.368092
21.735685
8.397699
113.990875
147.152344
123.344414
164.355728
158.048935
150.054901
121.928116
116.765915
171.753418
175.893433
171.271393
161.400467
146.423752
139.532288
132.241638
162.538391
139.153793
176.816971
152.594498
145.761307
151.922623
135.733459
157.945023
168.301056
133.373459
-42.541374
45.875832
131.708313
149.975754
145.962631
133.080627
148.234619
155.061203
142.922470
-163.808273
139.672638
133.587936
156.487976
151.952042
122.553658
148.769180
122.991623
130.176727
161.321823
177.492661
156.891998
140.130936
121.411438
138.127014
159.579239
110.074379
129.564178
159.288956
150.810837
157.248215
169.811035
126.254143
160.752213
156.741638
154.821945
123.876495
109.299721
-0.579460
-36.065102
142.955688
141.532425
125.208221
-34.556332
-33.279327
19.044817
-40.875053
3.673011
-29.993919
-17.370695
148.174850
162.907440
165.130951
169.785477
151.222916
150.255157
152.005203
140.185822
139.252151
155.770248
160.010529
136.183655
126.773972
155.588608
139.790558
137.068466
165.430969
155.158310
163.735794
159.596725
4.652737
28.850130
145.468552
129.293594
152.950577
165.867996
153.745743
144.748199
135.697479
142.195709
145.942749
150.530167
-175.582336
132.752548
109.389771
139.312057
154.726242
163.072845
120.899300
141.120743
18.897652
10.460422
134.017715
150.135284
135.361557
165.145584
-13.596116
32.401344
5.543725
-3.006740
-21.485081
-0.641330
-2.277440
-19.093966
-9.570846
-41.050621
119.511246
137.083145
172.443970
120.769485
161.043579
146.179977
141.543701
154.963303
158.987366
135.320938
131.481522
145.962494
153.265976
1.405278
-11.368393
6.619328
-30.698061
2.032303
146.617249
114.751587
-179.351685
-169.572464
145.868698
127.030212
120.480431
143.302856
149.767075
136.463165
132.528244
136.573334
151.379715
137.181412
-6.317268
139.127869
149.202927
143.180771
108.663116
178.077957
134.183655
143.664291
139.228958
119.892296
154.469986
166.385712
140.546432
145.254974
140.163315
158.821854
149.627090
151.609100
165.185272
122.976295
124.421616
151.945160
145.107254
139.201736
130.717163
131.245255
31.522568
-11.596544
-21.422203
-27.257364
24.436895
136.760712
135.727264
155.638657
177.530014
127.304504
3.646420
31.375412
1.197956
150.454391
145.326660
132.647461
165.941223
122.169403
145.999008
142.493042
152.697647
146.468155
145.939407
152.753586
163.570129
129.101868
146.135880
125.174217
158.433350
11.136641
158.432938
151.006653
149.534744
129.125214
140.134552
117.066223
152.959625
141.859711
152.302719
145.282684
133.724304
179.925964
124.940521
-177.793884
155.382904
144.725632
141.142059
145.022461
153.021347
152.767410
148.706360
17.325098
-19.066427
-10.710389
-7.354126
-41.472004
146.358200
124.258743
133.883575
113.424324
159.339905
168.819626
173.251801
157.834595
14.424873
6.771525
8.310589
-45.854908
25.875870
150.715958
143.560547
138.868408
170.770020
151.157883
129.239456
126.881943
136.612534
151.151825
153.965134
142.698318
141.686310
148.780350
153.875076
128.151154
159.654266
154.643433
124.767181
142.175903
149.355072
151.224228
145.400635
160.730392
119.513931
155.540604
145.609543
153.860855
134.997971
146.948746
134.928406
160.754883
131.579895
147.403427
127.986984
147.660721
127.017334
172.900345
149.338882
126.822960
133.468033
157.736801
154.496445
157.366638
148.477219
169.529770
141.092468
145.538895
149.197845
-5.446004
14.920071
13.258491
151.986359
143.621658
153.374451
143.742249
153.740234
142.752350
107.339569
141.130035
138.469940
140.250000
171.274872
117.871368
129.620285
151.036133
151.083801
-39.290802
-41.188431
3.247331
-47.581657
-179.565231
-126.008415
165.768723
143.799713
156.450424
154.795517
150.358902
171.279770
161.660446
153.633240
149.194824
141.657135
132.974365
159.606461
144.571106
157.364273
146.079300
139.644104
156.356003
151.201004
159.626877
174.639175
135.858597
128.491013
148.176758
155.357254
157.170135
126.165825
156.249649
-8.156610
-42.888287
170.993073
146.256073
146.235184
157.359909
165.285080
119.128067
162.099304
-22.776812
0.368505
0.418714
26.512312
-1.149780
118.551788
132.685867
147.173035
151.549911
148.046494
145.498825
149.800659
18.091518
1.961343
-6.939778
16.699629
-36.909325
-14.523795
-1.920913
-37.733532
-44.694637
11.428529
117.335487
146.552795
133.457108
147.617889
161.702866
135.854538
115.932472
125.649055
179.546722
149.792023
146.637863
168.896683
159.862122
143.850937
-175.595520
125.323830
150.782928
131.546616
129.162521
140.102753
112.200241
162.681396
120.948982
140.796616
154.759903
133.319489
136.359146
151.807938
77.713547
6.609811
-145.182831
13.615061
98.449265
137.731995
148.008789
155.369293
129.378113
148.117081
155.942200
151.011292
142.420959
172.098999
137.416046
141.356445
169.104401
136.061813
167.961395
143.649551
145.950699
157.884918
140.925690
128.121033
165.794968
152.442566
125.437210
145.575485
134.550018
166.833160
145.244720
151.906357
147.785431
133.471146
119.562576
138.257278
150.546509
132.175797
143.448502
144.884598
158.340530
139.397156
-175.843369
129.844681
124.629623
136.176498
145.458313
134.086365
136.261139
132.741608
128.859131
99.127235
151.526093
155.204803
177.256546
-18.273163
105.144760
179.931458
139.334976
124.161552
143.077820
-171.524323
145.404755
134.704605
149.512238
133.667450
141.566422
161.643707
148.487900
155.009766
168.071625
163.536728
105.262444
151.453583
135.109161
147.021698
145.635529
135.859741
164.956711
153.258759
151.453995
150.675049
126.385048
139.772568
143.492599
152.551544
146.828156
143.983643
177.099289
145.477951
172.907333
143.544556
155.924225
-3.598476
-42.975903
-33.955940
-22.458290
-11.753510
-76.871323
18.220493
12.934679
11.144064
3.064330
-21.376480
-43.293789
13.688479
6.200773
-16.585575
79.743195
137.602142
140.880844
149.092743
141.312241
162.144302
152.006622
137.913986
168.381454
106.028168
144.188675
142.735214
132.122543
157.990250
105.452881
144.068329
171.683319
117.568939
129.398865
165.272690
132.481964
141.620819
157.567169
-13.577450
-40.992962
11.079510
-20.201395
-8.926826
-43.493500
-16.743357
-42.080479
16.195490
143.252960
20.146406
45.368664
18.897251
69.163116
117.466873
142.295425
114.204880
141.561676
152.741287
152.949127
139.085526
159.607544
159.690231
106.136818
144.870087
121.086403
146.749176
157.910110
156.321732
141.527161
142.247772
133.114471
123.528732
110.744316
140.529495
140.630447
137.623291
137.923813
140.842346
134.078156
169.800079
153.276169
147.166534
130.267105
137.030502
158.624817
120.770180
132.425873
147.054016
144.420685
142.502319
131.105011
129.182632
142.050980
171.840897
-171.222061
2.742739
158.989456
161.510361
136.751862
148.716812
141.505936
155.080093
148.513870
163.489044
145.422379
158.801239
143.342773
148.404877
117.704140
169.876663
169.667435
104.296341
151.099304
118.063499
122.093643
152.852707
169.930817
149.321915
145.280060
142.907455
152.486069
158.467941
124.175644
155.526123
137.127533
103.810135
134.573593
155.571548
147.275589
-71.931480
145.112747
143.277115
137.049805
162.445007
12.029261
-20.091015
-51.946526
-38.484840
-4.622706
-34.208855
165.538864
143.330399
153.374283
-178.266052
-144.044128
-168.954758
-146.772690
-137.225266
-163.256165
51.448235
129.896423
151.243576
154.180588
159.693390
132.500275
144.373627
169.339935
139.726074
21.697180
-25.396091
26.820753
-45.011196
-7.071547
30.628513
-10.748252
3.952848
-28.414635
10.215268
-2.565214
133.220917
154.757263
120.941307
126.244934
157.067047
147.091446
156.135193
158.786255
145.061447
131.610275
164.504425
131.685120
104.061394
105.659111
146.665405
130.268570
147.561966
151.650513
137.248795
140.710831
153.279968
148.388580
136.371384
172.849075
125.557610
141.821869
151.483643
166.417465
167.399979
143.452179
-164.450684
157.223709
149.411133
154.566727
121.158325
114.591713
130.615555
105.132568
154.272919
158.972473
178.449707
-27.989199
15.075463
-29.077599
139.394867
22.894053
47.946609
-35.142349
6.746977
-6.777228
151.144806
144.740723
150.395599
135.285461
128.139587
140.133041
140.364914
153.436539
143.397720
138.944565
134.161560
170.390884
139.752167
139.260193
102.898857
137.071289
168.860397
132.170212
135.978745
152.114731
163.879639
123.248245
147.884399
150.404343
136.433929
149.852859
146.742233
159.173401
129.641357
151.780685
136.682373
119.529861
159.565018
111.350479
147.894348
168.462616
119.268700
134.243332
147.895615
11.571442
18.393072
8.612651
4.932289
-6.289617
-13.862877
171.057205
161.767838
120.812737
157.626419
146.109940
147.352554
56.049812
146.828400
136.143066
101.042427
162.364990
133.007538
148.956421
135.545502
23.012684
-3.680467
-45.719688
27.765198
-41.026817
-34.545879
-3.694591
-13.990975
-5.272657
10.775502
-40.201866
1.346103
141.047791
172.074707
151.180435
150.090897
149.226456
148.827789
158.447372
141.865341
142.105026
135.942291
126.480354
154.362503
175.739655
172.487579
148.286301
144.952621
135.852020
138.222961
178.560318
153.563278
147.892273
136.706940
146.959427
156.536972
137.992798
142.272491
162.180801
162.208069
144.203201
165.426636
145.127884
145.736176
154.428741
-156.194626
-171.812775
-146.915588
-143.935486
-178.334335
28.736633
132.180771
141.972305
169.080978
130.086334
104.168167
137.220276
149.255768
40.044456
128.451645
-10.342368
-55.941242
-26.469025
118.588005
131.445236
160.549850
147.145920
139.123047
151.405945
135.673935
149.632614
164.835175
145.709259
137.810852
151.034927
145.385666
152.901138
126.242615
151.896713
144.053726
134.651810
153.817230
122.888237
144.152222
120.215149
112.010796
127.673508
133.212555
134.634705
122.207321
157.970047
151.615845
-175.849457
150.387787
142.021683
148.305038
175.101303
133.253021
71.904022
159.225449
144.201050
173.734482
171.557678
120.456551
131.463669
173.837814
138.478943
127.854401
158.534744
132.032364
-1.059248
4.118893
12.480529
-14.312607
-12.484921
-29.344912
-38.690868
-24.762430
20.179964
-21.209326
13.594299
3.945807
-18.391512
9.100576
12.300682
7.872152
8.828861
-38.771114
3.022390
-43.154903
17.299955
107.612877
142.433212
140.095123
101.425049
140.681091
137.290512
148.412979
139.627777
140.608231
144.895828
151.161392
149.134247
142.341705
157.237106
163.925537
46.926006
134.458664
117.035583
136.848969
126.568100
123.844330
133.828278
141.358459
128.979584
174.403244
164.739792
25.659529
150.949203
146.420624
-12.043165
-178.558273
-18.881069
8.735655
11.878891
151.450058
163.563477
135.439438
151.885391
147.174515
152.947128
172.442581
174.967819
148.817825
157.981766
146.808060
128.133850
121.948074
149.384674
129.899094
-7.096497
174.814728
136.576981
160.216019
137.532074
157.225693
171.302917
134.407959
143.069122
148.013229
114.389404
133.637451
138.471588
151.005661
135.583267
148.839600
135.182220
120.442047
157.422424
143.410217
159.284271
147.424606
-24.655100
-33.422298
146.889572
147.958633
155.182297
152.705200
137.373489
143.709381
155.786377
136.478210
142.593277
126.812698
174.236176
147.700333
143.784866
143.142334
152.605713
152.476349
127.586380
138.449341
161.641434
123.818253
141.609451
153.164703
138.035492
143.527649
143.404785
127.702362
158.306549
157.920441
166.703186
167.270065
131.896484
142.789291
137.603531
149.292953
142.308624
129.632812
51.534592
154.118423
153.418564
143.508179
136.484253
143.776276
176.942566
139.134277
148.442017
113.494781
163.225464
134.712692
114.589165
127.025093
143.198303
155.969177
115.498367
161.739639
138.471725
126.865921
159.171814
159.735886
128.613159
9.955462
143.464478
153.837082
144.732986
145.003403
148.895065
135.123154
151.473068
153.290512
21.872269
6.455672
10.594496
1.286031
39.629906
121.589165
137.916855
122.111259
131.844604
130.328232
119.263290
138.239685
136.000961
130.296860
160.131989
113.218445
145.129440
144.992935
114.519119
142.512268
154.366653
162.586838
128.060989
144.220963
148.438797
160.710052
122.214973
135.727386
140.162659
127.642624
122.095612
-170.630829
130.799347
154.356323
133.789276
-42.445648
140.022415
164.015518
159.910812
112.918472
148.352844
133.209915
132.053558
-6.717817
-33.146030
-31.470034
-15.321432
19.287073
144.140610
127.826714
171.366608
48.595039
-159.481964
-158.986572
-140.968643
160.282745
152.490372
179.511002
-159.824875
-170.998535
79.223228
-141.834656
-167.607101
-133.551559
-166.482254
-143.516953
-159.496140
-150.664581
-152.891769
-130.803848
49.307281
87.632103
137.561646
152.217514
134.444458
133.739685
159.884857
131.470947
26.932301
-155.076126
147.403976
58.005093
178.377060
155.346954
146.847183
-47.816753
3.648461
-39.542366
-50.417179
-23.982775
-49.629486
5.711275
-17.646503
-2.295075
11.518937
-10.222275
149.396790
143.329376
151.218735
158.009995
142.268524
152.101959
157.892456
145.882141
154.371338
147.788727
15.551457
10.723520
27.532084
-36.497379
-34.040489
-52.195255
19.487522
150.265182
143.219849
140.056320
150.782364
142.448151
118.472122
102.710770
11.412937
-11.940980
152.229797
158.798996
175.524277
136.553162
157.101761
133.133026
147.248032
-6.110836
12.299544
-31.099857
9.609528
33.824661
-38.536175
-23.486574
147.305527
138.576385
148.260757
133.843613
161.587448
118.140877
162.562561
142.311707
164.160446
124.494370
138.916748
15.284658
-12.200525
-38.916420
-14.300487
170.928177
164.585892
118.685661
150.746536
147.456284
141.168884
146.219955
156.956406
161.784500
156.402100
127.368134
-45.686558
-31.151087
-6.373229
151.955429
153.784103
155.536224
157.611450
128.430023
149.629272
154.088882
150.824417
130.580902
148.461334
149.507889
150.592911
161.108856
155.530273
156.416977
157.422531
150.714600
130.517517
-32.608345
16.115021
126.269684
143.718369
153.286087
135.737396
145.239914
154.233261
161.582657
139.037811
155.549850
-1.062016
-38.047581
17.966202
21.495380
9.193575
58.426044
-16.866488
-25.331356
41.847103
155.884399
150.867538
137.903320
144.864990
157.780212
127.566452
159.595551
150.407608
136.645920
150.704285
166.423889
151.196945
165.162521
36.531788
156.555084
139.512115
124.717934
150.470871
134.401016
154.140640
158.940948
116.031586
146.017715
161.055466
158.411697
157.388855
165.494186
151.204529
136.342682
143.607590
150.146667
159.314529
156.471756
162.751953
171.241806
-2.607219
-14.563766
0.849037
144.895569
153.287094
155.631317
175.593384
145.632980
144.585236
148.204727
116.216087
159.104187
-172.438263
126.287483
142.325378
123.375313
16.527126
-53.310658
-18.286804
2.037016
158.264572
135.021759
130.191345
113.927261
147.868912
128.964188
141.391220
142.622009
143.473801
149.799179
121.320503
137.510345
138.287369
-174.979431
139.582504
177.209000
149.844467
24.008011
-27.994865
8.530761
14.769779
-30.194086
25.144421
9.375299
0.118694
152.131851
146.981155
148.989288
142.282227
152.057968
140.016159
133.431061
144.988647
148.046509
144.427628
113.625832
150.266006
146.822037
134.972641
139.647369
159.227005
-173.844818
151.408905
163.251648
141.606186
151.518250
149.508530
160.736420
131.399719
133.008560
142.420105
164.565445
132.499176
148.210648
134.165863
134.993271
127.645653
120.730911
125.718231
152.613647
138.434875
127.553802
155.780548
119.542458
151.533066
33.577637
64.984482
169.552673
67.911499
135.690140
157.168839
143.100891
164.674484
149.367065
143.463120
166.448410
153.713577
144.822403
142.867065
145.920731
131.739624
151.867661
139.132263
138.356934
122.673279
150.928391
0.499677
-42.257633
-2.704939
-7.298771
18.898865
-2.367198
-44.037708
-43.292984
1.463933
-35.226673
36.336033
-1.043615
20.084839
146.829987
144.129929
143.924759
173.395340
-179.061630
-79.869583
-40.136715
20.446236
-9.285418
21.871462
148.965164
142.751038
32.585041
-7.595407
15.085242
-4.699321
142.497986
122.526016
131.514023
162.442657
152.787399
153.189804
118.154442
142.737061
139.633270
137.514542
139.338745
152.837219
115.845192
160.877335
143.483505
155.702347
126.665237
160.771332
158.830338
-13.106781
-170.171387
-21.345606
2.483646
-44.509903
-6.624807
21.682644
150.157715
157.193100
141.264282
27.043865
150.939468
144.644714
137.962097
154.682968
159.591370
144.325745
142.369888
168.569885
159.141754
155.749390
122.913185
153.578415
151.487595
152.616638
162.464325
150.779251
148.364914
150.429626
138.129227
154.841904
141.907959
117.081482
144.976608
149.439865
137.065628
125.832169
160.939804
150.972885
4.109945
-5.494119
2.571540
140.786896
144.119217
163.186768
125.618889
151.673309
165.555069
143.965515
143.375259
163.510284
147.200760
164.425049
144.833557
137.070419
140.655853
123.824860
128.535187
147.758224
146.417175
153.161362
128.448517
140.520035
148.311447
134.164246
152.049515
153.141388
136.056595
152.924026
151.321594
147.546783
134.234787
143.422333
145.465805
144.282104
146.931015
144.812363
142.101517
140.444656
149.124420
156.864548
140.690598
155.264557
132.516129
120.692909
154.270370
166.571121
146.965485
153.234879
138.270767
148.819626
137.585083
152.726410
142.029129
67.501694
-30.387627
10.155283
143.399246
161.189026
151.452591
148.886398
117.168449
11.046032
17.659374
-2.626517
16.708326
135.853683
108.971878
149.718613
148.676987
154.183365
158.684677
128.263138
152.905090
131.636230
153.750809
4.032792
-1.769567
-40.548016
-26.118372
-45.983860
-4.484060
139.247726
163.112061
141.761627
149.632736
152.593521
163.296539
145.681824
115.861351
127.700409
156.552612
127.204575
131.662704
179.315842
142.197113
-176.688904
109.187820
145.751251
154.271927
148.077209
155.357910
136.628799
-1.586096
7.044169
146.235077
151.004883
133.504532
144.739563
163.477188
113.670403
151.195114
130.835815
147.863373
172.827652
-13.851740
17.623665
-21.556326
-39.726345
174.065018
16.539810
-27.535496
8.549641
178.666000
111.777779
161.949493
145.376114
150.908051
132.610397
128.715622
135.293259
138.451950
130.614822
145.326508
146.322678
137.484634
139.324982
139.251587
133.569809
140.474503
173.610504
137.391129
156.985535
126.990913
155.621445
144.248154
160.616287
-27.863630
-38.030762
-9.038180
20.682375
-49.098045
-55.635021
-1.821127
3.347435
-9.520804
165.383362
124.386040
179.632019
-13.791744
138.984528
125.470680
145.261017
167.455154
142.998276
-155.260559
138.651505
128.820526
127.489464
144.908203
150.893753
4.181560
-2.263907
-47.339218
-37.798267
1.142610
63.515850
-29.681519
-122.834099
159.773209
142.792709
134.837646
170.524246
140.698990
164.249939
163.104507
155.581985
133.699142
155.382706
140.769943
145.616531
140.267410
114.280220
174.235397
110.524971
123.479912
156.774887
137.500961
-8.553246
16.738306
143.929764
156.215958
130.129974
133.956970
153.811371
138.674286
144.853439
132.629242
147.360718
164.717422
140.685928
162.604507
126.476532
144.211914
-178.241638
124.738358
119.452820
132.740021
150.661926
152.340378
114.782555
131.911072
122.514328
134.823242
155.287857
132.914948
156.607574
140.395920
110.721413
111.918892
123.814919
152.400345
152.751816
139.194687
151.216415
141.249695
137.421661
-174.904022
144.817551
141.461594
134.278671
154.913635
143.818817
131.974564
139.428177
138.999008
154.078186
115.482193
141.202316
141.591827
151.736694
138.445557
178.271500
132.528946
151.984695
147.350037
146.272934
114.900444
84.030106
137.154999
127.796600
171.273224
144.418030
143.709030
137.842468
140.099091
125.585701
161.376785
146.744003
122.064735
-170.095917
-1.985146
-34.235062
4.231886
58.037071
162.635208
158.875320
150.707108
3.494295
139.179382
130.279846
129.253113
148.693283
-163.416061
-156.139252
48.937119
147.370789
151.636688
147.414276
163.279922
143.171814
143.081833
133.139694
121.044853
166.537704
134.899155
143.699265
138.041687
153.170288
107.196320
149.366180
144.996140
153.658585
141.386444
145.978317
129.715088
144.157669
155.334595
153.482788
119.227066
154.665726
159.126099
175.373642
130.781219
149.304626
149.373489
157.842194
139.575394
142.005493
-29.053816
3.440426
3.058319
-57.775326
-6.703351
11.919785
159.624237
116.885933
155.489059
156.261551
129.032150
147.031204
149.761017
160.624054
156.646790
142.853104
146.773270
119.841888
-39.942322
8.998681
9.385859
166.144470
145.528229
127.541443
155.241333
-45.743671
-32.370770
157.688812
156.461212
109.075180
152.461639
145.125900
110.051155
149.127808
126.099693
173.969269
145.565247
12.692428
156.035904
155.113571
149.447830
127.276031
149.165756
141.853104
157.583862
172.196472
142.295349
143.634338
151.260513
132.410370
135.384964
146.805206
153.315018
157.852966
154.528778
141.848099
131.227509
104.275322
143.916855
173.175171
130.174881
-43.793091
-18.893677
8.997394
-28.989807
-7.632677
4.025160
33.070507
-50.348335
11.720487
20.434111
-4.138815
-35.319954
26.703796
-63.505463
16.234209
166.276291
140.557602
157.371292
158.269150
116.772415
149.440216
158.570175
0.027976
10.637244
11.726925
150.268234
149.598694
122.625015
146.178879
138.033798
15.385111
99.506981
142.015991
129.952377
136.625732
137.971054
166.909378
139.194275
148.304169
144.669968
147.959000
124.944000
158.006607
132.729477
153.840775
114.552834
158.284790
-43.168438
128.297531
151.820984
142.171738
137.652573
140.553101
130.313385
125.966438
130.944397
-2.515595
17.088276
-18.922657
-9.762110
7.927289
-9.514857
161.120865
163.993515
142.468002
121.573181
173.341049
145.563919
164.891968
140.251373
163.456329
141.395325
138.233429
132.808868
121.908638
141.976929
136.845886
143.194321
128.768814
130.511383
138.559311
131.886200
153.029037
148.617310
153.136780
150.630280
156.235596
129.268555
125.058342
159.244431
162.979431
162.245102
150.240829
150.924973
156.059387
143.931473
145.787735
136.615082
151.935638
157.249832
152.898499
130.728668
122.503998
131.926239
135.459518
116.844193
152.510696
127.158173
139.115479
136.111954
-165.016739
120.235611
143.965530
163.009109
138.178482
153.676666
154.611954
130.953873
132.233871
147.970016
137.412476
146.520111
151.119186
140.868332
148.970093
127.380180
157.530350
152.124985
158.333435
122.527687
140.018478
-26.796749
7.892000
143.405380
142.031189
142.679565
129.172760
140.928009
119.116798
159.668503
-70.962685
172.774185
122.530815
129.751724
145.247986
132.190689
-15.526090
166.279144
160.627548
154.010239
155.347809
146.835815
140.435959
152.798737
133.905701
152.774246
134.933334
152.277267
-23.204584
18.184460
7.740197
7.308899
128.100281
145.160889
135.127213
155.572708
139.202591
142.733765
163.403519
114.333557
159.465927
147.302643
146.135788
154.542877
138.600937
116.839249
154.615814
137.816574
-47.823986
-18.770508
-40.463787
-37.911327
0.377942
134.919662
-44.524185
7.735530
138.951111
134.486923
113.557892
146.913101
140.611908
134.757187
126.164635
170.607224
135.774811
139.808640
-173.336700
143.239120
117.234566
154.541382
144.786499
161.715652
159.609512
141.443069
150.371094
143.101074
145.023834
-55.128937
19.501328
18.963949
-34.070999
-31.763060
18.916706
-18.502645
11.879090
3.522478
16.750540
-22.882971
116.328331
149.002197
128.178299
136.285751
176.992661
109.499908
107.027893
121.046051
146.313324
130.821686
165.572525
115.882759
155.864883
-172.645721
135.461441
123.553047
147.115601
138.121475
143.930115
-133.653824
-153.076920
-137.625519
-169.789322
26.432926
-149.203186
-143.535828
31.155630
17.025520
-148.766983
-125.780579
143.930435
139.976349
-127.603172
16.417198
170.015472
132.796570
157.747986
146.746078
134.765274
152.499374
141.196838
114.608002
124.496597
147.522888
-5.264102
27.200779
8.815947
139.347900
128.104965
120.412964
159.509918
154.898453
139.127609
134.403061
165.574097
172.291290
162.499619
147.404343
88.168480
133.754883
130.322327
157.193573
147.787170
135.319092
152.417053
143.568405
154.473267
163.125061
153.044434
131.037354
126.845718
142.429962
141.039200
157.120438
141.254227
128.877365
158.476868
126.706161
176.297455
130.231888
158.859802
143.523102
141.298035
175.296555
143.465576
174.122360
150.474884
153.492462
140.200226
23.794447
-1.238595
91.253990
142.942032
165.863281
145.495255
153.792603
170.678467
-44.538834
37.499294
10.208526
162.778610
147.867447
129.013687
132.614502
149.982880
143.313293
167.877747
120.913712
136.650024
148.333450
110.583687
155.667496
150.368408
-38.439369
-9.688663
119.954109
142.459030
146.732864
124.023636
23.516558
-26.953827
5.064614
15.437517
-43.688660
40.099903
-3.176936
-16.652620
-15.551317
22.367521
162.104645
137.028091
130.763519
155.636047
136.764206
168.385513
57.051022
22.255264
-153.204422
-159.574265
-142.031830
-164.220016
-167.722443
45.265461
25.744156
22.503349
50.216209
22.175661
168.424622
157.765305
138.975464
145.362122
87.115845
140.691498
127.561943
143.732559
150.811203
136.168243
152.617889
155.457214
158.990692
166.538010
134.811829
116.167397
145.024658
139.224670
142.681046
145.573486
143.337296
154.458984
176.729538
132.421463
144.565536
109.628555
159.152649
154.965775
127.611671
17.085066
-29.832687
-43.772133
172.880814
147.935425
150.728439
149.974548
157.664352
155.280594
137.112198
134.338852
153.275681
145.411560
177.411682
118.411034
147.536972
16.532564
167.571045
150.009171
125.252258
140.266174
144.275238
152.515076
146.974762
136.299103
159.309540
155.995453
145.356155
146.681198
155.307968
-30.575825
21.764027
17.110785
-39.072445
-4.218119
147.175003
149.306458
167.349960
140.095749
135.332321
152.384293
138.867188
170.858398
127.107025
134.428329
148.799698
-164.697906
148.850006
160.175110
155.179443
152.168533
150.769745
155.233490
98.948021
122.526978
150.225082
-1.054248
-1.383384
18.207851
-12.890789
-15.210769
-6.416921
0.799663
-16.861813
-42.926353
-174.936005
166.159485
152.249481
155.883957
155.116592
27.444805
26.692114
9.626513
59.904819
-53.408421
157.296112
154.935211
178.864761
22.783735
-152.807938
152.097519
172.630402
151.924408
133.204895
145.406082
140.916168
0.027976
9.898667
59.970364
127.446640
155.580368
106.284370
154.302277
148.860199
137.532501
-147.749832
144.827057
158.474167
143.470688
136.478790
130.329269
114.154793
151.609375
121.411118
21.590162
-28.490204
7.277936
17.537861
-45.858990
3.131191
151.704880
140.471436
145.777359
141.999481
151.282288
163.557587
139.283401
143.414612
163.237625
-42.243813
-15.625954
22.244270
24.195768
-17.777872
132.923553
149.324921
117.372368
134.600296
148.964310
131.645630
166.452225
145.499146
158.980255
-27.768106
148.577103
132.332382
138.693375
145.821960
122.499329
138.281036
108.974327
140.280548
149.112671
149.595749
147.423386
131.472290
148.156601
166.796661
148.310074
129.310791
141.685043
136.756897
137.029419
148.660553
102.018982
149.466202
128.656525
151.955261
151.881699
151.230103
146.874680
175.731155
139.469757
132.406113
145.545517
138.029999
149.905914
146.590775
160.028183
147.295578
146.669159
144.247147
153.097382
136.091232
146.089874
125.497589
157.486160
143.797028
132.935608
125.039284
140.917725
156.921188
127.846901
143.875488
135.062805
129.347107
136.761032
-23.931093
-12.272921
-42.534798
128.416901
142.563492
150.081711
159.011627
114.689125
136.290955
141.428940
152.378174
135.891800
16.567261
-14.713573
-35.601231
-16.513039
4.442501
8.160966
-32.367599
153.309494
141.372177
176.352386
144.809555
156.572632
143.608124
119.436722
39.991287
141.735519
-162.819321
135.167267
133.150101
170.903641
152.894150
143.437302
151.584518
113.672516
159.363815
151.950912
124.918907
145.867386
143.957123
150.458481
146.284546
153.474869
158.240280
140.416977
167.496918
129.373352
152.192337
21.924261
-6.187004
-45.771805
-46.057312
-52.849453
129.877884
-45.089203
18.022802
-33.385204
13.169209
7.046370
-39.254101
0.870881
-24.201349
36.706303
156.375458
-20.247677
-39.600624
-10.870258
10.188081
139.766693
143.346939
149.596161
154.578674
165.132339
130.038284
148.268509
134.710068
127.661011
156.030731
139.329926
-20.991739
-40.580708
-17.675051
28.640509
5.736272
142.635849
148.623383
149.261017
153.956680
140.307465
141.382523
140.965027
166.329926
151.119202
146.690628
146.431885
150.613266
125.809387
149.929550
158.789841
148.469040
137.190247
140.773102
140.830963
161.633438
149.534225
159.159271
129.638489
132.342392
162.094116
158.690079
129.054398
27.388386
161.707520
-143.020981
175.765640
-150.752441
-144.688339
178.467865
-159.334473
-178.959946
24.007717
139.321625
174.755310
159.520767
145.316177
171.265778
156.634735
157.187744
143.480011
-34.265770
-19.515911
-21.070648
16.407421
-31.689819
-46.201096
-10.599251
9.841188
11.297471
52.240154
116.955261
138.359863
154.486740
-91.986504
-10.912840
-179.835663
152.527405
135.021576
150.512589
148.399872
148.005356
145.156418
131.605621
155.733566
114.780327
130.035248
145.441544
144.950378
116.500061
151.533493
133.364929
115.467636
143.792419
151.732056
143.032410
129.139969
169.241928
-39.903381
-86.794685
-11.287827
-30.910912
158.813278
133.678787
-0.600683
-12.132484
-12.550218
-5.061208
6.798696
160.706726
139.214691
126.693077
132.584900
161.209473
156.494080
150.830719
127.072289
121.183151
162.044830
166.623993
147.093018
142.816391
155.007965
157.351746
136.028870
3.012724
-37.105755
12.097630
-12.005198
111.578674
161.942429
138.703766
156.824646
178.766464
123.645515
153.219162
94.741470
-36.619370
-38.034996
9.881369
-9.225263
-43.216095
23.182734
161.849380
153.669800
154.630966
138.669189
135.045364
143.689438
163.343506
150.613327
137.393066
-172.941711
151.806458
156.134232
135.532715
156.667206
142.227066
150.333481
144.749588
154.710846
136.775269
142.775787
146.402985
153.904160
151.558014
136.373123
150.773468
116.358879
158.401688
143.405426
177.051559
168.113144
111.311462
147.597748
151.707199
133.339142
134.090714
127.317482
165.101486
103.284508
135.670349
-131.758286
157.500320
149.102768
136.420502
152.928650
132.716553
126.147491
135.052780
13.627519
-0.596105
-1.368021
2.438954
-55.590111
145.681396
137.921066
142.224167
149.771164
103.492104
137.730713
154.580780
12.116680
145.893082
-168.923386
152.544067
170.127777
148.041672
144.043579
129.155960
131.887329
133.290558
133.638046
145.039322
154.274384
179.010864
167.701843
157.775024
133.925522
148.221146
158.663788
-24.969181
-7.955321
-6.750319
-1.440757
123.051674
144.403763
169.409424
108.629318
168.932312
147.541382
148.158554
118.126869
141.368973
149.657822
173.489548
171.202118
143.053329
112.405830
135.717209
137.274307
-41.434727
7.153766
-18.099304
17.817457
3.886401
-12.639051
-2.592010
-49.019073
10.742866
-0.713815
155.751099
138.705872
170.941086
155.561356
-176.288315
133.009842
147.845016
156.392105
170.966141
-169.041702
139.228699
139.956299
146.586304
150.112595
137.571014
141.145615
144.587601
18.541023
-0.552493
-12.649131
-8.335267
3.618336
-39.068062
1.320417
146.213165
115.993599
152.094788
153.442261
161.738068
125.076057
172.658279
149.984970
152.561386
149.893051
134.217041
134.748703
133.355347
149.394623
155.879517
154.255325
169.147324
146.661484
136.363754
150.542053
143.493988
132.235672
130.124939
150.161514
161.475662
155.455963
153.285553
118.808975
144.509933
147.425735
145.433701
161.742935
160.844681
140.486084
135.583237
156.824661
161.768875
149.991348
132.448151
159.790588
136.181427
138.735367
160.155807
160.723526
140.996048
146.307404
130.427872
164.500092
131.701935
144.691040
144.868057
153.357162
146.687424
141.634872
119.296539
-3.019539
0.656706
132.319321
129.869247
146.916870
141.934830
142.558197
150.938095
129.274429
120.153496
136.586319
144.443024
160.390244
140.108047
138.723923
138.207367
168.061066
154.328247
149.595734
166.371964
6.363778
164.726334
-53.270863
-27.701271
151.528732
138.805527
117.651299
131.564835
157.755920
171.362228
136.149521
158.272827
141.646942
146.197983
137.309662
101.402412
143.686188
154.502945
130.079163
134.132126
143.695068
144.801453
145.390625
13.065166
-1.064960
3.361676
21.365711
170.860733
171.518570
138.773239
154.015976
131.916962
158.277679
140.084885
161.907288
166.767288
142.601974
-178.413773
134.695541
146.447632
149.416275
136.137741
129.599533
6.831016
46.348801
18.373493
132.977585
142.042252
131.704193
139.654495
143.738449
178.660446
148.545685
30.636053
-45.067890
-43.406658
-47.034542
21.017380
15.265667
-23.039227
-20.928968
-40.137028
3.724731
133.361984
148.087723
109.608917
148.735336
132.034805
160.069397
136.440857
159.812714
144.799866
143.345734
144.859985
12.295247
14.771976
17.233326
-42.816635
-47.138851
4.753326
156.156387
145.105530
150.155792
158.927002
150.934326
-37.819614
18.873291
-39.133999
1.272724
-37.398293
-5.684341
31.860720
148.049881
103.995552
125.942932
149.985809
145.640366
117.922897
174.481003
147.059311
149.645004
-179.911514
141.253326
153.826401
135.690063
159.718033
129.238678
164.245056
164.262894
124.481636
119.453690
144.192932
141.539413
138.890121
141.629242
150.688095
132.253159
139.456009
151.522980
159.383896
132.696579
-21.597225
18.995871
142.639435
132.894745
156.204559
163.171738
150.765137
23.796877
12.275667
133.300537
138.636444
129.916245
138.958908
70.071396
150.396027
148.065399
143.684738
147.512360
123.388138
139.903091
62.465191
16.397684
37.799824
134.108963
177.797791
157.505005
152.359039
121.546516
151.997574
127.067711
142.011536
174.175049
145.301346
133.314987
110.799927
-32.031620
13.000380
-5.179486
153.871887
143.751053
135.753036
129.245865
-7.392606
-35.695747
-2.078107
10.246205
-25.028690
171.935684
146.557953
152.993835
115.223289
137.865341
-7.577041
161.346191
143.199753
140.500076
154.341431
139.869278
178.260651
144.661835
150.113510
120.624741
149.081223
106.400146
172.909164
142.907440
167.643494
131.459244
161.709503
113.421585
147.013748
148.298889
139.472763
162.245819
179.155121
147.127777
130.078781
151.157272
118.562325
138.257309
143.854630
155.610107
111.058495
152.066986
175.492233
153.814301
145.595764
147.701782
121.810135
132.141800
167.901215
149.646301
137.114395
149.233414
151.997772
150.236618
148.157181
124.977074
103.690895
-44.185303
-11.314489
-11.266416
-45.554279
0.204630
166.820862
161.274902
135.885880
157.074997
128.635376
115.955429
139.263535
127.366096
124.105675
155.822830
25.288580
-31.412786
-40.966728
1.557460
-33.733215
-38.838627
-37.270855
41.193714
-17.593998
-42.824585
28.455997
-36.472881
154.273300
172.765472
165.244217
150.782471
173.434235
156.124512
131.976089
132.424606
-21.518103
164.392502
161.310349
130.760422
155.756683
123.289482
167.107086
152.376755
151.555283
154.664520
119.718086
125.424805
143.119324
142.154419
135.150513
159.199142
143.120743
128.164474
149.058655
123.427689
130.401779
149.564667
150.364319
-35.148972
156.307739
166.903366
160.432144
141.072983
128.660034
4.200905
-8.533500
2.797434
10.282543
-45.159603
-12.874921
3.680520
-34.865753
2.336740
18.217554
38.579292
0.833452
7.908572
-23.583849
-16.529982
-50.715244
-18.034554
7.243754
151.418091
145.063858
142.999985
122.315430
171.556046
119.776024
129.034775
15.289994
-9.198725
-3.718838
-20.306576
21.910044
2.198646
-16.672676
146.532135
4.335986
149.825912
112.012146
141.627411
162.385468
134.687836
153.039215
148.798630
150.388397
153.063141
151.454971
140.524261
107.764076
155.760544
73.464058
149.065948
3.000809
-14.112965
8.569396
6.514393
3.241840
-31.635454
-66.135597
-15.589397
28.662651
4.352622
-24.581398
0.473126
127.268646
133.736267
136.961090
109.899567
157.184143
151.456970
150.771973
128.446777
149.223785
162.454025
34.384861
-178.799103
-131.868347
37.881626
21.490152
68.302681
-6.005507
-9.578422
43.087166
-44.866020
-16.937635
153.601837
151.710068
138.543976
152.228119
145.034348
157.180191
145.622101
143.000748
160.919022
151.104355
158.127396
146.357346
165.681091
147.519287
146.097092
140.703094
146.782776
138.372269
-29.141157
10.926974
-39.456295
129.679092
-41.546444
21.137638
-29.998859
149.404358
151.247696
148.754547
143.695374
141.581360
107.271172
155.146652
141.050064
-3.860416
14.426780
-12.511449
-31.091263
-6.366981
1.521228
4.147985
140.933960
154.127274
161.181458
144.435410
145.504898
130.173950
142.715042
141.574661
154.600342
163.031067
134.619522
150.125671
138.577911
146.854446
141.010284
152.638702
17.136522
-3.714729
-3.065480
-24.460249
-3.095918
137.056107
122.637108
150.969910
139.993164
143.526367
159.532913
149.840851
132.628769
167.651367
148.576874
144.723022
121.044167
151.080536
152.221542
17.428757
-50.291370
-38.021641
-14.494379
-35.901794
-18.341038
5.163460
-14.615636
-13.601054
-16.054932
-33.514080
-1.491216
24.083317
17.274925
4.258597
14.401330
107.135445
145.242233
153.433472
-10.885748
-27.665310
143.131638
139.468582
145.074097
143.867004
138.854843
-139.827240
-45.851425
156.966446
160.077347
141.514862
-37.192436
19.405357
147.033066
154.088974
129.626312
145.246490
118.830338
155.561829
138.143906
138.423904
154.673294
143.712479
152.982910
167.520569
175.524673
142.813538
162.059998
177.519257
142.874802
138.066360
149.204758
156.389481
158.950821
171.095795
132.440506
145.152603
154.208893
135.393509
140.886444
123.506668
148.134827
174.474533
161.413391
-48.396217
-25.649534
8.382017
-18.171629
-2.121725
-30.744480
-53.780125
58.056805
8.666191
-16.970697
-1.984752
-11.567406
19.739489
6.465263
6.294384
9.432443
140.006500
165.851913
162.526230
15.951423
-53.264519
147.893356
166.581833
150.482254
-39.374008
-5.851998
138.315796
154.535995
105.294159
128.076019
133.761002
137.079742
137.068146
141.494476
108.683304
152.685883
162.981384
142.892639
158.827072
158.194214
154.046555
168.557022
154.145020
122.726036
132.758163
176.584061
143.072647
150.761795
144.174774
150.808075
146.596268
110.010513
147.226990
155.291641
170.293304
163.368042
121.862190
145.109924
128.952469
120.828255
149.304382
131.118622
144.796982
137.216049
153.105209
-21.679346
-0.632420
33.029396
17.563910
141.661926
132.398071
141.822021
160.742889
126.574028
122.096375
129.268967
138.535950
169.412567
141.160324
162.245026
137.119370
133.011017
-24.800159
-17.999485
10.587342
2.860333
-47.859798
4.577185
12.076084
-23.211493
-12.395161
-1.305513
-30.349070
17.083403
18.630739
-34.781513
-37.924980
-5.294538
12.109226
-25.615637
156.813599
125.593201
130.232056
158.963074
48.292244
-20.981785
-26.073093
-50.560879
148.441803
127.907608
-8.124268
-30.656132
-30.875418
146.275681
143.170044
155.214310
-1.123265
3.817262
-12.760452
-0.993866
-29.718691
135.110306
140.335419
131.466660
145.877884
104.076492
149.701370
163.621033
152.774063
148.592468
148.767288
124.471558
130.120178
145.866028
155.708572
178.247528
153.183762
124.919670
156.409622
153.222916
146.570679
143.232483
163.658981
143.214737
115.127861
159.232117
138.241730
-14.868133
-0.466881
143.334366
137.715347
142.695877
-7.243429
6.447649
140.849457
140.415497
145.610886
131.210327
154.151855
135.629013
161.399017
136.434448
143.064117
162.594574
144.844406
147.354080
148.843918
128.135193
161.506226
141.928955
-37.919712
-10.004215
113.050865
5.304225
-173.070145
124.601479
161.006210
153.454865
142.221634
118.787964
147.236557
153.879364
150.385468
135.964859
149.123077
163.510162
149.521790
160.143372
140.183273
132.263229
10.386956
-3.568534
-12.192121
-18.751076
-42.609131
-42.033077
126.138153
154.379532
113.928261
-161.924408
-164.654678
157.593628
137.492554
163.220917
129.536133
108.718483
148.210037
124.881912
127.899521
133.454895
147.882492
148.186172
-26.278883
115.577065
158.917084
129.440353
157.480255
161.692200
127.338554
166.921631
136.467880
140.663727
133.411346
146.595016
145.554535
128.271622
134.774506
145.332855
168.093246
138.806259
172.288727
142.813080
158.658600
126.717812
157.067535
151.994553
144.817825
146.439087
141.526886
146.824554
151.921402
126.399704
113.386642
138.049240
122.374023
146.275208
141.696854
111.381760
140.046509
161.483856
152.893585
152.085449
144.865082
120.965347
132.265564
144.211319
148.078293
164.606995
156.998474
146.431595
133.042953
130.556122
150.172562
149.908173
145.788132
153.233215
128.972549
141.543488
134.387390
140.900726
150.676346
168.687973
140.733185
119.855446
153.591003
153.788605
172.350449
141.505295
152.756393
10.719757
11.894510
132.143738
114.146599
135.383530
108.377747
136.050415
132.809204
9.468197
136.714401
149.470627
162.297150
150.316940
137.269974
162.355896
127.583748
2.426726
30.042723
-23.531420
-36.892597
-45.006615
-10.957883
155.655914
156.490005
150.929367
-6.385401
2.552823
16.255585
43.962658
-18.761909
20.128233
-18.682133
-3.109924
-26.072596
18.386696
-6.662972
6.534380
125.205872
149.142395
139.943497
133.857224
177.852402
151.105209
104.962837
145.922928
162.357346
139.681427
150.223526
150.007660
125.889313
167.142212
155.984131
163.190506
157.773026
171.403717
144.611374
157.045959
142.836227
112.959442
175.659042
152.542236
123.517220
-41.240429
-34.880821
79.636139
155.164948
158.103394
155.419037
8.081528
129.223663
144.815155
136.823868
137.658447
130.052658
156.469055
156.951569
132.618179
148.118820
133.503372
-41.750771
77.917717
8.132480
3.843233
-5.308693
127.312904
127.602310
116.680405
159.651291
130.404694
179.747421
140.417023
138.972473
133.457138
127.783638
148.234146
153.679642
155.474030
145.965881
165.443619
155.347855
149.096619
150.930588
119.974670
155.754059
150.566193
160.004517
141.368164
155.380539
144.153000
142.207474
142.763397
173.561707
171.911865
145.340088
156.054169
-177.048782
150.184814
157.780258
154.092651
138.162628
128.565796
138.615341
141.064301
-11.868169
-5.824232
120.877823
176.796051
148.999969
129.792145
154.546722
141.650879
143.026093
138.778366
161.297287
128.513885
167.880920
126.737045
134.123444
138.222168
110.703140
149.040161
154.384674
4.237113
-40.481766
132.728058
147.219223
138.568146
137.414597
152.827850
142.188705
136.077652
165.226089
137.254562
154.239899
154.405106
153.943314
146.292160
123.458214
-168.670151
143.573959
159.380844
140.609528
142.339188
148.058960
164.547333
155.823441
-145.146652
131.950470
151.140244
136.225296
135.827530
147.334290
161.409088
149.329605
146.138016
140.093277
154.385742
141.732941
156.534119
144.133179
139.526062
134.737518
142.300552
150.848907
150.078598
-28.574976
1.394093
-39.646091
14.769874
10.612054
-34.111176
-12.690284
-13.348429
133.922043
149.482346
160.404678
110.821617
158.037003
116.962479
135.022476
18.009937
-7.652296
-41.750690
-18.281078
-15.196914
24.863882
-14.646975
30.776524
21.170145
-5.589773
12.596794
30.900372
31.175915
-33.272511
-10.191593
154.805771
-166.417770
167.942841
71.568420
52.408821
36.962261
50.370441
154.469742
169.557846
168.080276
163.272934
140.993546
120.678436
146.786087
142.251282
126.584953
138.090210
141.653915
123.474312
155.954819
127.932854
138.652252
15.434514
14.373527
-35.159138
-12.627606
147.788452
151.371902
171.837158
139.479370
140.834427
150.841721
131.732773
153.115387
-0.917492
144.810516
135.772888
147.704941
145.669678
145.799164
148.850052
148.230759
159.632599
-7.567634
144.719421
133.905167
157.729080
131.707550
139.809784
153.784088
160.458527
147.313431
143.187561
163.366364
143.124084
145.455048
139.100708
145.572174
-170.567215
135.081146
143.277740
145.611862
129.785934
117.102943
143.235748
125.070740
145.582764
160.774033
144.543716
162.490540
3.712725
11.943076
149.754684
151.365250
151.286011
154.040344
148.503677
139.515030
138.742783
130.930130
131.752640
136.991318
155.227097
153.544250
129.975357
169.694534
131.384506
132.405411
-4.743921
-0.246288
5.523290
-7.574710
5.486908
-28.652126
8.182013
-27.592035
16.588028
-42.138603
-30.463202
-4.053619
-4.808764
159.907745
130.159439
129.699890
142.405960
142.463715
143.418198
135.276993
153.688919
132.390045
153.038666
175.120056
161.195496
150.840820
116.769539
139.218140
129.201157
120.122787
121.244156
155.155853
157.135437
163.379776
160.262665
119.751778
143.046722
143.239609
112.607124
152.648788
148.339279
153.190308
135.271469
128.499374
155.809494
149.825287
135.453308
16.609116
-28.335411
2.806027
124.597290
150.637405
0.000000
27.074247
4.536910
-8.755802
-0.383084
-41.142769
4.461815
-30.478949
-33.684292
-6.600518
-38.032452
-29.039568
163.901886
173.494263
144.529648
145.214432
146.521729
109.951050
119.512184
142.092041
132.809906
152.922760
-3.242685
172.333099
135.710495
157.403992
174.924530
159.245407
138.062836
141.036514
138.553085
154.480576
173.944199
149.548050
101.678040
125.556190
148.252686
141.098328
158.174927
-24.212986
6.925264
-6.587820
5.500108
-32.849751
33.917931
-18.663389
-40.629589
-14.303030
22.293261
-12.650580
-53.637047
-42.027790
24.522076
-39.996372
-36.742184
-8.326523
-8.746104
-20.597622
15.885467
-22.705643
149.107880
143.963791
136.906662
-24.481520
157.496689
140.984665
127.566505
152.499557
170.226105
138.499619
132.377991
142.416428
-177.087830
136.091537
164.550369
144.713730
151.256561
143.461838
128.799088
155.899124
113.956955
123.493553
20.396418
12.785121
136.397415
143.402573
126.183807
139.495819
118.780045
152.432587
153.875595
172.076141
161.376373
117.619400
154.402328
138.307037
169.836807
156.189468
134.537369
146.585114
132.943726
-5.648473
159.814011
145.528854
143.364853
123.398956
165.595413
121.154533
139.804153
-35.533775
-13.329556
1.267022
138.136230
143.292709
148.532700
145.161026
145.899765
144.455048
143.687469
150.105804
164.479645
141.919769
141.873535
160.993088
156.605621
165.128403
138.157562
142.801895
146.435974
145.544861
137.030502
