# Supplementary material for: Comment on 'Valid molecular dynamics simulations of human hemoglobin require a surprisingly large box size'
Source: eLife. 2019 Jun 20;8:e44718. doi: 10.7554/eLife.44718 (PMC6586461; doi:10.7554/eLife.44718)
Supplement: Figure 3—source data 1. — The zip archive contains a README file describing which source files correspond to the different panels. [file elife-44718-fig3-data1.zip › figure3/panel_B/box4/psi5.dat]

129.237640
170.310379
165.105804
165.717926
171.452835
159.404587
-163.362137
113.254066
174.244339
122.600876
155.764557
131.919113
115.918655
152.324799
147.410950
110.982330
3.162112
-35.360279
-7.666159
1.121870
27.932669
67.600212
-12.956982
144.220169
105.832718
136.200058
143.129974
134.632904
118.289925
137.276962
141.313553
155.292023
160.752213
162.993820
122.707153
143.719009
151.777237
123.562843
165.031693
152.298355
162.108475
177.652969
163.593018
165.650238
-43.700745
-21.963284
19.381681
-0.052339
-3.488407
-8.878829
11.059980
-33.754269
-0.852946
-43.281563
124.106277
151.525879
174.142136
136.689133
128.633575
143.417068
145.189148
142.462219
142.237091
123.017708
131.383636
128.684280
110.803223
150.616440
145.860229
134.878647
155.052673
144.647095
133.371246
147.035065
126.441765
146.542831
138.011566
145.288361
150.349899
163.698257
126.219376
121.747116
148.069962
145.227737
174.126099
151.715790
134.887299
150.720993
136.815338
135.988312
-122.281662
-3.360802
38.279507
38.055653
-30.660353
1.607421
-12.507081
4.610826
-18.658728
21.891623
27.833130
8.966814
-44.571320
-44.799919
-22.593414
7.549330
-24.627047
-38.591969
4.335760
-10.386010
149.059860
132.060455
121.830406
167.571777
-15.474129
7.999786
1.797547
133.406265
-25.695988
-13.855206
27.307766
4.703321
34.194172
-7.987089
-1.820912
-42.718277
148.094833
147.105713
146.255066
178.885468
137.177307
154.920685
145.596436
144.882431
167.684082
-1.865296
-13.730010
14.127971
166.992905
169.440582
129.784378
152.165604
131.431961
148.589722
143.443054
157.071442
114.537651
173.520599
158.483963
140.751511
172.594467
149.825562
162.627762
118.859154
133.776978
129.554916
133.028381
179.359879
136.286148
146.322937
145.043396
163.719864
148.889999
159.159622
161.022964
164.325851
142.421448
152.234314
-7.105089
-8.194458
28.576597
-43.116714
139.445770
136.025162
124.155197
163.021118
142.473831
158.455276
138.300140
143.757980
153.062790
153.679520
146.171661
142.718887
116.976326
172.011993
132.827667
111.503723
132.706955
155.293625
137.746063
147.265976
138.487000
126.503731
161.066528
164.687027
142.508179
148.591934
136.674744
165.758377
87.494308
127.760185
-12.108038
-12.389669
-36.671757
-7.566311
-40.072926
-13.835998
-45.019802
-41.271305
2.303503
7.063970
173.285492
148.003845
137.027283
153.823868
116.342239
110.500603
160.723099
129.014877
159.883240
157.312851
131.549377
137.750565
99.363579
146.427567
126.406006
149.467682
144.357132
164.178391
138.033066
141.283493
142.175232
154.993607
163.989944
3.216011
-19.988733
-7.104205
132.056519
153.711426
162.444702
132.435150
146.779953
133.530502
139.629303
135.694214
167.373322
-177.921890
159.501862
164.417816
157.686111
163.688034
174.288467
160.589523
135.470306
132.108887
170.157806
-34.462948
15.783612
-1.424777
-7.101886
-7.173265
-31.665384
4.047720
5.405300
22.165709
-41.631023
5.446472
8.295691
-48.336243
133.982071
155.535522
131.404495
138.788254
141.071976
124.065819
113.531906
157.173401
127.625122
167.112091
137.461121
156.042603
149.615692
148.904831
152.672363
140.983078
158.204193
158.309052
135.079193
141.834030
137.669281
146.502579
130.505707
149.921951
131.367477
156.546631
159.923996
134.404739
154.914566
159.637329
154.681076
-127.369362
148.039215
158.008942
163.553650
142.643341
139.905701
118.990822
117.716881
142.881104
128.560806
136.267731
151.793930
158.449036
141.709976
154.786896
-2.088910
5.441181
4.313432
138.695541
145.614700
135.791977
139.858994
162.762177
-154.518448
140.941422
129.057159
130.938843
120.051414
145.340652
145.064789
129.529266
-36.826706
27.589802
-40.570808
-19.879089
-36.874863
-67.388443
-32.685417
141.061813
116.565521
129.785233
139.719330
137.426056
136.796463
147.726913
-161.118820
138.859985
153.461807
156.744339
126.991325
116.309113
123.600105
170.631729
123.179588
-8.036194
4.136875
-5.767485
-11.288891
103.901970
163.043732
161.983139
151.660980
153.306107
173.738556
137.714813
118.731094
136.288986
135.106415
144.796478
111.511353
172.604919
-174.829849
134.118011
156.936081
92.202835
148.999115
137.239456
118.928009
146.650818
135.186813
125.042946
153.098099
151.153000
147.858444
132.191193
123.433693
118.656487
154.859940
143.843887
143.890778
158.759155
141.783432
147.862976
161.120850
157.031464
146.443558
177.898376
135.997070
131.421280
145.726425
145.545853
161.421066
129.149963
132.902298
129.744934
-9.151542
6.245729
147.233673
150.627747
157.157364
148.804794
164.345032
21.719440
147.566254
145.730515
153.593765
154.973160
145.857071
132.169861
130.865128
166.097580
148.255966
158.787964
152.242020
129.678558
163.757385
153.463959
138.333374
158.300064
141.638580
176.687424
128.342743
141.049866
142.105453
140.593033
144.481415
-171.662369
123.030304
-39.366791
-42.708851
-37.322334
159.758789
127.567490
164.618057
159.691193
145.838409
-179.923370
143.924454
151.452057
160.317261
143.216309
147.030121
162.180618
144.035049
132.505264
159.890869
-176.841217
143.543869
151.765030
150.615219
108.397018
168.160736
138.795624
-13.466108
5.692644
54.135738
-29.775928
-54.703060
15.999852
-50.841934
169.060272
146.872910
160.794235
112.073509
127.153168
152.340576
151.699142
-16.281210
152.619492
157.183411
149.443192
151.330353
152.192917
144.946243
143.123352
9.047871
139.001633
114.259712
110.243362
161.663940
141.518555
110.036118
133.067917
-179.501877
151.949661
62.883362
9.170311
-176.596237
161.182098
136.054291
117.344185
151.261383
140.925079
124.700180
153.256058
152.656448
-16.784573
-41.478287
-3.663243
10.148365
-35.761192
-37.937992
151.967072
134.528946
116.602173
139.137650
139.995209
134.983032
135.665451
147.164658
157.310303
140.724106
140.303650
146.784943
149.671387
160.449524
160.504715
139.985291
124.611794
159.488159
149.445755
146.028000
151.855789
140.633926
145.539001
124.839333
143.794357
134.835327
143.655472
154.433136
165.174927
-29.384336
5.576048
-20.288874
13.140923
1.489377
36.222164
3.510228
14.081852
-6.761786
-9.468176
-13.649590
-33.779533
4.033228
-30.228800
-17.072706
111.197510
145.446350
132.803345
157.734940
135.610016
121.012283
170.965668
115.169807
104.213112
161.253052
142.178406
-26.456039
-7.901943
5.427153
5.030222
142.083206
-35.759083
29.502970
15.330386
133.859726
151.709045
148.652176
128.538177
162.772324
148.239624
139.175110
145.923798
125.424973
141.445236
126.509056
154.261810
148.417603
147.912033
148.384033
138.203888
169.296890
136.412216
147.299637
158.604980
145.877045
154.572571
136.718735
143.533997
144.280334
156.524994
140.531982
150.586655
150.013260
122.751633
163.533264
152.633804
155.461349
137.318069
152.116852
121.079468
144.316299
110.434456
161.025589
152.744034
-178.033661
144.440979
156.234360
142.343491
148.198380
147.385162
25.863565
19.033583
155.005051
135.651230
145.386032
135.658127
161.682297
165.631317
138.430588
138.770081
167.030716
139.834717
152.545395
168.888687
140.567062
117.549759
134.413208
128.455795
145.555511
138.848618
143.823715
151.498047
143.160950
5.944980
16.107944
0.766938
134.793869
147.484833
137.769028
78.760017
55.644386
133.712830
161.458679
115.284286
147.611877
151.087799
137.784363
175.916870
148.003754
149.475693
145.339951
158.020416
171.335480
137.188507
146.001068
109.489876
134.721252
143.100784
156.146606
159.036667
153.700317
4.518220
-26.987123
-31.819889
-29.928904
-161.970352
179.780594
174.193344
164.417175
131.759644
148.437454
140.160522
-34.081791
29.749594
21.432505
0.978388
114.015099
137.218384
147.570953
151.701401
132.206833
134.891724
128.467819
149.679199
151.830338
151.285461
175.771164
157.600555
159.035522
152.577209
144.559418
131.223389
179.482605
134.648239
134.259933
136.219437
141.432358
164.605316
156.278824
152.353836
139.528183
156.559448
156.693909
149.603806
171.375458
149.948700
143.678558
168.657471
168.224854
145.906769
109.750931
-10.694556
-48.649197
0.090654
138.282150
137.713821
145.471878
88.608215
169.044220
128.484268
151.679062
-27.934645
-0.125115
142.181686
163.477844
151.443787
164.623169
111.638565
161.827057
152.172745
157.297394
148.370956
142.330978
112.630165
166.637177
165.872620
160.641769
139.023117
148.200439
151.987869
122.676857
146.753998
163.410950
147.657684
140.695129
145.905289
152.287033
130.835220
167.497055
164.519333
167.426727
141.051422
137.632202
145.518021
153.472076
165.987411
141.030106
163.310867
168.115707
137.871643
162.748932
121.587769
139.579849
155.905304
139.588943
142.032257
144.379456
145.814011
125.371941
145.490524
159.464401
112.772522
89.059738
177.195221
170.623352
160.484619
146.309372
148.022430
130.777893
139.813095
165.768845
119.041573
140.746552
148.761642
147.927750
175.210770
149.831207
144.496216
155.578506
144.084274
168.963516
123.157593
141.724594
144.324127
152.303833
131.218765
140.201370
165.226105
152.004074
145.141754
150.938889
169.865082
132.779633
161.420441
131.186035
157.981293
155.118744
143.870361
160.163193
160.248489
115.882347
162.602554
119.929672
149.204056
145.077576
139.241623
122.020309
140.959503
142.473373
134.268066
112.622467
158.098999
142.311630
116.755531
165.783356
138.750290
178.664536
161.186035
11.583455
-31.608946
25.784447
-7.918693
4.770769
-21.541525
-1.496325
11.663763
18.841551
-38.485069
17.832006
122.394279
163.576828
2.629943
146.176285
134.833878
152.142700
-178.668808
130.277649
108.970657
128.379654
165.095337
18.030617
-20.157896
-22.445459
73.684502
153.927505
149.106567
42.236729
-166.242554
-160.023407
-136.888321
-172.632080
-159.088318
43.142544
159.705887
144.532425
143.838181
132.571289
154.716766
140.615463
145.102402
150.939941
143.628708
156.063400
136.147736
144.866821
154.837296
142.771881
131.748825
143.592773
160.951447
-151.520782
151.834564
149.958267
139.266891
149.501953
137.457611
140.860397
139.444550
140.488098
175.828506
164.203644
156.583618
150.650330
131.822037
151.384644
151.669907
-30.966269
-30.736382
-49.913342
20.150322
-5.983631
1.619550
-39.244999
-28.753572
14.286557
-23.968649
-22.906471
126.905769
167.564209
146.087158
147.293243
127.289963
138.397171
163.117767
133.755905
153.458511
144.410095
151.080292
112.582565
168.980209
156.115448
146.118042
136.291794
142.269394
155.626724
134.704239
139.934280
153.856079
170.909576
166.525345
132.728195
167.115570
147.154633
137.425003
152.076813
167.131424
148.709137
156.451797
158.595505
139.925430
145.488159
152.262192
132.797638
174.368820
79.532242
132.909348
147.148621
171.072388
164.182571
155.438812
157.810867
127.288368
147.633133
138.786926
146.340942
149.510239
146.844040
132.550858
141.373184
165.227478
136.637299
126.586128
132.132767
146.523865
145.424332
162.977264
170.909073
-40.613178
-34.081196
8.358229
-15.956505
14.964771
-7.493445
28.030430
-5.051948
-7.216347
-2.297803
-6.823116
-5.730323
-39.081402
-48.526272
12.115346
-42.166378
105.971581
141.906769
123.227081
118.440872
-15.728500
-43.822285
-22.847965
17.461824
128.409668
126.967201
143.109497
118.029953
112.367195
137.314667
116.585739
127.098007
143.288376
144.229050
155.618759
147.400848
135.451660
153.286606
142.046310
152.982101
125.573761
174.173569
18.397768
154.392670
175.000168
-144.688507
34.819023
119.664879
160.805161
161.531769
139.675095
154.724808
165.494324
149.546829
131.382584
166.987549
126.997581
136.212708
157.850784
165.324600
171.594269
-1.598019
-29.755413
-41.476669
165.361053
171.619904
141.922058
135.821060
132.070053
143.167404
141.302612
145.620834
172.282791
150.266800
170.393097
145.850571
135.877487
131.574417
150.316711
161.980270
142.015640
150.441483
166.441956
173.391632
12.162784
-29.673483
-28.931297
-1.664599
-41.499008
-28.823828
-8.954776
14.292285
-43.791527
2.622340
148.278564
151.374786
157.377945
149.405991
171.251190
162.184128
156.131668
173.486343
108.904289
151.971420
151.027145
166.679092
142.629120
143.741547
164.009201
151.141647
134.215012
158.790634
129.435852
153.087540
156.527908
128.093353
11.919569
-39.043400
-47.305725
-34.853161
-2.675983
-3.798028
0.512819
-43.525734
-38.876572
-3.724363
-6.506140
9.868983
0.311533
-28.433290
153.298019
159.620102
147.538589
140.216309
168.329132
150.764862
143.604233
17.104052
-15.186214
-22.657410
-33.990147
-45.501015
-7.865267
8.432610
146.955215
148.723404
140.192749
138.855682
148.167633
128.955368
159.451279
133.352386
143.336197
33.464817
31.163782
55.647488
22.560049
22.224371
-166.179474
173.400070
167.716003
79.880196
9.095738
23.523764
-151.624191
-141.505386
172.397797
142.004486
145.920563
170.018112
158.848907
161.151276
153.665268
168.205292
159.478775
125.625671
135.316315
147.430542
145.993622
148.988663
138.974152
126.513512
148.654160
156.470093
152.962219
-44.670044
31.309296
-15.364554
-40.499020
160.140015
116.623779
137.512253
143.445602
147.077026
157.144745
133.645081
130.259964
152.452682
144.151550
146.183975
164.745239
135.540131
148.554688
158.390167
163.785217
136.280487
155.401337
131.114838
151.351227
172.327057
118.628891
142.601807
163.647797
156.679031
148.242310
-25.513968
-13.765748
-20.436947
3.207050
18.679510
-4.740616
3.060366
158.901352
142.555191
137.740189
149.541122
146.532425
128.197113
128.706909
137.162109
151.798203
109.532227
152.525635
129.032806
165.222519
135.694763
146.588364
146.272141
151.324112
168.103134
124.468376
174.647430
168.000305
156.535583
149.333221
123.907928
155.736557
-168.101303
122.081459
148.163834
144.841110
143.433441
153.358322
167.266159
145.149948
155.506042
135.201233
157.744888
131.325714
144.610214
153.844116
149.609497
147.756546
19.066656
149.603546
148.437271
123.023773
156.950958
149.898041
148.094315
140.039413
113.948959
142.701492
157.252975
109.338814
151.517746
156.152084
137.260727
157.264618
126.268440
150.056870
139.879913
120.443001
115.647758
141.655212
116.183357
162.869400
64.295380
159.941391
157.226135
155.154480
145.767319
128.608353
170.936234
146.325653
135.203079
157.025085
154.058624
140.068558
110.088623
129.229645
129.230591
152.767029
151.385895
143.017227
142.503586
115.847733
151.166061
143.048203
166.440750
140.491745
164.062195
147.672974
143.312119
166.782303
129.059555
158.616608
163.191605
162.144135
-41.026505
-38.031181
137.822769
145.686371
128.443954
-33.947178
-25.764450
-6.341339
-34.014778
164.071106
176.338089
154.548126
115.007019
143.148346
144.209213
148.672134
177.707993
67.808716
32.436157
27.080992
154.404160
122.620438
126.474525
132.191467
138.016357
162.322510
159.129807
110.286301
171.678391
178.944260
155.093582
160.137161
175.878387
155.628891
150.543762
129.632156
125.371681
131.081009
125.571693
161.514023
17.379284
98.597176
16.995752
-150.416214
64.337814
5.406460
18.100193
28.896637
149.518570
146.893539
167.882294
174.299576
118.282982
103.015068
140.034882
172.111374
140.299805
133.402145
175.236664
154.174927
140.430893
145.998749
134.929230
163.488693
135.913300
120.230827
160.429398
146.901276
138.418869
134.311203
158.301575
151.145844
147.334274
21.089836
-43.707584
-38.459850
-12.345663
15.140805
-20.518896
25.551878
-6.673501
0.115350
4.558445
2.954461
-8.532648
128.416260
158.409378
-0.108352
-12.374380
-44.775955
-4.504282
-33.988495
-15.704332
-48.763767
25.169943
-39.665398
135.903412
165.993225
134.984726
157.897522
136.414658
156.607849
162.512238
13.503556
25.706478
1.973082
-37.276440
0.245493
2.501785
34.837578
-4.193112
156.194153
162.573105
146.240402
116.679634
148.003769
144.587524
57.281918
-8.623066
-18.055832
138.441147
129.015579
107.946861
165.897980
151.929855
150.302109
149.821198
171.097473
126.320518
112.060104
168.643509
136.069794
157.473862
132.625015
-28.371338
7.122876
-38.445618
-25.959349
147.173660
31.080162
26.831846
146.923935
167.347824
136.966110
154.667679
160.820953
150.535400
124.565155
153.290085
135.656235
140.757935
144.971954
154.716019
120.774719
133.647430
136.030975
148.011108
149.780914
143.136185
136.804688
154.370468
-43.562477
8.896557
128.159790
160.632568
123.781082
134.718170
146.295303
110.984970
176.734085
149.133835
147.308395
154.552139
121.239105
-27.551596
8.604551
103.917999
109.784142
159.993668
154.512238
123.032448
140.912201
163.564423
141.596863
148.073486
141.698624
132.776627
165.545227
159.773819
136.507629
146.747787
152.117844
152.044098
156.060547
153.329941
17.441284
-23.178734
-18.702677
-34.510063
131.472809
134.203384
138.224777
142.132278
134.364090
150.702438
150.345032
146.401566
127.340439
123.315697
134.698395
140.111740
135.775162
141.480652
-42.391071
-4.784136
161.174576
120.146149
162.901443
-169.191864
132.399857
154.151276
160.190720
143.794159
164.532318
118.290222
159.712952
22.808884
-0.592813
-50.065651
-15.403225
-13.566987
-13.285431
-35.750851
11.370836
16.599649
7.895159
4.392622
7.471364
-4.476103
3.432222
149.223785
151.195206
136.914917
135.207321
111.969139
118.762093
154.243225
170.594009
152.010330
147.927567
142.261215
154.325516
147.489990
140.725266
139.781265
116.443314
134.649551
140.240173
135.317932
124.808228
140.732727
164.986359
110.186378
150.963684
143.974808
163.767776
147.153519
149.924667
159.534714
141.175720
138.522537
160.539673
144.482742
142.193527
146.434784
129.226089
132.384979
141.150681
167.912659
147.676819
119.692581
159.279449
159.401718
136.941269
143.061874
150.849091
126.367661
148.515213
145.999420
136.698395
143.852921
160.467255
143.618317
128.532440
168.627594
129.706406
124.970322
160.859863
114.127678
155.594955
140.706528
151.275024
105.848412
-173.721481
153.576096
155.839691
120.936829
143.664444
120.333435
161.942154
27.042709
6.394054
77.665344
142.051971
138.843399
150.358490
131.094482
126.447136
168.445862
147.698380
125.593460
129.680511
150.580734
142.090927
153.601166
100.242027
150.427353
151.457733
153.281952
135.602661
165.688751
146.316391
148.139603
153.003738
120.014610
100.394951
170.346664
142.336487
150.176483
159.548340
140.055405
133.035110
148.213791
137.360840
133.792709
131.745972
132.541122
154.158066
159.553741
152.412323
146.385223
140.356476
146.168640
170.800949
169.613358
152.168228
136.680679
146.627045
146.447449
149.223923
130.698837
6.568711
133.833755
146.239990
150.078308
142.428284
-18.005199
-5.659219
-26.628012
-5.300641
25.277832
171.700012
171.104706
136.669357
168.927582
161.757599
130.272415
162.203537
147.632950
136.814697
135.585938
152.409210
158.242599
140.630753
151.240875
125.302856
126.100151
103.260788
133.574966
156.413361
137.463852
151.057388
146.874115
160.747589
144.680054
114.211517
152.955734
121.115532
143.930008
143.031799
132.068680
-143.615662
-168.464966
162.094177
170.788971
-174.095612
40.301575
30.370123
-134.127975
158.668472
-161.235886
-136.694366
29.318308
-157.446671
-149.930618
178.446930
129.768143
-158.674042
-149.710617
109.220543
-151.871170
-169.546509
-134.558578
177.099487
-138.820496
175.738312
-147.296661
-179.200821
-159.253754
-148.346161
34.627544
-162.348572
26.592644
39.258278
24.045193
-178.087234
54.341667
-149.378494
-174.894028
24.824436
55.530678
128.187042
11.966125
144.362839
169.387665
144.446716
157.816238
151.162903
163.399246
169.364609
-35.699879
2.398412
140.789978
54.364883
133.940445
139.346344
151.897751
135.219345
152.093903
148.813995
173.881546
141.523438
109.448875
146.384262
165.977707
-38.054131
-7.238742
-2.154041
126.888405
121.814011
148.435898
138.621658
124.278671
159.851013
145.828049
130.002014
160.424988
155.271240
137.973755
125.480927
158.342133
138.737976
-176.267014
138.129639
138.886230
138.601303
159.587036
178.173401
172.999878
168.376038
-41.666523
-15.326795
18.796864
-25.362394
-44.648586
10.999217
-38.404415
-39.383530
-39.722340
32.129387
3.579983
140.522278
136.342834
144.452057
134.882339
137.334030
151.087570
176.051712
162.961304
135.977997
160.248306
148.304306
149.029938
134.869186
134.976593
144.454041
-172.772583
122.343979
176.934769
159.583679
142.080521
142.832031
138.795486
128.386246
148.138977
142.511536
121.317757
174.112823
141.110168
123.125000
164.323715
149.330139
-177.090805
140.868362
133.953278
152.113907
150.619080
166.822128
152.031815
136.673553
138.960144
125.492508
108.789825
147.942825
124.655304
135.431259
140.403122
-48.588558
135.751328
117.408104
154.829849
178.711365
153.871765
142.974915
151.726471
139.214554
173.604126
149.182693
145.375244
145.556000
141.911575
-27.344353
-15.841151
12.968886
-0.796476
2.850049
19.461689
14.693633
-44.767292
-27.921185
24.783138
7.363112
-2.150131
13.813216
2.345602
167.031769
157.440140
139.056061
138.812607
138.865799
144.771545
135.753143
154.244385
147.409058
159.504456
148.669174
141.581284
162.285355
165.373520
144.447647
134.030121
140.037903
145.448105
141.425354
133.895187
144.023331
144.080673
138.377335
141.595779
116.096558
131.994247
121.163803
115.389496
-26.071058
5.569119
12.739423
-35.297474
-11.316282
0.466881
166.220779
146.219055
144.983536
141.244522
145.273132
136.308487
139.003860
137.057251
120.610947
131.634766
-156.973419
160.173752
129.709961
155.520233
147.936081
168.205215
159.454880
140.321198
21.356459
-46.441498
-5.131906
-35.742195
-33.338745
120.418495
132.764175
137.091949
148.819229
167.815002
0.913431
153.985352
145.734985
-178.967865
153.788483
135.751801
118.283623
162.714188
156.664978
136.740112
161.228683
160.994965
128.418182
115.974678
149.860825
148.039185
168.327438
146.266113
137.256958
3.412657
56.760174
131.645538
152.391235
139.887283
31.977396
153.715988
153.105698
155.812759
149.908554
157.383453
148.572540
151.211777
124.002022
125.603973
176.545868
-39.002964
-71.678001
20.492203
173.699249
145.384674
-7.819365
143.339432
137.356140
137.401138
141.570770
149.772751
147.451187
143.520401
-2.519405
-48.095860
-0.759761
166.132874
129.813553
162.872177
155.117279
145.172897
139.455154
146.505096
-20.439058
-38.706898
-12.753384
-12.044032
165.007095
146.298187
125.981697
149.908112
-34.364586
-24.291164
3.152998
-32.167721
131.842896
153.608383
136.515106
131.492493
127.694679
165.632568
144.212448
146.116989
155.157791
122.773697
-6.307516
133.670319
151.061249
115.581398
-14.149892
-38.807968
1.359123
-15.538434
150.030472
153.021805
153.540970
154.623764
162.048935
164.195114
134.811035
152.603378
155.157547
154.695892
155.045975
138.476456
156.127243
126.906204
144.627777
140.868607
136.639847
23.466454
-41.245102
-20.351313
26.698133
-17.312847
-25.098600
1.963138
-42.759972
-10.725264
-4.543899
-16.309677
20.727243
18.717316
5.140375
-33.714989
1.542181
-7.898216
-43.009747
-40.592690
-0.370094
-31.696331
115.386230
170.974152
150.772156
152.564621
112.405739
146.862747
118.961655
123.526970
136.788849
125.007492
159.481781
132.737503
157.493622
138.214478
154.377686
142.568741
164.572357
172.959274
125.053200
131.256470
138.060654
113.750999
176.106750
143.749954
116.605064
133.936417
152.246811
125.380615
139.724915
143.182571
126.998772
60.954109
-35.388588
-5.911153
159.022293
144.605499
159.260529
165.178864
153.114624
160.441193
143.942001
154.921570
144.730331
120.753159
125.756073
145.875870
161.351395
-102.705238
11.831282
-35.847393
163.532318
150.513641
147.216553
153.675827
146.889587
167.437393
129.510025
159.122055
164.172577
167.962067
149.057861
144.060425
145.361771
147.640411
163.608398
155.832611
150.793625
160.185379
155.045990
107.853287
144.277664
147.803558
134.913727
131.858292
126.577347
167.601440
144.565140
143.391937
173.514374
153.303589
139.176788
-20.566467
-23.946142
-6.274730
-34.844227
-42.349594
-29.602543
-16.085602
-55.202675
3.076062
-23.816843
-43.830894
66.742325
144.539764
163.851837
150.001770
135.532394
168.387421
119.652870
144.888519
139.059433
12.533279
-54.693054
138.821457
142.978607
145.353485
132.108276
135.443634
91.316338
151.700089
125.846199
142.356262
158.836807
158.103119
148.442276
133.236923
145.527466
158.989090
-23.283314
136.573166
157.994385
105.768608
161.597305
163.784012
157.824646
144.286194
126.477486
144.522095
142.999069
160.501678
148.431458
139.726074
153.992767
129.823700
151.472031
135.081650
153.353455
130.247360
132.705841
138.442825
139.374100
158.088898
150.742676
159.417084
138.336349
133.031342
-51.275784
21.003090
8.715011
-39.502075
144.364868
148.123047
156.138580
-21.342707
-96.167473
-44.945393
-50.430958
7.854554
-22.299398
-7.009022
146.301941
151.865814
144.863617
164.618927
110.416473
135.677414
151.302719
173.139267
119.493767
125.412796
131.209473
158.597031
145.143829
148.353363
136.080734
135.024307
130.104858
117.180962
164.310760
146.398056
175.004944
159.673889
150.989731
140.264572
164.502304
95.964439
14.522229
-19.533783
171.521606
138.299850
105.838394
160.543991
158.370377
118.729774
170.112488
149.038361
157.047729
148.237015
147.718491
147.026276
142.524368
-154.467117
141.817337
143.533310
127.534477
144.760956
9.913714
-42.833618
11.480102
-54.310692
12.085206
146.731995
148.573013
152.651230
9.903077
138.761307
147.598511
152.653702
143.162704
172.547272
5.454957
-27.994860
-40.123985
-40.158737
-45.291992
-20.158302
8.033628
-2.224312
-22.093380
117.340118
138.539322
140.519470
97.591309
129.930420
129.469620
143.583496
145.539032
145.644348
-31.954498
117.042374
144.569504
144.254669
-179.564774
154.279099
157.542480
157.590302
156.696472
150.308060
136.826828
134.419174
158.676117
143.111542
-177.064407
169.116425
153.498718
138.294464
127.630928
141.102036
167.089401
163.519684
146.048615
132.875168
133.391571
144.295441
145.033157
159.031906
147.920822
151.949890
1.381544
12.614118
154.701157
147.622284
131.556213
158.288376
139.989059
131.090530
103.928894
158.532913
143.924866
-65.726677
-9.998729
-21.433065
118.636063
143.356491
148.835480
111.837082
135.669785
140.275787
139.328720
-177.280762
147.607941
93.871971
154.639374
-37.003395
-28.980675
-15.331470
-23.755037
-1.690728
133.608124
-170.063965
154.438751
151.581009
178.259872
-13.694943
13.751590
45.990009
-33.326416
-3.553745
12.581439
9.423687
20.807570
3.117155
4.020779
-9.738173
145.459320
139.455765
61.830757
9.078895
40.342060
92.517395
-154.957397
-136.664108
-160.644852
-164.553299
-150.895065
-161.429001
63.312099
-146.927139
158.672943
-147.773697
-176.064972
-128.864456
144.588287
-144.867935
-150.995529
27.827145
43.496185
176.698669
-178.667175
-142.787064
71.858612
-178.940552
65.022285
121.545845
133.628204
151.765671
137.339966
13.676915
-8.464408
135.912216
134.671417
119.431808
119.516144
176.177139
164.412292
130.024673
151.530121
149.632080
147.604309
157.335678
122.365807
170.831238
154.041046
151.598465
133.843582
148.904861
146.091522
126.697601
20.144363
-39.760178
-35.047928
143.580475
154.004135
163.460953
150.710220
158.100739
-16.282963
33.634636
8.884691
-47.620590
134.695236
141.615707
140.302383
156.038940
147.899338
145.145966
168.334610
160.007065
152.993546
152.907639
154.290451
143.188614
146.702621
146.867676
147.408646
153.585297
149.019974
140.770096
126.099236
165.082947
151.407166
142.473770
157.550018
140.243378
132.508606
112.797920
140.385101
144.258011
119.048935
92.436371
131.637955
149.350494
164.315445
145.766296
133.980164
151.365585
153.429092
145.698593
142.846481
166.126968
-46.908318
-20.313099
-50.355019
-20.684086
-30.092033
-39.949020
-39.751122
155.406738
161.706528
147.213654
145.720963
135.478073
147.250931
127.306465
13.575166
-32.262112
-38.399731
25.699886
1.107121
-10.362342
-7.348896
-39.741936
-13.497193
-8.726363
29.143801
-17.007034
14.273127
-15.090200
-6.618587
12.788809
-45.800274
-12.166430
8.817796
111.712723
137.208755
142.754303
132.044632
116.501205
130.546005
151.015381
172.601608
126.090889
165.529495
153.208176
165.250519
124.538742
150.226273
120.995049
146.885864
155.361176
169.475723
156.059494
84.095032
129.704361
143.437134
150.495728
116.730423
165.015808
136.083344
172.230362
134.495361
156.460098
150.209137
143.026428
140.687119
170.276566
133.443359
120.954308
118.117119
89.096123
175.383774
143.760757
140.803009
159.057480
177.339264
-7.073599
16.560038
176.811493
143.543716
146.059647
166.877151
161.618988
150.738770
133.702469
170.865540
156.330811
132.354660
70.004700
153.077911
139.474380
171.153702
123.585052
144.518997
133.065094
156.624619
131.395523
135.559662
145.565887
142.047791
114.567680
-38.671093
-12.863559
-28.036243
-43.142159
-4.464580
14.940060
-35.296368
7.903880
16.757055
-39.671955
-47.231274
-7.017693
4.553071
29.914116
0.627138
3.353337
148.815796
105.744911
132.651016
137.074097
157.970856
125.071289
154.006012
161.172394
132.811157
151.200150
138.215240
133.205978
177.711746
149.469864
154.778519
144.782120
135.851517
-1.744731
140.698563
135.378387
-33.297592
147.092316
147.766968
147.487289
133.571579
168.292160
140.146698
143.072723
169.470337
138.703354
103.595421
140.431519
153.171860
151.132294
162.455826
126.526299
142.312012
133.608932
143.432861
164.593979
138.230942
145.496033
108.537193
153.071884
131.814453
153.378082
138.617432
154.983887
122.580704
146.244934
149.808365
131.940765
136.960556
121.406494
69.947762
156.999008
143.794632
114.853767
139.225006
107.385361
137.715591
136.696182
162.751358
159.021332
132.671371
135.522461
148.224274
-162.843979
-178.466202
140.638092
142.564240
139.667068
124.357178
-49.462364
-10.685609
-2.136983
143.868118
139.674759
151.551529
170.928696
144.639221
160.323074
165.197876
127.211349
144.510117
151.940948
139.722931
147.281158
161.470810
145.477127
150.220383
152.300842
147.790298
140.385620
141.606796
22.579544
-46.065937
-8.774135
143.444443
149.423828
138.539703
173.671402
163.579071
142.044281
-49.002029
10.836542
-33.254082
-34.501759
127.813828
165.415482
137.404175
134.794098
139.613739
159.522705
137.214325
142.217148
119.296188
144.808548
132.677948
149.103821
138.503830
138.715561
145.735107
144.680588
152.033173
157.343521
82.438919
72.411636
130.717056
169.169495
142.195267
27.276007
-38.752666
-76.738289
-20.537245
-13.393381
-32.559425
5.438443
7.180781
161.984070
167.350861
138.125992
131.817398
132.565643
133.467056
145.456131
154.128067
152.098877
137.285477
148.819794
152.003525
127.918739
132.962967
169.092926
157.222946
160.659286
137.563278
151.965515
158.231750
153.042282
129.335083
137.049530
-11.191602
-45.646496
-11.926083
169.834213
135.657242
152.723328
150.930786
141.085953
177.453613
104.478325
142.439148
112.510071
129.929230
174.842789
158.011124
155.763947
125.399231
163.270737
150.047028
149.291901
152.225433
131.486252
163.845703
152.445801
20.022644
-2.319084
-22.713604
-18.724604
2.277784
-4.678558
2.967023
12.001766
18.029556
-15.895369
-16.998030
-23.520399
8.526040
-7.608341
32.554401
148.523453
155.753799
143.676697
122.104706
141.039688
149.072937
-50.505241
23.067709
-55.777905
137.038040
162.257172
128.449188
126.427765
177.593185
162.529785
143.008942
133.489700
150.121704
126.795799
163.595108
148.478256
152.117996
159.854721
147.584503
161.316650
153.973099
138.110107
151.165054
118.661591
136.390381
144.915558
165.558838
155.267105
142.145828
143.966248
148.103058
142.291458
158.129532
137.987549
159.931076
134.913223
132.164810
165.031723
149.888184
170.949158
145.734360
146.079590
121.074493
134.852127
146.857300
154.283539
-179.176453
131.662811
138.392273
135.514679
159.198364
139.452423
115.115646
157.872986
145.089371
136.173691
147.765869
150.261688
145.350327
142.648926
132.118469
148.442764
131.418427
148.015106
144.939316
161.452713
135.606339
150.730240
-0.739399
9.840389
-39.211933
34.092075
7.896451
149.066193
153.812500
136.364014
141.276886
4.261953
126.292564
161.053345
130.869827
142.557953
138.762253
140.697617
156.983810
102.093719
139.920792
167.993866
151.686447
151.522095
126.069313
130.421127
6.832308
148.137268
137.834076
171.916016
153.502640
-12.160141
22.303097
19.920948
-38.634438
0.747558
-43.739639
-53.192894
-50.772331
-13.321924
27.703268
9.736780
-20.688368
-11.039365
21.875265
-10.373746
-2.023907
-3.094589
149.493301
157.224411
131.635223
157.437164
-168.870193
144.292068
149.726654
120.110184
137.432114
142.493729
139.533768
134.817657
138.460358
14.900267
-76.986755
21.668007
-35.374290
-30.729481
70.793106
142.978073
145.072815
171.831818
169.615341
152.595825
-27.526127
-36.241455
25.620203
-30.913465
-28.749716
15.882684
122.410538
148.545700
147.830124
121.411797
166.807465
125.271622
151.230011
159.580307
149.830887
146.942505
158.093155
161.759705
127.768105
130.564545
146.636581
146.420029
146.283844
156.214645
28.427271
126.293854
156.259659
138.115631
142.135056
134.597443
145.803574
146.286423
148.608398
142.862503
143.256790
122.914886
146.111313
153.366455
130.822876
133.928192
147.332916
152.419601
140.144333
173.394302
148.075516
148.723450
144.997345
136.304672
164.601013
129.584686
129.119904
145.145554
133.596527
139.505585
-177.020523
143.239792
22.460489
7.697175
-4.685963
168.239548
168.117432
177.615662
165.801880
154.788986
147.535507
153.781631
149.738983
147.695297
149.229202
151.495178
131.446533
171.015930
166.297150
124.682884
-6.574888
142.492279
148.367676
133.676895
146.118088
134.088013
132.936478
136.412811
139.082535
150.720551
117.508751
140.827621
140.242859
142.796143
152.172363
154.641129
145.132599
136.339035
-0.338041
-1.224293
18.475042
-18.327032
-0.019782
158.809250
156.018265
-32.421062
-40.501823
10.016278
36.353989
1.010269
-7.137045
2.007986
-45.128151
-5.422421
4.370539
-27.391941
-30.464670
27.422842
-50.728416
146.601318
133.056808
148.745789
145.041656
129.969116
150.290512
170.560043
157.980499
163.711548
125.653206
146.033188
144.854507
155.603073
133.362701
171.873672
-141.441452
-161.173279
-170.212250
71.278641
-130.197891
-175.060272
-149.798203
168.737671
-157.716553
-164.354141
51.262875
108.942390
129.204163
141.799774
158.032257
137.046692
172.282700
153.305450
11.173375
145.038620
152.117981
176.015503
164.400314
135.112930
127.192757
135.349243
140.723587
145.874710
163.165573
163.620422
161.059341
145.069031
144.362320
170.796280
129.192947
135.238480
143.379929
125.938461
142.947769
165.251953
136.856308
158.617966
137.506592
126.352783
154.237686
145.362518
54.502605
23.890219
9.689860
107.405266
141.047165
163.487686
161.451447
143.866547
145.225906
140.770279
175.149368
146.143661
141.840378
155.014786
163.844482
163.392075
111.968933
131.067780
171.318954
147.389816
150.020050
121.694237
129.413055
-23.477772
115.858482
151.421936
-41.743629
19.503948
-2.108308
-47.731693
140.262619
146.175934
139.168182
126.009033
137.751038
163.656601
170.049194
134.396042
153.702499
152.469513
132.738785
156.360870
165.355408
165.559647
144.486954
-26.465605
-58.331989
-27.007309
-48.971542
-22.317410
-2.486954
149.946976
130.761887
150.482880
144.373047
158.536774
142.800339
145.611313
155.106491
140.620422
151.016296
155.869629
138.401749
146.908401
124.338318
164.486862
144.502960
159.326660
129.864838
156.210220
12.670229
1.501547
153.781937
138.949768
143.244034
136.664291
161.908676
169.850861
160.992661
128.849304
170.206146
-5.275889
130.967484
137.670975
137.382996
131.772873
151.469681
144.159637
151.662369
26.917217
-175.280823
134.259735
151.725769
157.114990
148.120163
135.604935
145.630112
18.756706
18.131935
23.088654
-162.518799
-151.274033
105.904335
-162.195724
-170.987625
-130.002197
164.600189
-161.463943
115.622200
33.128960
33.037422
163.879593
168.917419
125.336327
118.456772
162.060211
134.864075
156.330261
123.493011
134.535721
159.340805
154.433838
169.174057
115.638458
140.042587
161.701599
125.600502
153.991669
129.195145
146.579834
147.704620
150.076782
115.702293
151.238678
126.590599
102.693321
148.283737
135.240067
-40.334404
-35.974827
-27.114708
13.247229
-11.627728
48.800217
1.302511
-30.954075
3.070839
-15.812977
19.580252
-3.037702
122.429085
145.022034
152.628143
177.456467
137.348999
120.929260
151.856033
-37.365635
144.283417
160.152313
-8.839668
7.331628
13.735116
145.342926
129.291885
146.278397
144.977203
149.051712
148.845718
121.726547
105.200371
162.476227
131.260208
149.479843
135.818283
133.412552
138.726288
154.220749
132.721375
-6.256487
-43.726707
122.611450
155.596161
169.909805
150.814728
142.966476
137.750778
160.215729
153.422470
97.248535
166.925507
140.949951
140.847702
151.461426
25.979679
166.964478
-22.039755
-47.486656
0.243090
145.475143
46.195381
-0.371677
8.655986
18.360584
5.979534
14.172939
-5.997668
145.272614
154.262741
137.891464
141.096497
168.654068
134.521255
138.056015
12.968004
9.621672
-0.813251
7.279095
-35.950756
152.367157
143.831482
171.879318
146.428162
116.396187
150.936157
146.809906
133.370300
163.321396
164.385635
147.960251
8.288374
3.583427
-38.669716
13.921494
-24.643187
4.222295
9.327632
141.854507
110.132370
154.546432
127.750061
133.718719
102.084770
154.094101
146.637604
119.796501
148.604691
140.340591
164.744354
105.937759
130.065369
166.565384
166.409485
147.846344
143.064346
141.442947
158.121185
163.949692
121.787621
140.083420
127.041977
153.764801
134.345825
142.189621
129.729294
130.587967
127.319199
143.688248
179.805161
129.051651
139.233856
143.721771
151.097946
154.276718
123.854095
142.346573
134.090881
169.973785
140.869308
148.691376
147.674683
153.421585
136.799072
148.847076
14.058941
160.921371
139.141144
162.726425
164.654510
179.862946
153.673737
102.147575
142.555054
133.284393
145.747086
-44.767891
17.351398
6.646735
-0.741249
132.438339
130.805695
143.446396
172.497131
157.212097
75.341347
-177.977722
-163.836426
124.514153
-166.600128
175.546127
-147.229660
17.875103
137.491776
174.981705
141.406662
148.191635
120.910118
173.533569
132.244919
141.728287
167.669571
130.037308
163.366348
12.220741
-11.562568
-40.824760
-4.651937
2.647302
1.151141
10.236794
146.636398
131.117188
143.225677
160.158112
160.966156
120.235313
117.961525
171.908142
136.136169
157.690781
-22.237448
-44.471153
17.729063
143.025009
155.334839
176.871429
143.582153
136.378204
173.381882
142.052811
137.421906
132.858887
168.984619
173.039322
177.980438
152.430969
163.761307
165.781509
129.220917
110.279190
156.147995
122.615685
138.718460
154.356567
145.369827
147.930939
146.289429
144.168106
132.851532
-28.776232
54.393284
-14.566061
17.132372
141.811707
131.859039
129.992477
-172.298233
142.062912
161.916718
146.131882
128.756241
142.009338
161.131256
141.044388
156.895355
121.968269
135.215286
142.099777
133.567581
139.573257
-6.592284
2.726347
3.052745
147.286697
145.731186
125.277809
148.223038
121.397507
145.803818
152.233475
142.516876
156.051270
144.790634
-0.944812
-49.413006
18.821077
134.849304
26.116781
-38.504013
-31.853025
-4.897850
-1.027744
154.752563
137.442459
150.798431
120.934273
148.757690
3.684667
16.412560
148.095459
34.865677
147.890533
158.049332
176.632446
157.480835
168.344330
132.665894
137.939743
132.374573
104.075546
150.751328
126.549805
138.408524
88.020920
154.370483
-165.501617
178.523682
171.388077
-39.997433
-48.188271
-47.575626
-45.146442
-19.532444
-25.633821
-46.730671
-35.298016
1.420100
11.969221
-10.767864
-6.058772
-17.561701
0.957157
-39.547291
2.615390
-0.353324
165.576111
135.679672
149.837738
150.048096
131.839264
156.457794
164.003647
157.086731
-26.935369
-5.973958
2.169252
21.027716
145.583862
141.492538
129.470108
148.950928
-35.885956
-3.147840
26.696112
-44.754303
3.902040
-16.873241
-14.806386
-28.608002
-23.102270
-8.616163
134.744293
152.553940
152.515686
130.022537
134.665100
161.438309
133.120941
131.271667
141.009079
142.203629
158.053909
124.757767
148.278610
-45.874809
24.530367
2.350437
134.124542
133.992615
139.215118
152.770340
148.570480
147.942169
136.283661
147.255997
149.393936
127.749451
136.453522
99.225380
116.723572
146.241196
166.726761
169.859573
139.333664
148.606812
138.122467
145.372177
130.959305
141.854050
131.360321
146.544617
158.514008
152.940506
150.267792
91.354927
133.050049
130.527771
159.377701
156.827835
142.114365
140.913864
127.525826
141.331085
150.202988
121.573547
137.415222
167.207336
155.659653
150.091080
139.641449
175.895096
135.904068
136.064758
166.467087
125.915565
144.629883
151.012573
150.495575
143.926651
133.866486
137.611511
136.957230
110.401642
120.568161
157.012024
150.756577
118.630875
138.040527
151.503571
128.424850
151.823944
129.321701
161.782089
147.914627
175.867798
165.111374
122.979752
144.333603
140.902573
151.222855
172.913696
127.042259
135.366928
131.831390
124.222641
143.894699
137.068848
-5.965125
126.929878
150.810059
141.574936
151.690201
142.113098
135.885010
132.348785
150.188934
163.145889
148.091873
164.706757
137.333008
23.657406
129.073227
148.914215
148.935211
153.618378
152.764435
160.756500
143.969574
155.551193
133.354279
142.695602
150.195953
149.738571
128.112823
133.291565
140.245163
137.770462
154.368698
163.260086
153.131531
130.502762
159.123672
161.975433
143.935791
140.645706
135.597351
126.741035
152.149612
144.545746
-153.702393
149.327484
127.868896
-39.896084
10.011996
3.188193
-26.584288
9.310402
-18.963717
-27.161442
-34.874218
-1.640202
92.260185
136.973465
122.694260
4.872546
146.171753
157.891541
169.270691
135.269211
166.882706
149.702652
137.745270
136.755157
123.680542
146.860260
144.224197
130.589981
138.546417
137.166885
138.553375
128.552917
142.690018
143.824081
150.979218
171.960709
154.159729
147.602310
136.961258
143.716980
162.896561
160.855103
167.511276
139.505829
157.373901
-52.362423
18.347364
0.653719
148.686783
154.844284
126.242737
108.289108
141.571838
170.277435
146.068481
163.161865
146.141541
130.250626
158.211044
136.730087
152.348343
164.840347
146.263855
154.617676
151.753113
143.983490
179.389938
139.904266
145.978928
142.559586
-10.774480
151.915131
169.305420
142.840607
136.976456
149.861008
137.200089
-172.237915
127.615341
-32.176826
-6.177808
-19.747051
-41.662796
-4.012052
-4.081447
-8.196997
-36.261829
148.715500
154.582458
160.862000
111.037560
159.120422
152.322891
127.429565
147.298218
160.306488
141.374283
159.372772
159.604019
140.163422
141.864792
150.271072
139.496521
142.678772
145.123596
129.587692
6.813335
-32.493916
10.251023
111.303322
147.659241
147.633987
151.658951
122.152245
131.708328
119.904144
139.784164
-21.161528
-4.714345
-28.277073
139.999115
162.540848
139.350555
120.679085
164.560684
161.954147
150.177948
-175.056671
118.035637
162.283066
108.914948
147.130371
8.386069
-26.468325
16.673117
-19.765236
-28.184973
8.544746
-37.041950
-31.233532
20.091124
8.391430
-17.758892
-5.851093
175.048126
147.624176
147.946884
151.875229
134.040009
154.685486
145.178284
138.558685
175.248322
3.091045
157.608505
153.840393
133.991776
150.177536
133.693436
145.534546
131.341125
154.028885
145.963181
144.902695
131.388870
152.499893
146.985703
148.757355
144.923553
150.095520
149.239990
159.589828
145.569061
155.486694
173.570892
136.923355
168.462967
149.467865
129.411926
128.204437
144.324600
178.172424
143.491989
163.280945
148.363998
132.308975
138.632706
-34.690544
109.293175
138.795868
133.803726
140.854172
133.121307
145.302872
135.547531
147.336823
114.328918
164.266571
123.922928
118.132759
155.328491
134.542740
142.656647
141.260880
149.422791
134.851791
19.791145
17.498695
23.449957
-44.692162
133.235947
128.005264
128.122910
136.429642
153.302475
157.938248
136.322998
149.683853
151.846512
157.827255
138.770630
163.466003
114.834381
140.680008
179.619476
138.976852
146.711227
140.276520
132.595718
128.759811
155.868179
151.249252
131.712280
153.826340
141.977829
137.964188
139.363998
140.899780
135.701553
142.278168
-11.859232
136.509872
172.692642
147.308929
130.978027
135.166183
121.801567
131.923920
134.454697
128.396484
157.179962
7.436826
-12.190228
131.072098
155.817856
112.672546
-8.344237
-45.566906
-32.694675
-4.752626
-12.628512
14.697079
149.768707
141.481125
123.805672
148.695587
139.169388
176.633652
-29.259832
-38.934803
13.582992
141.395767
147.484512
146.660156
142.685516
140.393036
129.158951
142.602692
127.607117
142.659851
106.596443
159.217270
148.587250
15.078233
75.101494
163.981323
29.429993
-9.789544
-43.093971
150.115372
136.175186
168.396149
154.478851
111.742790
150.209259
152.539597
137.771866
154.723587
-172.265533
157.601379
162.973648
128.396027
155.416489
171.100906
116.891731
146.459396
145.404526
127.759476
164.473099
132.447647
149.692093
148.416290
132.292404
150.173126
162.025330
130.891876
154.188538
140.555176
141.514877
171.462402
-169.442749
157.955841
135.641342
138.312393
134.916153
160.880859
151.706512
135.869553
134.431458
151.245331
162.556030
153.278290
154.268600
149.367706
0.183454
3.395864
-29.820124
-11.919337
6.361990
16.343172
144.704086
158.736481
122.209755
154.837082
152.386887
157.985291
137.259659
165.491806
172.037628
147.907867
150.932495
139.642075
144.079666
145.818634
80.688896
134.548462
129.790451
113.912239
8.649698
13.644148
100.089668
155.792450
159.106750
122.553696
145.736588
135.641510
157.808014
150.986755
141.617020
34.598618
148.982437
159.201706
147.434631
148.109177
2.449684
2.925965
-1.363149
169.395126
132.716354
138.380615
137.983124
125.242973
138.862106
144.950516
150.304184
140.443436
153.602890
148.628876
118.579468
162.881973
-10.079365
4.846058
-45.250839
1.007748
31.321648
-1.649838
-18.476250
-36.555023
24.700815
-105.489349
149.282593
158.129807
145.226746
148.914719
134.056915
132.834961
157.660690
148.950989
138.834839
157.181808
145.642136
145.429260
123.106819
134.279037
145.972931
149.684158
147.607285
-32.479408
122.353241
100.537033
123.919502
136.838745
175.494522
153.476654
151.304581
131.220718
148.480011
123.225128
-45.542007
7.584264
151.984741
131.174835
130.283691
173.909714
135.286697
141.662766
153.050415
153.875031
119.254219
18.131178
175.685959
153.727585
147.547852
152.267807
-18.565536
131.042984
142.156067
169.005539
96.931602
-25.437643
-20.502140
7.974151
146.773209
141.926071
150.079788
127.719902
124.926117
141.959656
143.493454
138.078720
170.157974
119.710999
137.846924
139.630096
118.823044
132.753510
141.020233
134.205353
132.509949
153.817688
174.426971
135.269058
148.781509
147.924820
149.508926
177.888519
132.166061
147.887466
130.680725
167.702225
147.563766
163.027969
-13.304395
16.464813
-50.108833
-50.085262
-33.633579
-33.592342
0.668518
17.950285
167.172775
132.600906
113.874809
129.591415
128.482407
138.217453
144.785065
144.932770
144.111298
156.196335
155.800629
139.774963
162.731659
140.381577
139.444916
159.735931
154.538010
-31.562542
-2.601281
17.540977
-29.321266
59.849911
-40.166531
156.900589
146.110901
130.044434
131.077911
-17.583950
-26.400826
-19.325489
143.382462
143.046646
172.465256
141.240952
136.446838
150.794357
71.889626
147.642746
158.093842
151.096512
141.636932
149.668823
141.826279
149.667496
141.272156
151.547745
107.749313
157.445877
136.902344
132.919479
143.569916
138.549667
127.195778
124.378242
159.531876
132.332779
139.064240
127.702240
143.526840
134.091705
149.777466
153.941711
156.726151
150.973038
145.456848
176.175507
143.973557
135.306259
151.519836
134.659515
137.713074
155.952713
119.138832
117.544052
146.758682
150.984436
129.492859
13.423175
-7.375174
-27.799253
-20.175003
4.419072
-5.731725
-1.051088
143.580765
120.465027
141.423126
160.914993
171.486588
167.476868
157.246964
169.383865
146.596039
158.339615
140.689819
160.576172
154.512741
145.949997
150.076080
170.858826
-15.574929
142.897736
-39.865112
8.000472
38.458485
-43.165627
145.897049
150.719070
120.161186
150.219177
147.772690
143.480270
121.931068
173.161652
-95.536789
164.839661
144.353592
-167.804535
177.784683
135.806046
156.130142
132.450592
136.748566
35.439789
48.986706
25.915554
115.883591
-42.411331
18.795559
63.066505
-21.461496
8.956488
-44.691715
19.808565
-46.781727
-4.264756
-46.037533
156.674820
-2.052235
-3.962546
4.685503
128.358139
148.056580
145.896805
144.827591
167.374771
174.348129
153.880676
166.339706
135.393005
158.691376
147.750229
151.323334
147.356552
147.980225
140.221466
146.012955
163.749512
141.238434
12.717677
-11.943257
132.847641
132.133575
138.878937
149.718704
-42.255875
-37.756973
149.516998
173.539825
163.533203
150.028748
116.738350
133.290878
144.855850
150.156479
135.751648
119.289314
135.609497
178.975113
138.635208
141.196838
126.686043
169.131104
122.462715
-11.207777
-5.837946
4.990886
-21.225622
-2.521035
-13.466870
-29.945341
-2.573594
-43.836006
-13.097816
-10.084009
-37.169186
-40.018242
-3.404558
-2.911209
-19.112782
-34.864727
-25.460032
-42.019176
10.093931
37.804474
122.062111
146.715073
149.465912
151.631088
134.921646
146.565659
136.750916
136.775162
145.975479
168.976578
143.350113
148.595764
142.217178
130.573013
166.321991
177.776733
142.478134
133.675995
125.050346
131.283859
164.537582
131.199814
9.615315
-41.465244
-4.921990
-11.397947
-36.939461
13.718753
-36.789433
129.932739
159.366898
155.130539
135.281067
140.297546
126.537598
164.551224
1.680744
-3.319597
16.910208
144.102921
111.759743
162.958694
148.742310
144.749893
123.375275
122.775528
145.930405
134.195465
171.711288
129.051041
150.737045
143.326096
134.564423
153.245438
153.092636
124.183784
138.219162
142.550262
151.771545
116.797844
138.988373
122.463074
166.741470
147.033936
147.930130
152.012238
172.099548
120.934364
136.019714
143.340561
120.753937
149.614090
162.110565
147.355148
141.621536
131.994659
147.802628
150.902008
113.882278
126.234856
143.952103
135.889404
157.747681
132.692093
151.112656
13.804660
-165.484894
-150.487259
-158.971283
22.840954
23.930368
61.515667
23.072512
155.702560
154.572220
157.444351
13.109099
152.264832
135.161026
143.556763
127.162201
168.822845
156.003891
130.252762
137.085297
162.661301
154.044403
153.799576
136.979843
154.428726
141.049500
147.537430
137.169846
127.638153
142.926270
121.986847
158.853012
148.154663
162.985062
140.898972
148.759399
159.202698
135.871292
142.251373
134.728516
151.655319
150.219208
136.834488
110.800514
162.626938
138.635178
147.307114
146.728699
156.922653
143.330139
140.471680
-35.766773
-9.336351
139.558243
-18.523188
-48.427513
-8.726318
-21.988808
1.874715
135.488892
-18.036507
128.452499
144.836792
123.856224
131.846085
149.232010
157.893158
167.303177
129.665237
114.396362
137.012253
146.271988
122.846138
30.027262
-32.928936
-41.987633
15.967148
128.603317
138.866013
137.823318
152.294220
159.294189
-159.734482
119.375610
145.813904
109.339027
150.846939
152.546890
153.027176
144.123199
129.796799
165.321793
8.127529
-16.425657
-54.199749
-24.713699
-16.426031
22.728996
12.256844
0.976987
-25.391243
-30.778681
20.859863
9.590175
148.945328
166.191315
137.998550
148.919098
123.901840
122.639740
154.377945
115.849197
106.598427
145.784454
135.387207
147.571533
140.887802
158.584732
157.882278
137.373215
144.249359
168.461349
151.565216
144.398499
105.153214
162.044846
150.914627
155.541534
-168.454071
146.319229
145.654221
101.865295
160.731903
-4.520430
-35.002361
-19.888388
145.143341
-28.160336
156.456375
136.831253
113.647522
135.057251
132.582123
150.163147
154.132751
139.859070
150.325729
145.429993
129.374146
-164.978714
144.313095
131.172501
138.449448
148.711746
140.662842
136.577225
154.331009
163.453033
163.479065
149.273727
171.126297
147.492050
-10.610700
129.430923
146.488678
153.097946
155.896210
147.939240
154.086334
148.725250
127.144104
152.202927
160.421570
175.033463
141.776108
136.674408
139.586868
152.369217
157.295593
125.034256
-176.210632
16.665260
-42.748009
29.008448
-12.363013
122.085526
146.306030
135.443817
140.950668
130.169998
-25.454796
17.261360
111.324677
169.999893
146.787231
161.730011
-156.969711
-145.323929
176.764374
148.282196
132.480530
145.475616
148.146149
145.874557
146.326065
144.048798
139.568085
145.798035
142.291855
130.713562
147.566086
128.622238
147.977509
152.673904
158.529068
152.492310
142.793152
149.465332
141.302322
108.577179
128.732651
149.504761
159.530792
129.426834
174.083801
147.606384
149.929016
146.572952
14.984027
20.466452
150.856613
169.807693
54.570404
164.995102
137.587860
153.325912
121.118423
110.183075
165.289810
135.460281
162.339279
129.034332
137.929947
148.274353
157.479477
140.911499
94.836937
131.156387
159.994095
-164.730896
147.724960
128.000778
108.417656
120.408386
147.326111
152.758240
140.603394
40.595348
35.315502
25.936363
156.074280
151.665268
154.259995
170.283722
165.471100
148.127136
128.792130
131.658936
123.012245
144.549164
142.703568
151.420822
16.706093
28.272640
-39.121044
-18.061262
6.932539
16.202772
-73.155632
-2.507490
113.186211
134.947617
92.436104
148.979065
127.435204
152.789612
166.500549
158.222839
126.779312
147.353500
7.014002
-10.925676
-8.687945
-9.076687
-29.717953
145.979309
116.964035
133.011353
167.019943
127.865601
157.860062
140.179947
125.643005
141.185516
150.154327
167.651733
158.133072
146.398605
128.425003
129.687347
133.400436
163.803833
135.291672
134.424042
-17.760023
-15.153052
143.771820
160.936249
133.918716
140.025681
151.295731
117.909630
160.904785
131.568253
175.460403
152.750946
153.138596
134.323074
168.599380
117.857941
139.332703
111.440674
144.564056
127.709709
136.666260
142.918640
125.127609
129.493652
142.349884
140.048553
133.908417
132.242432
140.588333
121.631889
172.116379
129.697662
177.632126
165.202972
146.974945
169.383179
2.227829
-3.302983
175.647736
43.298023
-145.623611
28.606390
-171.065002
-141.156799
-150.160843
3.162978
-5.620961
146.928131
146.984863
137.213821
119.960999
128.263153
141.527817
142.524719
124.705994
152.144196
149.476166
146.703186
164.571945
117.814476
149.154938
128.817871
135.025192
130.472351
149.547943
148.244583
122.709206
156.652466
144.293823
139.031113
139.186462
154.056198
148.782135
108.041458
154.307281
137.378693
147.287155
157.088928
120.902443
155.547272
141.937561
127.406380
141.580429
163.983292
150.344620
158.737701
129.985931
124.291237
177.026520
162.172089
153.822128
151.533035
127.303337
121.810547
137.855301
162.580429
132.604324
138.580994
158.363083
152.182205
160.646255
147.451065
130.666351
140.078644
161.980865
156.678909
155.855133
123.273705
150.584381
159.387299
159.929749
147.775192
164.208801
156.660126
130.891312
163.830551
151.610229
148.078522
151.701126
149.526062
133.384262
3.973748
3.576153
-3.757287
-22.930071
13.762346
5.069757
-34.609264
-38.808270
-37.029484
-42.655289
-38.113506
-3.017204
0.474778
146.900208
75.175377
156.133957
139.772614
144.528946
140.731537
175.161591
150.331573
133.646271
150.347534
169.186234
152.465225
124.426506
124.548386
173.085815
-7.806754
-16.400190
-22.294304
138.733063
147.737701
142.608521
137.751846
138.852188
137.540115
149.886780
158.253555
138.928375
137.923035
-174.249664
151.514740
133.600494
149.630127
162.435272
137.024628
176.479233
154.314896
130.627686
146.795334
153.223145
145.663864
153.079849
148.641418
146.593750
141.067612
149.756165
138.742538
135.453018
125.655273
129.945297
142.329254
147.455688
154.596054
139.975723
138.139160
-17.543571
6.771235
0.957975
140.864944
8.408823
5.782520
21.946457
121.903786
152.112900
-21.029879
-42.987465
-29.663427
3.482677
-18.294880
-44.343285
-43.076679
11.501960
-43.996582
135.502853
124.775665
136.412018
136.624527
162.451309
158.730103
135.850235
153.023071
153.077606
174.178925
117.400826
109.285736
156.687622
163.166779
153.531006
151.200516
176.271317
149.598312
140.242584
125.544853
169.265213
156.507919
115.625313
13.379648
3.509559
-10.055610
125.986382
147.199615
141.240143
128.915390
150.140335
140.760162
155.020218
155.651718
154.504242
163.073883
130.836273
163.082336
16.965887
154.552399
142.688416
150.848373
142.867874
139.770081
31.865009
-49.995090
-1.113818
145.425095
119.352386
151.577179
140.151077
167.167831
173.056793
145.463699
148.120300
132.146179
132.173523
148.126587
152.321045
136.961151
110.534317
146.127747
128.214905
132.449829
144.990784
139.548203
173.294327
140.297272
137.468643
135.804535
155.130432
-174.863632
144.443024
128.280197
141.545776
137.431763
112.495644
157.058884
166.509705
149.119385
104.497894
146.601471
145.375351
143.621796
167.737915
145.909546
163.788132
162.925507
142.452164
151.342117
-4.549197
6.910889
-5.845094
1.496063
150.553635
142.421539
143.335526
123.982895
155.627014
120.310936
153.439026
138.162781
136.123962
144.960190
155.250839
105.401848
133.508713
159.824814
135.167526
138.426819
125.173103
3.483970
4.752420
-31.513979
23.480335
-21.131348
-105.649887
24.534685
-6.770193
-25.704414
-19.873083
-25.903360
128.957230
142.408310
140.589371
169.354782
144.110916
176.448334
150.457397
147.379730
130.914032
135.786667
136.946289
153.898941
162.940704
155.066559
169.359070
152.125732
131.630630
133.832214
147.490112
165.938049
7.149459
-54.587009
-22.950573
-1.926102
-36.733208
-43.888561
-33.147320
-7.103736
-38.668667
-4.284137
14.314362
-42.133327
131.820618
138.265366
151.645493
148.870361
71.994194
147.071411
145.812164
111.586403
157.265839
133.575073
154.744110
145.871643
138.862808
140.435760
153.024948
148.053696
10.554859
-30.204847
4.393914
7.013414
12.999134
22.554564
146.751770
0.315899
19.780895
123.674873
139.491776
136.808899
121.316231
153.684418
131.876297
152.956207
134.818878
153.333694
127.046677
148.009064
162.443848
141.429642
111.085426
139.691788
138.561798
161.363007
118.752174
137.472763
149.579712
137.498657
165.864548
-161.595840
121.434654
154.384705
138.529343
15.799010
10.243440
-35.188122
-36.022518
-34.670773
-0.208420
-1.848009
-16.921181
-49.087898
11.799525
1.201870
-9.573270
-12.963224
-0.197823
-4.477066
-25.123692
-24.136732
-23.740885
-13.326519
-0.469389
170.593140
166.030304
151.924561
124.136452
133.200180
157.325302
153.173523
143.844940
133.706253
154.037689
174.660522
168.428253
134.527771
151.313385
122.976936
-28.832403
11.820733
-4.823976
-22.037445
5.629636
22.590080
-5.726628
-5.122543
14.960566
0.839301
11.138108
136.593079
143.577103
157.534592
-31.683590
-30.672104
117.654922
130.130768
153.654953
148.918304
104.457985
144.484390
129.765274
143.553940
154.142532
150.021759
117.107224
156.327728
146.608521
166.172302
136.264847
152.535950
139.812485
147.809433
118.748512
164.299728
115.183609
4.289711
5.653295
-34.409084
-24.895044
117.596123
142.685425
158.875763
157.320984
124.683891
157.467163
147.109863
135.821991
131.455933
147.551376
138.866241
163.184036
97.706062
121.429283
162.753616
128.149445
160.622116
164.959488
154.323563
136.301605
162.158722
144.115005
132.856873
163.939880
121.259308
144.057175
149.274490
158.125427
153.424210
147.630630
-2.172588
-4.971653
145.267334
136.495087
169.586014
142.915924
170.418900
131.686234
155.781708
7.699367
30.807020
20.265797
20.172071
12.796644
-53.310169
-22.305761
159.393631
150.457611
130.380646
134.040131
143.850937
131.571518
163.914505
147.758011
161.763275
146.698547
127.817383
167.848663
123.894997
148.663971
139.439240
174.302933
120.385712
141.664703
-41.096920
-19.753519
-6.095063
26.129881
-45.985508
9.524665
0.226419
-3.245703
-16.172859
15.261762
-43.894356
155.372589
153.241974
177.438736
150.610870
134.556198
154.380539
141.635757
160.440536
166.160202
155.453659
144.760544
22.686445
-157.999649
13.837982
17.866077
131.073807
111.325943
124.442978
137.469543
146.811554
176.839371
153.629532
137.243942
139.517334
155.429581
155.807617
156.827698
121.941353
170.138855
16.638624
12.927904
-0.194834
4.068279
-16.328310
153.339401
160.247665
151.262878
169.871414
139.718430
146.436951
170.344452
167.199631
166.392349
154.643967
120.960541
132.280533
134.995956
158.783936
162.831192
126.689743
31.070951
-22.894167
4.462254
-4.688220
139.944427
164.007919
143.988297
162.930237
165.466904
117.990463
136.789032
153.051254
128.969650
12.396688
14.518825
6.748779
-40.606483
-19.039824
2.047653
-7.964593
-36.691204
10.447434
1.908956
-19.592274
-33.363602
-7.261095
-30.809954
23.882942
11.153319
-43.836296
147.499832
-1.483849
-3.968817
16.816532
-2.216290
-11.079937
-3.445487
137.499664
142.106979
144.664246
155.546280
142.347534
146.653412
121.065262
121.079262
150.776138
103.429314
147.825790
139.635254
167.058762
164.656921
166.617462
129.826126
140.462311
156.982727
131.566879
146.575226
130.956528
153.234390
149.340469
125.999390
164.414642
75.357124
24.253590
153.394073
142.195282
167.979370
150.238815
172.138123
171.583969
125.157921
136.718536
-169.413696
-156.811310
-153.698959
119.090408
133.525894
144.437012
165.494385
166.669830
147.789108
159.992905
144.595810
165.205368
148.313126
119.741486
120.664627
149.859909
140.416763
136.570831
145.538605
119.583084
154.628876
131.641922
133.851379
146.286011
154.669403
169.308838
149.724197
123.455742
161.968918
145.622711
131.819824
165.584854
170.013794
95.816872
151.481094
144.838913
132.695465
-6.212618
161.639313
10.683398
31.273064
-143.192337
-135.663147
140.331345
126.417809
134.423782
137.616425
158.843964
133.893265
33.706940
-16.786560
-23.375345
-2.946300
138.364349
140.493927
149.867126
128.012253
153.073074
146.235825
172.662308
137.124786
132.891098
37.763111
44.047981
140.122604
-14.202129
-0.991500
10.649947
-4.391507
140.102859
103.527573
144.810364
162.196045
166.315643
174.529022
141.599808
-14.793887
-41.970013
-3.421252
0.883152
32.020569
-26.364788
-9.813597
-18.834358
144.618683
110.467552
1.115924
-37.852150
34.310192
0.680413
3.518251
-42.090767
-14.356594
26.459190
-45.283501
5.185611
139.800339
153.342667
124.782410
18.123770
143.540192
136.019150
-158.457794
-136.754150
-172.869263
161.240738
67.924423
51.381260
126.846001
141.958176
139.043015
146.132797
154.277252
131.384583
149.435349
163.583725
157.640625
127.692070
154.259949
146.668915
-12.755133
17.461576
155.544266
149.487427
129.523941
132.410858
167.621674
144.402847
155.313126
123.997925
119.330887
145.173645
143.107132
111.443314
149.660507
171.513870
166.405823
100.021805
164.747482
149.285416
141.407700
149.473328
126.262421
114.526451
54.774254
115.641899
164.686722
145.274780
135.857300
126.565353
154.663071
155.972275
156.045395
-11.018728
17.250885
10.218772
-40.044880
-10.279041
142.435318
161.214050
135.643677
128.034668
146.552109
145.004929
155.340866
152.568146
154.978073
135.816788
152.210327
136.815460
144.875443
117.845116
122.793404
163.938187
150.605362
137.697556
146.952316
139.340088
124.220108
129.319763
155.058212
155.301773
122.156944
146.172241
138.908051
147.113907
157.216415
140.785660
160.183075
132.647598
145.917007
-10.983078
144.545532
133.541962
138.592682
134.322678
132.000076
161.125702
160.975952
158.058960
133.263901
176.881256
-39.382179
-43.251400
6.277729
-28.845676
-34.034935
166.346146
142.562393
125.388222
153.593430
129.715179
146.383438
140.042282
153.707657
143.384460
145.689026
20.809069
-29.753027
-38.512352
-43.870491
3.060046
-24.748255
148.468140
130.204941
117.907692
7.920180
131.516479
142.435272
128.744476
159.320557
128.445877
127.735046
156.072693
171.170197
160.611069
126.133163
169.150070
158.281281
127.708435
156.140305
153.434296
140.820496
168.500107
142.754105
134.922012
142.515991
140.166382
149.342072
117.674644
144.979874
128.749039
125.120438
147.851456
135.941986
136.180130
154.770157
152.366806
139.554611
136.048721
139.494751
147.073807
168.493790
157.459595
148.077759
141.115524
-175.522537
-1.136772
-47.523571
8.747430
-23.965302
11.284004
35.535099
-43.896320
-9.467574
-38.472801
-9.017069
114.624786
158.119904
128.330353
141.202408
147.707977
152.619766
140.558151
142.864258
169.069138
137.211456
153.132690
133.147766
173.079376
158.229202
133.341904
131.894257
155.602783
130.322144
152.172348
149.598129
-5.155599
119.198418
134.113785
135.986328
156.020142
-43.720715
-1.596059
-0.178041
19.478746
6.288214
-43.650547
-10.502285
137.734924
148.435715
152.366959
124.008469
109.570900
147.763596
136.033844
130.366653
127.066620
152.605194
141.606796
141.720428
136.251205
136.846863
145.121964
143.505371
69.262238
149.378296
121.695854
133.071304
132.540222
166.971100
149.181030
147.664673
158.229507
158.628174
141.767883
133.535416
158.920517
140.477829
8.550376
51.943958
52.218258
12.610113
173.673080
19.650620
-139.379089
-155.886597
94.221565
178.200699
-165.804031
-174.512161
-146.193161
-164.548431
38.106022
-176.607361
150.238129
127.052696
153.111679
-166.929337
163.811874
134.283386
139.263504
147.979202
150.660294
-50.688026
5.090005
-2.189280
128.108887
167.466202
-3.378987
-23.728870
-46.415485
-31.854986
-5.054275
-38.880432
15.761951
31.990416
26.973267
-46.454655
22.188580
-11.319084
32.997448
-42.388214
5.700145
26.989525
6.276260
169.187225
153.832443
132.879654
125.715912
127.296425
145.546448
162.328735
133.122009
166.597488
117.686012
150.435181
168.815414
155.526947
146.439972
177.776901
110.974129
165.350189
139.791092
-174.453873
152.949158
155.469299
146.671402
140.006897
156.879547
151.265732
152.873825
138.654510
144.612732
154.368393
144.281479
142.596893
158.899261
139.972733
162.001312
162.169113
159.212036
171.716217
159.893738
133.335663
150.582336
121.750687
147.620895
158.285660
148.492325
133.916702
153.809143
13.397421
-49.118881
-6.296066
12.273562
175.894348
174.588608
123.331436
143.121368
135.617691
129.033630
142.550446
141.622711
123.850464
153.634735
165.520538
162.483109
139.338531
135.925323
160.588028
148.105957
-17.814264
-9.860252
-27.602924
66.548431
2.179873
-4.514837
-52.486839
150.088058
142.583191
123.984428
159.572708
168.244705
1.341297
-46.155487
-29.377430
3.875149
6.689528
30.507315
138.716537
147.018875
150.729340
155.924637
136.620361
169.694458
160.512985
-40.771881
-5.112014
6.704813
-12.295552
-26.549301
3.530418
-21.553909
-41.468502
138.061646
147.906235
-37.291016
-30.490568
14.807496
4.520387
120.404839
174.502670
162.206314
139.134216
172.864594
162.057343
145.521576
121.784599
137.290329
131.799789
138.788940
156.965500
130.363327
149.990402
117.855606
138.514801
151.249557
110.600433
137.910660
142.185272
153.922897
146.153992
123.149796
123.461182
148.243011
164.714539
131.849060
141.086716
139.715225
147.152817
150.384567
129.862442
142.837601
12.634025
-44.424236
25.011087
-29.898445
-16.109138
151.359894
136.514175
132.986481
129.816483
153.557190
134.205826
131.211349
170.777527
132.855591
137.158569
136.005035
149.227005
115.117493
147.110153
152.354996
135.096252
151.055206
131.474823
137.814713
168.143463
153.012955
155.353592
146.682755
154.076355
131.001190
131.150131
167.279037
154.669571
145.338272
165.794128
142.465118
149.725876
171.641815
134.668304
167.909698
131.655609
139.098358
126.808250
163.014954
141.244644
135.469467
112.500282
135.317810
165.649475
140.896957
154.934158
162.164551
161.264374
146.456726
131.587769
130.676346
148.238297
144.585892
159.771851
164.921661
12.655694
25.004251
-1.148418
-34.901562
-150.905579
-147.478867
-178.239960
-142.465179
18.032898
-39.464073
157.399612
141.613693
169.215134
132.392548
16.947714
-10.948590
-5.295833
34.679668
0.200769
-20.071321
135.102112
150.396606
130.343506
143.765701
141.896515
138.941635
141.093536
33.912857
-56.222721
4.628677
7.350043
-30.322752
17.726292
25.702398
-12.333118
-41.282829
-41.012188
-15.213359
-44.101559
11.066369
-37.104748
-18.552608
-61.162888
32.213848
-32.969856
-2.509830
-39.661976
16.118626
12.094403
-4.802282
143.063370
149.129089
126.249794
113.286583
135.177139
132.531235
156.415344
147.830124
132.673218
140.979797
176.217468
118.709969
140.883240
151.825470
166.089127
110.435318
134.212906
164.009415
16.019949
17.732943
-23.531582
-72.278831
-13.913358
-42.481689
14.136321
-34.768463
163.517502
131.935379
151.473846
128.945038
146.952438
127.709038
140.571457
154.598816
155.553665
151.349152
146.828720
125.800003
131.883896
173.927521
148.436478
118.337158
139.695068
168.194946
157.235428
143.453918
126.672272
164.842331
159.032288
145.608582
134.788086
129.054367
146.135330
153.759674
116.283516
144.517868
145.836136
118.243462
148.416565
148.543045
145.263321
135.160751
170.912369
103.454453
161.507507
159.537781
157.352524
141.546402
167.498505
114.479469
125.951958
170.474594
115.998627
139.331284
132.385529
169.327164
143.276047
153.063049
155.851074
143.774811
177.660980
142.144592
117.840767
138.015549
173.885910
33.321968
-51.336491
15.139236
-42.974201
5.122735
158.038086
145.695648
154.078262
163.058701
157.413223
-146.889084
138.999557
132.916382
141.537094
139.606705
160.575943
2.478598
-13.251311
4.843672
-34.710831
26.649506
26.125980
61.206100
-2.672763
158.140854
127.723877
155.612213
14.441054
2.955057
143.153702
153.390488
17.962027
123.796967
175.730179
110.749573
151.356033
126.161240
146.898697
134.989960
137.671021
136.480118
17.462461
0.686426
-21.590719
15.725905
-7.463717
-18.284531
146.151169
153.515427
151.421295
149.328766
130.536530
146.608719
171.212860
123.333153
146.464981
132.341354
-26.504951
-46.070816
25.495646
4.394449
-39.010647
-42.275093
-33.373489
-11.249570
6.678290
142.488205
145.106934
161.038620
-25.854813
-31.240454
164.342941
128.281296
141.268799
149.934921
165.364029
126.750221
-0.417778
12.303888
-12.527991
12.867761
-33.332905
-38.760811
-18.043430
-2.600604
3.422396
3.673384
-47.747280
23.549461
-12.239861
40.597244
-16.925194
-10.059306
25.883045
10.144974
19.400587
57.442310
-16.875313
-2.445926
-14.879522
-37.261673
-25.339327
3.274049
32.835213
17.518902
-10.632822
168.742798
147.852631
-42.964066
17.697691
-37.141171
144.414719
138.828506
147.102753
-164.323975
131.439957
165.997299
129.172989
128.452225
125.185585
147.975784
141.412979
113.293938
157.155548
14.668893
141.483810
126.210075
164.094406
144.119904
164.755615
146.391113
8.855057
-38.738323
-28.055164
-4.418319
-31.026028
6.819263
126.319153
137.190491
148.061859
116.630241
123.395638
59.047878
18.471972
119.447762
14.372590
130.432205
140.451950
160.162079
131.398819
12.343059
-19.236200
34.830097
-31.786739
-21.020998
133.435791
146.554230
171.366943
168.974411
136.313568
163.020752
138.017380
144.163513
166.540787
125.463188
135.071167
141.006744
116.385231
10.142374
-22.395298
-18.383230
-36.514877
-30.795713
4.547346
154.412552
168.669846
150.617493
122.565880
165.282364
143.364517
149.561981
160.255585
125.945374
5.752240
22.182356
28.571512
-2.988323
41.277168
130.492371
142.277145
160.020020
153.628204
148.048065
164.061752
158.831528
153.305389
137.912628
170.953918
150.099899
130.009476
151.106186
177.920578
131.150665
155.292938
149.673080
137.352768
153.357895
120.285637
96.201607
136.278244
138.834183
165.083527
165.401108
133.447418
-28.938210
149.118790
155.694916
141.712982
126.944359
156.537476
136.343369
160.930832
137.511841
135.747009
152.921066
168.730118
129.709351
156.846909
150.529144
129.170181
167.908203
149.113861
129.287445
140.917023
147.463577
117.726189
149.779739
63.930996
157.945984
141.647873
137.146011
113.892616
132.121307
133.215866
179.509399
171.340912
158.584122
141.847443
147.213287
133.267395
129.677658
142.791840
147.364212
143.729691
143.539169
138.116364
-168.630493
148.900314
145.347260
154.060898
160.282745
138.415329
154.931686
165.294220
127.901184
38.917633
31.443239
-42.208553
7.987360
6.960719
19.067430
-14.911366
-15.507834
-6.806192
-0.958792
127.345398
143.156052
160.821777
162.531357
156.138229
135.410416
103.130081
134.209305
120.843590
135.339478
159.122604
148.041016
134.901154
159.688461
130.119019
156.630630
134.424911
160.075272
148.219727
114.856140
159.781631
141.373398
156.012527
176.584183
145.599808
147.637543
142.632599
141.115448
141.990250
159.604034
153.205414
131.428299
173.355240
165.962341
145.084717
129.191696
139.831665
159.421997
160.031342
159.483734
-45.823517
-17.503580
-4.240947
-36.219227
24.024584
-25.094759
9.212025
13.354892
113.362747
126.515450
153.197952
158.246475
137.313049
134.757233
146.836380
131.767395
139.058517
122.743645
153.241913
137.388901
99.834503
128.146378
144.427704
164.615601
112.736946
156.240799
151.962967
160.201599
109.536232
129.869537
143.141052
168.688171
148.743759
156.784821
5.039639
-15.936144
3.939946
-35.748600
-10.248681
8.893796
-35.275982
-16.364628
20.982738
-37.975658
-18.111876
127.383789
167.404449
163.293457
120.699364
124.471336
-155.545898
144.715363
133.073914
147.246155
139.724686
20.454632
-43.903042
2.704432
11.744135
3.819057
34.873966
8.695742
157.235397
-24.457445
-19.670605
-15.022614
13.937283
45.191883
22.265623
-11.249798
-20.233759
-43.085392
-39.490906
-2.899013
148.345245
145.921265
33.071552
-47.106236
-16.677902
-36.175728
-17.527079
-23.465511
82.083015
166.988129
158.869476
139.637894
133.974091
72.156303
-29.788666
-41.918663
14.895711
-24.696051
-1.332661
24.729567
14.943317
-24.730156
-43.441074
116.001389
148.575745
146.244141
137.543900
159.188538
177.244019
160.322311
160.988953
167.819916
160.284393
143.358704
159.051590
160.705765
146.660553
127.417038
149.135727
158.793365
154.033051
144.951447
166.633987
138.525620
161.697235
159.131363
162.969650
123.218231
128.915039
-19.544666
13.567685
-23.741453
-40.360683
110.753067
140.561905
142.806091
143.522003
154.710449
160.821503
152.852936
133.420670
160.433426
122.161095
146.145874
147.600601
138.417343
124.822586
139.834717
-4.593375
-39.526123
-33.655842
-48.499466
-36.120869
149.764771
174.139389
146.688400
141.485291
146.350998
148.963211
170.554031
152.993149
114.836113
5.716660
-3.907356
-19.342714
-28.884411
-10.248777
149.172379
145.830322
-32.963188
-19.578459
-1.658356
4.589450
-35.872883
162.532578
172.479858
1.292558
23.160776
63.648159
124.618927
80.902954
164.451706
151.691055
150.609329
155.787750
126.345596
151.030304
132.664719
146.584686
135.477539
134.365143
138.478073
143.687836
158.592026
145.086349
145.621460
151.235428
130.865051
166.131653
146.418930
162.407928
146.521408
-27.841686
41.058174
-21.166578
-16.915630
-39.436317
145.001007
130.899261
127.547668
165.923630
168.137634
128.236740
119.036507
147.665390
156.641907
137.106934
121.112801
148.032654
129.688019
156.773529
134.952194
129.670593
165.919067
137.877213
1.103581
138.428146
133.870163
139.464996
171.202423
133.408905
160.756943
140.368195
151.528473
150.120895
157.629608
138.648331
162.485107
147.472794
-36.543625
4.395029
2.674154
-7.799284
1.806344
-47.606258
4.017954
16.542606
-24.467794
139.852234
144.995789
151.602539
111.448364
161.319321
137.002838
140.794281
148.010895
144.784866
145.096817
156.719818
127.878578
94.346405
134.608231
132.988068
146.794052
138.166061
141.138550
160.250092
114.536346
147.876480
132.429199
145.891937
159.165756
114.157616
118.842308
171.893921
166.122528
172.006180
-14.115443
-37.440830
144.503281
113.215614
143.669189
137.467834
138.875641
161.285339
155.756302
-7.007538
-38.378025
20.437357
148.787872
119.535927
-177.347885
127.187912
137.843811
134.999588
152.075623
113.629211
137.831436
165.524429
-37.835770
-13.863831
-8.590045
141.478561
141.402512
137.488907
147.615372
54.240601
-15.865466
-25.186617
-3.266087
9.820127
53.702652
-13.444240
-2.201937
15.763070
-3.958293
-3.450371
15.908333
143.923721
146.603714
158.748535
144.409561
132.586288
149.883148
147.460739
-4.146709
30.786621
8.948762
134.901474
136.227859
164.428848
129.566147
151.628235
140.068588
171.860138
114.370491
153.243958
113.116333
171.865616
144.341949
147.831238
6.451540
-31.837214
-5.284202
8.113966
4.140991
-41.095848
-21.766247
-37.037880
18.791447
5.351377
23.894131
-20.798521
-10.146408
-85.771408
153.785431
117.224892
119.207642
172.473877
149.646149
131.499390
113.968803
140.582184
137.787033
157.168320
127.770103
130.466812
151.781250
128.788300
125.740555
164.760361
143.445938
140.067673
134.156921
134.293732
113.803146
140.067200
144.818604
145.656036
127.718971
142.129913
139.423386
158.562057
139.145569
17.712938
-39.719585
23.654486
-8.109513
142.070038
142.195511
154.437759
136.964111
164.505295
139.513672
147.498260
129.138565
154.272415
143.540466
154.065384
120.138283
141.638046
149.761475
-175.471115
159.258331
128.111252
121.135773
129.563080
134.850281
118.529816
132.152298
143.615204
151.010727
138.104752
147.376465
129.917938
165.164612
129.718201
120.669640
138.569366
129.191544
148.388275
135.148804
171.282990
130.886871
140.733261
-149.037003
149.044006
149.645477
129.838959
138.083664
143.598877
139.952179
134.075226
178.331879
146.317047
166.707306
129.733109
140.669052
-34.467319
-3.448781
158.660675
143.152359
131.702484
144.954391
163.271515
152.733124
154.474655
141.472275
137.612396
130.245850
143.929810
166.515060
170.041641
126.377716
145.678345
136.238388
148.080048
139.968628
135.347580
136.310883
138.135544
108.269356
155.160507
148.238297
154.755493
144.773727
138.661835
154.011749
148.529037
140.801468
143.814285
130.696838
152.338318
128.804764
148.317825
127.148827
147.336304
157.574875
136.127426
145.870316
152.474213
142.956573
131.255875
135.378906
132.480194
14.147559
2.028640
19.956680
0.117034
-41.249916
129.351517
154.967789
165.809586
140.196121
170.474686
148.816757
144.554703
11.040791
104.421112
-171.273193
179.229233
-146.570633
-157.047272
134.965500
143.553619
129.762589
141.455292
132.145203
153.943420
151.811905
164.044281
151.346786
132.970734
144.168625
154.617599
145.449539
154.405182
124.441917
154.742935
150.535751
157.823364
146.429993
150.066437
154.598495
141.981293
153.630447
137.277206
147.858398
139.905655
169.627762
154.761353
154.728333
112.805367
146.994019
132.626495
136.105621
143.331680
149.494247
117.504341
169.451294
163.665009
133.839920
138.527847
144.001114
134.809570
128.156265
143.843109
156.656281
171.485336
157.379837
143.241516
145.332321
142.057785
133.951004
126.241615
150.311615
122.489220
125.990524
153.282822
124.916260
155.085892
139.919098
132.155075
143.831970
154.174606
163.372482
140.031631
-0.300014
-8.358298
170.391953
132.539963
128.128693
1.022207
-23.283091
-49.266457
5.262427
-25.559526
-21.394098
147.575607
141.626801
138.983795
173.766525
147.012680
162.028061
138.321487
150.284805
151.997971
132.409729
136.599838
155.504486
152.643478
-28.528933
145.230652
12.055386
145.748276
143.285797
125.905846
138.512573
144.595627
154.777512
159.959961
129.602661
137.606461
145.297653
143.148987
148.277435
160.104050
141.792160
157.260086
119.371780
160.717560
158.844833
-39.924049
-43.173977
-44.256645
-44.300713
37.045124
-64.993279
152.640900
143.031952
144.236404
111.430252
36.912197
134.299377
163.338058
151.211823
169.843323
137.396271
148.502914
120.588470
129.812119
117.913795
171.460205
141.509033
96.595345
137.827911
141.700394
148.460907
142.753159
145.823776
140.840729
16.805693
-27.536959
-50.069206
139.744522
149.294952
153.099640
140.013153
147.390121
174.154068
8.606012
1.148588
143.493149
148.884293
142.369980
149.180038
-131.480911
-167.493729
-161.347763
156.005371
-165.238083
156.302170
-177.931900
-138.733627
-140.866241
172.792313
124.948944
146.463287
126.936821
149.501175
139.686401
127.501076
149.877945
140.692413
144.807144
155.914185
162.963379
150.477905
172.679291
134.580231
149.709137
157.359085
151.528793
148.858170
131.048737
151.018250
-2.027482
142.087875
135.219162
-3.062988
-13.114142
-51.292110
5.026793
141.787003
152.671631
7.947396
40.346252
-6.938704
148.687332
161.650024
157.279694
121.311745
145.497711
156.667084
148.377655
150.969162
142.229828
138.093628
149.428085
147.561722
121.959564
136.233887
165.090942
149.195969
131.825180
125.465721
120.690163
2.417351
-11.072648
-46.141964
134.645950
154.721436
152.319946
147.387039
149.213669
151.439590
147.190414
166.640717
144.028870
158.973251
171.536667
137.663879
145.310257
151.424683
165.821472
131.983917
137.231796
143.450760
179.980194
163.554688
114.408875
153.696625
151.684967
149.930237
125.620079
120.634880
144.680923
162.898987
168.069214
127.548584
146.165268
134.701889
122.390511
133.574295
145.259933
158.443771
128.608963
149.582520
151.890762
139.347290
106.731216
131.944855
161.837067
144.656067
149.207855
165.616837
117.432922
118.179985
100.223709
142.947906
148.663681
-10.653734
142.004349
-5.310022
149.236343
150.550186
135.479233
140.915695
150.420776
151.795685
165.958786
118.692520
131.180649
163.633926
150.409576
112.152489
73.789688
151.994064
163.192413
144.398178
140.615143
145.562302
135.953491
160.285767
41.474178
-173.834915
-43.056892
18.428646
119.747032
155.735046
142.243210
160.885986
137.243713
127.764198
135.060638
139.069473
134.751953
154.944321
147.779251
-85.233910
7.091243
-40.788574
-1.704447
-29.524557
-41.702309
-12.083885
-46.623802
-137.207779
-2.684600
7.050377
13.348088
-39.534519
-9.954375
15.062142
118.864120
162.444290
140.935165
137.806396
131.987350
139.829239
146.012772
128.543198
138.527100
-3.420393
-24.042067
9.494091
149.895462
168.971024
-10.904052
9.207843
-9.010268
-50.288513
159.073898
155.034409
151.079681
170.860321
153.165298
169.766342
171.393494
140.173645
163.991852
168.882080
170.073547
144.211060
119.897095
151.245773
148.944565
156.790619
21.952698
3.694327
26.395378
12.859815
-39.419064
115.650543
137.444321
124.642967
141.761047
177.880112
145.711914
117.951637
137.728851
137.800232
132.786957
141.370331
157.100388
153.591202
148.241333
134.935989
145.563385
150.472336
143.054688
172.440567
128.933563
154.173752
112.888100
140.127502
153.940536
146.295624
148.656479
136.441406
170.975174
149.000412
157.715546
160.235855
10.288415
-35.312447
1.763252
8.523482
-39.285549
-45.936131
144.743973
150.246246
146.127945
141.092651
140.139816
170.943130
151.309097
165.216492
160.141754
115.839439
164.198792
153.499542
132.928314
140.194733
153.504501
148.386124
127.245300
144.666992
142.450760
143.302963
143.348785
143.895416
153.367554
33.666344
-11.226194
18.020285
-1.515428
-48.093700
-46.951962
-1.762475
147.272095
115.460091
136.439026
151.524826
153.605057
167.824448
5.331309
-3.348780
14.562949
158.075485
158.265686
179.632019
168.802719
165.724442
146.010147
165.192047
151.180054
129.015427
143.231750
127.081863
139.268768
145.583939
175.387589
142.792923
173.360489
-16.381794
14.320065
6.298962
15.397013
11.271572
-86.131012
-5.769048
3.823515
21.072214
-10.994831
-176.640884
150.501770
150.405167
148.737137
146.688324
175.132187
140.401367
122.519203
125.430664
156.186401
133.805756
147.429947
145.376053
141.866745
132.112762
172.498734
150.977737
141.880127
149.810608
164.288742
152.377365
166.688705
9.740777
-10.271842
-8.196710
154.858612
148.607758
148.978897
149.394241
142.854370
159.696274
167.945847
130.197495
110.475739
172.445099
141.009277
146.767731
144.398117
-175.070053
136.888626
160.741608
135.297318
146.328857
170.198837
1.590285
128.366821
19.563820
28.219320
-9.044026
151.435776
144.373260
155.477966
151.296616
124.816071
154.243546
163.937073
141.596756
154.893753
7.807810
1.537988
-34.117195
8.987343
148.757904
147.192917
150.580368
155.524765
143.973846
-55.360291
-36.788910
-0.883817
1.423403
8.451918
-1.022399
-8.673622
149.691574
130.819763
156.686737
149.110596
162.886978
149.345596
144.877350
113.760971
124.597603
-34.182030
-20.925356
-32.246288
-15.543763
149.417908
137.003510
121.994415
119.417862
157.683319
131.570328
146.236649
162.448669
129.678940
133.764160
116.926468
158.469925
161.571442
154.763351
150.304764
144.575699
167.281616
168.197540
117.107422
141.756119
141.071182
143.870361
153.744675
120.614212
123.016464
133.653259
134.602310
-18.090761
12.502335
-11.170062
-33.836826
-2.245156
160.087845
134.778000
122.244453
129.087738
141.810333
122.631821
167.887238
161.549591
144.310989
135.397614
121.391335
138.659027
139.530869
139.755859
131.309372
151.304916
150.055435
151.430237
162.278717
143.469894
134.677765
165.400894
140.131683
124.089043
140.854218
139.054794
156.330688
146.314545
125.707054
145.088257
150.373718
154.845581
153.904312
159.504822
140.069031
157.727509
152.529190
144.167358
164.319168
152.017090
129.184219
146.376083
145.983368
147.801712
100.976227
144.897751
170.312317
159.332581
163.107742
136.837204
136.158508
170.528259
141.793091
-0.795493
120.827621
139.708038
138.779709
128.270752
-7.148196
-33.575241
157.862885
144.238617
-38.514866
-32.707508
9.020968
10.427641
-48.114494
22.961124
16.435978
-22.216515
128.624802
147.280594
160.332214
112.800964
119.836403
-48.720680
29.793993
-41.916313
126.483429
144.821182
112.855797
147.650711
137.864609
157.035828
156.328735
148.905334
151.041977
148.059204
139.188995
138.736267
134.130173
125.021797
157.209000
148.953110
131.098053
146.428696
147.212418
130.488922
147.506760
137.099686
135.213531
142.497192
26.710302
159.609589
136.727783
157.174454
158.517044
154.390778
125.450020
150.797134
121.612633
122.092766
135.623077
132.166031
166.429977
145.221695
135.565063
139.188721
164.098434
142.215439
-47.106400
-51.097824
6.557178
7.112595
-11.297419
-0.884038
-13.509376
-51.582977
14.895605
12.494429
66.350952
158.098419
115.939095
162.294022
157.991928
139.834152
150.035934
153.746445
151.859436
153.923004
170.300461
142.856384
141.419037
137.656464
156.794006
177.962967
139.801941
148.114990
162.205429
166.693893
138.164337
137.747696
145.196915
133.341217
132.682663
142.895844
117.883278
144.242493
148.878448
156.492935
133.400848
121.537674
171.477448
141.666824
148.983826
160.946793
137.785767
141.174896
124.973083
160.451340
122.045464
120.197227
127.101440
146.030457
144.090225
140.065125
132.809296
-41.159393
-39.798401
14.472559
-151.603683
-171.872101
35.273712
147.266724
123.108551
156.187668
156.255905
135.116592
159.212997
126.924057
126.527031
177.085083
156.194229
155.567856
142.789612
141.565887
158.615417
163.638748
139.093567
128.881088
136.360397
131.126862
145.024597
131.284225
137.795395
158.128601
159.435806
123.701576
127.142761
142.837570
165.927338
121.322540
131.299622
129.324554
140.171173
142.988159
143.572815
155.429337
159.823105
164.013458
143.588715
123.362770
-179.532684
151.579727
134.215103
145.081619
130.958710
159.727615
177.139862
20.987736
21.092825
8.147433
-25.228384
16.767794
5.266037
136.278244
129.936691
158.515533
138.174561
138.975494
153.013763
-3.346382
12.577943
-37.380566
15.484659
-29.602650
-46.946918
97.520187
154.024796
-3.099267
133.704895
142.439896
155.514786
-28.742125
-22.058796
18.955719
-50.229496
-9.197700
-23.545477
113.428917
30.542486
19.958349
-8.738578
-24.918625
19.089529
145.988708
131.595367
146.357208
132.702393
142.138504
172.611237
134.920761
-34.985817
157.076294
156.401016
152.363144
147.075439
138.377487
153.738693
-152.183319
145.626007
146.380341
129.757523
171.647232
141.784409
144.617554
130.069016
142.940872
171.898209
124.657967
156.307693
146.306046
138.368240
117.821304
142.719284
142.146561
139.417374
139.064972
157.008194
147.137863
143.266846
135.150284
155.658890
164.563797
138.237946
139.070465
121.813248
154.483292
138.960190
148.949173
142.271927
127.414467
118.721413
152.062393
135.283722
154.532913
147.155533
-11.261048
-41.964447
-35.646088
-50.123585
0.827562
-35.886532
152.209808
152.654724
167.269867
3.754002
-16.857422
9.639146
146.093124
148.395569
175.352005
140.178375
157.179825
138.197342
160.294662
140.991623
151.362747
163.251587
149.224075
150.852890
139.887970
141.165802
-35.179966
175.106949
-31.136969
-12.784627
-32.641159
-41.369904
-12.097662
23.163233
-56.112656
20.814325
-47.212582
0.362077
179.162094
135.219467
155.180908
145.951630
147.110443
-45.347424
46.005630
-23.032400
140.325897
172.561951
164.982239
131.355972
4.254778
35.762798
143.822296
168.676208
117.580742
156.476959
129.311859
118.459610
164.256195
148.782715
149.477966
150.766708
-171.963745
156.848465
130.744843
149.094101
150.682907
150.499924
132.068802
161.034286
132.751953
159.006638
138.970139
147.406128
118.758995
162.038177
-4.222806
-19.793131
6.634154
-4.510019
16.138836
2.965571
13.245231
-9.767546
-11.565924
140.912140
154.826309
171.123123
149.926147
167.310883
-38.742378
21.950487
38.415546
-12.905874
-33.955090
-16.636036
7.210582
-18.449743
155.353165
136.489853
149.048523
148.981186
157.192261
173.758591
145.075943
165.781784
131.245361
137.155197
-41.813889
-41.127590
146.004822
152.989594
153.885834
90.675705
-42.020145
-9.883000
27.969107
167.686707
123.269714
146.388901
141.096542
150.122833
134.739380
152.064056
142.464066
130.416656
143.823776
143.605240
147.573166
145.294586
140.049057
161.845352
144.134674
133.420547
143.328308
161.856125
144.553711
167.824387
160.977356
153.588562
135.304031
118.789452
154.531601
140.819321
165.043396
-28.050720
-41.631340
16.609592
-38.987705
-31.763721
24.175653
7.294174
-45.508545
9.956370
-45.547825
5.204996
24.106079
-11.983736
2.050232
74.028084
-26.915936
10.937365
35.364285
62.232212
144.863525
154.802872
166.153229
149.725204
142.976044
141.026413
164.553253
155.457687
150.776459
154.170380
154.394760
147.952026
149.323288
122.206314
4.789783
-34.007996
-34.908844
-25.948908
-41.543343
-16.170921
-39.874603
141.744415
141.019745
162.724487
143.588867
146.830368
150.231613
126.174377
170.132401
157.860001
148.118668
149.080185
132.750824
157.727005
149.060623
153.476410
156.215454
145.246567
138.147446
156.667374
148.656738
141.446762
157.821274
154.693008
113.825104
162.066177
144.750931
139.730988
133.083344
132.976303
139.623444
141.098557
136.587753
141.848526
-31.883776
145.762772
167.711365
173.471466
147.070206
154.433517
143.346130
147.910110
147.129089
161.652771
128.696609
145.537659
129.496002
139.882401
159.471283
152.670502
148.211792
146.565765
156.153168
165.073380
146.855820
105.049026
154.019424
138.205887
150.460144
121.963074
156.572189
158.951431
139.649612
131.511108
114.369148
153.995529
154.818558
133.601807
141.983032
162.983841
143.245346
155.113480
154.763351
162.241959
136.921127
164.533432
154.075760
125.529320
135.514908
162.221924
156.418060
160.987518
166.478882
136.518433
137.777725
142.240051
146.512741
131.450928
159.779419
122.816681
61.211430
-171.944397
133.902374
142.691238
-138.903992
-150.260132
-123.181923
-155.973846
26.651251
-150.688217
-160.709854
168.120300
145.845261
-6.640359
12.434413
-166.968216
-176.324310
143.183243
153.361298
138.144135
147.403046
159.456345
-29.688074
141.612793
132.835770
121.993317
118.405502
148.315750
121.788193
138.363159
149.823410
131.818298
155.428757
124.450356
141.595306
2.147033
-9.675708
34.404762
-16.370033
8.537664
-51.351326
-21.922340
7.476378
-29.603746
113.292511
124.902969
111.136253
123.523872
160.540024
164.237534
118.267982
143.372910
179.305618
122.248116
135.242416
148.282349
15.012084
-38.789665
18.388092
143.250076
139.415771
135.218811
162.371765
137.478226
141.071701
170.810989
160.736221
-26.389332
-83.016693
-29.426203
-42.808445
164.688324
133.192184
167.704681
165.143478
115.013962
147.461090
148.822189
142.665756
139.108765
112.888977
167.016418
125.548035
164.832809
171.943069
121.193748
146.386856
119.826813
169.318207
138.364548
151.748291
141.613480
145.687363
149.558929
141.594589
135.503464
145.035645
143.649506
145.760788
138.193512
-1.825420
142.352814
146.912079
144.836060
155.664566
151.447632
-32.258526
5.208872
17.299313
20.156517
-14.064492
-3.114516
132.458374
171.561020
-2.951411
118.236404
143.416229
152.712143
118.478760
136.720413
169.621658
148.010742
132.046127
155.819748
139.133682
136.653412
154.205261
140.273621
150.824432
121.312897
-89.500343
-37.880676
-6.975498
149.159302
135.991852
153.380463
170.235916
163.025253
150.120316
117.591507
133.815079
149.301605
153.345367
157.155243
158.214951
23.914612
-41.102425
-49.206707
-0.065611
25.301382
-19.038776
-16.082779
-4.735572
-45.915176
20.403990
67.455887
132.199966
163.938599
173.945877
140.354507
162.554886
127.571190
174.874313
169.183319
165.444778
144.661591
144.247940
145.318604
157.873474
-7.360020
-42.700451
56.384434
160.368958
148.657227
157.326645
156.362183
169.347107
131.915924
176.323563
161.778900
-64.496574
-3.084642
111.688408
139.922668
135.450592
160.952682
-13.652658
-25.631754
18.766516
132.197998
121.536392
-5.990016
-6.672385
-7.189191
13.978794
-27.638945
-45.079632
27.049732
-13.843164
139.183517
130.972229
159.014633
158.675797
135.786194
145.838715
162.454773
160.675842
124.785812
153.664444
143.708328
135.898849
151.729248
144.950897
142.525696
159.539688
137.988495
166.690277
155.098877
149.807999
135.848541
141.187454
150.085632
150.737228
155.693497
106.846519
148.901611
138.417801
126.209694
142.705292
136.514404
142.253159
152.929749
128.409760
131.392868
133.254135
140.065063
172.171371
112.485718
130.183777
133.462372
149.649673
139.461685
154.540421
158.601654
146.048386
123.997543
118.108757
150.548096
133.431213
136.061356
122.798561
152.324265
141.770538
146.358078
155.076706
170.355301
137.605011
124.671829
142.692307
171.952347
154.425354
137.462418
132.615768
106.809265
172.946823
149.478226
155.928833
148.065659
65.521629
-37.849190
149.808121
153.625458
169.891251
147.311737
-6.277792
-36.574909
22.773098
-64.619293
26.262024
-175.107941
146.404510
134.128372
159.761734
4.361747
-10.767115
-34.599518
5.810788
9.874481
142.891068
15.211889
-6.318386
-17.908297
147.001160
149.698914
104.780235
131.548264
157.643219
100.195198
129.832565
128.151382
146.287338
158.385117
139.458908
116.773895
141.655853
160.879883
143.761444
160.038101
140.617783
152.499390
-38.761169
37.938606
-26.280588
-39.141453
23.294302
141.740891
162.313919
129.541718
135.513351
22.756479
-40.784229
-38.745598
-8.259183
29.424570
11.895238
-46.444164
-25.293701
-4.514230
-13.511232
-30.618088
27.573015
-2.098631
-46.046394
-31.248905
165.186356
153.578369
-177.901169
126.997208
178.111542
157.105850
138.938095
127.960503
157.217773
166.630005
162.143448
152.255356
142.736038
146.929321
149.726318
166.122650
172.570374
137.103958
138.560043
151.067093
128.658844
157.923172
150.949158
144.595596
11.003405
18.315081
126.103180
157.293427
178.520370
123.145706
158.380859
120.374535
161.667465
151.682373
160.539246
175.046890
147.373428
158.956619
157.459641
121.211319
127.478287
143.669174
136.623428
149.016953
134.169113
156.893051
149.015839
129.736679
123.692810
165.824356
171.845657
137.653351
146.791077
173.932098
153.939316
128.061676
149.258453
19.435913
13.733548
-34.019135
145.821350
130.070038
145.006454
142.618362
152.300095
139.187820
132.476334
136.457565
164.106628
168.672989
125.677086
132.159180
145.976166
158.107483
129.147537
149.332336
137.016479
151.951660
155.835846
122.357666
171.313400
153.305344
130.121796
145.045563
144.076691
11.621050
-1.819622
-15.798558
-48.244732
-42.866890
-48.366604
-21.480558
-15.514769
-15.332272
-56.110756
-15.008510
147.689697
136.198532
157.452850
131.728790
135.511276
133.331055
140.394821
102.383575
165.658340
158.402115
16.555435
-24.581760
15.540078
-26.590508
1.968912
-3.981183
-1.967818
23.145611
19.193190
14.569658
-41.345013
3.263268
-0.771263
-35.809124
14.226566
-38.777138
129.841980
175.004669
153.655609
149.992584
137.921188
149.277573
136.833542
138.405777
149.132904
168.510254
157.455719
135.340088
146.451904
149.773300
139.033844
145.833603
128.668304
129.425201
149.573318
146.052826
156.382416
157.762970
156.579437
167.805634
142.261337
141.015839
147.095947
-6.209683
8.236973
158.090286
103.714378
76.189850
147.514404
133.906876
135.896088
157.753998
159.143570
123.594589
149.023666
143.381287
166.119843
169.999268
167.033829
155.836212
146.361145
140.484360
163.137329
149.428040
163.762222
144.482590
152.174606
134.804916
133.124191
156.495361
-16.114346
17.134146
156.422714
137.412582
175.138718
124.461708
-50.426010
27.984037
10.978220
-11.209956
-30.610912
46.551758
8.377659
61.522884
141.556595
139.254517
171.107437
167.750687
150.023453
137.373993
149.263687
141.451019
161.263611
158.295151
133.120087
119.570160
161.694763
155.566696
176.951157
172.414719
154.462036
149.831543
126.623077
137.666733
121.347252
144.797134
129.355179
141.387650
101.247780
142.172394
7.168723
0.566482
14.359446
21.257830
-41.071712
2.312830
20.830774
-36.508026
15.118772
-7.698092
49.553944
-65.123009
-9.553000
-29.174755
14.125537
-16.554213
-43.504688
-41.839264
6.721028
110.132912
169.944550
125.576805
-42.642395
10.985462
134.430481
132.925369
139.760696
107.832466
165.665756
140.512207
34.042763
-35.869938
13.876211
-40.243591
11.101809
3.519197
15.920774
-28.733074
-12.557963
15.456161
146.971527
137.533737
134.499847
142.858673
168.811310
125.207390
146.898804
150.905396
-35.202972
-39.147572
-32.395493
-14.785511
-48.088776
-4.347039
-0.195835
-10.563004
-37.705963
-18.761356
19.081089
-5.641877
9.598228
7.344810
-49.651615
-16.752234
-21.932856
-3.421252
20.800011
161.167297
140.224548
159.884445
140.041565
142.828766
135.227386
112.767326
148.868744
136.836746
147.335434
131.721100
130.505722
160.111542
140.172302
3.678445
-39.864349
1.565981
16.292145
-0.457995
-47.394981
-12.145152
150.065384
-172.670700
161.237244
-47.454243
-26.238489
10.810626
14.536455
14.222104
4.210916
147.150391
155.927841
171.718460
176.741409
171.033936
159.460342
161.064835
157.751465
150.506958
142.915573
152.108917
164.335098
133.480759
134.250092
137.931534
138.917084
151.456238
-10.859134
96.979530
114.215042
-167.118881
138.039001
-31.786516
150.101761
136.690765
117.610809
157.065857
140.814362
140.851028
152.402573
135.425186
135.631012
152.399979
159.088333
107.059860
151.915497
137.799927
147.101974
127.893700
108.595963
150.579926
159.464035
141.369339
171.497635
152.275421
175.309860
146.736481
153.175888
148.144821
140.691315
140.429749
135.540009
159.276978
150.857346
148.512787
127.456543
127.608757
142.360336
141.985794
111.052063
124.213570
144.610672
158.662552
-3.916417
124.903526
177.509506
142.541260
147.154678
151.405472
152.828186
139.732224
147.665207
162.926880
165.971375
116.925499
126.985107
-34.456070
-16.616009
-4.261539
8.164116
-31.801056
147.137848
137.076492
154.591919
161.230423
143.283340
152.810394
136.701080
164.085205
139.811111
152.807648
153.153290
149.191711
156.519714
142.379395
140.450012
146.338715
150.401993
143.242752
131.243546
160.256836
138.049622
159.913849
-29.594109
-7.651270
148.507294
163.754227
149.803268
126.820404
156.698532
121.949623
120.106384
167.903137
138.784576
143.608414
159.057297
125.185860
149.208450
156.278244
148.255142
130.083176
149.561447
-37.101727
-20.531284
-6.959846
-37.947403
163.158340
0.664113
81.455673
142.673218
147.899353
112.318146
153.239227
-17.058311
45.399643
10.862994
21.005758
1.494493
-45.853451
8.864169
145.477249
147.256073
150.175659
128.589935
-2.738454
-52.421471
-39.375183
3.275364
2.827640
151.193390
138.889267
139.963303
160.091080
141.940994
167.437805
114.391754
132.208557
165.535339
152.484589
161.388351
145.952957
161.542023
134.672623
143.610046
143.672256
133.371582
145.175476
135.822098
115.823143
171.171524
140.915176
141.101288
-37.702469
-25.819683
7.572015
-16.825384
144.369339
147.329132
148.220444
-29.177382
18.904379
161.301987
151.398224
146.401169
109.244537
138.042267
123.047325
106.870972
166.616745
164.989990
140.918030
132.167511
159.845444
143.153625
140.365448
168.070099
148.943542
149.486496
142.754410
136.405899
149.082779
156.128021
126.058868
174.518478
169.872513
150.687714
154.575226
143.791641
150.127472
134.340164
-170.444199
130.654510
126.636726
160.962662
160.761780
150.536453
170.446686
127.517876
118.681335
132.037445
140.747375
170.795639
138.468262
128.720947
122.678932
153.772903
145.533783
149.577972
129.752029
158.551361
130.534149
154.236252
159.321289
163.577606
122.795891
143.851624
145.112259
151.426865
149.650742
93.478569
114.270226
136.388092
138.058792
11.857686
-14.258881
4.774299
142.865219
123.508286
152.001495
153.143539
125.016815
164.761719
112.752495
126.285011
147.207062
131.897278
133.102158
168.155563
160.254532
135.729340
138.772461
136.082321
130.863297
146.163879
147.442230
146.652618
48.919258
-55.462395
-43.695824
146.765915
147.266907
142.973083
134.226669
150.548447
126.700890
145.113693
147.986389
140.950958
148.464310
156.595795
142.438110
174.017990
133.581848
116.367073
142.848648
127.644073
143.430557
-173.928635
157.813766
101.875366
148.576981
120.453453
145.240234
135.973862
163.783951
146.811691
124.997498
159.000214
136.960419
122.647461
147.920120
138.124954
124.028496
152.954803
140.128906
154.420029
153.644547
144.455154
161.329239
150.289230
22.525316
127.413788
158.703568
141.896225
140.887741
146.840012
152.566528
-4.686297
49.762623
14.988150
25.548561
-7.562238
25.906551
15.031715
-41.015961
-21.305826
-14.093863
38.410183
7.844126
0.607163
30.566290
21.719339
136.882401
146.064209
149.988708
147.226410
25.605373
66.653267
139.579697
149.608154
140.683945
140.378769
146.608170
173.238388
-174.349991
148.194336
160.724899
118.841652
130.010895
130.049286
151.724289
135.515640
150.128174
126.190742
178.575089
155.250305
155.012878
88.718910
111.603836
133.313889
151.577499
158.191757
167.660248
154.833893
136.857117
143.467453
142.429352
156.246460
162.649796
10.250870
21.292503
-2.211693
12.563601
67.194656
-147.734955
141.238556
179.965729
-132.928391
-145.473083
34.378735
-167.557892
27.412912
-14.509355
11.564901
18.104469
-5.090736
-4.924378
20.622595
34.199600
2.560097
-45.901066
-5.709078
51.632805
6.957647
-48.780487
3.156039
167.387253
174.871368
177.062607
145.075653
155.047379
105.527786
133.347626
146.351562
139.195068
149.351059
121.307648
168.331909
142.692261
160.233322
-52.677490
157.893890
18.463940
132.748260
147.605682
120.375496
156.420853
132.385590
120.572655
132.371216
155.830826
166.794052
137.475220
144.585541
152.013153
149.183167
155.271454
132.801132
159.519165
148.155945
126.371849
142.350540
160.027237
137.245560
153.898285
168.855377
133.119034
-34.155220
-1.300707
-26.290190
-39.749355
145.032883
147.707291
130.009125
114.470863
-21.088810
-166.594284
20.426664
-173.085724
-150.871155
-167.343552
174.795685
-152.886978
18.614471
-149.530533
-125.618767
24.819376
178.343048
137.143860
77.596344
46.785954
142.073196
140.435318
9.169476
3.776728
162.062759
148.369858
6.607318
-13.177092
178.732346
143.452164
148.527542
148.376038
116.161583
135.445724
121.237846
150.857269
152.436707
137.970551
177.324509
155.603607
167.153671
141.810638
150.033554
153.195938
141.271790
138.144669
155.114304
121.775711
147.310699
141.323608
152.866226
147.147598
127.143974
147.870514
127.741768
154.473526
159.900162
157.156586
152.777695
133.503601
135.082474
140.723434
149.985123
157.931580
159.620071
157.924957
137.430801
155.829758
156.045746
-46.822376
13.065784
8.989288
128.122391
107.754272
164.290298
141.993469
145.954849
157.577530
145.961441
158.526627
149.328995
144.462860
160.280319
142.819290
167.961899
113.778351
164.154175
165.792435
150.620850
157.175369
156.252228
8.912949
-20.739466
137.967010
108.210815
127.564445
125.824356
137.787292
-163.169983
-151.315979
31.695265
44.389408
67.908775
154.318481
102.934853
122.745926
138.954803
143.216568
149.774490
159.033737
174.185135
150.491440
167.691483
70.345764
160.460648
134.705582
30.744347
12.932681
5.874563
-20.779873
-17.758814
162.289902
173.612900
134.789566
150.009979
-22.881292
-48.845646
43.169056
4.850261
-41.330215
-25.203215
-34.464588
-25.317894
-40.699360
53.443531
20.865416
-6.123270
143.945465
160.548019
135.188019
154.709656
152.314621
24.858334
-12.658251
134.099014
121.488609
138.274490
142.735306
154.807999
138.308304
158.137634
136.046890
135.664093
168.018753
149.023926
122.835976
101.552849
-179.739792
141.129791
-20.878653
1.494624
19.657188
23.893272
0.905686
-36.492390
18.188026
8.966485
-21.479755
-36.505268
-5.755374
-29.030884
13.943294
29.759928
7.633243
-11.521792
-29.154678
158.982742
127.194397
137.325897
147.959259
-11.833413
13.256227
-34.932056
9.922954
-51.500221
-2.674227
145.391190
146.864899
166.235245
134.392960
132.829742
113.482826
148.142288
137.581757
137.989792
145.095917
139.770325
153.566544
154.227203
166.710052
146.999863
140.132614
145.398849
156.373734
145.885559
151.428177
157.372253
142.268814
132.714890
165.133667
145.535889
136.568939
121.280014
173.855850
148.755829
138.953735
126.883102
172.240875
163.910400
131.587433
23.263046
12.320737
21.609745
-5.913341
-4.083749
-18.322155
11.941624
-15.119388
-23.800396
130.900223
149.657425
111.644287
165.212097
150.325104
170.224991
178.528595
142.505875
152.124390
101.945999
-153.917923
-163.763458
33.707584
59.334930
169.048477
113.483078
143.750259
146.637955
125.776520
128.690674
142.037430
-6.770105
9.694425
173.911301
137.038101
143.345261
155.984604
135.804504
111.588661
140.798660
134.103333
153.665955
152.710739
160.767639
135.532120
166.321121
119.255096
126.651070
137.357300
164.821976
144.796448
120.737114
164.212662
131.866852
134.912430
129.275116
14.921649
-52.219414
37.364079
-44.484035
5.207142
-41.918003
-9.479380
4.098158
152.017776
138.667938
146.072983
154.112061
-10.729098
5.240824
36.488415
-46.939697
10.964833
-1.539006
-28.435305
-23.415709
1.435450
-6.422083
-25.208378
-26.116533
147.374603
129.579254
145.242676
154.386353
137.679245
158.288910
128.449936
66.373436
1.945413
-43.679955
16.402548
133.711517
162.650864
135.610321
154.946396
175.747238
-178.957306
30.280809
30.115700
-47.030354
142.344009
153.738800
142.300629
0.081565
160.430756
141.287079
147.032120
145.085709
123.603287
157.245438
154.481308
146.392868
124.122360
142.154587
159.777130
103.282692
136.758560
163.175293
147.298553
144.840103
154.998962
137.773331
153.519028
125.944611
151.165070
145.824890
163.324280
159.574295
153.012161
115.569389
155.048187
130.955612
135.877838
151.485397
128.021393
120.566437
126.522743
125.725090
134.968811
146.742722
147.812424
131.114761
156.187607
145.616074
159.193497
139.565369
-1.677714
159.446503
124.310463
146.312668
155.338470
-0.186626
16.265184
129.106598
142.029129
155.909653
160.595139
120.299271
134.826981
140.670502
171.545792
142.156555
163.472626
169.217468
158.957367
154.498596
152.077545
159.986343
134.612366
133.677948
145.844223
137.434067
147.040421
139.942123
138.687073
29.397802
-43.918350
-15.292079
-6.216751
-44.796085
-28.012751
-12.592409
-20.863008
-4.502674
172.381760
157.574127
145.346085
145.743668
147.465424
132.468185
148.608612
155.444885
129.872482
-176.897064
148.016998
142.612717
136.834106
139.766327
145.843521
129.418350
144.891083
137.385757
149.764893
149.016251
142.309723
157.806427
-152.669235
178.837845
134.640762
152.884399
153.380325
151.597168
133.734360
150.192459
152.123611
153.946289
133.278625
151.705582
156.920807
139.540237
162.458328
142.555344
137.529877
159.844498
155.180038
149.103683
148.982666
150.424973
-169.252365
136.008621
136.938248
136.235306
156.978928
115.562889
161.386078
138.068146
141.058533
50.235798
-34.273991
23.097839
-17.527693
19.982767
6.741976
-30.367002
-31.066017
-42.483856
151.359955
138.350784
119.974442
166.886078
133.980728
125.443520
154.361771
140.318008
151.577927
154.616425
135.609543
141.432083
156.325333
142.743362
144.975021
121.369408
155.346466
155.644836
162.728699
141.431763
168.735382
143.856750
156.295059
167.248489
151.124130
117.357803
121.359726
118.856270
151.566116
130.150497
147.077026
117.879265
143.602249
135.659210
127.321152
-36.232288
3.929046
160.235062
120.098694
173.296310
98.392906
116.821198
23.246914
35.097408
-129.966232
171.362640
-168.903610
150.024246
157.184784
147.874908
108.536301
142.506424
137.809311
95.397095
167.109848
135.807434
144.762054
162.089554
139.080215
146.734909
4.478553
-15.270491
23.838812
116.623604
141.921600
138.928635
154.626633
159.589294
136.208206
154.346680
-158.439819
74.289032
134.578873
18.627115
17.665106
53.873829
7.171705
-24.386854
-29.653610
140.819183
124.985191
17.235666
1.307909
-150.149490
149.545181
156.764114
133.040405
133.794540
144.830521
161.843674
172.211014
143.168045
142.470474
133.262726
146.736130
168.538544
141.358292
151.246124
143.979019
98.405380
-6.215805
-17.374722
23.046774
16.850649
-6.407625
-33.518108
12.853722
-17.342648
-46.328468
138.022018
119.968712
106.215500
126.955368
139.981033
152.904602
168.978836
163.520554
144.283646
148.696884
139.271774
172.546265
149.614578
167.746887
113.136345
145.780899
115.889183
143.726318
-169.361572
150.592484
167.498230
113.222717
134.577255
5.414392
-41.341385
161.051407
134.021240
-166.591644
150.585693
141.574875
118.574562
145.470947
170.804993
146.541092
132.999512
-177.994919
160.908905
143.273514
172.346390
148.021561
128.150208
148.097092
138.862457
126.141251
121.481384
104.293144
146.878296
143.264771
153.560379
-142.774918
-36.076244
145.264969
132.808945
-32.192726
-17.465261
-25.117981
134.977051
159.126678
124.122437
7.198273
-15.332052
159.824158
151.347519
144.938049
148.420776
132.672745
168.729706
150.898682
140.175247
152.275467
126.873322
162.756866
135.016541
154.580429
168.570358
142.488358
168.601013
166.446381
137.300491
150.633804
141.316467
143.022598
151.948044
159.081207
152.467560
145.716751
133.906815
150.599655
137.729630
128.784912
-30.480165
-39.568935
147.668869
148.934296
113.968445
110.589676
129.418884
143.857132
136.202591
139.049728
145.617218
162.563492
133.722961
132.695236
134.454910
134.101929
141.664719
169.324066
138.234650
149.461334
152.856476
158.297745
165.466049
142.250824
153.980453
150.504288
125.923546
139.011642
137.786011
149.249023
140.161591
149.730606
168.178940
138.972488
130.087723
145.607239
145.027222
133.174179
151.982956
141.708267
162.233704
149.588150
127.475418
147.770950
125.774948
166.502090
144.582016
161.128143
141.985138
152.004623
136.185532
146.689621
169.766357
147.782211
149.281006
123.527977
131.080902
112.420677
155.328033
132.402893
171.486603
102.110764
128.743805
169.613510
147.962097
149.200668
140.645782
147.074097
144.341171
157.754715
140.439774
162.215958
173.162247
147.285583
108.825165
156.695663
24.140675
-170.566589
15.751866
152.018967
103.980675
56.755291
159.011154
139.439926
141.326385
156.829010
149.463470
166.727661
146.667725
146.597977
-29.960243
50.352642
-44.151104
23.796368
18.317646
-2.031050
-15.451112
135.715393
140.930435
138.534180
143.331665
-36.180195
-34.039104
0.272681
151.146667
153.340256
146.314331
144.159851
129.802979
150.000504
139.572144
153.004349
165.002045
149.996826
122.731499
156.836014
129.040939
174.089737
126.539604
139.072586
157.538193
-0.387149
26.570564
16.474232
15.995105
11.243232
-4.452762
20.314613
168.007706
136.773636
144.666641
161.945129
130.620026
133.838730
115.792229
66.492638
6.695242
6.210062
175.669922
135.277878
128.402527
120.840874
131.827225
160.342361
133.893234
144.530273
165.681519
168.642059
144.430679
149.902817
149.944534
131.569885
158.185226
129.316925
144.278854
155.353668
135.768005
156.421814
130.320419
129.578415
130.705154
169.236496
170.756439
147.476044
143.219681
167.011734
150.281998
155.818893
158.698730
152.285049
-151.276627
147.530426
117.455467
145.096863
112.840424
150.669754
147.135361
139.494217
149.387146
-178.484314
148.080353
131.532532
127.464027
153.783218
148.777893
13.161247
-169.735748
170.739090
146.817093
171.184113
143.896698
154.514191
138.916687
148.704590
28.468393
-22.964441
-41.812935
-45.578121
-4.639161
14.705758
-3.738950
5.447336
-37.810158
18.164236
-7.083908
9.639146
-0.865245
28.374298
-27.079184
154.215912
132.723221
119.854858
179.072311
134.788559
116.158920
157.887161
154.868469
134.807205
140.669937
159.204880
131.591629
124.818924
142.290878
162.611237
149.079361
158.735916
132.595245
170.012177
146.991943
157.429932
138.197189
151.606552
177.035538
149.195618
175.036301
147.098755
117.645805
134.598633
149.545563
-174.646667
123.277557
150.301804
139.566345
146.379883
122.224236
162.503403
25.129467
161.087250
111.695183
127.656914
14.775819
141.001099
155.884613
152.018234
140.608414
136.494934
149.773804
128.266098
166.886719
146.904205
143.006744
135.712463
148.332443
134.807724
137.783768
128.003311
156.846298
141.584839
156.914520
140.051056
122.431679
121.983620
121.428650
142.573868
142.794769
126.776871
132.836517
144.570938
141.147736
154.027756
149.718201
170.756348
156.576859
142.278320
164.127609
158.995193
159.537170
130.032730
127.658524
157.793869
133.843185
132.738907
132.486526
145.854233
134.662994
159.175095
13.831355
4.067316
-28.033184
-21.887381
25.286531
48.426498
-48.392952
-37.615067
133.253952
105.699135
121.051201
153.512985
166.229172
150.720108
128.783752
117.131088
97.054810
-43.103745
-18.519974
139.390320
147.953262
158.633499
141.893311
149.273727
153.435852
121.874573
132.212845
144.852737
122.163132
148.722382
5.959075
-23.570822
139.313553
147.505005
149.855469
131.951324
131.783844
131.881653
132.882339
143.039383
142.190262
146.367584
145.417984
133.056442
116.079742
147.421036
125.091469
6.113433
-40.333435
7.467870
-0.956339
156.674255
128.784607
21.022310
9.712072
94.104515
140.666611
125.295158
145.540756
152.040817
150.179276
143.530777
159.991409
147.801163
140.310287
159.220947
12.495612
144.602829
113.156227
150.378540
158.125488
149.691467
148.571518
-153.446213
-168.950150
35.877941
69.236816
140.461273
142.034027
168.544312
142.014175
10.649874
161.873459
120.569359
164.632141
123.700211
126.483528
145.140793
153.064362
130.592316
162.264633
163.809174
159.452347
148.708679
133.547882
155.858032
159.485992
133.645355
133.782196
155.543152
134.466660
130.841995
144.542084
129.248398
129.195862
-29.553797
14.036415
-37.030338
-17.670404
2.843104
150.649994
153.516205
116.502792
170.193222
151.592407
137.290176
147.979462
39.708153
0.931252
29.444979
61.019665
139.053375
41.367088
38.085148
134.997604
155.327438
136.706589
140.460373
134.220642
132.839325
163.471924
142.908615
127.113396
137.574478
151.489487
136.018265
135.502106
170.261169
142.589569
147.028366
144.991043
143.155884
152.558640
141.791092
140.303116
156.709137
126.365265
145.404388
134.620239
138.501373
134.007767
142.788315
167.525604
155.196732
131.387894
130.039001
143.644669
143.697220
137.672180
158.527008
11.885559
-38.050701
-39.007854
-14.536224
-28.917103
144.837570
145.632645
126.990776
133.769653
145.697952
137.705643
138.396637
151.142685
144.694778
148.744293
144.582672
132.279816
96.945854
149.159439
116.866936
-13.726326
-21.932262
143.816910
147.406052
175.751190
123.659119
122.278191
-7.018838
0.145370
-37.774498
-0.338620
6.897309
-28.316504
1.757248
41.751938
155.462234
151.714783
138.221741
156.040176
136.522903
145.455505
136.636368
161.389343
110.948769
137.023697
134.507935
164.539474
128.189117
149.275620
147.822128
143.945496
153.370514
139.296173
140.486801
156.528687
176.002457
172.441513
155.497192
-24.438696
-33.677757
-37.569553
-46.699890
-6.692781
-19.591764
164.251984
140.714920
125.714622
137.412201
153.012253
113.241364
16.417889
4.254502
7.510029
152.561768
132.478302
156.735641
137.687088
158.589096
116.191864
152.754364
146.300018
154.102341
151.710617
-11.479570
127.094948
146.998352
168.750732
134.174164
152.330750
154.314178
117.585304
134.633118
172.729492
125.433960
166.453430
142.680038
-168.283585
136.561615
169.309265
173.523788
146.334671
167.189697
174.202225
141.999542
132.202576
146.298187
123.090149
143.154480
160.567383
167.529831
135.002548
157.735748
175.143921
161.247375
158.140076
144.331131
152.217209
152.329422
144.014526
161.327637
137.059219
161.380798
123.996437
154.722321
-4.757281
19.031216
-47.637379
-14.080532
-39.133347
17.657236
-44.361443
13.937637
-61.565998
-11.706980
27.472128
146.215485
141.658173
128.965393
121.306885
142.094681
150.601776
147.436081
131.169281
140.832077
118.697395
151.875244
146.280457
157.035706
170.248474
146.117767
155.932358
154.017578
154.420654
159.619339
-169.144379
145.703964
154.438644
120.580833
140.729233
124.664978
121.869392
149.994476
140.417969
171.160385
150.051926
126.241249
150.595673
168.956741
168.045715
163.159561
124.891724
142.264023
145.338608
169.927139
172.403214
155.644806
141.966019
149.582397
155.816437
144.469772
161.029587
135.567657
141.784607
143.366974
166.918167
134.210022
152.744659
136.336670
130.312714
142.149811
158.183716
166.726486
139.927689
168.504745
154.996826
146.392151
124.689644
126.473701
145.413910
130.531937
149.697830
154.213974
154.872025
143.109940
158.075485
137.484406
143.205307
136.397446
109.595772
147.032837
152.110184
143.711700
140.023697
32.293701
137.241928
161.514053
137.046249
-154.330902
116.689484
159.073563
133.765457
143.725998
150.522476
147.675369
137.923782
129.619431
166.566498
159.206924
176.988190
134.478195
173.012970
141.999161
145.030594
155.678635
134.543503
130.471024
101.561478
140.813522
120.426514
118.523117
155.936386
137.656891
143.390381
151.370895
122.393021
140.002563
143.471313
135.997421
130.519226
146.069183
131.509018
165.654648
122.522484
164.836639
152.674774
145.352264
143.521469
146.012772
152.515305
144.723251
148.827087
157.015884
134.960312
134.463638
152.558533
121.795815
129.810989
154.808273
138.646088
123.667397
173.712585
134.533798
157.642181
158.025696
147.431183
137.306793
139.595367
134.602051
159.777832
147.027466
177.822632
79.233253
-17.907696
-49.855675
-4.657197
24.230873
-21.079527
0.290740
8.187578
57.609440
-44.143318
133.966141
130.957535
143.526108
129.363892
173.846603
136.360550
144.898712
111.540810
140.661133
140.969543
154.598450
160.317764
153.023743
138.158798
145.329193
-19.818832
-55.737965
143.912659
118.280029
124.970779
144.193161
160.418823
148.373032
151.712830
130.946487
130.851288
-19.077684
0.000000
-8.482857
-47.705681
-4.572347
-1.016063
6.132836
-15.307855
22.224751
51.570206
113.408920
152.130966
139.420517
145.368988
147.203552
149.990524
-1.196976
-49.892197
-34.254181
71.738251
10.868519
-28.107103
-28.645666
71.659584
-33.248562
143.309540
145.502899
155.401718
-25.572147
153.286407
-41.127102
-67.528740
127.623772
146.713470
152.414200
135.783478
139.757904
146.360779
130.683121
140.903564
161.364243
168.782883
155.652557
153.755646
142.993713
126.717102
156.886505
146.854370
150.766464
157.705887
147.614151
4.601130
-18.519403
-27.176228
-35.744987
-17.214710
-40.486584
-16.303402
94.211830
134.538925
122.786659
163.999069
169.498306
160.532822
155.061981
163.080078
142.240662
113.452591
155.894897
120.134499
134.076187
93.130760
125.540688
144.790604
165.806854
146.158279
119.790184
-175.429703
81.787552
154.072891
151.999329
159.597260
153.754105
172.507217
110.601669
147.897400
124.851395
154.785599
141.720703
167.882782
145.034195
131.649567
145.031174
117.043671
-13.488851
164.250031
139.761536
172.874939
161.561340
0.970557
-5.637915
6.960015
-1.796349
-37.480591
149.775421
153.895966
146.490906
177.584167
146.483566
131.159119
167.966507
150.923096
147.096878
148.675827
138.421677
147.961136
129.383148
137.402191
154.536453
126.929237
148.888763
162.079453
138.849747
151.499619
149.038300
160.538239
155.496750
124.357162
151.927795
137.253632
149.826752
136.935272
167.549225
141.346298
159.035477
145.719833
127.406136
152.257812
135.665588
142.532684
137.990143
134.274979
146.652267
172.457245
160.478790
145.400314
149.914413
-43.550766
2.767040
-15.511295
17.569000
-28.384205
14.886355
-16.200727
9.250387
20.282541
-43.238396
32.498241
172.094116
134.731125
138.526321
143.787659
143.161087
115.255051
158.783813
96.173119
155.663818
161.725098
148.546722
146.197876
144.817017
145.506058
145.553711
152.330612
151.946014
139.513489
161.160538
144.651810
133.033707
142.437073
157.397842
-46.634300
173.144241
140.072006
150.783142
155.013641
165.653488
130.862885
122.754936
177.990158
143.861145
133.467346
147.843994
-34.133377
-36.803185
1.120649
150.806122
165.443237
150.146286
128.495697
148.895462
175.254303
128.351562
121.927422
168.386292
154.642776
137.985413
120.539841
131.384048
139.147003
131.783035
121.396172
154.025284
143.901825
36.564060
-34.333393
-5.698529
24.598354
-7.269790
155.520142
169.259369
-144.901871
-147.425461
168.397644
83.704201
106.678864
-166.151047
-167.375900
-151.994675
-165.209763
-138.769241
170.836136
77.372528
98.834641
-171.365158
168.707184
155.239914
57.789032
18.614954
-155.723129
-152.581985
169.030548
75.693542
76.327545
-37.636505
38.587456
153.961823
70.063675
31.674837
-50.621849
-34.283211
168.852814
151.518188
172.843246
126.908707
153.515656
143.475601
134.288483
144.520050
151.588303
127.201965
143.188049
155.646011
130.260300
116.690193
148.001266
89.339462
132.556686
154.887482
132.481232
154.884689
140.054398
149.248947
134.515610
151.555008
132.819168
145.009109
-47.445522
-3.680307
-12.385801
15.924011
-67.872009
-1.217079
-5.176270
-37.987545
-45.649597
18.543978
19.709042
1.149610
-5.909461
1.501547
-15.180151
4.022094
150.390381
158.738159
145.469437
123.577209
144.163757
134.923737
155.675003
-16.018957
-30.963171
-34.135265
-93.198387
5.396083
-22.864592
2.786847
-22.306534
146.086121
134.361404
166.175293
144.644073
135.787994
137.518524
143.068604
161.066132
160.784042
146.455673
138.072998
140.166351
113.998253
-51.852280
-26.223932
-34.235451
13.818293
163.296768
145.621460
144.755325
120.178658
137.496719
134.852707
127.648224
146.610977
135.126221
157.945312
159.620850
166.757980
158.639374
157.587219
129.480637
128.653366
162.489014
161.169342
128.541824
133.431442
157.420929
149.555237
143.368256
142.219421
144.987183
117.935616
121.736816
126.976585
138.384735
143.474365
130.470673
118.575058
141.691849
126.405563
145.848541
147.836731
168.897491
132.383926
150.044678
157.723068
138.149582
130.869827
145.099213
158.801941
148.572311
146.600952
145.830841
138.919250
143.688248
146.529785
142.889969
121.356606
150.159317
-171.910690
121.264015
132.093140
148.752548
140.958984
120.667091
159.821304
150.222824
110.914246
143.016495
152.610626
156.967102
159.440033
125.421555
139.098572
156.841736
149.491547
127.780495
158.039017
151.086914
166.444519
140.287674
-58.159920
-12.151026
-21.292147
-39.318329
-7.191292
-43.771984
-28.516680
8.498816
9.415862
143.529556
142.516312
147.572891
169.898453
164.980392
146.851379
149.525421
126.719879
165.463486
163.615707
176.688843
130.603256
142.613297
128.770432
59.911663
147.468063
-171.483551
93.531021
157.719803
142.435669
110.165657
133.180588
143.651596
147.821426
128.704391
149.618378
145.935013
156.707672
-37.921402
-5.582476
-43.401596
15.144807
147.214798
136.799103
168.232544
145.033020
170.494766
144.111542
126.269356
151.773651
149.028702
143.461990
118.066124
-36.086357
-49.347179
-28.342237
-0.983574
16.100607
134.542068
143.219955
115.813446
148.098694
134.160522
148.745453
145.578659
130.154541
151.902710
135.810852
156.395782
150.913834
178.070938
162.720963
20.534470
20.473053
13.211892
-6.423243
12.057854
-41.029198
6.680081
3.080704
-27.051016
-7.374722
166.581863
135.452072
149.224365
142.910797
124.179092
116.794701
137.137253
133.140244
149.949982
111.076530
160.477844
134.882370
149.598495
127.819809
18.100315
-7.334304
-11.388559
-3.195185
0.248660
132.753769
122.861488
146.328171
151.310104
123.995422
122.724686
149.369080
109.237709
153.936127
169.511581
126.028351
144.931244
157.549759
150.908188
164.314453
-179.918427
140.681122
4.497798
1.793951
0.173589
11.433061
-21.870876
-44.361496
12.600270
12.248943
14.435056
-7.530669
-148.100235
152.937622
146.425934
137.922760
122.089951
147.574799
166.189743
-3.594611
-22.115360
18.646074
-16.398798
-24.623440
-36.587673
0.113641
-47.645836
-21.116007
32.909607
18.683538
21.199308
16.976171
9.177295
-43.257439
-1.129519
13.692405
9.798618
9.229565
2.450563
144.684769
147.228241
155.175812
152.782639
148.944199
142.162109
169.056351
2.217261
68.210579
-26.305651
-0.716551
-9.770304
-10.727338
145.603302
148.368805
123.775208
141.302063
152.723709
131.002945
138.463303
155.742065
150.408005
-177.620255
131.302841
74.829872
140.783524
143.669342
-36.455837
-0.257171
14.113735
-3.228042
14.419183
4.737516
154.107910
139.211426
10.768084
137.346115
130.979767
111.772232
143.103897
132.609344
140.963684
163.945221
144.852753
136.980103
149.706711
142.597015
165.943863
121.176796
161.218201
152.290436
13.025571
-18.668331
163.138718
151.977005
140.003708
141.214752
146.031876
141.836578
137.327789
132.720642
143.873795
140.114059
142.290802
153.278549
136.313034
144.659744
148.320175
147.125824
156.636520
144.934555
122.789734
150.847702
141.322464
146.799271
179.980194
143.195129
-48.233269
163.474777
106.593391
173.087097
150.350143
155.771942
133.080170
146.231232
150.969513
170.580612
140.127838
133.617554
138.829819
158.667328
140.617172
156.099365
156.208359
152.382858
132.957474
127.111046
147.612915
159.300049
138.232483
147.870193
152.311722
139.390121
151.472229
162.045715
143.357880
128.081161
135.766434
158.359818
-179.380386
158.742752
144.412628
150.765686
135.167496
133.331757
139.692749
141.975311
138.473587
122.323601
143.497284
142.972855
20.444134
28.124502
11.944874
143.234512
141.270798
142.800308
147.192139
154.194412
142.802689
119.953377
157.094635
-170.558105
145.151672
137.294678
172.858185
116.977448
1.263000
-45.010612
-4.812510
-5.449062
52.380486
-22.271372
10.585799
-65.699791
5.193087
-41.367813
-15.251016
128.828812
39.777843
124.583778
152.671860
162.808731
103.277100
144.908417
16.696646
-44.221004
-0.489789
-1.371450
13.963589
-45.425674
144.016464
162.595398
121.370102
147.079605
-17.827566
-14.131622
7.357807
0.408783
145.962082
140.814026
1.116976
-14.302864
165.847122
141.035324
172.354675
147.284210
157.680298
154.878738
164.413422
-3.869283
152.367722
138.031494
165.886597
15.184442
15.097979
-13.083447
-45.025887
0.927040
-35.297424
-11.660587
-11.185846
147.575546
-22.358257
-12.891600
-43.140518
-53.791058
4.865504
129.048462
145.200165
127.114143
144.725342
149.086472
113.637527
141.942001
157.082626
131.354340
173.971786
154.732681
159.348068
153.149490
163.292694
134.482040
166.496750
128.183273
66.397820
146.744553
156.522095
134.571579
4.236974
3.571825
-42.593250
-7.487498
5.731794
122.693794
152.901505
122.858482
152.613068
131.097000
142.642609
140.576447
146.042908
143.114899
151.012009
141.636032
139.243698
140.336380
117.334984
144.234634
171.931961
147.867416
140.333664
5.764800
-44.223217
-37.911449
-31.115833
-38.315228
25.235073
-0.052339
143.147461
154.663177
-4.483579
126.216644
137.180939
34.901485
48.659267
150.170258
-29.392075
13.525404
25.693932
-4.881664
-47.429424
-6.935735
9.331403
-34.424603
-35.811619
21.806034
143.867950
159.703613
139.253143
143.835098
148.966660
145.174332
159.577560
-12.213866
16.237959
2.864642
3.938504
9.702776
-8.435241
-1.444285
10.080204
150.072449
130.756973
132.681778
132.958038
141.398743
-19.594372
-45.744991
156.073059
169.153244
132.960526
163.542023
142.097855
167.471970
140.332428
163.538651
148.978333
143.820663
129.888885
138.527588
143.981934
148.487503
133.900375
140.966049
146.946136
167.365585
152.542709
141.182297
161.572571
170.637741
143.098358
146.010696
151.812210
148.110764
143.878296
130.165268
149.962540
150.475571
164.043655
129.915726
139.178116
161.768585
111.280098
121.753036
152.311111
134.710114
130.804504
138.483521
133.879181
159.527390
132.204636
143.167664
151.068726
141.699905
0.187672
-64.940376
-33.948315
10.723429
-119.645126
9.370811
146.136887
127.547043
145.291885
151.037659
147.256104
165.118347
127.628433
-2.810697
-38.154972
145.530441
163.269638
157.057495
153.539047
129.489746
152.852203
139.511520
135.745789
111.357994
147.236298
146.025085
149.973358
145.115967
140.831024
-41.849430
1.127785
-18.786060
-1.711665
12.707559
-32.558556
1.219007
-52.736313
-1.494755
-26.156816
-29.585291
20.157698
18.932058
-0.311533
162.326996
143.196960
134.789215
140.282013
143.557602
141.969742
124.130035
129.386978
-6.505989
-12.336155
-15.440352
125.619766
138.739960
166.469849
162.910614
153.613785
139.159943
161.742676
122.294884
110.477669
133.163132
132.418442
111.515404
139.978271
-41.874393
152.807693
159.200439
153.614960
166.123627
136.563232
143.182037
-31.597351
149.423340
148.384872
159.754379
123.730606
142.759201
160.742630
139.013077
149.592041
120.540253
146.958786
141.122971
152.672150
146.867249
158.591141
137.965088
143.672318
122.824005
162.878540
144.620239
134.517181
121.868111
147.960785
150.640625
111.965195
140.257355
130.281326
157.244431
172.826569
2.631208
-24.411631
-14.327601
-51.508053
-34.533245
-178.607437
142.826279
152.850266
129.083252
118.936287
123.610245
152.707993
153.532166
168.700562
144.155685
144.019592
19.445734
145.514496
174.242233
175.790237
156.203415
143.287445
143.341705
156.717300
147.472809
155.668121
143.936829
137.840912
134.995148
137.378098
148.250061
156.859573
125.274979
129.907318
149.240845
163.774612
176.404022
135.046005
165.198273
145.100403
151.460281
120.331749
153.823868
155.375198
142.668640
158.712067
156.335800
18.088968
10.054983
141.762314
10.639927
18.521328
-11.583438
140.224319
149.667175
155.161331
110.230759
152.959778
145.974228
150.542877
149.308273
131.751770
147.415710
112.077629
131.906784
151.314285
163.310562
111.964348
144.434372
141.971344
141.851349
115.944794
140.114868
138.256958
157.515869
138.826401
149.073715
164.004761
149.408051
137.993576
163.279266
168.353424
150.951584
131.107208
116.374176
136.368988
145.057831
-27.924429
9.131013
137.466492
148.597748
152.784973
162.777847
139.034668
-20.859037
-46.480652
-16.712852
146.154007
158.449265
160.824677
160.660187
-55.615311
-37.572998
144.279984
130.318161
127.330879
-23.610535
-22.843058
165.339935
131.110168
146.571487
143.538940
146.640594
169.957565
144.086746
148.128326
128.950516
145.332581
150.719269
149.277512
156.271210
159.824249
143.718719
150.010529
131.059143
154.875488
126.460396
155.019379
-77.552589
-13.674706
115.822342
129.279419
153.460251
122.419357
128.751816
153.361664
157.539703
135.718857
137.258759
14.084505
-38.965145
-3.080323
2.678323
131.327942
145.396652
118.885391
161.524765
127.982056
169.665405
136.608093
135.426254
176.931458
173.874191
144.714401
126.848022
146.268051
145.510834
154.882538
147.465988
159.653320
141.901245
136.426544
134.494614
150.875046
147.945770
148.426987
125.712906
158.041260
159.593002
142.860519
124.072990
134.818100
162.652695
144.368988
120.940170
119.671112
150.060989
155.771027
132.865860
148.261597
121.128601
133.652924
146.387222
149.771210
142.031891
167.177917
136.703110
161.674545
117.844910
3.946353
149.470688
126.403473
34.784607
145.587418
115.262032
149.722687
143.100632
-49.045818
-0.173589
170.438187
161.996750
114.881592
13.267809
24.094296
31.911554
177.027695
-155.395844
167.514862
-125.074142
179.483749
-129.150558
-159.484329
29.953413
156.885880
141.171677
144.594116
117.742485
136.345261
141.363739
167.921539
157.518295
171.433975
142.044250
143.696960
168.151031
136.134323
129.092896
155.086380
156.785019
141.525772
142.943359
133.119217
162.994980
140.588104
147.366959
148.227036
147.913910
128.196976
155.001297
147.793991
152.348373
124.208511
155.482986
147.387955
157.427979
125.705353
166.800690
120.519104
130.114288
145.796387
134.403824
-2.311222
-39.657810
130.761261
153.359406
149.434204
159.959747
153.278549
97.776894
163.252029
150.556015
154.109070
152.733765
153.573303
115.943642
154.248459
157.347992
164.061386
139.117996
121.213478
141.087692
141.809067
149.256882
171.231903
6.315903
-27.088762
-38.037338
0.347742
23.534550
-4.839465
-28.049318
143.444000
164.071991
157.232162
134.720795
172.985123
143.474823
117.700966
137.286896
120.516113
161.060379
159.841049
134.535599
143.326767
148.433289
162.001694
143.898331
109.454620
135.613342
139.920563
146.179337
153.605789
140.188431
150.253479
156.682419
143.646408
158.679596
143.325958
126.346893
156.731064
139.916550
172.235229
135.697662
127.095467
162.757248
150.375458
140.748093
139.458694
131.636002
155.380478
153.507217
133.854340
156.112381
132.908432
142.157425
151.663635
155.463486
-39.534279
14.100943
140.063507
129.133057
141.639771
128.210129
162.661896
153.446579
139.473984
125.310165
157.302246
145.211411
147.879089
136.093674
159.386063
136.616882
160.557068
41.849831
20.151382
20.760971
127.076675
143.431641
145.891800
134.949539
-179.159058
93.600220
138.250778
136.480881
139.831909
129.761414
141.455109
-32.976795
14.468200
-14.244398
-39.173973
-18.788435
-3.826485
-17.347378
-3.767799
166.712784
142.348541
162.111984
147.186401
22.573202
12.081454
145.849548
140.175735
146.226593
129.483261
153.222916
145.039398
133.751236
153.088348
131.079056
131.902100
145.992935
144.645554
147.868759
153.986008
-19.297306
24.746557
-30.351494
-47.470436
-0.108352
145.785660
141.888000
161.728043
179.848038
114.927597
118.798782
140.234543
149.217331
149.751846
155.051682
151.006470
157.510849
159.567291
113.800140
143.543655
-103.345589
7.608599
11.403684
132.954819
133.396957
129.361389
122.151291
117.844551
136.054123
154.095230
166.219345
124.267365
149.521255
170.099670
165.093430
148.577881
148.455872
139.579880
133.991852
140.233444
143.740387
176.332947
144.555008
164.939941
169.339371
158.670578
168.807953
147.093369
140.791443
170.302750
133.324844
148.318787
157.342804
131.742599
172.997574
135.810013
137.585297
153.256927
113.324310
140.691223
152.100052
125.895485
149.725861
168.616272
135.587860
151.558594
127.178253
-36.261417
-27.068642
25.838480
-11.553772
-8.449384
-57.800003
4.326761
14.687667
137.859695
48.396957
33.165222
-159.402420
-149.190521
-124.024246
-32.056038
-35.751144
-29.591509
-18.215981
-28.107567
13.540976
-0.768468
-17.997387
140.500885
161.528412
108.867722
140.185410
131.530579
136.037186
164.202927
127.281113
155.912094
167.466583
166.485870
122.359703
140.975601
149.854156
126.950455
130.436737
148.260757
171.595795
149.501862
149.552719
135.942230
128.304688
106.017319
153.608322
162.584427
120.839157
139.237473
144.761017
179.679779
143.739670
153.231461
160.994019
141.835022
149.010513
-174.910049
146.770508
142.479233
-172.639725
164.072739
121.190727
141.035400
151.889526
151.618164
155.244797
143.580185
129.034851
153.962067
138.830933
142.503082
136.319977
157.769485
-7.399689
-31.482754
-17.300346
5.887428
29.052778
-48.192383
-47.489243
14.451213
-34.375587
-43.553844
-12.594540
141.383774
125.895348
162.031250
142.436951
164.668900
131.654999
139.843307
135.230804
120.859863
152.875793
167.644852
151.565536
145.778473
154.484955
126.440590
153.668015
-43.276344
6.467962
20.227261
-48.038467
-41.418282
29.832195
-25.643269
164.622086
145.221268
148.316727
175.440979
143.132874
152.192322
145.171371
150.346771
149.685944
160.795532
136.017014
132.536697
141.742722
139.927811
174.280563
163.035110
159.506332
146.132141
150.960648
167.256561
141.125839
142.319885
154.363647
153.349609
138.881439
171.962067
147.678085
133.730896
135.919174
142.204605
152.665390
129.316986
114.572601
118.605385
135.681107
151.876984
124.175484
125.151787
138.135651
166.374405
150.085953
149.680344
145.723724
117.912308
162.304840
175.397369
152.710876
143.283142
127.581207
158.126724
166.277420
142.371582
141.193710
141.736694
141.611603
148.194382
146.389343
135.244293
147.495407
147.645523
140.791412
146.544479
138.516891
154.007858
137.457352
124.274261
24.023241
15.682515
-38.949577
-9.820407
-13.279217
27.043858
-36.621857
1.371878
-43.660702
-8.290600
-28.700914
-38.315044
-4.991514
-17.994148
22.056568
147.000427
139.945404
-24.214184
-35.223835
144.098190
141.843735
-43.702717
12.426908
-51.512711
-13.707531
-52.186169
144.104080
114.104477
147.194122
134.580292
131.617065
148.142059
156.414307
141.774994
136.193100
144.675262
121.208397
126.281532
154.118912
131.654327
-179.528519
142.404480
145.407516
150.353104
141.620880
155.416519
174.401215
108.739075
128.503143
158.337860
60.551476
15.873834
13.041320
36.001045
128.791809
159.128876
147.386597
143.869888
115.797707
144.066757
145.443085
136.898483
157.066879
160.966461
152.436325
154.197937
176.445465
-162.287796
15.991028
-177.465012
-136.436569
-165.749496
5.957101
-5.607800
-3.053001
23.577515
2.150950
28.991577
160.298920
164.226761
148.584305
146.222000
155.259903
147.062332
137.388840
162.526367
142.160873
151.012375
142.101501
1.976551
89.909569
-37.150410
-50.530777
142.028854
144.136627
145.649063
170.171814
135.888260
-5.144300
-40.970798
158.976181
137.625305
123.277138
137.034790
148.260605
117.677612
119.069031
169.416183
139.980820
136.168198
139.184906
140.886597
151.736481
148.957703
145.333847
166.617477
148.920639
119.058456
-175.665817
142.828384
157.130768
22.799110
151.723038
158.569748
159.363312
102.713875
153.420013
156.750671
112.008514
150.433838
156.796478
155.969772
107.609718
158.032669
128.699738
140.168533
-49.204449
-33.480751
-27.142479
15.277647
-22.797419
15.928007
-16.290491
10.115538
-16.687111
-34.568329
10.397086
-2.430352
3.985607
-48.647568
171.608063
159.010941
132.704498
144.604721
146.396606
116.938881
156.102203
139.897949
150.085907
149.491409
122.777725
11.296965
138.504120
157.304672
168.568390
138.469208
131.863266
134.558533
154.922363
151.510162
154.992416
133.793427
136.480850
142.265366
123.469994
167.241119
149.299774
160.461624
150.237686
117.378281
147.724380
134.097702
135.751907
137.404236
-24.852095
-9.267007
-14.453896
-13.669056
15.706098
-26.524069
-37.067345
-0.674927
-2.841796
-44.217072
8.587598
-8.271370
9.448725
41.319130
-21.866510
15.268390
-9.378904
133.280136
167.846054
153.987381
143.826233
1.490428
-23.012484
157.191666
147.739563
127.507301
153.731125
140.655533
142.441483
136.559250
118.070984
135.815048
171.446503
149.619034
159.611832
160.060181
13.674777
40.614880
2.268916
7.063720
-4.967829
4.244640
-45.583801
-7.526082
99.208061
129.728012
144.566589
154.501282
139.008789
136.619476
145.517609
141.114838
142.354950
167.037872
135.384232
135.540268
138.533478
167.611679
145.411652
140.992401
163.786972
142.171875
147.407379
0.276953
-12.664218
-13.157377
-29.884073
-39.047371
-43.515751
-15.276052
140.874741
152.607452
139.793411
119.452705
125.764351
146.340363
166.521179
136.734253
137.132202
141.628067
170.478256
151.619308
147.519791
156.470947
144.292252
152.853607
150.856140
169.246902
140.371262
122.748711
-5.043681
-32.924179
-11.715190
0.055953
-26.826012
-23.891788
-44.682461
14.122093
13.853866
144.499496
147.383621
126.308212
166.545761
156.574539
132.362671
116.079002
167.588776
156.458893
145.236023
155.430008
138.292374
157.562286
161.294815
168.080719
153.307892
162.199677
156.060455
122.002090
158.550232
171.293625
173.657242
93.920364
155.261612
164.576279
164.608093
138.588776
151.232544
144.649353
12.540312
10.839557
-12.493323
16.382484
-28.055410
-20.947241
21.850597
6.546073
-5.416454
-10.056684
172.418137
147.942474
143.205399
174.594696
138.659958
-121.956192
173.715271
147.911606
154.716217
123.875870
146.906860
155.241272
144.527390
127.409416
143.201630
150.883865
150.143936
153.938248
145.901840
169.481155
147.335693
157.495010
139.770828
146.050018
153.806854
139.493225
172.390182
133.748703
152.428726
155.664230
172.418533
133.209641
127.354195
146.543839
150.044250
131.722565
162.843994
152.738190
159.435471
157.362473
145.013016
168.843857
156.932434
126.716202
117.447784
151.695312
166.656067
141.879227
141.868515
115.716484
147.289215
157.085526
95.581413
152.114197
154.431900
146.516708
20.581354
9.477390
15.084573
-7.610662
3.704859
15.147303
25.185284
15.051402
143.114761
150.335785
141.437286
120.421310
126.240944
131.564377
135.297058
159.212189
172.991013
138.001129
151.056961
139.440643
116.645020
161.667511
161.315598
32.130913
-5.637568
131.674118
154.324448
-7.167765
0.225554
155.370575
129.874893
144.465225
109.013977
166.457214
113.572929
144.173203
149.923935
137.861603
-8.269257
156.678726
127.666664
24.530886
8.243716
22.311769
-1.084803
5.802113
-6.283972
3.688651
-23.025122
-5.359097
2.278557
14.908779
136.261658
146.947372
-36.775364
24.137266
-1.089124
-0.367441
-13.597002
-3.530750
11.804902
-16.246897
14.760265
-1.840687
119.710533
141.669922
160.650406
-2.569255
-35.039810
166.912735
152.774643
-64.460442
-6.623593
12.461931
9.485123
-9.082530
10.254725
1.662246
-44.839333
-44.686249
-3.536623
4.248238
114.747498
140.907379
139.389816
138.400314
139.746445
154.284546
150.196793
137.517990
131.862976
112.605278
150.573090
123.708214
140.246872
133.544983
150.914490
160.580048
149.913284
149.043015
140.870377
148.753616
159.006683
151.307312
-68.869240
3.782530
-22.257313
9.754835
149.802429
134.030106
109.305542
133.943756
131.770340
170.535355
137.115540
129.697128
166.467407
150.505234
155.965408
154.729401
144.243073
145.805038
149.461700
145.759186
144.032257
157.865158
-48.970070
29.862579
21.416115
13.882291
8.143481
-54.630623
22.134565
-11.132078
14.739367
-16.052389
-22.884148
5.668355
11.563590
162.752151
139.012360
145.521683
119.009705
137.992188
115.860489
144.036285
144.303940
120.545593
16.812235
-43.825603
-1.887615
-17.185759
-21.419565
-37.269791
128.681351
134.387451
159.398087
132.918015
171.912659
159.588318
142.748901
-65.171364
-16.731403
12.214561
145.031952
147.174637
136.398056
149.775620
134.795258
141.051544
130.417404
122.585770
-28.376612
-28.946621
-35.502254
153.695633
131.622360
150.976044
143.740372
158.247162
153.418686
-137.928421
134.900894
149.086349
131.135788
157.546646
128.826660
131.741638
135.905136
130.322647
156.668396
145.701553
156.301392
165.430969
152.182816
162.595123
145.501953
167.468002
151.471497
142.529831
128.156662
133.828705
156.698959
168.217361
136.723892
151.773605
148.627594
132.988007
119.643486
176.757004
152.292801
158.074768
154.959412
167.688461
154.949875
134.115585
131.374863
143.059814
156.486679
172.433182
52.956333
-1.311644
-33.984524
-13.221093
-14.553833
-39.154102
-11.510023
-24.021296
10.386218
83.724686
0.985165
-30.803719
57.545517
123.549171
164.642517
143.448547
12.985676
-20.793385
10.193504
-7.992470
-18.745306
-40.898960
-34.978115
-7.138832
10.454099
-19.848665
19.738194
12.330815
-0.400563
7.745800
153.298538
134.122574
147.079910
163.838715
50.495926
136.315353
-174.866058
143.689850
139.134323
126.605690
141.260513
133.149918
146.648636
8.068034
-52.084221
154.085602
132.177658
150.847870
136.654510
144.933319
137.965759
137.556107
110.062584
162.496735
170.102081
149.952240
142.817139
162.277176
161.712692
160.396240
154.453384
167.080276
133.172516
113.546257
146.383118
156.886368
162.180237
155.989471
150.011429
131.430344
146.458572
154.322006
137.291763
143.384186
123.633400
145.463257
150.146347
141.560394
149.605743
171.300507
145.693985
149.377274
130.706314
155.813400
165.964447
137.792938
104.736572
147.139282
168.343643
146.244400
146.536057
158.997009
147.552139
135.013474
154.471085
134.793152
149.316757
153.426346
133.827347
128.398254
130.539108
141.086746
161.361908
149.949295
123.638756
152.410156
155.552979
166.039322
144.766449
162.813614
139.047180
121.725456
135.412537
149.625351
147.568436
0.524141
-28.924957
143.760208
153.902069
143.572876
154.184921
140.922562
151.588013
143.568237
165.086945
116.043663
152.226212
135.325012
106.736870
116.115944
178.021072
148.736618
136.569382
124.369911
148.443314
167.820969
159.876831
128.246017
143.000732
147.209549
150.585968
143.342529
167.848526
0.425206
30.309458
-14.418703
126.010040
153.574936
131.903717
138.950302
161.967850
152.046219
101.775566
120.024857
155.888733
151.057983
151.838272
141.982132
156.346771
140.725082
142.179581
143.484482
135.387222
-17.580910
-48.107307
-10.542025
-41.330029
-25.184393
-29.327318
75.450462
-8.225307
-14.994287
6.271135
6.098440
-21.884815
147.448486
150.499710
172.675278
-21.458538
-28.130522
-11.119123
-13.436526
-40.174873
142.956055
161.285904
129.804840
145.284531
144.752869
85.516479
143.579666
134.049454
161.423874
163.580429
145.574051
157.717255
-8.040809
-10.822419
-39.277805
149.256104
160.693924
18.703848
-40.097038
-18.970705
-176.653259
120.579414
145.110825
151.871399
149.381607
143.552353
168.445221
132.675430
153.903870
146.794205
149.372421
154.599106
147.978729
131.395538
143.825226
138.126450
149.161713
155.396973
158.107376
119.183052
151.074951
156.864929
164.232224
119.866669
132.465683
159.653854
146.770737
144.078842
158.890976
160.099396
161.343338
129.027298
120.892021
27.325722
-112.808945
155.242554
144.635132
138.011719
125.756531
164.620712
155.102753
146.461456
159.277756
158.856934
153.882309
152.117264
150.260330
154.401398
148.449585
146.929596
130.059479
139.890579
154.251312
144.019638
155.476685
145.653473
145.346329
139.412903
112.831062
131.893127
165.345810
130.159698
150.279037
148.190063
124.456474
172.212646
143.547424
154.480698
169.025970
151.888168
155.406342
147.750595
162.340576
5.720876
3.215037
28.380053
-6.266381
151.075424
155.550018
135.248810
154.263687
-4.338379
-34.200554
145.313873
130.016052
150.115723
122.558937
159.601547
129.727295
131.677414
134.456009
153.102234
174.047592
127.657242
153.016830
152.466431
144.246155
147.582886
168.304123
143.102081
146.142624
139.243378
152.310196
151.856354
143.684448
158.133255
134.392029
129.846130
138.739243
155.474808
139.795013
137.484451
154.705627
133.328949
157.706253
148.880402
122.370316
148.224136
148.068848
129.885910
-176.601303
-145.427734
178.836838
140.350555
173.301498
109.179283
127.391312
150.785248
131.477005
151.291367
164.764938
145.349747
-11.852217
-39.380241
29.349218
178.205826
157.009354
146.808029
150.633270
156.992798
130.375458
105.755226
158.583328
126.617386
162.149216
143.412033
163.642059
151.457718
137.563385
150.025604
134.063248
141.609573
143.617157
122.130821
129.972900
154.977081
159.947479
131.166336
131.325226
147.159058
153.969833
145.960678
164.017258
146.537231
162.337708
108.793327
150.857422
31.708271
-28.608038
22.861515
10.173860
-3.566888
-12.929735
0.792041
-35.941357
-8.345015
27.604715
-41.924122
137.598312
163.162537
144.712219
165.288132
128.389297
158.807434
130.393951
143.885635
170.413300
132.324081
144.883148
130.878891
141.089752
159.050613
124.667435
148.576309
128.174271
128.142487
143.500427
146.038391
134.847534
145.872787
144.629486
155.690735
179.438721
134.496155
159.728607
-147.626907
151.090546
149.015564
151.384811
151.579865
110.939384
160.603699
-11.896547
-41.359447
148.424988
146.472641
146.148270
109.673172
-40.701420
-23.458073
-37.376953
131.099655
154.503204
155.510056
148.102097
33.145489
25.761024
177.368484
65.476349
56.361935
23.466814
171.958450
-153.810715
-139.126343
27.877890
-148.204926
68.378410
178.367569
-145.492188
-134.590149
65.061684
163.283554
144.692841
143.932877
152.989456
135.294815
165.576431
135.056442
118.453331
148.816803
131.881882
157.174667
136.979843
177.940903
166.697006
156.512253
154.200989
150.889328
139.156540
162.202866
148.737564
174.631393
132.515930
160.625153
127.419975
144.084076
163.877914
148.743073
135.049820
150.411560
140.886032
127.792809
149.792297
142.483261
143.869751
148.227722
137.697708
108.182831
-31.429838
-7.068605
68.667931
-70.323364
20.374662
179.632538
156.534683
129.966370
135.452118
143.773499
143.665207
124.196121
-16.489508
-39.917309
35.707470
38.508884
19.405224
-70.365097
7.524439
-28.360239
115.293297
146.893890
135.345505
144.532318
143.140594
106.247437
150.129257
141.370926
123.367798
144.138763
166.829437
144.751862
111.090401
147.640671
2.239395
-33.874870
-34.827225
-20.060333
0.086229
1.722719
2.541450
-15.521776
-15.739205
-14.707924
-10.497524
-33.497169
142.011292
167.770081
131.286530
159.949356
135.170853
133.741852
146.037720
152.139648
115.752846
162.410416
100.904587
130.978409
155.998962
150.909225
134.872940
143.293045
150.955063
148.101242
148.441086
123.697670
147.107773
141.306610
144.332932
139.932297
92.695137
-84.539154
-21.404440
-64.518265
-12.012618
148.431564
127.285156
148.443451
108.960083
145.818237
-155.931656
119.037224
138.814102
140.853394
155.013275
116.843742
147.227509
133.925598
-43.565495
3.155915
-48.133358
176.294067
121.709236
143.391678
139.471786
156.186310
154.047348
150.133804
146.119293
140.526505
122.938675
131.315689
142.046677
160.809128
152.901443
158.324600
130.621460
117.918800
173.303253
150.846954
145.005966
115.085335
129.918747
4.312297
144.171036
138.032623
155.029007
124.607864
97.234619
117.692596
138.183960
138.072327
141.666534
142.689423
121.899895
146.242264
146.828857
148.714813
168.802933
137.102264
170.569962
155.412537
120.448196
136.515198
142.067993
124.580841
160.102081
153.278214
166.614197
153.743317
132.463684
167.618774
112.510330
167.162903
135.686005
147.312195
140.720993
148.192856
-172.407242
136.382187
150.949921
157.965881
134.396973
146.996307
133.307495
162.040741
140.910706
137.378433
146.075470
142.705688
143.219513
149.447296
154.441895
141.479935
171.603928
147.118347
135.953537
146.429459
61.576576
157.660919
165.896881
150.849991
150.702667
150.888580
154.966492
149.553314
155.286453
139.405502
125.161499
14.388102
-3.480878
-40.156208
-35.502254
26.774038
162.753235
155.722534
126.844612
109.539429
149.202896
151.101135
163.192535
132.679794
143.940796
133.277039
150.669357
139.919937
143.495743
70.220016
146.633804
154.906799
163.844849
154.608017
146.557739
161.436646
148.039780
153.513733
140.355988
144.476334
138.113190
160.594025
127.464630
137.267883
131.152908
148.326065
9.171746
-11.695530
5.921622
-41.141613
21.044851
11.267588
140.604553
103.114555
132.603287
97.398819
143.425949
140.546387
145.535889
152.451050
139.798431
134.049728
151.458725
131.478973
131.517517
136.008926
165.100433
111.504257
161.257278
166.552246
-131.556763
161.726761
119.348236
-161.090195
122.857178
174.879425
145.868393
118.763176
175.908813
158.817108
152.870117
148.974869
138.123505
128.535599
127.861328
142.658554
158.751572
166.492004
142.455215
145.789383
150.433502
168.381332
133.533173
173.345001
144.514481
116.849205
132.732941
142.730484
143.386383
142.988342
142.016068
157.736633
131.414001
159.815292
114.500427
157.913010
158.118164
112.774406
128.093353
169.165100
110.068047
-5.025235
-11.362467
6.239448
14.312164
-8.058806
14.184761
-42.183922
157.938751
125.034286
131.087280
142.342773
146.179871
149.035980
135.677490
128.169296
146.288391
149.323578
139.569199
129.644058
142.785049
147.894318
173.476425
157.500137
158.060165
150.851135
143.084930
150.554703
111.479378
121.192001
151.998550
109.299980
47.408169
143.352936
177.552216
132.763443
162.712875
159.238342
137.671738
140.961304
146.691650
146.479660
148.930679
143.518646
130.232574
156.939056
140.412598
161.467087
160.272766
148.751205
132.429276
83.547440
131.599197
177.373398
162.668350
138.383270
123.565437
114.196396
129.746353
156.767227
155.478104
145.873199
144.649048
163.637436
127.783104
131.894928
142.986069
108.832481
147.901703
141.334259
138.990036
135.860641
14.842132
-8.805222
35.418022
7.891528
-42.792774
-45.219997
-35.983810
-29.572922
-39.476242
27.196865
-36.506165
17.752104
24.833065
161.394440
139.480713
158.595840
143.600647
137.500336
141.484268
128.322159
155.401993
117.671310
-8.041664
12.288574
-4.987980
13.918810
-5.989852
176.327194
145.525421
143.723160
140.628983
149.292694
124.210983
146.484818
-178.374405
144.597488
174.152786
-43.065189
38.415333
148.372849
163.337753
144.458267
142.448013
128.975296
159.878342
131.752731
7.060303
-43.460594
51.481915
149.170380
31.660349
-7.781597
11.961940
-2.895432
-3.577904
-53.316292
-10.452744
157.531845
167.970779
151.185303
158.200607
150.475342
151.977280
164.082794
160.102249
140.129318
121.537529
134.089661
155.119965
133.984787
153.284866
127.657021
146.135178
138.812622
136.505524
-15.159727
-38.692123
140.508972
147.922501
151.854248
129.636078
158.770416
145.496048
100.377052
-1.981100
-45.750160
-17.320122
-29.704819
-0.121947
-42.817402
8.134001
151.402634
127.438156
151.202927
116.516411
138.430725
149.740326
141.358658
125.770210
142.481979
137.382507
153.945557
162.621994
158.574783
130.194794
146.809784
138.306595
142.246628
150.756668
145.800598
142.372421
123.110489
-12.458276
20.767733
-35.836941
13.145113
13.893644
-35.524185
59.171066
138.936905
128.316864
123.236359
152.268372
155.189987
160.836197
111.207008
143.505875
173.204620
165.582199
172.388153
149.956161
132.322021
175.867889
0.902873
9.653148
161.939331
154.381729
33.746078
-4.080775
-26.446173
-27.681177
-7.589282
-36.724075
-27.954460
121.342209
162.995682
127.742165
169.742630
155.858459
142.707870
145.143860
173.077988
-5.023909
25.848185
0.835797
-2.861770
-2.828678
4.528440
10.470424
128.116943
165.767120
141.212463
152.238754
150.083847
123.050156
157.101822
136.407394
152.934372
144.286896
137.413086
152.585419
138.398529
122.531456
139.310959
164.406357
-179.497177
141.139893
152.290771
141.992310
152.490448
145.767532
148.798782
-10.120222
10.050797
-9.718488
-48.659210
140.963959
161.562241
125.486908
162.223618
145.355576
152.423874
145.405396
143.760300
148.538025
134.406876
156.843094
147.112000
176.181900
147.672379
-31.482420
-40.559986
151.268311
143.473450
124.430305
150.743958
162.302750
144.932755
121.261589
120.730064
141.076431
136.893051
13.587397
13.296052
-42.455017
166.590332
145.713943
172.286667
172.618515
138.882065
169.170105
133.453415
136.428711
153.984329
142.181213
148.573883
118.682373
152.801025
105.012589
4.641525
-5.187009
14.175867
6.560736
-7.138392
121.315132
148.934753
151.359848
157.727264
151.120834
166.918091
138.769363
139.923279
131.169495
175.897293
141.362961
157.881287
100.185875
144.353577
152.338837
121.404091
112.581039
121.159927
113.707703
160.608536
165.471512
153.606400
157.613541
143.476944
161.900360
140.291229
151.801559
138.993408
145.031372
118.273048
154.371933
145.696060
157.729584
123.233902
23.138746
-23.573919
-11.817915
23.164665
3.867663
12.696143
0.885807
132.359634
-41.460361
1.430945
-48.414898
131.953110
135.798492
27.329687
146.714737
148.127090
134.959808
150.711288
158.006943
146.330627
177.314224
141.913940
149.019287
139.877151
144.084015
134.787842
154.715317
144.380280
150.687958
162.704636
149.615936
147.277252
154.828461
154.273987
133.111404
131.215714
155.778595
158.031631
146.064682
129.417831
109.797684
150.553009
131.575745
136.795074
144.771805
148.410172
137.409378
118.634850
145.011185
146.379913
168.191757
142.418915
140.176163
171.238541
147.844925
139.718811
133.327026
150.566116
147.399490
149.433792
144.034698
136.645630
132.066010
156.591507
148.312134
135.424881
145.739105
-43.540119
-16.153893
5.173165
-19.047651
138.312561
134.999130
174.764969
153.983109
126.529793
141.669189
133.117630
-40.299957
21.157421
6.576529
55.898602
6.934972
154.793777
159.741714
148.838638
122.925774
143.674133
162.342926
142.578171
0.717643
11.755522
-42.444069
-20.923500
12.559094
14.782166
-34.889141
-37.883698
-20.361149
-79.353188
16.870218
-57.435619
10.371072
-123.258148
123.607742
139.399597
6.202227
3.010124
-0.185575
-13.323896
15.878090
-16.524893
-31.316156
-20.979591
-47.959217
-42.697479
-7.176655
-41.643471
-49.746010
163.243500
161.871689
138.041840
146.784363
-22.648916
3.133816
14.952679
-101.827812
139.991867
134.640701
154.978485
144.430740
141.136154
160.892639
158.507874
34.098110
-11.639041
-25.805101
-21.070333
-13.000045
-42.426167
26.300566
-47.897774
-13.541602
-47.344448
-2.304777
5.163346
18.358015
-15.321277
160.012360
149.893280
141.293213
147.444183
139.949509
142.642563
169.278046
148.159882
160.497498
121.832893
149.783249
13.141269
-38.584846
10.778041
-23.065680
-23.563681
-44.698380
-15.320992
4.125972
39.371819
12.182057
-35.975010
147.082626
159.449997
158.476242
130.716949
113.585396
140.379974
155.571259
136.698334
163.607513
147.596237
130.321320
149.351395
141.262390
68.023201
-138.997955
148.387589
167.136475
151.697662
153.032013
141.594315
143.754517
119.744209
157.951645
115.846916
141.344528
151.107849
126.880974
155.078674
138.806046
135.241699
144.384720
150.806702
150.611267
154.268280
164.164658
-47.959614
151.654755
153.884949
147.285126
10.827147
13.130824
2.504209
-39.859341
149.940628
149.268219
155.837143
153.226501
156.158066
137.462952
117.344063
114.233620
130.784546
36.340836
-6.491143
134.663544
137.126511
123.694695
153.316513
164.421310
136.353577
152.352676
132.015411
17.203388
-6.112439
-3.201674
7.042889
7.313810
4.506456
-5.551920
142.297592
114.977936
137.644974
138.031693
144.541321
155.401596
123.269196
168.898605
166.800156
143.511505
140.828705
133.542038
142.815292
176.007706
155.517715
127.797569
58.022446
156.221497
145.949280
143.468033
147.266541
133.540298
158.736160
149.931198
154.172958
139.862503
154.161163
135.613037
152.866257
-168.850769
149.555557
162.604385
143.192169
123.234474
168.610001
151.810501
147.682343
156.274414
148.225708
145.152908
148.009506
-4.426778
27.265587
4.587572
151.036469
130.626282
153.925781
154.761826
122.679413
143.459763
171.064850
151.080429
156.018494
155.144470
137.501968
160.361679
133.816742
160.182999
158.716888
135.545273
127.284309
138.009811
162.483109
157.915634
151.328003
119.720192
139.080276
132.204025
159.055557
156.676071
157.845886
142.381393
166.346466
141.555984
135.838440
114.544418
152.295135
156.302048
137.473953
154.000351
151.634277
132.644287
136.366333
156.096069
25.206438
140.806992
131.168030
155.724396
108.346268
126.537910
158.157410
139.548218
163.046890
143.350845
153.473038
152.146439
149.025299
135.268997
144.704056
126.432793
112.345428
147.672882
156.482849
128.403458
129.083771
-44.374062
-26.072952
-7.192738
155.803360
157.350357
160.124191
158.837189
149.582275
158.243805
154.988480
149.729233
129.981247
149.230408
125.084038
141.238876
144.484421
170.201401
11.866491
-30.866394
15.097769
-140.458969
44.105808
25.085754
27.725813
-169.178070
-174.192200
-121.970589
-171.766129
-144.206467
-146.252136
-162.753326
53.848309
9.293584
129.910461
140.053665
152.055237
126.052925
174.480072
112.098732
151.184616
156.686188
175.006866
128.960571
139.400131
57.215878
14.165098
25.806076
15.809869
-27.384926
-8.770037
162.752289
141.150742
122.964958
162.460892
121.035110
140.632629
131.487198
141.970901
171.170563
121.942009
137.188309
129.822037
128.976562
152.339798
148.745667
138.931320
140.031494
149.281662
142.644867
142.896332
143.414505
137.019501
137.568008
131.015167
149.442047
10.106434
-7.735251
139.066055
106.598099
155.746887
168.887741
147.689606
136.343948
138.295853
140.125595
141.397247
104.627083
16.036028
-33.957317
133.630600
163.810745
162.679016
171.555298
118.642891
144.540527
147.066360
-14.539095
-39.226944
-20.341539
-32.905693
-34.452240
3.618986
8.628781
139.400726
127.978340
159.126984
130.042709
144.413361
136.295441
156.423203
145.069061
160.766678
167.650177
146.524460
150.731079
142.247208
137.661438
148.485001
132.304764
142.723175
152.236908
119.413635
146.093201
158.312973
116.350136
140.677017
-1.836323
-6.087790
-32.101044
26.549629
-40.942280
18.158340
-11.135084
16.003307
-30.713491
-34.684383
-10.074447
131.712265
151.131348
116.801857
122.263016
172.362610
156.465973
149.722275
125.214447
140.404114
136.263092
149.571136
147.291290
111.704811
172.516953
143.451477
134.186157
160.014771
144.116867
132.650436
146.851761
-92.751663
-44.201599
-4.014882
132.496887
125.136665
152.449829
159.511353
140.416092
145.724579
135.547028
114.518234
137.710617
157.623947
136.690521
144.787003
24.063902
0.597089
23.442284
-37.600800
2.636782
-60.582504
58.006458
144.744125
137.546936
152.770142
145.390427
146.013245
138.752411
143.034668
149.842697
168.292740
125.701035
165.756058
140.283005
133.991196
143.513885
8.320931
155.194290
136.279892
139.351257
160.901871
145.935516
-173.142929
156.564957
153.795944
161.339355
133.436310
138.941345
149.792114
152.623413
150.278152
154.906815
124.454056
154.606644
141.665405
161.583450
166.391678
143.252167
146.661026
135.607941
123.225182
149.793243
-24.034555
27.236195
-16.785614
-17.205500
-6.995323
-22.313795
11.793762
12.556739
-34.506424
20.823099
-18.247288
-15.364954
17.083126
133.345078
129.027328
134.274597
158.720001
141.413589
-177.618942
157.460724
140.461990
136.263229
147.009140
140.901886
150.358353
144.826782
136.320740
137.007080
140.318192
119.385635
160.341202
142.463470
169.050308
163.642151
112.568726
127.252991
107.759377
18.493246
-11.737522
5.679132
-10.380572
6.066209
10.998858
0.910427
16.615770
123.852112
117.898224
133.328339
142.443909
121.276367
148.700775
118.746162
141.352814
157.445389
158.064972
126.064941
137.059570
137.016098
129.186310
130.360657
135.579483
122.855919
-40.933094
15.613651
-29.817890
-1.068079
-41.884163
151.120712
64.601189
-42.165867
-40.025715
17.860889
-54.466782
-37.587479
-21.076601
-2.052998
153.584839
142.861710
150.834152
157.434555
140.306625
144.772354
139.280853
153.277435
146.607605
165.096146
173.206406
-0.000000
15.640299
-106.376945
131.812622
140.592239
139.664719
141.178833
136.801361
159.942886
143.043594
168.532074
155.504608
139.462570
142.426834
135.227570
142.912460
147.578278
163.996582
150.071045
147.424072
119.068962
138.250366
163.355270
158.615616
7.948878
-5.868821
139.288620
132.304367
156.489487
153.037155
140.590485
164.579666
162.598618
147.831268
153.516769
153.417374
158.114502
161.024536
121.169273
140.091049
123.616089
162.595490
109.678108
131.541916
150.450745
148.378342
147.397995
150.857452
128.227417
132.939041
143.111389
161.077377
151.375931
144.810089
133.521927
134.575729
163.344009
146.407181
133.348541
152.602646
127.336784
142.220413
157.535049
163.584137
-175.554901
179.925964
-176.180008
155.349747
153.539764
133.831924
155.350601
179.282898
129.092850
160.769424
176.188385
139.646912
154.887741
143.185104
167.676270
-2.235896
-34.276924
169.788773
142.509293
165.426193
40.266258
144.167953
158.090790
143.820724
-37.233032
34.500908
6.412794
-36.506718
-11.564271
-5.927247
-10.576798
1.086965
147.803680
154.783173
131.511948
147.976944
154.200867
141.735535
147.984482
138.811676
141.618347
153.832825
148.050903
132.108200
150.712250
163.269211
127.613266
146.748230
154.343658
134.128311
139.935059
145.776093
114.958458
179.889847
153.164017
134.677261
105.677376
83.242317
150.283875
123.951996
135.639221
159.527084
157.304138
131.771301
157.038452
161.544769
151.406509
108.186668
164.668732
145.944427
138.706009
134.179916
108.411446
149.958237
175.955994
150.251816
129.421661
155.229248
132.607407
133.546280
147.540421
148.289459
148.118347
145.451874
140.609512
173.275696
121.932640
141.138947
134.902618
126.684174
139.292114
162.346237
132.230927
143.857941
164.445831
146.124130
-25.256126
139.752029
15.883982
-24.656975
-39.196930
15.089191
-43.950390
-6.514544
-33.526325
-18.733198
-36.386555
-33.841915
10.676893
17.550922
23.431181
-0.613893
61.124321
136.405869
94.556709
100.503708
134.737732
153.068390
122.055626
160.505585
151.160782
155.392639
154.322891
146.057327
136.707901
156.226990
-175.479172
141.453735
146.556747
139.379379
143.906326
146.031967
144.061386
141.278656
151.946045
135.575745
146.184738
147.881729
-1.835364
-22.035732
12.926866
5.047564
-5.738116
-10.533996
-39.502403
-15.225887
-92.962242
-42.834595
177.013489
122.410591
4.841447
125.614601
137.575653
137.367233
168.029556
156.531967
172.123199
159.506088
148.702835
144.775070
153.648148
140.404953
145.514359
148.319000
127.734039
134.320465
142.854218
157.944000
141.137466
148.056534
138.503601
142.710068
138.320526
138.309708
147.646637
141.537796
159.323608
149.431732
141.471329
152.200989
134.395111
158.033051
-19.459721
-10.990461
42.190392
-0.034264
-9.942732
-42.758003
114.902817
152.761154
179.416489
140.231918
160.084915
143.993271
-13.852724
6.289087
-27.050558
-38.876057
-40.352345
-41.398651
28.030001
-62.555225
-0.721450
144.228943
148.619492
-176.710373
143.304199
165.863190
150.930405
148.138824
133.902481
155.031616
147.646255
134.763855
140.069489
-3.147840
150.602966
131.806305
153.623978
117.719749
150.401169
159.205322
126.669434
138.089203
131.464584
149.223358
127.649933
169.988571
165.026382
-43.423050
146.448502
152.177460
168.617142
131.407318
139.818375
148.636520
141.898392
151.547974
163.764862
159.488144
149.194748
140.201416
143.673676
149.491852
154.277893
147.498306
123.009026
142.208359
125.843498
138.289642
158.544235
120.890419
145.544800
133.958694
109.648262
160.981659
148.488693
134.242844
131.079254
158.890427
144.919037
124.063026
169.152939
7.513268
5.734939
7.230091
-6.890139
5.462604
23.245419
-6.607230
106.394791
115.962715
130.973846
142.511322
149.872925
153.915649
173.539459
124.017471
145.934845
138.504868
139.900620
158.217300
115.755089
154.506287
155.101440
151.353149
111.977325
137.700653
-170.714890
109.431976
132.140900
158.733810
150.723740
160.178406
149.435699
154.828186
141.068695
164.289322
132.775574
143.670639
133.413101
129.482376
133.071152
111.348976
135.479385
168.707123
136.518433
157.541199
164.733032
144.077454
152.399536
142.030640
145.015717
134.893997
158.144760
161.822662
138.057419
130.383011
117.970390
140.666260
16.049349
148.518265
138.867081
133.052246
134.060059
9.633515
148.382629
145.852982
157.568695
7.271409
-42.713242
149.457367
141.459885
132.836075
137.377960
141.688141
126.797508
141.884232
123.843506
125.396828
-40.085754
144.937225
129.585434
158.401581
150.174179
148.047867
147.305389
122.340744
155.416245
144.571716
168.424622
137.764526
147.286758
142.083206
143.075333
160.211563
139.747223
152.270538
153.101578
146.246796
-177.095444
132.066437
144.169144
162.029633
-23.207090
17.559799
140.214355
136.971191
162.833160
151.166672
142.294144
149.607010
127.629669
140.437454
130.314041
140.350891
151.835907
131.551727
13.961863
140.339050
148.694077
151.193024
169.563126
134.843170
134.951797
136.553543
127.850235
157.898621
148.531281
140.406540
143.538269
153.940674
166.680130
145.721725
57.209187
152.904541
151.458252
134.141815
127.975868
172.941101
158.094528
132.445038
128.901199
153.185928
151.599396
160.263855
153.003540
132.601608
144.756012
133.728180
161.129120
147.686340
146.012054
168.299911
-49.478565
-31.000813
-14.293005
19.737244
142.785263
152.337189
141.253555
125.632088
133.314606
161.591400
152.599380
143.980881
130.579239
153.555450
158.263992
123.053421
155.015579
149.870987
155.739517
150.584763
150.788254
119.528603
12.179743
-4.624062
-3.590415
11.791255
26.675474
7.910483
55.339054
-40.468796
-20.694218
-33.226685
-35.452633
145.338028
140.139252
154.936310
125.806190
163.174515
142.822968
148.930954
145.388580
-12.512111
16.563894
-35.904545
160.326813
160.069092
125.832077
133.827530
16.440432
-0.337462
-20.032335
45.126759
-42.815159
3.028279
-5.241908
-22.740360
28.149233
-3.722996
-22.784847
-51.602638
-19.657473
166.524811
141.342239
152.691467
132.447083
134.603912
-170.411377
-163.571411
145.901459
153.300446
145.182419
109.444466
137.476379
124.325142
166.618469
129.221054
118.133415
137.881271
141.196579
150.778198
136.929062
143.065994
130.407700
164.566010
123.259308
144.100616
148.306076
122.331604
160.536652
147.035904
120.613731
147.643494
130.726044
149.272156
134.513550
138.329651
140.060791
117.699234
161.063904
80.488136
137.806824
150.358627
167.562515
141.850037
137.281616
112.503220
144.181976
170.606934
167.510010
150.064163
124.758644
164.645996
-4.596488
5.380482
-47.013050
-43.662991
5.899934
37.291004
-18.451567
-16.314747
1.524954
-38.539917
-41.132824
-47.969784
18.217379
2.575722
-14.285173
-14.466012
-24.952137
142.093552
141.966904
117.882736
167.822357
139.951950
139.868393
-5.095276
-51.001438
-44.737152
-2.248466
2.405175
151.963470
162.236465
-26.402046
8.478225
25.428490
112.538254
145.279099
141.304550
142.917389
-174.771896
143.638626
157.174210
149.988983
-38.896454
1.840475
152.597549
117.803024
156.406677
20.294073
18.190390
159.477203
124.110680
147.337997
128.940063
124.172684
136.849411
-23.538858
-47.541328
-31.940859
-27.915146
24.994322
150.685501
16.082718
151.443542
149.662338
140.988190
109.020554
140.543198
-25.070545
136.640427
154.698990
138.553986
117.306473
147.522827
146.945618
144.034836
138.231354
2.516684
136.284561
157.125549
134.681152
120.233124
137.072510
132.871567
171.937042
141.288055
163.745483
143.268463
144.834763
164.996399
130.951141
147.795273
157.280121
138.774109
155.169891
147.968384
144.445740
159.871429
145.933105
143.833939
146.248856
-42.756184
149.368195
161.693954
137.020752
24.447206
148.151428
153.587448
167.277130
159.170044
167.077698
148.355743
136.202499
135.263931
32.291008
37.534611
108.168823
112.169167
149.099365
164.216965
164.729538
142.482651
160.791397
143.016800
111.096649
169.113190
141.296997
145.387238
144.379501
120.879425
145.291046
148.013931
138.978317
149.257874
146.891953
153.132034
146.482391
137.317627
-4.668666
26.427885
-45.349197
175.112350
175.332962
141.256958
135.892044
152.628891
151.873871
139.646576
157.023071
156.393723
131.838318
157.562408
152.852081
138.318176
-15.019070
14.354501
146.556946
142.372910
163.648224
139.774887
121.457123
130.594772
152.578690
153.189148
128.861969
173.897598
139.782715
168.062637
146.515762
141.312347
116.115479
121.592964
151.169968
137.752441
165.809021
137.823822
120.506660
134.155624
131.495605
163.709610
115.948044
140.861435
164.558899
142.301270
137.145935
13.718723
-47.144112
-38.602417
125.822731
147.457550
134.391663
179.422897
146.472900
113.332291
137.485809
-2.494184
24.019188
4.584582
173.448166
143.431641
172.152466
148.876236
152.297577
156.484604
-11.042110
-37.216393
-50.587490
6.596179
25.315123
139.349670
139.288055
153.748810
153.663193
170.432281
154.688141
160.034531
154.794373
2.378005
-20.813759
8.912442
-14.035303
121.376167
142.174805
149.370163
165.448395
178.508911
134.690506
160.731079
141.636826
147.259354
177.123016
118.413902
147.414291
132.986115
143.685684
149.275574
148.429108
149.926117
151.466064
163.248322
144.099289
134.314896
144.532150
138.711746
145.986771
148.044952
131.838333
127.961769
166.373322
154.969406
124.448280
146.656815
153.116928
152.395432
164.843567
133.793915
144.756683
145.781219
-7.014534
8.038929
138.043304
158.847778
120.384895
136.854858
113.568970
136.996368
137.020874
27.361744
-2.309358
-8.476696
48.659187
-9.102778
-21.137163
147.295105
-38.430271
-19.861286
-1.738663
-34.205406
20.993160
-7.193229
-41.925819
30.641119
-43.706398
-40.447586
149.931671
150.958160
166.973465
137.606689
155.546356
156.087067
172.575699
134.565887
148.058365
140.463898
28.639029
-3.001853
140.609268
144.345200
171.475296
-41.848629
107.523079
179.096893
116.990372
137.753830
141.896072
137.415558
139.012222
154.717285
140.049011
154.917465
153.373154
-15.837322
-175.012527
163.122833
120.723709
122.435165
126.992363
168.372086
155.654877
143.836945
124.423691
166.346756
156.300674
144.178741
133.666931
150.635574
151.025421
170.610153
166.232300
-176.515579
109.042030
134.277695
153.998993
178.260422
137.351028
161.077148
165.940125
161.833206
136.585999
171.367905
151.522934
148.487152
146.539474
142.355103
146.584259
142.098663
151.685547
112.840599
158.061539
150.417282
147.374023
130.527649
128.513641
141.676697
141.375809
168.925232
-36.552143
11.479742
-53.713249
-23.994989
-46.379330
-16.612963
5.105533
-18.346844
25.259813
135.868317
139.508835
-152.052917
114.905975
160.594620
131.448425
145.619492
141.421921
147.425278
139.886139
175.810196
150.684677
139.259323
149.532501
117.495514
-165.229584
13.309024
50.478859
-9.101677
-12.019310
-13.371161
-31.028889
131.000534
-42.173420
54.185070
-18.573732
4.706777
-50.905914
132.494141
134.909760
152.457352
163.932404
146.434296
138.094009
118.494217
154.014267
125.786858
160.636551
154.804291
165.901993
133.742630
136.257233
153.107391
5.031703
-52.709015
-49.447617
7.266848
144.145523
154.856369
114.863014
163.403183
164.145660
149.928757
147.606384
148.435349
152.997864
140.821533
162.877579
158.033493
142.638580
130.273453
131.124908
150.955734
146.654526
135.588272
141.320724
117.921982
-4.311843
-24.321091
-1.601567
163.201248
133.574280
160.334900
157.618927
139.598343
145.404892
147.287491
-19.529900
-4.285142
27.557613
-38.571571
12.978272
145.713028
128.058273
143.434128
160.501999
162.968521
158.108673
139.850494
124.801903
141.708694
144.871719
117.446777
146.533356
142.232529
129.264145
158.324097
143.301193
152.939743
163.695358
145.866852
140.717697
149.280426
145.197861
134.155014
141.663361
167.241714
155.712219
-164.921982
13.849771
-27.575300
17.741697
24.361534
-45.239159
-23.201803
154.460205
128.398499
162.842865
178.596939
12.584167
-6.135328
-42.761993
3.911063
126.151390
148.971375
158.020126
104.961563
140.612656
134.786530
162.306854
149.122528
144.639771
144.448486
124.890778
151.575409
160.700409
155.033936
144.201340
143.101791
167.373245
-8.537204
18.337641
140.688400
119.163887
159.903793
164.645203
158.353455
165.330566
150.775116
156.451111
149.396408
137.250183
147.752457
152.433289
147.230865
119.360146
149.279297
161.044083
142.085983
150.815903
128.847107
165.527252
151.548599
155.431580
127.807610
130.942581
138.111984
129.241821
147.487137
147.909164
143.146790
145.452606
150.511047
136.671188
142.109070
167.237823
122.378952
121.036331
134.941330
95.578812
154.764465
145.970398
140.948929
152.004913
146.238953
144.597336
155.938263
151.995972
150.004318
151.751709
58.550419
-8.429675
15.467895
-31.601105
5.985465
-7.423569
9.913219
2.124583
-15.030689
-43.007847
-20.318233
-25.557461
0.810841
-5.815846
-1.226688
23.575891
-2.437991
-40.958618
-44.119022
7.461587
8.056639
155.169968
147.490463
159.227554
141.169296
127.701706
164.671173
147.279114
125.739784
154.785919
149.186188
127.192772
-16.282513
-21.713127
-24.071180
115.634346
132.218353
152.882477
170.495163
138.359711
151.336853
130.085754
8.264102
-13.184983
-29.270531
4.880620
16.383381
8.325343
-14.955035
-1.271801
-41.574570
-38.499710
-44.262657
-18.313496
9.858538
-39.361115
3.359170
11.786242
5.307253
48.811455
22.968897
154.696793
138.072617
145.794708
147.972229
-33.195255
-4.694733
-16.105360
-36.091682
-31.969782
-85.607857
-45.331223
153.284790
147.825684
146.644409
144.346619
159.927490
135.041107
-15.845254
101.201569
123.806366
135.623047
151.521393
174.492096
118.465393
133.421783
153.854080
174.251526
153.296158
152.814224
119.530067
155.140732
-177.576569
-44.012970
-8.401931
7.854854
127.139481
143.624664
117.974953
145.263031
168.409409
153.309647
143.198624
167.123581
138.028885
8.673238
63.735004
-28.632513
-38.527748
-1.154875
165.784225
131.017365
138.145706
154.311737
161.179459
141.065689
148.919281
142.129105
145.784866
131.655624
136.964157
165.699203
-24.892700
-39.898529
-7.942207
10.658555
137.188980
148.013824
129.722473
126.199898
139.059448
128.483032
151.732864
156.081665
124.650047
150.675415
156.198181
151.106064
127.279884
149.887527
98.642014
148.245361
146.645294
105.378105
151.597794
151.972855
149.773041
126.628860
150.985611
143.977966
140.683090
133.324997
137.443787
152.044098
149.590500
152.602295
129.859177
158.539658
132.474838
-39.727074
-41.886456
-8.082378
-32.770340
-26.400105
-19.934965
-42.260139
-34.593006
8.201714
-30.428709
-15.971181
18.813761
-11.325539
9.365525
150.571762
120.130669
150.081207
115.075783
173.764099
118.925606
99.974640
130.846771
158.356750
149.680115
140.319672
159.447845
139.062683
137.482895
169.961792
134.012970
136.332733
141.628143
129.023407
129.510391
140.141739
141.443405
153.289688
147.558609
165.114639
158.558014
113.284187
144.894791
121.070724
119.141113
155.185089
159.134232
134.347488
150.479965
146.193069
143.560974
-3.843131
12.421384
-48.783207
-0.993866
24.842731
31.081758
-47.287781
-42.342182
-1.082455
-38.628227
5.111516
166.533493
157.554916
138.271133
141.550064
152.589264
162.352753
9.411331
155.218567
150.757095
143.585098
139.694000
147.965195
138.894791
130.640564
146.847382
126.105583
174.033218
157.014252
167.495590
145.836411
158.384827
170.233475
149.143555
148.687698
151.304123
163.858521
156.355377
148.505737
149.729370
152.471619
141.016312
128.724442
157.504227
-8.388083
147.969040
161.429001
161.496460
141.757980
103.202347
149.522034
162.332642
142.870438
168.068253
131.789047
117.802040
152.209549
165.907928
137.464813
149.729797
152.986969
130.111359
149.981232
113.758743
171.281113
146.781189
149.666107
131.470428
163.206131
161.014618
141.454605
132.877991
152.794022
147.273544
131.712158
-5.935047
-23.342211
7.241777
16.593206
-45.686531
2.323637
-41.796513
18.576937
-47.731335
-41.649670
-40.575123
140.678925
160.820633
161.533279
-0.954496
13.912406
-17.448618
-22.762051
130.883652
146.842010
132.031586
152.882446
171.858994
116.293266
142.027710
140.679382
153.241180
139.264664
144.599854
129.882538
155.062103
144.768387
172.932907
162.695648
139.567062
131.775482
167.959946
168.387985
130.449890
122.916527
142.981247
-42.648804
-68.592239
-42.279919
-8.667528
3.969113
-9.299947
6.475082
-0.656110
144.774872
128.453491
135.708771
116.383835
146.988846
147.239990
122.412148
157.727676
149.234924
155.757904
151.168579
131.326096
160.386826
132.150192
121.277771
114.491653
100.323166
149.849228
160.540237
142.642105
1.142781
-25.703028
0.074019
20.569305
25.848202
36.788155
0.999755
110.400642
133.841507
-16.134045
-1.380835
-5.710897
-41.212608
-43.515503
-11.331188
-16.292437
-25.297874
-17.667850
126.801186
35.885284
15.411131
69.582726
23.651012
47.919125
143.717239
77.389359
-25.038803
157.099030
145.963028
118.818512
148.723648
141.853271
155.848206
153.316422
168.782135
146.193115
144.573135
-178.798599
121.696426
143.550415
143.389557
122.963135
155.866562
148.088577
156.503357
137.817459
137.037598
127.557556
114.225281
148.974564
144.240387
152.294556
140.768219
139.430740
157.142212
155.231689
-3.124807
157.415359
156.741684
141.613922
152.731522
129.059479
141.161789
125.536797
148.199722
150.419952
-42.207783
-53.764347
-51.002560
-36.929901
-3.286463
7.030260
14.604926
-61.765430
0.976987
-2.236947
-0.596761
-0.092787
-36.579010
-34.110104
14.520297
-22.307219
-3.491997
-26.961781
-42.486908
121.888268
173.374084
149.285919
135.454498
140.330200
140.029282
155.225769
140.410172
151.174774
146.312637
129.777527
143.369766
153.988861
125.533417
161.808136
149.675613
156.662750
23.104395
137.083466
148.286240
135.396317
155.566605
146.422089
165.915634
165.256790
141.065781
160.940628
166.961838
142.109085
144.605255
139.866150
140.304657
149.944153
150.863571
136.297272
168.430969
174.906876
147.445877
18.841455
5.170816
-21.274929
24.738846
-2.541835
-43.329235
-19.731823
-37.874233
-0.419648
-23.039898
-13.486874
141.165466
156.019547
145.985657
137.174179
27.988935
-22.373919
-40.897942
4.183573
129.895493
145.310257
152.838837
147.545258
120.333183
156.726120
135.231873
-177.438980
-170.523392
-162.507523
-164.177979
-156.615784
-161.905457
146.962128
143.858154
117.817833
133.102753
132.046646
143.520920
146.214035
143.244415
138.602173
129.001862
147.258087
135.707031
156.109436
142.815353
132.136581
135.328339
154.741486
148.520676
148.653183
113.816757
148.266022
139.434875
106.885757
144.059906
150.887314
156.268799
169.653137
149.539780
171.537735
-18.412867
-43.681759
144.654465
164.968216
150.360229
155.339355
158.271591
133.709686
130.492813
144.003464
115.214806
-166.087372
133.470657
131.804855
130.873856
149.062256
169.578278
171.399185
168.053192
140.384857
135.477493
160.029007
150.499268
130.858582
126.058006
148.331299
149.484619
140.808090
143.145615
135.326141
172.421051
-150.640167
-169.224838
2.830200
25.814209
126.376045
137.693604
149.284027
149.257126
117.096428
167.683273
156.509750
147.176865
154.362793
108.927101
140.038071
152.460083
148.637161
147.090652
167.277252
166.121246
171.089218
125.881294
149.873184
166.988754
127.073364
145.667404
156.151825
135.968170
158.615860
145.271088
158.599930
177.059006
126.116486
165.162216
140.370712
174.753967
4.475403
-42.763756
13.866069
-36.458302
-40.231606
-41.720425
-17.012020
-34.902771
-15.879500
14.842345
-1.157244
28.853634
161.416840
142.878281
169.186020
160.669968
150.601181
127.780563
142.998306
-178.885834
159.114899
144.572235
151.998871
143.233002
118.717491
149.295563
42.807686
-30.648891
151.780380
166.221954
132.597672
118.630653
149.123459
151.564056
155.744568
141.377563
114.574966
142.518692
153.479492
147.633469
151.810074
142.029907
151.568970
139.397247
120.946976
145.295990
-31.476109
16.444172
17.211721
-25.448517
-46.280331
-1.766800
-44.526138
166.156494
129.446014
-44.691357
134.534180
149.823212
147.681747
156.061493
140.666229
135.770691
-176.663345
138.119995
146.875290
137.446716
143.452209
162.131714
156.542953
160.627060
154.353790
172.045258
11.552357
12.660510
6.645142
116.133179
163.453049
157.115906
132.522507
144.952316
142.336594
140.480606
132.309967
129.153000
159.949219
156.597412
149.942566
132.285614
170.095718
-52.488499
4.246577
29.048843
-8.782258
-12.870536
-17.008821
132.654388
147.253357
143.327179
142.093262
139.887680
141.042908
156.692749
-159.765854
-164.289566
-140.211548
148.386963
-137.258408
-151.752213
118.549896
-168.588272
21.461664
17.397158
37.109383
69.315239
150.402435
152.850220
132.354996
139.178955
152.224625
150.405396
150.107300
147.531433
141.706604
11.237660
15.418106
23.531454
5.346944
-40.394775
-28.772713
1.477770
3.871610
5.001239
12.335660
-26.054874
-11.207022
19.293669
-22.595903
-25.337446
-7.058636
113.589943
152.159210
141.566864
168.787888
164.156616
133.949478
135.054291
131.617554
137.688278
160.183014
157.546875
167.036194
154.901733
115.144745
178.457687
144.438126
164.851669
158.125458
136.545013
142.849045
-172.471558
152.518875
154.031693
154.968155
145.820740
149.974167
-178.671448
10.990641
-4.834685
-45.931053
-30.018629
7.489254
-21.871893
-23.277266
124.470543
118.845940
154.353043
137.459793
147.261322
144.058853
113.325935
142.248428
142.797958
145.491730
162.285538
148.497925
156.150772
171.403198
158.255386
153.080215
133.569733
115.423553
149.569199
130.510422
143.657059
147.804123
143.360168
157.057785
129.721207
142.935638
158.379776
145.455322
157.560486
148.526779
153.669708
152.107300
144.995392
-10.874911
-149.004578
139.552933
147.504181
171.452972
152.449875
155.431183
-134.456512
-141.674164
48.340851
151.644196
114.114555
133.808182
146.195404
117.294205
126.463448
152.424789
175.362396
160.895355
135.227097
135.826797
127.209686
153.070618
151.647980
146.787338
164.330826
160.782471
152.187897
128.698593
-32.965836
-39.318684
149.601425
134.011124
146.777481
154.167847
130.342163
158.184311
122.303001
149.438248
136.388092
152.377655
141.807144
166.959030
114.150352
145.341156
160.310043
155.221161
140.460129
143.992462
126.976105
157.547791
148.667725
163.930237
149.926468
150.814178
145.027725
-16.120937
-14.905619
140.495163
149.717407
175.179474
177.043350
148.247742
138.223907
143.824295
142.498093
147.134048
150.496536
124.962074
103.846931
125.742737
153.716339
146.628021
141.135361
170.587646
-7.487262
-30.981327
-47.668488
-0.554261
126.751518
167.988510
159.746353
137.490997
143.719788
151.661499
125.058678
-10.308702
137.390945
146.218307
135.854156
159.346359
122.707863
122.619049
136.911911
144.622574
121.209869
138.311981
162.851929
162.296967
138.281952
144.444611
173.214691
148.418961
143.397705
122.145226
140.705673
178.963150
117.256996
147.237350
144.127045
167.988251
116.997635
128.870544
159.775253
147.366959
159.031754
119.139587
118.876839
157.242752
144.070847
151.290710
154.077118
149.251678
25.696350
-17.153713
-38.396435
1.174865
137.325043
154.321548
140.955734
124.350952
142.156326
142.616943
161.664856
164.562103
121.174240
147.157806
156.335907
161.046722
127.963615
150.538147
134.816544
148.277222
120.657936
-176.438492
159.406799
147.769516
141.708237
122.621399
144.566666
146.537704
158.934082
135.300629
123.944061
143.928574
157.543304
136.416595
0.737279
-22.513990
-52.428230
-3.184875
154.256119
140.132462
167.733307
138.038696
145.856857
140.252380
141.760025
143.286301
7.510212
-27.511353
16.155107
4.473783
19.154219
-43.706264
-18.612591
4.675333
-39.622147
-3.681690
158.511322
154.134140
123.199173
151.451889
140.632614
135.120956
154.263672
-9.130518
-11.732283
3.158767
-49.271076
-31.268612
-55.962139
-24.576185
56.834827
139.503799
117.686584
163.174942
169.107620
72.509575
-7.251605
131.055466
156.238800
126.708488
148.499756
146.152771
123.622635
163.620773
156.516174
20.989367
-10.043397
0.920261
-26.341978
18.357668
-50.052990
-33.767017
-2.586869
27.307871
-33.605957
11.112923
10.330491
51.871174
15.943219
-31.730206
-8.644746
2.987537
-52.137836
9.274151
107.194962
140.166992
144.844284
150.453110
123.208038
149.089340
152.354752
145.741028
173.744904
146.125244
155.497498
147.039993
150.514694
166.843201
150.067612
125.795822
143.349045
152.282181
124.561508
152.865082
-154.925613
168.575607
143.752182
-168.437943
-154.820786
-133.812561
158.061844
122.835854
103.136467
131.393906
152.274567
163.490997
161.511261
165.939224
126.858299
154.741287
155.174362
132.708145
139.639252
152.423431
137.858765
136.847214
149.661301
37.522854
68.203613
22.484524
58.711094
146.722229
167.847992
170.252655
142.668167
-20.061417
-46.705929
-7.272408
116.567291
-23.953848
8.416993
-43.674896
-2.534895
-35.608402
-49.161522
-43.513813
-40.805222
64.680405
14.024498
144.008057
129.438843
127.977905
133.535889
148.287140
160.694855
137.345337
155.283066
159.157654
136.773087
150.845505
104.265343
3.063882
150.627625
149.425247
156.397369
157.676773
140.532394
137.285828
152.668701
154.982605
166.451157
143.691833
147.995926
144.189606
143.698532
136.052109
124.428185
61.856552
142.000977
170.506561
131.417419
125.239708
164.434464
171.789688
133.924484
164.130219
150.840210
133.302185
144.873993
135.774048
160.575958
141.572937
152.590302
124.983398
156.818039
151.248825
131.593262
133.664276
71.024147
142.946716
145.482986
149.734451
150.431808
-49.562859
157.960983
150.059982
139.659943
161.778427
148.398102
170.350693
166.911179
146.842850
136.181961
136.568848
156.643265
127.664291
115.214340
144.291809
148.932739
129.021759
22.421108
-27.421152
5.657037
129.358170
135.613556
156.698685
157.594559
149.705582
133.846893
147.185165
122.399391
112.209702
122.666039
165.065842
151.183350
159.141479
147.642380
61.174683
-27.260637
-18.054255
-36.862614
-10.521491
-19.797215
-49.586632
10.468225
8.615068
148.463760
144.692032
171.142776
115.772797
143.090622
133.772675
152.095642
154.431046
153.792847
145.588287
135.019302
164.949585
154.253647
131.156982
152.471924
157.312805
165.974762
152.877411
152.292191
136.759949
144.439896
157.748047
136.351273
121.612907
148.792953
130.798584
153.618362
154.861404
160.432449
129.983139
170.964828
149.705963
166.332153
133.818466
139.778732
155.298676
118.795792
123.451538
160.188171
142.958725
143.303619
138.202484
133.740158
137.218246
133.832565
127.164116
157.954666
146.912094
150.789688
161.852127
165.680908
134.777252
-11.169585
-18.884098
-40.406937
154.708038
143.625153
157.932571
150.716339
142.432907
149.570572
-23.454857
-42.779900
-3.511288
-49.161102
-32.829372
-14.855671
35.100864
3.540663
146.503036
112.193573
147.670731
168.380386
155.914825
145.594360
141.720322
123.887032
138.754883
146.443436
158.561096
144.937073
147.015808
154.712494
178.834656
134.029312
-176.464142
152.578583
143.141708
144.921432
145.470032
134.784958
137.709351
133.364197
154.449265
147.626617
138.710083
148.089325
140.496460
166.694214
156.994492
-158.867630
147.579041
129.726135
147.216278
162.988174
118.876770
161.651642
102.633377
81.442986
-25.544046
161.144577
-1.720446
-31.216139
-42.998566
156.061951
136.962662
133.293442
158.846344
136.803162
133.285141
154.871674
147.619614
140.070618
138.867371
152.052216
117.615524
164.250488
172.532486
161.839905
144.921814
139.824051
149.533203
145.003128
147.261688
136.670227
137.550400
146.989426
157.145218
131.031677
170.343170
128.127701
156.571991
153.908127
154.680267
142.534348
143.461029
130.566223
167.822357
130.957504
145.175369
154.379745
116.693649
152.622177
156.494217
-2.751575
24.604065
148.339081
153.119232
142.214966
145.679291
142.347031
152.214630
166.291489
140.660141
136.873871
135.820068
130.423004
146.917221
176.253357
126.292694
147.663498
161.128342
125.599579
146.384338
128.960434
151.527756
155.971954
147.763748
143.093582
115.629547
-16.036621
-54.565014
-16.576971
151.131348
144.313477
151.331680
137.642639
147.773300
163.457703
157.832718
157.906799
174.067886
145.224808
162.624207
134.298553
157.545181
147.820251
147.532822
7.619218
157.388382
145.915649
134.098267
174.322937
140.325653
153.780655
154.127090
149.962402
177.078384
131.088654
142.788651
6.237876
-10.087909
10.905334
142.138168
156.485641
154.832474
118.184258
154.651703
165.634430
164.027390
156.471878
117.283562
140.653168
138.134567
150.430069
115.635399
20.930059
-39.975121
25.080544
-22.902811
-24.762037
-26.295538
-45.324402
-53.187370
3.645669
28.453705
13.966687
163.930191
151.295853
14.843985
-40.973179
14.699180
3.427769
-23.243462
-9.436338
-46.394634
133.620819
159.424850
137.905685
140.822540
-18.712557
-27.364538
-12.258389
-32.310814
12.045227
148.632202
148.745667
139.483521
153.014694
129.172119
-15.229464
-29.361828
29.097618
170.186005
151.479141
167.416977
-42.453896
156.238739
-56.092472
-1.174532
-10.671417
1.865191
-8.475399
3.057806
-22.042223
17.617922
-33.131077
-18.831713
-11.050344
15.648417
7.683752
22.319111
21.188217
9.641675
-15.737166
44.198265
151.943787
165.040192
170.373398
154.233398
142.103989
155.615265
138.654465
166.115997
25.358992
119.053932
153.021896
141.020508
142.284546
155.580124
134.358276
143.465332
76.584663
-84.540527
152.682526
139.762848
149.322937
139.253128
152.235733
-13.418158
-17.970011
7.900725
-5.484979
-6.585527
23.839861
160.900070
133.476532
160.265381
45.818737
25.455223
31.343449
-148.746841
-139.955429
-166.162674
-147.467499
-170.386246
22.558954
-156.834091
147.300507
-158.998566
-154.761551
145.218185
146.512680
132.888794
125.734978
126.376732
145.505020
-35.695789
132.913376
149.146439
21.000099
1.968812
0.709140
-3.148462
20.234776
-21.546564
-49.127708
13.972021
12.260510
159.105896
153.850601
149.628616
134.228210
150.496323
150.951675
165.373016
110.103661
143.413208
131.753601
165.016922
143.169968
150.892365
159.217178
-0.790805
-31.101173
142.715149
157.391098
145.087448
140.157166
26.231552
156.550400
166.455399
148.419968
176.087677
145.109756
140.106705
141.218155
142.215790
142.596146
120.133347
140.851639
160.864059
56.651970
163.077591
125.521004
-16.842318
-42.714333
-3.531028
-8.894259
-2.544452
0.092787
-37.714180
-33.193771
-11.433008
-27.664316
-1.705250
-13.193126
21.372162
16.148872
-4.451266
122.745293
135.797134
149.362518
156.829895
147.585464
141.126434
133.844727
132.278519
114.061165
148.270050
133.218933
133.975464
159.017593
146.846954
139.565674
154.128311
137.162552
154.518890
160.886597
145.594299
144.830750
148.002884
178.147537
131.027740
136.282379
151.437454
150.164078
-149.058990
-158.943726
143.271423
32.257397
139.049927
141.405746
4.982164
9.375340
135.155304
113.254013
163.340164
159.707443
-7.368093
-16.323755
12.917199
23.546186
146.684799
138.897415
125.743477
157.792603
126.172340
144.206955
136.046783
151.732574
167.021042
179.806168
156.316238
168.051071
169.270401
174.180237
141.925751
153.904694
136.133514
8.550560
12.375688
-43.149452
-13.443960
-21.133858
150.322189
153.673431
151.577866
148.514282
168.585663
154.342407
153.856857
147.620468
-9.175153
23.970364
111.406563
80.596115
22.711330
-11.943604
42.001793
145.595123
144.404556
143.569122
145.139801
138.857681
21.897932
-36.479050
14.013149
-19.676559
137.858551
149.314621
124.616737
45.887901
0.483355
23.239542
-39.229374
143.259476
143.416122
150.836365
174.622375
150.387512
136.030273
146.435104
158.104233
-9.689231
-31.899256
7.369133
81.737679
158.886948
144.145340
140.031525
122.648018
-179.548019
164.453415
148.329926
176.308472
-117.009087
24.160765
30.390448
-171.769775
133.654648
139.252747
151.803619
146.754944
135.424377
148.723083
139.289795
154.171127
149.348770
125.802231
148.054321
155.683807
137.534836
138.694260
8.444549
-7.004795
-27.079020
-8.246074
-11.608956
15.743271
11.722992
0.575733
127.412186
112.272270
18.435104
-35.009418
-41.677929
22.120367
-37.891754
18.758148
0.865924
-36.829643
120.848824
148.602417
124.718895
143.994308
137.731308
113.746086
144.399338
128.980362
165.213852
135.990555
124.861969
147.826767
146.299149
126.836906
162.703598
153.168655
133.203415
144.814194
-28.156898
-14.001481
12.155698
-11.008628
-46.701492
-11.126027
10.711841
-43.939205
-49.507069
153.103989
149.070435
141.780533
141.233582
-14.071671
153.615555
126.043541
152.929504
142.842972
139.767960
-154.627319
160.734253
169.604416
-142.259689
-176.740631
-156.849075
31.338966
48.353436
141.623398
153.340683
143.093719
142.057358
149.791260
118.894875
143.235687
168.672653
159.996658
149.373444
169.468216
9.217868
-0.019782
16.271791
-46.921478
-44.160927
13.153565
-42.557816
2.356674
23.481459
-12.622090
-16.883947
-24.972086
-0.447187
6.089625
8.895077
-12.426273
9.059785
5.914335
-8.846578
-17.267309
9.015304
13.726254
-54.201218
-69.963524
-50.961079
135.556168
-20.309616
8.558022
-41.156078
-46.857994
16.319319
-13.316529
-19.427876
-3.824693
139.024597
80.774300
154.216080
147.421127
-177.927444
121.335312
156.590973
110.472893
15.668270
13.905658
-29.912210
-11.294909
-24.478018
169.678680
114.019821
145.862152
147.047821
-49.671696
20.390881
10.235621
11.411763
-19.627563
7.656398
145.180618
140.535812
127.728256
134.947311
146.022598
145.177277
141.201172
165.847641
141.644135
149.370834
55.291565
-31.223604
3.849088
37.021912
117.390862
150.547058
177.465790
172.643372
143.466751
124.755569
150.577393
-43.576454
2.216996
-25.938892
67.496323
160.275482
153.257278
135.560150
135.082092
126.252571
139.256943
137.156250
152.949951
121.578178
119.243500
131.385818
116.846718
149.544281
143.267120
161.759247
142.831482
174.928146
138.466812
151.441849
162.915573
164.042419
126.358780
98.434059
146.630020
134.443512
156.973557
121.958977
156.279266
132.574509
161.600052
32.639271
39.082733
114.637207
151.471176
159.530228
146.417740
148.577682
163.342239
155.542755
153.122253
169.531891
165.150482
145.179428
139.329727
132.877396
138.613800
127.485802
134.415695
152.486420
138.359650
146.957489
53.595596
20.633469
138.185349
121.836769
147.614700
161.094360
155.550995
149.668320
138.102463
144.076981
165.156937
119.778290
163.711838
161.358093
141.834259
-176.351959
146.088943
162.455521
132.461792
145.896439
115.217155
137.371155
155.461304
140.692764
114.037888
-15.508282
-6.606399
154.289917
146.825348
118.881760
130.039444
154.940491
147.015289
161.675110
144.213211
-147.212173
120.389511
120.864128
135.882156
122.027740
145.222092
162.787994
160.808228
134.698166
135.915009
146.129318
146.544586
134.736893
150.873459
165.721985
151.201797
138.100510
162.847946
153.666382
130.008148
158.947098
160.193420
152.236908
98.768227
152.316345
142.737579
141.447861
145.574310
141.393539
147.262650
127.207512
124.785416
152.570145
124.273972
120.734512
135.991806
135.198715
147.708710
149.122345
155.701920
101.516312
149.762848
164.461807
137.909866
153.550369
149.557602
145.081223
138.306244
147.227783
149.163437
163.615372
147.325562
148.713943
147.729340
147.300873
133.443710
127.093773
132.660126
-33.177559
148.042877
140.224258
134.488098
140.497696
111.979736
169.541321
135.592819
143.682343
141.991501
136.219727
148.000656
126.918060
153.155716
124.202171
148.709244
168.949127
135.892212
143.469650
154.304199
149.221481
153.199493
152.529007
146.998566
145.577774
118.379082
143.010910
12.133914
-21.354996
-37.852692
-53.133720
16.460234
-21.463364
152.738113
135.840363
173.635162
175.906708
142.393677
149.030716
141.558701
158.681198
157.853561
143.277817
149.360718
99.450661
128.612381
142.698364
169.822495
158.566437
170.643463
133.808395
131.175308
121.221703
147.547134
168.291428
141.944229
138.933929
-155.323135
79.438820
33.931564
67.419144
75.897087
30.968470
124.350990
150.292709
146.529617
148.679871
143.901291
160.497208
166.261459
156.842575
156.492004
140.762344
125.705132
141.225143
140.945755
148.067352
142.774628
155.978500
-35.213078
-178.688202
143.199814
129.610886
142.642990
140.144318
138.081024
118.522858
-14.597245
-9.580166
-44.391560
5.481441
151.069412
144.194733
125.730827
-40.394756
147.319733
154.471237
151.486725
164.606308
154.276184
147.911377
132.289993
104.866173
146.909790
149.479660
152.371368
144.940399
169.259323
144.303772
132.410248
145.616776
121.302475
145.757172
159.036072
137.617004
-2.388680
-1.710521
10.032523
-40.774300
-32.260540
17.026138
-11.249465
136.526474
151.045074
138.803253
174.283401
178.644196
153.347534
157.298050
140.693390
136.261536
156.085739
145.373917
154.773560
109.308060
142.563278
153.450089
143.022720
159.706268
161.592010
131.397919
162.849274
167.939865
157.491470
131.749908
141.312637
148.059219
173.543411
118.551315
156.456955
149.213654
178.058411
156.070114
145.158020
141.674545
-2.502489
134.238007
111.763206
138.919983
144.763199
148.930679
-16.857740
150.635162
165.443970
160.805862
139.311310
142.513565
142.672012
151.231537
149.657913
152.291000
154.006500
149.576538
132.779816
144.057159
139.531448
118.641388
120.466637
157.453186
149.207962
145.940430
141.466202
150.546173
131.977539
135.949768
99.308533
162.090317
130.080750
136.869995
165.775192
161.650620
17.831179
157.511871
149.079926
128.334244
134.271561
119.592178
141.603317
34.176674
-29.613134
-49.925068
29.172583
117.105911
163.038269
154.417038
141.276810
155.477112
147.649673
152.807083
138.686493
137.385117
150.170822
145.596588
134.091064
173.610535
140.640686
-25.504593
147.025848
153.149887
144.482056
125.390724
154.709335
141.370804
127.492744
142.308807
140.018051
149.379318
38.798382
-42.733639
143.074585
-1.542689
12.806724
129.990311
159.179581
-7.073017
157.296509
147.214050
157.061996
137.734924
-2.108493
5.787400
158.982559
123.119347
143.885101
178.501572
145.645203
132.847198
143.413742
148.627533
146.050766
149.224655
149.940781
157.631912
128.979431
126.402237
170.404800
147.905746
157.971481
145.368027
148.396698
157.189743
139.328262
152.875122
145.887314
149.482574
124.577560
157.453568
119.399025
136.740448
151.607590
150.006607
158.277634
157.054626
123.881348
116.299019
141.071945
171.432831
155.236725
176.092178
133.381561
149.924042
151.238449
150.337234
124.058975
142.379654
148.674332
163.348404
155.684250
-159.569092
18.526520
-161.662918
167.019318
-174.593033
173.870071
122.617950
139.003052
142.920685
151.392044
160.548752
141.586533
145.527145
142.894135
144.569305
136.743744
147.634003
149.781296
154.011002
117.737167
145.098923
134.622910
171.940521
175.957169
-30.325748
10.450221
158.441971
151.095856
144.430527
122.861137
166.406616
139.467239
142.919601
153.771149
127.634232
-134.617279
162.516098
163.077484
128.276688
154.868729
157.090652
143.015823
132.109024
153.082214
144.311127
129.757172
159.256058
144.043564
179.776184
173.087860
130.931335
172.908981
127.546730
155.992325
111.402328
137.914658
139.850723
168.278366
150.871201
124.056557
28.228102
3.388476
-47.743336
-12.996021
-46.992809
25.225355
-19.282927
-46.342545
-17.379501
-25.971462
14.851193
-0.871779
27.216227
20.496525
24.602398
-47.120388
151.136047
153.080612
156.241776
157.369324
134.400711
147.400253
137.824341
174.499985
145.299866
147.632828
140.785706
143.151520
108.740639
143.782379
155.886993
143.753647
146.251312
153.735504
134.670853
150.932983
144.570572
134.614044
150.311737
160.856262
140.529800
157.533829
162.053589
155.255707
145.594833
144.893982
166.954086
122.376137
141.034241
141.830322
-176.497803
143.339813
152.449020
157.170547
148.657959
136.857635
8.067864
9.338014
150.852402
118.343513
151.496109
139.455643
140.512360
157.653519
169.408401
144.036011
139.275742
168.937302
-22.667196
-17.601362
20.380173
147.804947
135.669601
141.337936
153.097595
151.320969
145.221771
140.163513
125.898605
-3.877120
130.499390
129.097885
127.296875
125.705307
41.567120
150.554871
159.597366
158.621674
152.359375
132.118256
150.058914
151.677338
153.270340
138.377090
166.450302
162.593842
144.417770
146.421112
119.441902
147.328232
138.797089
152.393646
-179.980194
169.700974
113.113457
158.249054
2.128264
146.885193
36.247665
-133.224960
28.816700
153.663849
135.917740
143.455200
150.115128
139.092712
143.033966
135.353592
152.785019
136.609604
148.768723
137.805908
143.808777
10.057565
4.942327
7.252470
3.724468
56.543236
127.753807
144.902481
136.392685
173.143417
169.547272
160.191833
139.115311
120.790062
146.621490
-24.088514
5.542841
174.860764
169.962433
134.893845
138.996460
128.039719
134.085815
156.012726
147.888840
140.290878
167.000259
136.237335
167.970139
116.284180
140.966324
167.971481
145.515427
144.194839
141.071411
142.099777
149.602966
154.816528
132.541428
154.016037
136.168243
144.644028
135.114471
117.546158
144.057495
143.410034
125.905540
160.629654
159.364624
-31.326128
-1.512843
-42.015556
-12.112482
5.288613
2.595783
-27.761003
57.235142
148.996338
132.321213
149.915207
148.801529
137.281601
169.354294
146.588715
143.306931
119.841492
142.916718
158.670349
138.675598
126.348969
145.738892
141.298676
140.018600
122.004753
154.947159
149.019989
153.489182
162.069504
147.618637
140.756943
142.510635
125.942673
158.219513
133.081482
138.050385
52.620911
-35.566910
27.529171
9.332708
11.595915
-14.377969
8.383024
-10.513689
124.602127
133.566986
157.722137
138.378174
152.039337
143.110962
149.060806
147.947998
143.373627
155.066116
140.505432
155.805817
132.916595
118.941261
123.152946
166.087814
148.177582
147.044205
148.600525
134.942093
137.196671
154.167557
122.422272
115.251770
126.417587
148.753769
132.470047
141.030457
135.146164
-46.503681
151.783386
141.145828
172.730072
138.185181
133.795486
147.550400
168.464279
136.674515
143.642242
158.387619
154.809158
147.900146
144.392303
31.735537
-18.521435
23.663567
8.385390
11.452151
158.578674
159.293869
150.912781
157.287659
144.222977
144.956848
118.870308
135.654861
136.971054
140.023514
129.047424
148.203552
134.461746
130.847244
150.403732
121.173286
140.769211
98.762398
139.903824
168.806244
-151.546753
-165.163483
41.114960
-152.421326
-172.535797
176.774796
-142.744446
-157.169373
142.868240
-179.054764
-148.838150
120.963760
127.500732
114.924088
144.542480
147.334274
148.226242
126.156746
149.033813
143.657715
153.108459
111.979530
131.080704
137.128601
152.230759
162.514633
135.626343
141.239029
137.364243
153.596420
156.993057
113.829750
145.755676
171.170914
154.038910
7.307020
-26.430756
16.060005
-2.838005
4.796200
7.329888
-41.258377
-172.535202
-135.658188
151.320679
122.084053
151.214722
148.574295
118.483597
161.625412
160.928452
-30.722261
4.262551
-7.000761
-11.684068
3.391479
22.803076
16.809885
-49.386806
8.040710
-44.382416
-41.978653
-12.875380
30.235357
-5.834622
5.014697
140.083847
140.455063
148.790237
132.235565
141.004501
151.827927
130.174057
116.429504
146.863998
135.591782
170.670303
156.486969
150.178101
138.098892
135.886368
146.546631
166.907959
152.132080
169.126572
139.155396
152.371841
148.390198
139.659882
134.783020
148.444199
156.658905
157.335754
150.976562
149.543488
151.586212
158.021194
166.270752
144.306503
131.850586
161.183990
141.096176
149.271378
159.608063
153.063217
144.906860
-158.614731
124.843697
160.855896
113.911522
156.836319
123.511887
134.550797
156.552795
22.472483
151.677353
145.190857
88.832207
22.684177
10.934988
-45.374233
98.534225
143.642944
116.573166
32.671574
19.401102
47.932259
151.246140
-136.533920
25.234154
-124.208061
36.271233
36.393764
-178.557602
55.642109
-45.461926
121.801430
125.320045
127.760269
146.694931
161.689301
167.111221
151.264618
147.033463
138.605835
133.642212
178.302322
126.147644
-6.093455
143.211624
7.118412
145.785126
161.310181
4.348480
32.491508
-24.371607
-14.185082
161.402649
155.754791
22.767927
0.841397
4.417920
177.928772
129.967834
152.963104
144.785843
155.554626
142.711823
134.662857
163.295547
155.494614
171.267914
128.098450
116.862221
155.850510
141.329163
157.590576
150.688171
142.924896
134.662247
169.868881
154.535019
120.944450
132.617569
142.409348
144.078094
167.134186
-116.816818
160.298141
125.209068
156.197662
146.649826
154.209061
122.812943
156.553207
122.814201
149.379227
-60.560936
-47.403889
-46.211914
142.632660
152.304352
174.716980
153.028137
175.169434
164.253815
133.303970
137.973236
137.762894
153.249634
154.899719
138.307800
137.085556
152.114685
150.763168
149.386185
152.745377
147.772141
155.908661
125.228508
143.602203
167.553879
134.587967
138.662323
151.105606
146.305984
-167.164246
121.552773
134.840683
144.701904
179.928665
130.320572
123.709038
133.518539
145.541489
143.261261
165.288544
165.960098
139.413498
152.694916
162.780746
10.495800
-17.541702
-16.809341
-3.666609
-19.185314
-18.912472
-3.348663
155.095718
149.981277
150.257812
169.380096
146.474060
124.299057
159.712891
133.711639
153.607269
147.668823
154.137207
148.896759
141.264160
131.493729
132.425201
130.189102
138.881500
148.443420
147.372284
137.280380
141.260406
155.345764
137.746994
147.628708
150.154358
159.203506
145.010544
-148.034424
148.540726
108.957993
144.630280
150.638336
148.128998
136.695236
117.599571
135.245956
175.660126
145.545715
168.171326
133.719162
154.799881
153.869919
143.333511
142.297165
126.309982
164.957413
134.376740
135.207535
155.753326
136.861816
147.086639
148.690170
118.876076
151.145996
152.444000
140.370270
137.597229
179.925964
-40.978741
-13.922841
134.576660
158.222122
130.255920
140.896484
149.582550
143.184448
132.001083
133.785141
147.956955
163.075745
161.889679
132.406189
178.748810
139.455917
160.031586
132.935135
31.816748
125.849739
155.171249
151.086670
149.182480
145.905258
163.045944
141.254333
148.384613
141.485275
130.043808
129.615585
149.341400
151.287262
175.396469
145.531052
144.505875
143.579865
149.915115
155.634277
148.355423
134.753494
164.107727
128.828339
137.740677
149.098846
144.904572
-32.172073
-23.260183
-46.808151
-41.700169
7.366949
10.767023
-12.187737
57.302422
113.344360
127.509956
141.220016
133.584900
143.238892
140.534821
174.536957
120.427017
147.019073
139.376633
144.979233
160.791229
141.576996
141.407516
147.778076
136.656174
174.316574
-51.104866
-34.908138
12.045554
-1.229238
1.043052
60.022400
-16.864134
-38.528435
152.233154
137.663467
153.609146
143.142975
154.072464
145.296021
130.059906
159.429199
138.364655
135.369171
151.225891
161.026962
141.472839
8.800246
14.478312
-12.104325
-31.574562
0.000000
2.729361
-40.252480
150.637817
146.194885
175.549301
131.383713
158.527130
127.779091
27.202766
152.408340
147.306351
141.550934
120.756783
150.382370
156.700562
136.402374
8.785366
-8.953372
151.350616
125.054268
151.513306
167.207367
150.407730
138.219742
143.020432
168.055084
138.959106
-135.201294
161.142761
139.741684
143.690735
104.741318
127.703415
158.404037
152.188843
135.114517
147.385788
-32.445885
19.752155
-9.618566
-21.445969
-15.290046
9.808627
11.958248
4.357569
4.332009
-42.725769
-8.181317
14.577624
-2.446406
-34.050529
27.219101
4.006337
-28.274155
5.852802
-49.044998
1.087865
-6.957281
32.560688
159.206619
150.689621
142.350647
145.648224
132.167130
158.432083
140.765991
148.088806
137.156830
143.780640
130.825500
167.821976
167.175003
127.342583
145.728394
146.570435
151.028854
115.059776
143.299652
151.721085
161.568069
144.039871
143.565399
154.771927
128.235764
168.160126
145.424042
147.909180
22.358097
-29.331648
-47.741566
-43.308929
-40.887833
-39.939362
16.209551
30.064285
23.308064
29.053720
20.439724
12.516241
18.433895
11.748178
3.134066
-27.297981
7.583255
119.573601
144.733276
149.015244
130.071793
159.603302
149.497635
103.251053
134.174149
144.955902
159.052307
157.555862
146.232727
145.720215
159.625702
147.023941
162.919968
130.497223
151.617920
132.186066
68.325439
152.808487
129.029236
164.238846
140.298401
137.811218
36.556801
17.734108
-38.105736
-33.658943
4.825722
-26.648701
169.180710
132.612122
96.246483
158.994858
147.593323
151.970901
143.065369
165.465622
163.367462
141.434036
126.101227
149.476425
174.081818
159.587051
-93.280540
-44.723984
2.174389
139.919739
147.493118
130.505859
121.501083
135.608841
154.871796
127.541016
163.442764
146.990723
139.626984
157.986862
166.389130
135.317078
20.520493
-28.047480
15.254327
-2.989633
171.022293
144.180267
165.717148
155.727341
-154.397476
164.821701
45.472935
162.202133
143.739120
122.181053
126.790283
130.721115
160.336227
-35.603333
-4.437826
150.086594
156.167068
135.303284
128.595306
167.800064
145.081390
132.287430
160.799774
136.193741
108.924980
-30.531275
141.775589
158.192749
137.358429
151.743652
127.346695
-38.519032
151.303574
134.291016
157.117020
148.017410
139.100449
109.970245
143.194870
130.490417
134.077911
115.273232
140.357620
167.707916
159.748291
107.563469
148.300552
173.194550
140.931381
137.050339
170.623856
158.032761
135.288330
161.039337
119.086525
14.960909
-46.289494
-17.572893
-35.741070
14.942814
134.343735
145.934326
169.101761
165.762756
142.532562
133.247726
149.232605
-34.310398
-29.684595
137.524490
170.902191
149.911850
148.600021
131.811279
133.242126
164.481827
151.755966
127.021416
144.081528
144.264435
151.622375
111.500465
158.065674
146.560272
120.067726
115.475052
156.230759
125.087997
145.250549
140.402649
156.868195
136.387161
160.205566
148.376114
171.650681
154.803848
153.445328
153.911819
146.368515
130.458649
133.459320
141.464706
147.593033
153.081055
131.649765
160.254761
153.100342
136.348312
159.360291
139.737183
-42.785923
103.676811
121.428200
135.795792
157.207962
149.675140
118.680817
142.244171
131.077347
156.474350
-26.456615
168.970108
128.358597
141.751144
131.313293
164.620087
140.560043
164.206314
142.342850
58.557457
19.897400
171.455963
160.243286
130.501572
149.349213
144.067932
130.781143
142.523239
144.867462
146.522690
147.752579
135.098892
144.363647
121.373108
165.507858
169.843796
141.250443
113.980988
138.149796
146.563400
112.547295
133.228180
160.594284
142.195755
156.089676
148.511871
141.223297
154.496094
166.486893
156.346634
-3.668904
-13.221497
120.972755
130.142380
137.865967
136.996460
130.800354
13.687022
3.888164
7.106552
171.411484
145.370392
147.478699
130.265411
162.496262
153.650253
111.553497
151.931061
146.867340
128.368118
158.223404
134.120132
119.725754
170.015167
56.821018
171.090149
102.763382
165.314774
151.559509
170.763840
174.900757
171.721573
141.287170
150.495255
152.515121
151.463654
135.733978
145.097137
-6.022457
97.351494
155.686646
137.394333
154.652817
164.105179
166.648331
147.201492
121.337952
118.538406
170.903687
138.418167
140.468948
98.405937
132.837112
142.932266
140.801743
137.804474
172.025421
176.027817
146.542007
143.950729
111.761734
124.257965
137.536728
146.450043
117.216301
139.776978
144.058105
141.192688
120.576057
138.637589
108.213272
-177.221298
174.617615
141.123032
165.097443
133.355103
110.493660
125.060364
147.061325
143.452057
136.834305
150.024094
122.699974
141.501083
146.085159
-40.165104
-43.971992
-43.184082
158.623016
144.489670
129.010483
134.068771
129.692993
5.135990
12.393648
-18.196688
16.635262
-44.481098
-3.895058
6.347241
10.281433
-33.235420
40.094269
168.098267
129.633133
149.299759
159.564285
150.644409
18.130310
-6.120772
-15.636930
157.977905
150.115097
161.020401
151.750229
139.811630
159.700790
152.711685
145.921875
154.432297
148.292007
165.436600
151.815002
136.441788
110.355553
149.207718
162.200699
126.000946
153.551804
165.581421
149.547409
134.037598
142.978790
129.046967
153.467331
147.564133
115.255623
157.909210
140.451065
123.847221
131.461823
161.721832
156.026642
139.727280
146.370468
144.071259
143.576645
133.533859
137.122055
134.528656
167.974945
138.855957
147.517685
123.782776
156.141891
168.282532
136.229965
133.452454
169.203522
132.641235
146.921722
156.005630
136.561005
149.053604
162.726288
137.913071
116.729973
149.617569
138.855957
132.853363
128.790955
140.564957
-51.065647
28.891613
140.243576
153.418060
149.381195
108.786148
149.754868
131.099991
169.823868
142.042603
152.994644
134.522079
-176.653381
143.312027
141.862885
162.116806
146.799637
86.636803
149.878143
-43.249477
-3.581296
-37.794846
-7.015568
-48.467213
-12.683877
27.134804
169.330215
-38.142788
-30.150209
18.225178
1.611434
10.970021
-28.622299
146.747498
148.208054
143.433044
162.040253
123.341560
129.594971
137.724014
145.231094
141.934494
126.811142
162.718643
113.659904
141.810455
130.013504
145.338440
161.950333
148.706100
151.028290
160.729538
155.711441
166.161392
129.912628
143.730209
148.889374
137.265137
143.650238
155.475662
160.015610
145.015671
137.744019
156.333603
145.540726
145.829819
-42.927063
-2.121725
0.693233
-29.088882
13.455267
-7.869933
13.043953
21.643864
-38.731209
21.192421
-21.309669
-52.628483
-39.406311
146.318634
142.451920
103.150429
135.508713
133.569397
118.561775
151.764557
152.971725
120.252930
178.236176
124.350433
135.189346
131.675095
155.305984
138.679688
146.090012
136.828842
-156.707214
-162.332550
141.757370
140.044128
134.672287
143.113922
138.202225
149.384201
154.327545
155.481628
129.629395
157.879532
147.713699
-34.611271
-34.269535
131.675064
148.445129
168.584427
143.546677
148.968994
128.901550
170.058014
143.664825
141.441223
164.115524
133.760330
163.989334
143.617096
154.472580
132.215729
139.469696
158.498566
144.288864
127.804031
158.537720
157.309097
158.980957
152.857269
143.512680
131.215851
162.834946
111.784248
153.106766
156.742722
143.605957
155.425385
143.028687
141.742218
124.131058
141.930359
101.107956
157.214813
129.074524
154.586029
159.241730
140.812332
166.442657
125.408630
145.967712
125.000763
144.805054
132.994629
135.747116
154.249817
168.562057
150.583969
146.850555
161.938416
-47.907646
16.478447
36.044224
161.140686
144.026077
133.748596
154.181274
160.525940
164.759735
139.632599
168.116989
132.896133
137.086517
151.069183
138.505981
162.576813
142.899872
157.292908
137.114243
167.502274
128.297363
163.692093
122.621422
159.238968
140.079025
147.989899
139.894379
133.824356
164.434265
146.373245
135.467896
153.161331
151.586685
139.047897
172.266388
157.268326
139.644897
131.495956
140.938766
119.433716
147.677139
-177.416916
135.449203
116.669380
143.512344
148.259491
132.083252
141.872070
145.611923
138.246552
167.636749
178.898895
155.158051
141.458572
77.369736
-157.106812
106.233940
156.647034
-167.900940
-175.834671
-148.823425
-173.015808
145.272781
132.479462
-165.291702
155.060913
161.735703
150.535614
-178.138153
144.777496
148.547195
1.574828
-36.375172
-12.164081
122.599754
151.759201
152.823822
128.107437
145.057251
149.844559
136.231888
163.426453
161.278656
114.990639
146.384079
148.678207
-160.817825
175.703125
34.274460
38.820305
149.094437
147.919403
167.746719
123.764389
149.341797
162.144196
161.102081
121.191154
173.267456
144.087585
135.772888
156.979797
141.422028
135.507584
147.055603
140.791565
125.591888
167.769180
143.949646
166.670715
154.042343
152.832642
138.129318
132.623962
159.747971
0.409739
28.030960
114.259972
135.215683
150.059662
154.136292
167.294098
121.598778
118.268639
176.031815
138.425644
147.890778
146.874161
165.541016
131.085800
149.988831
125.003113
173.548752
150.439011
141.119888
153.123932
142.063446
100.903801
122.121811
160.656036
147.162323
159.923676
142.608368
162.190506
154.424728
159.940765
149.121613
158.004059
156.365952
130.698746
112.731674
132.323441
148.517014
147.984894
164.893433
24.366144
153.915894
157.895615
116.579086
3.824284
-37.439354
-37.919170
-35.904964
28.560577
-25.902369
-165.552689
179.279633
-165.478729
179.483749
18.513855
-145.040298
-149.647202
167.041412
138.912521
-139.072510
-149.319122
-145.595230
-167.364029
-146.593185
-173.769104
-120.637146
50.861023
-163.924042
46.454632
20.288147
95.425659
9.387702
112.703583
43.314857
83.732552
68.202774
167.959915
106.305275
174.962753
37.894905
162.598007
-152.661407
34.103294
104.014389
159.229965
-149.893082
-150.895798
-146.502640
12.071465
114.683655
152.045151
156.309311
147.681107
152.939651
168.080750
-83.022301
13.855077
-20.497061
-4.288204
17.474817
-40.448307
-41.034595
-21.432310
-18.042936
152.088089
150.020721
135.958359
143.863373
160.551086
154.638107
153.495712
124.807381
151.460724
4.187971
11.559296
-12.083950
-3.442759
26.797779
-32.396797
170.666687
142.072845
-23.114601
35.361530
13.383899
-40.513023
140.835571
130.388031
124.899483
137.672165
143.607788
136.370071
145.598694
0.871330
157.513290
144.345200
144.200974
165.080536
143.828812
133.535431
163.231857
155.357422
152.729309
147.050308
169.266495
146.903488
139.371719
2.607594
-45.171356
143.602463
115.164413
160.798904
145.689224
135.977097
165.797775
167.205612
132.606110
111.700790
155.883575
168.873474
117.021736
130.185532
170.342621
162.514404
153.882645
137.784195
135.313110
150.041672
168.339523
138.923447
121.203964
149.460602
135.385956
144.976242
1.192390
152.038971
160.645309
142.592697
137.440933
145.820358
145.787506
155.473267
165.577225
145.064331
170.391907
167.097672
3.469723
-9.914964
32.576614
5.145404
115.345222
149.483414
129.136124
134.362320
150.611481
147.852036
133.880280
153.786346
144.662140
140.549118
139.152359
133.797150
142.361618
156.806152
130.756042
131.019058
144.127884
134.049683
143.766159
164.129410
126.693558
140.778763
141.974167
122.374336
143.334732
149.881714
138.859039
152.544632
134.510239
145.471832
153.996826
131.697098
118.867363
152.721085
145.190491
160.658493
164.797958
152.065842
145.738464
156.595932
140.845856
134.495819
146.947830
-141.943741
106.560463
31.204967
20.250992
52.675068
98.377312
148.935638
132.530975
12.764348
30.905272
152.180649
140.785095
142.763657
92.632469
163.239441
144.836365
162.098267
160.914551
140.869827
132.717606
154.240906
157.693115
123.035881
147.219986
124.636040
138.779907
136.983490
-13.376784
-18.485149
-1.511290
-28.741611
-40.490536
164.057205
158.195908
126.686859
5.873395
142.034866
168.754257
152.112625
126.493675
145.830261
102.393883
163.073318
150.549484
143.679474
147.420746
122.225204
123.406837
149.668655
161.531494
153.124603
124.997208
137.580872
145.687164
176.170547
171.468536
143.234314
127.561668
-172.279922
179.669571
148.147949
7.826189
-28.463572
13.489963
8.007439
12.365294
-9.385273
130.145935
144.271469
163.497650
152.828857
155.881561
155.718079
142.498901
147.277557
158.602234
161.357162
146.363403
145.695602
154.549606
148.418854
135.236557
142.434525
143.447647
118.244461
-29.632135
-14.971330
0.532658
146.931503
178.651123
179.790634
-159.473068
154.285263
80.722229
138.998947
148.841568
152.850616
139.293045
17.846888
-38.868290
8.439919
-38.905117
-29.489016
22.030491
-14.339823
-23.954311
-26.899145
-22.331749
131.479980
138.631577
159.095871
144.718719
107.893845
168.739517
132.168640
153.027893
143.364395
149.150879
147.550568
140.963104
136.650146
-17.268127
148.644409
147.167007
-166.023422
19.437052
-174.805664
-172.535233
179.577545
-162.553314
-163.802109
176.683990
41.634838
19.862261
145.222946
159.176941
146.022537
150.638077
124.897270
168.816757
158.483994
149.951447
155.628891
141.295212
160.662109
141.430161
132.210190
130.681839
147.774475
147.561172
113.551559
154.219955
134.862808
146.570572
147.357468
5.541321
166.112106
168.284790
155.867798
134.159592
-16.214321
-51.863049
1.322934
7.176628
-47.922615
-5.168921
11.099555
-25.657564
17.776394
-8.226812
-0.710794
-31.033905
-31.657864
3.980986
155.839981
129.170044
118.702805
-16.051140
24.642759
152.377716
-10.994866
-22.717974
-8.787736
119.344788
150.760956
125.613235
129.527054
168.083908
143.718445
155.650818
164.472794
138.587341
143.272888
130.836182
142.180664
141.246445
159.572342
139.748367
141.480530
139.250366
139.860580
174.816650
-20.867764
-44.605762
146.709717
96.224060
142.564392
134.643372
117.585487
146.127747
151.459473
154.368347
158.051559
149.971802
118.592117
151.577606
153.083252
145.082275
144.467758
165.505768
114.888680
152.127396
133.911118
153.344910
151.060150
138.384949
150.564026
168.372421
154.174088
128.699066
141.578415
144.141830
125.765495
166.558914
139.436569
122.450027
142.980881
156.643768
123.878410
164.322845
154.261688
132.996750
154.521225
145.411545
133.087662
134.606781
133.716949
140.667877
132.342041
146.102158
137.116226
152.376389
149.329620
141.490280
146.597122
99.562401
145.719025
136.854523
155.982590
176.516861
146.290680
127.865967
122.522987
147.712021
134.191544
141.058563
119.922798
145.505219
142.370789
8.442920
-54.313625
6.795522
140.455399
176.035416
162.156754
142.518417
150.177658
151.131531
176.223053
156.304916
22.140856
-0.445433
-8.935690
-10.360120
11.272480
14.551388
-31.751892
-47.872726
-29.133982
-13.314854
1.854247
22.001593
124.771774
141.210190
165.164780
-3.491268
165.554276
147.713089
149.204758
150.060226
171.836014
159.551682
148.474167
152.135117
151.021210
144.783035
157.625153
144.108704
159.773163
152.054428
133.395554
129.752792
125.275963
146.949478
171.205460
159.776093
105.009293
125.764442
146.886810
151.815475
133.701035
117.849625
142.350769
115.403877
150.940948
143.551697
152.005981
136.782623
157.468277
151.561691
137.615707
150.086334
142.608719
160.854568
169.018402
148.678482
151.336563
148.717712
141.129913
150.963577
118.920181
141.587234
169.008835
-54.760456
111.641693
156.586868
109.758385
149.665482
158.254135
151.064301
141.476074
144.543686
144.046921
126.087975
132.854004
162.605682
133.553925
146.210541
160.943115
158.724854
130.135895
142.335739
168.461258
141.427917
142.808884
137.118713
143.053696
147.443954
105.427917
141.036026
147.446808
134.469269
131.264160
139.700699
121.083649
-40.688190
41.712971
-42.516094
140.497086
-2.795193
33.827736
20.805895
-1.620275
-45.803551
4.803058
125.501442
138.794067
116.314949
133.682480
-8.570658
134.797714
121.105911
136.843246
140.080200
13.605236
132.060196
163.631454
-52.339981
-5.223372
-41.430832
-39.954971
-46.777946
-34.600639
-7.548888
-12.011141
-26.794024
-17.048483
-41.784660
8.685050
-38.645458
2.175739
-9.774126
-18.797531
141.151215
157.294907
144.900345
151.101074
150.652466
143.582336
145.185089
128.583298
91.777168
5.842243
-8.284132
7.448242
-3.069117
1.920913
-46.806698
137.407745
144.099945
141.669678
137.044266
133.972946
132.276352
152.643021
137.349930
152.352905
142.686081
3.816852
-49.369476
1.522000
1.080103
-32.491436
-35.427990
135.839645
147.403259
160.848145
132.176529
165.400284
166.382858
152.198456
159.925690
136.304825
124.001541
135.216202
135.532333
163.544693
141.417496
147.591644
146.795685
164.003128
150.232147
143.903687
135.424362
144.365097
132.546310
171.389938
156.002808
155.384888
148.926636
147.762360
145.550690
131.329697
159.543121
156.868515
145.944382
151.055908
145.014847
137.529510
157.878860
123.279884
152.856354
122.624405
140.558121
118.119247
144.076172
151.876373
162.178452
129.160645
171.900604
152.887573
155.008331
150.893982
158.625076
152.425400
149.487701
158.232895
136.870392
146.994583
156.226425
134.718582
144.872894
136.128006
173.866348
162.811737
137.877365
158.018524
150.342758
-25.793245
-22.486649
-20.541235
112.954765
140.728546
161.081299
158.196564
156.514465
154.711365
161.974976
140.796127
85.804214
156.427383
130.775620
123.236702
-5.016454
-0.039565
150.692596
-46.147865
11.750609
111.448799
164.579330
129.152832
147.875610
141.337158
145.159302
156.389084
140.134277
118.994774
122.841179
147.075821
121.067116
158.135559
143.197556
149.474457
139.768951
-30.835007
-7.612802
6.114299
-12.847964
-36.501823
-36.297337
-13.322992
-32.169830
-28.840971
-10.883470
-40.725414
8.092282
28.299715
-22.032967
22.242250
20.029755
5.895347
-0.106531
30.379929
12.233287
6.362206
-38.950878
-39.161926
162.576294
148.875183
-40.120937
-21.741404
18.663519
156.481873
130.957092
144.685287
30.763943
-139.022949
-153.379028
-154.644958
33.397320
18.504969
148.556534
153.602234
147.546783
154.828445
151.040161
116.975945
143.504608
131.736877
21.707903
7.057941
-47.167305
-17.638256
1.337791
-14.525988
15.150296
15.468086
16.138407
148.463882
-149.420975
146.452530
113.994003
155.391693
148.550858
135.564301
149.845566
166.116592
148.722580
-38.326946
-40.305965
-50.196609
-50.772793
-17.391569
-30.556828
-8.999206
-38.678146
2.326583
40.027042
-37.678204
18.784512
-9.239141
146.776337
145.162918
147.251282
135.829453
132.843292
135.067490
161.979263
138.227295
121.063187
44.203091
7.024426
1.113642
-28.755573
-20.107264
-0.628073
135.558609
165.145401
152.244034
133.374893
158.297455
131.387146
141.554276
162.491241
139.179504
150.277863
125.315659
109.468636
150.477829
104.230347
-148.288071
-170.140808
-142.358841
39.654945
171.646210
141.709579
147.861160
170.341385
137.053818
138.777069
153.020554
153.411682
156.732147
154.018936
124.282829
156.837646
139.259155
123.801041
165.904297
152.436050
140.309540
121.867477
129.699570
-35.587471
35.355446
-19.446327
-30.333620
-1.872730
-3.092691
-8.170151
140.404922
170.987595
139.635117
155.294830
162.810333
132.594666
8.601469
133.591248
143.675995
138.823441
117.335037
148.533218
154.156998
153.913559
114.967293
134.352661
-164.045715
160.803375
150.605759
158.629456
147.666122
129.261429
148.974457
138.175064
146.005783
143.084198
131.219574
143.712143
-8.800736
-5.958911
155.648132
159.792236
151.820679
140.995834
134.498932
149.347763
7.405017
16.300896
-1.177028
7.392898
176.350723
152.453979
141.601791
145.786087
170.420380
163.419022
16.876490
-4.311707
-10.589183
15.497024
-51.283844
12.372405
1.367019
-25.486822
-0.356632
-19.372974
3.696605
22.199501
-22.847157
7.663342
-28.660610
153.895050
152.010773
159.101379
128.506027
129.558884
134.160324
115.111450
137.912369
172.171188
9.030329
2.480650
11.815664
8.183453
-0.885807
-31.559761
20.923595
-23.858282
-45.953983
-14.311888
0.448934
4.526277
-15.512062
33.950920
143.370911
127.269791
152.033524
141.579712
158.674957
138.043594
3.399724
159.773422
18.428625
-15.256312
-11.018335
-43.649170
-44.177795
170.575394
129.036697
145.114075
149.362320
149.843201
140.355606
156.793579
149.445099
165.661575
162.929871
146.968674
145.679291
-179.390579
-27.993586
-51.898270
-97.383720
21.852844
-41.514664
-18.194546
-17.827053
-6.418234
156.010696
133.590622
143.502426
150.176529
149.432312
161.507385
142.486725
170.371048
143.985672
152.220627
15.719049
36.443985
-171.991943
-150.546051
130.319031
51.362530
156.626007
162.483246
172.122025
133.426666
140.461456
161.485184
-20.407654
-14.839332
-35.929558
-30.691437
-11.619066
154.285110
136.430801
149.483948
121.762215
133.300919
147.635834
178.869263
144.995865
162.204102
140.995499
130.683792
156.692184
161.837341
152.030441
174.210022
151.773743
167.927780
160.839691
133.159149
175.974579
147.572205
116.366501
143.035217
152.561081
141.199417
19.968693
-10.413102
-10.159213
125.178795
165.382278
148.622177
149.880249
154.433060
120.785141
147.709213
144.964966
153.020432
149.575867
143.365082
157.524445
129.409561
155.615799
140.202118
137.316742
150.268036
140.904007
142.664032
127.010040
140.916122
163.108780
132.237808
151.989349
-22.888153
15.886377
6.693777
-12.224693
-13.403522
-3.963781
7.751827
169.894745
135.726074
145.541290
146.574585
158.784851
138.662415
137.065140
146.000427
150.367188
162.078720
139.479721
131.204132
146.367798
160.697266
134.597672
154.370148
145.699356
159.660492
163.545288
162.823257
147.194290
139.150177
168.214767
-26.824440
155.572113
129.881973
-7.450112
-46.683151
-47.112022
-2.407290
11.408000
-31.993778
-48.865799
-3.718786
-45.593357
62.046616
130.102615
144.566208
113.473686
140.676208
164.333801
144.485687
140.080460
162.025299
132.614548
131.188416
152.816895
125.764542
149.963104
145.815094
146.276093
164.641052
146.667496
142.909760
-179.196426
148.324463
158.533783
153.137894
122.811592
135.283035
154.160751
129.455750
122.393158
114.127388
146.634262
150.418564
133.380600
167.606583
145.905914
141.619751
109.921837
147.953430
131.076538
155.933975
124.163338
162.139023
163.602509
127.638733
134.057693
153.793961
148.122314
102.450882
150.616943
139.166046
154.500412
135.451920
61.143196
144.128143
115.178993
122.937004
121.928040
0.039565
-4.488252
137.378754
149.257736
120.639709
159.856064
157.719955
159.064377
131.217682
144.956116
152.469254
139.556274
151.270905
133.628220
170.994400
152.331955
146.360413
151.631073
139.261780
134.019882
124.275520
150.510345
123.510414
170.008011
12.629402
152.829880
175.765472
171.508102
139.385880
165.638062
155.963913
143.814255
143.860168
135.046539
170.637741
133.193893
176.322556
145.987137
42.804184
3.743974
-38.515881
156.331360
151.835236
145.710709
154.312759
128.972519
135.110168
126.315437
151.788147
174.692001
154.093567
141.056580
150.915131
154.389938
139.687790
143.497803
144.082092
143.072845
109.006691
145.426758
128.497818
152.183319
152.002762
165.631149
152.752014
166.077148
118.968231
123.384140
104.930862
121.753387
143.189697
151.350174
159.227112
131.412888
149.539948
145.956451
148.215820
147.155640
136.251389
140.460632
150.896622
164.782837
131.725311
152.582947
139.144424
132.057831
149.575409
-40.990017
-40.603649
-16.026592
159.416275
118.813087
136.784882
141.228882
134.312378
148.505020
142.606659
123.637550
-39.012676
3.275484
-17.269899
-40.914669
101.202850
142.589218
162.380280
138.425842
160.067780
157.408249
146.779007
132.755585
163.164215
118.141052
145.729843
138.105194
134.044830
146.347305
166.835434
160.807892
143.587936
149.544220
121.894417
141.901749
-6.095643
137.078369
133.267181
140.664795
165.860336
151.363480
150.565948
134.985138
163.206467
125.501877
145.319458
128.901276
149.274673
146.325378
126.195869
158.776505
171.196503
-29.193565
-4.620079
-40.382202
38.435143
146.577682
138.837418
161.616714
144.812134
118.703903
137.286392
133.192490
146.875473
139.161148
166.205231
160.536728
167.196777
151.769943
114.164436
19.348488
13.364735
131.024017
162.812088
149.050507
125.382912
139.632233
153.560501
135.417923
136.300919
136.891815
151.349960
142.193527
152.269257
148.825485
153.580887
-86.538887
-30.593390
-15.590070
-37.087151
29.135639
-8.424151
7.075873
148.318771
165.588440
144.450974
152.267288
156.746384
154.200073
144.231522
158.590881
-30.730268
3.019409
3.585557
154.917175
116.642342
164.780518
125.437881
148.004929
3.862749
144.370605
139.727692
134.950897
124.322510
148.251282
141.540466
152.721619
157.544479
132.033997
122.482254
159.133270
140.642883
147.983459
151.590591
146.970123
139.151550
143.306412
140.082413
-33.040623
-3.994196
-37.827343
-26.464769
-178.915176
150.914825
148.949814
116.262856
141.790192
154.981750
150.844131
144.727814
167.355423
153.520554
148.061523
132.471130
138.726822
174.743225
145.137711
-15.105437
-38.738995
24.141140
24.834007
22.216307
15.042878
-39.967987
12.295552
4.354376
4.964752
-14.029036
14.468773
-43.275887
-2.053380
-36.858959
16.534952
-43.099239
-50.679562
-5.574079
-36.961395
-39.930870
16.172394
-31.989784
152.206116
142.284027
131.465286
28.701960
136.768173
151.428589
139.328262
129.982071
123.731674
166.614960
155.870331
125.037209
105.430283
120.934151
174.810822
149.791077
119.819336
145.067352
161.352203
130.385590
157.902679
141.526901
143.400406
126.632332
148.855942
144.043457
145.538559
168.152985
123.512886
143.274780
147.260666
143.880035
141.566238
160.920074
139.867432
172.306213
141.507339
125.477455
-1.516590
-4.779752
158.700363
151.877243
-41.048832
-45.111950
102.457207
156.846161
152.299164
154.591568
151.055725
147.140045
140.937485
163.631622
150.641556
119.349228
150.628342
119.861252
131.602936
131.703522
159.889008
164.928925
158.773544
144.085831
141.120285
148.852783
124.020630
126.950043
140.425751
142.476486
157.768524
126.144753
150.683838
136.613419
149.445816
-1.345957
-10.241482
11.997988
-21.049967
-33.675358
-38.237061
-2.333975
-16.586639
-41.235218
-47.139835
7.556605
11.832097
-43.124649
159.309052
168.739746
32.623497
-4.571404
7.898613
162.663147
172.017303
-15.486847
16.092318
9.703364
22.803764
12.563066
-25.435385
116.946983
139.179993
133.331345
154.625992
147.392471
149.462875
88.943298
-39.080555
-33.502464
-7.343233
128.927811
145.050125
126.092262
137.494843
155.879822
143.406555
144.579147
22.637074
54.962078
-44.795055
156.355438
144.826721
175.732437
-27.031244
12.329392
-15.082841
-29.071712
-3.400933
-36.310055
-29.393509
-116.818481
3.815569
-0.416371
144.051712
160.602463
144.650757
175.505371
150.301071
149.271591
144.994095
-157.675995
152.120270
146.790115
147.042847
121.249321
115.131531
155.807327
155.157822
143.230392
151.387482
147.277679
146.711060
151.182190
133.646439
128.894043
139.515854
148.187378
156.495758
135.050888
122.427612
132.643356
146.148010
171.724228
152.164368
123.865723
155.568909
145.687210
163.731949
119.906860
155.933502
30.290249
-48.399643
1.377145
5.843249
-32.168514
-17.831570
155.808762
124.972649
130.541840
141.758804
139.780701
154.408569
134.831299
137.984787
126.897942
1.918875
170.807388
155.614685
174.626297
138.510376
126.172874
145.877655
157.674408
151.707153
150.604782
-31.843504
-44.986698
-152.744080
-168.889359
171.922485
-163.215332
-177.436523
-169.618042
141.427902
90.643539
113.849998
136.323441
137.544846
162.545349
140.159332
22.344580
1.035143
-13.184745
11.641106
4.747636
21.903856
3.716521
111.578232
158.519272
162.680862
151.078094
140.452637
143.548050
-39.334648
8.474170
-43.056217
-28.355753
8.259301
119.601524
127.448372
144.712418
153.533798
131.983093
132.022186
150.862640
129.597549
152.440933
137.397827
136.626923
145.717575
132.613785
138.986389
135.763824
144.376724
123.328651
151.363800
137.338028
-82.303764
5.889359
21.601446
174.036469
-38.063679
-19.992929
-19.236574
142.006653
134.147720
132.651138
152.044022
165.282974
131.407990
143.322998
122.007065
128.944427
135.817596
156.771271
142.112213
122.173294
143.257233
152.188889
153.116150
154.273041
147.553284
-179.844223
147.274719
153.752823
167.082397
128.899704
151.572327
158.630066
135.194717
142.753967
167.577881
141.041611
135.485336
178.107513
160.284882
128.160950
152.660568
141.682739
125.350166
140.079086
118.434296
143.298752
148.414734
164.546249
139.522430
-7.825261
-17.685890
-1.718056
73.482285
-30.794849
-26.773090
-41.064171
-43.792767
6.013173
-8.714042
-2.590121
149.213638
161.790833
144.042648
161.801514
160.695557
143.999420
136.637405
151.089462
145.839340
149.222610
147.526810
150.230927
168.238480
161.574081
116.549347
-171.151123
133.665115
154.750427
147.162781
147.655762
26.469376
155.897491
-11.325433
10.392865
127.283234
146.503525
139.923355
156.209900
144.456665
145.401474
126.052200
135.726227
132.066788
143.736359
-22.040257
149.099792
154.138489
131.467407
154.393738
94.397835
141.508560
129.546371
160.003021
156.632126
135.159271
170.434296
163.297363
129.085266
147.302658
164.009216
140.889145
148.276657
170.100571
144.296890
149.496490
153.897537
156.031525
119.661598
152.781281
150.723816
165.055847
-159.519257
143.905090
161.668320
113.557800
149.598206
27.656601
-16.092552
-34.170055
137.979965
128.907242
150.615082
172.604675
153.916306
144.561020
134.619904
57.977013
9.262320
145.562195
164.646072
124.259781
145.244873
156.496155
113.524162
132.006790
157.302231
131.148865
156.252914
147.024918
158.758957
132.787689
116.289581
159.609787
150.103851
138.449081
38.048882
-152.933731
-147.180099
-148.967560
7.403851
61.502502
142.493729
140.242172
161.926758
150.822281
137.868042
121.955620
155.321136
129.636581
140.517044
151.179611
136.726990
166.126190
149.909042
125.000145
148.064972
155.816483
137.183426
136.532928
151.856430
136.770752
132.645386
136.767242
146.548462
141.673233
149.671478
138.572128
128.498962
157.968689
133.910156
-13.905473
3.764628
16.462896
149.412506
147.098953
18.774265
-46.267658
111.651047
-39.746319
0.813010
15.389809
165.285370
148.189484
112.660873
154.246445
-179.050018
146.293564
132.369003
129.240707
59.747433
10.555754
-27.493359
168.632675
169.306488
149.111252
150.553360
153.441101
-24.848713
-35.659496
-0.516241
18.346962
148.949173
153.047180
137.406525
159.585251
165.577393
156.990662
134.337189
138.819000
148.717804
148.386948
155.255493
146.639648
0.027976
-37.265293
134.004288
168.509109
149.904968
150.901978
137.131149
154.677490
134.945435
135.774780
135.827072
135.016388
157.172897
16.409658
20.722069
-169.456039
59.029209
25.283062
68.922951
33.874294
24.218763
13.705758
44.577980
-165.559174
-167.388306
-139.745148
-161.916550
-144.046295
59.715466
139.457886
144.323853
155.482986
154.742126
152.966919
129.827621
146.651718
170.061829
150.017746
-19.446451
10.194199
135.328369
131.397171
142.967377
152.561768
119.784996
156.780502
142.229645
135.994156
117.491913
153.727173
144.062790
135.516510
151.541595
144.968277
148.305344
127.697746
153.239868
147.477097
15.855058
-26.409925
26.149998
-31.326988
-2.195796
-6.972713
127.934357
153.491531
150.129608
-43.275921
-49.375610
16.630762
41.229313
-13.847931
-5.265331
13.900370
-24.344547
-35.381161
20.223814
9.248390
18.663839
14.237234
16.511908
8.328669
-35.277466
-19.051117
21.630232
-14.450254
-37.680408
-10.522015
148.312286
154.013947
125.908531
15.650418
-144.244370
-171.643845
-144.867813
-163.989685
26.408213
123.342636
160.807343
124.212471
153.543594
153.617004
144.485413
91.685341
28.396954
40.160412
-156.148331
17.166504
138.513611
12.987135
146.097733
8.446804
35.250843
17.477844
36.408054
-4.084373
-9.749796
-16.477160
-6.053010
120.347900
137.751801
132.349747
-9.719884
-21.564104
-5.210301
130.382889
163.365204
-39.925919
24.834585
9.133746
133.347382
148.724594
156.929733
152.695023
162.686615
128.579865
147.660843
138.849548
144.439041
160.560135
125.336723
161.536377
147.990417
156.087448
145.353165
132.169571
128.425629
168.199310
143.104553
-36.983791
10.505619
-15.195350
-46.235687
-6.504331
-17.388451
5.279305
-44.091370
-47.607475
4.727582
-2.286532
-31.186144
0.697735
162.114395
146.733170
141.682022
139.746628
139.105499
119.608627
-42.419594
148.808609
147.389008
134.310028
158.992905
127.908264
143.956238
146.671036
162.396027
142.477295
-2.212401
141.020142
138.335968
175.453430
26.799400
151.316299
170.011475
145.965286
173.977341
141.398865
121.917778
153.446518
-156.490417
140.326660
129.174301
151.096725
-39.931110
6.479775
-40.994957
20.973188
4.245563
-22.807940
-20.967798
14.305408
47.790115
5.169300
-8.266597
-26.605892
-11.804518
-8.150446
-28.679379
141.282501
142.459305
122.826355
136.266449
153.347717
148.993851
145.323624
168.181717
1.239068
18.027735
-31.467075
-0.068528
11.896779
-48.328571
146.004181
136.890396
145.377365
152.230865
171.210724
133.257660
128.993469
159.884399
56.467728
-13.658329
-30.767094
-1.276102
18.352602
150.121872
135.065659
150.550507
144.517212
130.407516
159.812439
129.775803
140.892044
153.263382
144.951889
154.317307
135.537613
171.903244
147.682602
146.591965
-34.308041
-11.878227
18.705723
-42.055599
-38.682529
-7.913733
-1.344794
147.763290
147.669067
147.309692
152.297043
136.117081
139.128113
-176.793243
153.709427
153.071762
172.123260
133.147400
137.168549
142.373154
163.847198
41.966492
90.084717
-154.949615
14.087072
48.558071
-138.395142
-150.243271
22.552063
155.132095
166.227066
135.894302
160.719482
170.989273
173.418854
128.920761
145.013107
154.363205
157.055786
140.833954
140.029297
155.747040
138.652374
150.544556
144.688126
177.543457
163.469727
114.415924
125.076027
142.495941
139.910431
118.519760
144.822159
121.413315
162.602585
157.001709
138.892624
148.101395
10.639668
140.963211
155.166122
140.701416
162.851425
141.330963
143.609222
169.139236
179.451401
125.766190
125.150764
148.581009
145.595825
132.950714
139.946518
131.226654
145.431396
166.972412
146.651306
133.518967
178.299561
145.297714
146.469437
136.261475
152.595657
146.192520
145.131592
164.861938
157.106003
146.535416
142.942596
148.982437
142.982407
136.066971
163.957840
143.956375
165.100616
134.928818
133.285660
150.835541
133.627411
157.672241
128.178360
-18.329618
3.336421
-9.977148
10.011368
143.315231
6.123398
61.702763
3.588233
143.085770
160.675949
135.357437
148.852356
130.177902
131.230682
21.917875
153.188232
145.561890
153.112534
140.327454
136.147629
143.038605
31.243401
-36.939301
11.006607
-5.746854
-16.709930
25.734201
4.974648
13.822853
3.196962
-3.994638
7.625913
11.042557
-45.695965
-17.457159
151.195160
112.847824
130.283173
138.307159
112.074158
144.075760
150.753143
134.172638
147.570877
146.834717
145.873657
162.131348
133.874329
144.784729
144.233932
29.270563
43.448910
-150.567841
-147.585022
-137.499069
-154.191681
37.188175
143.094131
153.420715
149.694946
148.496918
115.842873
104.855339
-177.896973
128.575836
39.801003
-5.627825
162.193146
142.803040
-3.714887
12.619668
11.777511
-5.512208
5.093007
-37.910049
20.917580
11.368099
11.683781
171.306107
178.003433
143.277145
142.857254
161.310074
133.511963
127.769882
144.891632
154.630524
160.233063
162.897141
148.044708
152.906723
135.194092
151.684525
154.159882
136.466797
159.679596
115.544060
160.247696
147.006439
154.113922
148.236343
164.963287
142.242096
145.191162
147.292648
138.600159
152.928375
130.436829
-178.447311
147.448883
134.897766
144.590744
119.305054
137.363098
158.039688
149.570206
39.470596
144.315033
172.407730
177.959991
151.644257
144.377701
142.304504
146.076859
132.265182
147.059723
161.777557
137.989532
151.749100
141.579361
143.838943
144.628922
155.240982
161.566574
136.803635
109.590553
9.741120
19.052423
2.793372
141.537460
138.377548
-22.441961
83.780228
151.618332
139.172867
160.944107
139.429626
123.493050
91.341408
132.940338
-37.499416
-19.466311
8.937888
13.718033
151.020645
122.274124
140.881027
131.648376
150.815735
156.109299
157.387344
138.377243
-38.088539
7.598998
-6.336946
-7.825663
14.650878
35.793522
-45.497265
67.299835
162.282059
154.648117
132.740524
123.039352
156.058807
160.437485
151.482605
158.069473
25.197639
143.975708
174.973389
120.564445
152.841202
176.438049
150.294540
159.749573
113.452965
160.087357
132.116669
140.185776
80.193146
-17.612415
-7.106470
-6.732165
-23.543810
-9.810431
1.950336
11.717847
-12.940309
-5.071379
143.765320
146.713821
179.689087
172.349289
129.835434
146.312164
159.886810
146.485260
129.302307
147.233032
113.522232
124.374504
170.086288
151.527725
118.522560
126.193504
140.104416
152.803314
164.936905
131.076782
159.910614
175.265793
147.550629
126.470207
143.077820
144.532227
177.488678
167.966599
164.793335
152.554062
154.310547
122.688362
-17.105736
145.420746
121.587318
72.533592
28.647676
127.680267
144.367950
158.929764
160.221619
122.320419
151.735031
145.498016
151.262802
146.246658
172.498901
165.669739
144.288544
57.330971
166.913101
139.088516
162.940506
138.863037
140.368607
137.925400
136.042099
171.230789
161.342087
167.566513
168.441177
138.801514
154.466248
111.128838
142.281296
136.414734
140.991409
140.992661
138.293503
165.275940
134.991135
130.339706
167.691025
145.410172
143.703094
131.174881
119.957565
163.902435
147.771545
167.445435
156.460800
152.923431
153.509552
143.901184
141.150757
134.766998
145.326843
148.380966
151.016083
136.992508
-168.723145
157.638824
100.056259
177.068405
102.178413
44.977005
-148.810822
-161.479279
-152.649139
-147.939133
-177.447784
114.256630
146.866333
146.881210
174.167526
137.660873
140.275299
150.941360
162.312149
155.791611
129.709259
163.640060
143.511246
157.596893
114.134857
154.493469
147.388794
164.955322
150.356339
148.177933
145.820816
102.541763
10.258179
23.050472
-3.495864
-14.451472
-25.126982
-1.836536
-45.832218
153.411362
146.296722
136.089096
127.284065
120.021660
145.638397
153.205505
149.079697
161.033890
157.006271
161.103210
171.791122
154.893005
140.946396
170.998230
142.536041
154.619522
142.234222
128.983017
174.304108
153.828186
156.403000
134.221817
145.954605
145.997421
163.833649
122.381851
138.945953
143.203537
124.897026
124.559090
124.122017
119.906120
171.242035
140.194275
126.309151
145.184128
147.028000
149.778412
-0.328053
9.816562
-17.503569
21.920904
-23.993755
10.842317
-15.933070
-31.139465
-4.561280
10.746200
-19.555445
151.063965
-4.934274
142.244385
148.934860
110.163033
142.942688
139.101364
171.664398
150.720978
141.115219
142.130844
178.843079
119.916672
157.679169
134.608978
122.693878
126.757454
69.055588
137.036758
149.657059
169.006195
146.757217
155.098557
143.154099
159.876846
138.000137
123.606445
159.083969
162.613586
163.539948
158.893707
157.096405
145.183990
149.555283
139.653778
146.877090
108.763039
142.683044
105.390770
145.055954
167.437256
139.249634
154.861572
134.895416
174.451248
156.183273
144.039307
170.875854
140.697250
26.495031
4.198666
-13.593892
-17.544943
15.701429
35.931591
-5.181831
3.062668
7.647243
-44.750488
-74.097359
136.156555
134.876709
63.754745
124.423668
130.914841
131.723907
143.245422
159.672226
162.911026
148.469971
144.568344
162.072479
144.490402
158.493820
134.255508
-1.588439
-1.621844
148.010239
132.248413
141.742203
141.837234
151.374115
144.380554
15.601249
-7.337165
4.270492
-30.763102
-41.372875
7.483618
-38.254513
-37.127453
-34.627571
-17.498003
121.176971
108.745605
173.104248
111.800224
154.438354
139.363190
157.801468
143.570587
156.240189
150.602585
168.672867
136.653656
127.410851
142.241898
173.095200
143.951904
139.518204
160.038635
157.044479
105.885918
117.666779
-0.871105
-4.495446
8.816347
-45.814156
130.782761
146.986633
138.455261
175.198898
145.540894
33.209667
153.688919
1.812401
-39.175125
131.412140
134.451721
157.134232
1.302211
16.719606
5.598146
39.987530
-4.737350
115.802986
134.351685
161.657959
143.025299
138.678131
153.349106
111.587959
156.123306
-70.193398
135.031799
132.977600
-2.825908
40.178356
11.586737
-166.923141
125.752602
118.659859
135.217896
140.720856
140.257797
155.182526
162.792801
137.921219
134.534607
157.471115
110.070351
153.926895
123.408287
156.508606
128.136642
136.728394
88.532593
118.946861
31.918808
139.640945
-40.211060
-44.304668
-40.583019
-11.063095
1.673042
53.401283
13.555262
-31.521929
7.771829
-39.293987
-46.052147
35.908958
-40.242733
139.231247
145.071457
145.819412
139.526031
126.382263
156.823212
159.658783
132.943375
133.350174
133.620117
163.765839
147.420700
139.940781
170.537964
129.765137
132.111649
-46.804508
119.414169
136.554382
123.450661
131.733246
150.339554
128.035980
151.325592
132.733551
143.069061
146.137238
150.527557
132.570038
164.294830
-172.260834
21.054892
37.339268
-158.988510
-130.889847
-141.014038
-149.902893
157.385513
26.438589
135.607712
153.684952
152.894821
130.871353
122.665627
-1.635781
-17.877951
20.149857
138.536285
161.181580
132.463669
140.161041
151.241577
134.220184
143.251114
148.517303
171.323944
141.443024
141.560104
121.485703
112.380089
155.440994
133.099838
155.642059
128.948776
159.292679
172.010544
150.863770
40.933647
10.553703
3.164526
46.601055
-162.645844
-139.273087
173.020523
151.344818
151.427399
157.316818
147.660049
162.106232
147.828232
-144.943100
149.332977
155.070312
156.586182
151.342773
143.604492
144.027695
130.612228
146.772690
-42.698971
0.839767
22.683479
15.054243
-29.228800
160.561249
143.039703
139.586319
159.424728
148.863861
160.294434
152.495010
144.411713
149.077698
168.344437
120.522476
147.227844
148.926453
145.974228
131.734940
152.336700
108.359795
156.958008
151.217300
134.311279
157.717178
142.635315
142.968277
152.220184
153.427567
122.517578
163.940659
146.367081
161.300507
160.406830
166.703079
127.745705
149.302551
133.729034
147.542267
146.054352
160.621033
171.259811
145.167419
162.116623
164.731476
154.997238
158.919037
145.839508
115.744560
132.220139
147.823547
153.142609
146.702148
157.037491
121.783958
-9.703202
-26.895008
9.748121
20.710602
141.398865
166.619354
149.862534
139.961594
127.219086
162.360855
144.705902
155.417557
140.702026
-179.482986
165.741257
156.402359
140.813919
120.520470
151.166992
157.512070
152.101425
124.828186
146.596390
145.580063
165.645645
146.722549
136.808945
-39.181725
-48.228497
-15.674491
143.138794
162.581177
164.415878
149.046600
-138.705414
162.072205
133.637741
157.973419
161.291977
141.724884
148.609772
149.545349
143.999298
123.167923
153.272736
135.037750
173.389343
134.623901
129.037476
139.252502
135.589432
165.543640
163.512283
141.873657
170.307587
148.202957
158.366547
138.761185
134.746674
156.255508
153.134506
158.603821
158.442749
149.718018
127.633347
154.224396
124.971718
74.606453
9.831073
4.730813
13.228677
-8.475399
115.542519
150.368591
84.967949
-41.063255
-15.856394
146.294998
33.001362
-168.875336
15.646695
-132.301987
159.639420
179.870270
-172.658600
-177.687332
145.145416
143.300049
156.102081
155.687927
123.399315
119.753784
85.248199
148.527466
136.962448
-31.124159
-0.740985
142.767670
135.647324
155.241165
133.023087
129.623505
-47.169048
2.783966
2.292942
147.293671
124.371895
164.554291
146.328415
141.758331
131.936600
153.486984
160.102036
157.779663
132.147598
151.253677
152.218323
-15.673125
-42.326191
23.520134
-30.677410
25.319212
-38.507782
0.175829
11.608328
-3.757443
14.909244
2.929375
131.986572
126.472641
171.152618
156.354095
135.791641
152.685486
137.657837
140.226059
151.914886
154.731842
144.118454
121.131653
167.158234
156.200714
128.720062
134.058990
151.827911
152.473846
150.327148
30.068939
163.098480
157.520660
-173.809341
126.225769
138.419144
160.573593
129.676086
139.561813
148.039291
30.431927
-13.768260
35.022655
140.736420
147.066376
134.863693
155.373489
138.213318
146.103012
129.584106
126.596687
154.771469
139.332962
153.767624
166.088028
160.506760
141.682999
140.350494
147.424377
154.294724
155.889297
141.683868
159.777466
142.936066
164.065796
125.504776
143.570312
131.448975
135.862564
118.504951
155.722000
160.214401
119.131798
154.163956
-179.779709
169.227615
117.913689
-33.244617
-33.569313
-12.767454
-36.776047
-4.461200
23.300943
0.981583
16.433638
6.549098
1.095037
145.078156
163.441925
125.556000
153.605789
133.492767
165.576843
153.490952
154.843796
142.364029
164.910034
155.983459
-11.944742
12.714155
-42.308746
146.120117
-156.059830
173.911163
-148.525452
-151.168777
-152.952988
-134.650864
140.170532
-160.485748
-135.661804
170.259476
22.087923
70.798149
-25.020439
30.171881
-138.683228
-173.126724
-139.310272
-153.149689
-145.153503
173.329193
-139.785385
-155.894165
170.247131
150.942795
151.055618
137.779831
125.253944
142.919617
106.378014
145.185684
141.927734
-13.459243
-42.347420
6.109199
153.641129
151.516312
152.768784
-147.058029
167.536957
23.291548
-51.812908
125.372620
140.995804
140.598892
144.432495
-37.442554
11.873083
157.302963
142.205399
143.507385
-26.439386
3.746797
152.261444
146.975769
171.121002
142.355560
145.794388
142.120331
126.395515
134.320541
157.482346
115.443069
138.601074
141.411118
149.704483
139.278717
133.619888
-40.050415
-20.988508
-1.528543
120.134659
149.714676
4.817637
4.025063
-38.598587
21.754906
-30.632622
4.549886
-16.567415
35.844933
-26.507492
-41.159477
149.766663
150.152817
155.479874
134.815186
134.257050
167.458115
138.952271
148.130905
107.681168
147.719955
146.011337
140.613281
153.039871
133.665939
137.874985
168.835754
162.469238
147.577148
126.759178
107.031029
122.869141
2.260706
-41.795296
-2.622714
11.161843
-30.358198
113.835167
112.503784
124.554008
145.649368
-19.990051
-97.566963
-37.233265
-36.629597
-22.001865
50.070377
-23.347296
-13.471680
137.098297
129.756119
-6.152814
-8.548699
20.314062
7.206935
-35.763996
-1.101806
-8.879516
131.598801
133.162994
161.182587
149.559875
138.951843
126.156158
39.426865
5.443341
21.931284
-11.293181
145.613922
142.862381
-5.847642
3.079497
127.368538
123.679436
15.429921
15.520858
61.305111
127.639633
107.995132
158.760040
169.442612
140.168045
126.549522
116.024620
152.323105
175.106506
148.839966
-46.166176
14.299007
164.421661
-1.899398
2.873307
5.684858
-102.234932
133.475098
146.498383
131.694229
140.320206
151.230209
146.482895
135.696838
163.968063
165.839874
24.189543
-28.352171
-21.439354
39.727592
-33.741692
3.815312
9.556046
140.529831
154.314392
153.409042
114.503166
146.474731
135.148041
114.379196
137.088654
147.352707
150.375351
139.549820
155.549988
155.835144
110.979889
155.022522
114.797485
136.112289
147.279846
135.070557
153.691666
150.280731
157.336380
153.954437
164.800827
137.520126
120.837730
161.165237
172.647354
146.523849
168.260010
162.035782
107.593178
146.447144
148.497131
141.276428
142.952957
98.820549
95.766624
162.921906
137.252090
139.752121
168.127258
-42.642078
18.502365
7.503965
13.962258
-40.058422
-27.114529
37.756367
141.396576
153.755966
151.514542
80.479698
154.533691
134.235123
146.286163
-25.300327
-42.466202
-41.603867
-3.997284
52.782700
-162.955536
112.999519
158.549179
136.904175
174.944168
162.535828
18.375767
-30.688137
10.087265
-33.943382
-30.286417
29.739817
-9.125265
50.804852
-68.968658
151.283859
173.825378
165.204086
138.689850
136.420624
158.255081
146.168167
137.182922
150.053482
142.330322
132.686417
117.918457
160.529114
152.065063
137.673691
150.438873
161.959274
123.436562
125.118790
136.626587
137.677475
151.341431
3.761297
-89.517532
-9.815319
-5.661193
159.056244
140.706619
139.417709
157.895386
133.798065
170.131927
29.935263
150.695358
-38.199680
-24.217348
-38.318813
32.299324
-37.254818
5.837543
-12.301773
-49.717735
-21.580944
150.481354
160.193253
149.929626
131.775681
131.211029
138.562607
144.682999
143.649811
158.414001
143.072662
127.860291
144.086029
150.302032
126.928185
149.664810
127.853645
164.575073
111.901428
173.721069
144.778015
147.289093
149.804611
10.873137
-0.312160
-4.761850
147.076019
154.073441
142.972031
159.147110
157.874649
158.635773
161.900726
159.835022
132.674332
152.779388
147.749573
173.641953
108.490128
149.687576
128.816849
138.276291
158.928192
127.008469
150.323837
144.342545
128.345718
135.327835
144.095093
138.605545
141.385269
160.021225
149.673264
145.157761
144.721313
119.355255
162.783951
141.591293
161.777222
147.895325
142.369553
124.470573
125.732262
134.689178
157.243881
125.423920
143.103363
155.008713
117.974190
-5.763678
-33.460495
-13.862720
173.284393
147.611237
149.773911
135.191666
157.346329
153.328445
148.628098
134.433304
136.682358
154.776169
147.945816
163.270370
7.406024
-19.326540
50.009628
-8.030719
-39.659145
-30.403574
8.156008
-38.164536
-26.048599
-22.069170
-27.002434
-2.857663
-5.512564
0.702765
128.492050
142.552124
178.063553
114.960236
137.811523
157.907990
152.937225
159.464569
141.249359
146.227219
166.250229
143.895218
145.812790
-48.824600
143.196487
173.907623
155.391800
151.857056
145.703812
-23.993042
-30.765823
26.149454
126.028091
121.052559
171.200378
144.463333
125.039299
166.212921
141.440247
148.539963
140.095200
152.629242
129.382401
150.159714
114.585732
160.263489
132.761597
134.608093
138.185364
172.318314
161.804260
-35.119095
7.873050
-6.571517
-2.528168
-14.273321
-21.384829
7.223032
-3.095412
25.301071
-4.309299
6.269728
143.687729
139.058517
155.125336
-169.658218
-164.880325
-149.321365
-157.395065
-169.049927
100.026505
174.905670
65.725113
121.003914
160.786545
120.824211
-42.441059
-24.010513
-25.950773
-11.673051
-5.650486
-31.564844
-0.865698
1.888030
12.287483
5.736340
-20.236731
135.166931
134.761429
139.718750
132.689224
127.962807
127.140633
173.341019
153.677841
145.446503
122.730545
141.940765
169.143127
155.844772
141.259781
133.352463
166.883881
152.225220
145.776550
152.369339
114.874893
-24.124678
-15.417478
-10.848161
-41.946091
131.966522
93.070892
153.830032
142.289902
162.105240
175.196854
120.226143
144.831451
160.589401
140.972961
124.590309
116.602692
108.146530
152.406265
156.836990
159.099548
144.290665
169.052414
-177.108948
152.257126
139.342819
134.673309
171.601685
-51.098072
1.980409
67.981255
137.180298
17.639696
149.174149
161.554169
150.041565
151.256546
145.303955
134.492157
142.461655
147.392776
157.152802
142.246353
143.689026
135.317932
141.734894
143.587753
143.393890
151.063690
113.990349
138.858032
162.107071
128.136337
142.517548
161.054657
140.878433
144.067429
149.051590
113.918205
122.473999
139.755417
136.413651
40.444828
49.244068
152.814529
153.020325
140.549103
164.912613
128.636002
149.874588
144.594727
116.010727
128.551453
158.721588
166.919800
151.629181
145.042206
162.011459
152.745056
163.319504
143.042404
147.611710
157.229874
152.700089
155.531036
128.943588
154.783127
157.121582
112.011024
157.801132
163.907745
138.214401
-33.588280
119.538055
128.858643
144.006332
132.510925
150.489288
160.453781
126.536255
-8.667415
-24.012182
-22.595034
-42.202045
1.977442
11.849689
139.637344
170.283035
157.056854
151.129013
0.327456
132.228928
145.556900
139.250793
143.123001
160.570297
141.115402
112.761520
113.087326
127.993912
133.302612
137.411713
116.130791
159.405426
133.033997
150.148956
-175.820816
136.805054
141.799057
134.780075
168.933426
136.733673
143.649414
141.085114
153.330109
120.855476
-47.161537
18.444456
16.833134
-10.753341
-23.934975
-38.406437
20.969038
7.904749
14.240747
4.621265
-47.121693
-0.655811
9.022428
114.383385
143.897110
138.668579
161.097961
151.090103
149.145294
109.955559
-5.105456
-3.723469
-33.290844
-20.720362
-37.371838
149.698471
125.727844
-47.768501
6.188145
159.693085
142.902054
120.455109
139.751007
126.222054
164.374130
137.685425
132.249634
146.583740
153.778061
123.628387
114.785896
136.295975
125.146492
105.098122
121.250740
155.984726
151.108597
137.561127
127.179153
133.207718
122.842339
151.576080
143.866852
0.784595
-27.280396
-22.459347
-27.476116
39.181683
126.260399
151.452713
118.004761
118.308090
108.800514
114.531677
152.945755
111.041290
139.340637
141.658020
123.302963
158.104736
143.811966
-174.403442
110.054718
151.301163
172.919769
131.816849
132.811401
150.392090
134.975113
138.963501
160.228180
153.935989
152.403366
155.256149
141.886566
159.538284
154.893509
151.882935
141.509964
126.562317
158.056824
125.319786
143.838882
148.942139
164.328049
140.969330
103.609138
151.724365
140.954559
146.724304
161.551529
141.336182
149.527664
139.447678
131.387848
119.427002
153.875824
149.090485
150.742828
163.263733
150.419479
139.888412
147.235001
29.668837
134.620422
133.020844
158.031387
148.865967
138.477966
135.965652
122.175018
157.861008
141.950195
135.873764
157.855438
136.726974
148.911652
132.459702
137.826111
113.079483
149.127853
138.948929
158.953934
144.746811
107.267914
150.598526
133.193756
140.877975
149.828766
171.783447
141.261169
135.057159
148.235580
142.694717
155.678802
163.302963
137.196960
179.551941
153.385391
-157.009979
33.688992
-66.734268
-166.295029
148.306534
166.863785
141.475357
134.734650
161.831177
156.768250
142.293594
151.680527
122.111153
114.924835
142.236542
149.418869
135.011749
147.202560
-12.207214
25.313343
-7.527594
6.542088
-40.857788
-48.394825
77.230247
-46.584145
-39.107880
3.006870
-0.412120
148.937347
138.276184
128.028397
123.690239
138.343445
155.882523
156.182861
118.034134
139.096741
164.185410
121.769005
146.352203
140.190475
144.493484
142.664001
137.355530
141.578934
127.151505
102.456253
146.277420
144.714722
140.985855
141.430542
136.332291
170.791321
151.060898
152.223969
118.653549
148.542557
129.504333
148.052856
165.772888
118.528503
156.844269
149.038406
159.641586
166.109344
145.081070
149.147797
131.049591
146.894516
129.799759
138.077011
140.971252
166.378586
116.776787
152.837067
134.273010
152.930710
158.506027
127.519432
129.395325
145.899872
149.312454
175.792786
124.490967
157.588562
150.925156
124.211792
135.205139
147.235245
134.858795
154.050873
122.967903
21.889315
-10.208140
25.319515
-21.024158
-33.498821
3.172558
-33.594624
-33.621944
-4.384856
-18.376299
114.494003
148.401855
145.357269
149.062866
128.076691
173.092499
139.172821
161.963959
139.051422
121.104958
138.782852
140.464767
139.732468
143.720825
156.632431
136.512909
123.452919
143.195084
146.503265
127.209778
148.454071
149.490265
145.759506
113.492287
151.345566
137.671844
151.015747
171.354813
145.189194
164.790924
153.423737
155.476242
155.603165
155.389191
112.507973
150.313675
148.802460
148.769485
173.891571
133.362793
149.627258
148.649170
148.987015
139.843384
144.665161
144.130707
150.821213
161.458984
135.752060
167.275467
107.081757
178.878296
147.860580
-62.518978
-40.424934
-38.514706
14.326800
-4.700655
-36.678379
15.607115
-22.622747
13.315921
141.044983
161.898376
139.727356
138.951248
143.115845
158.319412
135.275116
160.636536
144.293533
145.599899
-17.492357
16.337856
12.286841
21.086248
145.745178
147.020859
121.897888
148.002960
111.565216
145.978806
169.657944
132.231689
145.853485
172.406921
140.051819
134.514587
152.003647
-35.493355
33.954403
9.868166
-9.991803
-8.052934
-76.759926
28.589102
-44.461731
21.820894
118.384384
142.745514
139.009155
147.619934
152.548630
127.507179
149.097946
146.145004
143.916092
125.332718
151.011108
127.410286
141.548676
138.368927
158.633636
144.145294
150.738693
145.836136
142.796799
156.043732
148.742798
135.764587
150.306778
146.542740
136.916077
153.576172
96.709892
152.832123
143.872406
134.415955
152.782166
159.056259
137.865768
147.612259
125.947479
130.951843
128.348953
148.305801
113.631561
161.016098
144.030640
124.100105
160.305252
140.148254
136.189255
143.568466
144.511078
140.748077
109.532066
26.071772
146.505890
158.057373
155.929504
152.694504
132.447067
135.826035
127.186829
9.922161
2.320856
-6.418387
7.903011
-29.373121
51.067833
135.621872
-31.150757
-27.472742
156.804428
168.515900
152.752823
40.683743
5.561408
53.908127
-45.727955
17.123432
-29.910110
24.315386
-38.876122
-0.826142
-0.996226
142.129242
-38.133240
11.138992
2.018291
-39.844551
16.518707
119.238182
128.715866
158.238770
167.358109
155.722458
147.507828
143.467957
162.707169
121.588043
130.108429
152.215546
130.299973
144.118179
149.146790
171.725662
152.336197
151.678177
135.379562
148.871857
156.007324
125.506607
159.937668
141.426773
144.729630
144.683044
157.321152
152.376190
-43.099888
-118.305809
-41.737011
-7.892995
-5.269237
-26.729198
-33.008789
10.028563
145.755768
164.922852
171.464493
137.339905
157.056717
169.805603
161.970886
-171.475708
131.907578
132.147949
151.983948
152.469788
131.661636
134.378067
138.420715
127.143333
163.385849
146.139267
143.715805
146.580032
133.548203
135.474182
160.070572
152.561264
163.905106
152.440765
149.402954
155.484329
140.559555
142.536926
-172.374329
99.742569
149.825668
120.281219
-44.260380
94.992249
156.185883
145.968491
-179.817596
150.484955
156.784927
150.969345
140.481842
142.426086
149.073654
62.204086
-37.573856
6.785731
-30.433832
-30.687675
140.171768
153.696945
122.101234
143.038391
160.753647
-177.843323
148.790588
-2.643084
67.648888
134.217178
144.665222
119.646889
137.266922
121.650742
128.766998
136.739990
129.025055
127.628059
108.853317
111.728882
120.904449
152.490143
150.759308
-33.917107
135.590530
144.176331
143.014969
142.670212
175.061066
140.306168
134.686508
151.104263
157.356140
154.955231
152.183716
122.533409
108.789543
117.493645
154.791550
164.603226
156.773651
128.737610
130.217804
144.777649
144.110184
131.312714
161.171310
128.469162
155.949768
128.749496
130.147324
134.769272
156.322372
172.502304
144.949112
154.348373
144.918076
122.387611
156.059723
154.026413
149.238129
137.133087
148.196701
140.328217
166.044968
116.892715
169.002563
139.218033
112.373932
142.602219
165.333649
159.307480
136.283051
152.997971
129.874435
139.738220
159.810516
109.598396
136.317352
142.756363
137.638138
142.015915
152.647614
80.785690
138.356445
135.567917
103.510086
152.773865
156.426575
146.529617
-159.074753
-4.119179
17.270910
16.285645
-3.646474
2.587021
145.078506
153.118149
130.981445
17.907240
-11.731376
6.866528
-5.729810
11.269668
-89.251587
-1.579419
-25.043322
-30.745945
18.209053
-10.582174
-3.938007
-0.098912
-9.689880
141.794876
142.878281
150.549393
171.009476
-34.395306
35.837894
-37.665909
-8.716093
-30.377750
-11.133864
137.184235
157.575821
126.688980
163.693192
135.399124
165.291641
168.010010
144.756439
148.563599
157.012650
165.335114
147.714355
146.837509
133.953629
131.281403
175.419510
136.459320
131.956772
148.351059
147.643250
149.804398
146.618225
167.937561
140.992432
144.352676
151.270203
149.830521
133.292694
139.943268
113.713524
142.710648
149.690536
152.886108
138.864807
152.307678
109.308708
144.119888
3.552642
-27.336946
-25.468817
-0.984569
-40.815048
-0.889775
-55.002110
178.368042
145.004501
-20.473190
11.892323
14.636343
17.819298
-25.842592
1.027554
18.529314
2.850118
-18.656120
-8.682563
165.857162
155.449844
148.812103
170.839493
138.936722
158.192810
0.000000
151.317490
153.409988
134.709244
159.950943
144.313675
144.192276
147.115158
14.408043
4.881463
51.142353
140.200226
177.086899
142.103012
8.048544
5.269051
-32.395123
-9.100274
-12.754375
-17.064224
154.338226
165.291794
162.783295
142.494659
135.266342
164.398712
147.613556
171.331665
152.855637
134.324982
158.433823
138.574005
146.041870
147.374863
134.732376
142.941376
148.561050
138.538712
143.464783
104.442169
155.279755
167.061066
166.505478
178.012390
131.479279
128.460709
157.574326
159.610229
155.713089
133.459625
133.036194
139.208176
150.708298
158.222214
161.230560
141.108734
154.645798
166.969101
133.623322
150.257141
166.435791
139.803146
149.886917
144.909424
159.100266
148.057571
147.912384
131.948822
178.023239
149.725220
-176.093781
-2.184178
12.823276
162.488831
147.888687
140.012115
172.524979
153.580826
163.170959
166.871689
152.726654
121.667366
163.291489
138.446548
140.074219
138.875336
154.749191
139.697800
153.846375
38.638828
157.858017
109.785530
128.032440
148.208633
148.366425
133.168869
152.030212
160.528885
158.718704
6.055568
-0.683855
5.634960
-5.317692
-43.040386
-37.156143
-5.017782
26.926714
139.474640
149.900208
147.136261
-14.093652
3.187333
6.083570
-12.106019
143.477081
172.069504
153.070740
164.301376
150.726288
124.234383
147.054077
137.920151
132.975891
149.207336
134.168640
159.743607
-52.049057
-42.262371
-36.900650
-4.612186
153.902832
166.072952
132.227753
140.758987
179.891647
154.593872
163.218994
128.127563
164.555649
156.174362
162.217026
140.299515
5.447372
-16.365694
-20.164782
156.955765
141.995087
155.804260
124.233292
166.696381
-151.112976
136.083832
157.383484
148.787277
122.261475
123.513145
151.645859
162.397949
151.157562
131.662537
147.332581
148.288712
168.781403
139.693100
149.559952
133.805038
140.045670
126.404037
143.663055
152.384338
156.914444
149.161484
126.826401
-20.019911
0.317135
-12.664685
9.827692
-1.650194
160.237366
168.693176
141.547745
150.562576
148.537766
106.205200
138.667267
159.879715
16.092922
-37.811470
5.794237
-33.220371
-37.040543
-43.620434
18.109898
37.524788
23.599874
-33.866890
155.707184
144.115295
171.372345
149.878555
145.148773
139.554199
150.889145
155.541595
160.101273
167.411896
136.699570
-0.068528
-2.196063
1.083178
41.337879
-8.001699
-23.795511
12.980538
-43.176121
-43.305222
-11.298151
-9.848699
12.697292
-44.360771
17.017551
3.778594
-19.686892
-31.925060
25.603739
-26.688480
163.231964
152.954086
140.319901
-76.237793
126.800652
137.470627
153.315948
135.462860
160.411667
130.737823
130.602890
132.137589
152.678711
109.672707
168.120224
157.299576
116.771370
159.342728
145.183533
149.427933
132.780945
129.455551
158.079834
143.262070
127.058014
132.418762
164.208801
-35.193359
150.344070
125.588242
105.977127
155.549149
162.774323
162.263824
147.904648
113.444511
161.521225
145.227142
129.170212
177.983353
11.089138
-19.853502
158.016891
169.729324
12.879043
12.175259
-8.348144
19.065046
30.503353
-8.121415
162.442123
156.142197
108.400261
147.974762
166.823776
-168.034729
-36.275185
33.287086
12.626949
-40.084309
124.644798
152.397369
142.319061
145.316742
131.990753
148.684006
150.072601
168.260223
123.082367
148.131989
144.569717
132.534363
159.511765
108.388687
143.106400
147.535843
137.209213
-3.698829
-46.119831
-21.608624
-41.440765
-18.490093
13.699097
148.030350
161.010559
129.839386
146.988129
147.526642
146.756668
146.806641
119.848938
147.886520
138.895599
157.221024
142.673950
121.055550
136.667603
133.399796
168.992386
167.033203
175.142548
144.762375
144.287567
137.459778
169.434280
167.649673
138.351456
122.907471
132.565842
126.225960
142.530136
141.537231
152.019730
164.350571
154.948395
119.175896
147.600540
155.060043
144.141357
134.104996
173.970245
-28.258312
155.742264
152.627365
175.925903
5.377093
19.471312
-7.012436
-15.191247
-13.410885
3.082102
125.307877
127.119652
139.717255
146.981049
147.467957
145.550934
140.457336
102.020729
144.962723
137.232925
151.161163
128.490524
141.600861
124.976730
156.529663
154.684998
177.310211
135.517410
145.361816
132.903793
172.183807
122.686775
157.078354
144.079514
131.858109
101.090469
157.241623
-5.251170
-25.306112
-17.398092
7.938895
26.971844
132.992081
47.211872
-1.440350
82.126724
-43.108318
12.974060
-3.803129
-48.880932
-5.497042
-7.533639
-41.914562
144.511002
150.151657
125.262711
153.588348
132.988708
163.232666
144.334351
149.295380
-34.588837
-40.954079
5.412618
11.880501
110.400307
140.616882
15.129479
-22.758245
4.567846
-33.649979
27.108749
-23.768404
-8.771828
-12.984278
-8.243596
4.725468
150.616821
144.592682
146.575424
114.492706
24.802122
139.991730
155.018677
157.344040
164.786713
148.521194
145.562958
149.408997
131.183578
-40.764469
1.639486
156.006943
26.574251
-32.231281
-45.195080
0.019782
5.229183
-19.348343
-38.306976
154.588669
143.219910
163.535370
133.075455
147.259964
130.598633
154.622391
165.250961
133.753616
143.805466
157.044617
135.548630
160.892120
155.943405
140.646667
152.253189
163.454941
153.605789
